# Supplementary material for: Proteome Map of Pea (Pisum sativum L.) Embryos Containing Different Amounts of Residual Chlorophylls
Source: Int J Mol Sci. 2018 Dec 15;19(12):4066. doi: 10.3390/ijms19124066 (PMC6320946; doi:10.3390/ijms19124066)
Supplement: Supplementary file 1 [file ijms-19-04066-s001.zip]

Archive with 21 entries (20 files):
- Supplementary information/
- Supplementary information/Mamontova_et_al_Supplementary_information_1.docx
- Supplementary information/Supplementary_information_2_Biochemical_and_physiological_parameters_of_seed_quality.xlsx
- Supplementary information/Supplementary_information_3_ Peptides_proteins_protein_groups_Vienn_diagramms.xls
- Supplementary information/Supplementary_information_4a_Annotation of seed proteome_yellow_seeds_PSP-depleted_and_not_depleted fractions.xlsx
- Supplementary information/Supplementary_information_4b_Annotation of seed proteome_green_seeds_PSP-depleted_and_not_depleted_fractions.xlsx
- Supplementary information/Supplementary_information_4c_Annotation of seed proteome_yellow_seeds_not_depleted_fraction.xlsx
- Supplementary information/Supplementary_information_4d_Annotation of seed proteome_green_seeds_not_depleted_fraction.xlsx
- Supplementary information/Supplementary_information_4e_Annotation of seed proteome_yellow_seeds_PSP-depleted_fraction.xlsx
- Supplementary information/Supplementary_information_4f_Annotation of seed proteome_green_seeds_PSP-depleted_fraction.xlsx
- Supplementary information/Supplementary_information_5a_Prediction_of_cellular_localization_yellow_seeds_PSP-depleted_and_not_depleted_fractions.xls
- Supplementary information/Supplementary_information_5b_Prediction_of_cellular_localization_green_seeds_PSP-depleted_and_not_depleted_fractions.xls
- Supplementary information/Supplementary_information_5c_Prediction_of_cellular_localization_yellow_seeds_not_depleted_fractions.xls
- Supplementary information/Supplementary_information_5d_Prediction_of_cellular_localization_green_seeds_not_depleted_fractions.xls
- Supplementary information/Supplementary_information_5e_Prediction_of_cellular_localization_yellow_seeds_PSP-depleted_fraction.xls
- Supplementary information/Supplementary_information_5f_Prediction_of_cellular_localization_green_seeds_PSP-depleted_fraction.xls
- Supplementary information/Supplementary_information_6_Annotation_of_proteins_unique_for_yellow_and_green_seeds.xlsx
- Supplementary information/Supplementary_information_7_String_analysis_with_Arabidopsis database.xls
- Supplementary information/Supplementary_information_8_Annotation_of_proteis_recovered_precipitated_and_recovered_in_PSP_procedure.xlsx
- Supplementary information/Supplementary_information_9_Predicted domaind and properties of the proteins unique for PSP-denleted and not depleted fractions (2).xls
- Supplementary information/Supplementary_information_9_Predicted domaind and properties of the proteins unique for PSP-denleted and not depleted fractions.xls
