# Supplementary material for: Proteome Map of Pea (Pisum sativum L.) Embryos Containing Different Amounts of Residual Chlorophylls
Source: Int J Mol Sci. 2018 Dec 15;19(12):4066. doi: 10.3390/ijms19124066 (PMC6320946; doi:10.3390/ijms19124066)
Supplement: Supplementary file 1 [file ijms-19-04066-s001.zip › Supplementary information/Supplementary_information_2_Biochemical_and_physiological_parameters_of_seed_quality.xlsx]

## Sheet: Directory
Proteome map of pea (Pisum sativum L.) seeds containing different amounts of residual embryonic chlorophylls
Tatiana Mamontova, Elena Lukasheva, Gregory Mavropolo-Stolyarenko, Carsten Proksch, Tatiana Bilova, Ahyoung Kim, Vladimir Babakov, Tatiana Grischina, Wolfgang Höhenwarter, Sergei Medvedev, Galina Smolikova and Andrej Frolov*
Supplemementary information-2. Physiological and biochemical parameters of seed quality
Directory
Table S2-1	Kinetics of seeds germination
Table S2-2	Rates of seeds germination
Table S2-3	Pigments contents
Table S2-4	Electrolyte leakage
Table S2-5	Hydrogen peroxide content
Table S2-6	Levels of lipid peroxidation products

## Sheet: Table S2-1
Table S2-1	Germination Time Course
Millenium (% of germinated seeds)
Days of germination	1	2	3	4	5	6	7	8	9	10
1	0	6.66667	93.3333	100	100	100	100	100	100	100
2	0	20	80	100	100	100	100	100	100	100
3	0	20	66.6667	100	100	100	100	100	100	100
Average	0	15.5556	96	100	100	100	100	100	100	100
SD	0	7.698	13.3333	0	0	0	0	0	0	0
Glorioza (% of germinated seeds)
Days of germination	1	2	3	4	5	6	7	8	9	10
1	0	20	46.6667	100	100	100	100	100	100	100
2	0	6.66667	53.3333	100	100	100	100	100	100	100
3	0	20	53.3333	86.6667	93.3333	100	100	100	100	100
Average	0	15.5556	51.1111	95.5556	97.7778	100	100	100	100	100
SD	0	7.698	3.849	7.698	3.849	0	0	0	0	0

## Sheet: Table S2-2
Table S2-1	Seedling development
Millenium (%)
	Normal developed seedlings	Abnormal developed seedlings	Non-germinated seeds	Total
1	100	0	0	100
2	86.6667	13.3333	0	100
3	93.3333	6.66667	0	100
Average	93.3333	6.66667	0	100
SD	6.66667	6.66667	0	0
Glorioza (%)
	Normal developed seedlings	Abnormal developed seedlings	Non-germinated seeds	Total
1	86.6667	13.3333	0	100
2	80	20	0	100
3	73.3333	26.6667	0	100
Average	80	20	0	100
SD	6.66667	6.66667	0	0

## Sheet: Table S2-3
Table S2-3	Contents of photosynthetic pigments contents in yellow seeds of cultivar Milennium and green seeds of cultivar Gloriosa
#	Chlorophyll a contents (µg/g FW)			#	Chlorophyll b contents (µg/g FW)			#	Carotenoid contents (µg/g FW)
	Millenium	Glorioza			Millenium	Glorioza			Millenium	Glorioza
1	n.d.	22.4828		1	n.d.	12.5757		1	11.29	12.2071
2	n.d.	25.535		2	n.d.	13.7447		2	9.6742	13.3396
3	n.d.	24.8552		3	n.d.	13.5373		3	9.37328	12.7618
4	n.d.	25.4728		4	n.d.	13.4905		4	9.47901	13.2219
5	n.d.	25.4896		5	n.d.	13.4321		5	8.84371	13.0899
6	n.d.	23.7313		6	n.d.	12.5934		6	9.24345	12.0803
7	n.d.	24.1183		7	n.d.	13.2955		7	9.1117	12.4165
8	n.d.	25.2786		8	n.d.	13.71		8	10.0458	13.1962
9	n.d.	25.4926		9	n.d.	13.3471		9	9.39887	13.1099
Average	n.d.	24.7174		Average	n.d.	13.3029		Average	9.60666	12.8248
SD	n.d.	1.06626		SD	n.d.	0.433297		SD	0.716234	0.476817
n.d. - non detected

## Sheet: Table S2-4
Table S2-4	Electrolyte leakage, expressed as medium conductivity (µS/cm)
#	Medium conductivity (µS/cm)
	Millenium	Glorioza
1	33.1	42.6
2	37.8	68.7
3	41.2	73.5
Average	37.3667	61.6
SD	4.06735	16.6286

## Sheet: Table S2-5
Table S2-5	Hydrogen peroxide content (nmol/g FW)
#	Hydrogen peroxide content (nmol/g FW)
	Millenium	Glorioza
1	6.83175	21.7568
2	3.79389	15.7943
3	2.45955	15.2015
Average	4.36173	17.5842
SD	2.24073	3.62572

## Sheet: Table S2-6
Table S2-6	Levels of lipid peroxidation products, expressed as malondialdehyde (MDA) equivalents (nmol MDA/g FW)
#	nmol MDA/g FW
	Millenium	Glorioza
1	20.1416	46.1093
2	22.2989	45.166
3	22.7435	51.1247
Average	21.728	47.4667
SD	1.3917	3.20288
