# Supplementary material for: Proteome Map of Pea (Pisum sativum L.) Embryos Containing Different Amounts of Residual Chlorophylls
Source: Int J Mol Sci. 2018 Dec 15;19(12):4066. doi: 10.3390/ijms19124066 (PMC6320946; doi:10.3390/ijms19124066)
Supplement: Supplementary file 1 [file ijms-19-04066-s001.zip › Supplementary information/Supplementary_information_3_ Peptides_proteins_protein_groups_Vienn_diagramms.xls]

## Sheet: Directory
Proteome map of pea (Pisum sativum L.) seeds containing different amounts of residual embryonic chlorophylls
Tatiana Mamontova, Elena Lukasheva, Gregory Mavropolo-Stolyarenko, Carsten Proksch, Tatiana Bilova, Ahyoung Kim, Vladimir Babakov, Tatiana Grischina, Wolfgang Höhenwarter, Sergei Medvedev, Galina Smolikova and Andrej Frolov*
Supplementary information 3 - Peptides, proteins, and protein groups (non-redundant proteins) identified in protein extracts, isolated from pea yellow (culticar Milennium) and green (cultivar Gloriosa) embryos with and without protamine sulfate precipitation (PSP) procedure
Directory
Table S3-1	List of peptides identified in protein extracts, isolated from pea yellow (culticar Milennium) and green (cultivar Gloriosa) embryos with and without protamine sulfate precipitation (PSP) procedure
Table S3-2	List of proteins identified in protein extracts, isolated from pea yellow (culticar Milennium) and green (cultivar Gloriosa) embryos with and without protamine sulfate precipitation (PSP) procedure
Table S3-3	List of protein groups (non-redundant proteins) identified in protein extracts, isolated from pea yellow (culticar Milennium) and green (cultivar Gloriosa) embryos with and without protamine sulfate precipitation (PSP) procedure

## Sheet: Table S3-1
Table S3-1	List of peptides identified in protein extracts, isolated from pea yellow (culticar Milennium) and green (cultivar Gloriosa) embryos with and without protamine sulfate precipitation (PSP) procedure
Sequence___Modifications	Qvality PEP	Qvality q-value	# Protein Groups	# Proteins	# PSMs	Master Protein Accessions	Protein Accessions	# Missed Cleavages	Theo. MH+ [Da]	m/z [Da] (by Search Engine): Sequest HT	XCorr (by Search Engine): Sequest HT	Green PS	Yellow PS	Yellow Total	Green Total
AAAAGGVTTVVDMPLNNHPTTVSK___	1.99538e-10	0	1	1	3	H6WP29	H6WP29	0	2351.2	784.404	7.32	Not found	2 replicates	1 replicate	2 replicates
AAALAVPTNDMAVR___	0.267962	0.0110711	1	4	3	Lj5g3v0868360.1 Non Characterized Hit- tr	A0A072TIV0; Lj5g3v0868360.1 Non Characterized Hit- tr; A0A072V5R5; V7BI37	0	1399.74	700.37	2.09	Found	Not found	Found	Found
AAALNIVPTSTGAAK___	0.00104248	0	4	9	2	B7FHT0; Lj1g3v3385810.2 tr; G7KYC0; V7CUE1	V7AQW8; B7FHT0; V5N8T6; Lj1g3v3385810.2 tr; G7J5Y4; Lj1g3v3943580.1 Non Characterized Hit- tr; G7J5Y5; G7KYC0; V7CUE1	0	1384.78	692.892	3.06	2 replicates	Found	Found	2 replicates
AAAYAFGNIDPSNIKR___	0.077276	0.00167124	1	2	1	A0A072VE35	A0A072VE35; A0A072VNY2	1	1707.88	569.962	2.37	Not found	Not found	Not found	2 replicates
AADELVTLNPTSEYAPGLEDTLILTMK___	4.1451e-07	0	1	1	5	A0A072TPW7	A0A072TPW7	0	2905.48	969.164	5.01	Not found	Not found	Found	2 replicates
AADLLVEFFEK___	0.000550401	0	1	6	1	Q9T0M6	Q8GTA3; Q9XG65; Lj4g3v2215210.1 tr; V7C8M2; Q9T0M6; I3SYC2	0	1281.67	641.34	2.81	Not found	Not found	Not found	1 replicate
AADLTYWESAAR___	0.000451775	0	6	15	4	Lj2g3v1254000.1 tr; V7B0Z5; G7L571; Lj1g3v3007740.1 tr; V7BZE5; G7JWR8	V7CI16; I3SQG7; Lj2g3v1254000.1 tr; I3T6B5; V7B0Z5; Lj2g3v1079540.1 tr; G7L571; Lj1g3v3007740.1 tr; Lj4g3v0679860.1 tr; V7BZE5; I3SWY5; A0A072UQP6; G7JWR8; V7CED6; V7C8C1	0	1353.64	677.324	3.2	Found	1 replicate	Found	2 replicates
AADVGADLVGK___	0.00140977	0.00014326	1	9	5	B6DXD7	G7JGK1; V7CA89; Lj0g3v0276799.1 tr; A0A072UFQ2; Lj3g3v2027530.2 Non Characterized Hit- tr; B6DXD7; V7ATD3; Lj4g3v1936570.1 tr; Lj3g3v2172730.1 Non Characterized Hit- tr	0	1015.54	508.274	3.3	Not found	2 replicates	Found	Found
AADVGADLVGKVER___	5.43431e-06	0	1	6	3	B6DXD7	G7JGK1; V7CA89; Lj0g3v0276799.1 tr; B6DXD7; Lj4g3v1936570.1 tr; Lj3g3v2172730.1 Non Characterized Hit- tr	1	1399.75	467.256	4.15	Not found	Not found	2 replicates	Found
AADVIAAANTAAEVALR___	4.52249e-07	0	3	9	14	A0A072V9Z9; V5N8X7; B7FKM0	Lj0g3v0302799.3 tr; G7KSA2; Lj0g3v0302799.1 tr; V7B6Z7; T2DP25; A0A072V9Z9; V7B2X0; V5N8X7; B7FKM0	0	1626.88	542.965	4.71	Found	2 replicates	Found	Found
AAEEGIEIDESK___	0.000706524	0	1	1	2	I3S509	I3S509	0	1290.61	645.809	2.59	2 replicates	Found	Found	1 replicate
AAEEGIEIDESKFR___	6.22491e-07	0	1	1	18	I3S509	I3S509	1	1593.78	797.391	4.72	Found	Found	Found	Found
AAEEGIEIDESKFRND___	5.59446e-06	0	1	1	16	I3S509	I3S509	2	1822.85	608.287	5.34	Found	Found	2 replicates	Found
AAELTTLLESR___	6.09014e-05	0	2	5	9	A0A072TFS9; G9JLT6	A0A072TFS9; Ljmitog3v0000450.1 tr; A0A126TGR5; G9JLT6; P24459	0	1203.66	602.331	3.49	Found	Found	Found	2 replicates
AAESLADPEEYPNLFEDWQVALAVESK___	7.16579e-05	0	2	9	2	Lj3g3v0139610.1 Non Characterized Hit- tr; Lj3g3v2248300.1 Non Characterized Hit- tr	Lj0g3v0246179.1 Non Characterized Hit- tr; Lj3g3v0139610.1 Non Characterized Hit- tr; V7C063; Lj3g3v2248300.1 Non Characterized Hit- tr; A0A072VC11; V7C1A9; Lj0g3v0246179.2 Non Characterized Hit- tr; A0A072VDQ5; V7ASX4	0	3021.44	1007.81	3.66	Not found	Not found	1 replicate	1 replicate
AAETELLTR___	0.00583397	0.00014326	1	2	2	Lj1g3v1798870.1 Non Characterized Hit- tr	Lj1g3v1798870.1 Non Characterized Hit- tr; I3SNG4	0	1003.54	502.274	2.82	Not found	Not found	Found	Found
AAEVEILNSFQLLTAKPVVYLINMTER___	7.97352e-06	0	1	3	1	I3T9K3	I3T9K3; G7IKV9; B7FK99	0	3062.66	1021.55	3.45	Not found	Not found	2 replicates	1 replicate
AAFGEAMLHTIGYIYTR___	1.21847e-05	0	1	3	3	G7LEJ1	G7LEJ1; V7AJM5; V7ANJ6	0	1913.96	638.656	3.84	Not found	Not found	2 replicates	2 replicates
AAGATWIQFDEPTLVK___	3.92524e-06	0	1	1	4	V7BTA4	V7BTA4	0	1746.91	873.956	4.11	Not found	Not found	Found	Found
AAGITSIGVR___	0.00185177	0.00014326	2	6	5	G7IJ13; I3T518	I3T2Q9; G7IJ13; I3T518; I3SXB1; B7FMC9; V7AHS3	0	944.552	472.78	2.72	2 replicates	Not found	Found	Found
AAHLVDTTNQVGHFQK___	0.000150718	0	1	4	2	V7CAY5	V7CEL7; V7B022; V7CAY5; Lj0g3v0067579.2 Non Characterized Hit- tr	0	1765.9	442.229	4.6	Not found	2 replicates	2 replicates	2 replicates
AAIKEESEGKLK___	0.000137342	0	1	5	3	G7J2H2	Lj4g3v1388980.1 Non Characterized Hit- tr; B7FGT9; G7J2H2; B7FK01; V7D036	2	1302.73	434.91	4.09	2 replicates	Found	1 replicate	2 replicates
AALASGADKDEEDSEGR___	1.37279e-09	0	1	3	2	A0A072USU9	I3S7Z6; B7FKF4; A0A072USU9	1	1720.76	860.884	4.55	Not found	Not found	1 replicate	2 replicates
AALLAEAQR___	0.0315509	0.000258093	1	1	3	Lj5g3v0615940.1 Non Characterized Hit- tr	Lj5g3v0615940.1 Non Characterized Hit- tr	0	942.537	471.772	2.37	2 replicates	Found	Found	2 replicates
AALNDFDR___	0.0596083	0.000728409	2	3	4	B7FL54; Lj6g3v0003450.1 Non Characterized Hit- tr	G7I4V0; B7FL54; Lj6g3v0003450.1 Non Characterized Hit- tr	0	921.442	461.225	2.06	Not found	Not found	Found	2 replicates
AALNDFDRFK___	0.025565	0.000258093	2	3	1	B7FL54; Lj6g3v0003450.1 Non Characterized Hit- tr	G7I4V0; B7FL54; Lj6g3v0003450.1 Non Characterized Hit- tr	1	1196.61	598.808	2.76	Not found	2 replicates	Not found	1 replicate
AALVQFHALALLHQIR___	3.72019e-08	0	1	5	5	G7JG50	V7AVD6; V7AG77; Lj3g3v3338600.1 tr; G7JG50; Lj0g3v0235839.1 tr	0	1801.06	451.02	5.64	Not found	Not found	Found	Found
AAMEMQAEAER___	0.00153798	0.00014326	1	5	3	I3RZL5	G7J9N5; V7AVV9; V7BC85; Lj1g3v1091500.1 Non Characterized Hit- tr; I3RZL5	0	1236.53	618.771	2.85	Not found	2 replicates	2 replicates	Found
AAMENGVLTVTVPK___	1.51944e-05	0	3	7	4	V7B7M0; A0A072UYS2; I3SLC2	Lj1g3v0244530.1 Non Characterized Hit- tr; V7B7M0; A0A072UYS2; Q2HTU2; I3SLC2; G7KNT0; I3SCW0	0	1429.77	715.388	3.83	2 replicates	Found	Found	Found
AAMENGVLTVTVPK___1xOxidation [M3]	2.79626e-05	0	3	7	6	V7B7M0; A0A072UYS2; I3SLC2	Lj1g3v0244530.1 Non Characterized Hit- tr; V7B7M0; A0A072UYS2; Q2HTU2; I3SLC2; G7KNT0; I3SCW0	0	1445.77	723.386	3.94	2 replicates	Not found	Found	Found
AAMENGVLTVTVPKEEIK___1xOxidation [M3]	5.95543e-08	0	1	2	16	A0A072UYS2	A0A072UYS2; I3SCW0	1	1945.03	649.014	5.37	2 replicates	Found	Found	Found
AAMENGVLTVTVPKEEIKKPDVK___1xOxidation [M3]	8.69947e-06	0	1	2	6	A0A072UYS2	A0A072UYS2; I3SCW0	2	2512.37	503.279	5.51	2 replicates	Not found	Found	Found
AAMENGVLTVTVPKEEVK___	1.91426e-07	0	2	4	6	V7B7M0; I3SLC2	V7B7M0; Q2HTU2; I3SLC2; G7KNT0	1	1915.02	639.011	4.67	Not found	Not found	Found	Found
AAMENGVLTVTVPKEEVKKPDVK___	3.29748e-06	0	1	3	14	I3SLC2	Q2HTU2; I3SLC2; G7KNT0	2	2482.36	621.344	5.34	Found	Not found	Found	Found
AAMENGVLTVTVPKEEVKKPDVKPVQITG___	0.000241265	0	1	1	12	V7B7M0	V7B7M0	2	3077.69	616.346	5.04	Not found	Found	Found	Found
AAMGHPEPFNLK___	0.00611034	0.00014326	1	2	6	D7RIC7	D7RIC7; B7FLX4	0	1311.65	437.888	1.83	2 replicates	2 replicates	Found	Found
AAMLNALPIVR___	0.000662805	0	1	1	7	Q7XYX9	Q7XYX9	0	1168.69	584.847	3.02	2 replicates	Not found	Found	Found
AANGDIVAAIMELTT___	0.161388	0.00579138	1	1	5	Lj1g3v4081760.1 Non Characterized Hit- tr	Lj1g3v4081760.1 Non Characterized Hit- tr	0	1489.76	745.382	3.51	Not found	Not found	Found	Found
AANGVVIATEK___	0.0121427	0.00014326	1	3	2	Lj1g3v4916360.1 tr	V7BW77; Lj1g3v4916360.1 tr; B7FHR8	0	1072.6	536.803	2.9	Not found	Not found	Found	2 replicates
AANPAEAAHEYR___	0.000143875	0	2	3	6	A0A072V4E2; Lj0g3v0145439.1 tr	A0A072V4E2; G7I763; Lj0g3v0145439.1 tr	0	1299.61	433.874	3.93	Not found	2 replicates	Found	Found
AAPEGTYDAVIVDSSDPIGPAQELFEKPFFESVAR___	3.92316e-11	0	1	2	2	A0A072UE93	G7K1F1; A0A072UE93	0	3752.83	1251.61	5.98	Not found	Not found	Not found	2 replicates
AAQDIAAADLPSTHPIR___	2.01253e-06	0	1	2	6	B7FK19	B7FK19; G7J567	0	1746.91	582.975	4.81	Not found	2 replicates	Found	Found
AAQEALLFR___	0.0142633	0.00014326	1	3	3	A0A072UJW7	G7JJV9; B7FIL9; A0A072UJW7	0	1018.57	509.788	2.59	2 replicates	Not found	Found	2 replicates
AAQLDVVLTNK___	0.0816187	0.00189017	1	1	2	B7FN56	B7FN56	0	1171.67	586.338	2.46	2 replicates	Found	2 replicates	2 replicates
AAQLDVVVTNK___	0.00114394	0	2	8	6	Lj6g3v1093550.1 Non Characterized Hit- tr; V7B8C8	Lj6g3v1093550.1 Non Characterized Hit- tr; Lj1g3v3592790.1 Non Characterized Hit- tr; V7AY33; A0A072TVQ4; V7B8C8; I3SPQ1; B7FMD7; V7CPW6	0	1157.65	579.329	3.39	2 replicates	2 replicates	Found	Found
AAQLYVER___	0.0407058	0.000370994	1	2	2	G7KTL4	I3SL90; G7KTL4	0	949.51	475.259	2.37	Not found	Not found	2 replicates	Not found
AASAVELAQAFSK___	0.213255	0.00809581	1	2	3	V7CM59	V7CM59; A0A072UQ36	0	1292.68	646.847	1.1	2 replicates	Found	Not found	Not found
AASDMDPYVVTALLAER___1xOxidation [M5]	0.529269	0.0328527	1	1	2	G7LER3	G7LER3	0	1837.9	613.303	1.73	2 replicates	Found	Found	Found
AASEEFDLNAFNSGR___	8.13172e-07	0	1	1	6	A0A072TGQ9	A0A072TGQ9	0	1627.73	814.368	4.81	Not found	Not found	Found	Found
AASEYLYDLLTK___	0.000112728	0	1	6	10	B7FIU2	G7JJT7; B7FIU2; G7K077; I3SBB0; Lj0g3v0068219.1 tr; V7CGQ7	0	1386.72	693.861	3.88	Not found	Not found	Found	Found
AASFNIIPSSTGAAK___	6.63566e-07	0	4	14	20	U5U2N1; G7J2H2; G7JML2; Lj0g3v0105409.1 Non Characterized Hit- tr	U5U2N1; Lj4g3v1388980.1 Non Characterized Hit- tr; B7FGT9; G7J2H2; V5N8V3; I3S6D2; T2DP43; T2DLI2; G7JML2; I3S9T1; Lj0g3v0105409.1 Non Characterized Hit- tr; I3SW64; V7D036; B7FL18	0	1434.76	717.883	4.38	Found	Found	Found	Found
AASKKTGQSNSNPSAADLFR___	0.381526	0.0192139	1	1	2	B7FLH3	B7FLH3	2	2050.03	684.016	1.69	Not found	Not found	Not found	1 replicate
AASLAFSNK___	0.0187818	0.000258093	1	2	3	A0A072V4Q4	A0A072VF60; A0A072V4Q4	0	908.484	454.745	2.47	Not found	Not found	Found	Found
AASVQLGVHGIR___	0.602766	0.0447739	1	1	1	Lj0g3v0067539.1 tr	Lj0g3v0067539.1 tr	0	1207.69	403.234	1.88	Not found	Not found	Found	2 replicates
AATNETLTAPFNDFAAVEK___	2.10071e-07	0	1	1	3	G4W9I5	G4W9I5	0	2009.98	1005.5	5.16	Not found	Not found	Not found	Found
AATRQDAAGVASAEMR___	6.38539e-08	0	1	2	16	A0A072VPF7	A0A072VPF7; Q2Q4X9	1	1604.78	535.598	4.79	Found	Found	Found	Found
AATRQDAAGVASAEMR___1xOxidation [M15]	9.30648e-05	0	1	2	4	A0A072VPF7	A0A072VPF7; Q2Q4X9	1	1620.78	540.93	3.9	Found	2 replicates	Not found	Not found
AAVAGVPFVDVVTTMLDPTIPLTTSEWEEWGDPR___1xOxidation [M15]	0.0386878	0.000370994	2	3	1	Lj5g3v2263920.1 Non Characterized Hit- tr; A0A072W2I7	V7BCV8; Lj5g3v2263920.1 Non Characterized Hit- tr; A0A072W2I7	0	3715.82	1239.28	1.52	Not found	Not found	1 replicate	Not found
AAVAQAALAYQLYQR___	6.7132e-07	0	2	6	9	B7FN84; Lj1g3v3329130.2 Non Characterized Hit- tr	I3SRA0; V7B0P3; G7KXR2; T2DMY9; B7FN84; Lj1g3v3329130.2 Non Characterized Hit- tr	0	1636.88	818.942	5.32	Not found	2 replicates	Found	Found
AAVAWEPNKPLIIEDVQVAPPQAGEVR___1xOxidation [W5]	0.0194378	0.000258093	1	2	4	I3SCB2	I3SCB2; A0A072VKC1	0	2913.55	971.86	3.14	2 replicates	2 replicates	Found	2 replicates
AAVAWEPNKPLTIEDVEVAPPQANEVR___	1.90056e-09	0	1	2	12	G7KYI4	I3T307; G7KYI4	0	2943.52	981.844	6.27	2 replicates	2 replicates	Found	Found
AAVEEGILPGGGVALLYASNELSK___	1.57333e-05	0	1	2	2	Lj0g3v0215859.1 tr	Lj0g3v0215859.1 tr; Lj5g3v1697130.1 tr	0	2358.26	786.757	4.6	Not found	Not found	Found	Found
AAVEEGIVPGGGVALLYASNELSK___	1.28958e-07	0	2	3	14	Q1RSH3; Q1RSH4	Q1RSH3; I3T1F4; Q1RSH4	0	2344.24	782.082	6.04	Found	Found	Found	Found
AAVESLNK___	0.389525	0.0198955	1	2	2	Lj1g3v2448110.1 Non Characterized Hit- tr	Lj1g3v2448110.2 tr; Lj1g3v2448110.1 Non Characterized Hit- tr	0	831.457	416.232	1.09	2 replicates	2 replicates	Not found	Not found
AAVGPWEERPGHFGDVWK___1xOxidation [W6]	0.11887	0.0033225	1	2	6	D7RIC7	D7RIC7; B7FLX4	0	2053.99	685.333	2.27	Not found	Not found	Found	Found
AAVNEVLSK___	0.014428	0.00014326	1	1	1	A0A072VQC9	A0A072VQC9	0	930.525	465.766	2.03	Not found	Not found	Not found	1 replicate
AAVPSGASTGIYEALELR___	5.70546e-07	0	3	5	20	Lj1g3v4694440.1 Non Characterized Hit- tr; V7CZL3; A0A072U338	Lj1g3v4694440.1 Non Characterized Hit- tr; I3SYN9; V7CZL3; A0A072U338; U5U2I9	0	1804.94	902.973	4.97	Found	Found	Found	Found
AAVPSGASTGIYEALELRDGGSDYLGK___	4.07693e-10	0	3	5	8	Lj1g3v4694440.1 Non Characterized Hit- tr; V7CZL3; A0A072U338	Lj1g3v4694440.1 Non Characterized Hit- tr; I3SYN9; V7CZL3; A0A072U338; U5U2I9	1	2697.34	899.787	5.64	Found	Found	Not found	Found
AAVPSGASTGIYEALELRDGGSDYLGKGVSK___	5.10223e-09	0	3	5	4	Lj1g3v4694440.1 Non Characterized Hit- tr; V7CZL3; A0A072U338	Lj1g3v4694440.1 Non Characterized Hit- tr; I3SYN9; V7CZL3; A0A072U338; U5U2I9	2	3068.55	767.893	5.73	Found	Found	Not found	Not found
AAVSAMPELLR___	0.0252753	0.000258093	2	3	2	G7LIN4; V7CQ95	G7LIN4; V7CQ95; Lj4g3v2604270.1 Non Characterized Hit- tr	0	1157.63	579.32	2.8	Not found	Not found	2 replicates	2 replicates
AAVSWEAGKPLVIEEVEVAPPQAGEVR___	2.39971e-12	0	1	3	3	G8JZ51	Lj1g3v0913270.1 tr; Q684J9; G8JZ51	0	2831.49	944.499	6.95	Not found	1 replicate	1 replicate	Not found
AAVSWEAGKPLVIEEVEVAPPQAGEVR___1xOxidation [W5]	1.33645e-10	0	1	3	7	G8JZ51	Lj1g3v0913270.1 tr; Q684J9; G8JZ51	0	2847.49	1424.24	6.11	2 replicates	Found	1 replicate	Not found
AAWDFSK___	0.213255	0.00809581	1	1	2	G7KEC3	G7KEC3	0	824.394	412.7	1.71	Not found	Not found	Found	2 replicates
AAWTVNKEER___	0.00315715	0.00014326	1	1	3	B7FMM3	B7FMM3	1	1203.61	401.875	3.34	Not found	Not found	Found	Found
AAYQLVHTEISPGLLEAIIR___	1.71042e-06	0	1	1	1	G7KXF7	G7KXF7	0	2194.22	732.079	4.09	Not found	Not found	Not found	2 replicates
ADAFLQGLLEEHR___	0.516319	0.0311448	1	2	2	V7CKZ2	Lj0g3v0171779.1 Non Characterized Hit- tr; V7CKZ2	0	1498.76	500.259	1.41	Not found	Found	Not found	2 replicates
ADAGASKTYPQQAGTIR___	0.0391277	0.000370994	2	13	4	V7AWZ4; B7FMA6	V7CDB6; G7JWN4; B7FHH0; Lj4g3v1683090.1 tr; I3T5P6; Lj1g3v0536740.1 tr; V7AWZ4; B7FMA6; I3S6B6; A0A072V1I5; V7CAV9; B7FM94; G7JWN5	1	1734.88	578.962	1.9	Found	Found	Not found	Not found
ADAGASKTYPQQAGTIRK___	0.00457468	0.00014326	2	13	10	V7AWZ4; B7FMA6	V7CDB6; G7JWN4; B7FHH0; Lj4g3v1683090.1 tr; I3T5P6; Lj1g3v0536740.1 tr; V7AWZ4; B7FMA6; I3S6B6; A0A072V1I5; V7CAV9; B7FM94; G7JWN5	2	1862.97	466.498	2.84	Found	Found	Not found	Not found
ADDDYDYLFK___	0.00225548	0.00014326	1	13	2	G7ITF9	Lj0g3v0295669.1 Non Characterized Hit- tr; V7C940; Lj0g3v0096129.1 Non Characterized Hit- tr; I3S9N9; G7ITF9; Q40198; G7JUZ6; I3SPW7; I3S9G7; V7BUB7; V7AHH5; G7IFI5; Lj4g3v0486450.1 gi	0	1264.54	632.771	2.71	Not found	Not found	Found	2 replicates
ADDGSDTVTFMFESPTQDK___	0.000267855	0	2	3	1	A0A072UWC3; I3SD25	A0A072UWC3; I3SD25; I3S4L3	0	2090.89	1045.95	2.12	Not found	Not found	Not found	1 replicate
ADDGSDTVTFMFESPTQDKISDFEMK___	3.76366e-08	0	2	3	2	A0A072UWC3; I3SD25	A0A072UWC3; I3SD25; I3S4L3	1	2941.28	981.094	4.95	Not found	Not found	Not found	2 replicates
ADEFTLK___	0.109206	0.00312324	1	5	2	Lj5g3v1601820.1 Non Characterized Hit- tr	I3T0Q2; A0A072U542; Lj5g3v1601820.1 Non Characterized Hit- tr; Lj1g3v4779530.1 Non Characterized Hit- tr; V7D0Z3	0	823.42	412.213	2.02	Not found	Not found	Found	2 replicates
ADEFTLKK___	0.0332036	0.000258093	1	5	1	Lj5g3v1601820.1 Non Characterized Hit- tr	I3T0Q2; A0A072U542; Lj5g3v1601820.1 Non Characterized Hit- tr; Lj1g3v4779530.1 Non Characterized Hit- tr; V7D0Z3	1	951.515	476.26	2.37	Not found	Not found	Found	2 replicates
ADELMEFYK___	0.0107599	0.00014326	1	4	4	G7JT40	G7JT41; V7CAM5; G7JT40; G7KG03	0	1145.52	573.263	2.33	Not found	Not found	Found	Found
ADENWDYLKTIGIQER___1xOxidation [W5]	0.570522	0.0393878	1	1	1	A0A072UPC5	A0A072UPC5	1	1966.95	656.321	0.78	Not found	1 replicate	Not found	Not found
ADEVAGPLVMR___	0.064071	0.000728409	3	4	2	Lj3g3v1063650.1 tr; A0A072V987; V7BTW5	Lj3g3v1063650.1 tr; A0A072V987; V7BTW5; V5N8C7	0	1157.6	579.301	2.2	2 replicates	2 replicates	2 replicates	2 replicates
ADEYWPLVLDIAQK___	6.26962e-05	0	1	4	3	A0A072VU52	A0A072VU52; Lj5g3v0614400.1 Non Characterized Hit- tr; V7CJ18; A0A072VD37	0	1660.86	830.935	3.75	Not found	Not found	2 replicates	2 replicates
ADFGSVMDVLKDFLLSK___	0.000146404	0	1	1	1	A0A072UTS3	A0A072UTS3	1	1884.98	628.999	3.5	Not found	Not found	Not found	1 replicate
ADGAFAISEDTWNEPLGR___	3.3048e-07	0	2	3	7	V7CRB4; G7I7Q4	V7CRB4; Lj5g3v0238150.1 Non Characterized Hit- tr; G7I7Q4	0	1948.9	974.956	5	Not found	Not found	Found	Found
ADGVLSFDVPTSLHR___	4.74405e-05	0	1	1	1	Lj3g3v0370530.1 tr	Lj3g3v0370530.1 tr	0	1613.83	538.615	3.87	Not found	Not found	2 replicates	2 replicates
ADILDPALMR___	0.00398085	0.00014326	1	6	3	G7I8P7	V7BIW3; I3SN59; A0A072UIN9; B7FKW8; G7I8P7; I3T911	0	1114.59	557.8	2.87	Not found	Not found	Found	2 replicates
ADIMSIFDDLTQDDQDSVR___	1.07945e-08	0	1	1	9	A0A072W1U6	A0A072W1U6	0	2183.98	728.666	4.94	Not found	Not found	Found	Found
ADLGIIFDTDVDR___	0.00678071	0.00014326	2	6	1	G7I385; V7BDS0	Lj5g3v1813830.2 tr; G7I385; V7BDS0; G7I384; Lj5g3v1813830.1 tr; V7BGW7	0	1449.72	725.367	3.58	Not found	Not found	Not found	1 replicate
ADLIAYLK___	0.0317305	0.000258093	1	5	8	A2Q5X9	G7K7W9; Lj1g3v2883910.1 Non Characterized Hit- tr; A2Q5X9; I3SL85; V7B4A0	0	906.529	453.768	2.47	2 replicates	Found	Found	Found
ADLLNQLK___	0.0479283	0.000370994	1	1	2	V7BCS8	V7BCS8	0	914.531	457.769	2.19	Not found	Not found	Found	Found
ADLLSFLKK___	0.31985	0.0138554	1	1	1	Lj5g3v1530110.1 Non Characterized Hit- tr	Lj5g3v1530110.1 Non Characterized Hit- tr	1	1034.62	517.816	2.2	Not found	Not found	Found	2 replicates
ADLLSQLK___	0.0506946	0.000370994	1	2	2	I3T617	I3T617; Lj5g3v2288620.1 Non Characterized Hit- tr	0	887.52	444.263	2.22	Not found	Not found	Found	2 replicates
ADLNVPLDDNQNITDDTR___	8.37137e-07	0	3	4	9	Lj3g3v0950510.2 tr; V7BT83; G7IT85	Lj3g3v0950510.2 tr; V7BT83; T2DPA6; G7IT85	0	2028.95	1014.98	4.25	2 replicates	1 replicate	Found	Found
ADLNVPLDDNQNITDDTRIR___	0.00317551	0.00014326	3	4	1	Lj3g3v0950510.2 tr; V7BT83; G7IT85	Lj3g3v0950510.2 tr; V7BT83; T2DPA6; G7IT85	1	2298.13	766.714	3.42	1 replicate	Not found	Not found	Not found
ADLPGLKK___	0.141974	0.00450717	4	16	2	V7CMD3; I3T182; V7B7M0; I3SLC2	V7AVZ3; V7CMD3; I3T182; V7CMJ3; B7FMD9; A0A072UMU1; V7B7M0; V7CQZ8; V7CPR7; Q2HTU2; I3SLC2; V7CQ29; V7AWS9; G7KNT0; T2DN13; G7KNT7	1	841.514	421.26	1.73	Not found	Not found	Found	2 replicates
ADLPGLKKEEVK___	0.000364412	0	3	13	10	V7CMD3; V7B7M0; I3SLC2	V7CMD3; V7CMJ3; B7FMD9; A0A072UMU1; V7B7M0; V7CQZ8; V7CPR7; Q2HTU2; I3SLC2; V7CQ29; G7KNT0; T2DN13; G7KNT7	2	1326.76	442.925	3.55	Not found	Not found	Found	Found
ADLPGVKKEEVK___	0.000433776	0	1	1	3	G7KBA2	G7KBA2	2	1312.75	438.254	3.52	Not found	2 replicates	Found	Found
ADLVNNLGTIAR___	0.000731573	0	5	12	1	G7K4R2; V7C4I2; Lj2g3v3318780.1 Non Characterized Hit- tr; G7IDZ4; V7BD88	I3SHH4; G7K4R2; A0A072U9J1; V7C4I2; Lj2g3v3318780.1 Non Characterized Hit- tr; T2DMX7; I3S6E3; V7BA18; Lj6g3v0704480.1 Non Characterized Hit- tr; G7IDZ4; Lj0g3v0208599.1 Non Characterized Hit- tr; V7BD88	0	1256.7	628.851	2.97	Not found	Not found	2 replicates	Not found
ADLYNPR___	0.0169421	0.000258093	3	4	15	B5U8K1; B5U8K2; A0A072VL27	B5U8K1; B5U8K2; A0A072VL27; G7IEH0	0	848.426	424.716	2.2	Found	Found	Found	Found
ADMDALPMQEMVEWEHK___	8.4314e-05	0	1	3	1	V7APS4	V7BX01; V7APS4; Lj3g3v2718800.1 Non Characterized Hit- tr	0	2059.89	687.303	3.63	Not found	Not found	2 replicates	2 replicates
ADQFKPFEQVTLEPFER___	0.000117406	0	1	4	1	A0A072U8T6	V7AX24; A0A072UK33; V7CV79; A0A072U8T6	0	2081.03	694.35	4.05	Not found	Not found	Not found	1 replicate
ADRDESSPYAAMLAAQDVATR___	5.30221e-08	0	2	6	11	G7IPY3; Lj4g3v0258600.1 Non Characterized Hit- tr	G7IPY3; Lj6g3v1932830.1 Non Characterized Hit- tr; Lj6g3v1934000.1 Non Characterized Hit- tr; Lj4g3v0258600.1 Non Characterized Hit- tr; B7FGG2; B7FGP1	1	2238.05	746.686	6.48	Found	Found	Found	Found
ADSPWHYGDEGVDLVVK___	1.23271e-05	0	1	3	4	G7K0K7	G7K0K7; Lj2g3v3339500.1 Non Characterized Hit- tr; V7BCB6	0	1886.89	629.635	4.29	Not found	Not found	Found	Found
ADTLDPALLRPGR___	0.00214076	0.00014326	2	5	5	G7IV48; V7BPD9	A0A072UXJ0; G7IV48; V7BPD9; I3SBB2; I3STL6	0	1394.78	465.596	2.96	Not found	Not found	Found	2 replicates
ADTLDPALLRPGRLDR___	0.481741	0.0279475	2	5	2	G7IV48; V7BPD9	A0A072UXJ0; G7IV48; V7BPD9; I3SBB2; I3STL6	1	1778.99	445.502	2.33	Not found	Not found	Found	Found
ADTMSIFEDLTKDDQDSVR___	0.284511	0.0116451	1	1	1	V7C7V5	V7C7V5	1	2185.99	1093.5	1.38	Not found	Not found	Not found	1 replicate
ADYDYLIK___	0.0965546	0.00244947	2	28	1	Lj1g3v4554710.1 Non Characterized Hit- tr; G7JTQ1	G7L0L9; I3T4B6; I3SM57; A0A072VRS4; I3ST29; Lj0g3v0356479.1 tr; I3T5B5; I3T280; I3SJ63; Lj5g3v2264080.1 gi; V7BE26; I3S6V1; I3T956; Q40217; Q40218; V7C077; Lj0g3v0073999.1 tr; Lj0g3v0160049.1 gi; I3T139; T2DNZ9; V7B129; Lj1g3v4554710.1 Non Characterized Hit- tr; G7JTQ1; V7BWA9; I3SA31; I3SNM2; I3SLW5; V7AGW0	0	1000.5	500.752	2.17	Not found	Not found	Found	Not found
AEAAAKLAAKDLEDVNR___	1.55861e-06	0	1	2	2	Q9FPW5	Q9FPW5; V7CZX7	2	1784.95	595.655	4.12	Found	Found	Not found	Not found
AEAEAENVAEQLKK___	0.000302603	0	1	1	2	G7JNY9	G7JNY9	1	1529.78	510.599	2.93	Not found	Not found	Found	Found
AEANNYDSTYGEPIPVKELADR___	0.0997197	0.00279092	1	3	1	I3S6C5	I3SY18; I3S6C5; Lj0g3v0363779.1 tr	1	2452.16	818.058	2.28	Not found	Not found	Not found	1 replicate
AEATDVANAVLDGSDAILLGAETLR___	1.3981e-12	0	3	15	14	Lj5g3v0704370.1 Non Characterized Hit- tr; Q1SN32; V7BKZ2	I3T243; Lj5g3v0704370.1 Non Characterized Hit- tr; G7I9C1; Lj5g3v1737100.1 tr; Q1SN32; V7BDD6; V7BKZ2; Lj5g3v0704370.2 tr; V7CXJ4; V7CZK7; A0A072UE48; Lj1g3v4693090.2 tr; B7FM31; Lj1g3v4693090.1 tr; A0A072U402	0	2485.28	1243.14	7.9	Not found	Not found	Found	Found
AEAVWSDFSQR___	0.0407058	0.000370994	1	1	8	Lj3g3v2995640.1 tr	Lj3g3v2995640.1 tr	0	1295.6	648.303	2.41	Not found	Not found	Found	Found
AEEEGIDIDESK___	0.0130104	0.00014326	1	1	3	Q2Q4Y5	Q2Q4Y5	0	1334.6	667.801	2.74	Not found	Not found	Found	Found
AEEEGIDIDESKFK___	0.000246936	0	1	1	12	Q2Q4Y5	Q2Q4Y5	1	1609.76	805.381	3.83	Found	Not found	Found	Found
AEEIMGQAIR___1xOxidation [M5]	0.510801	0.0303857	1	2	1	V7BK30	Lj6g3v0109720.1 Non Characterized Hit- tr; V7BK30	0	1133.56	567.285	2.25	Not found	Not found	1 replicate	Found
AEEIPEEEKNIGPQDR___	0.00012157	0	1	2	2	G7J6M6	G7J6M7; G7J6M6	1	1853.89	618.633	4.17	2 replicates	Not found	2 replicates	Found
AEELFEK___	0.196213	0.00750967	1	3	5	V7C8C7	V7C8C7; T2DLK8; V5N894	0	865.43	433.219	1.93	Not found	Not found	Found	Found
AEELINVGQK___	0.100256	0.00279092	2	3	2	G7L0K9; V7CZ62	G7L0K9; V7CZ62; Lj1g3v4551350.1 tr	0	1100.59	550.802	2.28	Not found	Not found	Found	1 replicate
AEEYHQQYLEK___	8.83245e-05	0	2	11	5	V5N902; Lj0g3v0287649.1 Non Characterized Hit- tr	A0A072UFH0; V5N922; V7BKH3; G7IXM5; Lj2g3v3152930.1 Non Characterized Hit- tr; V5N902; Lj0g3v0287649.1 Non Characterized Hit- tr; A0A072UWN9; I3S2D9; B7FJB1; G8A2F8	0	1437.66	719.336	4.02	Not found	Not found	Found	2 replicates
AEFEEVNKEVFEK___	4.55502e-05	0	1	1	1	G7K2D5	G7K2D5	1	1597.77	799.388	3.91	Not found	Not found	1 replicate	Not found
AEFPVFDK___	0.0433117	0.000370994	1	7	1	G7LI01	G7LI00; G7LI01; I3T8F4; V7CPA5; Lj4g3v2951200.1 tr; I3SQ99; Q1KSH3	0	952.477	476.743	1.54	Not found	Not found	Found	2 replicates
AEFSDRVPIQSIIR___	0.0384697	0.000258093	1	1	1	G7L2R6	G7L2R6	1	1630.89	544.303	2.36	Not found	Not found	2 replicates	2 replicates
AEFTASVPLTR___	0.00297933	0.00014326	2	5	2	A0A072UBU6; Lj5g3v2302970.1 Non Characterized Hit- tr	V7BDP9; A0A072UN68; A0A072UBU6; Lj5g3v2302970.1 Non Characterized Hit- tr; Lj5g3v2302970.2 Non Characterized Hit- tr	0	1191.64	596.321	2.83	Not found	Not found	Found	2 replicates
AEGALSLLK___	0.024847	0.000258093	1	1	1	G7KPD3	G7KPD3	0	901.535	451.271	2.14	Not found	Not found	Found	2 replicates
AEGLQVNEIALEELAERVNGDMR___	0.0382529	0.000258093	1	4	2	A0A072UKV4	A0A072UKV4; A0A072UJ61; Lj3g3v2926310.1; Lj3g3v2926310.3	1	2556.27	852.76	3.29	Not found	Not found	1 replicate	1 replicate
AEIPELLKLDDVIDLVIPR___	2.03153e-05	0	2	4	6	G7J9Y9; B0ZYQ6	G7J9Y9; B0ZYQ6; Q8GUA9; V7CZB5	1	2161.25	721.09	5.19	Not found	Not found	Found	Found
AEIRDFDSFDLR___	0.00306696	0.00014326	1	2	1	A0A072VN06	A0A072VN06; I3S2F7	1	1483.72	495.245	3	Not found	Not found	Not found	2 replicates
AEIVELITQLEAK___	1.95058e-05	0	1	2	7	Q2HTH4	Q2HTH4; V7BSY2	0	1456.83	728.915	3.89	Not found	Not found	Found	Found
AELGLLVLYLNK___	0.000153368	0	1	5	1	A2Q5C8	A2Q5C8; I3SUM6; I3T2M9; B7FH83; Lj1g3v2613720.1 tr	0	1345.81	673.41	3.39	Not found	Not found	Not found	1 replicate
AELVPAYVR___	0.359669	0.0173312	1	1	1	A0A072W1U6	A0A072W1U6	0	1017.57	509.29	1.97	Not found	Not found	Not found	1 replicate
AEQDKYHGVILLPEGLIESIPEVYALLK___	2.31361e-06	0	1	5	2	Lj2g3v0077670.1 Non Characterized Hit- tr	I3S558; Lj2g3v0077670.1 Non Characterized Hit- tr; V7C6Y0; I3SIK2; V7B400	1	3137.71	785.185	4.75	Not found	Not found	2 replicates	Found
AESGLKKLDEYLLTR___	0.425867	0.0229956	1	3	2	A0A072V9M3	A0A072V9M3; I3SMR4; A0A072VIV7	2	1735.96	579.324	0.91	1 replicate	Not found	Not found	Not found
AETNMMLMSPLNSGKPHASR___	0.21222	0.00799254	1	1	1	Lj2g3v2660400.1 tr	Lj2g3v2660400.1 tr	0	2172.04	543.765	2.91	Not found	Not found	1 replicate	Not found
AEYDESGPSIVHR___	0.00126258	0.00014326	3	18	1	I3SR19; Lj5g3v0921310.1 Non Characterized Hit- tr; Lj1g3v3172220.2 tr	Lj2g3v0916200.1 Non Characterized Hit- tr; T2DNE8; B7FIH3; Lj0g3v0331569.1 Non Characterized Hit- tr; I3SGG2; A0A072U4T5; V7C0G7; G7KVE1; I3SR19; Lj1g3v4317710.1 Non Characterized Hit- tr; G7L017; Lj5g3v0921310.1 Non Characterized Hit- tr; A0A072VCE0; V7B080; Lj1g3v3172220.2 tr; V7BWC9; V7CW28; I3SHF0	0	1459.68	487.233	1.75	Not found	Not found	Found	2 replicates
AFADEIGIPFMETSAK___	5.07965e-07	0	3	13	4	V7B5D4; G7KU87; I3SG15	V7B5D4; B7FK91; Q40203; G7KU87; Lj0g3v0110699.1 gi; Lj0g3v0303629.1 gi; B7FH02; V7CEC3; I3SG15; I3SMC0; A0A072URD4; I3SE60; Lj1g3v2922940.1 Non Characterized Hit- tr	0	1726.84	863.92	4.82	Not found	Not found	Found	2 replicates
AFADELGIPFLETSAK___	5.22936e-07	0	1	5	3	Q40201	G7JMZ8; Q40201; Q1SL04; G7IN62; V7BRE6	0	1708.88	854.944	4.14	Not found	Not found	2 replicates	Found
AFADLLR___	0.0286467	0.000258093	1	2	5	Lj2g3v3339530.1 Non Characterized Hit- tr	V7BCC6; Lj2g3v3339530.1 Non Characterized Hit- tr	0	805.457	403.232	1.66	Found	Found	Found	2 replicates
AFAEALEVIPYTLAENAGLNPIAIVTELR___	7.00733e-08	0	1	3	5	V7CUA5	Lj4g3v3114050.1 tr; Lj0g3v0243669.1 tr; V7CUA5	0	3098.68	1033.57	4.49	Not found	Not found	Found	Found
AFAEALEVVPYTLAENAGLNPIAIVTELR___	2.30021e-06	0	1	2	2	A0A072V3N8	A0A072V3N8; A0A072V1S9	0	3084.66	1028.89	4.29	Not found	Not found	2 replicates	1 replicate
AFALLAEEGIAK___	0.000723126	0	1	1	1	G7JNH3	G7JNH3	0	1232.69	616.848	3.16	Not found	Not found	Not found	1 replicate
AFATYVQAK___	0.0151931	0.000258093	4	5	6	G7JHG9; Lj2g3v1079510.1 tr; A0A072TGQ9; V7C329	G7JHG9; Lj2g3v1079510.1 tr; A0A072TGQ9; V7C329; V7CMM8	0	998.531	499.769	2.26	Not found	Not found	Found	Found
AFDEGWGAVIAK___	0.00155594	0.00014326	1	2	3	Lj2g3v0658080.1 Non Characterized Hit- tr	Lj2g3v0658080.1 Non Characterized Hit- tr; V7C6Z0	0	1263.64	632.32	2.89	2 replicates	Not found	Found	Found
AFDFISDHLASAR___	0.00140161	0.00014326	1	1	1	G7LFW2	G7LFW2	0	1449.71	483.908	2.56	2 replicates	Not found	2 replicates	2 replicates
AFDIIASLDVWK___	0.000269416	0	1	3	1	G7I5V8	Q9XHM1; G7KK69; G7I5V8	0	1377.74	689.373	3.13	Not found	Not found	Found	Not found
AFDLLEMIK___	0.0418708	0.000370994	1	2	2	G7J7F3	A0A072VIK9; G7J7F3	0	1079.58	540.292	1.81	Not found	Not found	Found	2 replicates
AFDLLYK___	0.0755998	0.00167124	1	3	6	A0A072V1W7	B7FLQ0; A0A072V1W7; G7J2R7	0	869.477	435.242	1.98	Not found	Not found	Found	Found
AFDSLLDSLQEK___	8.09544e-05	0	1	3	3	B7FN84	I3SRA0; G7KXR2; B7FN84	0	1365.69	683.348	3.66	Not found	Not found	Found	2 replicates
AFDYMLK___	0.195246	0.00741309	4	12	8	G8JZ51; V7AV39; G7J5N1; A0A072V0U2	Lj1g3v0913270.1 tr; I3SES8; Q684J9; G8JZ51; I3T368; Q1KSH2; G7J5M6; Lj0g3v0353399.1; V7AV39; G7J5N1; A0A072V0U2; G7J5M7	0	887.433	444.22	1.9	2 replicates	Found	Found	Found
AFDYMLK___1xOxidation [M5]	0.173229	0.00629503	4	12	10	G8JZ51; V7AV39; G7J5N1; A0A072V0U2	Lj1g3v0913270.1 tr; I3SES8; Q684J9; G8JZ51; I3T368; Q1KSH2; G7J5M6; Lj0g3v0353399.1; V7AV39; G7J5N1; A0A072V0U2; G7J5M7	0	903.428	452.218	1.67	Not found	2 replicates	Found	Found
AFDYMLKGESIR___	4.29796e-05	0	4	12	10	G8JZ51; V7AV39; G7J5N1; A0A072V0U2	Lj1g3v0913270.1 tr; I3SES8; Q684J9; G8JZ51; I3T368; Q1KSH2; G7J5M6; Lj0g3v0353399.1; V7AV39; G7J5N1; A0A072V0U2; G7J5M7	1	1429.71	477.243	3.64	Found	Found	Found	Found
AFDYMLKGESIR___1xOxidation [M5]	0.000522372	0	4	12	2	G8JZ51; V7AV39; G7J5N1; A0A072V0U2	Lj1g3v0913270.1 tr; I3SES8; Q684J9; G8JZ51; I3T368; Q1KSH2; G7J5M6; Lj0g3v0353399.1; V7AV39; G7J5N1; A0A072V0U2; G7J5M7	1	1445.71	482.575	3.15	Not found	Not found	Found	2 replicates
AFEHVASYDSAVSEWLWK___	0.0367677	0.000258093	1	2	1	Lj0g3v0249449.2 Non Characterized Hit- tr	Lj0g3v0249449.1 Non Characterized Hit- tr; Lj0g3v0249449.2 Non Characterized Hit- tr	0	2125	709.012	2.3	Not found	Not found	1 replicate	Not found
AFEPILLLGK___	0.00915603	0.00014326	2	5	6	B7FL97; V7C884	I3S7M8; B7FL97; V7C884; Lj4g3v0620250.1 Non Characterized Hit- tr; G7JK13	0	1100.67	550.839	2.39	Not found	Not found	Found	Found
AFEPILLLGR___	0.0103943	0.00014326	1	1	4	V7CSW5	V7CSW5	0	1128.68	564.842	2.29	Not found	Not found	Found	Found
AFFVNSGSEANDTQVK___	3.51506e-06	0	1	6	1	G7JPM8	V7AHM0; A0A072UMK4; G7JPM8; I3SGH8; Lj3g3v3569310.2 Non Characterized Hit- tr; Lj3g3v3569310.1 Non Characterized Hit- tr	0	1713.81	857.407	3.62	Not found	Not found	Not found	1 replicate
AFGASDIIAVDVNDEKLQK___	3.40684e-05	0	1	1	3	V7CRL2	V7CRL2	1	2033.05	678.357	4.42	Not found	Not found	Found	Not found
AFGDALEAIPMALAENSGLQPIETLSAVK___1xOxidation [M11]	3.76366e-08	0	1	1	7	V7D1Z7	V7D1Z7	0	2972.53	991.514	6.02	Not found	Not found	Found	Found
AFGEDFLEDK___	0.00462798	0.00014326	2	2	5	Lj3g3v3085830.1 tr; G7IRR6	Lj3g3v3085830.1 tr; G7IRR6	0	1170.53	585.769	2.32	Not found	Not found	2 replicates	Found
AFGEDFLEDKLKPFFK___	2.2294e-05	0	1	1	5	G7IRR6	G7IRR6	1	1930.99	483.505	4.29	Not found	Not found	Found	Found
AFGEDFLEDKLKPFLK___	0.000160662	0	1	1	4	Lj3g3v3085830.1 tr	Lj3g3v3085830.1 tr	1	1897.01	475.007	3.44	Not found	Not found	2 replicates	2 replicates
AFGGQSLNFGK___	0.00142623	0.00014326	1	3	2	G7KDJ3	Lj4g3v0948900.1 Non Characterized Hit- tr; V7CCV5; G7KDJ3	0	1125.57	563.288	2.49	Not found	Found	Found	Found
AFGHHVTVISSSDKK___	0.000353981	0	1	5	4	A0A072VPZ8	A0A072VRM9; V7BDP8; A0A072VPZ8; B7FI40; I3SGX7	1	1612.84	403.966	3.67	2 replicates	Not found	Found	Found
AFGPALVGWR___	0.00117763	0	1	3	3	A0A072VLM9	V7CW04; Lj0g3v0361819.1 Non Characterized Hit- tr; A0A072VLM9	0	1073.59	537.298	2.59	Not found	Not found	Found	Found
AFGYSVR___	0.113344	0.00322154	1	4	8	G7JTS7	I3SD00; A0A072UK82; G7JTS7; Lj3g3v3188460.1 tr	0	799.41	400.209	1.71	Found	Found	Found	Found
AFIAGVADDNGYGWAIAK___	1.3199e-07	0	3	10	5	Lj3g3v3513650.1 Non Characterized Hit- tr; V7B480; A0A072TZC5	Lj3g3v3513650.1 Non Characterized Hit- tr; V7B480; V7AHU5; Lj0g3v0249039.2 Non Characterized Hit- tr; V7ADM7; V7AFP4; G7JNJ7; A0A072TZC5; I3SAH2; B7FHN7	0	1838.91	919.955	5.31	Not found	Not found	Found	Found
AFITAFR___	0.483538	0.0281209	1	6	3	B6DXD7	G7JGK1; V7CA89; Lj0g3v0276799.1 tr; B6DXD7; Lj4g3v1936570.1 tr; Lj3g3v2172730.1 Non Characterized Hit- tr	0	825.462	413.234	1.5	Not found	Not found	Found	Found
AFLDATGGLWR___	0.00134581	0.00014326	1	4	5	A0A072UN88	A0A072UZ66; I3SHJ8; V7BX83; A0A072UN88	0	1206.63	603.817	3.09	2 replicates	2 replicates	Found	Found
AFLDVLSYK___	0.0332036	0.000258093	1	2	1	G7KRX3	G7KRX3; A2Q2P3	0	1055.58	528.293	1.61	Not found	Not found	2 replicates	2 replicates
AFLLALLGPNH___	0.000476018	0	1	3	6	I3SXY1	Lj2g3v0636730.2 tr; Lj2g3v0636730.1 tr; I3SXY1	0	1165.67	583.339	3.57	2 replicates	Not found	Found	Found
AFLVEEQK___	0.0677166	0.00108661	1	10	3	B7FFC0	I3SXE5; Lj0g3v0285439.1 Non Characterized Hit- tr; V7CHE0; V7B1Y9; Q2HVS3; Lj0g3v0324939.1 Non Characterized Hit- tr; Lj0g3v0102349.1 Non Characterized Hit- tr; B7FFC0; B7FHA0; G7KF74	0	963.515	482.261	2.39	Not found	2 replicates	Found	Found
AFLVEEQKIVK___	0.000983685	0	1	10	6	B7FFC0	I3SXE5; Lj0g3v0285439.1 Non Characterized Hit- tr; V7CHE0; V7B1Y9; Q2HVS3; Lj0g3v0324939.1 Non Characterized Hit- tr; Lj0g3v0102349.1 Non Characterized Hit- tr; B7FFC0; B7FHA0; G7KF74	1	1303.76	435.259	2.9	Found	Found	Not found	Not found
AFLVEEQKIVKK___	0.000386205	0	1	9	4	B7FFC0	Lj0g3v0285439.1 Non Characterized Hit- tr; V7CHE0; V7B1Y9; Q2HVS3; Lj0g3v0324939.1 Non Characterized Hit- tr; Lj0g3v0102349.1 Non Characterized Hit- tr; B7FFC0; B7FHA0; G7KF74	2	1431.86	477.956	3.09	2 replicates	Found	Not found	Not found
AFMEFAEASGYPIAVMPSGK___	1.57816e-09	0	1	1	9	G7IKA3	G7IKA3	0	2102.99	1052	5.6	Not found	Not found	Found	Found
AFMTADLPHELIELLEK___	7.62837e-07	0	4	9	8	A0A072UXN6; V7CZE8; W8E7A2; G7K259	A0A072UXN6; V7BP18; G7JBT5; V7CZE8; Lj6g3v0497300.2 Non Characterized Hit- tr; V7B788; Lj0g3v0267479.1 Non Characterized Hit- tr; W8E7A2; G7K259	0	1970.03	657.348	4.69	Not found	Not found	Found	Found
AFMWDSGTNVGEFDGHSR___	2.79864e-08	0	1	3	4	Q1SN19	V7CUC0; Q1SN19; Lj2g3v0690150.1 Non Characterized Hit- tr	0	2012.86	671.622	4.55	Not found	Not found	Found	Found
AFNEFLEPLAYTHFTTEGEVEFR___	1.88119e-07	0	1	1	1	Lj2g3v1203440.2 Non Characterized Hit- tr	Lj2g3v1203440.2 Non Characterized Hit- tr	0	2747.3	916.437	5.57	Not found	Not found	Not found	1 replicate
AFPKDDPTKPPK___	0.00573356	0.00014326	1	1	4	G7IBY1	G7IBY1	1	1340.72	447.579	2.5	Not found	Not found	Found	Found
AFQDLNEGK___	0.0703837	0.00156401	2	3	1	G7LFT6; V7CRL2	Lj4g3v2846380.1 Non Characterized Hit- tr; G7LFT6; V7CRL2	0	1021.49	511.251	1.5	2 replicates	2 replicates	Not found	2 replicates
AFQTLLTYIGNVAR___	0.376775	0.0190254	1	1	3	V7CEC0	V7CEC0	0	1566.86	522.958	1.13	Found	Found	Not found	Not found
AFQTLLTYVGNVAR___	1.60099e-05	0	2	4	9	I3S6P1; G7LHW1	I3S6P1; G7LHW1; Lj4g3v2603780.1 Non Characterized Hit- tr; B7FKV1	0	1552.85	776.927	4.06	Found	Found	Found	Found
AFQTLLTYVGNVARNPDEEKFR___	0.0402487	0.000370994	1	2	3	I3S6P1	I3S6P1; Lj4g3v2603780.1 Non Characterized Hit- tr	2	2568.32	642.834	1.59	2 replicates	Found	Not found	Not found
AFSEVVGEAK___	0.0142633	0.00014326	1	2	1	G7LH36	G7LH36; G7LH37	0	1036.53	518.769	2.43	Not found	Not found	2 replicates	Found
AFSGWGTNEDLIISILGHR___	2.36475e-08	0	1	1	6	I3SZS2	I3SZS2	0	2086.07	696.026	5.32	1 replicate	Not found	Found	Found
AFSHWPTFPQIFIK___	0.00204369	0.00014326	1	1	6	Lj3g3v0085830.1 Non Characterized Hit- tr	Lj3g3v0085830.1 Non Characterized Hit- tr	0	1718.91	573.639	3.36	2 replicates	Not found	Found	Found
AFSHYLTMMGIAETHHR___	0.00981213	0.00014326	1	3	1	G7I4Z4	G7I4Z4; I3SV55; B7FN85	0	2001.94	401.195	3.6	Not found	Not found	2 replicates	Not found
AFSPTTINSGR___	0.00820508	0.00014326	1	6	2	G7LBX9	Lj4g3v0880270.1 Non Characterized Hit- tr; I3T6L5; Q9SE40; G7LBX9; V7BWZ0; G7LD29	0	1150.59	575.795	2.69	Not found	Not found	Found	Found
AFSQYGEIVDSK___	0.000362302	0	1	3	9	G7JG67	A0A072UX55; G7JG67; I3T0M9	0	1343.65	672.328	2.9	2 replicates	Found	Found	Found
AFSQYGEIVDSKIINDRETGR___	0.00150269	0.00014326	1	2	1	G7JG67	A0A072UX55; G7JG67	2	2398.2	600.305	3.48	Not found	2 replicates	Not found	Not found
AFSSAPIISLAVER___	3.78235e-05	0	1	1	4	A0A072VNH5	A0A072VNH5	0	1460.81	730.907	3.56	Not found	Not found	Found	Found
AFSVFLFNSK___	0.00519625	0.00014326	1	5	6	V7D3U4	G7KRI7; Lj1g3v2823900.1 tr; I3SGD2; B7FI02; V7D3U4	0	1159.61	580.309	2.59	Not found	Not found	Found	Found
AFSVVASALGIPALLPFLK___	0.000377335	0	1	4	2	G7IPK2	A0A072V474; G7IPK2; V7BPY5; Lj6g3v2204780.1 tr	0	1914.15	957.576	2.05	Not found	Not found	1 replicate	1 replicate
AFTVGIGGPVGTGK___	3.98535e-05	0	1	4	3	G7JDZ5	I3SY69; V7CPQ9; T2DLW5; G7JDZ5	0	1260.69	630.851	3.6	Not found	Not found	2 replicates	Found
AFVAGVVAYFLDNTLHK___	3.5848e-07	0	2	4	5	A0A072VA43; G7JNU5	A0A072VA43; G7JNU5; A0A072V199; Lj4g3v1536220.1 Non Characterized Hit- tr	0	1865	622.337	4.75	Not found	Not found	Found	Found
AFVAGVVAYFLDNTLHKK___	1.08094e-06	0	1	3	3	G7JNU5	G7JNU5; A0A072V199; Lj4g3v1536220.1 Non Characterized Hit- tr	1	1993.09	499.028	5.61	Not found	Not found	2 replicates	Found
AFVDSGAQSTIISK___	2.74795e-05	0	1	2	1	Lj6g3v0670020.1 Non Characterized Hit- tr	V7BL48; Lj6g3v0670020.1 Non Characterized Hit- tr	0	1423.74	712.374	3.74	Not found	Not found	Not found	1 replicate
AFVEHYYTTFDNNR___	0.00986887	0.00014326	1	2	2	A0A072TT57	B7FLL8; A0A072TT57	0	1776.8	592.936	3.05	Not found	Not found	Found	2 replicates
AFVHWYVGEGMEEGEFSEAR___	2.68484e-05	0	2	20	1	G7J421; G7LIN7	V7CUY9; G7J421; Lj4g3v2604350.1 Non Characterized Hit- tr; T2DMP1; G7JFB0; V7CEI9; Lj1g3v3975290.1 Non Characterized Hit- tr; A0A072VQC8; I3RZN5; Lj5g3v2065190.1 Non Characterized Hit- tr; Lj1g3v3975300.1 Non Characterized Hit- tr; V7CMK3; Lj1g3v2095980.1 tr; T2DNI5; A2Q5W0; V7BF97; T2DNS3; G7LIN7; V7CIG5; V7AVF4	0	2330.02	777.342	5.16	Not found	Not found	Found	2 replicates
AFVHWYVGEGMEEGEFSEAREDLAALEK___	8.53745e-08	0	2	20	1	G7J421; G7LIN7	V7CUY9; G7J421; Lj4g3v2604350.1 Non Characterized Hit- tr; T2DMP1; G7JFB0; V7CEI9; Lj1g3v3975290.1 Non Characterized Hit- tr; A0A072VQC8; I3RZN5; Lj5g3v2065190.1 Non Characterized Hit- tr; Lj1g3v3975300.1 Non Characterized Hit- tr; V7CMK3; Lj1g3v2095980.1 tr; T2DNI5; A2Q5W0; V7BF97; T2DNS3; G7LIN7; V7CIG5; V7AVF4	1	3199.47	800.622	6.95	Not found	Not found	1 replicate	Not found
AFVSEYAVTGK___	0.00310272	0.00014326	1	1	4	V7CV35	V7CV35	0	1171.6	586.303	2.56	2 replicates	Found	Found	Found
AFVVVGDNNGHVGLGVK___	5.90782e-07	0	1	5	5	G7LAL7	A0A072VF11; Lj4g3v3113160.1 tr; A0A072TV74; G7LAL7; Lj2g3v0156840.1 tr	0	1681.9	561.307	4.67	Not found	Found	Found	Found
AFWTESFVQWSPLGTYLATVHR___	5.19193e-09	0	1	3	5	G7J950	V7ATK1; G7J950; V7ATC5	0	2596.3	866.104	6.16	Not found	Not found	Found	2 replicates
AFYPTSVLETGHDILFFWVAR___	4.96717e-10	0	2	2	2	Lj5g3v2028360.2 Non Characterized Hit- tr; G7IC05	Lj5g3v2028360.2 Non Characterized Hit- tr; G7IC05	0	2469.26	823.761	6.52	Not found	Not found	Found	Not found
AGAGSATLSMAYAAAR___	1.06226e-06	0	1	3	7	V7CDE0	V7CDE0; Lj0g3v0169339.1 Non Characterized Hit- tr; I3SFA8	0	1468.72	734.864	4.14	Found	Found	Found	2 replicates
AGAIGANNQAAQSILK___	5.05023e-07	0	1	3	6	V7AR26	V7AR26; B7FMF2; G7K595	0	1526.83	763.917	4.47	Not found	Not found	Found	Found
AGALGDSVTVAR___	0.0389071	0.000370994	1	2	6	V7BLY9	V7BLY9; V7BES3	0	1116.6	558.804	2.68	2 replicates	Found	Found	Found
AGALGDSVTVTR___	7.46316e-05	0	1	1	10	G7IF49	G7IF49	0	1146.61	573.809	3.02	2 replicates	Found	Found	Found
AGAPVDQTIK___	0.0217916	0.000258093	2	4	1	V7B3B5; A0A072TX81	V7B3B5; Lj1g3v3101570.2 tr; A0A072TX81; V7C2A8	0	999.547	500.277	1.85	Not found	Not found	Found	2 replicates
AGASAVLVADDIEEK___	2.91879e-06	0	1	2	3	Lj5g3v2099540.1 Non Characterized Hit- tr	Lj5g3v2099540.1 Non Characterized Hit- tr; V7BC05	0	1487.76	744.382	5.06	Not found	Not found	Found	2 replicates
AGASAVLVADDIEEPLITMDTPEEDVSSAK___	7.88809e-09	0	1	1	4	G7K0X0	G7K0X0	0	3073.48	1025.16	6.47	Not found	Not found	Found	Found
AGASLYGVADLK___	0.000917488	0	1	1	1	G7IXL5	G7IXL5	0	1164.63	582.818	2.85	Not found	Found	Found	Found
AGATAVGLSGMDGR___	3.98535e-05	0	1	1	2	Lj1g3v1943870.1 Non Characterized Hit- tr	Lj1g3v1943870.1 Non Characterized Hit- tr	0	1262.62	631.81	4.01	Not found	Not found	Found	1 replicate
AGDEQLNVFR___	0.0495701	0.000370994	2	4	1	A0A072UUT9; A0A072U6L4	V7B3U0; A0A072UUT9; A0A072USM8; A0A072U6L4	0	1148.57	574.79	2.14	Not found	Not found	1 replicate	Not found
AGDFFHSAQSR___	0.00326889	0.00014326	1	1	2	G7JIL4	G7JIL4	0	1222.56	408.191	2.74	Not found	Not found	2 replicates	Found
AGDSTPEELANATQVQGSYLPIVR___	9.16153e-11	0	2	7	20	B7FGS0; G7KWF6	B7FGV8; G7KWF7; I3S9H4; B7FMY6; B7FGS0; I3T4Y6; G7KWF6	0	2516.26	839.425	5.97	Found	Found	Found	Found
AGDTLVFNYSPGAHNVVAVNK___	4.602e-07	0	1	1	6	Lj4g3v2704680.1 tr	Lj4g3v2704680.1 tr	0	2173.1	725.037	5.62	Not found	Found	Found	Not found
AGEDLVDAYAK___	0.000912177	0	1	3	1	V7CGS0	Lj4g3v1022140.1 tr; V7CGS0; V7CD29	0	1151.56	576.281	2.64	Not found	Not found	1 replicate	Not found
AGEDYGGGRDLDDFVAFINEK___	5.24816e-06	0	1	2	13	G7IDU4	B7FIV8; G7IDU4	1	2288.05	763.352	5.57	Found	Found	Found	Found
AGEFTDFFLTGPNGIFTGFSTEFVGR___	4.00857e-05	0	1	4	3	A0A072UK26	A0A072ULZ3; A0A072UK26; G7JN61; G7JMA3	0	2814.34	938.785	4.08	Not found	Not found	2 replicates	1 replicate
AGEIVVFNVDGR___	0.000600498	0	1	3	3	V7BXU3	V7BXU3; Lj0g3v0142769.1 Non Characterized Hit- tr; I3S4U4	0	1275.67	638.338	3.26	Not found	Not found	Found	2 replicates
AGELSAAELDNLMTVVANPR___	9.3898e-09	0	2	3	52	V7BF61; B7FMJ8	A0A072W005; V7BF61; B7FMJ8	0	2071.05	1036.03	6.01	Found	Found	Found	Found
AGELSAAELDNLMTVVANPR___1xOxidation [M13]	0.000414082	0	2	3	2	V7BF61; B7FMJ8	A0A072W005; V7BF61; B7FMJ8	0	2087.04	696.353	3.3	Not found	Not found	Not found	2 replicates
AGETIKETAANIGASAK___	2.83763e-09	0	1	1	22	G7KVD4	G7KVD4	1	1631.86	544.624	6.06	Found	Found	Found	Found
AGFAGDDAPR___	0.00186254	0.00014326	6	32	6	G7JAX4; B7FJC8; I3SR19; V7BII6; Lj5g3v0921310.1 Non Characterized Hit- tr; Lj1g3v3172220.2 tr	Lj2g3v0916200.1 Non Characterized Hit- tr; T2DNE8; B7FIH3; I3SH78; V5N8J4; V5NAT1; I3SLR1; G7JAX4; Lj0g3v0331569.1 Non Characterized Hit- tr; Lj1g3v1276980.1 tr; Lj3g3v3200800.1 Non Characterized Hit- tr; T2DPN9; I3SGG2; B7FJC8; A0A072U4T5; V7C0G7; G7KVE1; I3SR19; Lj1g3v4317710.1 Non Characterized Hit- tr; G7L017; V7BII6; G7IL85; I3SMJ7; Lj5g3v0921310.1 Non Characterized Hit- tr; Lj4g3v2754400.1 …	0	976.448	488.727	2.65	2 replicates	Not found	Found	Found
AGFLWAALFLNK___	0.000836097	0	1	2	1	G7J384	G7J385; G7J384	0	1350.76	675.882	2.55	Not found	Not found	Not found	1 replicate
AGFVEPTPIQSQGWPMALK___	0.540444	0.0350403	1	3	1	Lj0g3v0060759.1 tr	A2Q465; I3SPD5; Lj0g3v0060759.1 tr	0	2057.05	686.35	1.74	Not found	Not found	Found	2 replicates
AGFYDIGIGAGLESMTANPMAWEGSVNPK___1xOxidation [W/M]	0.0012336	0	1	1	10	V7BHN0	V7BHN0	0	2999.39	1000.47	3.65	Not found	Not found	Found	Found
AGFYDIGIGAGLESMTSNPMGWEGSVNPK___1xOxidation [M15]	0.00271539	0.00014326	1	1	1	Lj0g3v0197249.1 Non Characterized Hit- tr	Lj0g3v0197249.1 Non Characterized Hit- tr	0	3001.37	1001.13	2.8	Not found	Not found	1 replicate	Not found
AGGAYTLNTASAVTVR___	6.39416e-06	0	1	4	18	A0A072TFU7	I3T8L8; Lj3g3v0599570.1 Non Characterized Hit- tr; Lj2g3v1988870.1 Non Characterized Hit- tr; A0A072TFU7	0	1551.81	776.411	4.46	Found	Found	Found	Found
AGGFGARDDISSFLPVASDSTDFEASIRDAR___	0.13763	0.00407337	1	3	1	V7CXS0	V7CXS0; A0A072U2F5; G7KSL9	2	3230.53	808.39	1.5	Not found	2 replicates	Not found	Not found
AGGFIQVGR___	0.00674162	0.00014326	1	3	2	B7FLN2	Lj3g3v2063820.1 Non Characterized Hit- tr; V7B8D8; B7FLN2	0	904.5	452.753	2.93	Not found	Not found	Found	2 replicates
AGGIFLPLVK___	0.00426748	0.00014326	1	2	2	V7AEQ2	V7AEQ2; A0A072UWF8	0	1014.63	507.821	2	Not found	Not found	Found	2 replicates
AGGVFLPIIK___	0.00197379	0.00014326	1	4	4	G7IPL2	I3SW63; Lj6g3v2204740.1 tr; G7IPL2; V7BUY3	0	1014.63	507.82	2.8	Not found	Not found	2 replicates	2 replicates
AGHQTSAESWGTGR___	0.00806417	0.00014326	5	7	1	Lj5g3v0615940.1 Non Characterized Hit- tr; V7BFA0; V5N8B8; G7I6N5; A0A072VJR8	Lj5g3v0615940.1 Non Characterized Hit- tr; V7BFA0; V5N8B8; V7CZM8; G7I6N5; A0A072VJR8; B7FHR0	0	1444.66	482.224	3.27	Not found	Not found	Found	Found
AGIIDPLK___	0.0355399	0.000258093	2	6	8	V7BEC0; Q1RSH4	I3T6F0; I3T1F4; V7BEC0; Q1RSH4; Lj3g3v2692920.2 Non Characterized Hit- tr; V7ASE6	0	826.503	413.755	2.06	Found	Found	Found	Found
AGITVIQIDEAALR___	0.000231652	0	4	5	1	V7CX68; G7J648; V7C2G9; A0A072UID0	V7CX68; G7J648; T2DLV0; V7C2G9; A0A072UID0	0	1469.83	735.419	3.6	Not found	Not found	Found	2 replicates
AGIVEEPDREALTQAWK___	0.361204	0.017411	1	1	1	V7AMR5	V7AMR5	1	1912.98	638.329	1.87	Not found	Found	Found	Not found
AGIVIEEK___	0.0324588	0.000258093	1	18	2	V7BUH5	T2DN55; V7BXT6; I3SJQ5; B7FIN0; Lj6g3v2078140.2; I3T6Z5; V7AGC5; G7ILG6; V7BUH5; A0A072UKK0; V7AIG8; I3SE07; G7JQS3; B7FIP0; Lj4g3v0450030.1 Non Characterized Hit- tr; G7ILG7; Lj6g3v2078140.1 Non Characterized Hit- tr; V7CM44	0	858.493	429.75	1.94	Not found	Not found	Found	2 replicates
AGIVPVAYR___	0.318436	0.0137575	1	14	1	A0A072U0G9	G7L212; Lj1g3v0514350.1 Non Characterized Hit- tr; I3SWC7; Lj0g3v0020729.1 tr; B7FI25; Lj4g3v1645630.1 Non Characterized Hit- tr; I3SYG9; I3RZC7; Lj2g3v1068330.1 Non Characterized Hit- tr; V7BYZ9; Lj1g3v3444290.1 tr; A0A072U0G9; Lj1g3v2979160.1; A0A072UK92	0	945.552	473.279	1.87	Not found	Not found	Found	2 replicates
AGKDLVSSLVSGLLTIGPR___	9.24027e-07	0	1	4	6	A2Q2V1	A2Q2V1; Lj4g3v2266260.1 tr; V7BMZ5; Lj4g3v2265020.1 Non Characterized Hit- tr	1	1883.1	628.368	4.68	Not found	Not found	Found	Found
AGKFPTLVSHQESLEAK___	2.23932e-07	0	1	4	7	G7ITT4	G7JXE1; I3S2I2; I3T5N7; G7ITT4	1	1841.98	614.662	5.81	2 replicates	Not found	Found	Found
AGKGFSLEELKAAGIPK___	0.136917	0.00407337	1	6	3	B7FGS0	B7FGV8; I3S9H4; B7FGS0; I3SJQ9; I3T4Y6; G7K6T2	2	1715.97	429.748	1.63	Found	Found	Not found	Not found
AGLAEFISTFIFVFAGSGSGIAYNK___	0.186729	0.00710789	1	2	1	Q9FY14	Q9FY14; I3SN56	0	2567.32	856.447	1.02	Not found	Not found	Not found	1 replicate
AGLGRPQQPTGSFLFLGPTGVGK___	3.13911e-10	0	2	8	4	A0A072UQA8; P42730	A0A072TYS6; V7C1Z8; A0A072UQA8; V7B053; V7BZR0; Lj4g3v1687570.1 tr; P42730; A0A072USG1	0	2285.24	762.418	7.48	Not found	Not found	Found	2 replicates
AGLGRPQQPTGSFLFLGPTGVGKTELAK___	7.07351e-07	0	2	8	7	A0A072UQA8; P42730	A0A072TYS6; V7C1Z8; A0A072UQA8; V7B053; V7BZR0; Lj4g3v1687570.1 tr; P42730; A0A072USG1	1	2827.55	707.643	6.48	Found	Found	Not found	Found
AGLLKEAAK___	0.57809	0.0404062	1	1	3	G7L219	G7L219	1	900.551	450.779	1.97	2 replicates	Not found	Found	Found
AGLNIVEQSLWK___	0.00137742	0.00014326	1	3	1	Lj0g3v0165109.1 tr	Lj0g3v0165109.1 tr; A0A072TLJ0; V7C5B2	0	1357.75	679.376	3.57	Not found	Not found	Found	Not found
AGLNSAIVR___	0.0110743	0.00014326	1	4	1	V7BVN4	A0A072UVK3; V7AFS9; I3S1W1; V7BVN4	0	900.526	450.767	2.16	Not found	Not found	1 replicate	2 replicates
AGLPIGYK___	0.127945	0.00386224	1	2	1	B7FGI8	G7LHI3; B7FGI8	0	818.477	409.742	1.11	Not found	Not found	Found	2 replicates
AGLQFPVGR___	0.00344394	0.00014326	4	47	24	Lj5g3v0539920.1 tr; I3SM33; Lj3g3v1617180.1 tr; Q1S053	G7IHN1; V7BZ12; Lj1g3v1914950.1; V7CYK1; V7BZ15; Lj5g3v0539920.1 tr; G7IHN4; G7IHC8; A2Q3H4; G7JTR2; G7KRS8; G7ZXC3; Lj0g3v0192519.1 tr; I3SS24; A2Q335; V7CZN0; G7KWD1; A0A072UKD3; V7BPQ3; G7KZR6; T2DMX9; G7IHA6; G7I6D5; I3S6W2; V7BUR1; G7ICP3; Lj1g3v4449230.2 tr; Lj1g3v4955240.1 tr; V7BDQ7; V7BIB4; I3SM33; V7BM87; Lj4g3v1812480.1 tr; G7JTS2; Lj0g3v0110789.1 Non Characterized Hit- tr; V7BWH7; Lj3…	0	944.531	472.769	2.12	Found	Found	Found	Found
AGLQYVGPDLDAMK___	0.000299108	0	2	4	1	I3S4X3; G7J2W0	Lj1g3v2035090.1 Non Characterized Hit- tr; I3S4X3; G7J2W0; Lj0g3v0079039.1 Non Characterized Hit- tr	0	1477.74	739.369	3.31	Not found	Found	Found	2 replicates
AGLSDPNRPIASFMFMGPTGVGK___	8.59898e-06	0	1	3	2	G7J9V8	G7J9V8; Lj1g3v1818790.2 Non Characterized Hit- tr; V7ATP7	0	2350.17	784.059	4.36	Not found	Not found	Found	2 replicates
AGMIFYR___	0.11516	0.00322154	2	10	5	G7JAR7; Lj6g3v0247670.1 tr	G7JAR7; G7JAR8; Lj6g3v0247670.1 tr; V7D288; G7LH57; V7C610; V5N987; B7FL78; Lj4g3v2592460.1 tr; I3SEQ9	0	857.434	429.22	2.29	2 replicates	2 replicates	Found	Found
AGMSYFHETIWK___	0.000547214	0	5	10	5	G7IH71; V7AHW1; Lj3g3v1061390.1 gi; Lj3g3v0428380.1 tr; G7IU25	Lj0g3v0198289.1 tr; Q8H945; G7IH71; V7AHW1; Lj3g3v1061390.1 gi; Lj3g3v0428380.1 tr; Q8H946; G7IU25; V7BUW3; V7AM37	0	1469.69	490.568	2.6	Not found	Not found	Found	Found
AGMSYFHETIWMGVPK___	5.3285e-05	0	1	2	6	A0A072TPW7	A0A072U184; A0A072TPW7	0	1853.87	618.627	4.03	Not found	Not found	Found	Found
AGMVAQDEDNYKEAIESSFK___	1.63862e-05	0	1	1	1	Lj3g3v2906180.1 Non Characterized Hit- tr	Lj3g3v2906180.1 Non Characterized Hit- tr	1	2232.01	744.675	4.42	Not found	Not found	2 replicates	2 replicates
AGNEVLGTAAK___	0.000297376	0	1	2	3	A0A072VDW9	A0A072VEG8; A0A072VDW9	0	1030.55	515.779	2.87	Not found	Not found	Found	2 replicates
AGNLFIVPR___	0.0105756	0.00014326	1	5	4	I3SN90	Lj0g3v0188049.1 Non Characterized Hit- tr; V7AEY9; Lj0g3v0150439.1 Non Characterized Hit- tr; I3SN90; V7BYZ3	0	986.578	493.791	3.07	Not found	Not found	Found	Found
AGQPVEVAPSFVFLASNQCSSYITGQVLHPNGGTVVNA___1xCarbamidomethyl [C19]	0.00140977	0.00014326	1	1	5	Q2HTL8	Q2HTL8	0	3915.93	1305.99	3.42	Not found	Not found	Found	2 replicates
AGRISDVNSLTLPILR___	0.017941	0.000258093	1	2	3	G7IEG7	G7IEH2; G7IEG7	1	1725	863.007	1.9	1 replicate	2 replicates	Not found	Not found
AGSEALPNDVK___	0.000586709	0	1	2	5	Q2HRX9	Q2HRX9; I3SHP5	0	1100.56	550.783	2.81	Not found	2 replicates	Found	Found
AGSGVATLGLPDSPGVPK___	0.000277355	0	1	3	5	G4W9I5	Lj1g3v3330450.1 tr; G4W9I5; Lj1g3v3330440.1 tr	0	1622.87	811.941	3.93	Not found	Not found	Found	Found
AGSQIFSDGGLDYLGNPSLVHAQSILAIWATQVILMGAVEGYR___1xOxidation [W29]	0.000698366	0	1	1	2	P0CJ48	P0CJ48	0	4534.31	1134.34	2.12	Not found	Not found	Not found	2 replicates
AGSQIFSDGGLDYLGNPSLVHAQSILAIWATQVILMGAVEGYR___2xOxidation [W29; M36]	8.83245e-05	0	1	1	2	P0CJ48	P0CJ48	0	4550.3	1517.45	2.73	Not found	Not found	Not found	2 replicates
AGSQIFSEGGLDYLGNPSLVHAQSILAIWATQVILMGAVEGYR___	2.5559e-09	0	2	13	4	K7VP38; I3SIG9	I3SIW2; V5N8I3; V7C3X8; T2DP62; T2DM69; V7C1D6; V7C4Z3; V7CNY1; V5NAM7; V7CM67; K7VP38; V7C3L9; I3SIG9	0	4532.33	1133.84	6.43	Not found	Not found	Not found	2 replicates
AGSQIFSEGGLDYLGNPSLVHAQSILAIWATQVILMGAVEGYR___1xOxidation [M36]	8.09144e-10	0	2	13	2	K7VP38; I3SIG9	I3SIW2; V5N8I3; V7C3X8; T2DP62; T2DM69; V7C1D6; V7C4Z3; V7CNY1; V5NAM7; V7CM67; K7VP38; V7C3L9; I3SIG9	0	4548.32	1137.83	6.26	Not found	Not found	Not found	1 replicate
AGSSIDEADIVK___	0.000798148	0	1	1	1	G7KY52	G7KY52	0	1204.61	602.805	3.13	Not found	Not found	1 replicate	Not found
AGSSIDEADIVKETK___	0.000191246	0	1	1	2	G7KY52	G7KY52	1	1562.79	521.603	3.1	2 replicates	Found	Not found	Found
AGSVGKPVGQEMAILDESGR___	1.31225e-07	0	1	2	4	G7IZP1	G7J0X9; G7IZP1	0	2001.01	667.673	4.97	Not found	Not found	Found	Found
AGTPSPTGFVMNLQPSEAEAGFDIR___	4.06447e-06	0	2	5	3	A0A072VH72; G7IBI0	G7IBH6; I3S3X7; A0A072VH72; V7C7X2; G7IBI0	0	2592.24	864.751	5.89	Not found	Not found	Found	2 replicates
AGTPSPTGFVMNLQPSEAEAGFDIR___1xOxidation [M11]	0.00169743	0.00014326	2	5	1	A0A072VH72; G7IBI0	G7IBH6; I3S3X7; A0A072VH72; V7C7X2; G7IBI0	0	2608.23	870.076	4.12	Not found	Not found	1 replicate	Not found
AGTYDEKRLFGVTTLDVVR___	0.00586782	0.00014326	1	3	8	A0A072TQ67	A0A072TRS0; A0A072TQ67; V7AK23	2	2140.14	714.048	2.79	Found	Found	Not found	Not found
AGVIFQVSK___	0.0237392	0.000258093	2	7	1	A0A072UBU6; Lj5g3v2302970.1 Non Characterized Hit- tr	V7BDP9; A0A072UN68; A0A072UBU6; A0A072VSY9; Lj5g3v2302970.1 Non Characterized Hit- tr; Lj5g3v2302970.2 Non Characterized Hit- tr; A0A072UCX7	0	948.551	474.779	2.08	Not found	Not found	Found	Found
AGVLVGSGMGGLTVFSEGVK___	0.000116726	0	1	1	1	A0A072VQ81	A0A072VQ81	0	1864.98	932.996	3.84	Not found	Not found	Found	2 replicates
AGVNFFTQIK___	0.0160901	0.000258093	1	2	3	Lj6g3v2192260.1	Lj6g3v2192260.1; I3T9T5	0	1124.61	562.809	2.91	2 replicates	Not found	Found	Found
AGVPMEVMGLMLGEFVDEYTVR___	1.24646e-10	0	3	8	9	Lj5g3v0001030.1 Non Characterized Hit- tr; G7I4G9; G7ILL5	I3S885; Lj0g3v0265709.1 tr; Lj5g3v0001030.1 Non Characterized Hit- tr; Lj6g3v1966950.1 tr; G7I4G9; G7ILL5; V7CRL4; V7BSF4	0	2443.17	815.06	5.4	Not found	Not found	Found	Found
AGVPMEVMGLMLGEFVDEYTVR___1xOxidation [M]	0.332774	0.0149339	3	8	3	Lj5g3v0001030.1 Non Characterized Hit- tr; G7I4G9; G7ILL5	I3S885; Lj0g3v0265709.1 tr; Lj5g3v0001030.1 Non Characterized Hit- tr; Lj6g3v1966950.1 tr; G7I4G9; G7ILL5; V7CRL4; V7BSF4	0	2459.17	820.392	1.11	Not found	Not found	Not found	1 replicate
AGVQVAEPVLQVFNGQEVEVWPR___	0.00441842	0.00014326	1	1	1	V7AZ08	V7AZ08	0	2551.33	851.115	1.91	Not found	Not found	Not found	2 replicates
AGWGVMTSHR___	0.00145972	0.00014326	2	5	5	Lj1g3v4694440.1 Non Characterized Hit- tr; A0A072U338	Lj1g3v4694440.1 Non Characterized Hit- tr; I3SYN9; I3STZ1; A0A072U338; A0A072UE69	0	1101.53	551.266	2.7	2 replicates	2 replicates	Found	Found
AGWPTADAPDLTLK___	0.000802796	0	3	4	2	A0A072V793; A2Q4Y9; Lj3g3v3032100.1 Non Characterized Hit- tr	A0A072V793; Lj1g3v3137930.1 Non Characterized Hit- tr; A2Q4Y9; Lj3g3v3032100.1 Non Characterized Hit- tr	0	1455.75	728.377	3.14	Not found	Not found	Found	2 replicates
AGYMLYDR___	0.0501293	0.000370994	1	4	1	V7AYC1	V7BCW9; V7AYC1; Lj6g3v0820190.1 tr; A0A072UXX1	0	988.456	494.731	1.93	2 replicates	2 replicates	Not found	2 replicates
AGYTLTVFNR___	0.00140161	0.00014326	1	1	5	V7CSE9	V7CSE9	0	1141.6	571.303	2.56	Not found	Not found	Found	Found
AGYYPIQHSHAAK___	0.00175756	0.00014326	1	1	2	A0A072VPZ7	A0A072VPZ7	0	1442.72	481.578	2.7	2 replicates	Found	2 replicates	Found
AHAVHPLTAVQLEWSLWSR___	2.51732e-10	0	1	9	20	A2Q5A8	A2Q5A8; A2Q5A9; B7FKE5; Q9C5B9; A2Q5B6; V7B165; A2Q582; A0A072TYG6; I3S085	0	2201.16	734.393	7.44	Not found	Not found	Found	Found
AHAVHPLTAVQLEWSLWSR___1xOxidation [W]	0.000152479	0	1	9	6	A2Q5A8	A2Q5A8; A2Q5A9; B7FKE5; Q9C5B9; A2Q5B6; V7B165; A2Q582; A0A072TYG6; I3S085	0	2217.16	555.043	4.24	Not found	Not found	2 replicates	2 replicates
AHAVHPLTAVQLEWSLWSR___2xOxidation [W14; W17]	8.00194e-05	0	1	9	2	A2Q5A8	A2Q5A8; A2Q5A9; B7FKE5; Q9C5B9; A2Q5B6; V7B165; A2Q582; A0A072TYG6; I3S085	0	2233.15	559.042	4.74	Not found	2 replicates	1 replicate	Not found
AHFTAPSSLRR___	0.0509795	0.000370994	1	1	3	G7K4S3	G7K4S3	1	1242.67	414.895	2.65	Not found	Not found	Found	2 replicates
AHGGFSVFAGVGER___	0.00230842	0.00014326	2	4	8	V7BAZ0; A0A072W1H5	V7BAZ0; Lj5g3v2169420.1 tr; A0A072W1H5; G7IAW2	0	1390.69	464.234	3.65	1 replicate	Not found	Found	Found
AHGLAPEIPEDLYHLIK___	1.04999e-06	0	1	8	9	G7KG78	Lj3g3v2736240.1 Non Characterized Hit- tr; G7JLB5; I3T0L4; B7FGJ7; G7KG78; V7AML9; I3T8Q2; A0A072UJ10	0	1916.03	639.348	4.92	Not found	Not found	Found	Found
AHGLAPEIPEDLYHLIKK___	1.01178e-05	0	1	8	7	G7KG78	Lj3g3v2736240.1 Non Characterized Hit- tr; G7JLB5; I3T0L4; B7FGJ7; G7KG78; V7AML9; I3T8Q2; A0A072UJ10	1	2044.12	511.786	5.28	Not found	Not found	Found	Found
AHLQDYIQTHYTAPR___	1.44845e-07	0	1	1	9	A0A072TYG3	A0A072TYG3	0	1813.9	605.303	4.93	2 replicates	Found	Found	Found
AHMGIFTELGVLYAR___	0.000372978	0	3	8	4	A0A072UXN6; V7CZE8; G7K259	A0A072UXN6; V7BP18; G7JBT5; V7CZE8; Lj6g3v0497300.2 Non Characterized Hit- tr; V7B788; Lj0g3v0267479.1 Non Characterized Hit- tr; G7K259	0	1677.88	559.964	3.43	Not found	Not found	Found	Found
AHPDVFNMMLQILEDGR___	6.37124e-07	0	2	6	4	G7LIT0; A0A072V2V0	V7AZ24; G7LIT0; A0A072V2V0; V7CRS1; A0A072V195; Lj4g3v2882010.2 Non Characterized Hit- tr	0	1985.96	662.656	5.62	Not found	Not found	Found	Found
AHSDVFNVFLQILDDGR___	4.05541e-05	0	1	6	1	V7B4W6	V7B4W6; G7KLS1; Lj2g3v1069410.1 tr; V7C324; A0A072U702; G7L491	0	1945.98	649.334	3.52	Not found	Not found	Found	2 replicates
AHTSVFNTLLQVLDDGR___	3.31949e-09	0	1	4	8	A0A072UQA8	A0A072TYS6; A0A072UQA8; Lj4g3v1687570.1 tr; A0A072USG1	0	1885.98	943.492	6.14	2 replicates	Not found	Found	Found
AHTSVFNTLLQVLDDGRLTDGQGR___	1.92541e-07	0	1	4	6	A0A072UQA8	A0A072TYS6; A0A072UQA8; Lj4g3v1687570.1 tr; A0A072USG1	1	2613.34	654.089	6.01	Not found	Not found	Found	Found
AHVIVMGATNRPNSIDPALR___	0.00481946	0.00014326	2	5	6	G7L3V5; A0A072VKP7	Lj3g3v3067920.1 Non Characterized Hit- tr; G7L3V5; Lj0g3v0125859.1 Non Characterized Hit- tr; A0A072VKP7; A0A072VMP1	0	2132.14	533.79	4.03	2 replicates	2 replicates	2 replicates	Found
AHVIVMGATNRPNSIDPALRR___	0.00100097	0	2	5	4	G7L3V5; A0A072VKP7	Lj3g3v3067920.1 Non Characterized Hit- tr; G7L3V5; Lj0g3v0125859.1 Non Characterized Hit- tr; A0A072VKP7; A0A072VMP1	1	2288.24	572.815	4.19	Not found	2 replicates	Found	Found
AHVLAHDTGYHELISHWLRTHCVVEPFVIATNR___1xCarbamidomethyl [C22]; 1xOxidation [W17]	0.0103943	0.00014326	1	1	3	A0A072VA97	A0A072VA97	1	3894.96	779.8	3.69	Not found	Not found	Found	2 replicates
AIAALTSSFEQPPSAR___	1.80222e-06	0	1	1	2	G7IN22	G7IN22	0	1645.85	823.429	4.08	Not found	Not found	Found	Found
AIADGSLLDFLR___	0.000181505	0	5	11	5	G7IH71; Lj3g3v1061390.1 gi; Lj3g3v0428380.1 tr; G7IU25; A0A072TPW7	A0A072U184; Q8H945; G7IH71; Q9AU12; Lj3g3v1061390.1 gi; Lj3g3v0428380.1 tr; V7BWG6; Q8H946; G7IU25; A0A072TPW7; V7AM37	0	1290.71	645.857	3.47	Not found	Not found	2 replicates	Found
AIADKVSNWDNVVLAYEPVWAIGTGK___	3.1504e-09	0	1	1	5	I3S3S0	I3S3S0	1	2816.46	939.493	7	2 replicates	2 replicates	2 replicates	Found
AIAFDEIDKAPEEK___	0.000353981	0	1	2	3	Lj1g3v4408630.1 tr	Lj1g3v4408630.1 tr; G7J2G7	1	1575.79	525.935	3.44	2 replicates	Found	Found	Found
AIASLLSDDDHFVDATSHK___	0.00106697	0	1	6	1	G7J9K0	V7BN30; I3SBX6; I3SGH3; I3S7S4; G7J9K0; Lj0g3v0001949.1 Non Characterized Hit- tr	0	2041.98	511.249	2.75	Not found	Not found	Found	Not found
AIASNIDANFLK___	0.000362302	0	1	6	4	A0A072VDE6	V7CRH8; B7FJ82; I3SEA8; G7J7Q6; V7AVK2; A0A072VDE6	0	1276.69	638.85	3.4	Not found	Not found	Found	Found
AIDEYASLK___	0.0183567	0.000258093	1	2	3	V7CQI1	V7CQI1; Lj4g3v3113810.1 Non Characterized Hit- tr	0	1009.52	505.263	2.38	Not found	Not found	Found	Found
AIDLEDIK___	0.237094	0.00951238	1	8	1	G7K043	V7C6L6; V7C914; G7K043; A0A072UD78; V7CJ38; Lj4g3v1083800.1 Non Characterized Hit- tr; Lj2g3v1415400.1 Non Characterized Hit- tr; A0A072U2Y3	0	916.499	458.753	1.64	Not found	Not found	Not found	2 replicates
AIDLIDEAGSR___	0.00752414	0.00014326	2	11	2	G7LIT0; A0A072V2V0	Lj1g3v1386490.1 Non Characterized Hit- tr; Lj4g3v2882010.1 Non Characterized Hit- tr; V7AZ24; G7LIT0; A0A072V2V0; V7AWZ6; V7CRS1; A0A072V195; Lj1g3v1453970.1 Non Characterized Hit- tr; Lj4g3v2882010.2 Non Characterized Hit- tr; Lj1g3v4690470.1 Non Characterized Hit- tr	0	1159.6	580.303	2.54	2 replicates	Not found	1 replicate	Found
AIDNAEGLVK___	0.018568	0.000258093	2	4	1	A0A072V2R0; Lj4g3v2251430.1 tr	A0A072V2R0; I3RZA0; V7CBY7; Lj4g3v2251430.1 tr	0	1029.56	515.282	2.53	2 replicates	Found	Found	Found
AIEANDGKPLPLYQK___	4.60825e-05	0	1	7	6	G7LIP6	V5NAN1; I3SHT4; G7LIP6; A0A072TTZ3; B7FK48; Lj4g3v2604500.1 tr; V7CR73	0	1656.9	552.97	3.15	Not found	Not found	Found	Found
AIEEQYGGEEELPHTNPGFNNSPFK___	2.54459e-07	0	1	2	1	V7BED8	V7BF71; V7BED8	0	2804.28	935.43	4.96	Not found	Not found	Not found	1 replicate
AIEGEKPPLLLK___	0.018998	0.000258093	1	1	3	G7IXL5	G7IXL5	0	1307.79	436.602	2.01	Not found	Not found	Found	Found
AIEGYVLANPNYN___	0.0637168	0.000728409	1	2	7	I3S7W3	I3S7W3; A0A072V2I7	0	1437.7	719.354	3.52	2 replicates	Found	Found	Found
AIFASGSPFDPVEYK___	7.01695e-06	0	1	2	4	G7L7H0	G7L7H0; I3SIM4	0	1627.8	814.401	4.08	Not found	Not found	Found	Found
AIFFIEDGK___	0.0760156	0.00167124	1	2	2	G7KVQ1	I3T9X5; G7KVQ1	0	1039.55	520.277	1.93	2 replicates	Found	Found	1 replicate
AIGDMEFK___	0.0589485	0.000728409	2	9	4	G7J9T2; B7FLN2	Lj1g3v1812220.1 Non Characterized Hit- tr; Lj5g3v0510720.1 tr; Lj3g3v2063820.1 Non Characterized Hit- tr; V7B8D8; V7CSG1; V7AWD2; G7J9T2; B7FLN2; G7J9T3	0	910.434	455.721	1.78	Not found	Not found	Found	Found
AIGEIIPR___	0.303169	0.0124504	1	2	1	G7ZZ83	G7ZZ83; V7CM84	0	868.525	434.767	1.22	Not found	Found	Not found	2 replicates
AIGEMAGLAIGATILLNVIIAGPITGASMNPAR___	0.177634	0.00649801	1	2	1	Lj6g3v1967010.1 Non Characterized Hit- tr	I3SLV4; Lj6g3v1967010.1 Non Characterized Hit- tr	0	3176.75	794.938	1.7	Not found	Not found	Not found	1 replicate
AIGFIDMMIDYSIANAPLQK___	8.00194e-05	0	1	3	10	Lj3g3v3513650.1 Non Characterized Hit- tr	Lj3g3v3513650.1 Non Characterized Hit- tr; G7JNJ7; I3SAH2	0	2211.12	737.708	4.18	Not found	Not found	Found	Found
AIGGSGVLVSPLTYIFDEETPR___	1.07945e-08	0	1	1	6	G7JFL4	G7JFL4	0	2321.2	1161.1	5.48	Not found	Not found	Found	Found
AIGIMPMIDQGEKDDK___	0.000114046	0	1	23	2	G7ICM1	I3TA08; Q2HTA8; I3SMR6; Lj3g3v2519990.1 Non Characterized Hit- tr; G7ICM1; I3T412; V7BF20; Lj2g3v1734480.1 Non Characterized Hit- tr; Lj2g3v1734480.2 Non Characterized Hit- tr; V7BHV3; I3S269; A0A072TMB0; V7AZN0; A0A072TNX8; T2DNP1; V7APT6; A0A072VK53; Lj3g3v2519990.2 Non Characterized Hit- tr; Lj4g3v0972330.1 Non Characterized Hit- tr; I3T9R0; A0A072VZT3; I3STR7; T2DPD0	1	1760.86	587.622	3.63	Not found	Not found	Not found	1 replicate
AIGINVPR___	0.20812	0.00799254	3	5	6	Lj2g3v2512080.1 Non Characterized Hit- tr; V7B803; G7KFV2	G7KFV1; Lj2g3v2512080.1 Non Characterized Hit- tr; V7B803; G7KFV2; G7J7Y7	0	839.51	420.258	1.99	2 replicates	Found	Found	Found
AIGLLPDNALVGFISFGTQVQVHELAFSDMSK___	0.0944957	0.00244947	1	2	1	Lj0g3v0242929.1 tr	Lj4g3v2576090.1 tr; Lj0g3v0242929.1 tr	0	3404.76	1135.58	1.84	Not found	Not found	Not found	1 replicate
AIGPQDVLATLLNNLK___	0.216385	0.00851463	1	5	1	G7IPK2	A0A072V474; G7IPK2; Lj6g3v2204790.2; V7BPY5; Lj6g3v2204780.1 tr	0	1679.97	560.661	1.38	Not found	Not found	Not found	1 replicate
AIGSGSEGADSSLQEQYNK___	1.6473e-10	0	1	1	6	Lj5g3v2240990.1 tr	Lj5g3v2240990.1 tr	0	1940.88	970.943	6.51	Not found	Not found	Found	Found
AIGSLIGGMGEDNFPDLVPWLFETLK___	0.114551	0.00322154	1	1	2	A0A072U5F0	A0A072U5F0	0	2819.43	940.476	1.84	Not found	Not found	1 replicate	1 replicate
AIGTEIQWLPGK___	8.23775e-05	0	1	4	1	B7FJ69	A0A072V6N9; I3S162; G7IIL4; B7FJ69	0	1312.73	656.866	3.46	Not found	Not found	Found	2 replicates
AIGTVFMPPK___	0.44643	0.0252135	1	6	2	A0A072UDZ0	A0A072UDZ0; V7CLE3; A0A072UCZ2; V7CJ14; Lj2g3v1549950.1 tr; G7K6R7	0	1060.59	530.795	1.53	Not found	Not found	2 replicates	Found
AIGVDILTGFGTILGPQK___	0.201103	0.00781865	1	5	2	G7JMT6	G7JMT6; Q2HU25; A0A072V6A3; V7CAG9; V7B3E5	0	1800.03	600.681	1.46	Not found	Not found	Not found	1 replicate
AIGVDLLNNPDLVATDPVISFK___	4.49012e-09	0	1	3	4	G7J999	P93327; I3SHU1; G7J999	0	2311.25	771.089	5.58	Not found	2 replicates	2 replicates	Not found
AIGVEVNK___	0.229286	0.00911337	1	7	3	B7FH57	G8A186; I3SWF1; V7D0I8; V7CY37; I3T8M7; B7FH57; Lj1g3v4764180.1 Non Characterized Hit- tr	0	829.478	415.242	1.91	Not found	2 replicates	Found	2 replicates
AIGVEVNKQVR___	0.000362302	0	1	3	6	B7FH57	G8A186; I3T8M7; B7FH57	1	1212.71	404.907	3.04	Found	Found	Not found	Not found
AIGVNFIDVYFR___	0.000105138	0	2	7	5	Lj3g3v0463530.1 Non Characterized Hit- tr; V7ALW3	A0A072UHS4; Lj6g3v0857970.1 Non Characterized Hit- tr; Lj3g3v0463530.1 Non Characterized Hit- tr; I3S389; V7ALW3; Lj4g3v1686520.1 tr; C5NU05	0	1413.75	707.382	3.03	2 replicates	2 replicates	Found	Found
AIGVSNFSTK___	0.0151931	0.000258093	2	5	4	A0A072UAY8; B7FIV2	A0A072UAY8; G7JTE5; B7FIV2; V7AMH7; G7JTE4	0	1023.55	512.276	2.56	Not found	Not found	Found	Found
AIGYMGDKKEETK___	0.00735223	0.00014326	1	1	10	Lj0g3v0266719.2 tr	Lj0g3v0266719.2 tr	2	1469.73	735.368	2.85	2 replicates	Not found	Found	Found
AIGYMGDKKEETK___1xOxidation [M5]	0.0105756	0.00014326	1	1	14	Lj0g3v0266719.2 tr	Lj0g3v0266719.2 tr	2	1485.73	495.913	2.57	2 replicates	Not found	Found	Found
AIIAILGHR___	0.0275286	0.000258093	2	8	6	B7FJY0; V7BSM8	G7IW11; B7FJY0; Lj0g3v0261959.1 tr; Lj0g3v0261959.2 tr; Lj0g3v0261939.1 tr; V7BSM8; Lj0g3v0261939.2 tr; G7IW19	0	963.61	482.308	2.6	Not found	Not found	Found	Found
AIKEESEGKLK___	0.0018304	0.00014326	1	3	2	U5U2N1	U5U2N1; T2DP43; T2DLI2	2	1231.69	411.235	2.58	Not found	Not found	Not found	Found
AILEDIK___	0.271714	0.0110711	0	3	4		Lj3g3v0257290.1 tr; V7C383; Q2HU52	0	801.472	401.239	0.97	1 replicate	Found	Not found	Not found
AILETTLR___	0.11516	0.00322154	1	4	2	G7LAK8	V7CT21; G7LAK8; I3T4W6; Lj4g3v3113070.1 tr	0	916.546	458.776	1.75	2 replicates	Not found	Found	2 replicates
AILINTPHNPTGK___	0.000234359	0	1	8	4	G7J330	I3SR88; B7FI51; V7AXP2; Lj1g3v0786110.1 Non Characterized Hit- tr; I3T4J9; I3T244; G7J330; G7J331	0	1375.77	459.26	2.67	Not found	Not found	Found	Found
AILPYTQALEK___	0.00593612	0.00014326	1	2	6	I3SFR8	I3SFR8; G7KJZ8	0	1246.7	623.855	2.79	Not found	Not found	Found	Found
AILSLFSGDSK___	0.0153684	0.000258093	1	2	1	G7JQP6	G7JQP6; B7FNE7	0	1137.62	569.31	2.45	Not found	Not found	Found	2 replicates
AILSPEQFR___	0.0852545	0.00189017	1	1	3	Lj6g3v1901410.1 Non Characterized Hit- tr	Lj6g3v1901410.1 Non Characterized Hit- tr	0	1060.58	530.793	1.82	Found	Not found	Not found	Not found
AILVEEWNVQPVK___	5.29763e-05	0	1	7	3	G7K710	G7K710; V7C6W4; B7FIQ3; A0A072UDT4; I3T1X7; G7LEN1; V7CKW4	0	1524.84	762.924	4.05	Not found	Not found	Found	Found
AILVNATDK___	0.0284843	0.000258093	2	3	4	G7LIN4; V7CQ95	G7LIN4; V7CQ95; Lj4g3v2604270.1 Non Characterized Hit- tr	0	944.541	472.774	2.37	2 replicates	Found	Found	2 replicates
AILVNIFGGIMK___	0.000200342	0	3	3	5	Lj5g3v1118370.1 tr; V7BGA6; A0A072VL01	Lj5g3v1118370.1 tr; V7BGA6; A0A072VL01	0	1275.75	638.378	3.54	Not found	Not found	Found	Found
AIMAQYMPLDSQSEVVNHVNDERA___	2.37852e-08	0	1	1	4	G7IEX3	G7IEX3	1	2717.27	906.423	6.04	Not found	Not found	2 replicates	2 replicates
AINAAHVEAESVENGIGVVK___	1.39884e-07	0	2	8	2	V7C472; A0A072V223	A0A072TWS9; V7C472; A0A072V223; Lj4g3v3031650.1 tr; Lj2g3v0894380.2 tr; Lj1g3v2095500.1 Non Characterized Hit- tr; G7L7C5; G7L7C4	0	2007.05	669.688	5.73	Not found	Not found	Found	Found
AINFQAVSIVSSSIQPLHNLNLLK___	7.95165e-10	0	1	2	5	I3T1N4	I3T1N4; A0A072V3I3	0	2606.47	869.49	6.41	Not found	Not found	Found	Found
AINKTVTITELIK___	0.000955542	0	1	1	3	G7JAD8	G7JAD8	1	1443.88	481.965	1.89	2 replicates	Found	Not found	Not found
AINSLLLSELLEQLK___	5.97686e-07	0	1	1	3	V7B0H1	V7B0H1	0	1683.99	842.498	4.6	Not found	Not found	Found	Found
AIPPHCFKRSILR___1xCarbamidomethyl [C6]	0.553559	0.0365067	1	2	1	I3S3W4	Lj1g3v4317650.1 Non Characterized Hit- tr; I3S3W4	2	1594.9	532.303	1.17	2 replicates	Not found	2 replicates	Not found
AIPSALGVSSTK___	0.00219101	0.00014326	1	1	3	A0A072V120	A0A072V120	0	1130.64	565.822	2.78	Not found	Not found	2 replicates	Found
AIPWLFAWTQTR___	0.000516339	0	8	20	8	Lj0g3v0165109.1 tr; V7BFZ5; G7IH71; V7AHW1; Lj3g3v1061390.1 gi; Lj3g3v0428380.1 tr; G7IU25; A0A072TPW7	Lj0g3v0165109.1 tr; A0A072U184; V7BFZ5; Q8H945; A0A072TLJ0; G7IH71; V7AHW1; Q9AU12; Lj3g3v1061390.1 gi; A0A072VDV1; Lj3g3v0428380.1 tr; Q93WZ9; V7BWG6; Q8H946; G7IU25; Lj5g3v1792310.2 Non Characterized Hit- tr; G7JCL0; A0A072TPW7; V7BUW3; V7AM37	0	1489.8	745.398	2.83	Not found	Not found	Found	Found
AIQAGEQLVR___	0.0175347	0.000258093	2	2	1	G7I885; V7CUH6	G7I885; V7CUH6	0	1084.61	542.809	1.69	Not found	Not found	Found	2 replicates
AISEGGFESLYK___	0.00202012	0.00014326	1	1	1	G7KW78	G7KW78	0	1300.64	650.824	2.82	Not found	Not found	Found	Not found
AISFVGSNVAGMHIYSR___	7.16579e-05	0	2	3	1	Lj4g3v0388250.1 Non Characterized Hit- tr; V7CQH3	Lj4g3v0388250.1 Non Characterized Hit- tr; V7CQH3; G7JU35	0	1808.91	603.641	3.44	Not found	Not found	Found	2 replicates
AISGVQTVR___	0.044549	0.000370994	2	8	1	G7IJ99; V7BTF3	Lj3g3v0965840.2 Non Characterized Hit- tr; Lj0g3v0248479.1 Non Characterized Hit- tr; V7C0W7; G7IJ99; Lj6g3v1887870.1 Non Characterized Hit- tr; G7ITF1; V7BTF3; V7BZR2	0	930.537	465.772	2.37	Not found	Not found	Found	2 replicates
AISNYVSVVEAEVMPQIMALLPK___	0.0492928	0.000370994	1	4	2	V7CDB5	Lj4g3v1586960.2 Non Characterized Hit- tr; Lj0g3v0358599.1 Non Characterized Hit- tr; V7CDB5; V7CAZ9	0	2502.33	834.784	2.45	Not found	Not found	2 replicates	2 replicates
AISTILESVSR___	0.0022686	0.00014326	1	5	1	G7KT01	Lj1g3v3150000.1 Non Characterized Hit- tr; A0A072TWM4; Lj1g3v3150000.2 Non Characterized Hit- tr; G7KT01; V7B088	0	1175.66	588.336	2.86	Not found	Not found	Found	Found
AISVVSNSPSK___	0.00414563	0.00014326	1	2	4	G7L754	G7L754; B7FKL0	0	1088.59	544.8	2.62	Not found	Not found	Found	Found
AITQAVLDNK___	0.00953328	0.00014326	1	2	5	V7BDS0	V7BDS0; V7BGW7	0	1072.6	536.804	2.66	Not found	Not found	Found	Found
AITSAYYR___	0.206095	0.00799254	2	42	2	G7IM71; G7ITF9	Lj0g3v0295669.1 Non Characterized Hit- tr; Q1SL05; I3S907; I3SAN5; Q40194; I3SJU7; V7BVH9; V7C940; Lj3g3v1517390.1 gi; I3S2Z7; Lj0g3v0096129.1 Non Characterized Hit- tr; V7BV16; T2DN47; Q40193; G7IM71; I3S9N9; I3SMI4; V7D1C6; G7ITF9; V7B7N9; Q40198; G7JUZ6; I3SW86; Lj0g3v0359599.1 Non Characterized Hit- tr; I3SPW7; I3S9G7; I3T2Y2; I3S111; I3SX73; V7BUB7; Lj3g3v3236550.1 gi; V7BUN9; C9E9M0; Q40195…	0	944.484	472.744	2.36	Not found	Not found	Found	2 replicates
AITTAIQVGYR___	0.0554418	0.000491363	1	3	2	V7ALC4	V7AKF4; V7AMH2; V7ALC4	0	1192.67	596.836	2.29	Not found	Not found	Found	Found
AITVFSPDGHLFQVEYALEAVR___	1.68603e-10	0	2	6	8	G7LB82; Lj0g3v0069859.1 tr	G7LB82; B7FJB6; Lj2g3v1979680.1 tr; Lj0g3v0069859.1 tr; I3SJA9; V7CFY6	0	2462.27	821.427	7.03	Found	1 replicate	Found	Found
AITVFSPDGHLFQVEYALEAVRK___	4.82091e-07	0	2	6	4	G7LB82; Lj0g3v0069859.1 tr	G7LB82; B7FJB6; Lj2g3v1979680.1 tr; Lj0g3v0069859.1 tr; I3SJA9; V7CFY6	1	2590.37	648.348	6.68	2 replicates	Not found	Found	Found
AIVDAAEGFVYLVSSVGVTGAR___	1.80222e-06	0	1	6	2	A0A072U3U9	I3S0A7; A0A072U4J1; Lj1g3v4450430.1 Non Characterized Hit- tr; V7CWH5; A0A072U2V8; A0A072U3U9	0	2181.16	727.722	4.33	Not found	Not found	Not found	2 replicates
AIVDFVR___	0.337161	0.0152347	1	2	4	Lj2g3v1102930.1 Non Characterized Hit- tr	Lj2g3v1102930.1 Non Characterized Hit- tr; I3T4X7	0	819.472	410.241	1.47	Not found	Found	Found	Found
AIVVAAQLSSR___	0.00036867	0	1	6	18	A0A072UQA8	V7C1Z8; A0A072UQA8; V7B053; V7C3C4; Lj4g3v1687570.1 tr; A0A072USG1	0	1114.66	557.833	3.26	Found	Found	Found	Found
AIWGPLNR___	0.204086	0.00791978	1	2	2	Q94KS2	Lj1g3v1548900.1 tr; Q94KS2	0	926.521	463.764	1.66	2 replicates	2 replicates	Found	2 replicates
AIWSQGIR___	0.166375	0.00598953	1	6	12	B7FGL4	G7KIQ1; Lj4g3v3020500.1 Non Characterized Hit- tr; B7FH04; I3SFH4; B7FGL4; Lj4g3v2215260.1 Non Characterized Hit- tr	0	930.516	465.761	2.05	Found	Found	Found	Found
AIYEIPSVK___	0.0609491	0.000728409	1	1	2	V7AVE2	V7AVE2	0	1019.58	510.292	1.78	Not found	Not found	Found	Found
AIYNLGTVLYGLAEDTLR___	5.20611e-05	0	1	3	2	V7CXE7	A0A072VLP9; Lj5g3v1249850.1 tr; V7CXE7	0	1982.06	661.356	3.7	Not found	Not found	Found	1 replicate
AKAEANNYDSTYGEPIPVKELADR___	0.453393	0.0257871	1	3	1	I3S6C5	I3SY18; I3S6C5; Lj0g3v0363779.1 tr	2	2651.29	663.579	2.4	Not found	Not found	Not found	1 replicate
AKANSEATLGTYK___	1.00009e-05	0	1	4	10	I3SU63	I3SU63; G7K694; U5U2J3; V7B6Z4	1	1353.7	677.353	3.61	2 replicates	Found	Found	Found
AKANSLAQLGR___	0.00373502	0.00014326	1	5	2	A0A072VQ58	K7WJK7; A0A072VQ58; Lj5g3v2169570.1 tr; V7BET4; I3SDW4	1	1128.65	564.829	2.79	Not found	Not found	Not found	2 replicates
AKDFNILLDDVAITHLSYGAEFSR___	6.52102e-07	0	1	1	1	Lj0g3v0319529.1 tr	Lj0g3v0319529.1 tr	1	2695.37	674.6	6.48	Not found	Not found	Not found	1 replicate
AKDTTMVDVPVK___	1.98487e-05	0	1	1	3	A0A072TMR3	A0A072TMR3	1	1303.69	652.35	3.69	Not found	2 replicates	Found	2 replicates
AKDTTMVDVPVKVPYSILMSLAK___	2.09494e-11	0	1	1	17	A0A072TMR3	A0A072TMR3	2	2506.37	836.125	7.77	Found	2 replicates	Found	Found
AKDTTMVDVPVKVPYSILMSLAK___1xOxidation [M]	7.08921e-08	0	1	1	15	A0A072TMR3	A0A072TMR3	2	2522.36	631.345	6.36	2 replicates	2 replicates	Found	Found
AKDTTMVDVPVKVPYSILMSLAK___2xOxidation [M6; M19]	0.0476598	0.000370994	1	1	3	A0A072TMR3	A0A072TMR3	2	2538.36	635.343	3.46	1 replicate	2 replicates	Not found	2 replicates
AKEIAASSPVFVFSK___	1.97067e-07	0	1	1	23	G7J5D8	G7J5D8	1	1580.87	790.937	5.33	Found	Found	Found	Found
AKELASSAPVFVFSK___	0.00373502	0.00014326	0	1	2		Lj1g3v0395760.1 Non Characterized Hit- tr	1	1580.87	527.628	1.92	2 replicates	Found	Found	2 replicates
AKELSETHGAWLPPWLAVHYIR___	0.0214214	0.000258093	1	2	1	G7J2W4	B7FKW9; G7J2W4	1	2574.36	515.679	3.04	Not found	Not found	Not found	1 replicate
AKENDIPMPELQHNVALIVR___	0.318436	0.0137575	1	1	1	V7C154	V7C154	1	2287.22	763.079	0.91	Not found	Not found	Not found	1 replicate
AKEYATDAAQKAAQK___	3.42202e-07	0	1	3	7	G7JR07	G7JR07; A0A072UTL6; I3SMF0	2	1593.82	531.945	4.95	Found	Found	Not found	2 replicates
AKFDFDVVGHYARPEVLSLIVK___	0.00553789	0.00014326	1	1	1	A0A072UKA3	A0A072UKA3	1	2503.37	626.596	5.07	Not found	Not found	2 replicates	Not found
AKGVSLLLPTDVVIADK___	0.0156352	0.000258093	3	5	4	V7BTD0; G7IT86; G7IT87	V7BTD0; G7IT86; G7IT87; I3T2H0; A0A072TEE4	1	1739.03	580.349	2.62	Not found	Not found	Found	Found
AKGVSLLLPTDVVIADKFSADANDK___	9.77122e-06	0	1	1	1	G7IT87	G7IT87	2	2587.4	647.602	5.05	Not found	Not found	Not found	2 replicates
AKHPEWSPAAIK___	1.02957e-05	0	1	1	7	G7ID47	G7ID47	1	1334.72	445.579	3.25	2 replicates	Not found	Found	Found
AKLDPLNLEAR___	0.13271	0.00386224	1	1	1	G7KVS0	G7KVS0	1	1239.71	413.907	2.45	Not found	Not found	Found	2 replicates
AKNPLDLLPPSK___	0.022295	0.000258093	1	2	7	Lj2g3v2414950.1 Non Characterized Hit- tr	Lj4g3v3113460.1 Non Characterized Hit- tr; Lj2g3v2414950.1 Non Characterized Hit- tr	1	1292.76	431.59	3.24	2 replicates	Not found	Found	Found
AKPAVPLGANYR___	0.00614579	0.00014326	3	6	8	G7KEK9; Lj2g3v3337310.1 tr; G7J834	G7KEK9; Lj2g3v3337310.1 tr; V7B9B8; G7J834; Q84UT1; V7BC72	0	1256.71	419.575	3.2	Not found	Found	Found	Found
AKPHTIFLPHHTDADFILVVLSGK___	0.000358117	0	1	2	8	A0A072VPD1	A0A072VR24; A0A072VPD1	0	2656.46	664.868	4.37	Not found	Not found	Found	2 replicates
AKQEGNLPLYGFHDPEAFVNSIQKPR___	1.70429e-07	0	1	1	5	A0A072TX81	A0A072TX81	1	2955.51	591.908	6.73	Not found	Not found	Found	2 replicates
AKQGETVVPGGTGGK___	2.35428e-06	0	1	1	3	Q2Q4Y5	Q2Q4Y5	1	1385.74	693.372	4.04	Not found	Found	2 replicates	2 replicates
AKQGETVVPGGTGGKSLEAQEHLAEGR___	1.28035e-09	0	1	1	12	Q2Q4Y5	Q2Q4Y5	2	2706.38	677.348	6.51	Found	Found	Not found	Not found
AKREEAAPLIEAAYQQR___	0.000457053	0	1	2	6	V7CZ62	V7CZ62; Lj1g3v4551350.1 tr	2	1944.03	486.763	4.25	Found	Found	Found	Found
AKSEGYILAMMFVAAK___2xOxidation [M10; M11]	0.579984	0.0404916	1	1	1	A0A072UX38	A0A072UX38	1	1761.89	587.966	2.45	1 replicate	Not found	Not found	Not found
ALADYVHSK___	0.0294725	0.000258093	2	5	1	A0A072U0S5; Lj0g3v0130329.1 Non Characterized Hit- tr	A0A072U0S5; Lj0g3v0361829.1 Non Characterized Hit- tr; Lj0g3v0130329.1 Non Characterized Hit- tr; G7KPQ2; A0A072U1H6	0	1003.52	502.262	2.14	Not found	Not found	Found	2 replicates
ALAEAGLTVENIHMVEVVGSGSR___	4.47402e-10	0	1	1	6	G7II48	G7II48	0	2339.2	780.404	7.35	Not found	2 replicates	Found	Found
ALAENEGEGLAK___	0.000492898	0	1	6	4	G7JMT6	G7JMT6; Q2HU25; A0A072V6A3; Lj4g3v2268720.1 tr; V7CAG9; V7B3E5	0	1201.61	601.306	2.67	2 replicates	2 replicates	2 replicates	2 replicates
ALAEQLFDDENQLVR___	1.33236e-06	0	1	7	10	A0A072UQA8	A0A072VMY2; V7C1Z8; A0A072UQA8; G7IPG6; V7BZR0; Lj4g3v1687570.1 tr; A0A072USG1	0	1760.88	880.944	4.74	2 replicates	2 replicates	Found	Found
ALAETLNER___	0.0637168	0.000728409	1	1	1	A0A072UHP4	A0A072UHP4	0	1016.54	508.772	1.86	Not found	2 replicates	Found	Found
ALAGSTIGGEDLLQNMMR___	1.33053e-08	0	1	1	12	G7K2D5	G7K2D5	0	1876.93	938.967	5.6	2 replicates	2 replicates	Found	Found
ALAKDADEIVPK___	0.00028223	0	1	4	16	G7IMZ3	I3SDM9; G7INB7; G7IMZ3; G7INA6	1	1269.7	635.356	3.41	Found	Found	2 replicates	Found
ALASVSWDSSAR___	0.000586709	0	1	1	2	Lj4g3v2539190.1 tr	Lj4g3v2539190.1 tr	0	1249.62	625.309	3.18	2 replicates	2 replicates	2 replicates	Not found
ALDDTIITGVPTTIDYHK___	8.83245e-05	0	2	2	3	G7LIV6; Lj4g3v3015020.1 tr	G7LIV6; Lj4g3v3015020.1 tr	0	1973.02	658.345	3.69	2 replicates	2 replicates	Found	Found
ALDKELTSDFER___	0.00106697	0	1	1	3	I3SZS2	I3SZS2	1	1423.71	475.239	3.56	2 replicates	2 replicates	1 replicate	2 replicates
ALDLGPQGIMFPMIESGK___	8.33401e-05	0	1	1	5	A0A072VR03	A0A072VR03	0	1903.97	952.485	4.49	Not found	Not found	Found	2 replicates
ALDTLDLSK___	0.0241488	0.000258093	1	2	1	G7IYL0	I3T3C6; G7IYL0	0	975.536	488.27	2.03	Not found	Not found	Found	2 replicates
ALDVLNFTPLNNK___	2.73203e-05	0	1	1	11	V7CRP8	V7CRP8	0	1458.8	729.899	3.56	Found	Found	Found	2 replicates
ALDVLNFTPLNNRPIR___	0.000274151	0	3	4	12	Lj0g3v0342329.1 Non Characterized Hit- tr; Lj4g3v0620300.3 tr; G7JK09	Lj0g3v0342329.1 Non Characterized Hit- tr; Lj4g3v0620300.3 tr; Lj4g3v0620300.2 tr; G7JK09	0	1853.04	618.353	3.93	Found	Found	Found	Found
ALDWGPGGGPDLIVDDGGDATLLIHEGVK___	4.68041e-12	0	2	4	6	V7C8C7; Q84RD9	V7C8C7; Q84RD9; T2DLK8; V5N894	0	2887.45	963.154	7.99	Not found	Not found	Found	Found
ALDWGPGGGPDLIVDDGGDATLLIHEGVKAEELFEK___	3.2129e-10	0	1	3	3	V7C8C7	V7C8C7; T2DLK8; V5N894	1	3733.86	934.215	7.88	Not found	Not found	2 replicates	2 replicates
ALEDAIAAIDK___	0.000534649	0	1	2	3	G7IPS8	B7FLQ5; G7IPS8	0	1129.61	565.309	3.08	Not found	Not found	Found	Found
ALEDLKADVEK___	0.000718939	0	1	2	1	G7JAR7	G7JAR7; Lj4g3v2592460.1 tr	1	1230.66	410.89	2.82	Not found	Not found	Found	2 replicates
ALEGADVVIIPAGVPR___	2.42905e-07	0	1	3	13	A0A072TQ67	A0A072TRS0; A0A072TQ67; V7AK23	0	1576.91	788.955	4.82	Found	Found	Found	Found
ALEIDPNNRDVK___	0.00436752	0.00014326	2	3	3	Lj3g3v0718250.1 Non Characterized Hit- tr; G7LF61	Lj3g3v0718250.1 Non Characterized Hit- tr; I3S5Y1; G7LF61	1	1383.72	461.912	2.44	Not found	Not found	Found	2 replicates
ALEIDPNNRDVKLEYK___	0.0351396	0.000258093	2	3	4	Lj3g3v0718250.1 Non Characterized Hit- tr; G7LF61	Lj3g3v0718250.1 Non Characterized Hit- tr; I3S5Y1; G7LF61	2	1917.01	480.008	2.53	Found	Found	Not found	Not found
ALELDDEDISFLTNR___	2.6502e-07	0	1	3	22	Lj2g3v2002390.1 Non Characterized Hit- tr	I3SII3; Lj2g3v2002390.1 Non Characterized Hit- tr; Lj2g3v2002390.2 Non Characterized Hit- tr	0	1750.85	875.929	4.43	Found	Found	Found	Found
ALEMMLTSK___	0.0950066	0.00244947	1	1	1	A0A072V5C1	A0A072V5C1	0	1023.52	512.263	2.15	Not found	2 replicates	2 replicates	Not found
ALETLTGAVFQRPPLISAVK___	4.00312e-07	0	1	3	4	A0A072ULA4	Lj6g3v2193670.1 Non Characterized Hit- tr; V7BUX8; A0A072ULA4	0	2111.22	704.412	5.81	Not found	Not found	Found	2 replicates
ALEVIQLLK___	0.00942395	0.00014326	1	3	6	G7KTI5	V7CVJ1; Lj1g3v4241150.1 Non Characterized Hit- tr; G7KTI5	0	1026.66	513.831	2.59	Not found	Not found	Found	Found
ALFDGQLLDVHFTR___	3.97111e-06	0	2	5	4	Lj1g3v1526280.1 Non Characterized Hit- tr; G7JYH3	Lj1g3v1526280.1 Non Characterized Hit- tr; V7B657; G7JYH3; V7AVP0; A0A072V2Y6	0	1631.85	544.622	3.53	Not found	Not found	Found	Found
ALFQSFVPK___	0.0545204	0.000370994	2	2	4	G7JNQ7; V7CDQ6	G7JNQ7; V7CDQ6	0	1036.58	518.795	2.03	Not found	Not found	Found	Found
ALFSQITTR___	0.0319111	0.000258093	2	3	1	V7B4K8; Lj1g3v3444140.1 Non Characterized Hit- tr	I3TAJ6; V7B4K8; Lj1g3v3444140.1 Non Characterized Hit- tr	0	1036.58	518.793	2.06	Not found	Not found	2 replicates	2 replicates
ALFSQLTSR___	0.0175347	0.000258093	1	3	2	Lj0g3v0263509.1 Non Characterized Hit- tr	Lj0g3v0263509.1 Non Characterized Hit- tr; A0A072UT49; B7FIE9	0	1022.56	511.785	2.36	Not found	Not found	Found	2 replicates
ALFSQLTSRF___	0.397623	0.0206722	1	3	2	Lj0g3v0263509.1 Non Characterized Hit- tr	Lj0g3v0263509.1 Non Characterized Hit- tr; A0A072UT49; B7FIE9	1	1169.63	585.319	0.65	2 replicates	2 replicates	Not found	Not found
ALFTLASK___	0.0781269	0.00167124	1	2	4	A0A072TVF1	A0A072TUP8; A0A072TVF1	0	850.503	425.754	1.89	2 replicates	Found	Found	Found
ALFVQPTLLLLDEPTNHLDLR___	3.9058e-09	0	1	4	6	A0A072TXB0	A0A072VKD0; G7LB54; V7BU75; A0A072TXB0	0	2418.34	806.782	6.3	Not found	Not found	Found	Found
ALGAISSLIR___	0.0170395	0.000258093	1	3	2	B7FKA1	Lj0g3v0250269.1 tr; B7FKA1; V7AMB2	0	1000.61	500.811	2.29	Not found	Not found	Found	2 replicates
ALGDFLGVK___	0.0171374	0.000258093	1	1	2	G7LI94	G7LI94	0	919.525	460.266	2.45	Not found	Not found	Found	2 replicates
ALGDYIGVK___	0.0172359	0.000258093	4	16	8	A2Q689; V7AQB6; A0A072URR3; G7IS33	B7FJZ4; B7FJJ2; V7BZK8; A0A072VMZ6; A2Q689; V7B1G4; V7CCL1; Lj3g3v2664350.1 Non Characterized Hit- tr; V7AQB6; I3SVR3; A0A072URR3; V7AU48; I3SKR0; Lj6g3v1226300.1 Non Characterized Hit- tr; Lj3g3v0323530.1 Non Characterized Hit- tr; G7IS33	0	935.52	468.264	1.84	Not found	Not found	Found	Found
ALGEGIYR___	0.0876022	0.00235908	1	1	5	A0A072VDK7	A0A072VDK7	0	878.473	439.74	1.83	2 replicates	Not found	Found	Found
ALGEQIGSGHAVWPVAIHGHYADAGDSAALLSGALNVPMVFTGHSLGR___1xOxidation [M39]	0.0428261	0.000370994	1	1	2	G7JFF2	G7JFF2	0	4823.41	804.745	4.43	Not found	Not found	Not found	2 replicates
ALGFEMTEEQIEQMIADVDKDGSGAIDYDEFEHMMTAK___	8.12056e-09	0	1	5	1	G7KY76	I3SUA4; G7KY76; A0A072U276; A0A072U5D8; Lj2g3v1863500.1 Non Characterized Hit- tr	1	4294.88	1074.47	6.19	Not found	Not found	1 replicate	Not found
ALGGAVATSSLLGVPLGHNSSFLQGPAFAPPR___	1.79481e-12	0	1	4	4	I3SK83	I3SM21; G7JFU3; B7FJJ7; I3SK83	0	3089.65	1030.56	7.75	Not found	Not found	Found	Found
ALGIPENSVK___	0.018998	0.000258093	1	4	5	A0A072UBU6	A0A072UN68; A0A072UBU6; A0A072VSY9; A0A072UCX7	0	1027.58	514.293	2.09	Not found	Not found	Found	2 replicates
ALGLGSVAK___	0.381526	0.0192139	1	1	1	Lj6g3v1571420.1 Non Characterized Hit- tr	Lj6g3v1571420.1 Non Characterized Hit- tr	0	815.499	408.253	1.93	Not found	Not found	Found	2 replicates
ALGQISER___	0.0275286	0.000258093	3	11	6	A0A072VMC4; Lj5g3v1201280.1 tr; B7FJQ4	A0A072VMC4; Lj3g3v3752070.2 tr; V7ALQ5; V7AQN6; Lj6g3v0028890.1 tr; Lj5g3v1201280.1 tr; U5U073; I3S2B0; V7BLB9; B7FJQ4; T2DPK7	0	873.479	437.243	2.22	Not found	Not found	Found	Found
ALGSMPGVYR___	0.156531	0.00547445	1	2	1	G7JFF2	V7CCI0; G7JFF2	0	1050.54	525.774	2.1	Not found	Not found	Not found	2 replicates
ALGVDTIPVLVGPVSYLLLSK___	3.81287e-06	0	1	1	9	A0A072UID0	A0A072UID0	0	2154.28	718.767	5.09	Not found	Not found	Found	Found
ALGVDTVPVLVGPVTYLVLSKPAK___	1.24712e-05	0	1	1	2	V7C2G9	V7C2G9	0	2436.45	812.825	4.8	Not found	Not found	Not found	2 replicates
ALGVNTVPVLVGPVSYLLLSKPAK___	8.47634e-10	0	1	1	4	G7J648	G7J648	0	2435.46	812.492	6.88	Not found	Not found	2 replicates	2 replicates
ALHDALSIVKR___	0.00033791	0	2	3	1	G7L831; Lj4g3v2644180.1 tr	G7L831; Lj4g3v2644180.1 tr; V7CRG8	1	1222.73	408.247	4.49	Not found	Not found	2 replicates	2 replicates
ALHIVGPDK___	0.0193269	0.000258093	1	2	2	A0A072UP31	A0A072UP31; Q6E2Z6	0	949.547	475.277	2.4	Not found	Not found	Found	2 replicates
ALIATSGNVHAAVER___	2.06724e-05	0	2	9	1	G7K016; G7L9G3	V7CFV3; G7K016; Lj0g3v0338909.1 Non Characterized Hit- tr; V7CDM7; V7CIM3; G7L9G3; Lj2g3v1644370.1; G7K017; V7CG32	0	1508.82	503.61	4.58	Not found	2 replicates	Found	2 replicates
ALIPDLYR___	0.195246	0.00741309	3	12	6	A0A072UJ41; I3SMB6; Lj3g3v1311750.1 Non Characterized Hit- tr	A0A072UJ41; Lj3g3v2921080.1 Non Characterized Hit- tr; Lj0g3v0353529.1 Non Characterized Hit- tr; I3SDI1; T2DPA3; I3SMB6; Lj3g3v1311750.1 Non Characterized Hit- tr; B7FIF9; V5N947; V7AGX5; I3T0Z8; Lj0g3v0043039.2 Non Characterized Hit- tr	0	960.551	480.779	1.72	2 replicates	Found	Found	Found
ALLAIPTTIADNAGLDSAELISQLR___	6.68913e-08	0	2	2	8	G7KYN5; G7KRA6	G7KYN5; G7KRA6	0	2566.41	856.144	5.48	Not found	Not found	Found	Found
ALLDSMR___	0.189533	0.00710789	1	4	4	G7JMM6	B7FKI9; G7JMM6; V7CBH3; I3SS01	0	805.424	403.215	1.64	Not found	Not found	Found	2 replicates
ALLDVGLVK___	0.013313	0.00014326	1	5	7	B7FJX5	I3SMY4; I3SLE4; B7FJX5; G7J8J8; I3S2A3	0	927.587	464.298	1.96	Found	Found	Found	Found
ALLEEWISSR___	0.00844539	0.00014326	1	2	2	A0A072UJ55	V7AET5; A0A072UJ55	0	1203.64	602.321	2.5	Not found	Found	Found	Found
ALLEVVESGGK___	0.00113074	0	2	4	5	G7LB82; Lj0g3v0069859.1 tr	G7LB82; Lj2g3v1979680.1 tr; Lj0g3v0069859.1 tr; V7CFY6	0	1101.62	551.309	2.62	Found	Found	Found	2 replicates
ALLLAGPPGTGK___	0.0539144	0.000370994	1	5	1	G7J7J7	V7AU00; G7J7J7; G7KNL5; Lj1g3v2143350.1 Non Characterized Hit- tr; Lj0g3v0116309.1 Non Characterized Hit- tr	0	1094.66	547.83	1.87	2 replicates	Not found	Found	2 replicates
ALLNSDIIGFHTFDYAR___	0.00319397	0.00014326	2	11	2	Lj4g3v3113340.1 tr; A0A072VR84	Lj4g3v3113340.1 tr; A0A072VRW8; Lj0g3v0264009.1 tr; A0A072VR84; V7AHT6; Lj5g3v2179940.1 Non Characterized Hit- tr; Lj3g3v1517520.1; G7JCN5; Lj0g3v0291639.1 Non Characterized Hit- tr; V7BAV4; V7C511	0	1952.99	651.665	3.12	Not found	Not found	Found	2 replicates
ALLPALPLLIAHLGEK___	0.00103645	0	1	2	2	A0A072VKX7	A0A072VKX7; V7BG28	0	1669.04	557.017	2.61	Not found	Not found	2 replicates	2 replicates
ALLQSDVQFK___	0.0345475	0.000258093	1	5	2	G7JGX1	V7AT35; Lj3g3v0044270.1 Non Characterized Hit- tr; V7C0E4; G7JGX1; T2DM64	0	1148.63	574.819	2.16	Not found	Not found	2 replicates	Found
ALMDEMAVIATEEYR___	0.00375673	0.00014326	2	4	1	V7AHW1; Lj3g3v0428380.1 tr	Q8H945; V7AHW1; Lj3g3v0428380.1 tr; Q93WZ9	0	1741.81	871.417	3.45	Not found	Not found	1 replicate	Not found
ALMDINESPVYVLLNPAINHSQK___	0.000299108	0	1	1	1	I3T146	I3T146	0	2566.33	856.12	3.6	Not found	Not found	2 replicates	2 replicates
ALMDQLAVIATEEYR___1xOxidation [M3]	0.100256	0.00279092	1	2	1	Lj3g3v1061390.1 gi	Lj3g3v1061390.1 gi; Q8H946	0	1738.87	869.934	1.23	Not found	Not found	Not found	1 replicate
ALMDQMAIIATEEYR___	1.05611e-06	0	1	2	5	A0A072TPW7	A0A072U184; A0A072TPW7	0	1754.85	877.924	4.86	Not found	Not found	Found	Found
ALMDQMAVIATEEYR___	6.83121e-07	0	1	2	5	G7IH71	G7IH71; V7AM37	0	1740.83	870.918	4.47	Not found	Not found	Found	Found
ALMFFNAQK___	0.0545204	0.000370994	1	1	2	Q2HSS5	Q2HSS5	0	1069.55	535.278	2.27	2 replicates	Not found	Found	Found
ALNAMNLDMDVK___	0.000351931	0	2	3	2	V7CQ74; Lj4g3v3093990.1 Non Characterized Hit- tr	V7CQ74; I3SUC5; Lj4g3v3093990.1 Non Characterized Hit- tr	0	1334.64	667.826	3.1	2 replicates	Not found	Found	Found
ALNDHHVLLEGTLLKPNMVTPGSDAPK___1xOxidation [M18]	0.0965546	0.00244947	1	1	5	I3SU63	I3SU63	0	2883.5	721.632	2.75	2 replicates	Found	Found	Found
ALNIPYQIVSIVSGALNDAAAK___	5.93408e-09	0	1	2	9	G7I834	G7I834; I3SXX2	0	2228.23	1114.62	5.08	Not found	Not found	Found	Found
ALNLGVNVK___	0.0789866	0.00178277	4	22	3	V7CAY5; V7C1N4; A0A072URD6; Lj4g3v1604460.2 Non Characterized Hit- tr	V7CEL7; G7JCD0; V7B022; A0A072U5E1; G7IN02; V7CAY5; Lj1g3v5061270.1 tr; V7C1N4; A0A072VDU7; Q9M4N1; A0A072V296; A0A072UGQ2; A0A072VE74; A0A072VD84; A0A072URD6; V7CSZ4; Lj1g3v1966250.1 tr; Q43106; Lj4g3v1604460.2 Non Characterized Hit- tr; V7AUY2; Lj0g3v0067579.2 Non Characterized Hit- tr; Q9M4N2	0	927.562	464.285	2.07	Not found	2 replicates	Found	Found
ALPAGYLDATTLADYLVK___	3.63164e-05	0	1	4	12	G7J530	I3SU69; I3T052; G7J530; Lj1g3v1558980.2 Non Characterized Hit- tr	0	1895.02	948.013	3.51	Not found	Not found	Found	Found
ALPNATIMIHQPSGGFSGQAK___1xOxidation [M8]	0.000636403	0	1	1	1	V7AFK8	V7AFK8	0	2141.08	714.364	2.33	Not found	Not found	Found	2 replicates
ALPTYTPEIPADATR___	0.000320699	0	1	2	1	G7JEN5	G7JEN5; G7JEN6	0	1615.83	808.419	2.72	Not found	Not found	Found	Not found
ALPTYTPETPADATR___	1.11033e-05	0	1	2	6	G7IF28	Lj3g3v2737470.1 Non Characterized Hit- tr; G7IF28	0	1603.8	802.402	3.15	Not found	2 replicates	Found	Found
ALQAFQK___	0.595164	0.0430873	2	8	1	P14856; G7IS29	O24320; P14856; G7K036; G7K033; G7IS29; G7K037; Lj3g3v2659870.1 tr; T2DNF7	0	805.457	403.232	1.61	Not found	2 replicates	2 replicates	2 replicates
ALQALKTEER___	0.253348	0.0103006	1	1	1	V7BCL4	V7BCL4	1	1158.65	579.828	1.3	1 replicate	Not found	Not found	Not found
ALQHYTELPDIKR___	0.000484384	0	2	7	1	W8E7A2; G7K259	G7JBT5; Lj6g3v0497300.2 Non Characterized Hit- tr; G7K726; A0A072UGB7; W8E7A2; Lj2g3v2771110.1 Non Characterized Hit- tr; G7K259	1	1583.85	528.623	4.22	Not found	Not found	Found	Found
ALQNTALK___	0.105205	0.00301513	2	10	1	Lj3g3v3386710.1; A0A072UJW7	I3SUU7; Lj3g3v3386710.1; T2DN94; Lj4g3v1683080.1 tr; G7JJV9; B7FIL9; T2DLU1; A0A072ULB0; I3SX06; A0A072UJW7	0	858.504	429.757	1.71	Not found	Not found	Not found	1 replicate
ALQPIFQIYGR___	0.00436752	0.00014326	1	2	4	B7FGQ6	I3S9Q4; B7FGQ6	0	1305.73	653.368	2.69	2 replicates	Not found	Found	Found
ALQQSTLKAWGGK___	0.0154569	0.000258093	1	4	4	A0A072VVG3	V7BH64; A0A072VVG3; U5U2J3; V7B6Z4	1	1387.77	463.261	1.79	Found	Found	Not found	Not found
ALQREPVNFPF___	0.456894	0.0262668	1	1	1	G7KVS0	G7KVS0	1	1317.69	659.349	2.5	Not found	Found	Not found	Found
ALRPYFELTNAVR___	0.000221134	0	2	5	5	G7I8C5; G7J5U6	G7I8C5; A0A072V4I3; A0A072V347; G7J5U6; V7CTM3	0	1549.85	517.291	4.32	Not found	Not found	Found	Found
ALSDHHVLLEGTLLKPNMVTPGSDSPK___	0.0180441	0.000258093	1	1	2	A0A072VVG3	A0A072VVG3	0	2856.49	714.877	3.74	Not found	Not found	1 replicate	2 replicates
ALSFNQAGGSGGYSR___	1.61389e-06	0	1	1	7	G7L407	G7L407	0	1471.69	736.351	3.93	2 replicates	2 replicates	Found	Found
ALSHSFIVHAR___	0.00214076	0.00014326	1	5	1	B7FNC7	I3T0U9; Lj6g3v1629740.1 tr; G7IKX3; B7FNC7; I3SWQ6	0	1237.68	413.231	3.44	Not found	Not found	Not found	1 replicate
ALSINEFLKPAEGEK___	2.37651e-05	0	1	2	10	A0A072TM16	A0A072TWN4; A0A072TM16	0	1645.88	549.297	3.93	Found	Found	Found	Found
ALSLGASTVMMGSFLAGSLEAPGAYVYQNGQR___	4.00312e-07	0	1	1	1	G7KZG9	G7KZG9	0	3246.59	1082.87	4.44	Not found	Not found	2 replicates	2 replicates
ALSLQLVSK___	0.00797156	0.00014326	1	1	17	Q2HTL8	Q2HTL8	0	958.593	479.8	2.27	Found	Found	Found	Found
ALSSYNQSFSLR___	0.000779825	0	1	5	5	A0A072VJB4	V7BKJ4; A0A072VI93; A0A072VJB4; Lj5g3v0875570.1 Non Characterized Hit- tr; A0A072VIU0	0	1372.69	686.845	3.58	2 replicates	Found	Found	Found
ALSTSVLRDILHTCSIR___1xCarbamidomethyl [C14]	0.483538	0.0281209	1	1	1	V7C1B0	V7C1B0	1	1942.05	648.019	1.53	2 replicates	Not found	Not found	Not found
ALSVPELTQQMWDSK___	0.000130347	0	2	4	6	G7JRA2; Lj0g3v0212479.1 Non Characterized Hit- tr	G7JRA2; B7FIN1; Lj0g3v0212479.1 Non Characterized Hit- tr; G7JRA0	0	1732.86	866.932	3.24	Not found	2 replicates	Found	2 replicates
ALSYPLKLIAK___	0.00674162	0.00014326	3	4	6	Lj3g3v1048870.1 Non Characterized Hit- tr; V7BTD9; A0A072VDW9	Lj3g3v1048870.1 Non Characterized Hit- tr; A0A072VEG8; V7BTD9; A0A072VDW9	1	1216.77	406.26	1.7	Found	Found	Not found	Not found
ALTNAIGNLNIQDAYADALRK___	4.72064e-08	0	1	1	4	A0A072UWD1	A0A072UWD1	1	2245.19	749.07	6.76	Not found	Not found	Found	2 replicates
ALTVPELTQQMWDSK___	0.163036	0.00589066	1	5	1	Lj6g3v1629640.1 tr	Lj6g3v1629640.1 tr; Lj1g3v4093380.1 tr; G7IAN2; G7IML1; G7L5V0	0	1746.87	582.964	1.49	Not found	Not found	Found	2 replicates
ALVAFYQK___	0.169773	0.00629503	1	3	6	V7C884	I3S7M8; V7C884; Lj4g3v0620250.1 Non Characterized Hit- tr	0	939.53	470.269	2.14	Not found	Not found	Found	Found
ALVAPAALIAQNAGIEGEVVVEK___	0.285814	0.0116451	1	1	1	V7AFC8	V7AFC8	0	2262.27	754.762	1.37	Not found	2 replicates	2 replicates	2 replicates
ALVDAPDMER___	0.00864265	0.00014326	1	2	6	B7FL54	G7I4V0; B7FL54	0	1116.54	558.771	2.58	Not found	Not found	Found	Found
ALVGSFYGTDRGLK___	0.158136	0.00557604	1	1	2	Q2HTH4	Q2HTH4	1	1483.79	495.268	1.83	2 replicates	Found	Found	2 replicates
ALVLIQPFFGGTK___	0.00702003	0.00014326	1	1	2	Lj5g3v2029780.1 Non Characterized Hit- tr	Lj5g3v2029780.1 Non Characterized Hit- tr	0	1390.81	695.908	3.13	Not found	Not found	2 replicates	Not found
ALVLPITK___	0.0606113	0.000728409	2	3	11	Lj5g3v1203340.1 Non Characterized Hit- tr; G7IEE7	Lj5g3v1203340.1 Non Characterized Hit- tr; G7IEE7; I3T1N5	0	854.571	427.788	2.09	Found	Found	Found	Found
ALVLPVTK___	0.0975993	0.00244947	1	3	4	G7IEF0	Lj5g3v0963160.1 Non Characterized Hit- tr; G7IEF0; V7BHC4	0	840.555	420.781	1.84	2 replicates	Not found	Found	2 replicates
ALVLVLGK___	0.272974	0.0110711	1	4	1	A2Q3W4	I3S613; I3RZJ6; A2Q3W4; I3S4S2	0	812.56	406.784	1.92	Not found	Not found	Not found	1 replicate
ALVMAMEK___	0.0816187	0.00189017	2	2	3	Lj4g3v1389290.1 Non Characterized Hit- tr; G7JNQ7	Lj4g3v1389290.1 Non Characterized Hit- tr; G7JNQ7	0	892.463	446.734	2.02	Not found	Not found	Found	Found
ALVMLEDFLAEALANK___	8.52992e-05	0	1	1	3	Lj0g3v0108599.1 Non Characterized Hit- tr	Lj0g3v0108599.1 Non Characterized Hit- tr	0	1747.93	583.316	3.64	Not found	Not found	Found	1 replicate
ALVMLEDFLAEALANKDAK___	4.55894e-08	0	1	1	4	Lj0g3v0108599.1 Non Characterized Hit- tr	Lj0g3v0108599.1 Non Characterized Hit- tr	1	2062.09	688.035	4.97	Not found	Not found	2 replicates	Found
ALVMLEDFLAQALANK___	0.00899892	0.00014326	1	3	1	Lj1g3v4763830.2 Non Characterized Hit- tr	Lj1g3v4763840.1 Non Characterized Hit- tr; Lj1g3v4763830.2 Non Characterized Hit- tr; Lj1g3v4763830.1 Non Characterized Hit- tr	0	1746.95	582.986	2.4	Not found	Not found	Not found	1 replicate
ALVMLEDFLAQALANKDAK___	5.49027e-08	0	1	3	2	Lj1g3v4763830.2 Non Characterized Hit- tr	Lj1g3v4763840.1 Non Characterized Hit- tr; Lj1g3v4763830.2 Non Characterized Hit- tr; Lj1g3v4763830.1 Non Characterized Hit- tr	1	2061.1	687.707	5.18	Not found	Not found	Not found	2 replicates
ALVSDEVFQAEPIWK___	3.09336e-06	0	1	2	3	G7IAZ2	B7FLQ1; G7IAZ2	0	1731.9	866.451	4.07	Not found	Not found	2 replicates	1 replicate
ALVVSDWMR___	0.0573291	0.000491363	1	2	3	Q2HTY1	Q2HTY1; A0A072UPZ8	0	1076.56	538.782	2.35	Not found	Not found	Found	Found
ALYTTIR___	0.216385	0.00851463	1	2	3	G7LF86	G7LF86; O65848	0	837.483	419.245	1.49	Not found	2 replicates	Found	Found
AMAAHLEAIEYAPEMQFQF___	0.0322752	0.000258093	1	3	2	G7L2L3	G7L2L3; V7CUQ3; Lj1g3v4012860.2 tr	0	2197.01	1099.01	2.85	Not found	Not found	Not found	1 replicate
AMAATPADVK___	0.0181477	0.000258093	3	8	4	G7J8C7; Lj0g3v0074429.1 Non Characterized Hit- tr; Lj1g3v1787650.1 Non Characterized Hit- tr	G7J8C7; Lj0g3v0354739.1 Non Characterized Hit- tr; Lj0g3v0074429.1 Non Characterized Hit- tr; Lj1g3v1787650.1 Non Characterized Hit- tr; V7AW68; V7CUK1; Lj0g3v0085889.1 Non Characterized Hit- tr; Lj0g3v0235519.1 Non Characterized Hit- tr	0	974.498	487.752	2.39	Not found	Not found	Found	Found
AMAATPADVK___1xOxidation [M2]	0.177634	0.00649801	3	8	1	G7J8C7; Lj0g3v0074429.1 Non Characterized Hit- tr; Lj1g3v1787650.1 Non Characterized Hit- tr	G7J8C7; Lj0g3v0354739.1 Non Characterized Hit- tr; Lj0g3v0074429.1 Non Characterized Hit- tr; Lj1g3v1787650.1 Non Characterized Hit- tr; V7AW68; V7CUK1; Lj0g3v0085889.1 Non Characterized Hit- tr; Lj0g3v0235519.1 Non Characterized Hit- tr	0	990.492	495.75	2.62	Not found	Not found	1 replicate	Not found
AMAATPADVKENPNSYVFVIDMPGLK___	1.16992e-05	0	1	1	3	Lj0g3v0074429.1 Non Characterized Hit- tr	Lj0g3v0074429.1 Non Characterized Hit- tr	1	2778.38	926.798	4.47	Found	Not found	2 replicates	2 replicates
AMAGVSVPFMK___1xOxidation [M2]	0.0142633	0.00014326	1	2	2	A0A072VA70	A0A072VA70; I3S113	0	1153.57	577.29	2.41	2 replicates	Not found	Found	Found
AMALAGSEFLDSVR___	0.00931586	0.00014326	1	4	1	V7APB0	Lj0g3v0310919.1 Non Characterized Hit- tr; A0A072UHW2; A0A072UT21; V7APB0	0	1466.73	733.871	1.81	Not found	Not found	Found	2 replicates
AMALQGAEILFYPTAIGSEPHDQSIDSR___	7.19403e-12	0	1	2	8	G7ITU5	G7ITU5; I3S5H0	0	3017.47	1006.49	7.26	Not found	Not found	Found	Found
AMDDAGLQK___	0.0108846	0.00014326	3	3	3	A0A072TV12; A0A072TUS4; Lj4g3v3014490.1 tr	A0A072TV12; A0A072TUS4; Lj4g3v3014490.1 tr	0	948.446	474.726	2.43	Not found	Not found	Found	Found
AMDDAGLQKNQIDEIVLVGGSTR___	1.09843e-08	0	3	3	5	A0A072TV12; A0A072TUS4; Lj4g3v3014490.1 tr	A0A072TV12; A0A072TUS4; Lj4g3v3014490.1 tr	1	2430.23	810.746	5.89	Found	Found	Not found	1 replicate
AMDDAGLQKNQIDEIVLVGGSTRIPK___	0.00061819	0	3	3	4	A0A072TV12; A0A072TUS4; Lj4g3v3014490.1 tr	A0A072TV12; A0A072TUS4; Lj4g3v3014490.1 tr	2	2768.46	692.87	2.69	Found	2 replicates	Not found	Not found
AMDFLVALFR___	0.00516625	0.00014326	1	2	1	V7BC92	B7FNC0; V7BC92	0	1182.63	591.82	2.73	Not found	Not found	Found	2 replicates
AMDIVLPFLLAEGILSK___	1.39574e-06	0	1	4	3	G7KCU1	Lj2g3v3018600.2 Non Characterized Hit- tr; Lj2g3v3018600.1 Non Characterized Hit- tr; G7KCU1; V7BAM3	0	1830.04	915.528	3.84	Not found	Not found	2 replicates	1 replicate
AMEALYDSGK___	0.00449587	0.00014326	2	14	4	I3T6V6; V7ALC4	I3S0Z2; V7AKI2; A0A072TRV0; I3T6V6; V7APB9; V7AKF4; Lj4g3v0473890.1 Non Characterized Hit- tr; G7JTF1; V7ALC1; I3S5J7; I3SWZ2; V7AMH2; B7FHL7; V7ALC4	0	1084.5	542.752	2.65	Not found	Not found	Found	2 replicates
AMEALYDSGK___1xOxidation [M2]	0.101337	0.00279092	2	14	3	I3T6V6; V7ALC4	I3S0Z2; V7AKI2; A0A072TRV0; I3T6V6; V7APB9; V7AKF4; Lj4g3v0473890.1 Non Characterized Hit- tr; G7JTF1; V7ALC1; I3S5J7; I3SWZ2; V7AMH2; B7FHL7; V7ALC4	0	1100.49	550.75	2.08	Not found	Not found	Found	Found
AMEDAGLQKSQIDEIVLVGGSTRIPK___1xOxidation [M2]	0.159755	0.00557604	1	1	1	V7CQ18	V7CQ18	2	2771.46	693.623	1.7	Not found	1 replicate	Not found	Not found
AMEEQHVRTLPQSSSSSGVGGK___	0.414106	0.0222258	1	1	5	Lj5g3v0238160.2 Non Characterized Hit- tr	Lj5g3v0238160.2 Non Characterized Hit- tr	1	2272.1	568.779	1.85	Found	Found	Not found	Not found
AMEIVYSDER___	0.159755	0.00557604	1	2	1	B9V282	G7IU57; B9V282	0	1212.56	606.784	1.98	Not found	Not found	Not found	2 replicates
AMEKVGKEGVITIADGK___	0.617981	0.04813	2	3	1	Q1RSH3; Q1RSH4	Q1RSH3; Q1RSH4; Lj5g3v1697130.1 tr	2	1745.95	437.242	0.88	1 replicate	Not found	Not found	Not found
AMENEDGVTGAVK___	0.163036	0.00589066	1	4	1	H2BPZ4	Lj0g3v0206149.1 tr; H2BPZ4; G7JVN6; G7JVN9	0	1320.61	660.81	1.11	Not found	Not found	Not found	1 replicate
AMEVDEKPTEDYNDIGGLEK___	3.13646e-07	0	1	4	5	G7I8P7	V7BIW3; A0A072UIN9; B7FKW8; G7I8P7	0	2253.02	751.679	5.69	Not found	Not found	Found	Found
AMEVTHYLGGENYVFWGGR___	3.28843e-10	0	1	2	8	V7CD28	V7CD28; T2DP67	0	2186.01	729.342	6.55	2 replicates	Not found	Found	Found
AMFIDFGLAK___	0.00981213	0.00014326	2	3	3	Lj4g3v2120600.1 Non Characterized Hit- tr; G7ICA2	Lj4g3v2120600.1 Non Characterized Hit- tr; V7BBD3; G7ICA2	0	1112.58	556.793	2.17	Not found	Not found	Found	Found
AMGDAAVQAAASIGYIGVGTVEFLLDER___	1.34793e-06	0	2	2	3	G7LIV6; Lj4g3v3015020.1 tr	G7LIV6; Lj4g3v3015020.1 tr	0	2824.42	942.144	4.17	Not found	Not found	1 replicate	2 replicates
AMGFPPEFFTILFAIPR___	0.0273725	0.000258093	1	2	2	G7IZY5	G7IZY5; I3S1I0	0	1954.03	652.014	2.14	Not found	Not found	Not found	1 replicate
AMGIMNSFINDIFEK___	2.05984e-06	0	1	29	9	G7JIM4	I3T995; I3SLS9; V7AJ12; I3S6P0; V7AJ06; V7BIH5; Lj3g3v1113600.1 tr; G7IBM3; A0A072UKG0; I3SYM7; I3T643; Q1SWQ1; G7JTQ7; G7JIM4; V7AES7; A0A072UNJ0; B3SGL7; V7AFP0; I3SY24; B7FH68; Lj3g3v3120830.1; V7BUT2; V7AES3; I3S6Z4; I3SW26; B7FHC9; V7BEQ4; Lj3g3v1114700.1 tr; A0A072UK77	0	1729.83	865.417	4.11	Found	2 replicates	Found	Found
AMGIMNSFINDIFEK___1xOxidation [M]	2.51865e-05	0	1	29	4	G7JIM4	I3T995; I3SLS9; V7AJ12; I3S6P0; V7AJ06; V7BIH5; Lj3g3v1113600.1 tr; G7IBM3; A0A072UKG0; I3SYM7; I3T643; Q1SWQ1; G7JTQ7; G7JIM4; V7AES7; A0A072UNJ0; B3SGL7; V7AFP0; I3SY24; B7FH68; Lj3g3v3120830.1; V7BUT2; V7AES3; I3S6Z4; I3SW26; B7FHC9; V7BEQ4; Lj3g3v1114700.1 tr; A0A072UK77	0	1745.82	873.413	4.29	Not found	Not found	1 replicate	Found
AMGIMNSFINDIFEK___2xOxidation [M2; M5]	1.48454e-05	0	1	29	1	G7JIM4	I3T995; I3SLS9; V7AJ12; I3S6P0; V7AJ06; V7BIH5; Lj3g3v1113600.1 tr; G7IBM3; A0A072UKG0; I3SYM7; I3T643; Q1SWQ1; G7JTQ7; G7JIM4; V7AES7; A0A072UNJ0; B3SGL7; V7AFP0; I3SY24; B7FH68; Lj3g3v3120830.1; V7BUT2; V7AES3; I3S6Z4; I3SW26; B7FHC9; V7BEQ4; Lj3g3v1114700.1 tr; A0A072UK77	0	1761.82	881.411	3.92	Not found	Not found	Not found	1 replicate
AMGLSDQDIVALSGGHTIGAAHK___	0.00101266	0	1	3	1	G7JRI5	G7JRI5; A0A072ULW4; T2DNR2	0	2249.13	563.039	2.71	Not found	Not found	Found	2 replicates
AMGTNDVRVDVK___	0.101882	0.00279092	1	8	1	B7FGL4	V7CPX1; G7KIQ1; V7C7N0; Lj4g3v3020500.1 Non Characterized Hit- tr; B7FH04; I3SFH4; B7FGL4; Lj4g3v2215260.1 Non Characterized Hit- tr	1	1304.66	435.559	1.97	2 replicates	Found	Found	2 replicates
AMGYLGDK___	0.0560642	0.000491363	1	1	5	G7I9D0	G7I9D0	0	854.408	427.707	1.58	Not found	Not found	Found	Found
AMIGQVAGGGR___	0.0273725	0.000258093	1	7	7	G7L3L0	G7JW56; T2DP45; V7CIG8; I3T7Q5; G7L3L0; Lj2g3v1705410.1 tr; V7CDF5	0	1016.53	508.769	2.76	2 replicates	Found	Found	Found
AMIGQVAGGGRTEKPMLK___	0.00200843	0.00014326	1	3	5	G7L3L0	G7JW56; I3T7Q5; G7L3L0	1	1843.99	461.751	4.07	Not found	Found	Not found	Found
AMLPVSGINIAFNR___	3.89382e-05	0	1	1	5	Q2HV87	Q2HV87	0	1502.81	751.912	3.57	Not found	Not found	Found	Found
AMNEINAAAR___	0.00844539	0.00014326	2	20	1	A0A072TQQ6; V7BZ82	B7FHU7; G7JPW1; Lj2g3v1338920.1 tr; B7FKT5; G7JPW9; A0A072U6I0; B7FKU0; A0A072TQQ6; Lj2g3v1034530.1 Non Characterized Hit- tr; V7BZ82; I3SYV8; Lj4g3v1614730.1 tr; V7CA97; I3SH24; V5N8R8; Lj2g3v1338930.1 tr; V7CAX0; Lj1g3v0453370.1 Non Characterized Hit- tr; I3T4Q1; G7JPW3	0	1060.52	530.763	2.99	Not found	Not found	Not found	1 replicate
AMNEINAAQR___	0.191422	0.00720272	2	4	2	B7FHJ6; V7C550	B7FHJ6; V7C550; I3S4Z1; I3SG23	0	1117.54	559.275	1.88	Not found	Not found	Found	Found
AMPNVLMLRPADGNETAGSYR___	0.00017837	0	1	1	4	G7IF28	G7IF28	0	2263.1	755.034	4.15	2 replicates	2 replicates	Found	Found
AMPTFLLLK___	0.0876022	0.00235908	1	3	6	B7FIZ6	I3T0K7; V7BUP2; B7FIZ6	0	1033.61	517.309	1.83	2 replicates	Not found	Found	Found
AMQLLESGLK___	0.0293054	0.000258093	1	11	4	G7IVB7	I3S428; G7IVB7; Lj0g3v0272429.1 Non Characterized Hit- tr; V7AGS2; G7L8I9; V7BS17; I3SDP3; B7FN35; B7FN26; I3T8M4; I3SC30	0	1089.6	545.301	2.04	2 replicates	Not found	Found	Found
AMQLMTDNR___	0.0111383	0.00014326	1	2	5	G7K5X3	I3SU87; G7K5X3	0	1079.5	540.252	2.73	Not found	Not found	Found	Found
AMQLMTDNRIR___	0.00647419	0.00014326	1	2	5	G7K5X3	I3SU87; G7K5X3	1	1348.68	450.233	2.19	Found	Found	2 replicates	2 replicates
AMSDPEIQNILQDPVMR___	6.23873e-08	0	1	1	7	G7KG90	G7KG90	0	1956.95	978.975	4.31	2 replicates	2 replicates	Found	2 replicates
AMSNIESSPEGFNMLRR___	0.00806417	0.00014326	2	10	3	G7K016; G7L9G3	V7CFV3; G7K016; Lj0g3v0338909.1 Non Characterized Hit- tr; V7CDM7; V7CIM3; G7L9G3; Lj2g3v1644370.1; G7K017; Lj2g3v1644370.2; V7CG32	1	1938.92	646.975	2.89	Found	Found	Not found	2 replicates
AMSTYGYEIVQTLIVDIEPDVNVKR___	5.21061e-08	0	1	4	2	V7BZ82	Lj2g3v1034530.1 Non Characterized Hit- tr; V7BZ82; I3SYV8; V5N8R8	1	2853.47	951.83	5.36	Not found	Not found	1 replicate	2 replicates
AMTVFWSALAQSFTK___	2.34065e-06	0	1	2	9	G7L0I7	G7L0I7; G7L0I8	0	1687.85	844.427	4.51	Not found	Not found	Found	Found
AMVEDLLR___	0.335694	0.0149339	1	3	2	I3SMF8	V7CT12; Lj4g3v1327750.1 Non Characterized Hit- tr; I3SMF8	0	946.503	473.757	1.73	Not found	Not found	Found	2 replicates
AMVWQNSWAYSTR___	5.08654e-05	0	1	4	4	G7KUM3	V7D221; G7KUM3; I3S002; Lj2g3v1468010.1 Non Characterized Hit- tr	0	1599.74	800.372	3.77	Not found	Found	Found	Found
ANASKPPMLPDDFVKPEFATVNIQR___	1.37467e-07	0	1	1	2	G7JM88	G7JM88	0	2785.43	697.115	6.7	Not found	Not found	Found	Found
ANDQYLPPFVIVDESGK___	1.72039e-06	0	1	3	5	B7FLD9	I3SGX3; B7FLD9; G7KZ93	0	1891.94	631.32	5.09	2 replicates	Not found	Found	Found
ANDTIKLDLEENK___	0.000891237	0	2	4	1	B7FL29; V7B774	V7CD96; B7FL29; U5TZF7; V7B774	1	1502.77	501.594	2.21	Not found	Not found	Found	Not found
ANDTIKLDLEENKIVDFIK___	1.24817e-08	0	2	2	6	B7FL29; V7B774	B7FL29; V7B774	2	2218.2	740.072	6.42	Not found	Not found	Found	Found
ANDTIKLDLEQNKITDFIK___	0.441243	0.024441	1	1	1	G7KT73	G7KT73	2	2219.19	555.555	2.12	Not found	Not found	Not found	1 replicate
ANFEFINK___	0.055133	0.000491363	1	2	7	G7JD38	I3SFX4; G7JD38	0	982.499	491.753	2.33	1 replicate	Found	Found	Found
ANFLSSEDFEPSLIPAK___	0.000540895	0	1	1	7	Lj4g3v2861680.1 Non Characterized Hit- tr	Lj4g3v2861680.1 Non Characterized Hit- tr	0	1864.93	932.968	3.86	Not found	Not found	Found	2 replicates
ANFLSSEDFEPSLIPPK___	5.74646e-05	0	1	1	3	G7LGJ8	G7LGJ8	0	1890.95	945.977	3.92	Not found	Not found	Found	2 replicates
ANFNDKYEEYR___	6.80079e-05	0	1	2	11	I3T063	I3SHC8; I3T063	1	1448.64	724.825	3.74	2 replicates	Found	Found	Found
ANHEYDVPEVISLPITGGNLK___	3.18453e-06	0	1	5	7	G7J568	I3SA72; V7AYE9; Lj1g3v1572510.3 Non Characterized Hit- tr; A0A072V2Z9; G7J568	0	2266.17	756.062	5.28	2 replicates	Found	Found	Found
ANIGPETNVLIMGAGPIGLVTMLSAR___	1.61168e-08	0	1	2	7	B7FI45	B7FI45; G7ZXE4	0	2595.4	865.808	6.52	Not found	Not found	Found	Found
ANIPWAVEENSTTLEWLVQSPPAFHTFGELPAIK___	2.23317e-11	0	1	3	6	G9JLR9	Lj0g3v0062579.1 tr; G9JLR9; Ljmitog3v0000010.1 tr	0	3792.93	1264.98	6.38	Not found	Not found	Found	2 replicates
ANIPWAVEQNSTTLEWLVQSPPAFHTFGELPAIK___	4.07693e-10	0	1	1	5	A0A126TGS8	A0A126TGS8	0	3791.94	1264.65	5.69	Not found	Not found	Found	Found
ANISIFDPQVTEDQIQR___	1.3431e-07	0	1	1	5	G7L571	G7L571	0	1973.99	987.498	4.82	Not found	Not found	Found	Found
ANLNYTAQALIISAASIASYFIAADK___	0.000779825	0	1	1	1	Lj4g3v2962380.1 Non Characterized Hit- tr	Lj4g3v2962380.1 Non Characterized Hit- tr	0	2700.42	900.811	2.9	Not found	Not found	Not found	1 replicate
ANNLLFVSGVLGLVPETGK___	2.59508e-08	0	1	3	9	V7BKH8	V7BKH8; V7BPF8; I3SK73	0	1928.09	964.546	4.94	Not found	Not found	Found	Found
ANPFATVLSAAMLLK___	2.09605e-06	0	1	3	9	G7IMC1	V7BXR3; G7IMC1; I3S5U4	0	1546.87	773.939	4.39	Not found	Not found	Found	Found
ANSEATLGTYK___	0.00391225	0.00014326	1	4	4	I3SU63	I3SU63; G7K694; U5U2J3; V7B6Z4	0	1154.57	577.788	2.77	Not found	Not found	Found	Found
ANSQMPGYYDGR___	0.000364412	0	1	1	5	G7JVD3	G7JVD3	0	1358.58	679.793	3.45	Not found	Not found	Found	Found
ANSQMPGYYDGRYWTLWK___	0.224918	0.00901245	1	1	1	G7JVD3	G7JVD3	1	2236.03	746.013	1.84	2 replicates	Found	Not found	Not found
ANSSLVLTTDSRPR___	0.000534649	0	1	3	1	G7IJ55	V7BTH5; Lj3g3v0966400.1 Non Characterized Hit- tr; G7IJ55	0	1516.81	506.274	3.34	Not found	Not found	2 replicates	1 replicate
ANSYSVHGSALGAK___	0.00553789	0.00014326	1	4	4	Lj5g3v2292500.1 Non Characterized Hit- tr	Lj3g3v2737470.1 Non Characterized Hit- tr; V7C855; Lj5g3v2292500.1 Non Characterized Hit- tr; Lj3g3v2737470.3 Non Characterized Hit- tr	0	1361.68	454.565	2.99	Not found	Not found	Found	1 replicate
ANVDPSLVQEVFFGNVLSANLGQAPAR___	4.17851e-08	0	1	5	4	A0A072V3E9	Lj4g3v0099340.2 Non Characterized Hit- tr; A0A072V3E9; V7C9V1; G7ZZU7; A0A072UTL7	0	2813.46	938.494	5.94	Not found	Not found	Found	2 replicates
ANVVINLIGR___	0.0134669	0.00014326	1	3	1	B7FIZ2	Lj0g3v0306399.1 Non Characterized Hit- tr; V7BF01; B7FIZ2	0	1068.65	534.829	2.63	Not found	Not found	Found	Not found
ANWYGLLGK___	0.0127145	0.00014326	4	7	5	Lj2g3v1019740.1 tr; A0A072U6C1; A0A072U5H0; A0A072U5G6	V7C2I2; Lj2g3v1019740.1 tr; A0A072U6C1; A0A072UGK5; A0A072U5H0; A0A072U6C7; A0A072U5G6	0	1021.55	511.277	2.27	2 replicates	Not found	Found	Found
APAALGPYSQAIK___	0.000133411	0	1	5	1	V7BKH8	I3SWH4; Lj6g3v0885350.1 Non Characterized Hit- tr; V7BKH8; V7BPF8; I3SK73	0	1286.71	643.857	3.09	Not found	Not found	2 replicates	Not found
APDDLDTR___	0.0296404	0.000258093	2	3	1	V7BF09; A0A072VR00	Lj5g3v2113470.2 Non Characterized Hit- tr; V7BF09; A0A072VR00	0	902.421	451.714	1.87	Not found	Not found	Not found	1 replicate
APDSYYTELKR___	5.71317e-05	0	1	4	2	G7J330	I3SR88; I3S372; B7FI51; G7J330	1	1342.66	448.227	4.01	Not found	Not found	Found	Found
APDWESPDYLR___	0.000147257	0	1	4	2	G7J9Z8	A0A072UYY0; G7J9Z8; A0A072UZ97; V7BTM5	0	1348.62	674.811	3.08	Not found	Not found	Found	2 replicates
APEADKEAPAETEPK___	0.0025923	0.00014326	1	1	4	G7LAK8	G7LAK8	1	1582.76	528.257	3.44	Not found	Not found	Found	Found
APEYLAHIPSVVELVAK___	1.57117e-07	0	1	1	11	Lj6g3v0353790.1 tr	Lj6g3v0353790.1 tr	0	1836.03	918.516	6.03	Not found	Not found	Found	Found
APFDLFDTK___	0.00199682	0.00014326	2	2	4	G7K4R2; Lj2g3v3318780.1 Non Characterized Hit- tr	G7K4R2; Lj2g3v3318780.1 Non Characterized Hit- tr	0	1053.53	527.265	2.54	2 replicates	Found	Found	Found
APFTQGLGLENVDVATQR___	3.42669e-05	0	1	1	7	G7JMT6	G7JMT6	0	1915.99	639.334	4.12	Found	Found	Found	Found
APGANAAVRPLPALK___	0.000263228	0	1	2	3	A0A072UM25	A0A072UM25; V7C6Q2	0	1445.86	482.625	3.99	Not found	Not found	Found	2 replicates
APGFAHLQGLDFMSK___	0.000457053	0	1	2	2	G9JLS2	I3T2V1; G9JLS2	0	1618.8	540.272	4.48	Not found	Not found	Found	2 replicates
APGGGGSYISR___	0.000364412	0	1	2	2	G7IAU8	G7IAU8; G7LA80	0	1021.51	511.257	2.84	2 replicates	Not found	Found	2 replicates
APGTTMEFGVALVEQLLGK___	0.479947	0.0278621	1	1	1	A0A072V987	A0A072V987	0	1961.04	654.357	1.8	Not found	Not found	Not found	1 replicate
APGVPHSHTKPYVR___	0.000307922	0	1	1	5	Lj5g3v1498190.1 tr	Lj5g3v1498190.1 tr	0	1545.83	515.945	3.97	Not found	Not found	Found	Found
APGVQTPVIVR___	0.000583312	0	2	4	4	A0A072V3A8; T2DN96	A0A072V4P4; A0A072V3A8; T2DN96; V7AQS4	0	1136.68	568.842	2.92	Not found	Not found	Found	Found
APISAPLPLLLR___	0.168067	0.00609532	1	3	1	Lj0g3v0091309.1 Non Characterized Hit- tr	V7CVZ6; G7KWB7; Lj0g3v0091309.1 Non Characterized Hit- tr	0	1260.8	630.906	2.14	Not found	Not found	Not found	1 replicate
APLESYADIGGLDAQIQEIK___	5.52691e-11	0	2	8	3	A0A072VKU9; Lj1g3v4549030.1 tr	A0A072VKU9; Lj1g3v4549030.1 tr; V7BF33; Q2HTA3; A0A072U2S5; Lj0g3v0122529.1 tr; V7D0H3; A0A072VLD6	0	2131.09	1066.04	6.88	Not found	Not found	Found	1 replicate
APLGQNTVLLR___	0.000316996	0	1	10	1	V7CY53	B7FMG0; V7CY53; V7BPM8; V7BDX4; I3S175; V7BIX1; G7I8R4; B7FMF5; I3TAM1; A0A072U5K2	0	1181.7	591.353	2.98	Not found	Not found	Found	2 replicates
APNGDAWVEANGEQYSPSQIGAFVLTK___	0.026154	0.000258093	1	1	3	V7CM26	V7CM26	0	2849.37	950.461	2.23	Found	2 replicates	Not found	Found
APNGDAWVEANGQQYSPSQIGAFVLTK___	0.0182519	0.000258093	1	3	3	Lj6g3v2192100.1 Non Characterized Hit- tr	Q01899; V7BTF5; Lj6g3v2192100.1 Non Characterized Hit- tr	0	2848.39	950.128	3.9	Found	2 replicates	Not found	1 replicate
APNILER___	0.13202	0.00386224	1	2	5	I3SY47	A0A072TLP7; I3SY47	0	812.462	406.735	2.29	Not found	Not found	Found	Found
APQDLYESYYNSNK___	3.03992e-06	0	1	2	5	G7I7Q4	Lj5g3v0238150.1 Non Characterized Hit- tr; G7I7Q4	0	1691.75	846.379	4.18	Not found	Not found	Found	Found
APQIPGVTHVGGDMFK___	4.05541e-05	0	1	1	5	A0A072VA70	A0A072VA70	0	1653.84	551.951	4.9	Not found	Not found	Found	Found
APSAATATGFLK___	4.42463e-05	0	3	6	5	V7B462; A0A072W2L0; G7KVS0	V7B462; A0A072W2L0; G7KVS0; V7BAX2; Lj5g3v2264090.1 Non Characterized Hit- tr; Lj0g3v0344219.1 tr	0	1134.62	567.813	3.87	Not found	Not found	Found	2 replicates
APSTAEEFLR___	0.00124078	0.00014326	1	2	2	I3S441	Lj0g3v0013669.1 Non Characterized Hit- tr; I3S441	0	1120.56	560.784	2.97	2 replicates	Not found	Found	2 replicates
APSVFQVK___	0.0834183	0.00189017	3	7	1	B7FLW8; Lj5g3v2045540.1 Non Characterized Hit- tr; G7K3P1	V7AUT6; U5U2I1; B7FLW8; V7BBU7; Lj5g3v2045540.1 Non Characterized Hit- tr; A0A072UT24; G7K3P1	0	875.499	438.252	2.21	2 replicates	Found	Found	2 replicates
APVIDKDVFVAPSAAVIGDVQIGK___	3.28566e-07	0	1	2	1	A0A072VDB9	A0A072VDB9; I3SLQ5	1	2409.34	803.782	5.22	Not found	Not found	Found	Not found
APVNYEGIR___	0.012073	0.00014326	1	2	5	G7I385	G7I385; G7I384	0	1018.53	509.769	2.42	2 replicates	Not found	Found	Found
APVPLVWSLVR___	0.0407058	0.000370994	1	4	1	B7FGS9	Lj0g3v0213909.2 tr; B7FGS9; B7FMM1; G7J6S4	0	1236.75	618.876	2.37	Not found	Not found	2 replicates	2 replicates
APVQAHFGELDDFVGFSDVTAAK___	3.66094e-06	0	1	2	1	I3SMB6	Lj3g3v2921080.1 Non Characterized Hit- tr; I3SMB6	0	2421.17	807.735	5.5	Not found	Not found	1 replicate	Not found
APVQAHFGELDNFVGFSDVTAAK___	8.79647e-11	0	1	3	7	A0A072UJ41	A0A072UJ41; V5N947; I3T0Z8	0	2420.19	807.399	6.78	2 replicates	Found	Found	Found
APVQAHFGELDSFKGFSDVTAAK___	0.000136547	0	1	1	1	Lj3g3v1311750.1 Non Characterized Hit- tr	Lj3g3v1311750.1 Non Characterized Hit- tr	1	2422.2	808.068	4.92	Not found	Not found	1 replicate	Not found
APWSIQDKPR___	0.00109839	0	2	3	1	A0A072TYG8; V7B475	A0A072TYG8; I3SH65; V7B475	0	1197.64	399.884	3.21	Not found	Not found	1 replicate	Not found
APYIFSSDYK___	0.00282786	0.00014326	1	3	1	V7AU47	Lj1g3v2036740.2 Non Characterized Hit- tr; Lj1g3v2036740.1 Non Characterized Hit- tr; V7AU47	0	1190.57	595.791	2.87	Not found	Not found	Found	2 replicates
AQAEDFDAEEGELIKEENEQEEEVFDQVGEILGTLIK___	9.67982e-07	0	1	1	1	G7LIN4	G7LIN4	1	4193.98	1398.67	3.08	Not found	Not found	Not found	1 replicate
AQALGDQASLEFMR___1xOxidation [M13]	0.0276857	0.000258093	1	1	5	A0A072TVH5	A0A072TVH5	0	1552.74	776.876	2.65	Not found	Not found	Found	Found
AQAVKDAGGSAMILMNSK___	0.344557	0.016133	1	1	1	G7KEU3	G7KEU3	1	1791.91	597.975	1.43	Not found	1 replicate	Not found	Not found
AQAWSDEDLLEALNSLEEGLKDNIKK___	4.18425e-06	0	2	4	1	V7CF67; B7FJS8	Lj4g3v0911410.1 tr; V7CF67; B7FJS8; G7LFK4	2	2929.48	733.125	5.7	Not found	Not found	Not found	1 replicate
AQDIYDEFR___	0.0214214	0.000258093	1	2	6	G7JAA1	G7JAA1; A0A072V1K8	0	1156.53	578.767	2.62	Not found	Not found	Found	Found
AQDIYDEFRIDHFR___	0.0152805	0.000258093	1	2	2	G7JAA1	G7JAA1; A0A072V1K8	1	1824.87	456.971	3.13	Not found	Not found	Not found	2 replicates
AQELEKDIHGPLAENISADKR___	0.00815784	0.00014326	1	2	1	G7LIT8	G7LIT8; I3STQ2	2	2334.2	467.647	3.19	Not found	Not found	1 replicate	Not found
AQFDALTPK___	0.258149	0.0104888	1	4	4	G7K583	G7K583; A0A072UEJ4; G7K582; I3S9C6	0	990.525	495.767	1.51	2 replicates	Found	2 replicates	2 replicates
AQFDSTVGIHPSASEEFVTMR___	2.46627e-06	0	1	1	5	V7C3K9	V7C3K9	0	2309.09	770.366	5.34	Not found	Not found	2 replicates	Found
AQGDADSGIDRLWQK___	8.8524e-06	0	1	2	13	B7FGU9	G7L2J4; B7FGU9	1	1659.81	553.942	4.11	Found	Found	2 replicates	2 replicates
AQGFYIYDTK___	0.00144288	0.00014326	1	5	9	V7CF86	V7CPI0; V7CF86; I3SIE5; Lj4g3v0548820.1 Non Characterized Hit- tr; Lj4g3v3002360.1 Non Characterized Hit- tr	0	1205.58	603.294	2.63	2 replicates	Found	Found	2 replicates
AQGGVSVFGEVGER___	0.619883	0.0485761	1	1	1	A0A072TZ59	A0A072TZ59	0	1391.69	464.568	1.55	Not found	Not found	Not found	1 replicate
AQGLSVGSSLVEEDKLDLATTLLAK___	9.22758e-09	0	1	2	3	V7BT83	V7BT83; T2DPA6	1	2558.39	853.467	5.9	Not found	Not found	2 replicates	2 replicates
AQILESEGER___	0.0123541	0.00014326	1	4	2	I3RZL5	G7J9N5; V7AVV9; Lj1g3v1091500.1 Non Characterized Hit- tr; I3RZL5	0	1131.56	566.286	2.29	Not found	Not found	2 replicates	2 replicates
AQISNAQPDDLIDFYHLK___	4.74405e-05	0	1	3	1	A0A072UGQ1	V7B8A7; A0A072UGQ1; Lj3g3v2054390.1 tr	0	2088.04	696.682	4.47	Not found	Not found	Found	2 replicates
AQIWDTAGQER___	0.000955542	0	2	84	5	G7IM71; G7ITF9	Lj0g3v0295669.1 Non Characterized Hit- tr; V7BKV4; Q1SL05; A0A072VMV1; I3SB39; I3TA33; I3S907; I3SAN5; Q40194; G7J3P7; V7BDC2; V7B4I4; V7APP4; I3SJU7; G7KY05; V7BVH9; Q40200; Lj1g3v5048260.1 tr; B7FGF5; V7C940; B7FH50; Lj3g3v1517390.1 gi; A0A072TPC1; I3SY02; A0A072TFT9; I3S2Z7; V7BV16; T2DN47; Q40193; G7IM71; V7B0M2; I3S9N9; I3SMI4; I3T8R5; V7D1C6; G7ITF9; Lj3g3v0478030.1 Non Characterized Hit- t…	0	1274.61	637.809	3.22	Not found	Not found	Found	Found
AQLEEDPIVHR___	0.000816902	0	1	4	5	I3S4X3	Lj1g3v2035090.1 Non Characterized Hit- tr; I3S4X3; V7AUA3; Lj0g3v0079039.1 Non Characterized Hit- tr	0	1306.67	436.23	2.92	2 replicates	Not found	Found	Found
AQLGLPELTLGIIPGFGGTQR___	1.11033e-05	0	1	2	2	G7KPD3	V7C6C0; G7KPD3	0	2138.2	713.402	4.05	Not found	Not found	Found	2 replicates
AQLGVEAFADALLVVPK___	1.36671e-07	0	1	2	9	A0A072TVM3	A0A072TVM3; Lj1g3v3328880.1 Non Characterized Hit- tr	0	1740.99	870.998	4.88	Not found	Not found	Found	Found
AQMIETGEDIDWGFGEALAFATLLVEGNHVR___	3.4249e-10	0	1	1	9	G7KVS0	G7KVS0	0	3389.65	1130.55	5.56	Not found	Not found	Found	Found
AQMVETGEDIDWGFAEALAFATLIVEGNHVR___	0.0232037	0.000258093	0	1	1		Lj5g3v2264090.1 Non Characterized Hit- tr	0	3389.65	1130.55	1.48	Not found	Not found	Found	2 replicates
AQNVVDEFFQPVKPTLGQIVR___	2.90833e-07	0	1	3	3	Lj3g3v1340420.1 tr	B7FL60; G7IKL0; Lj3g3v1340420.1 tr	0	2385.29	795.767	5.9	Not found	Not found	Found	2 replicates
AQPALVQNEQK___	0.0035452	0.00014326	1	1	4	V7C3K4	V7C3K4	0	1225.65	613.33	2.51	Not found	Not found	Found	Found
AQPVLLQHLLLAYVEEIER___	9.43153e-11	0	1	6	5	G7J530	I3SU69; V7AVS2; V7CSB5; I3T052; G7J530; Lj1g3v1558980.2 Non Characterized Hit- tr	0	2234.25	1117.63	5.93	Not found	Not found	Not found	Found
AQPVLLQHLLLAYVEEIERDAGR___	5.49781e-06	0	1	6	3	G7J530	I3SU69; V7AVS2; V7CSB5; I3T052; G7J530; Lj1g3v1558980.2 Non Characterized Hit- tr	1	2633.44	659.115	4.54	Not found	Not found	Not found	Found
AQQEEIGDGANLTISFAGELLHGAEELIR___	1.28604e-11	0	1	1	4	A0A072VGH7	A0A072VGH7	0	3081.55	1027.86	7.06	Not found	Not found	2 replicates	Found
AQQPIDPNVDVTYAGLR___	2.37326e-07	0	1	1	5	G7K9N7	G7K9N7	0	1856.95	928.977	4.17	Not found	Not found	2 replicates	Found
AQRPNIPGQELGITSDEALSLEEFPKR___	1.61168e-08	0	1	2	3	A0A072U991	I3TAS1; A0A072U991	1	2995.55	749.641	6.59	Not found	Not found	Found	Found
AQSLGEEPEKGPNVTQVLVR___	1.17674e-05	0	1	1	2	A0A072VMS3	A0A072VMS3	1	2151.14	717.717	3.66	Not found	Not found	Found	2 replicates
AQTAGIAVR___	0.0506946	0.000370994	3	3	1	Lj4g3v1389290.1 Non Characterized Hit- tr; G7JNQ7; V7CDQ6	Lj4g3v1389290.1 Non Characterized Hit- tr; G7JNQ7; V7CDQ6	0	886.51	443.759	2.57	Not found	Not found	Found	Found
AQVTAIHLIIGTLQR___	8.09544e-05	0	2	5	3	G7I7R8; G7JXK2	V7CKR4; A0A072UD90; Lj5g3v0240210.1 Non Characterized Hit- tr; G7I7R8; G7JXK2	0	1633.97	545.329	3.77	Not found	Not found	Found	Found
ARADYDYLIK___	0.492562	0.0291844	2	28	1	Lj1g3v4554710.1 Non Characterized Hit- tr; G7JTQ1	G7L0L9; I3T4B6; I3SM57; A0A072VRS4; I3ST29; Lj0g3v0356479.1 tr; I3T5B5; I3T280; I3SJ63; Lj5g3v2264080.1 gi; V7BE26; I3S6V1; I3T956; Q40217; Q40218; V7C077; Lj0g3v0073999.1 tr; Lj0g3v0160049.1 gi; I3T139; T2DNZ9; V7B129; Lj1g3v4554710.1 Non Characterized Hit- tr; G7JTQ1; V7BWA9; I3SA31; I3SNM2; I3SLW5; V7AGW0	1	1227.64	409.884	1.93	Not found	Not found	Found	2 replicates
AREAKQVVEER___	0.30045	0.012142	1	2	3	Q2HUM2	A0A072V742; Q2HUM2	2	1314.71	438.905	1.66	2 replicates	Found	Not found	Not found
AREVLQREDDLNEIVQLVGK___	0.00348409	0.00014326	2	3	1	A0A072URM9; V7AUF4	A0A072URM9; V7AUF4; Lj3g3v2038850.1 Non Characterized Hit- tr	2	2324.26	581.819	3.98	Not found	Not found	Not found	2 replicates
ARFEELNMDLFKR___	0.000433776	0	1	2	13	V7B2Y0	V7B2X6; V7B2Y0	2	1668.85	417.968	5.04	Found	Found	Found	Found
ARFEELNMDLFKR___1xOxidation [M8]	0.0527215	0.000370994	1	2	2	V7B2Y0	V7B2X6; V7B2Y0	2	1684.85	421.968	2.26	Not found	Not found	1 replicate	2 replicates
ARFEELNMDLFR___	1.98487e-05	0	11	24	12	V7BFT8; B7FL88; A0A072UL44; V7AFM3; G7IQ96; Lj3g3v2062810.1 tr; Lj0g3v0291079.1 Non Characterized Hit- tr; Q2HT97; G7KWU8; V7B0A5; G7JFK1	Lj1g3v3219230.1 tr; Lj1g3v3219240.1 Non Characterized Hit- tr; V7BFT8; A0A072UM13; Lj1g3v3218000.2 tr; V7B114; B7FL88; Lj3g3v3188570.1 Non Characterized Hit- tr; A0A072UL44; A0A072UK94; Lj4g3v2000880.1 Non Characterized Hit- tr; V7AFM3; V7BF08; G7IQ96; V7CZ55; Lj3g3v2062810.1 tr; Lj0g3v0291079.1 Non Characterized Hit- tr; Q2HT97; G7KWU8; V7B0A5; G7JFK1; Lj0g3v0116859.1 tr; A0A072V815; G7KXT9	1	1540.76	770.879	4.19	Found	Found	Found	Found
ARFEELNMDLFR___1xOxidation [M8]	0.0245653	0.000258093	11	24	3	V7BFT8; B7FL88; A0A072UL44; V7AFM3; G7IQ96; Lj3g3v2062810.1 tr; Lj0g3v0291079.1 Non Characterized Hit- tr; Q2HT97; G7KWU8; V7B0A5; G7JFK1	Lj1g3v3219230.1 tr; Lj1g3v3219240.1 Non Characterized Hit- tr; V7BFT8; A0A072UM13; Lj1g3v3218000.2 tr; V7B114; B7FL88; Lj3g3v3188570.1 Non Characterized Hit- tr; A0A072UL44; A0A072UK94; Lj4g3v2000880.1 Non Characterized Hit- tr; V7AFM3; V7BF08; G7IQ96; V7CZ55; Lj3g3v2062810.1 tr; Lj0g3v0291079.1 Non Characterized Hit- tr; Q2HT97; G7KWU8; V7B0A5; G7JFK1; Lj0g3v0116859.1 tr; A0A072V815; G7KXT9	1	1556.75	519.589	3.67	Not found	Not found	Found	2 replicates
ARFEELNMDLFRK___	0.000300851	0	11	23	13	V7BFT8; B7FL88; A0A072UL44; V7AFM3; G7IQ96; Lj3g3v2062810.1 tr; Lj0g3v0291079.1 Non Characterized Hit- tr; Q2HT97; G7KWU8; V7B0A5; G7JFK1	Lj1g3v3219230.1 tr; Lj1g3v3219240.1 Non Characterized Hit- tr; V7BFT8; A0A072UM13; V7B114; B7FL88; Lj3g3v3188570.1 Non Characterized Hit- tr; A0A072UL44; A0A072UK94; Lj4g3v2000880.1 Non Characterized Hit- tr; V7AFM3; V7BF08; G7IQ96; V7CZ55; Lj3g3v2062810.1 tr; Lj0g3v0291079.1 Non Characterized Hit- tr; Q2HT97; G7KWU8; V7B0A5; G7JFK1; Lj0g3v0116859.1 tr; A0A072V815; G7KXT9	2	1668.85	417.968	5.02	Found	Found	Found	Found
ARFEELNMDLFRK___1xOxidation [M8]	0.0536138	0.000370994	11	23	2	V7BFT8; B7FL88; A0A072UL44; V7AFM3; G7IQ96; Lj3g3v2062810.1 tr; Lj0g3v0291079.1 Non Characterized Hit- tr; Q2HT97; G7KWU8; V7B0A5; G7JFK1	Lj1g3v3219230.1 tr; Lj1g3v3219240.1 Non Characterized Hit- tr; V7BFT8; A0A072UM13; V7B114; B7FL88; Lj3g3v3188570.1 Non Characterized Hit- tr; A0A072UL44; A0A072UK94; Lj4g3v2000880.1 Non Characterized Hit- tr; V7AFM3; V7BF08; G7IQ96; V7CZ55; Lj3g3v2062810.1 tr; Lj0g3v0291079.1 Non Characterized Hit- tr; Q2HT97; G7KWU8; V7B0A5; G7JFK1; Lj0g3v0116859.1 tr; A0A072V815; G7KXT9	2	1684.85	421.968	2.23	Not found	Not found	1 replicate	2 replicates
ARFEELNNDLFR___	3.67408e-05	0	4	4	7	A0A072TV12; A0A072TUS4; V7CQ18; Lj4g3v3014490.1 tr	A0A072TV12; A0A072TUS4; V7CQ18; Lj4g3v3014490.1 tr	1	1523.76	508.591	4.38	1 replicate	Not found	Found	Found
ARFEELNNDLFRK___	0.00263779	0.00014326	4	4	8	A0A072TV12; A0A072TUS4; V7CQ18; Lj4g3v3014490.1 tr	A0A072TV12; A0A072TUS4; V7CQ18; Lj4g3v3014490.1 tr	2	1651.86	413.719	3.58	Found	Found	Not found	2 replicates
ARGWASESLNQYLER___	0.617981	0.04813	1	1	1	V7D2F4	V7D2F4	1	1779.88	593.967	2.37	Not found	Not found	1 replicate	Not found
ARPHLVESTSGSR___	0.000766358	0	2	11	3	G7JSU6; Lj0g3v0108469.1 Non Characterized Hit- tr	B7FJA1; Lj3g3v2825330.1 Non Characterized Hit- tr; G7JSU6; B7FFC7; I3SNC9; A0A072ULN0; Lj3g3v3639370.1 Non Characterized Hit- tr; V7BUW6; Lj0g3v0108469.1 Non Characterized Hit- tr; V7AE22; A0A072VM16	0	1396.73	466.247	4.05	Not found	Not found	1 replicate	Found
ARYDEIVKEVSSYLK___	1.64817e-05	0	3	6	14	G7KN61; Lj5g3v1699430.1 tr; V7C335	T2DPT7; U5U2K6; G7KN61; Lj2g3v0237250.1 tr; Lj5g3v1699430.1 tr; V7C335	2	1799.95	600.656	4.44	Found	Found	Found	Found
ASAEDTMLSYK___	0.00395785	0.00014326	0	1	3		Lj0g3v0249259.1 Non Characterized Hit- tr	0	1215.56	608.281	2.93	Not found	Not found	Found	Found
ASALIQHEWRPK___	6.1972e-05	0	2	5	16	B7FKG9; I3SH79	G7KYU2; Lj1g3v2942100.1 gi; I3SDJ6; B7FKG9; I3SH79	0	1435.78	479.264	4.09	2 replicates	Found	Found	Found
ASALIQHEWRPK___1xOxidation [W9]	0.017941	0.000258093	2	5	2	B7FKG9; I3SH79	G7KYU2; Lj1g3v2942100.1 gi; I3SDJ6; B7FKG9; I3SH79	0	1451.78	484.596	1.84	Not found	Found	2 replicates	Not found
ASAYETLNEVVR___	0.00092283	0	1	1	1	A0A072VBB6	A0A072VBB6	0	1351.69	676.347	2.89	Not found	Not found	Found	2 replicates
ASDAFVELADASGYALAVMPSAK___	4.17277e-10	0	1	1	13	Lj1g3v2372300.1 tr	Lj1g3v2372300.1 tr	0	2284.12	1142.56	7.01	Not found	Not found	Found	Found
ASDLDIASVLGMSFPSYR___	6.24729e-06	0	1	2	1	G7KPD3	I3T7A8; G7KPD3	0	1928.94	964.974	4.68	Not found	Not found	1 replicate	Not found
ASDLGVESIVIGMAHR___	1.82328e-06	0	1	3	6	G7KVS0	Lj0g3v0065559.1 Non Characterized Hit- tr; G7KVS0; Lj0g3v0065549.1 Non Characterized Hit- tr	0	1654.86	552.292	4.62	Not found	Not found	Found	Found
ASDSPLPTAPGYDVSGVVVK___	1.30755e-08	0	1	2	5	A0A072TZA9	I3S0L8; A0A072TZA9	0	1959.01	980.01	4.8	Not found	Not found	Found	2 replicates
ASDYGLVK___	0.0361487	0.000258093	3	7	4	Q84UT2; Lj1g3v3384550.1 tr; G7J745	V7AU90; G7JHD0; Q84UT2; Lj1g3v3384550.1 tr; Lj3g3v3362020.1 tr; V7AI92; G7J745	0	852.446	426.726	1.92	Not found	Not found	Found	Found
ASEAAALATR___	0.00604005	0.00014326	1	2	1	G7L195	G7L195; I3T3N9	0	960.511	480.759	2.94	Not found	Not found	Not found	1 replicate
ASELHEEIYR___	0.0025923	0.00014326	1	2	2	Lj2g3v2410330.1 Non Characterized Hit- tr	V7B8A8; Lj2g3v2410330.1 Non Characterized Hit- tr	0	1246.61	416.207	2.41	Not found	Not found	Found	2 replicates
ASENLTLFK___	0.0200016	0.000258093	1	8	4	G7JFN2	A0A072UFZ3; Lj3g3v2171530.2 Non Characterized Hit- tr; I3T0N0; I3SLN3; Lj3g3v2171530.1 Non Characterized Hit- tr; G7JFN2; G7IZT5; G7JFN0	0	1022.55	511.78	3.11	Not found	Not found	Found	2 replicates
ASFAGDLNFYGK___	0.00125527	0.00014326	3	9	6	Lj4g3v0388250.1 Non Characterized Hit- tr; V7CQH3; Lj6g3v2192260.1	A0A072V3R0; Lj4g3v0388250.1 Non Characterized Hit- tr; Q2HV89; A0A072V546; V7CQH3; G7IS75; Lj6g3v2192260.1; I3T9T5; G7JU35	0	1289.62	645.313	3.17	Found	Found	Found	1 replicate
ASFFSAMTK___	0.0258578	0.000258093	1	3	2	Q1SN32	G7I9C1; Q1SN32; B7FM31	0	989.476	495.243	2.21	Not found	Not found	Found	Found
ASFHSHSLIVIVVVVTVSAVSLLR___	0.521856	0.0318916	1	1	1	Lj3g3v3409060.1 tr	Lj3g3v3409060.1 tr	0	2533.49	507.499	1.11	Not found	Not found	2 replicates	Not found
ASFLVSNSQHEVLNLK___	0.0289742	0.000258093	1	5	1	A0A072TFZ8	I3RZF8; B7FM57; Lj3g3v3736620.1 Non Characterized Hit- tr; A0A072TFZ8; B7FJZ9	0	1785.95	595.987	2.17	Not found	Not found	2 replicates	Not found
ASGASQLVVK___	0.00197379	0.00014326	2	4	3	G7J524; Lj0g3v0107149.1 Non Characterized Hit- tr	G7J524; Lj1g3v3641920.1 tr; Lj0g3v0107149.1 Non Characterized Hit- tr; G7JLG0	0	959.552	480.279	3.34	Not found	Not found	Found	Found
ASGDYAIVISHNPDNDTSR___	2.52638e-09	0	1	5	20	G7L3L0	T2DP45; V7CIG8; Q2HRD6; G7L3L0; V7CDF5	0	2031.94	677.983	6.02	Found	Found	Found	Found
ASGEGVQPQEYTIIK___	4.1028e-05	0	1	2	2	Lj6g3v0819090.1 Non Characterized Hit- tr	A0A072UX73; Lj6g3v0819090.1 Non Characterized Hit- tr	0	1619.83	810.417	3.53	Not found	Not found	1 replicate	1 replicate
ASGYDVESSASSDAILK___	3.13646e-07	0	1	3	5	G8A093	V7BVY7; Lj3g3v0950830.1 tr; G8A093	0	1699.8	850.403	4.82	Not found	Not found	Found	2 replicates
ASIFGHSMGGHGALTIYLK___	0.407467	0.0216428	1	7	1	A0A072VJD5	A0A072VJD5; A0A072UHQ1; I3SGQ7; B7FL49; Lj5g3v0875670.1 Non Characterized Hit- tr; I3S721; B7FJ60	0	1960.01	490.759	2.16	Not found	Not found	Not found	1 replicate
ASIIELR___	0.197183	0.00750967	1	1	1	G7ICA2	G7ICA2	0	801.483	401.245	1.95	Not found	Not found	Found	2 replicates
ASINENDQDYR___	0.0047091	0.00014326	1	1	2	G7K1H7	G7K1H7	0	1324.58	662.789	2.32	Not found	Not found	Found	2 replicates
ASIPVIFTR___	0.0751861	0.00167124	1	4	4	A0A072VH64	V7C4G0; A0A072VH64; Lj0g3v0258159.1 tr; G7IBE1	0	1003.59	502.3	2.13	Not found	Not found	Found	Found
ASIRPDIVNFVHSNISK___	1.47719e-08	0	2	3	22	Lj5g3v0615940.1 Non Characterized Hit- tr; G7I6N5	Lj5g3v0615940.1 Non Characterized Hit- tr; G7I6N5; B7FHR0	0	1897.03	633.014	6.59	Found	Found	Found	Found
ASIRPDIVNFVHSNISKNSR___	0.0105148	0.00014326	2	3	4	Lj5g3v0615940.1 Non Characterized Hit- tr; G7I6N5	Lj5g3v0615940.1 Non Characterized Hit- tr; G7I6N5; B7FHR0	1	2254.21	451.646	2.54	Found	Found	Not found	Not found
ASITPGTVLILLAGR___	1.08482e-05	0	4	7	9	B7FH28; Lj1g3v1219000.1 tr; B7FH81; G7J9R6	B7FH28; Lj1g3v1219000.1 tr; G7LBA5; B7FH81; I3T5Y4; G7J9R6; G7K504	0	1481.9	494.638	4.56	Not found	Not found	Found	Found
ASLDQDDSTLSR___	0.000223718	0	1	2	2	G7I7L8	G7I7L8; V7CVZ4	0	1307.61	654.305	3.71	Not found	Not found	Found	1 replicate
ASLDYIVK___	0.0460791	0.000370994	2	5	4	B2ZGM6; A0A072UD49	B2ZGM6; G7KF48; A0A072UD49; I3S1Q0; Lj2g3v1468340.1 tr	0	908.509	454.758	1.93	Not found	Not found	Found	Found
ASLEVLVADLLFLR___	3.31669e-06	0	2	2	4	Lj0g3v0357399.1 Non Characterized Hit- tr; G7IMS6	Lj0g3v0357399.1 Non Characterized Hit- tr; G7IMS6	0	1558.92	779.964	4.27	Not found	Not found	2 replicates	Found
ASMEDAHAAHPYLDESTSYFGVYDGHGGK___	0.000377335	0	1	1	3	B7FLN2	B7FLN2	0	3112.34	623.273	5.47	Not found	Not found	Found	Found
ASMENGVLTVTLPKEEVK___1xOxidation [M3]	0.000238479	0	1	1	5	V7CP53	V7CP53	1	1961.03	654.346	4.48	Not found	Not found	Found	Found
ASMENGVLTVTVPK___	6.81607e-06	0	1	3	6	V7CMD3	Q9XIE3; V7CMD3; V7CQZ8	0	1445.77	723.386	3.98	2 replicates	Not found	Found	Found
ASMGGYISSQSVK___	0.000115378	0	1	4	2	G7J5I9	G7J5I9; I3SD55; V7AZ89; I3T0L3	0	1314.64	657.821	3.45	Not found	Not found	Found	Found
ASMGGYISSQSVKK___	4.5918e-06	0	1	4	7	G7J5I9	G7J5I9; I3SD55; V7AZ89; I3T0L3	1	1442.73	481.582	3.83	Not found	Not found	Found	Found
ASNPFVNLK___	0.0633645	0.000728409	3	9	4	G7JWW6; Lj0g3v0294419.1 Non Characterized Hit- tr; A0A072V8I1	I3SB48; I3SGZ4; G7JWW6; V7AYI0; I3SIM7; I3SPW3; Lj0g3v0294419.1 Non Characterized Hit- tr; V7C7X4; A0A072V8I1	0	989.541	495.273	2.24	Not found	Not found	Found	Found
ASNPFVNLKK___	0.0276857	0.000258093	3	9	2	G7JWW6; Lj0g3v0294419.1 Non Characterized Hit- tr; A0A072V8I1	I3SB48; I3SGZ4; G7JWW6; V7AYI0; I3SIM7; I3SPW3; Lj0g3v0294419.1 Non Characterized Hit- tr; V7C7X4; A0A072V8I1	1	1117.64	559.322	1.91	Not found	Not found	Found	Found
ASNPFVNLR___	0.0509795	0.000370994	2	7	3	A0A072TX38; Q69F96	V7C245; A0A072TX38; I3T6A7; A0A072U6Y0; Q69F96; Lj0g3v0092569.1 Non Characterized Hit- tr; Lj0g3v0228359.1	0	1017.55	509.278	2.32	2 replicates	Not found	2 replicates	Found
ASPDMAVTLLEIAR___	0.0315509	0.000258093	1	5	1	V7CPT6	V7CPT6; A0A072TVW4; A0A072TV31; A0A072TWP9; Lj4g3v3014640.1 Non Characterized Hit- tr	0	1486.79	743.898	1.88	Not found	2 replicates	Found	2 replicates
ASPDSLSVK___	0.127277	0.00376581	1	2	1	G7KTM5	G7KTM5; A0A097PPJ9	0	903.478	452.244	1.56	2 replicates	Found	Found	Found
ASSNHAISALGLYIQMETK___	0.523706	0.0321767	1	1	4	V7CIV9	V7CIV9	0	2034.03	678.682	2.76	Found	Found	Found	2 replicates
ASTPMFLMSR___	0.0203476	0.000258093	2	10	5	B3KYI2; G7J3R9	A9XS73; Q9ZS23; Lj0g3v0361789.1 tr; B7FLS3; V7BCL1; G7JZK0; G7JZK1; B3KYI2; G7J3R9; Lj2g3v2291670.1 tr	0	1140.55	570.781	2.54	Not found	Not found	Found	Found
ASVLDGDDGADANVKDITIENFSVSAR___	0.0107599	0.00014326	1	1	1	A0A072TXB0	A0A072TXB0	1	2779.34	927.115	2.04	1 replicate	Not found	Not found	Not found
ASWEIFTPLLHR___	0.000132638	0	1	4	5	A0A072U7V2	A0A072U7V2; V7B4Y7; U5U2M6; V7C2F6	0	1469.79	490.601	3.54	Not found	Not found	Found	Found
ATAAPLNAAYTAEEFEFYLSDSESK___	1.71803e-08	0	1	3	3	V7C2A1	V7C2A1; V7BFZ3; V7C4F8	0	2725.25	909.088	6.38	Not found	Not found	2 replicates	Found
ATAFGLMK___	0.0612887	0.000728409	3	6	6	G7KEK9; Lj2g3v3337310.1 tr; G7J834	G7KEK9; Lj2g3v3337310.1 tr; V7B9B8; G7J834; Q84UT1; V7BC72	0	838.449	419.728	2.07	2 replicates	Not found	Found	Found
ATAGDTHLGGEDFDNR___	4.0679e-09	0	11	31	17	V7C9P5; V7BFT8; B7FL88; A0A072UL44; V7AFM3; Lj3g3v2062810.1 tr; Lj0g3v0291079.1 Non Characterized Hit- tr; Q2HT97; G7KWU8; V7B0A5; G7JFK1	Lj1g3v3219230.1 tr; Lj0g3v0273339.2 tr; Lj4g3v0451110.1 Non Characterized Hit- tr; Lj1g3v3219240.1 Non Characterized Hit- tr; V7C9P5; V7BFT8; A0A072UM13; G7KZ01; V7B114; B7FL88; Q2HUD3; A0A072UL44; Lj4g3v2000880.1 Non Characterized Hit- tr; V7AFM3; V7BF08; V7CZ55; Lj3g3v2062810.1 tr; Lj0g3v0291079.1 Non Characterized Hit- tr; Q2HT97; G7KWU8; G7KYY7; V7B0A5; G7JFK1; Lj0g3v0318919.1 tr; Lj0g3v01168…	0	1675.73	838.367	5.15	Found	Found	Found	Found
ATDAESTDAILEASLK___	4.00312e-07	0	1	1	5	A0A072U4Q0	A0A072U4Q0	0	1634.81	817.909	5.17	Not found	Not found	Found	Found
ATDENEALFLLLFK___	0.00119138	0	1	3	1	Q2HUL1	G7KX77; A0A097PNL0; Q2HUL1	0	1623.86	812.434	2.02	Not found	Not found	Not found	Found
ATDFGLSVFFKPGDVFK___	0.593264	0.0428163	1	3	1	A0A072TVF6	Lj2g3v2083370.1 Non Characterized Hit- tr; V7CK73; A0A072TVF6	0	1874.97	625.661	1.28	Not found	Not found	Not found	1 replicate
ATDNQLSLADIDIVK___	0.000553607	0	1	2	2	A0A072US33	A0A072US33; A0A072URQ3	0	1615.85	808.434	3.69	Not found	Not found	1 replicate	2 replicates
ATDVMIAGK___	0.00628965	0.00014326	3	7	2	V7C8C7; Q84RD9; Q84RD8	V7C8C7; Q84RD9; I3T1T0; Q84RD8; V5N894; V7D077; Lj6g3v0270780.1 Non Characterized Hit- tr	0	905.476	453.242	2.52	2 replicates	2 replicates	Not found	Found
ATDVQLPTGGSFVIAHSLAESQK___	2.23436e-06	0	1	1	6	V7ANA3	V7ANA3	0	2356.21	786.074	5.02	Not found	Not found	Found	Found
ATEIEVGVVQK___	0.0022818	0.00014326	1	4	1	G7IJ13	I3T2Q9; G7IJ13; B7FMD3; B7FMC9	0	1172.65	586.83	3.34	Not found	Not found	Found	2 replicates
ATELLGWEPK___	0.0105148	0.00014326	1	1	2	B7FKX2	B7FKX2	0	1143.6	572.305	2.27	Not found	Not found	Found	Found
ATFLEGIISSLPTLGAGQSAFK___	2.04964e-09	0	1	1	22	P09918	P09918	0	2208.19	1104.6	6.28	Not found	Not found	Found	Found
ATGAYSHSQGIQGLR___	0.00507729	0.00014326	1	3	1	B7FM77	B7FM77; I3SI12; G7L970	0	1545.78	515.93	3.22	2 replicates	Found	Not found	2 replicates
ATGFPIAK___	0.074365	0.00167124	1	4	1	B9V282	V7BW39; G7IU57; B9V282; Lj0g3v0077959.1 tr	0	804.461	402.734	2.21	2 replicates	Found	2 replicates	Found
ATGGGREAGSDSWKQYMR___	0.0885579	0.00244947	1	2	1	G7IGF7	G7IGF7; I3SVD5	2	1956.9	489.978	2.37	Not found	1 replicate	Not found	Not found
ATIAEFASTFIFVFAGEGSGLALVK___	7.9693e-11	0	1	1	57	G7KPP6	G7KPP6	0	2546.35	849.456	6.45	Not found	Not found	Found	Found
ATIANMAPEYGATMGFFPVDHVTLQYLK___1xOxidation [M6]	4.6161e-11	0	0	1	5		Lj3g3v2905120.2 tr	0	3101.51	1034.5	7.24	Not found	Not found	Found	2 replicates
ATIANMSPEYGATMGFFPVDHVTLQYLK___	2.3944e-11	0	4	6	6	G7ITZ5; G7JYQ8; V7AGZ9; G7JDJ4	V7BVD2; A0A072V9L6; G7ITZ5; G7JYQ8; V7AGZ9; G7JDJ4	0	3101.51	1034.5	7.57	Not found	Not found	Found	2 replicates
ATIANMSPEYGATMGFFPVDHVTLQYLK___1xOxidation [M]	9.2735e-06	0	4	6	2	G7ITZ5; G7JYQ8; V7AGZ9; G7JDJ4	V7BVD2; A0A072V9L6; G7ITZ5; G7JYQ8; V7AGZ9; G7JDJ4	0	3117.51	1039.84	3.88	Not found	Not found	Not found	2 replicates
ATIELTHNWGTESDPEFK___	6.46888e-06	0	2	3	3	A0A072UKQ3; Lj3g3v3054580.1 Non Characterized Hit- tr	V7AGB4; A0A072UKQ3; Lj3g3v3054580.1 Non Characterized Hit- tr	0	2074.97	692.327	4.32	Not found	Not found	Not found	Found
ATIGADFLTK___	0.0291394	0.000258093	3	11	3	G7II22; G7JG44; V7AE97	G7II22; I3SR51; I3T7L7; B7FGK8; G7JG44; Q40213; B7FN46; V7APV2; Lj0g3v0271919.1 gi; Lj3g3v3338580.1 gi; V7AE97	0	1036.57	518.787	2.41	Not found	Not found	2 replicates	1 replicate
ATIGADFVTK___	0.0275286	0.000258093	1	15	4	A0A072VQC0	G7LBB5; Lj4g3v2786890.1 Non Characterized Hit- tr; V7CR71; Lj5g3v1889520.1 Non Characterized Hit- tr; Lj0g3v0286999.1 tr; Lj5g3v1889520.2 Non Characterized Hit- tr; I3STK0; I3S271; A0A072TD20; A0A072VQC0; A0A072VP76; V7BFB7; Q40212; I3S944; B7FHG9	0	1022.55	511.78	2.7	Not found	Not found	Found	Found
ATLANDEEKVGADIVKR___	0.00386717	0.00014326	1	2	3	A0A072VDW9	A0A072VEG8; A0A072VDW9	2	1828.98	457.999	3.03	Found	Found	Found	2 replicates
ATLLALAGLK___	0.0194378	0.000258093	1	3	1	G7JQM6	Lj2g3v2099820.1 Non Characterized Hit- tr; G7JQM6; I3S2N1	0	970.63	485.819	1.96	Not found	Not found	2 replicates	Not found
ATLQFLEK___	0.084792	0.00189017	1	3	5	A0A072TVM3	A0A072TVM3; Lj1g3v3328880.1 Non Characterized Hit- tr; V7B0R3	0	949.535	475.269	1.91	Not found	Found	Found	Found
ATLSGLPDR___	0.0518435	0.000370994	1	4	2	A0A072VL94	A0A072VL94; V7BIC1; A7XTY5; Lj5g3v1015430.1 tr	0	929.505	465.256	2.35	Not found	Not found	Found	2 replicates
ATLVVGNVLPIR___	0.000128095	0	1	8	24	G7L3L0	G7JW56; T2DP45; V7CIG8; I3T7Q5; Q2HRD6; G7L3L0; Lj2g3v1705410.1 tr; V7CDF5	0	1251.78	626.39	3.54	Found	Found	Found	Found
ATNGDTFLGGEDFDNALLDFLVSEFKR___	2.93424e-11	0	1	1	2	G7JU14	G7JU14	1	2991.44	997.818	6.87	Not found	Not found	1 replicate	1 replicate
ATNIDDVDKTMDEINEQTENMK___	3.94269e-08	0	1	8	5	I3SYH6	I3SYH6; I3SEH2; V7CTN5; I3T6V8; B7FMB1; Lj0g3v0329369.1 Non Characterized Hit- tr; Lj4g3v3020520.1 Non Characterized Hit- tr; V7C6D4	1	2554.13	852.047	6.39	Not found	Not found	Found	Found
ATPAEVLSNAFGIR___	0.00061461	0	1	1	43	B5U8K1	B5U8K1	0	1445.77	482.596	2.24	Found	Found	Found	Found
ATPEMWPDLIAK___1xOxidation [M5]	0.127277	0.00376581	1	3	1	V7C8J4	G7LHU5; Lj4g3v2603610.1; V7C8J4	0	1387.69	694.35	1.63	Not found	Not found	Not found	2 replicates
ATSAGLKDQEAINFLEK___	3.80439e-05	0	1	4	3	I3T518	I3T1I8; I3T518; B7FMD3; V7AHS3	1	1834.95	612.323	4.93	2 replicates	2 replicates	Found	Found
ATSDLLLVQSDLYTLEDGSVIR___	2.80485e-09	0	1	2	9	G7KFV2	G7KFV1; G7KFV2	0	2408.26	1204.62	6.59	2 replicates	2 replicates	2 replicates	Found
ATSETRAEIVELITQLEAK___	1.76716e-05	0	1	2	4	Q2HTH4	Q2HTH4; V7BSY2	1	2102.13	701.38	5.56	Found	2 replicates	Found	Found
ATTETVDALR___	0.0122832	0.00014326	1	9	4	I3SYH6	I3SYH6; I3SEH2; V7CTN5; I3T6V8; Lj2g3v0907510.1 tr; B7FMB1; Lj0g3v0329369.1 Non Characterized Hit- tr; Lj4g3v3020520.1 Non Characterized Hit- tr; V7C6D4	0	1076.56	538.784	2.68	Not found	Not found	Found	2 replicates
ATTSSLNDPNPNWSNRPPK___	0.000182562	0	1	1	1	Lj3g3v1063690.1 Non Characterized Hit- tr	Lj3g3v1063690.1 Non Characterized Hit- tr	0	2096.02	699.342	4.11	Not found	Not found	Found	Not found
ATVIVVVDEGKGEFELVGQR___	0.209139	0.00799254	2	2	5	Q2HW18; Q2HW19	Q2HW18; Q2HW19	1	2145.16	715.723	1.68	Not found	2 replicates	Found	2 replicates
ATVIVVVDEGKGEFELVGQRNENQQEQR___	0.332774	0.0149339	2	2	1	Q2HW18; Q2HW19	Q2HW18; Q2HW19	2	3171.6	1057.88	1.85	2 replicates	Not found	Not found	1 replicate
ATVLDSNLNIIASELIHFDSDLPHYK___	1.60455e-06	0	1	2	1	G7J420	G7J420; A0A072V2L9	0	2925.5	732.13	4.98	Not found	Not found	Not found	2 replicates
ATVLIETLPAVFQMDEILYELR___	0.000175288	0	2	3	1	B7FLV7; Lj4g3v1388820.1 tr	B7FLV7; Lj4g3v1388820.1 tr; G7ZYR8	0	2564.37	855.458	3.46	Not found	Not found	Not found	1 replicate
ATVPVWAK___	0.26302	0.0107893	2	4	3	Lj2g3v0658080.1 Non Characterized Hit- tr; B7FIG5	Lj2g3v0658080.1 Non Characterized Hit- tr; I3SCE0; G7KQB6; B7FIG5	0	871.504	436.255	1.52	2 replicates	Found	Found	Found
ATVVIAVK___	0.0965546	0.00244947	1	5	1	A0A072V3L0	A0A072UTS6; Lj4g3v0014190.2 Non Characterized Hit- tr; V7C6Z6; A0A072V3L0; Lj4g3v0014190.1 Non Characterized Hit- tr	0	800.524	400.766	1.91	Not found	Not found	Found	Found
ATWDFLR___	0.540444	0.0350403	1	1	3	A0A072TSL0	A0A072TSL0	0	908.462	454.737	1.41	Not found	Not found	Found	Found
ATYQVAALPMDAK___	4.34819e-05	0	1	1	7	V7BKH8	V7BKH8	0	1378.7	689.854	2.59	2 replicates	Not found	Found	Found
ATYTLNSDGTVHVLNETWNNGK___	7.37328e-10	0	1	1	7	Q38JD9	Q38JD9	0	2434.16	812.058	7.34	Not found	Not found	Found	Found
ATYTLNSDGTVHVLNETWNNGKR___	2.9833e-08	0	1	1	10	Q38JD9	Q38JD9	1	2590.26	648.319	6.85	2 replicates	Found	Found	Found
AVAAAGLYVHLR___	0.218493	0.00861133	2	5	1	G7JPE5; Lj3g3v3086100.2 tr	G7JPE5; V7AF42; V7AG50; Lj3g3v3086100.1 tr; Lj3g3v3086100.2 tr	0	1240.72	414.246	1.46	2 replicates	Not found	Found	Found
AVAALLGMGEHLWHDIR___1xOxidation [W13]	0.490751	0.0290967	1	1	1	Lj1g3v1526290.1	Lj1g3v1526290.1	0	1904.98	635.663	2.02	Not found	Not found	Found	Not found
AVAGAGVLAGYDK___	6.26962e-05	0	4	13	5	Lj3g3v0840550.1 Non Characterized Hit- tr; V7AHS2; G7LDP4; Lj0g3v0350069.1 tr	U5U081; Lj3g3v2809810.1 Non Characterized Hit- tr; I3SW83; U5TZI0; B7FIX7; V7BV45; V7BUX9; A0A072UXU6; V7AJR2; Lj3g3v0840550.1 Non Characterized Hit- tr; V7AHS2; G7LDP4; Lj0g3v0350069.1 tr	0	1191.64	596.321	3.47	2 replicates	Found	Found	Found
AVAGAGVLAGYDKLQLIVFGK___	1.31697e-06	0	0	1	1		Lj3g3v2809810.1 Non Characterized Hit- tr	1	2090.2	697.403	6.47	Not found	Not found	Not found	1 replicate
AVAGAGVLAGYDKLQLVLFGK___	2.79864e-08	0	1	3	2	V7AHS2	B7FIX7; A0A072UXU6; V7AHS2	1	2090.2	697.403	6.74	Not found	Not found	Not found	Found
AVAGAGVLAGYDKLQLVLFGKK___	0.0015741	0.00014326	1	3	2	V7AHS2	B7FIX7; A0A072UXU6; V7AHS2	2	2218.3	555.329	3.72	Not found	Not found	Not found	2 replicates
AVAGAGVLAGYDKLQVIVFGK___	0.000187942	0	1	2	1	Lj3g3v0840550.1 Non Characterized Hit- tr	V7AJR2; Lj3g3v0840550.1 Non Characterized Hit- tr	1	2076.19	692.733	2.86	Not found	Not found	Not found	2 replicates
AVAHDVPIPGYK___	8.19004e-05	0	2	2	9	A0A072TGQ9; V7C329	A0A072TGQ9; V7C329	0	1266.68	633.846	3.52	2 replicates	2 replicates	Found	Found
AVALVLPTLK___	0.00778951	0.00014326	1	3	6	V7CUE1	V5N8T6; Lj1g3v3943580.1 Non Characterized Hit- tr; V7CUE1	0	1024.68	512.843	2.4	2 replicates	Found	Found	Found
AVAMSATDGLKR___	0.000779825	0	2	9	1	A2Q5A3; A0A072TZ59	G7KTU9; S4T055; G8A318; A2Q5A3; A0A072UG74; G7L519; A0A072TZ59; A0A072TXD2; G7KLK6	1	1219.65	407.221	3.59	Not found	Not found	Found	2 replicates
AVANHTTAAFIR___	0.000114046	0	2	4	3	G7IV48; V7BPD9	A0A072UXJ0; G7IV48; V7BPD9; I3STL6	0	1271.69	636.346	3.36	Not found	Not found	Found	Found
AVANSTSATFLR___	0.000966701	0	2	8	2	A0A072VKU9; Lj1g3v4549030.1 tr	A0A072VKU9; Lj1g3v4549030.1 tr; V7BF33; Q2HTA3; A0A072U2S5; Lj0g3v0122529.1 tr; V7D0H3; A0A072VLD6	0	1237.65	619.331	3.12	Not found	Not found	Found	Found
AVAVVVDPIQSVK___	0.00193973	0.00014326	3	7	1	Lj5g3v0001030.1 Non Characterized Hit- tr; G7I4G9; G7ILL5	I3S885; Lj5g3v0001030.1 Non Characterized Hit- tr; Lj6g3v1966950.1 tr; G7I4G9; G7ILL5; V7CRL4; V7BSF4	0	1324.78	662.892	3.8	Not found	Not found	Found	2 replicates
AVDDGVNTYK___	0.00560236	0.00014326	1	5	3	A0A072VGH7	B7FLW6; V7C3G7; A0A072VGH7; Lj1g3v0488910.1; G7KQ56	0	1081.52	541.261	2.34	Not found	2 replicates	2 replicates	2 replicates
AVDGSFVFNK___	0.00380052	0.00014326	1	4	5	G7L8T3	I3SJ57; G7L8T3; Q706C9; Lj4g3v2689690.1 tr	0	1083.55	542.277	2.57	Not found	Not found	Found	2 replicates
AVDNSGTVIGIK___	0.000487206	0	1	4	5	I3S6C5	V7C0X0; I3SY18; I3S6C5; Lj0g3v0363779.1 tr	0	1173.65	587.327	3.11	Not found	Not found	Found	Found
AVDSLVPIGR___	0.0105148	0.00014326	2	6	9	A0A072TFS9; G9JLT6	A0A072TFS9; Lj0g3v0124339.1 tr; Ljmitog3v0000450.1 tr; A0A126TGR5; G9JLT6; P24459	0	1026.59	513.8	2.85	Found	Found	Found	Found
AVEKEFEMALQDR___	6.6833e-05	0	1	3	4	G7II48	V7BXL6; G7II48; Lj3g3v0150720.1 Non Characterized Hit- tr	1	1565.76	522.592	3.7	2 replicates	Not found	Found	Found
AVEKEYEMALQDR___	0.000507421	0	1	1	3	A0A072UGG8	A0A072UGG8	1	1581.76	527.924	4.1	Not found	Not found	Found	Found
AVENAYFK___	0.0876022	0.00235908	1	1	1	A0A072UVI4	A0A072UVI4	0	941.473	471.24	1.74	Not found	Not found	1 replicate	Not found
AVENSPFLEK___	0.0471272	0.000370994	3	5	4	G7K4R2; G7IDZ4; V7BD88	G7K4R2; V7BA18; Lj6g3v0704480.1 Non Characterized Hit- tr; G7IDZ4; V7BD88	0	1133.58	567.297	2.27	Not found	Not found	Found	Found
AVENSPFLER___	0.0126416	0.00014326	1	3	2	V7C4I2	A0A072U9J1; V7C4I2; Lj0g3v0208599.1 Non Characterized Hit- tr	0	1161.59	581.297	2.7	Not found	Not found	1 replicate	2 replicates
AVENVNSIIAPALLGK___	0.00126993	0.00014326	1	1	12	G7KNB8	G7KNB8	0	1608.93	804.97	2.95	Found	Found	Found	Found
AVENVNSIIAPALLGKDPTK___	1.46213e-06	0	1	1	18	G7KNB8	G7KNB8	1	2050.15	684.054	5.05	Found	Found	Found	Found
AVEVTNEVNSWVEKETNGLIK___	0.000112076	0	1	1	11	A0A072UIQ8	A0A072UIQ8	1	2359.21	787.073	4.7	Not found	Not found	Found	Found
AVEWDAAWSK___	0.0194378	0.000258093	1	1	1	G7J3R9	G7J3R9	0	1162.55	581.781	1.95	2 replicates	Not found	Found	2 replicates
AVFDLYFR___	0.0341581	0.000258093	1	6	6	V7CF60	V7CF60; G7K6L6; Q6XQM5; I3SHJ5; V7CHN0; Lj0g3v0312549.1 Non Characterized Hit- tr	0	1030.54	515.772	1.82	Not found	2 replicates	Found	Found
AVFGEVYPDPVR___	0.00369198	0.00014326	1	2	2	G7JNH3	G7JNH3; V7AHV6	0	1348.69	674.848	2.98	Not found	2 replicates	2 replicates	Found
AVFNKEDDIGTFTIR___	2.57785e-05	0	2	3	4	I3SR46; I3SC37	Lj1g3v2124770.1 tr; I3SR46; I3SC37	1	1725.88	575.966	4.05	2 replicates	Found	Found	Found
AVFPSIIGRPR___	0.00373502	0.00014326	1	5	12	B7FJC8	I3SH78; V5N8J4; B7FJC8; G7IL85; Lj6g3v2222130.1 Non Characterized Hit- tr	0	1212.72	404.912	2.91	Found	Found	Found	Found
AVFPSIVGRPR___	0.000507421	0	5	27	14	G7JAX4; I3SR19; V7BII6; Lj5g3v0921310.1 Non Characterized Hit- tr; Lj1g3v3172220.2 tr	Lj2g3v0916200.1 Non Characterized Hit- tr; T2DNE8; B7FIH3; V5NAT1; I3SLR1; G7JAX4; Lj0g3v0331569.1 Non Characterized Hit- tr; Lj1g3v1276980.1 tr; Lj3g3v3200800.1 Non Characterized Hit- tr; T2DPN9; I3SGG2; A0A072U4T5; V7C0G7; G7KVE1; I3SR19; Lj1g3v4317710.1 Non Characterized Hit- tr; G7L017; V7BII6; I3SMJ7; Lj5g3v0921310.1 Non Characterized Hit- tr; Lj4g3v2754400.1 tr; A0A072VCE0; I3S6Q3; V7B080; …	0	1198.71	400.24	2.9	Found	Found	Found	Found
AVFVDLEPTVIDEVR___	2.26047e-06	0	2	10	9	G7J421; G7LIN7	G7J421; Lj4g3v2604350.1 Non Characterized Hit- tr; G7JFB0; A0A072VQC8; Lj5g3v2065190.1 Non Characterized Hit- tr; V7CMK3; Lj1g3v2095980.1 tr; T2DNI5; G7LIN7; V7CIG5	0	1701.91	851.452	4.47	Not found	Not found	Found	Found
AVGDWFYER___	0.0811744	0.00178277	1	4	8	I3SY05	I3SY05; I3SC60; Lj0g3v0266589.1 Non Characterized Hit- tr; G7L755	0	1142.53	571.767	2.39	Found	Found	Found	Found
AVGIYASLVNINAYHQPGVEAGKK___	0.000102129	0	1	4	6	G7KBI3	Lj1g3v1582530.1 tr; G7KBI3; V7B6Q3; Lj0g3v0299609.1 tr	1	2499.34	625.588	5.74	Not found	Not found	2 replicates	1 replicate
AVGLPTEDDMGNSEVGHNALGAGR___	4.48395e-11	0	1	2	5	B7FLD9	B7FLD9; G7KZ93	0	2367.1	789.705	6.43	Not found	Not found	Found	Found
AVGMDLEGGKVEFLWSSK___	0.0181477	0.000258093	1	4	1	A0A072VU52	A0A072VU52; Lj5g3v0614400.1 Non Characterized Hit- tr; Lj5g3v0921280.2 Non Characterized Hit- tr; Lj5g3v0921280.1	1	1952.98	651.668	1.98	Not found	Not found	Found	1 replicate
AVGVATYK___	0.538577	0.0343566	1	1	1	V7BU08	V7BU08	0	808.456	404.732	0.84	1 replicate	Not found	Not found	Not found
AVHFYLQEHPDLINDVLNVLALR___	0.108626	0.00312324	1	2	1	V7CZE8	G7JBT5; V7CZE8	0	2689.45	673.119	2.25	Not found	Not found	Not found	Found
AVIELENYGLPFSR___	7.92734e-06	0	2	4	5	V7CJ40; G7KDJ3	Lj4g3v0948900.1 Non Characterized Hit- tr; V7CJ40; V7CCV5; G7KDJ3	0	1607.84	804.423	4.08	Not found	Not found	Found	Found
AVIIGNPR___	0.239364	0.00961146	1	5	1	G7JT40	Lj4g3v1748330.1 Non Characterized Hit- tr; G7JT41; V7CAM5; G7JT40; G7KG03	0	839.51	420.258	1.86	Not found	Not found	Found	2 replicates
AVILLQGR___	0.139787	0.00429282	1	1	5	Lj4g3v1260340.1 tr	Lj4g3v1260340.1 tr	0	869.557	435.282	1.95	Not found	Not found	Found	Found
AVIPNAPNLR___	0.206095	0.00799254	1	2	1	V7AWY5	V7ASV6; V7AWY5	0	1064.62	532.814	1.85	Not found	Not found	Found	2 replicates
AVIVLQGR___	0.123333	0.0035402	1	6	6	B7FH51	G7IG15; V7B1U2; V7CL69; B7FH51; B7FN57; I3SZQ1	0	855.541	428.275	2.34	2 replicates	Found	Found	Found
AVIVTEVEK___	0.386313	0.0197013	1	1	5	Lj6g3v2079240.1 Non Characterized Hit- tr	Lj6g3v2079240.1 Non Characterized Hit- tr	0	987.572	494.29	1.9	2 replicates	Not found	Found	2 replicates
AVIVTEVEKNVWPAIAEGK___	0.0298093	0.000258093	1	1	3	Lj6g3v2079240.1 Non Characterized Hit- tr	Lj6g3v2079240.1 Non Characterized Hit- tr	1	2053.13	685.048	1.8	Found	2 replicates	Not found	Not found
AVKPVLVGGPK___	0.00481946	0.00014326	6	8	10	G7KSB5; V7BQ03; Lj0g3v0332289.1 tr; G7KSB3; G7IKA3; Lj1g3v2372300.1 tr	G7KSB5; V7BQ03; Lj0g3v0332289.1 tr; G7KSB3; G7IKA3; Lj6g3v1995950.1 gi; Lj1g3v2372300.1 tr; V7B338	0	1064.68	532.844	2.26	Not found	Not found	Found	Found
AVLAVADLER___	0.0155458	0.000258093	2	2	1	G7J2L7; V7D1Z7	G7J2L7; V7D1Z7	0	1056.6	528.805	2.95	Not found	Not found	Found	2 replicates
AVLDAATIAGLHPLHLIHETTATALAYGLYK___	8.98332e-10	0	1	1	8	Lj3g3v2282430.1 Non Characterized Hit- tr	Lj3g3v2282430.1 Non Characterized Hit- tr	0	3244.77	811.946	7.96	Not found	Not found	2 replicates	Found
AVLFGLYQSVFAIRPK___	0.14271	0.00450717	1	1	3	Lj4g3v0341170.1 Non Characterized Hit- tr	Lj4g3v0341170.1 Non Characterized Hit- tr	0	1809.04	603.681	2.1	Not found	Not found	Found	2 replicates
AVLHPTAPLFDQETQTLKPR___	7.80769e-07	0	1	2	1	G7I836	G7I836; I3SZA4	0	2262.22	566.311	6.39	Not found	Not found	Found	2 replicates
AVLMDLEPGTMDSIR___	6.06845e-06	0	2	12	6	V7CT13; A0A072USS0	V7CTG3; B7FHX0; V7ATZ7; T2DNJ3; V7CT13; V5N944; Lj4g3v2951260.2 tr; G7LHC6; A0A072USS0; I3SCQ6; B7FJ67; A0A072UNG6	0	1647.81	824.409	4.02	Not found	Not found	Found	Found
AVLMDLEPGTMDSVR___	3.24051e-06	0	3	16	6	G7JRA2; Lj0g3v0212479.1 Non Characterized Hit- tr; Lj6g3v1629640.1 tr	G7JRA2; V7BQX5; T2DNA1; V7AK75; B7FIN1; Lj5g3v2013620.1 Non Characterized Hit- tr; Lj0g3v0212479.1 Non Characterized Hit- tr; T2DLN1; V7CLA3; Lj6g3v1629640.1 tr; T2DN86; Lj1g3v4093380.1 tr; G7IAN2; G7IML1; G7L5V0; V7BC53	0	1633.79	817.398	3.99	Not found	Not found	Found	Found
AVLMDLEPGTMESIR___	1.17935e-06	0	1	3	4	G7J588	I3SWT6; G7J588; B7FHP4	0	1661.82	831.414	4.14	Not found	Not found	2 replicates	Found
AVLNAIDYISK___	0.000977991	0	1	7	3	B7FKV4	Lj4g3v0768510.2 Non Characterized Hit- tr; A0A072UPB4; Lj4g3v0768510.1 Non Characterized Hit- tr; B7FKV4; I3S0G2; I3SC68; Lj4g3v0768430.1 Non Characterized Hit- tr	0	1206.67	603.841	3.14	Not found	Not found	Found	Found
AVLNPMAAMFGGIVGQEVVK___	7.12072e-10	0	2	6	9	A0A072UEZ0; G7KEA9	G7KEA8; A0A072UEZ0; A0A072UEI9; Lj0g3v0335099.1 Non Characterized Hit- tr; V7BQF4; G7KEA9	0	2031.08	1016.04	4.65	Not found	Not found	Found	Found
AVLSPEQFR___	0.00528729	0.00014326	1	1	4	Lj4g3v0409520.1 Non Characterized Hit- tr	Lj4g3v0409520.1 Non Characterized Hit- tr	0	1046.56	523.785	2.1	2 replicates	Found	Found	Found
AVLVDKDQNPK___	0.0022818	0.00014326	2	6	1	V7CQ74; Lj4g3v3093990.1 Non Characterized Hit- tr	V7CQ74; I3S5F5; I3T5D8; G7L901; Lj4g3v3093990.1 Non Characterized Hit- tr; A0A072TW58	1	1226.67	409.563	2.84	Not found	Not found	2 replicates	2 replicates
AVLYVPPKAPQDLYESYYNSNK___	0.000436303	0	1	1	2	G7I7Q4	G7I7Q4	1	2559.28	853.762	3.89	Not found	Not found	2 replicates	2 replicates
AVMEQLVR___	0.267962	0.0110711	2	3	1	Lj2g3v0621600.1 Non Characterized Hit- tr; A0A072UM25	Lj2g3v0621600.1 Non Characterized Hit- tr; A0A072UM25; V7C6Q2	0	945.519	473.262	1.72	Not found	Not found	1 replicate	Not found
AVNIDNAVTLTGVISQIFEK___	7.88809e-09	0	1	3	1	A0A072U036	A0A072U036; A0A072TYB4; Lj0g3v0304579.1 Non Characterized Hit- tr	0	2132.16	1066.58	5.31	Not found	Not found	Not found	1 replicate
AVPFTEIR___	0.518163	0.0313343	1	2	1	V7CCF6	A0A097PKX7; V7CCF6	0	932.52	466.762	1.75	Not found	2 replicates	Found	2 replicates
AVPGGTGSTVLSLLLSKPPQIPHLQNALHK___	0.000865737	0	1	1	1	A0A072VK55	A0A072VK55	0	3073.75	615.558	3.96	Not found	Not found	Found	2 replicates
AVPSWFVR___	0.231495	0.00931806	1	2	1	Lj3g3v3599450.1 Non Characterized Hit- tr	V7AFD0; Lj3g3v3599450.1 Non Characterized Hit- tr	0	961.525	481.266	1.84	Not found	Not found	Found	2 replicates
AVPTEVLESIRK___	0.000399901	0	1	2	2	G7L9H2	G7L9H3; G7L9H2	1	1341.77	447.93	3.39	2 replicates	Not found	Found	2 replicates
AVQEEDELPPEK___	0.000462393	0	1	3	1	Lj5g3v0001030.1 Non Characterized Hit- tr	Lj5g3v0001030.1 Non Characterized Hit- tr; V7CRL4; V7BSF4	0	1383.66	692.335	2.33	Not found	Not found	Not found	1 replicate
AVQGNVGQVLDQK___	4.88386e-05	0	1	3	4	V7CL37	T2DN90; G7IE72; V7CL37	0	1355.73	678.367	3.34	Not found	Not found	Found	2 replicates
AVQNQVADNYYRPDLK___	7.80769e-07	0	1	3	15	G7IUL4	Lj3g3v0290520.1 tr; V7BZL0; G7IUL4	0	1893.95	631.988	5.37	Found	Found	Found	Found
AVQNQVADNYYRPDLKK___	4.43451e-06	0	1	3	22	G7IUL4	Lj3g3v0290520.1 tr; V7BZL0; G7IUL4	1	2022.04	674.685	5.48	Found	Found	Found	Found
AVQQVNSTTVSSR___	6.37983e-05	0	1	1	5	A0A072UGQ1	A0A072UGQ1	0	1376.71	688.859	3.55	Not found	Not found	Found	Found
AVSERDDKLLAEHMAK___	0.264249	0.0107893	1	2	1	V7BQJ1	V7D1L3; V7BQJ1	2	1812.93	453.985	1.91	Not found	Not found	Found	1 replicate
AVSGLSGVESVSVDMKDQKMTLIGDIDPVEVVEK___1xOxidation [M15]	0.375199	0.0189247	1	2	3	I3T469	I3SEG6; I3T469	2	3590.82	898.458	2.47	Not found	Not found	Found	Found
AVSKEEGEQFAK___	0.00062179	0	1	3	5	G7KN60	B7FN06; G7KN60; V7C2J2	1	1322.66	441.558	3.09	Not found	Not found	Found	Found
AVSLAIAR___	0.0376093	0.000258093	1	4	5	B7FGZ8	B7FGZ8; Lj1g3v2001850.2 tr; T2DNM6; U5U2S3	0	800.499	400.753	2.48	Not found	Not found	Found	2 replicates
AVSLVLPQLK___	0.0154569	0.000258093	2	4	2	B7FHT0; Lj1g3v3385810.2 tr	B7FHT0; Lj1g3v3385810.2 tr; G7J5Y4; G7J5Y5	0	1067.68	534.345	2.65	Not found	Found	Found	2 replicates
AVSQNVVPALESVFFDLNFTPNEFDSFDEVHGLYEGGIK___	1.09449e-09	0	1	1	20	P09918	P09918	0	4331.08	1083.53	7.45	Not found	Not found	Found	Found
AVSTEEGEQFAK___	0.00125527	0.00014326	1	7	4	A2Q5G2	Lj6g3v1705090.1 gi; A2Q5G2; V7BNL7; I3SXW0; I3S458; I3S5W3; I3SES9	0	1295.61	648.308	2.93	Not found	Not found	Found	Found
AVTAYGFDLVR___	0.00297933	0.00014326	2	2	8	G7J648; V7BTA4	G7J648; V7BTA4	0	1211.64	606.324	2.8	Not found	2 replicates	Found	Found
AVTIFIR___	0.248617	0.0101033	2	3	6	G7J2L7; V7D1Z7	Lj0g3v0306429.1 Non Characterized Hit- tr; G7J2L7; V7D1Z7	0	819.509	410.258	2.24	Not found	Not found	Found	Found
AVTPEQWK___	0.228187	0.00911337	1	2	2	A0A072TU06	G7LC99; A0A072TU06	0	958.499	479.753	1.77	2 replicates	Found	Found	2 replicates
AVTREDAEGVIGAELR___	1.56207e-07	0	1	2	44	G7IDP3	G7IDP3; Lj5g3v0988570.1 tr	1	1685.88	843.447	4.38	Found	Found	Found	Found
AVTREDAEGVIGAELRNK___	0.00774464	0.00014326	1	1	6	G7IDP3	G7IDP3	2	1928.02	482.762	3.69	Found	Found	Found	Found
AVVAQFNADQLLTDRPQVSALVR___	6.67431e-07	0	1	1	5	B7FJH0	B7FJH0	0	2511.37	837.793	5.05	Not found	Not found	2 replicates	Found
AVVDDILPPAFLAR___	0.00142623	0.00014326	3	3	2	Lj4g3v1389290.1 Non Characterized Hit- tr; G7JNQ7; V7CDQ6	Lj4g3v1389290.1 Non Characterized Hit- tr; G7JNQ7; V7CDQ6	0	1496.85	748.928	3.59	Not found	Not found	1 replicate	1 replicate
AVVGEEALSSEDLLYLEFLDKFER___	2.75261e-11	0	1	6	1	A0A072VSL4	Lj5g3v2246070.1 Non Characterized Hit- tr; Lj0g3v0158079.1 Non Characterized Hit- tr; G7KSI7; A0A072VSL4; A6Y950; B7FM27	1	2772.4	924.803	6.3	Not found	Not found	2 replicates	2 replicates
AVVGEHRQELDR___	0.0335822	0.000258093	1	1	2	G7K5X3	G7K5X3	1	1408.73	470.247	2.36	Not found	2 replicates	Found	Found
AVVQVFEGTSGIDNK___	2.32709e-06	0	1	8	4	A0A072VSL4	Lj5g3v2246070.1 Non Characterized Hit- tr; V7BB35; Lj0g3v0302619.2 Non Characterized Hit- tr; G7KSI7; A0A072VSL4; V7B2B4; A6Y950; B7FM27	0	1563.8	782.402	4.5	2 replicates	Found	Found	Found
AVVTPLKNPAWI___	0.00230842	0.00014326	1	9	12	I3SLS5	Lj4g3v1534920.2 Non Characterized Hit- tr; I3SLS5; V7CB78; Lj0g3v0133709.1 Non Characterized Hit- tr; A0A072TS23; V7CDP0; A0A072VA35; I3SK08; A0A072U2G7	1	1308.77	654.888	3.25	2 replicates	2 replicates	Found	Found
AVVTVPAYFNDAQR___	6.43141e-06	0	1	2	11	G7JU14	Lj0g3v0152189.1 Non Characterized Hit- tr; G7JU14	0	1550.8	775.901	3.5	Found	Found	Found	2 replicates
AVVTVPAYFNDSQR___	1.00592e-05	0	1	6	12	Q1SKX2	Lj0g3v0211359.1 tr; V7BRD9; Q1SKX2; Lj1g3v4865370.1 tr; V7BRF6; V7BU59	0	1566.79	783.899	3.48	Found	Found	Found	2 replicates
AVVVHADPDDLGK___	6.50656e-06	0	1	4	11	B7FGV9	B7FGV9; V5N8E1; Lj1g3v4955350.1 tr; V7C399	0	1335.69	668.348	4.8	2 replicates	Found	Found	Found
AVVVHADPDDLGKGGHELSK___	1.16253e-10	0	1	4	43	B7FGV9	B7FGV9; V5N8E1; Lj1g3v4955350.1 tr; V7C399	1	2044.05	682.02	7.47	Found	Found	Found	Found
AVVVHADPDDLGKGGHELSKTTGNAGGR___	3.39752e-09	0	1	2	17	B7FGV9	B7FGV9; Lj1g3v4955350.1 tr	2	2758.39	552.483	8.19	Found	Found	Found	2 replicates
AVYHMPTTENDMPSGSIPLALQSLFYK___	3.71701e-05	0	3	10	2	G7KCQ5; G7I2I7; G7J6M6	V7BJ96; G7J6M7; A0A072VIQ6; A0A072VGZ9; V7BLW9; G7KCQ5; G7I2I7; G7J6M6; A0A072UGS6; Lj6g3v1038860.1 tr	0	3010.47	1004.16	4.75	Not found	Not found	Found	2 replicates
AWASEIVSR___	0.0162757	0.000258093	1	4	5	A0A072V367	V7CD68; Lj6g3v1048960.1 Non Characterized Hit- tr; A0A072V367; A0A072UTC0	0	1018.53	509.769	2.41	Not found	Not found	Found	2 replicates
AWDDQWIYWVGPFIGAAVAAIYHQYILRGSAIK___	0.112147	0.00322154	1	2	1	G7IRS0	Q8W4T8; G7IRS0	1	3778.95	945.491	1.58	Not found	Not found	1 replicate	Not found
AWDIAVK___	0.0402487	0.000370994	1	1	10	G7KGR8	G7KGR8	0	802.446	401.725	1.9	Found	Found	Found	Found
AWEADPNSVDESWDNFFR___	1.77896e-08	0	1	4	2	G7KVS0	Lj0g3v0065559.1 Non Characterized Hit- tr; G7KVS0; Lj0g3v0065549.1 Non Characterized Hit- tr; V7BAX2	0	2184.93	1092.97	4.93	Not found	Not found	Not found	2 replicates
AWEVDTLR___	0.117621	0.0033225	3	6	2	A0A072VNH5; Q70I39; G7JIM0	Lj0g3v0330279.1 Non Characterized Hit- tr; A0A072VNH5; Q70I39; V7BIE1; G7JIM0; V7AEU7	0	989.505	495.254	1.7	Not found	Not found	2 replicates	Found
AWLALGTK___	0.190475	0.00710789	2	9	1	V5N8X7; B7FKM0	Lj0g3v0302799.3 tr; G7KSA2; I3S8N5; V7B6Z7; T2DP25; V7B2X0; V5N8X7; Lj0g3v0302799.2 Non Characterized Hit- tr; B7FKM0	0	859.504	430.255	1.67	2 replicates	2 replicates	Found	2 replicates
AWLALGVK___	0.0317305	0.000258093	1	1	6	A0A072V9Z9	A0A072V9Z9	0	857.524	429.266	2.09	2 replicates	Found	Found	Found
AWPEADFR___	0.361204	0.017411	3	3	3	G7IFC0; V7BQN7; Lj1g3v4156040.2 tr	G7IFC0; V7BQN7; Lj1g3v4156040.2 tr	0	991.463	496.233	1.33	Not found	Not found	Found	Found
AWVIGDPFDPK___	0.0751861	0.00167124	1	3	2	Lj0g3v0215059.1 tr	G7L8Y6; Lj0g3v0215059.1 tr; A0A072TV51	0	1244.63	622.819	1.73	2 replicates	Not found	Found	2 replicates
AWWANLVK___	0.387917	0.0197013	1	5	1	A0A072UDZ0	A0A072UDZ0; V7CLE3; A0A072UCZ2; Lj2g3v1549950.1 tr; G7K6R7	0	987.541	494.274	1.21	Not found	Not found	Not found	1 replicate
AWYNTMVSDSDYTEFDNFSK___	2.05701e-08	0	2	3	17	G7I6N5; A0A072VJR8	G7I6N5; A0A072VJR8; I3S8H0	0	2420	1210.5	5.72	Found	Found	Found	Found
AYADAVPSWDNIVIAYEPVWAIGTGK___	1.81924e-05	0	1	5	3	I3SN66	I3SZG4; I3SN66; Lj1g3v4668040.1 tr; A0A072U2W1; V7D0U7	0	2806.41	936.149	4.78	Not found	Not found	Found	2 replicates
AYASNLGGYK___	0.00371344	0.00014326	1	1	6	G7KEK9	G7KEK9	0	1043.52	522.261	2.7	Not found	Found	Found	Found
AYASNLGGYKNEGFVEVLAAQQSPENPNWFQGTADAVR___	1.54109e-14	0	1	1	6	G7KEK9	G7KEK9	1	4098.96	1366.99	8.16	2 replicates	2 replicates	Found	Found
AYDGNDHDKPLLMAIK___	0.0022686	0.00014326	1	3	6	A0A072VQL5	B7FKZ6; I3T104; A0A072VQL5	0	1800.89	450.979	2.65	Not found	2 replicates	Found	2 replicates
AYDYLSINDAK___	0.00250366	0.00014326	1	3	3	B7FL82	I3STI7; B7FL82; B7FLL3	0	1272.61	636.808	2.85	Not found	Not found	Found	2 replicates
AYEELYQEDIIK___	0.00108571	0	1	2	2	I3S6J0	I3S6J0; Lj0g3v0363079.1 tr	0	1513.74	757.376	3.06	Not found	Not found	Found	Found
AYESATTAAEAELPPTHPIR___	4.88807e-08	0	1	5	11	A0A072VBW0	B7FL27; A0A072VCV3; A0A072VBW0; B7FJS1; I3SI06	0	2125.06	709.027	5.16	Not found	Not found	Found	Found
AYFDSADWALGK___	0.000161598	0	1	11	8	V7C5X3	I3S9L7; G7KGQ1; V7BTH0; Lj0g3v0076169.1 tr; B7FN21; G7I7R2; V7C5X3; Lj3g3v0977780.1 Non Characterized Hit- tr; T2DM78; B7FMW5; V7BW30	0	1343.63	672.317	2.8	2 replicates	Found	Found	Found
AYFDSADWALGKQGAQKPK___	0.000149845	0	1	4	6	V7C5X3	I3S9L7; G7KGQ1; V7C5X3; B7FMW5	1	2081.05	521.018	3.84	Found	Found	Found	2 replicates
AYGGVLSGGAVR___	0.000153368	0	1	8	12	B7FFC0	Lj0g3v0285439.1 Non Characterized Hit- tr; V7B1Y9; Q2HVS3; Lj0g3v0324939.1 Non Characterized Hit- tr; Lj0g3v0102349.1 Non Characterized Hit- tr; B7FFC0; B7FHA0; G7KF74	0	1106.6	553.8	3	Found	Found	Found	Found
AYGGVLSGGAVRER___	0.00702003	0.00014326	1	8	5	B7FFC0	Lj0g3v0285439.1 Non Characterized Hit- tr; V7B1Y9; Q2HVS3; Lj0g3v0324939.1 Non Characterized Hit- tr; Lj0g3v0102349.1 Non Characterized Hit- tr; B7FFC0; B7FHA0; G7KF74	1	1391.74	464.584	2.5	Found	Found	2 replicates	2 replicates
AYHDSLFMAR___	0.40417	0.0214695	2	3	2	G7I3Z0; Lj5g3v1174280.1 Non Characterized Hit- tr	G7I3Z0; Lj5g3v1174280.1 Non Characterized Hit- tr; V7BHX2	0	1210.57	404.194	2.2	Not found	Not found	Found	Found
AYHEQLSVAEITNSAFEPSSMMAK___	3.60568e-07	0	1	9	4	G7J421	G7J421; G7JFB0; A0A072VQC8; I3RZN5; Lj5g3v2065190.1 Non Characterized Hit- tr; Lj1g3v2095980.1 tr; V7BF97; V7CIG5; V7AVF4	0	2641.23	881.078	6.34	Not found	Not found	2 replicates	Found
AYHEQLSVPEITNAVFEPASMMAK___	2.47724e-08	0	1	3	4	G7LIN7	V7CMK3; T2DNI5; G7LIN7	0	2663.28	888.431	6.28	2 replicates	Not found	Found	Found
AYHTVFDYGNLQVGFAEAA___	0.00206754	0.00014326	1	2	3	G7KWF0	Q2HRQ7; G7KWF0	0	2072.97	1036.98	4.52	Not found	Not found	2 replicates	Found
AYIDQFSR___	0.0950066	0.00244947	1	5	2	G7J2K6	U5TZJ9; Lj0g3v0295429.1 Non Characterized Hit- tr; I3T5S9; G7J2K6; V7D017	0	999.489	500.249	1.8	Not found	Not found	Found	Found
AYLEDFYR___	0.0521346	0.000370994	1	10	2	A2Q5T7	A2Q5U5; B7FIK1; G7KZT4; A2Q5T7; B7FHQ6; I3SS26; A2Q5V2; A0A072TVS5; V7B113; Lj1g3v2952250.1 Non Characterized Hit- tr	0	1076.5	538.756	1.89	Not found	Not found	Found	2 replicates
AYLFPESPAR___	0.049849	0.000370994	2	2	6	V7BHK9; A0A072VJS5	V7BHK9; A0A072VJS5	0	1150.59	575.796	2.65	Not found	2 replicates	Found	Found
AYLLSLGAR___	0.442969	0.0247262	1	1	4	V7CT55	V7CT55	0	963.562	482.283	2.24	2 replicates	Found	Found	Found
AYLPVIESFGFSSQLR___	9.40271e-07	0	2	3	10	G7IH13; A0A072VT43	G7IH13; G7IH33; A0A072VT43	0	1813.95	907.477	4.54	2 replicates	2 replicates	Found	Found
AYLPVVESFGFSSTLR___	1.57683e-06	0	1	1	7	Lj3g3v2316610.1 Non Characterized Hit- tr	Lj3g3v2316610.1 Non Characterized Hit- tr	0	1772.92	886.967	4.07	Not found	Not found	Found	Found
AYLQQEYR___	0.0425853	0.000370994	1	6	4	A0A072UCH1	I3S767; I3SZF0; Lj4g3v3117410.2 tr; A0A072VRI5; A0A072UCH1; G7LE90	0	1070.53	535.767	2.46	Not found	Not found	1 replicate	1 replicate
AYPLADAQLTITIMDLVQQAANYK___	1.90056e-09	0	1	2	8	B7FKG0	B7FKG0; I3SXG0	0	2651.37	1326.19	4.77	Not found	Not found	Found	Found
AYQEADVPGLYNLAMAIIDYR___	1.51944e-05	0	1	3	5	G7IWH9	Lj0g3v0114629.1 Non Characterized Hit- tr; G7IWH9; V7BVK6	0	2386.17	796.063	3.01	Not found	Not found	2 replicates	Found
AYVDDTPREQMQK___	0.0365602	0.000258093	2	2	1	V7BGS0; G7IAE3	V7BGS0; G7IAE3	1	1580.74	527.584	3.16	Not found	Not found	Found	2 replicates
AYVGDRPTWR___	0.0187818	0.000258093	1	5	4	G7J1S6	G7J1S6; I3SJA3; V7BVH5; I3SKQ9; Lj3g3v0883720.1 Non Characterized Hit- tr	0	1220.62	407.544	2.27	Not found	Not found	Found	Found
AYVNPFMK___	0.0909891	0.00244947	1	1	2	A0A072VQR2	A0A072VQR2	0	969.486	485.245	2	Not found	Found	Found	Found
AYVPVEEVLDGEEIDR___	3.68227e-06	0	1	1	6	Lj0g3v0116389.1 tr	Lj0g3v0116389.1 tr	0	1832.89	916.95	3.62	Not found	Not found	Found	Found
AYVSNNLSLGDR___	0.000383968	0	1	3	4	B7FK44	B7FK44; I3SNM9; I3SMW7	0	1308.65	654.831	3.41	Not found	Not found	Found	Found
AYVVVNDSCYHQIVSHWLNTHAVVEPFVIATNR___1xCarbamidomethyl [C9]	0.000138947	0	1	6	9	G7IS30	V7C0Q5; P27481; G7IS30; V7BZF7; Q9M684; Q9FQF9	0	3838.91	768.588	4.35	Not found	Not found	2 replicates	Found
AYVVVNDSCYHQLMSHWLNTHAVVEPFVIATNR___1xCarbamidomethyl [C9]	0.0328291	0.000258093	1	1	3	G7IS29	G7IS29	0	3870.88	774.982	3.57	Not found	Not found	2 replicates	Found
AYYAVEEVKENATQK___	1.45367e-06	0	1	6	4	G7JB60	G7JB60; Lj2g3v2702320.1 Non Characterized Hit- tr; I3STB8; V7CZG2; I3S3L3; B7FLW2	1	1742.86	581.624	5.09	Not found	Not found	Found	1 replicate
CDEEVHVEDLKSIDIESSIVPKEQVLDLSIPEK___1xCarbamidomethyl [C1]	0.610373	0.0464548	1	2	1	V7AEU2	V7AEU2; V7AE44	2	3792.91	632.99	1.63	1 replicate	Not found	Not found	Not found
CFSMTLLQWCFLASLVCLSLGLNNNQAPCDPHDLSALKKFAGK___4xCarbamidomethyl [C1; C10; C17; C29]; 2xOxidation [M4; W9]	0.555439	0.0368708	1	1	1	V7BU37	V7BU37	2	4957.4	992.282	0.48	1 replicate	Not found	Not found	Not found
CGPIENVYLSHLKMPDYR___1xCarbamidomethyl [C1]; 1xOxidation [M14]	0.0807324	0.00178277	1	1	3	V7BHY2	V7BHY2	1	2208.06	736.689	2.94	Not found	Not found	Found	2 replicates
CGVSIPYK___1xCarbamidomethyl [C1]	0.117002	0.0033225	1	1	3	D3W147	D3W147	0	923.466	462.236	1.95	2 replicates	Found	Not found	Found
CPEVLFQPSLVGMEAAGIHETTYNSIMK___1xCarbamidomethyl [C1]	0.00306696	0.00014326	1	2	2	Lj1g3v3172220.2 tr	Lj2g3v0916200.1 Non Characterized Hit- tr; Lj1g3v3172220.2 tr	0	3122.5	1041.5	1.82	Not found	Not found	1 replicate	2 replicates
CVNDMLTWIAKEARELEAGR___1xCarbamidomethyl [C1]; 2xOxidation [M5; W8]	0.256942	0.0104888	1	1	4	A0A072U321	A0A072U321	2	2394.15	798.719	1.33	2 replicates	Found	2 replicates	1 replicate
DAADVAIATMMSGIQVSR___	0.000349893	0	1	1	1	Lj1g3v4763480.1 Non Characterized Hit- tr	Lj1g3v4763480.1 Non Characterized Hit- tr	0	1835.9	612.638	2.56	Not found	Not found	1 replicate	Not found
DAAESTLTAYK___	0.0022686	0.00014326	1	2	4	B7FIY3	B7FIY3; I3SCH2	0	1169.57	585.287	2.86	Not found	Found	Found	Found
DAATIMVNYIDEIR___	7.39356e-06	0	1	1	3	G7JXL1	G7JXL1	0	1623.8	812.404	4.2	Not found	Not found	2 replicates	Found
DAATSAELEVQEK___	0.00969963	0.00014326	1	1	1	V7C0N5	V7C0N5	0	1390.67	695.838	1.94	Not found	Not found	1 replicate	Not found
DADEIVPK___	0.11516	0.00322154	1	4	4	G7IMZ3	I3SDM9; G7INB7; G7IMZ3; G7INA6	0	886.452	443.729	2.48	Not found	Not found	Found	Found
DADMSEAATDDPELAR___	0.000309716	0	1	2	1	B7FLK5	B7FLK5; G7LC12	0	1706.72	853.865	3.45	Not found	Not found	2 replicates	1 replicate
DAEGQDVLLFVDNIFR___	1.70429e-07	0	2	4	14	V7BAZ0; A0A072W1H5	V7BAZ0; Lj5g3v2169420.1 tr; A0A072W1H5; G7IAW2	0	1850.93	925.967	5.06	Not found	Not found	Found	Found
DAFDEAISELDTLGEESYKDSTLIMQLLR___	0.00134581	0.00014326	1	2	5	I3S2P9	I3S2P9; Lj0g3v0113379.1 Non Characterized Hit- tr	1	3302.6	1101.53	3.23	Not found	Not found	Found	Found
DAFPLFNMLR___	0.00604005	0.00014326	1	5	1	G7I9N6	B7FKH1; G7I9N6; I3RZW7; Lj5g3v1853100.1 Non Characterized Hit- tr; Lj5g3v1853100.2 Non Characterized Hit- tr	0	1223.62	612.315	1.93	Not found	Not found	Found	Found
DAFVVYQGHHGDK___	0.000131106	0	1	1	4	G7J8R4	G7J8R4	0	1472.69	491.568	3.65	Not found	Not found	Found	Found
DAGAIAGLNVIR___	0.000141389	0	1	6	14	Lj3g3v2062810.1 tr	Lj0g3v0273329.1 Non Characterized Hit- tr; B7FLK2; A0A072UIU2; Lj3g3v2062810.1 tr; A0A072U9G9; G7L003	0	1169.66	585.336	3.72	Found	Found	Found	Found
DAGAISGLNVLR___	6.49199e-05	0	2	3	9	V7C9P5; G7JFK1	V7C9P5; Lj4g3v2000880.1 Non Characterized Hit- tr; G7JFK1	0	1185.66	593.333	3.76	Found	Found	Found	2 replicates
DAGASSGELLVLAIAHAFSLFAAISSSMHVSGGHINPAVTFGALLGGR___1xOxidation [M28]	0.0473928	0.000370994	1	1	2	A0A072VLM9	A0A072VLM9	0	4693.42	939.487	1.93	Not found	Not found	1 replicate	Not found
DAGRIAGLDVQR___	0.12595	0.0035402	1	4	4	Lj6g3v2192100.1 Non Characterized Hit- tr	Lj0g3v0152189.1 Non Characterized Hit- tr; Q01899; V7BTF5; Lj6g3v2192100.1 Non Characterized Hit- tr	1	1270.69	424.233	2.06	Found	Found	Not found	Not found
DAGRIAGLEVLR___	0.0723488	0.00167124	2	6	1	Q1SKX2; A0A072V484	Q1SKX2; A2Q199; Lj1g3v4865370.1 tr; A0A072V484; V7BRF6; V7BU59	1	1269.73	423.914	2.12	1 replicate	Not found	Not found	Not found
DAGSAVQQPPTLPATNDILSQIR___	0.621784	0.048658	1	1	1	V7BSK3	V7BSK3	0	2392.25	798.095	1.16	Not found	Not found	Not found	1 replicate
DAGVIAGLNVAR___	0.000226332	0	4	4	11	A0A072TV12; A0A072TUS4; V7CQ18; Lj4g3v3014490.1 tr	A0A072TV12; A0A072TUS4; V7CQ18; Lj4g3v3014490.1 tr	0	1155.65	578.327	3.54	Found	Found	Found	2 replicates
DAGVIAGLNVMR___	0.000244084	0	4	21	4	V7BFT8; Lj0g3v0291079.1 Non Characterized Hit- tr; Q2HT97; V7B0A5	Lj1g3v3219230.1 tr; A0A072U7P3; Lj0g3v0273339.2 tr; Lj1g3v3219240.1 Non Characterized Hit- tr; V7BFT8; Lj1g3v3218000.2 tr; V7B114; V7BF08; Lj1g3v3170090.2 tr; V7CZ55; Lj0g3v0291079.1 Non Characterized Hit- tr; Q2HT97; G7KYY7; U5U088; V7B0A5; Lj0g3v0116859.1 tr; Lj1g3v3218000.1 tr; A0A072U8M5; G7KZZ4; Lj1g3v4550110.1 Non Characterized Hit- tr; Lj0g3v0273339.1 Non Characterized Hit- tr	0	1215.65	608.328	3.47	Not found	Not found	Found	Found
DAGVISGLNVMR___	0.000647587	0	1	5	4	V7AFM3	Lj1g3v1809970.1 Non Characterized Hit- tr; A0A072UM13; Lj3g3v3188570.1 Non Characterized Hit- tr; A0A072UK94; V7AFM3	0	1231.65	616.325	3.26	Not found	Not found	Found	Found
DAIEAVLLMIENPAR___	6.33434e-07	0	2	8	12	Lj3g3v1131210.1 Non Characterized Hit- tr; A0A072ULI6	G7IAU0; Lj3g3v1131210.1 Non Characterized Hit- tr; A0A072ULI6; V7AJT7; V7AFJ6; B7FI57; A0A072UVP3; A0A072VQZ5	0	1654.88	827.944	4.82	2 replicates	2 replicates	Found	Found
DAIEFYGDFDGSFHK___	0.00274706	0.00014326	1	2	4	B7FGM0	I3SET5; B7FGM0	0	1747.76	583.258	3.13	2 replicates	Found	Found	2 replicates
DAIEGMNGQDLDGR___	2.36274e-05	0	1	1	5	Q03250	Q03250	0	1490.65	745.83	3.45	Not found	Not found	Found	Found
DAIEGMNGQDMDGR___	6.5826e-06	0	1	1	6	G7JHA8	G7JHA8	0	1508.61	754.807	4.1	Not found	Not found	Found	Found
DAIEGTYIDKK___	0.00120529	0	1	4	11	Lj4g3v1971910.1 Non Characterized Hit- tr	V7BL53; V7CCT3; Lj4g3v1971910.1 Non Characterized Hit- tr; I3T2I5	1	1252.64	626.824	3.1	Not found	Not found	Found	Found
DAIENNYWFEFFMDDLPLWGYVGELHPDKNSDSGK___	1.09843e-08	0	1	1	1	G7INP9	G7INP9	1	4148.86	1037.96	6.71	Not found	Not found	1 replicate	Not found
DAIGITPLYLGWGHDGSIWFASEMK___	8.26331e-09	0	1	2	3	G7J3R9	Lj0g3v0361789.1 tr; G7J3R9	0	2764.34	922.119	4.98	Not found	Not found	Found	Found
DAISAFNVSADGK___	0.00186254	0.00014326	1	1	1	V7CLI5	V7CLI5	0	1294.63	647.817	2.22	Not found	Not found	1 replicate	Not found
DAIVLTVLQMLMGGGGSFSAGGPGK___	1.35879e-07	0	2	2	2	G7LGQ5; Lj3g3v2318320.1	G7LGQ5; Lj3g3v2318320.1	0	2363.21	788.406	4.44	Not found	Not found	Not found	2 replicates
DAKGNDVNLGDYKGK___	0.0109475	0.00014326	1	3	1	G7LI01	G7LI00; G7LI01; I3SQ44	2	1593.79	531.933	2.22	2 replicates	Found	Not found	Found
DAKSDAASNSTESPSLVPANEAKR___	0.542313	0.0354221	1	1	1	G7KH84	G7KH84	2	2445.19	612.052	1.27	Not found	1 replicate	Not found	Not found
DALAEGDKITLETAK___	9.04007e-05	0	2	3	1	A0A072URM9; V7AUF4	A0A072URM9; V7AUF4; Lj3g3v2038850.1 Non Characterized Hit- tr	1	1574.83	525.613	3.51	Not found	Not found	Found	2 replicates
DALLYSYK___	0.176746	0.00639474	1	2	1	G7I7U9	I3SKE6; G7I7U9	0	972.504	486.755	2.2	Not found	2 replicates	Found	Found
DALTEIGGIK___	0.009209	0.00014326	1	2	6	G7JRF5	G7JRF5; I3S4Z9	0	1016.56	508.785	2.57	Not found	Not found	Found	Found
DALTEIGGIKLDGTGEQK___	4.36758e-07	0	1	2	10	G7JRF5	G7JRF5; I3S4Z9	1	1844.96	615.658	5.3	Found	Found	Found	Found
DALYGIGYAVPASVLQLLLSK___	6.92034e-05	0	1	2	5	G7ITU0	G7ITU1; G7ITU0	0	2191.24	731.084	3.38	Not found	Not found	2 replicates	2 replicates
DAMETASQSGER___	0.000694322	0	2	5	3	W8E7A2; G7K259	G7JBT5; Lj6g3v0497300.2 Non Characterized Hit- tr; V7B788; W8E7A2; G7K259	0	1281.54	641.272	2.87	Not found	Not found	Found	2 replicates
DAMETASQSGERELAEELLVYFIDQGKK___	0.0651448	0.000966885	2	5	1	W8E7A2; G7K259	G7JBT5; Lj6g3v0497300.2 Non Characterized Hit- tr; V7B788; W8E7A2; G7K259	2	3157.54	790.138	2.65	Not found	Not found	Not found	1 replicate
DAMVLTVLQMLLGGGGSFSAGGPGK___	5.1575e-06	0	1	4	1	B7FNA0	B7FNA0; Lj4g3v3031660.1 tr; G7L7C9; V7CTP4	0	2363.21	788.409	3.05	Not found	Not found	1 replicate	Not found
DANAAGAEISSLEGVVEHGLFLNMATSVIIAGK___1xOxidation [M24]	0.0861865	0.00189017	1	2	1	G7L1U4	I3SQJ7; G7L1U4	0	3300.68	1100.91	2.4	Not found	Not found	Not found	1 replicate
DANISLKDVDEVLLVGGMTR___	0.00181982	0.00014326	2	3	4	G7JU14; V7CM26	Lj0g3v0152189.1 Non Characterized Hit- tr; G7JU14; V7CM26	1	2145.12	715.709	3.66	2 replicates	Not found	Not found	Found
DAPMFVVGVNEK___	0.000318842	0	4	11	5	G7J2H2; G7JML2; Lj0g3v0105409.1 Non Characterized Hit- tr; V7C3T0	V7C2N5; G7J2H2; B7FK01; I3S6D2; Lj5g3v2152680.1 Non Characterized Hit- tr; G7JML2; I3S9T1; A0A072TPE4; Lj0g3v0105409.1 Non Characterized Hit- tr; V7C3T0; V7D036	0	1305.65	653.33	3.26	2 replicates	Not found	Found	2 replicates
DAPMFVVGVNEKEYK___	9.51259e-07	0	1	3	10	V7C3T0	V7C2N5; Lj5g3v2152680.1 Non Characterized Hit- tr; V7C3T0	1	1725.85	863.428	4.71	Not found	Not found	Found	Found
DAPPGQKVGLIAAK___	0.115771	0.00322154	1	4	4	G7L3L0	G7JW56; I3T7Q5; G7L3L0; Lj2g3v1705410.1 tr	1	1364.79	455.601	1.81	Found	Found	Not found	Not found
DAPPNLTLR___	0.0423459	0.000370994	1	3	8	Lj5g3v1925220.1 Non Characterized Hit- tr	I3T832; V7BF89; Lj5g3v1925220.1 Non Characterized Hit- tr	0	996.547	498.777	1.9	Not found	Not found	Found	Found
DAPQAANNLGEDFYK___	2.72226e-06	0	1	1	6	G7KB20	G7KB20	0	1652.76	826.88	4.63	Not found	Not found	Found	Found
DAQGDVFR___	0.122687	0.00343408	3	9	1	Lj4g3v0388250.1 Non Characterized Hit- tr; V7CQH3; Lj6g3v2192260.1	A0A072V3R0; Lj4g3v0388250.1 Non Characterized Hit- tr; Q2HV89; A0A072V546; V7CQH3; G7IS75; Lj6g3v2192260.1; I3T9T5; G7JU35	0	907.427	454.217	2.05	Not found	Not found	2 replicates	Found
DASLHSVTEVSENSSR___	0.56297	0.0383661	1	4	2	Lj1g3v1526280.1 Non Characterized Hit- tr	Lj1g3v1526280.1 Non Characterized Hit- tr; V7B657; V7AVP0; A0A072V2Y6	0	1717.8	573.271	1.84	Not found	Not found	1 replicate	Not found
DASLSQQIPIGALASHLANASPEQQR___	3.17579e-10	0	1	1	4	G7JK09	G7JK09	0	2702.39	901.467	6.88	Not found	Not found	Found	Found
DASLYGLGENTQPHGIK___	5.68008e-05	0	1	2	4	Lj2g3v1155420.1 Non Characterized Hit- tr	G7JXA7; Lj2g3v1155420.1 Non Characterized Hit- tr	0	1799.89	600.635	4.07	Not found	Not found	Found	Found
DASSAEFSTPYDHGAGHINPR___	5.32129e-07	0	1	1	6	G7ID47	G7ID47	0	2229	558.003	5.56	Not found	Not found	Found	Found
DATDLVAK___	0.0476598	0.000370994	1	1	4	G7L831	G7L831	0	832.441	416.724	2.18	Not found	Not found	Found	Found
DATEVNHEDFNEGIIQVQAK___	3.52768e-05	0	1	6	6	G7I8P7	V7BIW3; I3SN59; A0A072UIN9; B7FKW8; G7I8P7; I3T911	0	2257.07	753.029	5.04	Not found	Not found	Found	Found
DATIEQLLPIFLSLLKDEFPDVR___	1.47594e-05	0	1	5	1	V7C7V5	Lj2g3v0742070.1 Non Characterized Hit- tr; Lj2g3v1155670.1 Non Characterized Hit- tr; A0A072UMF9; V7C5Z4; V7C7V5	1	2672.45	891.492	3.64	Not found	Not found	1 replicate	Not found
DATNDFEDVGHSDSAR___	7.34066e-08	0	1	5	8	Lj2g3v0793710.1 Non Characterized Hit- tr	I3SIJ9; I3SGW0; Lj2g3v0793710.1 Non Characterized Hit- tr; I3S728; V7AS43	0	1735.72	579.243	4.93	Not found	Not found	Found	Found
DATNVEGAFMAMAAAIK___	1.31697e-06	0	1	3	7	A0A072TK26	A0A072TK26; A0A072TWJ2; I3SAB6	0	1710.82	855.913	4.44	Not found	Not found	Found	Found
DATNVEGAFMAMAAAIKDR___	2.07359e-09	0	1	3	2	A0A072TK26	A0A072TK26; A0A072TWJ2; I3SAB6	1	1981.95	661.321	6.21	Not found	Not found	2 replicates	Found
DAVIQSDGKNVVPDVWNVLDKIK___	4.55502e-05	0	1	2	1	V7C2R2	V7C1L3; V7C2R2	2	2552.37	638.846	4.2	Not found	Not found	Not found	1 replicate
DAVLLVFANK___	0.00429227	0.00014326	1	12	5	T2DNK0	I3SHK5; I3SGG7; T2DNK0; Lj1g3v4831830.1 Non Characterized Hit- tr; V7BQS7; Lj5g3v1552090.1 Non Characterized Hit- tr; I3SWU5; B7FIW2; Lj0g3v0216229.1 Non Characterized Hit- tr; B7FKH3; B7FJG0; I3SQC4	0	1089.63	545.318	2.95	Not found	Not found	2 replicates	Found
DAVTDLSLHYLAK___	3.87127e-05	0	2	5	7	A0A072V3N8; V7CUA5	A0A072V3N8; A0A072V1S9; Lj4g3v3114050.1 tr; Lj0g3v0243669.1 tr; V7CUA5	0	1445.76	482.592	3.87	Not found	Not found	Found	Found
DAVTYTEHAR___	0.00714282	0.00014326	1	6	3	G7JVF8	V7AI73; Lj0g3v0088269.1 tr; G7JVF8; V7AJ33; I3T0C3; V7AF17	0	1162.55	581.778	2.9	Not found	Not found	Found	2 replicates
DAVVTVPAYFNDAQR___	5.61448e-05	0	2	2	11	A0A072TV12; A0A072TUS4	A0A072TV12; A0A072TUS4	0	1665.82	833.417	3.83	Found	Found	Found	Found
DAWNITQR___	0.161388	0.00579138	3	3	5	Lj2g3v1079510.1 tr; A0A072TGQ9; V7C329	Lj2g3v1079510.1 tr; A0A072TGQ9; V7C329	0	1003.5	502.251	2.23	Not found	Not found	Found	Found
DAYEYFVLK___	0.0393494	0.000370994	1	2	2	A0A072TYG8	A0A072TYG8; I3SH65	0	1147.57	574.286	2.11	Not found	Not found	2 replicates	2 replicates
DAYNIER___	0.162211	0.00589066	1	2	23	G7ISM5	A2Q5F8; G7ISM5	0	880.416	440.712	1.75	2 replicates	2 replicates	Found	Found
DAYTHPQFVSDVMKPLLIEQLMDQEVVNLSGGELQR___2xOxidation [M13; M22]	2.65382e-05	0	1	1	3	V7CL37	V7CL37	0	4132.04	1033.76	4.84	Not found	Not found	2 replicates	1 replicate
DAYVGDEAQSK___	0.00600521	0.00014326	6	31	1	G7JAX4; B7FJC8; I3SR19; V7BII6; Lj5g3v0921310.1 Non Characterized Hit- tr; Lj1g3v3172220.2 tr	Lj2g3v0916200.1 Non Characterized Hit- tr; T2DNE8; B7FIH3; I3SH78; V5N8J4; V5NAT1; I3SLR1; G7JAX4; Lj0g3v0331569.1 Non Characterized Hit- tr; Lj1g3v1276980.1 tr; Lj3g3v3200800.1 Non Characterized Hit- tr; T2DPN9; I3SGG2; B7FJC8; A0A072U4T5; V7C0G7; G7KVE1; I3SR19; Lj1g3v4317710.1 Non Characterized Hit- tr; G7L017; V7BII6; G7IL85; I3SMJ7; Lj5g3v0921310.1 Non Characterized Hit- tr; A0A072VCE0; I3S6…	0	1182.53	591.767	2.37	Not found	Not found	Found	2 replicates
DAYVGDEAQSKR___	0.000326337	0	6	31	7	G7JAX4; B7FJC8; I3SR19; V7BII6; Lj5g3v0921310.1 Non Characterized Hit- tr; Lj1g3v3172220.2 tr	Lj2g3v0916200.1 Non Characterized Hit- tr; T2DNE8; B7FIH3; I3SH78; V5N8J4; V5NAT1; I3SLR1; G7JAX4; Lj0g3v0331569.1 Non Characterized Hit- tr; Lj1g3v1276980.1 tr; Lj3g3v3200800.1 Non Characterized Hit- tr; T2DPN9; I3SGG2; B7FJC8; A0A072U4T5; V7C0G7; G7KVE1; I3SR19; Lj1g3v4317710.1 Non Characterized Hit- tr; G7L017; V7BII6; G7IL85; I3SMJ7; Lj5g3v0921310.1 Non Characterized Hit- tr; A0A072VCE0; I3S6…	1	1338.63	446.881	3.27	Not found	Not found	Found	Found
DCTRIHSTLENVLVK___1xCarbamidomethyl [C2]	0.616079	0.0480528	1	1	2	Lj1g3v4691520.1	Lj1g3v4691520.1	1	1784.93	595.646	2.62	2 replicates	Found	Found	Not found
DDAPRPGQPGQAPRPAVAGGAPVRT___	8.35282e-06	0	1	1	3	I3S2G2	I3S2G2	1	2438.26	610.321	5.8	Not found	2 replicates	2 replicates	Found
DDEERLDEVGYDDVGGVRK___	0.0163693	0.000258093	1	1	1	A0A072VC98	A0A072VC98	2	2165.99	722.676	2.6	Not found	Not found	2 replicates	Not found
DDEVQVVR___	0.0509795	0.000370994	3	5	1	G7K2J3; G7ILF2; G7K4S3	V7CHG7; G7K2J3; G7ILF2; G7K4S3; Lj2g3v1968310.1 Non Characterized Hit- tr	0	959.479	480.244	2.58	Not found	Found	Found	2 replicates
DDFEQLSLPILER___	0.000788933	0	1	1	2	G7II48	G7II48	0	1574.81	787.907	3.25	Not found	Not found	Found	2 replicates
DDILEAYR___	0.295066	0.0117353	2	5	2	G7KEF8; Lj0g3v0249449.2 Non Characterized Hit- tr	Lj0g3v0249449.1 Non Characterized Hit- tr; V7BUV5; G7KEF8; Lj0g3v0249449.2 Non Characterized Hit- tr; G7IYM7	0	994.484	497.745	2.03	Not found	Not found	Found	2 replicates
DDISSFLPVASDSTDFEASIR___	8.20851e-06	0	1	3	1	V7CXS0	V7CXS0; A0A072U2F5; G7KSL9	0	2272.06	1136.54	4.09	Not found	Not found	Not found	1 replicate
DDKIAESYR___	0.0378226	0.000258093	2	8	1	A0A072V1W7; V7CRP2	V7CP66; V7CSN5; Lj1g3v1387030.1 tr; B7FLQ0; A0A072V1W7; V7CRP2; T2DLJ5; G7J2R7	1	1096.53	548.767	2.13	Not found	2 replicates	2 replicates	1 replicate
DDLFNINAGIVK___	0.00027897	0	2	7	9	G7K140; A0A072TQ67	Lj3g3v0428550.3 tr; G7K140; A0A072TRS0; I3T024; Lj2g3v1984320.1 tr; A0A072TQ67; V7AK23	0	1318.7	659.854	3.56	Found	Found	Found	2 replicates
DDLFNINAGIVR___	0.00016636	0	1	3	4	V7CDE0	V7CDE0; Lj0g3v0169339.1 Non Characterized Hit- tr; I3SFA8	0	1346.71	673.857	3.01	Not found	Not found	Found	Found
DDLKLPTDDSLLTQIK___	1.25717e-06	0	1	2	6	B7FMA6	B7FMA6; B7FGR9	1	1814.97	605.663	4.42	Not found	Not found	Found	Found
DDLKLPTDDSLLTQIKDGFAEGK___	1.05466e-08	0	1	1	3	B7FMA6	B7FMA6	2	2519.29	630.577	6.71	Not found	Not found	2 replicates	Found
DDLVWGMTKWEEYSLVPAAQILFK___1xOxidation [W/M]	0.231495	0.00931806	1	1	7	A0A072TWL8	A0A072TWL8	1	2855.43	1428.23	1.22	Not found	Not found	Found	Not found
DDNPIGATLIGR___	0.00108571	0	5	7	4	V7BXU8; Lj0g3v0116389.1 tr; Q2HUA3; V7AQB2; V7C0D1	V7BXU8; Lj1g3v1911690.1 tr; G7JB30; Lj0g3v0116389.1 tr; Q2HUA3; V7AQB2; V7C0D1	0	1241.65	621.326	3.29	Not found	Not found	Found	2 replicates
DDNTTFDAYVIGK___	0.00016254	0	1	2	5	A0A072UJ41	A0A072UJ41; B7FIF9	0	1458.67	729.84	3.52	Not found	Not found	2 replicates	Found
DDRYLNEPALDTVKR___	0.0017073	0.00014326	1	2	1	G7L8T3	G7L8T3; Q706C9	2	1804.92	451.984	3.87	Not found	Not found	Not found	1 replicate
DDSFLWPR___	0.0688478	0.00156401	1	1	1	G7LIN4	G7LIN4	0	1035.49	518.249	2.37	2 replicates	2 replicates	Found	2 replicates
DDTSKELLEWGSR___	0.000955542	0	6	10	3	G7KSB5; V7BQ03; Lj0g3v0332289.1 tr; G7KSB3; G7IKA3; G7JX01	G7KSB5; V7BQ03; Lj0g3v0332289.1 tr; G7KSB3; G7IKA3; Lj6g3v1995950.1 gi; G7JQ58; G7JX01; V7B338; V7AMG7	1	1535.73	512.583	3.93	Not found	Not found	Found	Found
DDTVILDGAGDKK___	0.00869268	0.00014326	3	5	2	Q1RSH3; V7BEC0; Q1RSH4	Q1RSH3; I3T1F4; V7BEC0; Q1RSH4; Lj5g3v1697130.1 tr	1	1346.68	449.565	3.13	Not found	2 replicates	Found	Found
DDVELVAVIDPFITTDYMTYMFK___1xOxidation [M18]	0.168067	0.00609532	1	1	2	U5U2N1	U5U2N1	0	2742.29	914.762	1.92	Not found	Not found	Not found	2 replicates
DDVELVAVNDPFITTDYMTYMFK___	2.6254e-08	0	1	10	22	G7JML2	Lj4g3v1388980.1 Non Characterized Hit- tr; V7C2N5; V5N8V3; I3S6D2; Lj5g3v2152680.1 Non Characterized Hit- tr; T2DP43; T2DLI2; V7AWB2; G7JML2; A0A072U7U1	0	2727.26	909.756	6.02	Not found	Not found	Found	Found
DDVELVAVNDPFITTDYMTYMFK___1xOxidation [M]	2.59287e-05	0	1	10	10	G7JML2	Lj4g3v1388980.1 Non Characterized Hit- tr; V7C2N5; V5N8V3; I3S6D2; Lj5g3v2152680.1 Non Characterized Hit- tr; T2DP43; T2DLI2; V7AWB2; G7JML2; A0A072U7U1	0	2743.25	915.091	4.88	Not found	Not found	Found	Found
DEAFGHLK___	0.0602752	0.000728409	3	11	6	V7BX14; P09918; G7IS30	V7BX14; P09918; G7LI99; P27481; G7IS30; V7BZF7; Q9M684; Lj3g3v0323570.1 tr; V7BWU5; G7LIX6; Q9FQF9	0	916.452	458.73	2.05	Not found	2 replicates	Found	Found
DEAIATLPVDELIEK___	0.520009	0.0317232	1	1	4	V7C1N4	V7C1N4	0	1655.87	828.439	2.26	2 replicates	Found	Not found	Not found
DEDILGILHD___	0.0230717	0.000258093	1	1	5	G7J5N0	G7J5N0	0	1139.56	570.282	2.77	Not found	Not found	Found	Found
DEDLLVLPTDAAIFEDPSFK___	2.24239e-05	0	1	4	4	Lj1g3v0839140.2 Non Characterized Hit- tr	Lj1g3v0839140.1 Non Characterized Hit- tr; V7AYV4; Lj1g3v0839140.2 Non Characterized Hit- tr; V7AVT5	0	2235.11	1118.06	3.86	Not found	Not found	Not found	2 replicates
DEGIDLLK___	0.193326	0.00730926	1	4	2	Q1SKX2	V7BRD9; Q1SKX2; V7BRF6; V7BU59	0	902.483	451.745	1.89	Not found	2 replicates	Found	Not found
DEGIDLLKDK___	0.0101574	0.00014326	1	4	2	Q1SKX2	V7BRD9; Q1SKX2; V7BRF6; V7BU59	1	1145.6	573.306	2.73	Not found	2 replicates	2 replicates	2 replicates
DEGIDLLKDKQALQR___	1.73663e-05	0	1	4	7	Q1SKX2	V7BRD9; Q1SKX2; V7BRF6; V7BU59	2	1741.94	581.32	4.72	Found	Found	Not found	Not found
DEGLKAILELEK___	0.617981	0.04813	1	2	1	Lj1g3v0841220.1 Non Characterized Hit- tr	Lj1g3v0841220.1 Non Characterized Hit- tr; Lj1g3v0841220.2 Non Characterized Hit- tr	1	1357.76	453.258	1.46	2 replicates	Found	Not found	2 replicates
DEHFNPLLEQIAK___	0.00854345	0.00014326	1	1	4	G7K0K7	G7K0K7	0	1553.8	518.603	2.58	Not found	Not found	Found	Found
DELLEAAGELFANVASGVLK___	5.17331e-10	0	1	1	8	V7ALW3	V7ALW3	0	2046.08	1023.54	5.78	Not found	Not found	Found	Found
DELTLEGIK___	0.0509795	0.000370994	6	22	4	G7LI94; A2Q689; V7AQB6; A0A072URR3; V7B1T6; G7IS33	B7FJZ4; B7FJJ2; Lj6g3v1382260.1 tr; V7BZK8; G7LI94; A0A072V6Z3; A0A072VMZ6; A2Q689; V7B1G4; V7CCL1; Lj3g3v2664350.1 Non Characterized Hit- tr; V7AQB6; I3SVR3; A0A072URR3; V7AU48; I3SKR0; I3T397; V7B1T6; Lj3g3v0323530.1 Non Characterized Hit- tr; G7IS33; I3SE58; B7FHZ0	0	1017.55	509.276	2.45	2 replicates	Not found	Found	Found
DELTLEGIKQFYVNVDKEEWK___	0.000625411	0	4	9	1	G7LI94; A2Q689; V7AQB6; G7IS33	B7FJZ4; B7FJJ2; V7BZK8; G7LI94; A0A072VMZ6; A2Q689; V7CCL1; V7AQB6; G7IS33	2	2583.3	861.769	2.66	Not found	Not found	Not found	1 replicate
DEMIDIIGVTK___	0.00131493	0.00014326	2	6	4	G7IBY1; Lj4g3v0335820.1 Non Characterized Hit- tr	Lj5g3v1938430.1 Non Characterized Hit- tr; G7IBY1; Lj0g3v0171439.1 Non Characterized Hit- tr; Lj4g3v0335820.1 Non Characterized Hit- tr; A0A072UNM0; Lj5g3v1938430.2 Non Characterized Hit- tr	0	1233.64	617.324	2.6	Not found	Not found	Found	1 replicate
DENFGHLK___	0.174103	0.00629503	4	19	4	P14856; G7IS29; Lj3g3v0324640.1 tr; V7APJ9	A0A072TLZ7; G7LIZ7; O24320; P14856; V7APJ1; Lj0g3v0255679.1 tr; G7K036; G7K033; G7IS29; V7ASA9; P27480; A0A072TNN2; V7BZK0; G7LIZ6; G7K037; Lj3g3v0324640.1 tr; Lj3g3v2661200.1 tr; Lj3g3v2659870.1 tr; V7APJ9	0	959.458	480.232	2.39	Not found	Not found	Found	2 replicates
DESIAALPIDELIEK___	0.531127	0.0333397	1	2	4	V7CAY5	V7CEL7; V7CAY5	0	1655.87	828.439	2.21	2 replicates	Found	Not found	Not found
DFAELIASGR___	0.00429227	0.00014326	1	6	10	A0A072VLF0	A0A072VLF0; Lj2g3v1196740.1 Non Characterized Hit- tr; Lj3g3v1145920.1 Non Characterized Hit- tr; I3SI26; I3S1E2; B7FMX7	0	1078.55	539.779	2.87	2 replicates	2 replicates	2 replicates	Found
DFAGEAIHK___	0.44643	0.0252135	1	3	2	G7JR07	G7JR07; A0A072UTL6; I3SMF0	0	987.489	494.248	2.13	2 replicates	2 replicates	Found	Found
DFDEALFHHFAAK___	0.000127353	0	1	1	6	G7II48	G7II48	0	1547.73	516.582	3.65	2 replicates	Not found	Found	Found
DFEENGSMER___	0.025711	0.000258093	1	6	1	A0A072VSL4	Lj5g3v2246070.1 Non Characterized Hit- tr; V7BB35; Lj0g3v0302619.2 Non Characterized Hit- tr; G7KSI7; A0A072VSL4; V7B2B4	0	1213.48	607.243	2.06	Not found	Not found	Found	2 replicates
DFEIYAPDASFEDPLMR___1xOxidation [M16]	0.143449	0.00461646	1	1	1	G7I414	G7I414	0	2031.9	1016.45	2.43	Not found	Not found	1 replicate	Not found
DFELIPFGAGR___	0.0230717	0.000258093	1	7	3	I3SI13	G7L495; Lj6g3v1138550.1 Non Characterized Hit- tr; I3T431; Lj6g3v1077870.1 Non Characterized Hit- tr; G7K1L3; I3SI13; Lj6g3v1138550.2 Non Characterized Hit- tr	0	1221.63	611.316	2.48	Not found	Not found	Found	Found
DFEQIGEFLHR___	0.00177807	0.00014326	1	5	3	Lj6g3v0247670.1 tr	Lj6g3v0247670.1 tr; T2DNH0; V7D288; V7C610; Lj4g3v2592460.1 tr	0	1390.67	464.229	3.03	Not found	Not found	2 replicates	Found
DFEYSPETHEGR___	0.00147676	0.00014326	1	3	2	A0A072UCB4	G7KW90; A0A072UCB4; Q2HUJ7	0	1466.62	489.544	2.93	Not found	Not found	Found	2 replicates
DFFQLKPYYTDAR___	0.000191246	0	1	3	6	B7FL82	I3STI7; B7FL82; B7FLL3	0	1663.81	555.276	3.01	Not found	Not found	Found	Found
DFGEEHEAYNVVLQHVK___	5.05023e-07	0	1	8	12	G7JDB2	G7JDB2; I3SEH4; V7C0H6; I3T2V9; Lj3g3v0014410.1 tr; G7JXD6; G7LE33; V7AR71	0	2013.97	671.993	4.65	Not found	Not found	Found	Found
DFGLESLHK___	0.158136	0.00557604	1	2	1	G7KNI3	I3SZ01; G7KNI3	0	1045.53	523.271	1.87	Not found	Not found	Not found	1 replicate
DFGSALWDMIR___	0.000231652	0	1	7	3	Lj2g3v3007530.1 tr	I3T7E6; B7FIK7; V7B7F8; A0A072UFD4; A0A072UGZ8; Lj2g3v3007530.1 tr; V7BNM1	0	1310.62	655.813	2.92	Not found	Not found	Found	Found
DFINVFIAQQFLFQR___	8.03779e-07	0	2	3	11	Lj1g3v1218940.1 Non Characterized Hit- tr; G7JAA1	Lj1g3v1218940.1 Non Characterized Hit- tr; G7JAA1; A0A072V1K8	0	1886	943.501	4.97	Not found	Not found	Found	Found
DFIVVGSDSGR___	0.606569	0.0456102	1	3	1	G7JFE1	G7JGI4; A0A072VSV4; G7JFE1	0	1151.57	576.289	2.03	Not found	Not found	2 replicates	Found
DFKGSADDFAIGGTGGVTGVSWPVFK___	2.54459e-07	0	2	2	2	Lj1g3v1788450.1 tr; G7J950	Lj1g3v1788450.1 tr; G7J950	1	2615.28	872.433	4.1	Not found	Not found	Not found	2 replicates
DFLDISNPK___	0.0644271	0.000728409	1	6	2	G7LAK8	V7CT21; G7LAK8; I3T4W6; G7JUU5; Lj3g3v3213200.1 tr; Lj4g3v3113070.1 tr	0	1048.53	524.77	1.93	Not found	Not found	2 replicates	2 replicates
DFLLKPELLR___	0.00220376	0.00014326	1	13	9	A0A072UHT1	I3SNR3; G7I6Z7; Lj1g3v1911750.1 Non Characterized Hit- tr; Lj0g3v0209329.1 Non Characterized Hit- tr; V7CVC6; B7FKB4; G7JB35; T2DP68; V7AUN1; A0A072UHT1; V7AU58; A0A072V2N5; T2DMQ4	0	1243.74	415.252	2.98	Not found	Not found	Found	Found
DFLLTAR___	0.549804	0.0363284	2	8	2	V7CR14; G7JEV4	I3S544; I3SQN4; V7CR14; I3SRE3; V7BWX3; I3S6W5; G7JEV4; G7IP34	0	835.467	418.237	1.82	Not found	Not found	2 replicates	2 replicates
DFLSALAK___	0.337161	0.0152347	1	2	1	G7JX01	G7JQ58; G7JX01	0	864.483	432.745	1.49	Not found	Found	Not found	1 replicate
DFLSIFR___	0.395995	0.0204858	1	1	2	Lj3g3v3654500.1 Non Characterized Hit- tr	Lj3g3v3654500.1 Non Characterized Hit- tr	0	897.483	449.244	1.82	Not found	Not found	Not found	Found
DFLVPTAWFEDK___	0.00146822	0.00014326	1	3	5	V7ALN5	Lj3g3v0428820.2 Non Characterized Hit- tr; Lj3g3v0428820.1 Non Characterized Hit- tr; V7ALN5	0	1467.72	734.359	2	2 replicates	2 replicates	2 replicates	Found
DFNSYGSR___	0.155734	0.00536924	5	10	3	V7CIB7; G7ITZ5; G7JYQ8; V7AGZ9; G7JDJ4	V7BVD2; Lj3g3v2905120.2 tr; G7I4S9; V7CIB7; G7ITZ5; G7JFE0; Lj0g3v0329499.2 tr; G7JYQ8; V7AGZ9; G7JDJ4	0	945.406	473.207	1.78	Not found	Not found	Found	2 replicates
DFPLGDLPMLQVLR___	7.30816e-06	0	1	6	7	A0A072UVM2	Lj4g3v0014330.1 Non Characterized Hit- tr; V7BN86; Lj0g3v0058939.2 Non Characterized Hit- tr; Lj0g3v0058939.1 Non Characterized Hit- tr; A0A072V6U4; A0A072UVM2	0	1613.87	807.441	3.16	Not found	Not found	Found	Found
DFPLSGYVEVR___	0.00152024	0.00014326	1	1	3	G9JLU0	G9JLU0	0	1281.65	641.327	2.65	Not found	Found	Found	Found
DFPYSSIK___	0.255739	0.0103996	1	1	2	G7LBH4	G7LBH4	0	956.472	478.738	1.62	Not found	Not found	Not found	2 replicates
DFQAVLK___	0.288436	0.0116451	1	7	3	G7LGX8	I3SEX9; V7CGB2; V7CJB1; I3SK89; G7KCF3; G7LGX8; Lj4g3v1107690.1 Non Characterized Hit- tr	0	820.456	410.732	1.71	Not found	Not found	Found	Found
DFSTAILER___	0.0623184	0.000728409	4	7	6	V7AJN0; G7L3V5; A0A072VKP7; A0A072VC98	Lj5g3v0657030.1 Non Characterized Hit- tr; V7AJN0; G7L3V5; A0A072TJQ8; A0A072VKP7; A0A072VC98; V7BIL6	0	1051.54	526.276	2.34	Found	Found	Found	Found
DGAADPTFLYFAYALK___	2.62317e-05	0	1	2	7	I3T0E1	B7FH15; I3T0E1	0	1762.87	881.937	4.48	Not found	Not found	Found	Found
DGASGGVASVYYVGPTGWK___	2.88751e-09	0	1	2	4	G7J5I9	G7J5I9; I3S237	0	1870.9	935.951	5.33	Not found	Not found	Found	Found
DGASGGVASVYYVGPTGWKK___	5.03904e-06	0	1	2	1	G7J5I9	G7J5I9; I3S237	1	1998.99	666.999	4.79	Not found	Not found	Not found	2 replicates
DGEHVFGVAR___	0.00168761	0.00014326	2	5	4	G7IPY3; Lj4g3v0258600.1 Non Characterized Hit- tr	G7IPY3; V7BS67; Lj6g3v1932830.1 Non Characterized Hit- tr; Lj4g3v0258600.1 Non Characterized Hit- tr; B7FGG2	0	1086.53	543.769	3.15	Not found	Found	Found	Found
DGESVLDLSPR___	0.0172359	0.000258093	2	5	1	G7L7H0; V7CQB2	V7C7L0; G7L7H0; Lj4g3v3045110.1 tr; V7CQB2; I3SIM4	0	1187.59	594.3	2.2	Not found	Not found	Found	Found
DGEVEPVTGYAR___	0.00200843	0.00014326	1	1	1	Lj1g3v4807370.1 Non Characterized Hit- tr	Lj1g3v4807370.1 Non Characterized Hit- tr	0	1292.61	646.81	2.67	Not found	Not found	Found	2 replicates
DGFAEGKDLVVSVMSAMGEEQINALK___	1.95492e-06	0	1	1	2	V7AWZ4	V7AWZ4	1	2738.34	913.443	4.91	Not found	Not found	Not found	2 replicates
DGFFMLIESADDLAVDILDAVDILALFLAR___	5.09093e-08	0	2	2	2	Lj4g3v1389290.1 Non Characterized Hit- tr; G7JNQ7	Lj4g3v1389290.1 Non Characterized Hit- tr; G7JNQ7	0	3281.7	1094.57	4.9	Not found	Not found	1 replicate	Not found
DGFVMGEGSGVLVLESLEHAMK___	1.49114e-07	0	1	1	4	A0A072VQ81	A0A072VQ81	0	2305.12	769.043	4.74	Not found	Not found	Found	Found
DGGGYFNNTGEDSSVLLR___	4.52249e-07	0	1	1	4	G7KRS7	G7KRS7	0	1900.87	950.933	4.98	Not found	Not found	2 replicates	Found
DGGLDVIETYVFWNLHEPVR___	1.0222e-07	0	2	8	4	G7JPE5; Lj3g3v3086100.2 tr	V7AFB2; G7JPE5; Lj0g3v0258789.1 tr; B7FN87; V7AG50; Lj3g3v3086100.1 tr; Lj3g3v3086100.2 tr; V7AFA4	0	2359.17	787.062	6.09	Not found	Not found	2 replicates	Found
DGGSDYLGK___	0.0115963	0.00014326	4	8	2	Lj1g3v4694440.1 Non Characterized Hit- tr; G7KNB8; V7CZL3; A0A072U338	Lj1g3v4694440.1 Non Characterized Hit- tr; I3SYN9; G7KNB8; Lj0g3v0293939.2 Non Characterized Hit- tr; V7C660; V7CZL3; A0A072U338; U5U2I9	0	911.41	456.207	2.67	Not found	Not found	Not found	Found
DGIDEMSSTSSSVLLSVLK___	4.20285e-08	0	1	1	5	G7JFF2	G7JFF2	0	1967.98	984.501	5.21	Not found	Not found	Found	Found
DGIDFSDAQSMQAIQEWDLAENMQGVLEYQTR___	5.71317e-05	0	1	2	1	I3SMC1	I3SMC1; Lj4g3v2821280.1 Non Characterized Hit- tr	0	3688.65	1230.22	2.3	Not found	Not found	Not found	1 replicate
DGKPVLIELIDAK___	0.0215441	0.000258093	1	3	3	G7JMT6	G7JMT6; Lj4g3v2268720.1 tr; V7CAG9	0	1410.82	470.945	2.82	2 replicates	Not found	Not found	Found
DGLPDAVVWNPWDKK___	1.41713e-05	0	1	8	5	G7IN18	V7AQK5; V7CCX4; V7B1Q3; Lj4g3v2120620.1 Non Characterized Hit- tr; Lj0g3v0266799.1 Non Characterized Hit- tr; G7IN18; G7JVI6; Lj3g3v2039990.1 Non Characterized Hit- tr	1	1739.88	580.63	3.46	2 replicates	Not found	Found	Found
DGLPLMEEDFR___	0.00820508	0.00014326	1	5	1	B7FKX2	K7VK11; T2DN95; B7FKX2; Lj3g3v3188380.1 Non Characterized Hit- tr; I3S6E2	0	1321.61	661.308	2.38	Not found	Not found	2 replicates	2 replicates
DGLSALVEK___	0.00452199	0.00014326	1	4	6	A0A072UIQ8	A0A072UIQ8; G7J439; A0A072VCB8; A0A072UMV3	0	931.509	466.258	3.05	Not found	Not found	Found	Found
DGLTFLDLIVIQIENLNSK___	1.81272e-06	0	2	2	2	Lj2g3v2512080.1 Non Characterized Hit- tr; V7B803	Lj2g3v2512080.1 Non Characterized Hit- tr; V7B803	0	2145.18	715.73	5.3	Not found	Not found	2 replicates	1 replicate
DGPASLMTSAAQK___	3.0156e-05	0	1	5	13	G7ITI2	G7ITI2; Q2HS97; G7ITI3; Q2HS98; G7ITI1	0	1276.62	638.812	3.99	Found	Found	Found	Found
DGPASLMTSAAQK___1xOxidation [M7]	0.000168304	0	1	5	5	G7ITI2	G7ITI2; Q2HS97; G7ITI3; Q2HS98; G7ITI1	0	1292.62	646.811	3.75	Not found	Not found	2 replicates	2 replicates
DGPGAPGGQSWTAQWLK___	1.0236e-05	0	2	4	2	G7J4Y2; Lj1g3v0839140.2 Non Characterized Hit- tr	G7J4Y2; G7J4Y3; Lj1g3v0839140.1 Non Characterized Hit- tr; Lj1g3v0839140.2 Non Characterized Hit- tr	0	1755.84	878.423	3.78	Not found	2 replicates	2 replicates	Found
DGPQILPGDKVYEYILFR___	0.0890393	0.00244947	1	1	1	G7I4Y0	G7I4Y0	1	2123.12	708.379	1.42	2 replicates	2 replicates	Found	2 replicates
DGPQLYMVEPSGVSYR___	0.000115378	0	2	7	2	A0A072U8Q5; I3S6C5	A0A072U8Q5; V7C0X0; I3SY18; B7FHY1; I3S6C5; I3SHM0; Lj0g3v0363779.1 tr	0	1797.85	899.423	3.3	Not found	Not found	2 replicates	2 replicates
DGQDYAAAAAGGGSGTSSGGR___	0.000324447	0	1	3	1	G7I5V8	Q9XHM1; G7IN73; G7I5V8	0	1812.77	906.89	3.62	Not found	Not found	2 replicates	Not found
DGQTREHALLAFTLGVK___	0.0322752	0.000258093	3	9	6	Lj1g3v3690420.1 tr; G7KN61; G7I7M0	V7C080; Lj1g3v3690420.1 tr; G7KN61; Lj2g3v0237250.1 tr; V5N8W1; G7I9L3; G7I7M0; A0A072VPF0; Lj0g3v0069149.1 tr	1	1856	464.757	1.96	Found	Found	Not found	Not found
DGQVFYNMLFENNSQVPLDGFMIQFNK___	0.0857194	0.00189017	1	1	1	G7JQK3	G7JQK3	0	3195.49	1065.84	2.26	Not found	Not found	Not found	1 replicate
DGSQLDLLSVHETSQEPLPEAK___	3.29748e-06	0	2	3	1	A0A072U5R5; V7BQA6	A0A072U5R5; V7BQA6; Lj6g3v2019720.1 Non Characterized Hit- tr	0	2393.18	798.401	5.04	Not found	Not found	1 replicate	Not found
DGTTTAGNSSQVSDGAGAVLLMK___	3.08912e-08	0	2	3	1	Lj0g3v0197249.1 Non Characterized Hit- tr; A0A072VIH3	Lj0g3v0197249.1 Non Characterized Hit- tr; A0A072VIH3; I3S2W3	0	2180.05	1090.53	4.67	Not found	Not found	1 replicate	Not found
DGTTTAGNSSQVSDGAGAVLLMKR___	0.024989	0.000258093	2	3	1	Lj0g3v0197249.1 Non Characterized Hit- tr; A0A072VIH3	Lj0g3v0197249.1 Non Characterized Hit- tr; A0A072VIH3; I3S2W3	1	2336.15	779.388	1.89	2 replicates	Not found	Not found	Not found
DGTVVLQFETR___	0.00611034	0.00014326	1	4	1	V7CRP2	V7CP66; V7CSN5; V7CRP2; T2DLJ5	0	1264.65	632.829	3.25	Not found	Not found	2 replicates	Found
DGVEFEVDKIPGAGSHGGR___	2.88751e-09	0	1	2	6	A0A072TSU7	I3SW68; A0A072TSU7	1	1926.93	642.982	5.58	2 replicates	2 replicates	Found	Found
DGVELIYR___	0.521856	0.0318916	1	2	1	G7J5V1	V7AR23; G7J5V1	0	964.51	482.761	1.91	2 replicates	Not found	Found	2 replicates
DGVILLWDLAEGK___	0.000146404	0	1	6	4	G7LD98	B7FKR5; B7T1N8; G7LD98; C8YZ71; I3S8I8; T2DLN9	0	1428.77	714.892	3.57	Not found	Not found	Found	Found
DGVILLWDLAEGKR___	9.71463e-06	0	1	6	8	G7LD98	B7FKR5; B7T1N8; G7LD98; C8YZ71; I3S8I8; T2DLN9	1	1584.87	528.963	4.34	Not found	Not found	Found	Found
DGVLSDVVLGLDSVESYQK___	7.98026e-09	0	1	5	13	I3SJX8	G7KPT9; I3SJX8; Lj0g3v0345789.1 Non Characterized Hit- tr; V7C5Y1; Lj2g3v0662740.1 Non Characterized Hit- tr	0	2023.02	1012.01	6.09	Not found	Not found	Found	Found
DGVLYITIPK___	0.0200016	0.000258093	1	3	3	Lj0g3v0159039.1 tr	G7J2I8; Lj6g3v0857610.1 tr; Lj0g3v0159039.1 tr	0	1118.65	559.826	2.61	Not found	Not found	Found	Found
DGVQFVFMDLSTYEETR___	0.12595	0.0035402	1	1	1	G7KY52	G7KY52	0	2036.93	1018.97	1.43	Not found	Not found	1 replicate	Not found
DGVSEGQFYQVLLFELDAIR___	3.37036e-08	0	2	3	1	Lj3g3v1238870.1 Non Characterized Hit- tr; A0A072UM25	Lj3g3v1238870.1 Non Characterized Hit- tr; A0A072UM25; V7C6Q2	0	2299.16	1150.09	4.85	Not found	Not found	1 replicate	Not found
DGVSEGQFYQVLLFELDAIRK___	1.17935e-06	0	2	3	4	Lj3g3v1238870.1 Non Characterized Hit- tr; A0A072UM25	Lj3g3v1238870.1 Non Characterized Hit- tr; A0A072UM25; V7C6Q2	1	2427.26	809.755	5.07	Not found	Not found	Found	2 replicates
DGVVLVGEKK___	0.0115298	0.00014326	2	7	3	I3S0L1; V7AR26	V7B315; I3S0L1; Lj1g3v2373670.1 tr; V7AR26; B7FMF2; G7K595; Lj1g3v2375870.1 tr	1	1043.61	522.308	2.55	Not found	Not found	Found	2 replicates
DGWYPPGHGDVFPSLSNSGK___	3.55614e-06	0	2	3	6	V7B803; G7KFV2	G7KFV1; V7B803; G7KFV2	0	2116.97	706.326	4.19	Not found	Not found	Found	Found
DGWYPPGHGDVFPSLSNSGKLDALLSQGK___	4.03192e-05	0	2	3	1	V7B803; G7KFV2	G7KFV1; V7B803; G7KFV2	1	3042.5	761.383	5.03	Not found	Not found	Found	1 replicate
DGYLTLFK___	0.0777004	0.00167124	2	3	3	A0A072U5F0; Lj1g3v5020850.1 Non Characterized Hit- tr	A0A072U5F0; V7BRM4; Lj1g3v5020850.1 Non Characterized Hit- tr	0	956.509	478.758	1.84	Not found	Not found	Found	Found
DGYMISSGQPVKDYIDSAVR___	7.82503e-08	0	1	11	5	V7C2P9	I3S6J8; B7FGM5; T2DLX0; Lj0g3v0129619.2 Non Characterized Hit- tr; T2DLW1; T2DN70; Lj0g3v0165219.1 Non Characterized Hit- tr; B7FH64; I3SJI7; G7I5C8; V7C2P9	1	2201.05	734.352	6.01	Not found	Not found	Found	Found
DGYYVVVGGITPTPLGEGK___	1.61748e-07	0	1	2	4	G7IF30	G7K8Y3; G7IF30	0	1921.99	961.496	4.16	1 replicate	2 replicates	Found	Found
DHDKPIQQVIAEMTNGGVDR___	1.68461e-07	0	1	1	21	V7CTB5	V7CTB5	0	2223.08	741.696	6.03	Not found	Not found	Found	Found
DHDKPIQQVIAEMTNGGVDR___1xOxidation [M13]	3.39466e-06	0	1	1	3	V7CTB5	V7CTB5	0	2239.08	747.032	5.05	Not found	2 replicates	1 replicate	Not found
DHDKPVQQVIAEMTNGGVDR___1xOxidation [M13]	0.407467	0.0216428	1	6	2	A0A072V0U2	I3T368; A0A072VB79; G7J5M6; G7J5M8; A0A072V0U2; G7J5M7	0	2225.06	1113.04	1.82	Not found	Not found	1 replicate	Not found
DHFNHVILAVVGYKPK___	0.000248375	0	1	2	3	A0A072U5R5	A0A072U5R5; Lj6g3v2019720.1 Non Characterized Hit- tr	0	1837.01	460.008	4.66	Not found	Not found	Found	Found
DHGEDTKVIVQHWTSVPVDFADILDLDCLGFNVK___1xCarbamidomethyl [C28]	0.574304	0.039953	1	2	1	Lj1g3v3975170.2 tr	Lj1g3v3975170.1 tr; Lj1g3v3975170.2 tr	1	3882.9	1294.98	1.89	Not found	Not found	Not found	1 replicate
DHGRLDDEMVGVVTK___	9.86307e-05	0	1	1	1	A0A072V4E2	A0A072V4E2	1	1670.82	557.61	5.78	Not found	Not found	Found	2 replicates
DHLILLYVKPPR___	0.000573238	0	1	3	3	G7I9H1	Lj5g3v1514660.1 Non Characterized Hit- tr; I3SHS6; G7I9H1	0	1463.87	488.629	3.69	Not found	Not found	Found	Found
DHMINTWGYSTINFFAPMSR___	9.73621e-07	0	1	3	5	A0A072V1K0	A0A072V1K0; Lj1g3v1525840.1 tr; G7J3Z4	0	2388.09	796.7	5.94	Not found	Not found	Found	Found
DHNPTVWFADNGER___1xOxidation [W7]	0.344557	0.016133	1	2	1	Q94KS2	G7IRG3; Q94KS2	0	1673.73	558.58	1.76	Not found	Not found	Found	2 replicates
DHNWSWVR___	0.392752	0.0203947	1	1	1	G7ZZU2	G7ZZU2	0	1099.51	550.259	2.03	Not found	Not found	2 replicates	Found
DHQADFLR___	0.0861865	0.00189017	1	4	3	Lj5g3v2215070.1 Non Characterized Hit- tr	A0A072VS14; Lj5g3v2215070.1 Non Characterized Hit- tr; V7BBB5; V7BAJ3	0	1001.48	501.243	2.37	Not found	Found	Found	Found
DHQDAQSAINDMTGK___	0.000293941	0	1	2	1	G7J2U1	V7AY14; G7J2U1	0	1630.71	544.242	3.65	Not found	Not found	Not found	1 replicate
DHTVSATHGDMDQNTR___	1.49651e-06	0	4	12	13	G7LI94; A2Q689; A0A072URR3; G7IS33	B7FJZ4; B7FJJ2; G7LI94; A0A072VMZ6; A2Q689; V7B1G4; V7CCL1; I3SVR3; A0A072URR3; V7AU48; G7IS33; B7FHZ0	0	1784.76	595.59	5.01	Not found	Not found	Found	Found
DHWLALIR___	0.064785	0.00084914	1	1	2	G7L0J4	G7L0J4	0	1023.57	512.291	2.72	Not found	Not found	Found	2 replicates
DHWYPVSLVEDLDPNVPTPFQLLGR___	0.00830038	0.00014326	1	1	1	Q9FYC2	Q9FYC2	0	2907.47	969.836	2.78	Not found	Not found	Found	2 replicates
DIAFASYGDTWR___	0.000335953	0	1	1	4	G7J477	G7J477	0	1401.64	701.323	3.68	2 replicates	2 replicates	Found	Found
DIAGTVEQVMRIADKGADIVR___	0.627488	0.0494503	1	1	1	V7BW90	V7BW90	2	2257.2	753.073	1.44	2 replicates	Found	Not found	Not found
DIALSLTEIQK___	0.000349893	0	1	2	4	A0A072UU27	A0A072UU27; B7FHV3	0	1230.69	615.851	3.29	Not found	Not found	Found	Found
DIAQEAVK___	0.258149	0.0104888	1	7	3	Lj4g3v2883310.1 tr	Q1SN35; V7BJP7; B7FGN9; Lj4g3v2883310.1 tr; B7FN60; I3SKQ8; V7D0Y0	0	873.468	437.238	1.86	Not found	2 replicates	Found	Found
DIASHTTLKPR___	0.0914826	0.00244947	1	9	1	B7FMA9	B7FMA9; G7JIW9; Lj4g3v1259280.1 Non Characterized Hit- tr; Lj0g3v0273799.1 tr; Lj4g3v1259280.2 Non Characterized Hit- tr; I3TA37; I3SMI8; I3SE77; V5N8M8	0	1238.69	413.566	1.96	Not found	Not found	Found	Found
DIASSVTAIANEK___	0.00011809	0	1	2	1	I3SKP6	I3SKP6; V7C5C1	0	1318.68	659.846	3.75	Not found	Not found	2 replicates	1 replicate
DIAVQIR___	0.463933	0.0269297	1	5	4	V7BZ82	A0A072U6I0; B7FKU0; Lj2g3v1034530.1 Non Characterized Hit- tr; V7BZ82; I3SYV8	0	814.478	407.742	1.51	Not found	Not found	Found	Found
DIDEVLLVGGMTR___	6.52981e-05	0	1	2	2	A0A072V484	A2Q199; A0A072V484	0	1417.74	709.371	3.57	Not found	Not found	Found	2 replicates
DIDMVSLIK___	0.0566933	0.000491363	1	2	2	G7I414	Lj5g3v1697810.1 tr; G7I414	0	1033.56	517.284	2.07	Not found	Not found	Found	Found
DIEAHTPGAK___	0.00424283	0.00014326	1	3	1	A0A072UP31	A0A072UP31; Q6E2Z6; V7CPK9	0	1038.52	519.763	2.26	Not found	Not found	2 replicates	2 replicates
DIEEAPIPINVILSINHSVFVK___	2.60441e-07	0	1	3	5	V5NAQ9	U5U095; V7ASN5; V5NAQ9	0	2447.35	816.459	5.47	Not found	Not found	Found	Found
DIELVVTQAGVPR___	1.03556e-05	0	1	2	5	B7FMV4	G7L4T7; B7FMV4	0	1396.78	698.892	4.26	Not found	Not found	Found	Found
DIESAYWELVVK___	0.000718939	0	1	3	2	Lj1g3v3329130.2 Non Characterized Hit- tr	V7B0P3; T2DMY9; Lj1g3v3329130.2 Non Characterized Hit- tr	0	1451.74	726.371	2.85	Not found	Not found	2 replicates	Not found
DIEVLYLVDPIDEVAIQNLQTYK___	8.10257e-08	0	1	1	6	A0A072TVH5	A0A072TVH5	0	2691.41	897.813	5.45	Not found	Not found	Found	Found
DIEVMEPK___	0.253348	0.0103006	2	3	3	G7JTX3; Lj0g3v0358929.1 Non Characterized Hit- tr	G7JTX3; G7JTX4; Lj0g3v0358929.1 Non Characterized Hit- tr	0	960.471	480.74	1.81	Not found	Not found	Found	Found
DIFKEDTVEYVLALIDEMLTANPK___	5.3331e-08	0	1	1	1	Lj4g3v0913490.1 tr	Lj4g3v0913490.1 tr	1	2767.41	923.141	6.44	Not found	Not found	1 replicate	Not found
DIFSWLK___	0.379938	0.0192139	1	2	1	G7IGT2	G7IGT2; G7KY07	0	908.488	454.748	1.35	Not found	Not found	Not found	1 replicate
DIGSGNFGVAR___	0.00593612	0.00014326	1	18	2	V7CE89	V7BU02; V7CF73; I3S096; Lj2g3v1830960.1 Non Characterized Hit- tr; V7CE89; A0A072UNW7; Lj0g3v0269359.1 Non Characterized Hit- tr; A0A072VRI0; A0A072VGL4; I3SRU6; T2DNM5; I3RZV5; A0A072UDL3; A0A072UYK5; Lj0g3v0334329.1 Non Characterized Hit- tr; Q5U9E3; Lj4g3v2692400.1 Non Characterized Hit- tr; I3SPY4	0	1092.54	546.775	2.41	Not found	Not found	1 replicate	1 replicate
DIHASVDWLK___	0.00350435	0.00014326	1	3	4	A0A072UJ41	A0A072UJ41; B7FIF9; I3T0Z8	0	1183.61	592.308	3.76	Not found	Found	Found	Found
DIIALYEK___	0.200117	0.00760774	1	2	1	V7CGT1	Lj4g3v0484810.1 Non Characterized Hit- tr; V7CGT1	0	964.535	482.77	1.62	Not found	Not found	Not found	1 replicate
DIIISQNPNISAR___	0.0043929	0.00014326	1	4	1	Q2HRX9	I3T0H8; Q2HRX9; I3SHP5; G7IE19	0	1440.78	720.895	2.63	Not found	Not found	1 replicate	2 replicates
DIIPLLEK___	0.252158	0.0103006	3	6	2	T2DNV7; B7FM02; V7AFC8	I3SYP8; Lj3g3v3081260.1 Non Characterized Hit- tr; T2DNV7; I3SKN7; B7FM02; V7AFC8	0	940.571	470.789	1.67	Not found	Not found	2 replicates	Not found
DIKEIYYKR___	0.00801773	0.00014326	2	6	6	B7FJY0; V7BSM8	I3SY09; G7LF88; B7FJY0; G7LF84; V7BSM8; G7LF87	2	1227.67	409.895	3.41	2 replicates	Found	Found	Found
DIKELYYK___	0.254541	0.0103006	2	6	2	B7FJY0; V7BSM8	I3SY09; G7LF88; B7FJY0; G7LF84; V7BSM8; G7LF87	1	1071.57	536.287	2.56	Not found	Not found	Not found	1 replicate
DIKLEYLEEALTTQNWIVR___	5.49781e-06	0	1	2	1	V7C2Y8	T2DNG5; V7C2Y8	1	2334.23	778.75	4.32	Not found	Not found	Found	2 replicates
DIKPDNFLMGIGR___	0.275507	0.0114705	1	41	2	V7APD3	Lj3g3v2664370.1 Non Characterized Hit- tr; V7C1M0; V7BHB0; B7FLU2; G7L860; G7I3R6; Lj1g3v2065420.1 Non Characterized Hit- tr; V7BGB0; Lj0g3v0096889.1 tr; G7LI86; G7IS37; V7AV93; Lj4g3v3060300.3 Non Characterized Hit- tr; G7LI85; Lj2g3v0814570.1 Non Characterized Hit- tr; V7AZK0; V7C683; G7I4W3; Lj4g3v2172750.1 Non Characterized Hit- tr; A0A072U2M8; A0A072VLK3; Lj4g3v3060300.1 Non Characterized Hi…	0	1475.77	492.594	2.02	Not found	Not found	Found	2 replicates
DILDYIR___	0.329872	0.014331	2	7	10	V7D0M9; G7KRS7	Lj1g3v4916350.2 tr; V7D0M9; E9NZU5; Lj1g3v4916350.1 tr; E9NZS9; G7KM82; G7KRS7	0	907.488	454.248	1.84	Not found	Not found	Found	Found
DILEIDHPEGPFGTK___	8.16097e-06	0	1	1	6	I3ST38	I3ST38	0	1667.83	556.614	4	Not found	Not found	Found	Found
DILGDKVEK___	0.192372	0.00720272	1	2	1	V7C4I2	V7C4I2; T2DMX7	1	1016.56	508.786	1.79	Not found	Not found	Found	Found
DILLLDVAPLTLGIETVGGVMTK___	4.89479e-06	0	4	4	2	A0A072TV12; A0A072TUS4; V7CQ18; Lj4g3v3014490.1 tr	A0A072TV12; A0A072TUS4; V7CQ18; Lj4g3v3014490.1 tr	0	2368.34	790.121	4.17	Not found	Not found	2 replicates	1 replicate
DIMQTVHHNAYHEDPYAK___	0.001494	0.00014326	2	2	2	Lj3g3v1238870.1 Non Characterized Hit- tr; A0A072UM25	Lj3g3v1238870.1 Non Characterized Hit- tr; A0A072UM25	0	2168.98	543.001	3.19	Not found	Not found	Found	1 replicate
DIPGIEFR___	0.278057	0.0114705	1	3	3	V7C8J4	G7LHU5; Lj4g3v2603610.1; V7C8J4	0	946.499	473.753	1.76	Not found	Not found	Found	2 replicates
DIPIEVLELENKNDK___	7.97352e-06	0	2	4	5	Lj1g3v1788450.1 tr; G7J950	Lj1g3v1788450.1 tr; V7ATK1; G7J950; V7ATC5	1	1768.93	590.317	3.97	Not found	Not found	Found	2 replicates
DIPWETYMSTK___	0.00330701	0.00014326	3	4	2	Lj4g3v0913490.1 tr; V7CF67; B7FJS8	Lj4g3v0913490.1 tr; V7CF67; B7FJS8; G7LFK4	0	1370.63	685.819	2.48	2 replicates	Not found	Found	Found
DIQAWEYVPLGPFLGK___	1.42855e-06	0	1	1	12	Q2HT34	Q2HT34	0	1832.96	916.988	4.13	Not found	Not found	Found	Found
DIQPQGPVHILLIPK___	0.0351396	0.000258093	1	1	3	G7KP65	G7KP65	0	1667.98	556.667	2.02	Not found	Not found	Found	2 replicates
DISELNLPK___	0.141242	0.00450717	1	2	2	G7KC51	G7KC51; Lj2g3v1803100.1 Non Characterized Hit- tr	0	1028.56	514.785	2.19	Not found	Not found	Found	Found
DISEPFLPLNK___	0.384714	0.0194129	1	1	1	A0A072UWG8	A0A072UWG8	0	1272.68	636.845	1.93	Not found	Not found	2 replicates	2 replicates
DISVTGGTGDFFMHR___	2.02425e-06	0	1	4	15	V7CF86	V7CPI0; V7CF86; Lj4g3v0548820.1 Non Characterized Hit- tr; I3T8W3	0	1639.75	547.255	4.84	Found	Found	Found	Found
DITEEFFHYR___	0.00133028	0.00014326	1	3	1	A0A0C3UMZ7	V7BKI5; Lj5g3v0931500.1 tr; A0A0C3UMZ7	0	1356.62	452.879	2.44	Not found	Not found	Found	1 replicate
DITEGTSNLNLAFVAQLFHHR___	4.05541e-05	0	1	1	1	G7K4B3	G7K4B3	0	2383.22	596.557	3.75	Not found	Not found	Not found	1 replicate
DITPDDKQELDEALQR___	1.00231e-06	0	6	14	5	G7IH71; V7AHW1; Lj3g3v1061390.1 gi; Lj3g3v0428380.1 tr; G7IU25; A0A072TPW7	Lj0g3v0198289.1 tr; A0A072U184; Q8H945; G7IH71; V7AHW1; Q9AU12; Lj3g3v1061390.1 gi; Lj3g3v0428380.1 tr; V7BWG6; Q8H946; G7IU25; A0A072TPW7; V7BUW3; V7AM37	1	1885.91	629.31	5.41	Not found	Not found	Found	Found
DITPMGGFPHYGIVK___	0.000404573	0	2	5	8	G7IBY1; T2DNL9	V7BF75; G7IBY1; T2DNL9; T2DLT1; V5N8U2	0	1631.83	816.417	3.77	Not found	2 replicates	Found	Found
DITPMGGFPHYGIVKEDFLMIK___1xOxidation [M20]	2.07929e-05	0	1	1	7	G7IBY1	G7IBY1	1	2524.26	631.82	5.39	Not found	Not found	Found	Found
DIVDAHYK___	0.256942	0.0104888	2	10	3	O04998; I3T8A0	G7KG34; P04771; Q42899; O04998; Lj2g3v0658180.1 tr; P04770; T2DNH8; U5U091; I3T8A0; V7D1H0	0	960.479	480.742	1.91	Not found	2 replicates	Found	Found
DIWPSSEEIADVVQSSVLPDMFR___	2.59151e-10	0	1	1	9	G7JYQ8	G7JYQ8	0	2620.26	1310.63	4.6	Not found	Not found	Found	Found
DIWPSTEEIAEAVQSSVLPDMFR___	0.00854345	0.00014326	1	1	3	V7AGZ9	V7AGZ9	0	2620.26	874.088	2.86	Not found	Not found	Found	2 replicates
DIWPSTEEIAETVQSSVLPDMFR___	0.0115298	0.00014326	1	1	3	G7JDJ4	G7JDJ4	0	2650.27	884.101	1.89	Not found	Not found	Not found	Found
DIWPSTEEIAQTVQSSVLPDMFR___	1.60014e-10	0	1	1	7	G7ITZ5	G7ITZ5	0	2649.29	883.769	5.2	Not found	Not found	Found	Found
DIYEHAVVLSVK___	0.00348409	0.00014326	2	7	4	B7FL82; Lj4g3v0282330.1 Non Characterized Hit- tr	I3SV20; I3STI7; B7FL82; V7CL94; Lj3g3v2905140.1 Non Characterized Hit- tr; B7FLL3; Lj4g3v0282330.1 Non Characterized Hit- tr	0	1372.75	458.254	2.46	Not found	2 replicates	Found	2 replicates
DIYYITGESK___	0.0177367	0.000258093	2	4	3	V7C4I2; G7IDZ4	A0A072U9J1; V7C4I2; G7IDZ4; Lj0g3v0208599.1 Non Characterized Hit- tr	0	1188.58	594.793	2.6	Not found	Not found	2 replicates	Found
DKDGYPSFALVNK___	0.000793527	0	1	5	2	G7KZD5	I3SHD6; G7KZD7; G7KZD6; B7FJ74; G7KZD5	1	1453.73	727.368	2.92	2 replicates	Found	Found	Found
DKDGYYWLTGR___	0.407467	0.0216428	1	1	2	G7KYC5	G7KYC5	1	1373.65	458.554	2.08	Not found	Not found	2 replicates	Found
DKEVISTWGVK___	0.267962	0.0110711	2	10	1	Q1SN32; V7BKZ2	G7I9C1; Q1SN32; V7BKZ2; V7CXJ4; V7CZK7; A0A072UE48; Lj1g3v4693090.2 tr; B7FM31; Lj1g3v4693090.1 tr; A0A072U402	1	1261.68	421.23	2.34	2 replicates	Found	1 replicate	Found
DKFLLQSVVASPGATTK___	0.00109204	0	1	2	2	V7AN85	V7AMN0; V7AN85	1	1761.97	587.992	4.94	Not found	Not found	Found	Found
DKGAEPTEFEESVGQALFDLENTNHELK___	7.70281e-14	0	1	4	8	B7FGT0	I3SIV2; B7FMQ4; G7KN51; B7FGT0	1	3147.48	1049.83	8.55	Not found	Not found	Found	Found
DKGAEPTEFEESVGQALFDLENTNHELKSELK___	4.05331e-10	0	1	4	9	B7FGT0	I3SIV2; B7FMQ4; G7KN51; B7FGT0	2	3604.73	901.933	8.39	Not found	Not found	Found	Found
DKGIETFEK___	0.0296404	0.000258093	1	1	4	G7K3N2	G7K3N2	1	1066.54	533.774	2.91	Not found	Found	Found	Found
DKIESLVK___	0.04405	0.000370994	1	3	2	V7B5M2	V7B5Y1; V7B5M2; A0A072THZ4	1	931.546	466.276	2.38	Not found	Not found	Found	Found
DKIETPTPVQFNR___	0.00573356	0.00014326	1	1	5	G7KVS0	G7KVS0	1	1544.81	515.607	3.18	Not found	Not found	Found	Found
DKLEQLLK___	0.13271	0.00386224	2	3	5	Lj4g3v1893200.1 Non Characterized Hit- tr; G7JFF2	Lj4g3v1893200.1 Non Characterized Hit- tr; V7CCI0; G7JFF2	1	986.588	493.798	2.72	Not found	Not found	Found	Found
DKLIDESGEPFFVLNSDVISEYPLK___	7.80769e-07	0	1	1	2	Lj2g3v2657250.1 tr	Lj2g3v2657250.1 tr	1	2854.44	952.149	5.56	Not found	Not found	2 replicates	1 replicate
DKLPDIGSEYEGDADTVSDAVEFVLQNFTEMNK___	9.77122e-06	0	1	2	2	G7JXK2	A0A072UD90; G7JXK2	1	3676.68	1226.23	2.81	Not found	Not found	2 replicates	Not found
DKLWPMLTK___	0.0563779	0.000491363	2	4	1	G7IH13; A0A072VT43	B7FNH1; G7IH13; G7IH33; A0A072VT43	1	1131.62	566.314	2.82	Not found	Not found	Found	2 replicates
DKPEYIFYDGPPFATGLPHYGHILAGTIK___	0.00884448	0.00014326	2	2	1	G7JQP6; V7AJE0	G7JQP6; V7AJE0	0	3217.64	644.336	3.79	Not found	Not found	2 replicates	Not found
DKPWWPK___	0.619883	0.0485761	4	21	3	P14856; G7IS29; V7ATG9; V7APJ9	A0A072TLZ7; G7LIZ7; V7C0Q5; O24320; P14856; V7APJ1; P27481; G7K036; G7IS29; V7ASA9; V7AS97; P27480; V7BZF7; Q9M684; V7BZK0; G7LIZ6; G7K037; V7ATG9; Q9FQF9; T2DNF7; V7APJ9	0	956.499	478.753	1.51	Not found	Not found	Found	Found
DKQDIVQAQLQLAK___	0.0122832	0.00014326	1	1	1	Lj2g3v0932920.1 Non Characterized Hit- tr	Lj2g3v0932920.1 Non Characterized Hit- tr	1	1597.89	533.302	3.57	2 replicates	Found	Found	2 replicates
DKSTGKEQQITIR___	0.00186254	0.00014326	3	5	2	G7JU14; Lj6g3v2192100.1 Non Characterized Hit- tr; V7CM26	Q01899; G7JU14; V7BTF5; Lj6g3v2192100.1 Non Characterized Hit- tr; V7CM26	2	1503.81	501.943	3.13	Not found	Not found	Not found	1 replicate
DKVYPEGTHIMIPWFERPVIYDVR___	0.000550401	0	2	4	5	G7JSU6; Lj0g3v0108469.1 Non Characterized Hit- tr	G7JSU6; Lj3g3v3639370.1 Non Characterized Hit- tr; I3S009; Lj0g3v0108469.1 Non Characterized Hit- tr	1	2960.51	740.884	4.38	Not found	Not found	2 replicates	Found
DKWSPALQIR___	0.0335822	0.000258093	2	6	1	B7FMQ3; V7AI32	V7BTR5; Lj3g3v0428400.2 Non Characterized Hit- tr; B7FMQ3; V7AI32; Lj3g3v1061310.1 Non Characterized Hit- tr; V7AIZ0	1	1213.67	405.228	3.08	Not found	Not found	Not found	1 replicate
DLAEKYDVSGFPTLK___	2.45743e-07	0	1	3	14	G7IDU4	B7FIV8; G7IDU4; V7BGZ2	1	1682.86	841.935	5.33	Found	Found	Found	Found
DLALELVENGFAK___	9.25257e-05	0	2	2	2	G7J2R6; V7CRE9	G7J2R6; V7CRE9	0	1418.75	709.879	4.11	Not found	Not found	Found	2 replicates
DLALLIHGPK___	0.00792566	0.00014326	1	2	2	G7KHI5	G7IT36; G7KHI5	0	1076.65	538.827	2.39	Not found	Not found	1 replicate	1 replicate
DLANSVPLAK___	0.335694	0.0149339	1	1	1	A0A072U5L4	A0A072U5L4	0	1027.58	514.294	1.95	Not found	Not found	2 replicates	Not found
DLATEQTAGR___	0.00975572	0.00014326	2	3	1	G7LIN4; V7CQ95	G7LIN4; V7CQ95; Lj4g3v2604270.1 Non Characterized Hit- tr	0	1061.52	531.265	2.91	Not found	Not found	1 replicate	Not found
DLDDFVAFINEK___	0.000113385	0	2	5	6	G7IDU4; Lj5g3v1601820.1 Non Characterized Hit- tr	B7FIV8; G7IDU4; Lj5g3v1601820.1 Non Characterized Hit- tr; V7BGZ2; V7D0Z3	0	1425.69	713.348	3.29	Not found	2 replicates	Found	Found
DLDISIR___	0.520009	0.0317232	1	2	1	V7AGB8	V7AGB8; V7AH78	0	831.457	416.233	1.63	2 replicates	Found	2 replicates	Found
DLDQVAGR___	0.174103	0.00629503	1	7	3	Lj0g3v0249439.1 Non Characterized Hit- tr	A0A072UT55; Lj0g3v0249439.1 Non Characterized Hit- tr; B7FHE5; V7BLY3; V7C1X6; Lj0g3v0181279.1 Non Characterized Hit- tr; V7BS99	0	873.442	437.225	2.2	Not found	Not found	Found	Found
DLEAVANQYPFEPLK___	2.83523e-06	0	1	1	6	G7I885	G7I885	0	1733.87	867.438	4.71	Not found	Not found	Found	Found
DLEELER___	0.424176	0.0227972	1	8	3	G7KGF6	V7BUV8; G7KGF6; I3T5X9; Lj6g3v2193430.1; Lj4g3v0385840.1 Non Characterized Hit- tr; Q2HVA3; V7CP84; Lj2g3v1467890.1 Non Characterized Hit- tr	0	903.442	452.224	1.52	2 replicates	Not found	2 replicates	Found
DLELLMMHNR___	0.00191736	0.00014326	2	6	11	Lj6g3v1093550.1 Non Characterized Hit- tr; V7B8C8	Lj6g3v1093550.1 Non Characterized Hit- tr; Lj1g3v3592790.1 Non Characterized Hit- tr; V7AY33; V7B8C8; V7CPW6; I3S3P5	0	1271.62	424.546	3.26	2 replicates	Found	Found	Found
DLESLTLDRETLQLK___	1.2044e-05	0	1	1	10	G7J521	G7J521	1	1773.96	887.484	5.97	Not found	Not found	Found	Found
DLESLTLDRETLQLKDSLAIK___	1.00815e-06	0	1	1	6	G7J521	G7J521	2	2401.32	801.111	5.7	2 replicates	Not found	2 replicates	Found
DLFEGGIK___	0.120765	0.0033225	2	2	2	G7IS29; Lj3g3v0324640.1 tr	G7IS29; Lj3g3v0324640.1 tr	0	878.462	439.734	1.42	Not found	Not found	2 replicates	Found
DLFEGILQAGSTIVENLR___	2.00087e-06	0	2	4	3	Lj0g3v0268829.1 Non Characterized Hit- tr; G8A394	V7ARE3; Lj0g3v0268829.1 Non Characterized Hit- tr; G8A394; O24316	0	1975.05	659.022	4.16	Not found	Not found	2 replicates	Found
DLFGAHTYER___	0.0124254	0.00014326	1	3	4	A0A072TUR1	V7CT96; Lj4g3v3002490.1 tr; A0A072TUR1	0	1208.57	403.528	2.59	2 replicates	Found	Found	2 replicates
DLFHLLPDAFK___	0.000467796	0	2	4	6	Lj0g3v0306839.1 tr; V7BUR4	A0A072VCE6; V7BYR2; Lj0g3v0306839.1 tr; V7BUR4	0	1315.7	658.356	3.93	2 replicates	2 replicates	Found	Found
DLFSELDK___	0.1518	0.00504161	1	2	3	A0A072TN68	I3STU8; A0A072TN68	0	966.478	483.743	2.07	Not found	Not found	2 replicates	Found
DLFYGYDTLMENVSDPSHIDFAHHK___	3.13646e-07	0	2	4	6	G7JM88; Q9FYC2	V7AJR3; G7JM88; Lj3g3v3032090.1 Non Characterized Hit- tr; Q9FYC2	0	2951.33	738.587	4.7	Not found	Not found	Found	Found
DLGLAIKPFTGMMISLMGR___	4.13024e-08	0	1	2	6	G7JIG7	Q1SGF1; G7JIG7	0	2051.09	684.366	4.97	Not found	Not found	Found	Found
DLGLAIKPFTGMMISLMGR___1xOxidation [M]	5.84748e-05	0	1	2	4	G7JIG7	Q1SGF1; G7JIG7	0	2067.08	689.7	3.74	Not found	Not found	Found	Found
DLGLAIKPFTGMMISLMGR___2xOxidation [M13; M]	3.21458e-05	0	1	2	4	G7JIG7	Q1SGF1; G7JIG7	0	2083.07	695.029	4.36	Not found	Not found	Not found	2 replicates
DLGMPFFNHEVVK___	9.80594e-05	0	2	2	3	G7JNQ7; V7CDQ6	G7JNQ7; V7CDQ6	0	1532.76	511.591	3.16	Not found	Not found	Found	2 replicates
DLIAQAHNGSGK___	0.00237634	0.00014326	2	6	2	G7IA59; V7BZD8	Lj0g3v0159789.1 tr; G7IA59; I3SPA4; A0A097PLY9; A0A097PLZ7; V7BZD8	0	1210.62	404.21	3.43	Not found	Found	2 replicates	Found
DLIATGGVDTNAVIFDRPSGQILATLSGHSK___	8.45042e-06	0	1	1	1	Lj6g3v0082160.1 Non Characterized Hit- tr	Lj6g3v0082160.1 Non Characterized Hit- tr	0	3153.65	789.168	6.46	Not found	Not found	1 replicate	Not found
DLIDSIR___	0.521856	0.0318916	0	1	1		G7JNM1	0	831.457	416.233	1.63	2 replicates	Found	2 replicates	Found
DLIDYIFLQSLEVAQSYDLPMQIHTGFGDKDLDMR___	5.32129e-07	0	1	1	1	Lj5g3v0670760.1 Non Characterized Hit- tr	Lj5g3v0670760.1 Non Characterized Hit- tr	1	4086.98	1022.5	5.51	Not found	Not found	1 replicate	Not found
DLIINSIK___	0.170631	0.00629503	2	2	4	G7JJX4; V7AE23	G7JJX4; V7AE23	0	915.551	458.279	1.88	Not found	Not found	Found	Not found
DLIIQSLLR___	0.0141003	0.00014326	1	2	6	I3T3A0	Lj4g3v3002500.1 Non Characterized Hit- tr; I3T3A0	0	1070.66	535.833	2.76	Not found	Not found	Found	Found
DLIIYEMHVR___	0.0172359	0.000258093	1	3	1	G7LIX1	Lj4g3v3015110.2 tr; A0A072TVX8; G7LIX1	0	1288.67	430.229	1.65	Not found	Not found	Not found	1 replicate
DLINILEDAIR___	0.000270985	0	2	3	8	Lj3g3v1048870.1 Non Characterized Hit- tr; A0A072VDW9	Lj3g3v1048870.1 Non Characterized Hit- tr; A0A072VEG8; A0A072VDW9	0	1284.72	642.861	3.6	Not found	Not found	Found	Found
DLIPENER___	0.367383	0.0176053	1	1	2	Lj1g3v4156040.2 tr	Lj1g3v4156040.2 tr	0	985.495	493.25	1.98	Not found	Not found	Found	Not found
DLKAELALLR___	0.0347437	0.000258093	2	11	1	I3T617; V7BCS8	V7BF74; I3T617; V7BCS8; G7JTN1; I3SD37; G7KRI9; G7JL38; V7BIW6; V7BWF1; Lj5g3v2288620.1 Non Characterized Hit- tr; Lj1g3v4969960.1 Non Characterized Hit- tr	1	1141.69	571.353	1.96	2 replicates	Found	Not found	1 replicate
DLKEEFVR___	0.30728	0.0129574	1	3	1	G7J524	G7J524; Lj1g3v3641920.1 tr; Lj1g3v3137750.2 tr	1	1035.55	518.277	2.07	Not found	2 replicates	Found	Found
DLKLENTLLDGSPAPR___	0.00481946	0.00014326	1	24	5	V7CE89	V7BU02; I3S096; I3T3V6; V7CCS5; B7FHW0; I3S3W6; G7LGG5; V7CE89; A0A072V1U0; A0A072VRI0; V7AYY0; A0A072VGL4; B7FI26; T2DNM5; Lj4g3v2858460.1 tr; I3RZV5; V7CRC6; A0A072UYK5; Lj3g3v3386620.1 tr; Lj0g3v0334329.1 Non Characterized Hit- tr; Q5U9E3; Lj4g3v2692400.1 Non Characterized Hit- tr; G7JYM2; I3SPY4	1	1738.93	580.315	3.75	Not found	Not found	Found	Found
DLLAENWSDLSDAVVSDAK___	1.46863e-08	0	1	4	4	G7I4F8	G7I4F9; G7I4F8; I3SK25; I3SGV1	0	2047.98	1024.49	5.67	Not found	Not found	2 replicates	Found
DLLALATK___	0.240505	0.00970926	1	2	1	G7JCS2	B7FIF1; G7JCS2	0	844.514	422.76	1.92	Not found	Not found	Not found	1 replicate
DLLFDLLSLHFVELVR___	3.5689e-05	0	1	1	1	Lj0g3v0057879.1 tr	Lj0g3v0057879.1 tr	0	1929.08	643.701	3.05	Not found	Not found	1 replicate	Not found
DLLFKDYQNDHK___	0.0760156	0.00167124	1	4	1	V7CA94	A0A072TSK6; V7CA94; Lj0g3v0086299.1 tr; B7FKJ5	1	1535.75	512.588	1.52	2 replicates	Found	2 replicates	2 replicates
DLLGDGIFTVDGEKWR___	0.0153684	0.000258093	2	4	1	G7LCS2; Lj3g3v2722610.1 Non Characterized Hit- tr	G7LCS2; V7ALQ9; Lj3g3v2722610.1 Non Characterized Hit- tr; Q2MJ01	1	1820.92	607.644	2.67	Not found	Not found	Not found	2 replicates
DLLLANLR___	0.113946	0.00322154	2	4	4	W8E7A2; G7K259	V7B788; W8E7A2; Lj2g3v2771110.1 Non Characterized Hit- tr; G7K259	0	927.562	464.285	2.22	Not found	Not found	2 replicates	Found
DLLSNEER___	0.163036	0.00589066	1	2	6	I3SFR8	I3SFR8; G7KJZ8	0	975.474	488.24	2.12	Not found	Found	Found	Found
DLLVSLR___	0.288436	0.0116451	2	2	5	Lj0g3v0116389.1 tr; G7JI50	Lj0g3v0116389.1 tr; G7JI50	0	815.499	408.253	1.97	Not found	Not found	Found	Found
DLMGKPLMK___	0.0662355	0.000966885	4	8	3	G7IH13; Lj3g3v2316610.1 Non Characterized Hit- tr; A0A072VT43; Lj3g3v0965560.1 Non Characterized Hit- tr	B7FNH1; G7IH13; G7IH33; Lj3g3v2316610.1 Non Characterized Hit- tr; A0A072VT43; Lj1g3v1353680.1 Non Characterized Hit- tr; Lj3g3v2316620.1 Non Characterized Hit- tr; Lj3g3v0965560.1 Non Characterized Hit- tr	0	1032.56	516.783	1.65	Not found	Not found	Found	Found
DLNEIRPILPQLLDEFFK___	1.78141e-06	0	1	5	3	G7KT01	A0A072TWM4; Lj1g3v3150000.2 Non Characterized Hit- tr; G7KT01; V7BAI9; V7B088	0	2200.2	734.075	5.09	Not found	Not found	Found	1 replicate
DLNGIEVFVDK___	0.621784	0.048658	1	1	4	Lj2g3v2410330.1 Non Characterized Hit- tr	Lj2g3v2410330.1 Non Characterized Hit- tr	0	1248.65	624.826	1.02	2 replicates	Found	Found	Found
DLPAILEK___	0.230388	0.00921416	1	4	1	V7BQ26	Lj6g3v0670010.2 Non Characterized Hit- tr; V7BQ26; Lj6g3v0670010.1 Non Characterized Hit- tr; V7BNQ9	0	898.524	449.766	1.29	Not found	Not found	Not found	Found
DLPEILYR___	0.18396	0.00691213	1	4	5	G7JY31	G7JY31; Lj2g3v1242320.1 Non Characterized Hit- tr; A0A072VCH4; A0A072U8L0	0	1018.56	509.783	1.77	Not found	Not found	Found	Found
DLPFFTLR___	0.173229	0.00629503	1	2	2	A0A072UTX8	Lj0g3v0328779.2 Non Characterized Hit- tr; A0A072UTX8	0	1008.55	504.779	1.41	Not found	Not found	Found	Found
DLPVSIFESELHVIDGIPQLIFVR___	7.89893e-07	0	1	4	2	I3T146	I3S501; Lj0g3v0320179.1 Non Characterized Hit- tr; I3T146; I3S7E3	0	2736.5	912.834	5.02	Not found	Not found	1 replicate	1 replicate
DLQDDFMGGAEIVK___	4.22371e-05	0	1	2	6	Lj3g3v0965560.1 Non Characterized Hit- tr	Lj1g3v1353680.1 Non Characterized Hit- tr; Lj3g3v0965560.1 Non Characterized Hit- tr	0	1537.72	769.364	3.62	Not found	Not found	Found	Found
DLQDDFMGGAEIVKSDPVVSFR___	6.95717e-10	0	1	2	2	Lj3g3v0965560.1 Non Characterized Hit- tr	Lj1g3v1353680.1 Non Characterized Hit- tr; Lj3g3v0965560.1 Non Characterized Hit- tr	1	2425.17	809.06	5.86	Not found	Not found	2 replicates	Found
DLQEDKEPVFDSVR___	2.83523e-06	0	1	2	6	G7J530	I3SU69; G7J530	1	1676.81	838.908	4.58	Not found	Not found	Found	2 replicates
DLQEEFVK___	0.30045	0.012142	1	1	1	Lj0g3v0107149.1 Non Characterized Hit- tr	Lj0g3v0107149.1 Non Characterized Hit- tr	0	1007.5	504.256	1.62	Not found	Not found	Found	2 replicates
DLQLDYLDLYLIHWPVSMK___	2.43444e-08	0	1	2	6	I3S9W8	I3SGT0; I3S9W8	0	2362.22	1181.61	4.56	Not found	Not found	Found	2 replicates
DLQLIASSVVLAALSVPPHDR___	5.79289e-06	0	2	2	5	G7L0K9; V7CZ62	G7L0K9; V7CZ62	0	2201.23	734.417	3.49	Not found	Not found	Found	Found
DLQMVNLTLR___	0.00710166	0.00014326	3	5	4	T2DPD9; B7FJH0; Lj0g3v0319529.1 tr	T2DPD9; V7BRY5; B7FJH0; G7L8K5; Lj0g3v0319529.1 tr	0	1202.66	601.832	2.69	Not found	Not found	Found	Found
DLSDPVR___	0.346049	0.0162346	2	4	1	Lj0g3v0242929.1 tr; Lj0g3v0201099.1 Non Characterized Hit- tr	Lj0g3v0242929.1 tr; V7C6L1; Lj0g3v0201099.1 Non Characterized Hit- tr; V7D276	0	801.41	401.209	1.74	Not found	Not found	Found	2 replicates
DLSIQVLEK___	0.0371862	0.000258093	2	5	6	V7CCF6; G7JE75	Lj4g3v1881530.1; A0A097PKX7; V7CCF6; A0A097PKU7; G7JE75	0	1044.59	522.801	1.77	Not found	Not found	Found	Found
DLSLLQAQMR___	0.00525676	0.00014326	3	7	2	A0A072VDQ9; V7ASY0; V7C1B4	A0A072VC17; Lj3g3v0139440.2 Non Characterized Hit- tr; A0A072VDQ9; A0A072USB6; Lj3g3v2247180.1 Non Characterized Hit- tr; V7ASY0; V7C1B4	0	1174.62	587.817	2.7	Not found	Not found	2 replicates	2 replicates
DLSMNKFDWDHPIHLQPTSPTTVK___	1.56769e-06	0	1	1	5	V7B0Z5	V7B0Z5	1	2807.38	702.598	6.08	Not found	2 replicates	Found	Found
DLSMNKFDWDHPIHLQPTSPTTVKK___	0.00975572	0.00014326	1	1	4	V7B0Z5	V7B0Z5	2	2935.48	587.9	3.82	Not found	Not found	Found	Found
DLSNLVKPEDIITSEHLTTLLAIVSK___	0.100796	0.00279092	1	4	1	A0A072UCB4	G7KW90; A0A072UCB4; Lj1g3v3903050.1 Non Characterized Hit- tr; Q2HUJ7	0	2849.59	713.147	2.44	Not found	Not found	1 replicate	Not found
DLSQADFGR___	0.0438026	0.000370994	2	4	5	V7C8C7; Q84RD9	V7C8C7; Q84RD9; T2DLK8; V5N894	0	1008.47	504.74	2.32	Not found	Not found	Found	Found
DLTEYLVK___	0.230388	0.00921416	1	5	5	B7FJC8	I3SH78; V5N8J4; B7FJC8; G7IL85; Lj6g3v2222130.1 Non Characterized Hit- tr	0	980.53	490.767	1.99	Not found	Not found	Found	2 replicates
DLTLQEAETIALSILK___	3.92524e-06	0	1	4	12	I3SSX1	V7BJF9; B7FHA1; V7BAJ0; I3SSX1	0	1757.99	879.499	4	Not found	Not found	Found	Found
DLVDFAK___	0.612275	0.0467278	1	5	1	A0A072V220	A0A072V220; V7AZ32; Lj1g3v0900960.1 tr; I3SCP0; I3SGU7	0	807.425	404.216	1.53	Not found	Not found	Found	2 replicates
DLVEQAGKLDPVIGR___	0.000388454	0	2	8	1	A0A072UQA8; P42730	A0A072TYS6; V7C1Z8; A0A072UQA8; V7B053; V7C3C4; Lj4g3v1687570.1 tr; P42730; A0A072USG1	1	1609.89	537.301	3.11	Not found	Not found	Found	Found
DLVGSAYYVAPEVLR___	0.000293941	0	1	12	2	A0A072TVF6	Lj2g3v2083370.1 Non Characterized Hit- tr; V7CRY2; G7KAQ8; V7BPG4; A0A072UEC1; G7K8K5; V7CK73; A1BPP8; A0A072UWP5; A0A072TVF6; Lj4g3v3002290.1 Non Characterized Hit- tr; Lj2g3v3164080.1 Non Characterized Hit- tr	0	1651.87	826.438	2.56	2 replicates	2 replicates	Found	2 replicates
DLVIYEMNVR___	0.00547415	0.00014326	2	4	4	A4PIT0; A0A072V1K0	A4PIT0; A0A072V1K0; Lj1g3v1525840.1 tr; G7J3Z4	0	1251.64	626.323	2.51	2 replicates	Not found	Found	Found
DLVLGNGALIPLLAQLNEHAK___	0.000285528	0	1	1	5	Lj5g3v1513590.1 tr	Lj5g3v1513590.1 tr	0	2199.25	733.754	3.47	Not found	Not found	2 replicates	Found
DLVLQLVEK___	0.0208182	0.000258093	2	3	5	V7CL02; I3S496	V7CL02; Lj4g3v2434860.1 Non Characterized Hit- tr; I3S496	0	1056.63	528.818	2.27	Not found	Not found	Found	Found
DLVNIMYAENGPDFGAASDGDGDRNMILGTSFFVTPSDSVAVIAANAK___	1.23989e-05	0	1	2	1	G7IC41	G7IC40; G7IC41	1	4933.33	1234.09	4.08	Not found	Not found	Not found	1 replicate
DLVSSLVSGLLTIGPR___	1.29709e-07	0	1	4	11	A2Q2V1	A2Q2V1; Lj4g3v2266260.1 tr; V7BMZ5; Lj4g3v2265020.1 Non Characterized Hit- tr	0	1626.94	813.974	4.68	Not found	Not found	Found	Found
DLVTGYLK___	0.207105	0.00799254	2	2	3	Lj0g3v0132459.1 tr; G7J6L9	Lj0g3v0132459.1 tr; G7J6L9	0	908.509	454.757	1.93	Not found	Not found	Found	Found
DLVTQMFLHFITLR___	0.000563337	0	1	2	1	G7J6E4	V7ASZ4; G7J6E4	0	1733.94	578.653	2.4	Not found	Not found	Not found	1 replicate
DLVVDMTNFYNQYK___	4.98083e-06	0	1	4	5	A0A072TJ20	I3S3C5; A0A072TJ20; A0A072VP48; T2DNK1	0	1749.82	875.411	4.32	2 replicates	2 replicates	Found	Found
DLVVSVMSAMGEEQINALK___	4.04092e-06	0	1	2	2	V7AWZ4	Lj4g3v1683090.1 tr; V7AWZ4	0	2034.02	678.678	4	Not found	Not found	Found	1 replicate
DLVWIR___	0.604668	0.0450481	1	1	1	G7KAS5	G7KAS5	0	801.462	401.234	1.34	Not found	Not found	Found	Found
DLWQTGSDALPFR___	0.000234359	0	1	2	1	G7L4U3	Lj1g3v4081830.1 tr; G7L4U3	0	1505.74	753.372	2.69	Not found	Not found	2 replicates	2 replicates
DLWSIVFPSESEK___	0.0030316	0.00014326	1	3	3	A0A072V2Z0	A0A072V2Z0; V7AV85; A0A072V1X3	0	1536.76	768.879	3.04	Not found	Not found	Found	2 replicates
DLYGNIVLSGGSTMFPGIADR___	5.29493e-10	0	5	20	12	G7JAX4; B7FJC8; I3SR19; V7BII6; Lj5g3v0921310.1 Non Characterized Hit- tr	T2DNE8; Lj3g3v3200810.1 tr; V5NAT1; G7JAX4; Lj0g3v0331569.1 Non Characterized Hit- tr; Lj1g3v1276980.1 tr; Lj3g3v3200800.1 Non Characterized Hit- tr; T2DPN9; B7FJC8; G7KVE1; I3SR19; Lj1g3v4317710.1 Non Characterized Hit- tr; V7BII6; G7IL85; Lj5g3v0921310.1 Non Characterized Hit- tr; Lj4g3v2754400.1 tr; I3S6Q3; Lj6g3v2222130.1 Non Characterized Hit- tr; V7BWC9; V7CW28	0	2183.08	1092.04	5.53	Not found	Not found	Found	Found
DLYGNIVLSGGSTMFPGIADR___1xOxidation [M14]	9.42358e-08	0	5	20	3	G7JAX4; B7FJC8; I3SR19; V7BII6; Lj5g3v0921310.1 Non Characterized Hit- tr	T2DNE8; Lj3g3v3200810.1 tr; V5NAT1; G7JAX4; Lj0g3v0331569.1 Non Characterized Hit- tr; Lj1g3v1276980.1 tr; Lj3g3v3200800.1 Non Characterized Hit- tr; T2DPN9; B7FJC8; G7KVE1; I3SR19; Lj1g3v4317710.1 Non Characterized Hit- tr; V7BII6; G7IL85; Lj5g3v0921310.1 Non Characterized Hit- tr; Lj4g3v2754400.1 tr; I3S6Q3; Lj6g3v2222130.1 Non Characterized Hit- tr; V7BWC9; V7CW28	0	2199.08	733.694	4.67	Not found	Not found	Found	Found
DLYLLPALPR___	0.252158	0.0103006	1	3	1	A0A072W198	Lj5g3v2112130.1 Non Characterized Hit- tr; V7BBV4; A0A072W198	0	1170.69	585.848	1.71	Not found	Not found	Found	2 replicates
DMDADPNSPNRLVELTGTSDAIATAEK___	0.000989413	0	1	1	5	G7IBA6	G7IBA6	1	2831.34	944.447	2.31	Found	Found	Not found	Not found
DMEGAAVAYVADLLK___	8.51854e-07	0	1	3	4	V7AUI4	V7AUI4; B7FJP6; G7J8G7	0	1565.79	783.399	5.07	Not found	Not found	Found	Found
DMGYNVSMMADSTSR___	2.52425e-06	0	2	3	4	A0A072URM9; V7AUF4	A0A072URM9; V7AUF4; Lj3g3v2038850.1 Non Characterized Hit- tr	0	1664.67	832.838	4.02	Not found	Not found	2 replicates	Found
DMIPYIGLLLPEVK___	0.000254213	0	1	2	3	A0A072U5F0	A0A072U5F0; V7BRM4	0	1600.9	800.953	2.17	Not found	Not found	Found	Found
DMIQYNATWYTAVPTIHQIILDR___	5.69762e-09	0	1	2	3	G7IZP1	G7J0X9; G7IZP1	0	2762.4	921.469	6.38	Not found	Not found	2 replicates	2 replicates
DMKPETFASLVSALLYEK___	2.09318e-08	0	1	3	9	T2DLV6	V7CTE5; T2DLV6; I3S150	0	2042.05	1021.53	5.14	Not found	Not found	Found	Found
DMKPETFASLVSALLYEKR___	2.92125e-09	0	1	3	7	T2DLV6	V7CTE5; T2DLV6; I3S150	1	2198.15	733.386	5.66	2 replicates	Not found	Found	Found
DMLEAITFSNMYAPEHLIINVK___	1.24094e-08	0	1	3	1	B7FNC7	I3T0U9; G7IKX3; B7FNC7	0	2549.28	850.429	4.87	2 replicates	Not found	2 replicates	Found
DMRQTVAVGVIK___	0.0030316	0.00014326	5	16	7	Lj1g3v3690420.1 tr; G7KN61; Lj5g3v1699430.1 tr; V7C335; G7I7M0	A7L3U9; T2DPT7; V7C080; Lj1g3v3690420.1 tr; U5U2K6; G7KN61; Lj2g3v0237250.1 tr; V5N8W1; Lj5g3v1699430.1 tr; V7C335; G7I9L3; Lj0g3v0069139.1 tr; G7JLV1; V7BFQ4; G7I7M0; A0A072VPF0	1	1316.74	439.583	3.46	Found	Found	Not found	Not found
DMTFENTAGPQK___	0.00670276	0.00014326	1	5	1	Lj4g3v3099630.1 tr	A0A072TX14; Lj4g3v3099630.1 tr; A0A072TV68; Lj0g3v0155169.1 tr; Lj0g3v0297449.1 tr	0	1338.6	669.803	3.2	Not found	Not found	2 replicates	2 replicates
DMTVFALGMIK___	0.00121231	0	2	2	1	G7KQ77; V7C3I3	G7KQ77; V7C3I3	0	1225.63	613.319	2.29	Not found	Not found	Not found	2 replicates
DMVILPYKDSLLLFSR___	2.07644e-07	0	1	3	3	G7KBI3	Lj1g3v1582530.1 tr; G7KBI3; V7B6Q3	1	1910.05	637.352	4.78	Not found	Not found	2 replicates	2 replicates
DMWEDTSFQLEK___	0.000593564	0	1	2	1	A0A072TUU6	A0A072U5E4; A0A072TUU6	0	1528.66	764.836	3.02	Not found	Not found	Not found	1 replicate
DMYLLLSR___	0.18766	0.00710789	1	7	1	Lj3g3v3177310.1 tr	Lj3g3v3177310.1 tr; G7JUS5; G7JUS3; I3RZY8; B7FK29; G7JUS4; A0A072UW76	0	1010.53	505.769	1.82	Not found	Not found	Not found	1 replicate
DNGMHALIIYDDLSK___	1.42028e-06	0	2	6	8	A0A072TFS9; G9JLT6	A0A072TFS9; Lj0g3v0124339.1 tr; Ljmitog3v0000450.1 tr; A0A126TGR5; G9JLT6; P24459	0	1704.83	852.919	5.4	Not found	2 replicates	Found	Found
DNIQGITKPAIR___	5.29763e-05	0	1	6	11	G7JVF8	V7AI73; Lj0g3v0088269.1 tr; G7JVF8; V7AJ33; I3T0C3; V7AF17	0	1325.75	442.589	3.65	2 replicates	2 replicates	Found	Found
DNIQGITKPAIRR___	0.0200016	0.000258093	1	6	1	G7JVF8	V7AI73; Lj0g3v0088269.1 tr; G7JVF8; V7AJ33; I3T0C3; V7AF17	1	1481.85	494.623	2.62	2 replicates	Not found	Found	2 replicates
DNLKPHHFQEVNR___	0.0043423	0.00014326	1	1	1	G7JV36	G7JV36	0	1633.82	409.21	3.26	Not found	2 replicates	Found	Found
DNLTLWTSDMQDDGADEIK___	2.94231e-07	0	2	7	1	T2DP01; B7FIY3	G7J3X9; T2DLL2; V7B850; T2DP01; I3S1K9; B7FIY3; I3SCH2	0	2166.95	1083.97	3.85	Not found	Not found	Found	2 replicates
DNLTLWTSDMQDDGADEIKEAAPK___	2.11004e-09	0	2	5	8	T2DP01; B7FIY3	T2DLL2; V7B850; T2DP01; B7FIY3; I3SCH2	1	2663.21	888.407	6.58	Not found	Not found	Found	Found
DNLTLWTSDMQDDGADEIKEAAPK___1xOxidation [M/W]	0.000443972	0	2	5	2	T2DP01; B7FIY3	T2DLL2; V7B850; T2DP01; B7FIY3; I3SCH2	1	2679.21	893.741	3.24	Not found	Not found	Not found	1 replicate
DNLTLWTSDMQDDGADEIKEAAPK___2xOxidation [W6; M10]	0.134799	0.00407337	2	5	1	T2DP01; B7FIY3	T2DLL2; V7B850; T2DP01; B7FIY3; I3SCH2	1	2695.2	899.071	2.21	Not found	Not found	1 replicate	Not found
DNPNWTSDKR___	0.00234893	0.00014326	1	1	13	P09918	P09918	1	1232.57	411.526	3.42	Not found	Not found	Found	Found
DNTLVFQFSVK___	0.00109204	0	3	4	1	G7I9H2; Lj5g3v1514670.1 tr; V7BGH4	G7I9H2; Lj5g3v1514670.1 tr; I3SZX0; V7BGH4	0	1297.68	649.342	3.18	2 replicates	Not found	Found	2 replicates
DPDGYWIEIFDRK___	4.63509e-05	0	2	2	8	A0A072UKQ3; Lj3g3v3054580.1 Non Characterized Hit- tr	A0A072UKQ3; Lj3g3v3054580.1 Non Characterized Hit- tr	1	1653.79	551.937	4.27	Not found	Not found	2 replicates	Found
DPDSIALMVMQAMLGSWNK___	2.61019e-08	0	1	1	6	A0A072TYG3	A0A072TYG3	0	2107	1054.01	4.55	Not found	Not found	Found	2 replicates
DPEFWEMPEEFLPER___	1.6233e-06	0	1	1	9	G7J477	G7J477	0	1950.86	975.927	4.49	Not found	Not found	Found	Found
DPEFWEMPEEFLPERFENNK___	6.39416e-06	0	1	1	2	G7J477	G7J477	1	2583.15	861.722	5.16	Not found	Not found	Not found	2 replicates
DPEFWEMPEEFLPERFENNKVDFNGQNFQFIPFGSGR___	0.0512659	0.000370994	1	1	1	G7J477	G7J477	2	4494.06	1124.28	3.21	Not found	Not found	Not found	1 replicate
DPFGFRPLVMGR___	0.0299791	0.000258093	1	8	3	Lj0g3v0244049.1 tr	V7AG02; B7FLP4; V7AQR7; G7JL07; Lj0g3v0244049.1 tr; G7J7T9; Lj3g3v3406960.1 Non Characterized Hit- tr; V7AIE8	0	1391.73	464.58	2.01	Not found	Not found	2 replicates	2 replicates
DPIVILR___	0.112744	0.00322154	2	8	6	A0A072UNG4; Lj1g3v3343950.1 tr	G7J7U7; V7AEA1; A0A072ULM4; A0A072V3K2; A0A072UNG4; A0A072V418; Lj1g3v3343950.1 tr; B7FKV6	0	825.519	413.263	2.22	2 replicates	Found	Found	Found
DPIVLGVDILEGILK___	0.000995173	0	1	1	2	G7ID01	G7ID01	0	1593.95	797.478	2.76	Not found	Not found	2 replicates	Not found
DPNSEKPATETYVPR___	1.74049e-06	0	1	1	11	P14856	P14856	0	1703.82	568.611	4.14	Not found	Not found	Found	Found
DPNSEKPATETYVPRDENFGHLK___	3.76883e-06	0	1	1	12	P14856	P14856	1	2644.26	661.822	5.88	Not found	Not found	Found	Found
DPNTVFVFK___	0.00476396	0.00014326	1	8	6	B7FMK4	Lj4g3v1290580.1 tr; V7BME5; I3SHA4; V7BG07; I3SGZ8; B7FMK4; Lj5g3v0308500.1 tr; Lj6g3v1641190.1 tr	0	1066.56	533.782	3.32	Not found	Not found	Found	Found
DPSSWEEPLEFKPER___	0.00583397	0.00014326	1	1	1	A0A072UMT0	A0A072UMT0	0	1845.87	615.961	1.87	Not found	Not found	1 replicate	Not found
DPTGHEINALEQHIK___	2.05984e-06	0	1	1	5	G7JWW6	G7JWW6	0	1701.86	567.956	6.25	Not found	Found	Found	2 replicates
DPTLAVVAYR___	0.00211607	0.00014326	4	9	4	A0A072UXN6; V7CZE8; W8E7A2; G7K259	A0A072UXN6; V7BP18; G7JBT5; V7CZE8; Lj6g3v0497300.2 Non Characterized Hit- tr; V7B788; Lj0g3v0267479.1 Non Characterized Hit- tr; W8E7A2; G7K259	0	1104.6	552.806	3.18	Not found	Not found	Found	Found
DPVPFFLAPR___	0.00531798	0.00014326	1	1	5	G7IKA3	G7IKA3	0	1158.63	579.82	2.66	Not found	Not found	Found	Found
DPVPFSLAPK___	0.0209375	0.000258093	1	1	4	G7KSB3	G7KSB3	0	1070.59	535.797	2.27	Not found	Not found	Found	Found
DQADYISVPVEGPYKPAHYR___	4.15075e-05	0	1	1	2	Q84RD8	Q84RD8	0	2305.12	577.036	4.53	Not found	Not found	1 replicate	2 replicates
DQALEIFSDNK___	0.00144288	0.00014326	1	1	3	G7K2Q8	G7K2Q8	0	1279.62	640.314	3.42	Not found	Found	2 replicates	1 replicate
DQDGHGTHTAATVAGSPVHGANLLGYAYGTAR___	3.60568e-07	0	2	2	4	G7ID47; V7BEK9	G7ID47; V7BEK9	0	3165.51	633.907	5.65	Not found	Not found	2 replicates	Found
DQIGSFYYFPSLAFHK___	5.91581e-05	0	1	5	4	Lj1g3v2268370.1 Non Characterized Hit- tr	A0A072VFN2; V7AV84; Lj5g3v0266920.2 Non Characterized Hit- tr; Lj1g3v2268370.1 Non Characterized Hit- tr; V7CUM3	0	1919.93	640.649	4.67	2 replicates	Not found	Found	Found
DQIHQAGYHVDADTTDRK___	2.1329e-06	0	1	3	4	G7K2Q8	Lj0g3v0318599.1 Non Characterized Hit- tr; Lj2g3v1378840.1 Non Characterized Hit- tr; G7K2Q8	1	2069.96	518.246	6.13	2 replicates	2 replicates	Found	Found
DQIYDIFQLLPGK___	0.0861865	0.00189017	1	7	1	A0A072URR3	Lj3g3v2664350.1 Non Characterized Hit- tr; I3SVR3; A0A072URR3; I3SKR0; I3T397; Lj3g3v0323530.1 Non Characterized Hit- tr; B7FHZ0	0	1549.83	775.415	1.69	Not found	Not found	1 replicate	Not found
DQIYDIFQLLPSK___	2.71621e-05	0	2	5	2	A2Q689; V7AQB6	B7FJJ2; A2Q689; V7B1G4; V7CCL1; V7AQB6	0	1579.84	790.423	3.38	Not found	Not found	Found	Found
DQLSERYPEAR___	0.267962	0.0110711	1	1	1	I3SSQ0	I3SSQ0	1	1363.66	455.225	1.77	2 replicates	2 replicates	Not found	Found
DQSVSDYVVMFFR___	0.000299108	0	1	2	1	G7ILC2	A0A072V565; G7ILC2	0	1592.74	796.877	3.56	Not found	Not found	2 replicates	2 replicates
DQTPQYTVPPNVWFGSFPTSDFAVSANGGSFVKGSER___	3.32859e-05	0	1	1	2	G7JT65	G7JT65	1	3976.88	1326.3	2.32	Not found	Not found	1 replicate	1 replicate
DQTTITQVTIAR___	0.00317551	0.00014326	1	1	1	G7IMS6	G7IMS6	0	1346.73	673.87	2.42	Not found	Found	2 replicates	2 replicates
DQWNWASK___	0.188594	0.00710789	4	11	5	G7K9B2; Lj4g3v3004130.1 Non Characterized Hit- tr; B7FIW1; V7CIN9	V7CK54; G7K9B2; A0A072U5W7; G7K9B4; G7K9B3; V7CTF2; Lj4g3v3004130.1 Non Characterized Hit- tr; I3T4R1; B7FIW1; V7CIN9; V7CPQ2	0	1034.47	517.738	2.37	Not found	Not found	Found	Found
DRDLYNDWTIELK___	0.0834183	0.00189017	1	2	2	A0A072VCX2	A0A072VCX2; I3SJC8	1	1680.82	560.945	2.36	Not found	Not found	2 replicates	Found
DRENFVYIAK___	0.00328789	0.00014326	1	2	10	A0A072VBW0	A0A072VBW0; T2DN83	1	1254.65	627.826	3.31	Not found	Not found	Found	Found
DRGPYPADQVVK___	0.063014	0.000728409	2	5	2	V7BX26; I3STI1	V7BX26; Lj0g3v0093169.1 Non Characterized Hit- tr; Lj3g3v0652760.4 Non Characterized Hit- tr; I3STI1; Lj3g3v0652760.2 Non Characterized Hit- tr	1	1344.69	672.849	3.04	2 replicates	Not found	Found	Found
DRGPYPADQVVR___	0.000362302	0	1	4	5	A0A072VSE8	A0A072VSE8; A0A072VG95; I3SFA9; B7FHM6	1	1372.7	458.238	3.89	2 replicates	Found	Found	Found
DRGTPFNFTLGQGQVIK___	1.21847e-05	0	1	1	2	Lj3g3v0718250.1 Non Characterized Hit- tr	Lj3g3v0718250.1 Non Characterized Hit- tr	1	1877.99	626.667	5.4	Not found	Not found	2 replicates	2 replicates
DRLWPDGWTAVTADGKR___	0.012497	0.00014326	1	1	1	I3SB75	I3SB75	2	1943.97	648.662	3.54	Not found	Not found	Not found	2 replicates
DRNEAWIR___	0.410779	0.0221434	1	5	1	A0A072VQU1	A0A072VQU1; A0A072VPQ4; V7BBS0; T2DNI6; V7BFM7	1	1059.53	530.269	1.89	Not found	Not found	2 replicates	2 replicates
DRPFLENLK___	0.11887	0.0033225	1	2	1	Lj3g3v2740700.2 Non Characterized Hit- tr	Lj3g3v2740700.2 Non Characterized Hit- tr; I3S5P1	0	1131.62	566.312	2.49	Not found	Not found	2 replicates	Found
DRPVEFESEEADPFGLDQFLTEVKK___	0.155734	0.00536924	1	1	2	G7IKW7	G7IKW7	1	2925.42	732.109	1.41	Found	2 replicates	Not found	Not found
DRVQDTLSAHR___	0.000138947	0	1	3	1	A0A072U5L4	V7D1S0; V7CY85; A0A072U5L4	1	1297.66	433.224	4.34	2 replicates	Not found	Found	Found
DRVQDTLSAHRNELISLLSR___	2.20365e-05	0	1	3	2	A0A072U5L4	V7D1S0; V7CY85; A0A072U5L4	2	2323.25	581.566	5.01	Not found	Not found	1 replicate	1 replicate
DSAAVFAWK___	0.0283228	0.000258093	3	6	3	V7C8C7; Q84RD9; Q84RD8	V7C8C7; Q84RD9; Q84RD8; T2DLK8; V5N894; V7D077	0	994.499	497.753	2.71	2 replicates	Not found	Found	2 replicates
DSAISATPGEVLAHVFGLSPQEVNELK___	1.42148e-09	0	1	1	31	A0A072U489	A0A072U489	0	2808.44	1404.72	5.88	Not found	Not found	Found	Found
DSAISATPGEVLAHVFGLSPQEVNELKNNR___	1.55434e-10	0	1	1	14	A0A072U489	A0A072U489	1	3192.63	1064.87	7.05	Not found	2 replicates	Found	Found
DSAISATPGEVLAHVFGLSPQEVNELKNNRNEGVLATPDSR___	2.56726e-11	0	1	1	22	A0A072U489	A0A072U489	2	4332.19	867.239	7.17	Found	2 replicates	Found	Found
DSEGTFGIVDYTNYDDMK___	2.2294e-05	0	1	2	2	G7J8Y2	V7ASY8; G7J8Y2	0	2069.86	1035.44	3.02	Not found	Not found	Not found	1 replicate
DSEHMDQGDFSR___	0.0131608	0.00014326	1	1	1	I3SMT2	I3SMT2	0	1423.55	475.19	2.56	Not found	Not found	Found	Not found
DSEIAMGAYQPYHLANR___	1.13895e-06	0	1	1	3	Q2HUA3	Q2HUA3	0	1935.9	645.971	5.21	Not found	Not found	Found	2 replicates
DSEILDDVGNHHVYFVHSYR___	9.18675e-07	0	1	2	3	A0A072UVM2	A0A072V6U4; A0A072UVM2	0	2402.12	601.283	6.01	Not found	Not found	2 replicates	2 replicates
DSEQKLQEAIEK___	0.00490392	0.00014326	1	2	3	G7JPM2	G7JPM2; V7AFE7	1	1417.72	473.244	2.84	Not found	2 replicates	2 replicates	2 replicates
DSEVQSLLEK___	0.00975572	0.00014326	1	1	4	G7JPM2	G7JPM2	0	1147.58	574.296	2.88	Not found	2 replicates	Found	Found
DSFLAHLGATLWGSMR___	0.0294725	0.000258093	1	2	3	G7KC55	G7KC55; G7KC54	0	1761.87	587.963	2.12	Not found	Not found	Found	2 replicates
DSFLVNGVAFK___	0.00230842	0.00014326	1	2	2	G7K2W1	Lj2g3v2948530.1 tr; G7K2W1	0	1196.63	598.822	2.45	Not found	Not found	Found	2 replicates
DSFLVNGVAFKK___	0.00159247	0.00014326	1	2	2	G7K2W1	Lj2g3v2948530.1 tr; G7K2W1	1	1324.73	442.246	2.88	Not found	Not found	Not found	2 replicates
DSGLWFAPAAWK___	0.00958841	0.00014326	1	1	2	G7ZYL0	G7ZYL0	0	1348.67	674.837	2.81	Not found	Not found	Found	2 replicates
DSHDTFFLEAPSTTK___	0.0599409	0.000728409	1	2	2	G7JG63	G7JG63; Lj1g3v0054690.1 tr	0	1695.79	565.934	2.06	Not found	Not found	Found	Found
DSHVPILAPLPIGFAVFLVHLATIPITGTGINPAR___	2.22211e-14	0	1	19	14	I3SN92	Lj4g3v2963480.1 Non Characterized Hit- tr; V7B694; Lj2g3v2703390.1 Non Characterized Hit- tr; V7B887; A0A072UYZ9; A0A072UGL5; I3SCZ4; B7FHJ3; V7CZB7; A0A072TUG6; V7CPK0; Q0MRN2; Lj2g3v2017710.1 Non Characterized Hit- tr; G7JB62; Q946J9; I3SN92; G7KC21; Lj2g3v2704410.1 tr; I3SYY3	0	3618.06	905.268	6.9	Not found	Not found	Found	1 replicate
DSHVPVLAPLPIGFAVFMVHLATIPITGTGINPAR___	4.5263e-10	0	1	8	9	Lj1g3v4579510.1 tr	V7BYR4; Lj1g3v3330520.1 Non Characterized Hit- tr; Q2HV44; G7J8J6; I3RZ74; Lj1g3v3330530.1; A8SJQ3; Lj1g3v4579510.1 tr	0	3622	906.255	6.15	Not found	Not found	Found	Found
DSHVPVLAPLPIGFAVFMVHLATIPVTGTGINPAR___	7.46573e-13	0	2	18	8	G7IRS0; Lj3g3v3085600.1 Non Characterized Hit- tr	Lj0g3v0235549.1 Non Characterized Hit- tr; Lj0g3v0065209.1 Non Characterized Hit- tr; V7C4N1; A8SJR3; I3T4K0; G7I395; B7FK88; G7JPC5; V7C3J8; V7D0R0; T2DPP4; A0A072VD10; Q8W4T8; G7IRS0; V5N991; G7I394; V7AJI3; Lj3g3v3085600.1 Non Characterized Hit- tr	0	3607.98	902.751	7.68	Not found	Not found	Found	Found
DSHVPVLAPLPIGFAVFMVHLATIPVTGTGINPAR___1xOxidation [M18]	0.0113323	0.00014326	2	18	1	G7IRS0; Lj3g3v3085600.1 Non Characterized Hit- tr	Lj0g3v0235549.1 Non Characterized Hit- tr; Lj0g3v0065209.1 Non Characterized Hit- tr; V7C4N1; A8SJR3; I3T4K0; G7I395; B7FK88; G7JPC5; V7C3J8; V7D0R0; T2DPP4; A0A072VD10; Q8W4T8; G7IRS0; V5N991; G7I394; V7AJI3; Lj3g3v3085600.1 Non Characterized Hit- tr	0	3623.98	906.758	2.5	Not found	Not found	Not found	1 replicate
DSINVEQAFLTMAAEIK___	1.49114e-07	0	1	6	9	Q40201	G7JMZ8; Q40201; Q1SL04; I3SH54; G7IN62; V7BRE6	0	1879.95	940.473	4.83	2 replicates	2 replicates	Found	Found
DSINVEQAFLTMAAEIKK___	7.61146e-06	0	1	2	1	Q40201	Q40201; V7BRE6	1	2008.04	670.019	3	Not found	Not found	Not found	1 replicate
DSIPAWIK___	0.340106	0.0155369	2	5	1	Q9XIS5; G7L5Z2	A0A072U332; V7D014; Q9XIS5; G7L5Z2; A0A072U4R0	0	929.509	465.258	1.55	Not found	Not found	Found	Not found
DSIYIENVVISLIESVK___	0.00869268	0.00014326	1	2	1	V7AW63	V7AW63; G7J7I6	0	1921.05	641.024	2.36	Not found	Not found	1 replicate	Not found
DSLAAGAEISALEGVVEHGLFLNMATSVIIAGK___1xOxidation [M24]	0.222759	0.00892072	1	2	2	V5N8M2	V7BRG8; V5N8M2	0	3299.72	1100.58	1.85	Not found	Not found	2 replicates	Not found
DSLETSISTAK___	0.00317551	0.00014326	1	3	3	G7JG54	G7JG54; I3T3J4; Lj1g3v3407690.1 tr	0	1151.58	576.293	2.81	Not found	Not found	Found	Found
DSLINANGLIER___	0.000264762	0	1	1	6	P14856	P14856	0	1314.7	657.853	3.21	2 replicates	Found	Found	Found
DSLSVAAFGAMEK___1xOxidation [M11]	0.206095	0.00799254	1	1	3	V7BEK9	V7BEK9	0	1341.64	671.321	2.13	Not found	Not found	Found	Found
DSNDILNSWAANLEK___	1.01178e-05	0	1	1	3	Lj4g3v2775610.1 Non Characterized Hit- tr	Lj4g3v2775610.1 Non Characterized Hit- tr	0	1689.81	845.407	4.14	Not found	Not found	Found	2 replicates
DSNLMGQLFQNDPELAQTILGNDLNK___	0.00666411	0.00014326	1	1	1	I3TA13	I3TA13	0	2888.41	963.483	2.73	Not found	Not found	Not found	1 replicate
DSNSQVSAILQVLHTR___	1.17512e-07	0	1	1	1	G7JIL4	G7JIL4	0	1767.93	589.982	5.4	Not found	Not found	Found	2 replicates
DSPANEAEEKEPEDKEMTLEEYEK___	1.48784e-06	0	1	1	1	G7KU84	G7KU84	2	2840.23	947.422	4.97	Not found	Not found	1 replicate	Not found
DSPLDVIAINDTGGVK___	4.76522e-07	0	1	2	4	G7KYC0	Lj1g3v3943580.1 Non Characterized Hit- tr; G7KYC0	0	1613.84	807.424	4.06	Not found	Not found	Found	1 replicate
DSQPSVIVDEMRK___	0.00566758	0.00014326	1	4	4	B7FH36	G7KPA2; B7FH36; I3SNR5; A0A072UB30	1	1503.75	501.921	2.48	Not found	Not found	Found	Found
DSQSYVGMK___	0.074365	0.00167124	1	3	1	Lj1g3v4899080.1 tr	Lj1g3v4899080.1 tr; V7D1L4; I3T3E6	0	1014.46	507.732	1.93	Not found	Not found	Found	2 replicates
DSSFGILGLFLNGWR___	3.7253e-06	0	1	3	3	G7KY81	T2DNF4; V7B2H6; G7KY81	0	1681.87	841.438	3.4	Not found	Not found	Found	2 replicates
DSSGSPVAYFYFDPYSRPSEK___	1.02957e-05	0	1	1	1	G7KGF6	G7KGF6	0	2399.08	800.364	4.18	Not found	Not found	Found	Not found
DSSMAGYMSSK___	0.00416972	0.00014326	3	6	3	G7K4R2; Lj2g3v3318780.1 Non Characterized Hit- tr; V7BD88	G7K4R2; A0A072U9J1; Lj2g3v3318780.1 Non Characterized Hit- tr; V7BA18; Lj6g3v0704480.1 Non Characterized Hit- tr; V7BD88	0	1163.47	582.239	2.72	Not found	Not found	Found	2 replicates
DSSMAGYMSSKK___	0.044549	0.000370994	3	6	1	G7K4R2; Lj2g3v3318780.1 Non Characterized Hit- tr; V7BD88	G7K4R2; A0A072U9J1; Lj2g3v3318780.1 Non Characterized Hit- tr; V7BA18; Lj6g3v0704480.1 Non Characterized Hit- tr; V7BD88	1	1291.57	431.193	1.77	Not found	Not found	Not found	2 replicates
DSSMSGYMSSK___	0.00662569	0.00014326	1	2	3	G7IDZ4	G7IDZ4; Lj0g3v0208599.1 Non Characterized Hit- tr	0	1179.47	590.236	2.63	Not found	Not found	Found	2 replicates
DSSSPYGLR___	0.0843318	0.00189017	1	1	6	P14856	P14856	0	981.464	491.235	2.2	Not found	Not found	Found	Found
DSSVSYASAAAK___	0.00111769	0	1	7	3	A0A072VE35	V7CWA3; A0A072VE35; Lj5g3v0529130.1; A0A072VNY2; T2DP85; T2DNX6; I3S7M0	0	1156.55	578.777	2.37	Not found	2 replicates	2 replicates	Found
DSTLIMQLLR___	0.00203187	0.00014326	11	43	6	B7FIF7; I3S2P9; T2DMV9; I3SJQ1; A0A072VBW0; T2DP01; B7FK19; G7LIR4; B7FIY3; G7JWT4; I3T8Q5	B7FIF7; B7FL27; Lj2g3v1252820.1; G7J3X9; I3S2P9; V7AVP7; Lj0g3v0113379.1 Non Characterized Hit- tr; V7BYQ9; Lj3g3v1061370.1 tr; T2DLL2; I3T321; T2DNM7; A0A072VCV3; V7B2L4; I3S2S9; T2DMV9; V7B850; I3SJQ1; A0A072VBW0; T2DP01; I3T9Z6; B7FK19; G7LIR4; T2DMA9; B7FIY3; G7JHI0; V7C5V2; Lj4g3v0669830.1 Non Characterized Hit- tr; Lj1g3v3328920.1 Non Characterized Hit- tr; G7J567; Lj4g3v2604540.1 Non Chara…	0	1189.66	595.333	2.72	Not found	Not found	Found	Found
DSTNVEQAFMAMASSIK___	3.75532e-07	0	1	3	9	G7KU87	B7FK91; G7KU87; I3SE60	0	1829.84	915.423	5.15	Not found	Not found	Found	Found
DSTTIGLIK___	0.175861	0.00639474	1	1	1	G7JIL4	G7JIL4	0	947.541	474.273	2.14	Not found	Not found	Found	Not found
DSTTIIADAASKDELQSR___	9.64512e-08	0	1	2	6	B7FM02	I3SKN7; B7FM02	1	1920.95	640.988	4.26	Not found	Found	Found	1 replicate
DSVVAGFQWASK___	0.000643837	0	5	9	4	I3S0I0; G7IH13; Lj3g3v2316610.1 Non Characterized Hit- tr; A0A072VT43; Lj3g3v0965560.1 Non Characterized Hit- tr	I3S0I0; V7BTG3; G7IH13; G7IH33; Lj3g3v2316610.1 Non Characterized Hit- tr; A0A072VT43; T2DM33; Lj1g3v1353680.1 Non Characterized Hit- tr; Lj3g3v0965560.1 Non Characterized Hit- tr	0	1294.64	647.826	3.06	Not found	Not found	2 replicates	2 replicates
DSYITTLNVFQAYTLK___	0.228187	0.00911337	1	1	1	G7IH71	G7IH71	0	1876.97	938.993	1.84	Not found	Not found	1 replicate	Not found
DSYLILDTLPSEYDSR___	1.46739e-05	0	1	4	4	G7I8P7	V7BIW3; A0A072UIN9; B7FKW8; G7I8P7	0	1886.9	943.953	4.27	Not found	Not found	Found	2 replicates
DTAQNQMHVQNFGDPFFLVIR___	2.25237e-07	0	1	3	6	G7I2I7	A0A072VIQ6; A0A072VGZ9; G7I2I7	0	2477.2	826.404	5.55	Not found	Not found	Found	Found
DTAQNQMQIQNFGDPFFLVIHEGEALSEIK___	1.5988e-07	0	1	2	1	G7J6M6	G7J6M7; G7J6M6	0	3419.66	1140.56	5.57	Not found	Not found	1 replicate	Not found
DTASIALK___	0.337161	0.0152347	1	2	1	A0A072V3L0	A0A072UTS6; A0A072V3L0	0	818.462	409.735	1.58	Not found	Not found	Found	2 replicates
DTDILAAFR___	0.0155458	0.000258093	3	17	10	A4GG89; A0A072TKG8; G7L520	I3SW46; G0WYZ2; S4T017; Ljchlorog3v0000040.1 tr; G7JG19; Lj0g3v0054319.1 tr; I3T490; A0A072U8G8; B7FI85; A2Q5A2; I6QWK2; I3SI43; A4GG89; G7KLK5; I6QMJ3; A0A072TKG8; G7L520	0	1021.53	511.269	2.79	Found	Found	Found	2 replicates
DTDSEEELKEAFR___	9.943e-06	0	1	9	5	B7FHD7	B7FHD7; I3SRD5; G7L3N5; Q93VL8; Lj0g3v0233429.1 Non Characterized Hit- tr; I3SQ36; Q71JC6; Q9ZTV3; Lj1g3v4047180.1	1	1568.71	784.858	4.3	Not found	Not found	Found	2 replicates
DTEKDGKGYFEDR___	0.0121427	0.00014326	1	1	1	O04998	O04998	2	1559.7	520.571	2.62	Not found	Not found	Not found	2 replicates
DTFHVVAYDFGIK___	0.000299108	0	1	7	3	B7FKE2	B9V283; B7FHN6; B9V284; G7JMK3; G7JAX1; I3STI5; B7FKE2	0	1511.75	504.589	3.69	Not found	2 replicates	Found	Found
DTFLEGVLASLPTLGAGESAFNIHFEWDHEMGIPGAFYIK___	2.20249e-10	0	1	1	9	P14856	P14856	0	4380.13	1095.79	6.13	Not found	Not found	2 replicates	1 replicate
DTFTNLSEVWAK___	0.00137742	0.00014326	1	4	5	B7FMN8	G7JBL5; A0A072VBN9; A0A072V0P2; B7FMN8	0	1410.69	705.847	3.02	Not found	Not found	Found	2 replicates
DTFYSSLSR___	0.0684688	0.00144767	1	1	1	G7KRS7	G7KRS7	0	1075.51	538.256	1.7	Not found	Not found	Found	Found
DTLGIFR___	0.397623	0.0206722	2	4	6	V7BJH6; G7I834	Lj5g3v1494610.2 Non Characterized Hit- tr; V7BJH6; G7I834; I3SXX2	0	821.452	411.23	1.98	2 replicates	Not found	Found	Found
DTMNINALAR___	0.00460126	0.00014326	5	20	5	G7LIY0; V7BX14; G7IS29; G7KYM9; Lj3g3v0324640.1 tr	G7LIY0; G7LIX7; V7BX14; V7APJ1; G7LI99; A0A072VAE0; G7IS29; G7KYM9; V7AS97; P27480; V7AQB1; B7FNB7; V7BZK0; V7BM23; G7LIY2; G7LIX6; Lj3g3v0324640.1 tr; G7LIA2; G7LIA0; Lj0g3v0177819.1 tr	0	1118.56	559.785	2.99	Not found	Not found	Found	Found
DTMNINALAR___1xOxidation [M3]	0.00566758	0.00014326	5	20	6	G7LIY0; V7BX14; G7IS29; G7KYM9; Lj3g3v0324640.1 tr	G7LIY0; G7LIX7; V7BX14; V7APJ1; G7LI99; A0A072VAE0; G7IS29; G7KYM9; V7AS97; P27480; V7AQB1; B7FNB7; V7BZK0; V7BM23; G7LIY2; G7LIX6; Lj3g3v0324640.1 tr; G7LIA2; G7LIA0; Lj0g3v0177819.1 tr	0	1134.56	567.783	3.1	Not found	Not found	Found	Found
DTMNINSLAR___	0.00306696	0.00014326	2	10	6	P09918; G7IS30	G7LIZ2; G7L7K0; V7C0Q5; P09918; P27481; G7IS30; V7BZF7; Q9M684; G7LIZ1; Q9FQF9	0	1134.56	567.782	3.01	Not found	Not found	Found	Found
DTMNINSLAR___1xOxidation [M3]	0.00726774	0.00014326	2	10	6	P09918; G7IS30	G7LIZ2; G7L7K0; V7C0Q5; P09918; P27481; G7IS30; V7BZF7; Q9M684; G7LIZ1; Q9FQF9	0	1150.55	575.779	3.21	Not found	2 replicates	Found	Found
DTNTFASASLDR___	0.000590127	0	3	8	3	Lj3g3v0139610.1 Non Characterized Hit- tr; Lj3g3v2248300.1 Non Characterized Hit- tr; A0A072UH84	Lj3g3v0139610.1 Non Characterized Hit- tr; V7C063; Lj3g3v2248300.1 Non Characterized Hit- tr; A0A072VC11; V7C1A9; A0A072UH84; A0A072VDQ5; V7ASX4	0	1297.6	649.305	3.37	Not found	Found	Found	Found
DTQPGLLR___	0.31562	0.0135628	3	7	1	Lj2g3v2336350.1 tr; V7B9D4; G7KEC3	Lj2g3v2336350.1 tr; V7BCJ1; V7BBE1; V7B8M6; V7B9D4; V7B8G8; G7KEC3	0	899.495	450.25	1.93	Not found	Not found	Found	Found
DTRIPLVSFTGSSK___	0.00042136	0	1	1	5	Lj6g3v1177340.1 Non Characterized Hit- tr	Lj6g3v1177340.1 Non Characterized Hit- tr	1	1507.81	503.275	4.07	Not found	Not found	Found	Found
DTSKLEDQALK___	0.0501293	0.000370994	1	2	2	A0A072TVF1	A0A072TUP8; A0A072TVF1	1	1247.65	416.554	2.02	Not found	Not found	Found	1 replicate
DTSQDEAGVAAIK___	0.000290547	0	1	2	2	V7B2V3	V7B2V3; Lj0g3v0338629.1 Non Characterized Hit- tr	0	1304.63	652.821	3.59	Not found	Not found	2 replicates	Not found
DTTANKAGEYTNYAAEKAR___	0.0135445	0.00014326	1	1	8	A0A072U4L9	A0A072U4L9	2	2073.98	691.998	2.85	Found	Found	2 replicates	Found
DTTAWTLGR___	0.0359446	0.000258093	5	6	5	A0A072V0X7; V7CS77; Lj4g3v3014470.1 Non Characterized Hit- tr; A0A072TWL1; Lj1g3v0998740.1	A0A072V0X7; V7ASE2; V7CS77; Lj4g3v3014470.1 Non Characterized Hit- tr; A0A072TWL1; Lj1g3v0998740.1	0	1020.51	510.759	2.65	Not found	Not found	Found	Found
DTTLETFVK___	0.0304943	0.000258093	1	1	1	V7BN62	V7BN62	0	1053.55	527.276	1.48	2 replicates	Found	Found	2 replicates
DTTLNGAVETMYNEMASR___	1.39074e-07	0	1	1	3	B7FJC3	B7FJC3	0	2002.88	1001.94	4.19	Not found	Not found	Found	2 replicates
DTTMVDVPVK___	0.00815784	0.00014326	1	2	6	A0A072TMR3	A0A072TMR3; V7ANJ8	0	1104.56	552.784	2.54	Not found	2 replicates	Found	Found
DTTMVDVPVKVPYSILMSLAK___	5.73082e-09	0	1	2	14	A0A072TMR3	A0A072TMR3; V7ANJ8	1	2307.23	769.75	5.85	Not found	Not found	Found	Found
DTTMVDVPVKVPYSILMSLAK___1xOxidation [M]	3.79921e-07	0	1	2	4	A0A072TMR3	A0A072TMR3; V7ANJ8	1	2323.23	775.082	5.51	2 replicates	2 replicates	2 replicates	Found
DTTMVDVPVKVPYSILMSLAK___2xOxidation [M4; M17]	0.125292	0.0035402	1	2	1	A0A072TMR3	A0A072TMR3; V7ANJ8	1	2339.22	780.412	1.99	Not found	Not found	Not found	1 replicate
DTTQEDPREVAAAK___	0.136208	0.00407337	1	1	1	A0A072VL01	A0A072VL01	1	1530.74	510.918	2.26	Not found	Not found	Not found	2 replicates
DTTTIVGDGSTQEAVNKR___	1.92968e-08	0	1	1	8	V7BTD9	V7BTD9	1	1891.94	631.317	5.92	Not found	2 replicates	Found	Found
DTTTIVGDGSTQEAVTK___	1.08724e-06	0	1	2	4	A0A072VDW9	A0A072VEG8; A0A072VDW9	0	1722.84	861.922	3.78	Not found	Not found	Found	1 replicate
DTTTIVGDGSTQEAVTKR___	5.2715e-08	0	1	2	6	A0A072VDW9	A0A072VEG8; A0A072VDW9	1	1878.94	626.985	5.67	2 replicates	Found	Found	Found
DTVDGMTAMVAAK___	0.000174273	0	1	5	1	I3SK83	I3SM21; V7ARK4; B7FJJ7; I3SK83; Lj3g3v2740700.1 Non Characterized Hit- tr	0	1309.61	655.309	3.54	Not found	Not found	2 replicates	Not found
DVALLTDGR___	0.0512659	0.000370994	1	3	3	G7IRL3	Lj6g3v1880240.1 Non Characterized Hit- tr; G7IRL3; I3SL62	0	959.516	480.26	2.49	Not found	2 replicates	Found	Found
DVANAHILAYENASASGR___	7.43664e-06	0	1	5	2	B7FLC2	B7FLC2; G7IYC1; G7IYC3; G7IYC6; I3T420	0	1858.9	620.305	5.17	2 replicates	Not found	Found	2 replicates
DVAWAPNLGLPK___	0.000840965	0	3	10	1	A0A072UXW2; Lj6g3v0820220.1 tr; Lj2g3v3209610.1 tr	A0A072UXW2; V7BL14; T2DNC6; Lj6g3v0820220.1 tr; I3RZR6; V7BFI5; Lj2g3v3209610.1 tr; V7BMD0; I3ST95; I3SU42	0	1280.7	640.853	2.74	2 replicates	Not found	Found	2 replicates
DVAWAWLK___	0.181226	0.00670546	2	3	6	G7J8C0; Lj1g3v1787580.1 Non Characterized Hit- tr	G7J8C0; Lj1g3v1787580.1 Non Characterized Hit- tr; A0A072V1L9	0	988.525	494.766	1.88	Not found	Not found	Found	Found
DVDDPNVVK___	0.420805	0.0226111	1	1	2	V7ATB0	V7ATB0	0	1000.49	500.751	1.6	Not found	2 replicates	Found	2 replicates
DVDGFHPLNIGK___	0.0151061	0.000258093	2	5	6	B7FKU9; Lj1g3v4899080.1 tr	B7FKU9; Lj1g3v4899080.1 tr; V7D1L4; I3S043; I3T3E6	0	1311.67	437.894	2.47	2 replicates	Found	Found	Found
DVEGASTQWDDIQTK___	0.0035452	0.00014326	1	1	1	V7AL15	V7AL15	0	1692.77	846.893	1.8	Not found	Not found	1 replicate	Not found
DVEGGWLLR___	0.0586212	0.000728409	1	4	4	G9JLU1	Lj0g3v0309079.1 tr; A0A126TGU5; G9JLU1; Ljmitog3v0000640.1 tr	0	1044.55	522.777	2.27	Not found	Not found	Found	2 replicates
DVEIEVETVDR___	0.00165848	0.00014326	2	3	1	G7J2R6; V7CRE9	G7J2R6; V7CRE9; Lj1g3v1387020.1 Non Characterized Hit- tr	0	1303.64	652.321	3.21	Not found	Not found	2 replicates	Not found
DVERDEIEFITK___	0.00743769	0.00014326	2	5	1	A0A072V3N8; V7CUA5	A0A072V3N8; A0A072V1S9; Lj4g3v3114050.1 tr; Lj0g3v0243669.1 tr; V7CUA5	1	1493.75	498.587	3.08	Not found	Not found	Found	Not found
DVFGVEVPIYYRPPR___	0.0109475	0.00014326	1	2	3	G7KWF1	I3SDD1; G7KWF1	0	1806.95	602.988	2.99	Not found	Not found	Found	2 replicates
DVFLPWYNAYR___	0.00154693	0.00014326	2	3	1	G7JQP6; Lj3g3v3599450.1 Non Characterized Hit- tr	V7AFD0; G7JQP6; Lj3g3v3599450.1 Non Characterized Hit- tr	0	1443.71	722.355	2.46	Not found	Not found	Found	2 replicates
DVFSNFVNHK___	0.00693934	0.00014326	1	2	6	A0A072UNG4	A0A072ULM4; A0A072UNG4	0	1206.59	402.869	3.02	2 replicates	Found	Found	Found
DVGVNSVVLFPK___	0.000414082	0	1	4	1	B7FJZ6	B7FJZ6; G7J507; G7J506; Lj1g3v0841410.1 tr	0	1273.72	637.361	3.22	Not found	Not found	Not found	2 replicates
DVIAQAQSGTGK___	0.000560075	0	1	4	3	V7B1T6	Lj6g3v1382260.1 tr; A0A072V6Z3; V7B1T6; I3SE58	0	1174.61	587.807	2.9	Not found	Not found	Found	Found
DVILIATR___	0.0802927	0.00178277	1	6	6	B7FGT0	V7C0L6; I3SIV2; B7FMQ4; Lj2g3v0723230.1 tr; G7KN51; B7FGT0	0	900.551	450.779	2.2	Not found	Not found	Found	Found
DVIPFPR___	0.444698	0.0248139	3	9	6	G7L2R6; V7CQ72; Lj4g3v3020560.1	G7JIW4; G7L2R6; V7CQ72; V7CE85; Lj4g3v3020560.1; G7LJN2; Lj0g3v0296079.1 tr; G7LED0; I3RZD2	0	843.472	422.239	1.9	Not found	Not found	Found	Found
DVKPIAEFALQQVK___	3.14774e-06	0	1	2	2	V7BB47	V7BB47; G7KH66	0	1585.89	793.45	3.71	Not found	Not found	2 replicates	Not found
DVLDGSSVAFVETLEDDLAK___	0.000989413	0	1	1	1	Lj3g3v0461640.1 Non Characterized Hit- tr	Lj3g3v0461640.1 Non Characterized Hit- tr	0	2123.04	708.356	2.51	Not found	Not found	2 replicates	Not found
DVLDIASIFR___	0.00421832	0.00014326	1	3	2	G7L8T1	Lj4g3v2689680.2 Non Characterized Hit- tr; G7L8T1; V7CQB9	0	1148.63	574.818	2.45	Not found	Not found	2 replicates	2 replicates
DVLLLAKPEVFITDYFFK___	3.14774e-06	0	1	1	3	G7LG20	G7LG20	0	2158.18	720.064	3.98	Not found	Not found	Found	Found
DVLNILHNLQGDVVAGDVVEFNPQR___	1.68461e-07	0	1	4	3	I3SK83	I3SM21; B7FJJ7; I3SK83; Lj3g3v2740700.1 Non Characterized Hit- tr	0	2761.43	921.155	5.83	Not found	Not found	Not found	Found
DVLSVAFSIDNR___	0.00113074	0	1	7	1	G7LD98	B7FKR5; B7T1N8; G7LD98; C8YZ71; I3S8I8; T2DLN9; B7FJT0	0	1335.69	445.901	2.27	Not found	Not found	Not found	2 replicates
DVMDMVLVTQYFDTLK___	6.153e-07	0	1	5	3	A0A072TQQ6	G7JPW1; A0A072TQQ6; V7CA97; V7C900; V7CAX0	0	1917.93	959.468	4.72	Not found	Not found	Found	Found
DVNAAVGTIK___	0.0158157	0.000258093	1	1	3	G7LIN7	G7LIN7	0	987.547	494.277	2.31	2 replicates	Found	Found	Found
DVNEQDVLLFIDNIFR___	1.47594e-05	0	1	10	1	A2Q5A3	G7KTU9; A0A072TC88; S4T055; G8A318; A2Q5A3; G7L519; A4GG90; A0A072TXD2; Q9BBU0; G7J108	0	1950	975.507	3.43	Not found	Not found	Found	2 replicates
DVNLDLIK___	0.134099	0.00397339	2	3	4	G7J2L7; V7D1Z7	Lj0g3v0306429.1 Non Characterized Hit- tr; G7J2L7; V7D1Z7	0	929.53	465.269	1.8	Not found	Not found	2 replicates	Found
DVNVISGLPAATSTER___	9.84998e-07	0	1	4	2	B7FJU7	V7CE11; Lj2g3v1468420.1 Non Characterized Hit- tr; B7FJU7; G7KF38	0	1629.84	815.423	4.18	Not found	Not found	Found	2 replicates
DVNVISGLPAATSTERLDVLDDERR___	0.000629054	0	1	2	4	B7FJU7	B7FJU7; G7KF38	2	2741.41	686.107	4.45	Found	Found	Found	2 replicates
DVNVNPNPDEVADIK___	3.66094e-06	0	1	4	4	V7D3U4	G7KRI7; I3SGD2; B7FI02; V7D3U4	0	1638.8	819.902	3.65	Not found	Not found	Found	2 replicates
DVQDHIDYGTSGK___	7.12428e-05	0	1	2	2	B7FLF5	I3T253; B7FLF5	0	1434.65	717.829	3.34	Not found	Not found	Found	2 replicates
DVQNEFNMR___	0.0764336	0.00167124	2	3	2	Lj5g3v1953000.1 tr; G7ID01	Lj5g3v1953000.1 tr; G7ID01; V7BF46	0	1152.51	576.757	1.96	Not found	Not found	1 replicate	1 replicate
DVQVLPFR___	0.119499	0.0033225	1	2	4	A0A072VNH5	Lj0g3v0330279.1 Non Characterized Hit- tr; A0A072VNH5	0	973.547	487.276	2.22	Not found	Not found	Found	Found
DVSEESGWK___	0.0960361	0.00244947	1	7	1	G7INP9	Lj4g3v2690760.1 Non Characterized Hit- tr; V7BVD4; G7L8U5; Lj6g3v2274750.1 tr; Lj4g3v2692390.1 Non Characterized Hit- tr; G7INP9; V7CMY2	0	1036.46	518.734	1.72	Not found	Not found	Not found	1 replicate
DVSGLVNLYR___	0.0234699	0.000258093	1	1	2	G7J357	G7J357	0	1135.61	568.312	2.9	Not found	Not found	Found	1 replicate
DVSPHEFVK___	0.0359446	0.000258093	1	4	6	Lj0g3v0249439.1 Non Characterized Hit- tr	Lj0g3v0249439.1 Non Characterized Hit- tr; V7BLY3; Lj0g3v0181279.1 Non Characterized Hit- tr; V7BS99	0	1057.53	529.269	2.18	Not found	2 replicates	Found	Found
DVSSLSPLMDPLSTYLYDTLRPK___	0.000153368	0	1	2	1	G7JS37	G7JS37; G7JS38	0	2611.33	871.113	2.78	Not found	Not found	2 replicates	Not found
DVSSRPLSDADR___	0.00899892	0.00014326	1	1	3	Lj2g3v0621600.1 Non Characterized Hit- tr	Lj2g3v0621600.1 Non Characterized Hit- tr	0	1317.64	439.884	1.98	Not found	Not found	Found	Found
DVTDVTGDR___	0.0548259	0.000491363	1	2	6	A0A072VPF7	A0A072VPF7; Q2Q4X9	0	977.453	489.23	2.32	2 replicates	Not found	Found	Found
DVVADDFYLLFGSFFGSTDAAK___	0.581879	0.0407734	1	2	1	G7KZE1	A0A072U1I2; G7KZE1	0	2385.13	795.711	1.27	Not found	1 replicate	Not found	Not found
DVVATIVYELMPNPSDHK___	8.23775e-05	0	1	1	4	G7ILW3	G7ILW3	0	2028.01	676.674	3.75	Not found	Not found	Found	2 replicates
DVVFEYPITEA___	0.0684688	0.00144767	1	4	6	Lj3g3v0423750.1 tr	Lj1g3v3313160.1 Non Characterized Hit- tr; Lj3g3v0423750.1 tr; I3SYN7; I3T2L0	0	1282.62	641.812	2.67	Not found	Not found	Found	Found
DVVPEWVR___	0.0557521	0.000491363	2	3	13	Q01807; A2A273	Q01807; A0A072UYN4; A2A273	0	999.526	500.267	1.83	Found	Found	Found	Found
DVVPEWVR___1xOxidation [W6]	0.223836	0.00901245	2	3	1	Q01807; A2A273	Q01807; A0A072UYN4; A2A273	0	1015.52	508.263	1.96	Not found	Not found	1 replicate	2 replicates
DVVPFNFLTPMR___	0.00373502	0.00014326	1	4	4	A0A072U4V2	I3S4K8; Lj2g3v0919440.1 Non Characterized Hit- tr; V7B832; A0A072U4V2	0	1435.74	718.376	2.51	Not found	Not found	Found	Found
DVVSFLSWAAEPEMEER___	4.46035e-06	0	1	5	4	G7KN93	I3S7F6; Lj5g3v0931370.1 Non Characterized Hit- tr; G7KN93; Lj0g3v0237849.1 Non Characterized Hit- tr; G7KN99	0	1994.92	997.959	4.53	Not found	Not found	Found	2 replicates
DVVSSNLSDEEK___	0.000807471	0	1	1	2	Lj4g3v2263880.1 Non Characterized Hit- tr	Lj4g3v2263880.1 Non Characterized Hit- tr	0	1321.61	661.307	3.23	Not found	Not found	Found	Not found
DVVVGVKDTK___	0.199135	0.00760774	1	2	1	G8A181	G8A181; V7D1G5	1	1059.6	530.306	2.2	Not found	2 replicates	Not found	2 replicates
DVYAHWVPIDR___	0.00217834	0.00014326	2	7	10	Lj2g3v1254000.1 tr; G7JWR8	B7FLA6; I3SQG7; Lj2g3v1254000.1 tr; I3T6B5; I3SWY5; G7JWR8; V7C8C1	0	1370.69	457.566	2.65	Not found	Not found	Found	Found
DVYGAWEQYLGLEHTDNAPK___	5.42685e-08	0	2	7	2	G7KCQ5; G7J6M6	V7BJ57; G7J6M7; G7KCQ5; V7B6S4; G7J6M6; A0A072UGS6; Lj2g3v2905020.1 tr	0	2306.07	769.359	5.5	Not found	Not found	Found	1 replicate
DWFQLSLK___	0.324119	0.0141504	2	2	1	A0A072TU77; V7CT40	A0A072TU77; V7CT40	0	1036.55	518.776	1.66	Not found	Not found	2 replicates	Found
DWGFSGVMLR___	0.00869268	0.00014326	1	4	5	G9JLS2	I3SYU3; I3T2V1; G9JLS2; A0A126TGU8	0	1167.56	584.283	2.6	2 replicates	Not found	Found	Found
DWLSAYWLGFK___	0.000351931	0	2	2	6	V7B462; G7KVS0	V7B462; G7KVS0	0	1385.69	693.347	2.89	Not found	Not found	Found	Found
DWNIGQAK___	0.247445	0.0101033	2	7	1	V7BBF0; G7KEA9	G7KEA8; V7BBF0; A0A072UEI9; Lj0g3v0335099.1 Non Characterized Hit- tr; Lj2g3v2315140.1 tr; V7BQF4; G7KEA9	0	931.463	466.236	2.11	Not found	Not found	2 replicates	Found
DWVFTDQALPADLIKR___1xOxidation [W2]	0.292401	0.0117353	1	5	1	V7BX14	A0A072TLZ7; V7BX14; G7LI99; A0A072TNN2; Lj3g3v2659870.1 tr	1	1903.99	635.338	1.58	Not found	Not found	1 replicate	Not found
DWVLGTPEGTWVSMGVYSDGSYNVPAGLIYSFPVTTR___	2.39035e-05	0	1	1	3	A0A072VMC4	A0A072VMC4	0	4021.93	1341.31	3.44	Not found	Not found	2 replicates	2 replicates
DWYDIK___	0.570522	0.0393878	3	8	3	B7FLW8; Lj5g3v2045540.1 Non Characterized Hit- tr; G7K3P1	V7AUT6; U5U2I1; B7FLW8; V7BBU7; Lj5g3v2045540.1 Non Characterized Hit- tr; A0A072UT24; G7K3P1; I3RZH1	0	839.393	420.2	2.09	Not found	Not found	Found	2 replicates
DYADILEFLVGR___	2.1782e-05	0	1	8	4	Lj0g3v0353059.1 tr	K9UT89; I3S813; V7CH04; I3T8A8; Lj0g3v0353059.1 tr; G7JNN1; B7FJ59; Q4U601	0	1410.73	705.867	3.36	Not found	Not found	2 replicates	2 replicates
DYAYDAK___	0.503476	0.030125	1	1	2	G7ISC0	G7ISC0	0	845.368	423.188	1.84	Not found	Not found	Found	2 replicates
DYFDGKEPNK___	0.0203476	0.000258093	2	2	1	A0A072TV12; A0A072TUS4	A0A072TV12; A0A072TUS4	1	1212.55	606.78	2.02	Not found	Not found	Found	Not found
DYFDTPYTLPK___	0.00479163	0.00014326	1	1	6	G7J8C0	G7J8C0	0	1359.65	680.324	2.59	Not found	Not found	Found	Found
DYFGAHTYER___	0.0152805	0.000258093	2	7	3	V7B3B5; A0A072TX81	G7ZV04; I3T033; V7B3B5; Lj1g3v3101570.2 tr; I3T4N3; A0A072TX81; V7C2A8	0	1258.55	629.78	2.11	Not found	Not found	Found	2 replicates
DYIHVVDLADGHIAALLK___	7.21384e-08	0	1	3	9	V7CIN9	V7CK54; Lj0g3v0047069.1 tr; V7CIN9	0	1963.06	655.026	6.99	Not found	Not found	Found	Found
DYLELALR___	0.182134	0.00670546	1	1	2	A0A072UMS0	A0A072UMS0	0	992.541	496.775	1.92	Not found	Not found	1 replicate	2 replicates
DYLESLGANLPESAYSK___	5.21061e-08	0	1	1	12	A0A072UPR1	A0A072UPR1	0	1856.89	928.945	4.91	Not found	Not found	Found	Found
DYLFAQETAENIAALLTPQSGFYYDVWVDGER___	4.24612e-10	0	1	1	3	A0A072ULQ5	A0A072ULQ5	0	3681.74	1227.92	7.46	Not found	Not found	1 replicate	2 replicates
DYNIDMNPK___	0.0315509	0.000258093	1	4	5	G7L8T3	V7CN34; G7L8T3; Q706C9; Lj4g3v2689690.1 tr	0	1109.49	555.25	2.56	Not found	Not found	Found	Found
DYQDDKADVILK___	0.000433776	0	1	7	9	I3SEC1	I3SHT8; I3T689; V7BMP4; I3SEC1; V7ASL7; G7ZYQ6; G7IYF3	1	1422.71	474.908	3.22	Not found	Not found	Found	Found
DYQEIADHAAAALEGVR___	6.19407e-10	0	1	2	11	G7JIG7	Q1SGF1; G7JIG7	0	1828.88	914.941	5.77	Not found	Not found	Found	Found
DYQEPPPAPLFEPSELTSWSFYR___	1.04391e-06	0	1	9	3	I3SN92	V7B887; V5N8N5; T2DNU8; T2DMN2; I3T0C7; Q946J9; T2DNP3; I3SN92; Lj2g3v2704410.1 tr	0	2756.29	919.435	4.53	Not found	Not found	Found	Not found
DYVIHEDFMK___	0.00352472	0.00014326	1	7	6	A0A072VDE6	V7CRH8; B7FFY0; I3SEA8; G7J7Q6; V7AVK2; A0A072VDE6; I3S3U0	0	1296.59	432.868	2.2	Not found	Not found	Found	Found
DYVSGFPK___	0.237094	0.00951238	3	8	6	A0A072TLB9; A0A072TKQ3; A0A072TWL8	Lj3g3v0642510.1 Non Characterized Hit- tr; A0A072TWU1; Lj3g3v0642510.2 Non Characterized Hit- tr; A0A072TLB9; A0A072TKQ3; Lj3g3v0642610.1 Non Characterized Hit- tr; A0A072TWL8; A0A072TLD0	0	912.446	456.727	2.06	Not found	Not found	Found	Found
DYYAQVDAVVYLVDAYDKER___	1.29244e-08	0	2	4	5	V7D1B8; A0A072UFB5	Lj1g3v4789570.1 Non Characterized Hit- tr; V7D1B8; A0A072UFB5; I3SUV9	1	2395.15	799.056	6.23	Not found	Not found	Found	Found
EAAASFGVNTILLEK___	4.23315e-06	0	1	3	1	G7IDL5	V7BFR4; G7IDL5; Lj5g3v1003320.1 Non Characterized Hit- tr	0	1562.84	781.925	3.6	2 replicates	Found	Not found	1 replicate
EAADSYIRPLLTK___	0.424176	0.0227972	1	2	1	A0A072VDQ9	A0A072VC17; A0A072VDQ9	0	1476.81	492.939	1.55	Not found	Not found	Not found	1 replicate
EAAEEGLISSSQMVK___	6.79165e-07	0	1	1	5	Lj4g3v1389290.1 Non Characterized Hit- tr	Lj4g3v1389290.1 Non Characterized Hit- tr	0	1578.77	789.886	4.45	Not found	Not found	Found	Found
EAAEQSLKGYEAASATANTDLPSTHPIR___	4.50241e-05	0	1	2	1	G7JWT4	Lj2g3v1252820.1; G7JWT4	1	2928.43	732.863	4.52	Not found	Not found	Not found	1 replicate
EAAESTLAAYK___	0.000753124	0	1	6	4	T2DP01	B7FFC1; G7J3X9; T2DP01; I3S1K9; G7J3Y0; Lj0g3v0239159.1 tr	0	1153.57	577.29	3.26	Not found	Not found	Found	Found
EAAIGYLEGVIEK___	0.00429227	0.00014326	1	1	1	G7K9K1	G7K9K1	0	1391.74	696.374	2.21	Not found	Found	2 replicates	Not found
EAAMATYDKPIHI___	0.00103045	0	1	3	3	A0A072V2R0	A0A072V2R0; I3RZA0; V7CBY7	0	1459.72	730.367	3.11	Not found	Not found	2 replicates	Found
EAAQIIIK___	0.227093	0.00901245	2	2	2	V7BFS2; Lj5g3v2029660.2 tr	V7BFS2; Lj5g3v2029660.2 tr	0	885.54	443.273	2.06	Not found	Not found	Found	2 replicates
EAAQNGMRKSLFCLNPAGDTPSSAR___1xCarbamidomethyl [C13]	0.219553	0.00871491	1	3	8	G7JSR8	A0A072ULL2; A0A072UXR2; G7JSR8	2	2678.28	893.432	3.75	Not found	Not found	Found	Found
EAAQNGMRKSLFCLNPAGDTPSSAR___1xCarbamidomethyl [C13]; 1xOxidation [M7]	0.581879	0.0407734	1	3	1	G7JSR8	A0A072ULL2; A0A072UXR2; G7JSR8	2	2694.27	674.324	4.25	Not found	2 replicates	2 replicates	Not found
EAATYAFGSILEGPSPEK___	4.52249e-07	0	1	1	4	A0A072TWL1	A0A072TWL1	0	1866.91	933.961	4.67	Not found	Not found	Found	Found
EAAWAISNATSGGSHEQLK___	7.5299e-09	0	2	3	12	G7KWI2; G7I9F7	G7KWI2; V7BHI2; G7I9F7	0	1956.94	652.985	6.07	Not found	Not found	Found	Found
EAAWAISNATSGGSHEQVK___	0.0023626	0.00014326	1	1	3	V7D293	V7D293	0	1942.93	648.313	4.68	Not found	2 replicates	2 replicates	Found
EAAWAVSNATSGGTHDQIK___	3.91117e-07	0	1	1	10	V7CAN7	V7CAN7	0	1942.93	648.316	5.56	2 replicates	2 replicates	Found	Found
EAAWGLAR___	0.0391277	0.000370994	3	16	3	Lj3g3v3386710.1; A0A072VQ58; A0A072UJW7	I3SUU7; Lj3g3v3386710.1; T2DN94; Lj4g3v1683080.1 tr; G7JJV9; V7AFZ5; B7FIL9; K7WJK7; A0A072VQ58; T2DLU1; A0A072ULB0; Lj5g3v2169570.1 tr; V7BET4; I3SX06; I3SDW4; A0A072UJW7	0	873.458	437.232	2.01	2 replicates	Not found	Found	Found
EADGIVEYLK___	0.00384483	0.00014326	1	3	11	A0A072V0J2	A0A072V0J2; I3S1Y0; B7FM01	0	1136.58	568.796	2.99	Found	Found	Found	Found
EADGIVEYLKK___	0.000550401	0	1	3	14	A0A072V0J2	A0A072V0J2; I3S1Y0; B7FM01	1	1264.68	422.23	3.27	Found	Found	Found	Found
EADIQMMLAADVHLGTK___	1.09115e-05	0	1	9	5	V7APY2	B7FID3; V7APY2; Lj3g3v0937870.1 Non Characterized Hit- tr; V7AT41; G8A187; G7JB01; G7JB02; I3S9B0; V7AP76	0	1842.91	614.975	4.74	Not found	Not found	Found	Found
EADIVIAAAGQAK___	6.0198e-05	0	1	1	9	B7FKU9	B7FKU9	0	1256.68	628.843	3.76	Found	Found	2 replicates	1 replicate
EADPLDSQVVTIAK___	0.000727337	0	1	1	1	Q0GXX4	Q0GXX4	0	1485.78	743.391	3.18	Not found	Not found	2 replicates	Found
EADVDGDGQINYEEFVK___	1.56554e-08	0	1	8	6	B7FHD7	B7FHD7; I3SRD5; Q93VL8; Lj0g3v0233429.1 Non Characterized Hit- tr; I3SQ36; Q71JC6; Q9ZTV3; Lj1g3v4047180.1	0	1927.86	964.432	5.29	Not found	Not found	Found	Found
EAEEFAEEDKK___	0.000145556	0	4	4	8	A0A072TV12; A0A072TUS4; V7CQ18; Lj4g3v3014490.1 tr	A0A072TV12; A0A072TUS4; V7CQ18; Lj4g3v3014490.1 tr	1	1324.59	442.201	3.64	Not found	Not found	Found	Found
EAEEFAEEDKKVK___	2.60798e-05	0	4	4	8	A0A072TV12; A0A072TUS4; V7CQ18; Lj4g3v3014490.1 tr	A0A072TV12; A0A072TUS4; V7CQ18; Lj4g3v3014490.1 tr	2	1551.75	517.923	4.29	2 replicates	2 replicates	Found	Found
EAEEKNEESSASGISK___	0.00216574	0.00014326	1	1	3	Lj3g3v0139440.1 tr	Lj3g3v0139440.1 tr	1	1694.77	565.593	2.71	Not found	Not found	Found	1 replicate
EAENIVER___	0.0333924	0.000258093	1	5	2	G7JQK3	V7AJH1; V7CFK3; Lj3g3v3579360.1 tr; Lj3g3v3579360.2 tr; G7JQK3	0	959.479	480.243	2.24	Not found	Not found	2 replicates	Found
EAFPGDVFYLHSR___	9.21978e-06	0	2	6	12	A0A072TFS9; G9JLT6	A0A072TFS9; Lj0g3v0124339.1 tr; Ljmitog3v0000450.1 tr; A0A126TGR5; G9JLT6; P24459	0	1537.74	513.252	3.87	2 replicates	2 replicates	Found	Found
EAGASFINVSMSTITSK___	2.88112e-08	0	2	4	5	V7CS70; A0A072TVF1	A0A072TUP8; V7CPQ1; V7CS70; A0A072TVF1	0	1742.86	871.932	5.15	Not found	Not found	Found	2 replicates
EAGSDSWKQYMR___	0.00145127	0.00014326	2	3	1	G7IGF7; Lj6g3v1177340.1 Non Characterized Hit- tr	G7IGF7; I3SVD5; Lj6g3v1177340.1 Non Characterized Hit- tr	1	1457.65	486.554	2.52	1 replicate	Not found	Not found	Not found
EAGSDSWKQYMRR___	0.0115298	0.00014326	2	3	3	G7IGF7; Lj6g3v1177340.1 Non Characterized Hit- tr	G7IGF7; I3SVD5; Lj6g3v1177340.1 Non Characterized Hit- tr	2	1613.75	404.193	2.37	Found	Found	Not found	Not found
EAIAEYLVK___	0.0637168	0.000728409	1	5	1	A0A072V293	B7FJQ1; B7FH27; Lj1g3v0998730.1 Non Characterized Hit- tr; A0A072V293; I3SFA2	0	1035.57	518.29	1.8	Not found	Not found	Found	2 replicates
EAIDVSKPADELVTLNPTSEYAPGLEDTLILTMK___	6.75231e-07	0	1	2	2	Lj3g3v0428380.1 tr	Q8H945; Lj3g3v0428380.1 tr	0	3673.88	1225.29	4.34	Not found	Not found	Not found	Found
EAIPYFK___	0.523706	0.0321767	2	3	4	Lj5g3v2029660.2 tr; G7IC41	Lj5g3v2029660.2 tr; G7IC40; G7IC41	0	867.461	434.234	1.74	2 replicates	Found	2 replicates	Found
EAISGIMGDSK___	0.000556832	0	1	1	2	V7BVM2	V7BVM2	0	1107.54	554.271	2.86	2 replicates	Found	Found	Found
EAISLGLDK___	0.247445	0.0101033	1	2	1	V7CC59	V7CC59; G7JFK4	0	945.525	473.263	1.71	Not found	Not found	Found	Not found
EAITEALQK___	0.0138594	0.00014326	1	1	3	G7IC05	G7IC05	0	1002.55	501.777	2.89	Not found	Not found	Found	Found
EAITGIMADSK___	0.00144288	0.00014326	1	4	4	G7ITT4	I3S2I2; G7ITT4; B7FHG2; V7D2U5	0	1135.57	568.286	2.92	Not found	Not found	Found	2 replicates
EAITGIMADSKEK___	3.48693e-05	0	1	4	5	G7ITT4	I3S2I2; G7ITT4; B7FHG2; V7D2U5	1	1392.7	464.906	3.88	2 replicates	Not found	Found	Found
EAIYGLTEVLR___	0.00246048	0.00014326	1	1	3	G7I708	G7I708	0	1263.69	632.35	2.77	Not found	Not found	Found	2 replicates
EAIYGLTEVLREEIK___	2.19576e-06	0	1	1	6	G7I708	G7I708	1	1762.96	881.98	4.79	Not found	Not found	2 replicates	Found
EAKNEIIELKESMNVVAEALR___	0.512638	0.0308721	1	2	1	G7ITH8	G7ITH8; A0A072VS57	2	2386.26	796.091	1.22	Not found	Not found	Not found	1 replicate
EAKPFIEDGVHSQNLIR___	1.56769e-06	0	1	2	8	G7K2W1	V7B7M6; G7K2W1	0	1953.02	651.678	4.65	Found	Found	Found	Found
EALDEFGKPWQLNEGDGAFYGPK___	1.70429e-07	0	1	2	1	G7K2Q8	Lj2g3v1378840.1 Non Characterized Hit- tr; G7K2Q8	0	2568.2	856.739	5.53	Not found	Not found	Found	Not found
EALEWLDDNQSVEKEEYEEK___	6.25257e-09	0	2	2	6	A0A072TUS4; V7CQ18	A0A072TUS4; V7CQ18	1	2483.11	828.372	7.46	Not found	Not found	Found	Found
EALSDPGDFLLSDFSK___	1.05611e-06	0	1	4	1	V7BBF0	V7BBF0; Lj0g3v0335099.1 Non Characterized Hit- tr; Lj2g3v2315140.1 tr; V7BQF4	0	1740.83	870.918	3.63	Not found	Not found	2 replicates	Not found
EALTEMREDESEGADILLVKPGLPYLDIIR___	1.23271e-05	0	1	1	2	V5N8K3	V5N8K3	1	3385.76	847.189	5.6	Not found	Not found	2 replicates	2 replicates
EAMAHPYFSQVR___	0.0117306	0.00014326	1	8	1	V7CG14	I3SUL7; G7JCT7; Lj2g3v1963030.2 Non Characterized Hit- tr; T2DPZ1; V7CG14; I3SS62; I3SS40; V7CHB1	0	1435.68	479.231	2.39	Not found	Not found	Found	2 replicates
EAMMSLKPELFEGMR___	3.87127e-05	0	1	1	5	G7LCB5	G7LCB5	0	1768.84	590.285	3.81	Not found	Not found	Found	Found
EAMVIAER___	0.0425853	0.000370994	1	1	4	A0A072TVM3	A0A072TVM3	0	918.471	459.74	2.12	Not found	Not found	Found	Found
EANNFLWPFK___	0.000544045	0	3	12	5	T2DNA9; A0A072VPV6; A0A072URW1	Q2HVI3; T2DNA9; A0A072VPV6; V7AZN7; Lj6g3v1319710.1 Non Characterized Hit- tr; A0A072VFD4; B7FH82; I3T3P4; V7B8A1; I3S3N9; I3SY90; A0A072URW1	0	1265.63	633.319	3.1	Not found	Not found	Found	Found
EAPAERPILGR___	0.0236042	0.000258093	1	3	1	I3T7Y1	Lj6g3v1641150.1 Non Characterized Hit- tr; Lj6g3v1641150.2 Non Characterized Hit- tr; I3T7Y1	0	1208.67	403.563	2.17	Not found	Not found	Not found	1 replicate
EAPAGEKPEPVR___	0.00014057	0	1	4	3	Lj4g3v3112990.1 Non Characterized Hit- tr	V7CSS1; V7BJF1; Lj4g3v3112990.1 Non Characterized Hit- tr; V7C7F6	0	1279.66	427.226	2.44	2 replicates	2 replicates	Found	Found
EAPNDSATGGLANK___	0.436087	0.023864	1	1	4	G7JU40	G7JU40	0	1344.64	672.822	1.07	Not found	Not found	2 replicates	Found
EAPPGEKPEPVR___	0.000836097	0	1	3	5	G7LAJ5	G7LAJ5; I3T4G8; G7JPL6	0	1305.68	435.898	2.81	Not found	Not found	Found	Found
EAQTIADDVFSLFVSEEVDKVELLYTK___	0.00188428	0.00014326	1	2	2	A0A072V4G2	A0A072V4G2; B7FIR4	1	3088.56	1030.19	2.65	Not found	Not found	1 replicate	1 replicate
EATAFLLDVLKPNLPEHGFLQTK___	3.32406e-07	0	3	7	6	V7CZE8; W8E7A2; G7K259	G7JBT5; V7CZE8; Lj6g3v0497300.2 Non Characterized Hit- tr; V7B788; W8E7A2; Lj2g3v2771110.1 Non Characterized Hit- tr; G7K259	0	2581.4	646.104	6.17	Not found	Not found	Found	Found
EATIEQLLPIFLSLLKDEFPDVR___	9.64512e-08	0	1	2	1	A0A072W1U6	A0A072W1U6; V7BEI1	1	2686.47	896.162	5.51	Not found	Not found	1 replicate	Not found
EAVANSSVSVPK___	0.0012336	0	1	1	3	G7JQP6	G7JQP6	0	1187.63	594.316	3.11	2 replicates	Found	Found	Found
EAVAPYERPALSK___	0.00217834	0.00014326	2	2	8	V7BHK9; A0A072VJS5	V7BHK9; A0A072VJS5	0	1430.76	477.592	3.45	2 replicates	2 replicates	Found	Found
EAVDFAR___	0.113344	0.00322154	1	2	3	A0A072VQS8	A0A072VQS8; I3RZU9	0	807.4	404.203	2.1	Not found	Not found	Found	Found
EAVELPLTHPELYEDIGIKPPK___	1.71657e-05	0	2	8	2	A0A072VKU9; Lj1g3v4549030.1 tr	A0A072VKU9; Lj1g3v4549030.1 tr; V7BF33; Q2HTA3; A0A072U2S5; Lj0g3v0122529.1 tr; V7D0H3; A0A072VLD6	0	2488.33	622.837	3.61	2 replicates	Not found	2 replicates	Found
EAVETEKAPAALGPYSQANK___	2.72226e-06	0	1	2	1	G7K8J9	I3SAL1; G7K8J9	1	2074.05	692.019	4.4	Not found	Not found	2 replicates	Not found
EAVFFLR___	0.139065	0.00429282	2	5	6	G7K3L9; Lj2g3v3185320.1 Non Characterized Hit- tr	I3S630; V7BBQ8; G7K3L9; G7IPF6; Lj2g3v3185320.1 Non Characterized Hit- tr	0	881.488	441.246	2.25	2 replicates	Not found	Found	Found
EAVTIIHEYFLSDDIPELIR___	3.37036e-08	0	1	1	2	G7JNQ7	G7JNQ7	0	2373.23	791.749	5.56	Not found	Not found	Found	2 replicates
EAVVWDR___	0.163036	0.00589066	1	4	1	Q1SN19	Q1SN19; Lj5g3v2133800.1 Non Characterized Hit- tr; V7BBR8; Lj2g3v0690150.1 Non Characterized Hit- tr	0	874.442	437.724	2.09	2 replicates	Not found	2 replicates	Found
EAWLTDSIEK___	0.0160901	0.000258093	1	2	2	G7JIG7	Q1SGF1; G7JIG7	0	1191.59	596.298	1.97	Not found	2 replicates	Found	2 replicates
EAYAAGLLGK___	0.0612887	0.000728409	1	2	2	G7I3R9	Lj6g3v0027680.1 tr; G7I3R9	0	992.541	496.773	1.77	Not found	Not found	2 replicates	2 replicates
EAYFWLR___	0.135502	0.00407337	1	5	5	V7C2Y8	T2DNG5; V7C2Y8; G7KKA7; I3SVM0; Lj2g3v0609780.1 tr	0	984.494	492.75	1.52	Not found	Not found	Found	Found
EDAEGVIGAELR___	4.24832e-05	0	2	3	36	V7BFL0; G7IDP3	V7BFL0; G7IDP3; Lj5g3v0988570.1 tr	0	1258.63	629.816	3.72	Found	Found	Found	Found
EDAEGVIGAELRNK___	4.00857e-05	0	2	2	3	V7BFL0; G7IDP3	V7BFL0; G7IDP3	1	1500.77	500.927	3.37	Found	Found	Not found	Not found
EDAIEYAK___	0.0168453	0.000258093	4	9	4	G7J524; G7JWM6; Lj0g3v0107149.1 Non Characterized Hit- tr; V7CF38	V7CBE7; Lj1g3v3641920.2 tr; G7J524; G7JWM6; G7J522; Lj0g3v0107149.1 Non Characterized Hit- tr; V7CF38; G7JLG0; Lj1g3v3137750.2 tr	0	938.447	469.727	2.65	Not found	Not found	Found	Found
EDATVSIVHSR___	0.0965546	0.00244947	1	4	2	A0A072U2F8	A0A072U2F8; V7B247; G7L3I6; A0A072U119	0	1213.62	405.211	2.53	Not found	Not found	Found	Found
EDAVGNIFGR___	0.00205558	0.00014326	2	3	1	G7I3Z0; Lj5g3v1174280.1 Non Characterized Hit- tr	G7I3Z0; Lj5g3v1174280.1 Non Characterized Hit- tr; V7BHX2	0	1077.53	539.268	3.02	Not found	Not found	Found	1 replicate
EDEDRLDEVGYDDVGGVRK___	3.15905e-05	0	1	1	2	A0A072VKP7	A0A072VKP7	2	2165.99	722.676	3.19	Not found	Not found	Found	Not found
EDENRLDEVGYDDVGGVR___	1.33532e-07	0	1	2	2	G7L3V5	G7L3V5; V7BIL6	1	2036.92	679.644	4.75	Not found	Not found	Found	Found
EDENRLDEVGYDDVGGVRK___	2.30532e-07	0	1	2	3	G7L3V5	G7L3V5; V7BIL6	2	2165.01	722.341	5.17	Not found	Not found	Found	2 replicates
EDFGGGHPDPNLTYAK___	6.95131e-07	0	2	5	9	Lj4g3v3099620.1 Non Characterized Hit- tr; G7L9S8	Lj4g3v3099620.1 Non Characterized Hit- tr; V7CU10; G7L9S8; Lj0g3v0187389.1 Non Characterized Hit- tr; Lj0g3v0298899.1 Non Characterized Hit- tr	0	1717.78	859.391	4.41	Not found	Not found	Found	Found
EDFPQLQFEAAWALTNIASGTSENTK___	4.72064e-08	0	5	11	3	G7KWI2; Lj5g3v1513590.1 tr; Lj6g3v1525950.1 tr; V7CAN7; G7I9F7	G7JHY7; B7FLW3; G7KWI2; G7IMW8; V7B074; V7BHI2; Lj5g3v1513590.1 tr; Lj6g3v1525950.1 tr; I3T5H6; V7CAN7; G7I9F7	0	2868.37	956.793	6.24	Not found	Not found	Found	Found
EDILYAVK___	0.593264	0.0428163	2	3	1	V7AE60; A0A072ULQ5	V7AE60; Lj3g3v3615680.1 Non Characterized Hit- tr; A0A072ULQ5	0	950.519	475.762	1.27	Not found	Not found	Found	Not found
EDKSYDLNFKEDNNDGSQK___	2.75407e-06	0	1	3	8	A0A072U338	I3STZ1; A0A072U338; A0A072UE69	2	2245.98	749.331	4.75	2 replicates	Not found	Found	Found
EDLIKDALIATR___	0.000293941	0	1	6	6	I3RZQ6	G7J4Q2; I3RZQ6; V7C1S7; G7JJC7; Lj5g3v0108300.1 tr; V7CRB8	1	1357.77	453.263	3.39	2 replicates	Found	Found	Found
EDLQSLWQK___	0.483538	0.0281209	1	2	1	A0A072U2E8	I3SG30; A0A072U2E8	0	1146.58	573.788	1.67	Not found	Not found	Not found	2 replicates
EDLWITSK___	0.235966	0.00951238	2	13	1	I3T6V6; V7ALC4	V7AKI2; A0A072TRV0; Lj3g3v1591680.1 Non Characterized Hit- tr; I3T6V6; V7APB9; Lj5g3v0110960.1 Non Characterized Hit- tr; V7AKF4; V7AMH7; V7ALC1; I3SWZ2; V7AMH2; B7FHX8; V7ALC4	0	991.509	496.259	1.31	Not found	Not found	1 replicate	Not found
EDNNLSLIEYELVNVVE___	0.400889	0.0212792	1	2	3	B7FKB1	B7FKB1; Lj0g3v0274709.1 Non Characterized Hit- tr	0	1991.98	996.497	2.72	Not found	Not found	Found	Found
EDQGGIQVDKLQEK___	6.67431e-07	0	1	1	21	A2Q3K2	A2Q3K2	1	1586.8	793.904	5.32	Found	Found	Found	Found
EDQGGIQVDKLQEKVHDPAGK___	0.087128	0.00212535	1	1	4	A2Q3K2	A2Q3K2	2	2291.16	459.038	2.44	2 replicates	Found	Not found	Not found
EDQLEYLEER___	0.000891237	0	5	9	5	G7K4R2; V7C4I2; Lj2g3v3318780.1 Non Characterized Hit- tr; G7IDZ4; V7BD88	G7K4R2; A0A072U9J1; V7C4I2; Lj2g3v3318780.1 Non Characterized Hit- tr; V7BA18; Lj6g3v0704480.1 Non Characterized Hit- tr; G7IDZ4; Lj0g3v0208599.1 Non Characterized Hit- tr; V7BD88	0	1323.61	662.306	3.21	Not found	Not found	Found	Found
EDTVQGDNSKDNIASVDNPPR___	0.518163	0.0313343	1	1	1	Lj4g3v0151560.1 Non Characterized Hit- tr	Lj4g3v0151560.1 Non Characterized Hit- tr	1	2271.05	568.516	1.62	Not found	Not found	1 replicate	Not found
EDVRDAFISLSAASLADLPAGSVIGTASLR___	0.0283228	0.000258093	1	5	1	G7JQM6	Lj2g3v2099820.1 Non Characterized Hit- tr; G7JQM6; I3S2N1; B7FKM8; B7FFZ8	1	3002.58	1001.53	2.36	Not found	Not found	Not found	1 replicate
EEADTEVLEILELYR___	0.00136945	0.00014326	1	2	3	G7KUM3	G7KUM3; I3S002	0	1821.91	607.975	3.18	Not found	Not found	Found	Found
EEAEKEIAEYR___	0.0303216	0.000258093	1	3	1	V7BJK5	V7BJK5; V7CIF0; V7CZQ7	1	1366.65	456.221	2.44	Not found	Not found	Found	Not found
EEAFGPVAPLLR___	0.000640109	0	1	2	4	Lj3g3v0948280.2 Non Characterized Hit- tr	V7BT57; Lj3g3v0948280.2 Non Characterized Hit- tr	0	1298.71	649.856	3.36	Found	Not found	Found	Found
EEAVQLALK___	0.0589485	0.000728409	2	4	2	I3S0L1; V7AR26	V7B315; I3S0L1; V7AR26; Lj1g3v2375870.1 tr	0	1000.57	500.788	1.79	Not found	Not found	Found	2 replicates
EEDYMSPSFNLR___1xOxidation [M5]	0.589467	0.0422643	1	1	1	V7BRB7	V7BRB7	0	1503.64	501.886	0.81	2 replicates	Not found	2 replicates	Not found
EEEEEEEGGAVMVVWPAASSR___2xOxidation [M12; W15]	0.202093	0.00781865	1	1	2	Lj6g3v2204860.1 Non Characterized Hit- tr	Lj6g3v2204860.1 Non Characterized Hit- tr	0	2323	581.507	2.22	Not found	Not found	1 replicate	1 replicate
EEEEKWVPVTK___	0.518163	0.0313343	2	5	1	V7C8K4; G7LAL7	A0A072VF11; V7C8K4; A0A072TV74; G7LAL7; I3SEJ9	1	1373.69	458.569	1.79	Not found	Not found	Found	2 replicates
EEEIFLEEK___	0.113946	0.00322154	1	1	1	I3SJ53	I3SJ53	0	1165.56	583.285	2.16	Not found	Not found	2 replicates	2 replicates
EEELNNLR___	0.0373972	0.000258093	2	2	5	P09918; G7IS30	P09918; G7IS30	0	1016.5	508.754	2.5	2 replicates	2 replicates	Found	2 replicates
EEELNNLRGDGTGER___	0.000597021	0	2	2	12	P09918; G7IS30	P09918; G7IS30	1	1688.78	563.599	3.74	Not found	Not found	Found	Found
EEELNNLRGDGTGERK___	0.00113732	0	2	2	7	P09918; G7IS30	P09918; G7IS30	2	1816.88	454.975	4.49	Not found	Not found	Found	Found
EEELQTLRGDGTGERK___	0.0143454	0.00014326	1	3	1	P14856	A0A072TLZ7; P14856; A0A072TNN2	2	1817.9	455.228	2.95	Not found	Not found	1 replicate	Not found
EEESIPLLLSLLEEDDFYVR___	2.9529e-06	0	1	1	1	A0A072UG57	A0A072UG57	0	2409.21	1205.11	4.27	Not found	Not found	1 replicate	Not found
EEFVYMAK___	0.305905	0.0125479	1	4	1	B7FIY3	T2DLL2; V7B850; B7FIY3; I3SCH2	0	1016.48	508.741	1.73	Not found	Not found	Found	2 replicates
EEGLSALWK___	0.0592775	0.000728409	1	6	2	A0A072UB99	V7AM70; A0A072UH03; V7B3K1; A0A072UB99; G7JR69; I3S7U4	0	1032.54	516.772	2.16	Not found	Not found	2 replicates	Found
EEIDENTTVYIDAGPK___	0.00145127	0.00014326	1	1	1	A0A072UQA8	A0A072UQA8	0	1793.84	897.434	1.39	Not found	Not found	Found	Not found
EELFAPVLYVMK___	0.00121231	0	1	2	1	G7IGF7	G7IGF7; I3SVD5	0	1438.77	719.885	3.11	Not found	Not found	1 replicate	Not found
EELLFALQEAER___	0.000845862	0	1	3	1	A0A072UQA8	A0A072TYS6; A0A072UQA8; A0A072USG1	0	1447.74	724.375	3.64	Not found	2 replicates	Found	Not found
EELLFALQEAERR___	0.000148115	0	1	3	1	A0A072UQA8	A0A072TYS6; A0A072UQA8; A0A072USG1	1	1603.84	535.285	3.94	Not found	Not found	1 replicate	2 replicates
EELWITSK___	0.0473928	0.000370994	1	3	4	B7FIV2	G7JTE5; B7FIV2; G7JTE4	0	1005.53	503.267	2.17	Not found	Not found	Found	2 replicates
EELWPYIPEFVDGAIGHIIQMSK___	5.60689e-07	0	1	1	3	G7JFF2	G7JFF2	0	2672.34	891.453	4.37	Not found	Not found	2 replicates	1 replicate
EEMSNVLR___	0.138346	0.00418395	1	9	1	G7IAL5	V7C0G8; I3T3U6; I3S4I6; G7IAL7; Lj2g3v0371730.1 tr; G7IAL5; V7BC32; Lj2g3v0371720.1 tr; Lj5g3v1999200.1 tr	0	977.472	489.239	2.01	Not found	Not found	1 replicate	Not found
EESRGNDEHVTVIR___	0.000423815	0	1	2	9	B7FIY3	B7FIY3; I3SCH2	1	1640.8	547.605	3.76	2 replicates	2 replicates	Found	Found
EESRGNEDHVAVIR___	0.00697957	0.00014326	1	1	3	T2DP01	T2DP01	1	1610.79	403.453	3.47	2 replicates	Not found	Found	Found
EETVTLGPAVK___	0.00321254	0.00014326	1	3	2	G7IPY3	G7IPY3; B7FGG2; B7FGP1	0	1143.63	572.316	2.68	Not found	Not found	Found	2 replicates
EEVAWYAGKR___	0.0428261	0.000370994	1	3	2	Lj4g3v0230920.1 Non Characterized Hit- tr	I3T7R3; Lj4g3v0230920.1 Non Characterized Hit- tr; I3T946	1	1208.61	403.54	2.59	Not found	Not found	Found	Found
EEVGADNFFLFGAK___	6.16131e-05	0	1	1	4	Lj2g3v1079510.1 tr	Lj2g3v1079510.1 tr	0	1543.74	772.375	3.65	Not found	Not found	Found	Found
EEVGLTLDK___	0.190475	0.00710789	2	2	1	Lj3g3v1048870.1 Non Characterized Hit- tr; V7BTD9	Lj3g3v1048870.1 Non Characterized Hit- tr; V7BTD9	0	1003.53	502.267	2.26	Not found	Not found	1 replicate	Not found
EEVKKPDVKPVQITG___	0.218493	0.00861133	1	1	1	V7B7M0	V7B7M0	1	1666.94	833.971	1.92	Not found	Not found	Found	Not found
EEVKVEIEDDRVLQISGER___	0.397623	0.0206722	2	11	1	V7CMD3; I3SLC2	V7CMD3; V7CMJ3; B7FMD9; A0A072UMU1; V7CQZ8; V7CPR7; Q2HTU2; I3SLC2; V7CQ29; T2DN13; G7KNT7	2	2243.15	561.544	2.17	Not found	Not found	1 replicate	Not found
EEVKVEIEEDR___	0.00431721	0.00014326	1	1	10	G7KBA2	G7KBA2	1	1374.67	458.895	2.71	Not found	Not found	Found	Found
EEVKVEIEEDRVLK___	8.30443e-06	0	1	1	3	G7KBA2	G7KBA2	2	1714.92	572.314	4.17	2 replicates	Found	Not found	Found
EEYNGVWK___	0.0852545	0.00189017	1	3	2	A0A072V1W7	B7FLQ0; A0A072V1W7; G7J2R7	0	1024.47	512.739	1.76	Not found	Not found	Found	2 replicates
EFADDILPR___	0.0237392	0.000258093	1	4	1	Lj1g3v2294860.1 tr	A0A072V4N9; Lj1g3v2294860.1 tr; Lj0g3v0276889.1 tr; A0A072VDS7	0	1075.54	538.275	2.39	Not found	Not found	Found	Found
EFADQIGIPFMETSAK___	4.5652e-06	0	2	7	2	A0A072TK26; V7APB3	A0A072TK26; A0A072TWJ2; V7APB3; Q40204; I3SAB6; Q40205; I3SBL5	0	1783.86	892.436	4.28	Not found	Not found	Found	Not found
EFAPSIPEK___	0.0566933	0.000491363	1	5	6	A0A072VMC4	A0A072VMC4; G7LBJ9; U5U073; V7BLB9; T2DPK7	0	1017.53	509.265	2.3	2 replicates	Found	Found	Found
EFDESGISFK___	0.00774464	0.00014326	2	3	3	G7IEX3; Lj5g3v2099540.1 Non Characterized Hit- tr	G7IEX3; Lj5g3v2099540.1 Non Characterized Hit- tr; A0A072VQF0	0	1158.53	579.767	2.03	Not found	Not found	Found	Found
EFDSMTPLDSWK___	0.000360203	0	1	5	2	V5N978	V5N978; V7D2X6; V7CZJ3; V7B753; Lj0g3v0054639.1 Non Characterized Hit- tr	0	1455.65	728.326	3.36	Not found	Not found	Found	2 replicates
EFDTSYVGFMEDGAK___	2.06724e-05	0	1	3	2	A0A072VR08	I3T854; A0A072W1F7; A0A072VR08	0	1695.72	848.365	3.21	Not found	Not found	2 replicates	Found
EFGNNTQSVQFSR___	7.37696e-05	0	1	4	11	G7IUL4	I3TAF1; G7IUL4; I3SD95; A0A072TL99	0	1513.7	757.353	3.54	Found	Found	Found	Found
EFGNNTQSVQFSREPNNLYNLNSYK___	3.82134e-07	0	1	1	6	G7IUL4	G7IUL4	1	2963.39	988.472	5.64	2 replicates	Found	Not found	2 replicates
EFGTVFLGDK___	0.00682003	0.00014326	1	1	5	G7J2R6	G7J2R6	0	1112.56	556.785	2.22	2 replicates	Not found	Found	Found
EFHMQDEDNGRPYRK___	0.397623	0.0206722	1	3	1	I3S8S0	V7C481; I3S8S0; V7APR3	1	1921.86	481.22	2.06	Not found	2 replicates	Found	Not found
EFIDVIK___	0.168067	0.00609532	1	1	2	A0A072VI72	A0A072VI72	0	863.487	432.246	1.55	Not found	Not found	2 replicates	Found
EFIEALK___	0.168067	0.00609532	1	3	4	B7FMC4	I3TAJ1; B7FMC4; I3T074	0	849.472	425.239	1.72	2 replicates	Not found	Found	Found
EFLDLIK___	0.136208	0.00407337	1	2	4	G7L7U1	V7CL42; G7L7U1	0	877.503	439.255	1.43	Not found	Not found	Found	Found
EFLEAQEK___	0.112147	0.00322154	1	4	1	G7JPM2	Lj3g3v3557050.1 Non Characterized Hit- tr; G7JPM2; Lj3g3v3557060.1 Non Characterized Hit- tr; V7AFE7	0	993.489	497.247	2.25	Not found	Not found	Found	2 replicates
EFLHVDDLADAVVFMMEK___	3.61865e-06	0	2	5	5	Lj6g3v0367980.1 Non Characterized Hit- tr; G7KRU3	Lj6g3v0367980.1 Non Characterized Hit- tr; Lj4g3v2151390.1 tr; G7KRU3; A0A072U5I2; V7B2Y2	0	2109	703.67	5.02	Not found	Not found	2 replicates	Found
EFLNTVVTDIIHLQNQK___	1.22118e-06	0	1	3	1	G7J816	Lj0g3v0312759.1 Non Characterized Hit- tr; G7J816; Lj0g3v0230649.1 Non Characterized Hit- tr	0	2012.08	671.365	4.36	Not found	Not found	2 replicates	2 replicates
EFMFYR___	0.429259	0.0232804	1	14	3	V7BWV9	V7AIK8; G7K1Y1; V7BDK1; A0A072VMK0; I3SLY4; V7AED4; Lj3g3v3314910.2 Non Characterized Hit- tr; V7BWV9; Lj3g3v3314910.1 Non Characterized Hit- tr; V7B7U2; G7IHV2; Lj3g3v0381590.1 Non Characterized Hit- tr; I3SBW9; A0A072UKS2	0	892.402	446.704	1.46	Not found	Not found	Found	Found
EFNFDK___	0.561086	0.0379054	1	1	3	V7CPK6	V7CPK6	0	799.362	400.184	1.18	Not found	Not found	Found	Found
EFNKTEDDLK___	0.14271	0.00450717	1	4	1	A0A072VDE6	V7CRH8; B7FJ82; V7AVK2; A0A072VDE6	1	1238.59	413.535	2.19	Not found	Not found	Found	Found
EFPELLSIK___	0.0428261	0.000370994	1	3	1	I3SMF8	I3SMF8; A0A072TI08; V7BWT5	0	1075.6	538.306	2.36	Not found	Not found	Found	2 replicates
EFQVNESFPFSISLAWK___1xOxidation [W16]	0.000678381	0	1	1	1	A0A072UGG8	A0A072UGG8	0	2045	1023	3.34	Not found	Not found	1 replicate	2 replicates
EFQVNESFPFSISLSWK___	9.63655e-05	0	0	2	1		V7BXL6; Lj3g3v0150720.1 Non Characterized Hit- tr	0	2045	1023	3.48	Not found	Not found	1 replicate	2 replicates
EFSAQDNKDLYAEEAAAQR___	9.30648e-05	0	1	7	2	G7JRR9	G7JRR9; V7AHH6; V7CIC1; G7K6H8; Lj2g3v2124900.1 Non Characterized Hit- tr; Lj3g3v3628910.1 Non Characterized Hit- tr; Lj3g3v3627880.1 Non Characterized Hit- tr	1	2155.99	719.332	4.67	Not found	Not found	Found	2 replicates
EFTSLFYSLQSWR___	1.51064e-05	0	1	4	9	A0A072VJB4	A0A072VCW5; A0A072VI93; A0A072VJB4; A0A072VIU0	0	1663.81	832.41	4.03	Not found	Not found	Found	Found
EFVAANDEEK___	0.00507729	0.00014326	1	2	5	G7IDU4	B7FIV8; G7IDU4	0	1151.52	576.263	2.34	Not found	Not found	Found	Found
EFVAANDEEKK___	0.001494	0.00014326	1	2	2	G7IDU4	B7FIV8; G7IDU4	1	1279.62	427.211	3.12	2 replicates	Found	Found	Found
EFVFSGR___	0.260575	0.0106909	1	1	2	G7J514	G7J514	0	841.42	421.214	1.78	Not found	Not found	Found	Not found
EFVLSIQRPR___	0.0669722	0.000966885	1	2	2	A0A072TUR1	V7CT96; A0A072TUR1	0	1244.71	415.575	2.28	Not found	Not found	Found	2 replicates
EFVPFVASVLIK___	0.00256241	0.00014326	1	1	9	Lj4g3v2267610.1 Non Characterized Hit- tr	Lj4g3v2267610.1 Non Characterized Hit- tr	0	1348.79	450.266	3.2	2 replicates	Not found	Found	Found
EFVSLDQLAELGVLSWK___	9.47849e-08	0	1	2	12	A0A072VQU1	A0A072VQU1; A0A072VPQ4	0	1934.03	967.517	5.26	Not found	Not found	Found	Found
EFVTSSDGR___	0.0471272	0.000370994	2	2	1	Lj6g3v0217230.1 Non Characterized Hit- tr; G7JI82	Lj6g3v0217230.1 Non Characterized Hit- tr; G7JI82	0	997.459	499.233	2.16	Not found	Not found	Not found	2 replicates
EFYGEGYDDSDKRIPDMTIINK___	0.00118449	0	2	6	3	Lj3g3v1131210.1 Non Characterized Hit- tr; A0A072ULI6	G7IAU0; Lj3g3v1131210.1 Non Characterized Hit- tr; A0A072ULI6; I3T407; B7FI57; A0A072VQZ5	2	2606.21	869.408	3.03	Not found	Not found	2 replicates	2 replicates
EFYPPMPTR___	0.451647	0.0254893	1	10	5	A0A072TU53	I3SFV6; I3SH19; G7JUL6; T2DQ10; I3S2Q6; G7JTL9; Lj3g3v0826090.1 Non Characterized Hit- tr; V7BWF9; A0A072TU53; G7JUL4	0	1137.54	569.272	2.11	Not found	Not found	Found	Found
EGALAEENMR___	0.00122646	0	2	5	3	Lj3g3v2316610.1 Non Characterized Hit- tr; Lj3g3v0965560.1 Non Characterized Hit- tr	V7BTG3; Lj3g3v2316610.1 Non Characterized Hit- tr; T2DM33; Lj1g3v1353680.1 Non Characterized Hit- tr; Lj3g3v0965560.1 Non Characterized Hit- tr	0	1119.51	560.257	3.3	Not found	Not found	Found	2 replicates
EGALSEENMR___	0.00137742	0.00014326	2	3	4	G7IH13; A0A072VT43	G7IH13; G7IH33; A0A072VT43	0	1135.5	568.255	3.22	Not found	Not found	Found	Found
EGATVAFTYVK___	0.000625411	0	2	3	21	G7JI03; V7CA00	Lj0g3v0127569.1 tr; G7JI03; V7CA00	0	1185.62	593.311	3.08	Found	Found	Found	Found
EGDFHILNGTSVKVPFMTSK___	0.0914826	0.00244947	1	1	5	Lj1g3v1147600.1 Non Characterized Hit- tr	Lj1g3v1147600.1 Non Characterized Hit- tr	1	2207.12	736.376	2.75	Not found	Found	2 replicates	Found
EGDHVLLPEYGGSQIK___	5.75934e-06	0	1	1	8	G7ZWL8	G7ZWL8	0	1741.88	871.44	4.23	Not found	Found	Found	Found
EGDILTLLESER___	3.19596e-05	0	1	4	6	Lj4g3v2121810.1 tr	Q2HWC2; V7D0H1; Lj4g3v2121810.1 tr; V7BL29	0	1374.71	687.859	4.06	2 replicates	2 replicates	Found	Found
EGDILTLLESEREAR___	0.0106981	0.00014326	1	4	1	Lj4g3v2121810.1 tr	Q2HWC2; V7D0H1; Lj4g3v2121810.1 tr; V7BL29	1	1730.89	577.635	2.52	2 replicates	Found	Not found	Found
EGDIVWGITNWEEYSLIPAAQIHFK___	1.09994e-06	0	1	4	1	B7FL02	B7FL02; I3SRH2; A0A072TME8; A0A072TWV7	0	2916.46	972.815	5.56	Not found	Not found	2 replicates	Not found
EGDMTNLLK___	0.0834183	0.00189017	1	4	1	A0A072V293	B7FJQ1; B7FH27; A0A072V293; I3SFA2	0	1020.5	510.757	1.66	Not found	Not found	Not found	1 replicate
EGDSLFIMPNK___	0.116385	0.0033225	1	3	1	G7LD89	A0A072TV90; A0A072TX42; G7LD89	0	1250.61	625.809	1.98	Not found	Not found	2 replicates	Not found
EGDSLFIMPNKDQVK___	0.000146404	0	1	3	3	G7LD89	A0A072TV90; A0A072TX42; G7LD89	1	1720.86	574.29	3.5	Not found	Not found	Found	Found
EGEGWDTPDVGDEVHVHYTGTLLDGTK___1xOxidation [W5]	0.00172723	0.00014326	1	2	1	G7LF61	I3S5Y1; G7LF61	0	2943.33	736.591	3.91	Not found	Not found	Not found	1 replicate
EGEIYLASPYTAAASALTGYVTDPR___	5.40283e-06	0	1	2	2	G7I6Q7	G7I6Q7; Lj6g3v0096480.1 tr	0	2616.28	872.767	4.03	Not found	Not found	Not found	Found
EGFEGQISAK___	0.00412168	0.00014326	1	2	4	Lj1g3v4916360.1 tr	Lj3g3v0951030.1 tr; Lj1g3v4916360.1 tr	0	1065.52	533.264	2.43	Not found	Not found	Found	Found
EGGADVIETYVFWNGHEPVR___	2.62317e-05	0	1	2	1	V7C8J4	Lj4g3v2603610.1; V7C8J4	0	2275.08	759.028	3.85	Not found	Not found	2 replicates	Not found
EGGNSEWRWSDVSNPIYK___	0.00560236	0.00014326	1	3	2	G7JWI7	G7JWI7; G7JWI6; A0A072VG65	1	2123.98	1062.49	2.94	Not found	Not found	Found	Not found
EGHRVVVVEYDQDGHQNTK___	3.04667e-07	0	1	1	6	Lj3g3v3754400.1 Non Characterized Hit- tr	Lj3g3v3754400.1 Non Characterized Hit- tr	1	2210.06	553.269	6.09	2 replicates	Found	Not found	2 replicates
EGHYIIASDWK___	0.104645	0.00301513	1	4	2	A0A072VNM9	B7FIJ7; T2DP44; A0A072VNM9; V7BH19	0	1318.64	440.217	2.05	Not found	Not found	Found	2 replicates
EGILSTPAVSAVIR___	0.00148536	0.00014326	2	3	4	V7BFS2; G7IC41	V7BFS2; G7IC40; G7IC41	0	1412.81	706.91	3.71	Not found	Not found	Found	Found
EGINVEEAFQTIAK___	6.56785e-05	0	1	2	5	G7JG44	B7FGK8; G7JG44	0	1548.79	774.899	4.05	Not found	Not found	Found	Found
EGISAEVINLR___	0.0252753	0.000258093	1	3	1	V7AZT1	V7AZT1; B7FJJ4; Lj0g3v0357579.1 Non Characterized Hit- tr	0	1200.66	600.83	2.43	Not found	Not found	2 replicates	Not found
EGLEELSK___	0.148715	0.00493317	1	1	2	G7J5I7	G7J5I7	0	904.462	452.735	2.13	Not found	Not found	Found	2 replicates
EGLELLK___	0.200117	0.00760774	4	10	6	Lj1g3v4694440.1 Non Characterized Hit- tr; G7KNB8; V7CZL3; A0A072U338	Lj1g3v4694440.1 Non Characterized Hit- tr; G7KNB8; Lj0g3v0293939.2 Non Characterized Hit- tr; V7C660; V7CZL3; Lj0g3v0293939.1 Non Characterized Hit- tr; I3STZ1; A0A072U338; A0A072UE69; U5U2I9	0	801.472	401.24	1.97	2 replicates	Not found	Found	Found
EGLHYNPYFPGGAIAMPK___	0.00604005	0.00014326	1	7	1	G7KN93	I3S7F6; Lj5g3v0931370.1 Non Characterized Hit- tr; V7C3R3; G7KN93; Lj0g3v0237849.1 Non Characterized Hit- tr; G7KN99; V7B8T3	0	1961.96	654.656	3.3	Not found	Not found	Found	Not found
EGLHYNPYFPGGAIAMPK___1xOxidation [M16]	0.405817	0.0215526	1	7	2	G7KN93	I3S7F6; Lj5g3v0931370.1 Non Characterized Hit- tr; V7C3R3; G7KN93; Lj0g3v0237849.1 Non Characterized Hit- tr; G7KN99; V7B8T3	0	1977.95	659.984	2.35	Not found	Not found	Found	Found
EGLPAFPMGK___	0.0566933	0.000491363	1	4	4	G7JCK0	A0A072VCE6; V7AL80; G7JCK0; B7FLH4	0	1046.53	523.772	2.1	Not found	Not found	Found	2 replicates
EGLPLSFR___	0.329872	0.014331	1	1	2	A0A072UM09	A0A072UM09	0	918.504	459.756	1.81	Not found	Not found	2 replicates	Not found
EGLSVLAK___	0.553559	0.0365067	2	4	1	H6WP29; Lj6g3v2043160.1 tr	H6WP29; G7IP10; A2Q4Q6; Lj6g3v2043160.1 tr	0	816.483	408.744	1.48	Not found	Found	Found	Found
EGLTSEAAEQR___	0.000267855	0	1	1	3	A0A072URD6	A0A072URD6	0	1190.56	595.785	3.25	Not found	Not found	Found	Not found
EGLVSDAIESFIR___	1.42538e-05	0	4	7	3	A0A072UXN6; V7CZE8; W8E7A2; G7K259	A0A072UXN6; V7BP18; G7JBT5; V7CZE8; Lj0g3v0267479.1 Non Characterized Hit- tr; W8E7A2; G7K259	0	1435.74	718.374	3.35	Not found	Not found	Found	Found
EGLYIGPPQK___	0.106903	0.00312324	1	4	1	A0A072TIB9	A0A072TK75; A0A072TIB9; V7C268; V7C4F5	0	1101.59	551.3	2.61	Not found	Not found	Found	Not found
EGNDLIVTQK___	0.087128	0.00212535	1	5	1	B7FHS3	B7FHS3; A0A072VM07; I3SN07; I3SZ11; I3S5V6	0	1116.59	558.798	1.55	Not found	Not found	1 replicate	Not found
EGNLIWPLLLDNVRPDMR___	0.00416972	0.00014326	1	8	1	T2DNM0	V7C9N5; V7CUS9; G7JGT1; T2DNM0; G7JGT0; B7FM78; I3SVI9; Lj0g3v0350589.1 Non Characterized Hit- tr	0	2151.14	717.719	3.64	Not found	Not found	2 replicates	Not found
EGNQNEWIQAHVFDEHK___	0.0113978	0.00014326	1	1	2	A0A072UXW2	A0A072UXW2	0	2080.95	520.992	3.61	Not found	Not found	Found	Found
EGPVVLFLHGFPELWYSWR___	2.52425e-06	0	5	14	4	G7KXL9; A0A072U5U0; A2Q324; A2Q320; B7FKA3	G7KXI1; I3SFW3; A0A072UFD9; A2Q321; I3SZ37; B7FJM9; G7KXL9; G7KXM0; A0A072U5U0; A0A072UFD5; A2Q324; A2Q320; B7FKA3; I3SM55	0	2332.19	778.07	5.09	Not found	Not found	Found	Found
EGQEEVAEDWLEK___	0.00031516	0	2	2	3	V7BNU4; A0A072UWD1	V7BNU4; A0A072UWD1	0	1561.7	781.356	3.78	Not found	Not found	Found	Not found
EGQEITITTDYDIK___	0.000438844	0	1	1	1	V7C1T5	V7C1T5	0	1625.79	813.399	3.06	Not found	Not found	1 replicate	Not found
EGQSDIYYITGESK___	1.32941e-05	0	1	1	4	Lj2g3v3318780.1 Non Characterized Hit- tr	Lj2g3v3318780.1 Non Characterized Hit- tr	0	1589.73	795.369	3.1	Not found	Not found	Found	2 replicates
EGRFETTPASHSGG___	0.192372	0.00720272	1	1	1	G7JG54	G7JG54	1	1432.65	478.221	2.4	Not found	Not found	Found	2 replicates
EGSFIIQIK___	0.00792566	0.00014326	1	1	6	A0A072VDK7	A0A072VDK7	0	1034.59	517.796	2.62	Not found	Not found	Found	Found
EGSKYGMDEYLEIK___	0.0203476	0.000258093	2	3	3	Lj3g3v0948280.2 Non Characterized Hit- tr; A0A072VAA5	V7BT57; Lj3g3v0948280.2 Non Characterized Hit- tr; A0A072VAA5	1	1661.77	554.595	2.6	2 replicates	Found	Not found	Found
EGSLPLTGQYSPR___	0.000267855	0	1	1	6	A0A072TUR1	A0A072TUR1	0	1404.71	702.859	2.77	2 replicates	Found	Found	Found
EGSPYYSTAR___	0.00788001	0.00014326	1	2	1	G7JL66	I3S837; G7JL66	0	1130.51	565.76	2.34	Not found	Not found	Not found	Found
EGSSIINSTSVNAYTGKAETLDYTSTK___	5.51748e-05	0	1	1	11	G7JI03	G7JI03	1	2837.37	946.454	5.1	2 replicates	2 replicates	Found	Found
EGSSIINSTSVNAYTGKAETLDYTSTKGAIVAFTR___	0.000939044	0	1	1	3	G7JI03	G7JI03	2	3652.83	1218.27	2.89	Found	Not found	Not found	Not found
EGSSIINTTSVNAYK___	7.62837e-07	0	2	6	44	I3SYP3; I3SGZ5	I3SYP3; I3SGZ5; G7I824; Lj0g3v0205639.3 Non Characterized Hit- tr; Lj0g3v0205639.2 Non Characterized Hit- tr; Lj5g3v1494580.2 Non Characterized Hit- tr	0	1583.79	792.399	4.62	Found	2 replicates	Found	Found
EGTDFVR___	0.192372	0.00720272	1	2	1	Lj0g3v0294419.1 Non Characterized Hit- tr	V7AYI0; Lj0g3v0294419.1 Non Characterized Hit- tr	0	823.394	412.201	1.42	Not found	Not found	2 replicates	2 replicates
EGTESSAFWSALGGK___	0.441243	0.024441	1	1	1	V7BI54	V7BI54	0	1526.71	763.857	1.78	Not found	Not found	Not found	1 replicate
EGTTMLLPSSASNPANMMAQALTMYK___	4.12671e-05	0	1	3	1	I3RZL5	G7J9N5; V7AVV9; I3RZL5	0	2758.29	920.106	4.24	Not found	Not found	Not found	1 replicate
EGVAEAGMIPFR___	0.000137342	0	1	1	5	G7IRL3	G7IRL3	0	1276.64	638.822	3.58	2 replicates	Found	Found	Found
EGVIQHSTINNLGIGR___	0.00377856	0.00014326	1	2	1	I3T683	G7ZUV5; I3T683	0	1707.91	569.975	3.46	Not found	Not found	Found	2 replicates
EGVITIADGK___	0.00685957	0.00014326	3	4	1	Q1RSH3; Q1RSH4; Lj0g3v0215859.1 tr	Q1RSH3; Q1RSH4; Lj0g3v0215859.1 tr; Lj5g3v1697130.1 tr	0	1002.55	501.776	2.56	Not found	Not found	Found	2 replicates
EGVMVAADSR___	0.00190627	0.00014326	1	4	2	G7J5I9	G7J5I9; I3SD55; V7AZ89; I3S237	0	1034.49	517.75	2.64	Not found	Not found	Found	2 replicates
EGVPTAVSHGLWLNIPDYDAPTQLVKPHER___	4.39069e-12	0	1	1	11	G7JWW6	G7JWW6	0	3339.71	835.682	7.45	Not found	Not found	Found	Found
EGVPTAVSHGLWLNIPDYDAPTQLVKPHER___1xOxidation [W12]	2.66929e-05	0	1	1	1	G7JWW6	G7JWW6	0	3355.71	671.946	5.86	Not found	2 replicates	1 replicate	Not found
EGVPTAVSHGLWLNIPDYDAPTQLVKPLER___	6.19929e-13	0	2	2	3	A0A072TX38; Q69F96	A0A072TX38; Q69F96	0	3315.74	1105.92	8.93	Not found	Not found	Found	2 replicates
EGVVLAVEK___	0.0176354	0.000258093	2	9	2	Lj5g3v2240990.1 tr; I3SSX1	V7BJF9; I3SRR7; B7FHA1; Lj5g3v2240990.1 tr; I3T6D3; V7BAJ0; B7FGZ3; I3SSX1; I3S7P7	0	943.546	472.276	2.99	Not found	Not found	2 replicates	2 replicates
EGVVYGAGIGPGVYDIHSPR___	1.54191e-09	0	1	1	5	G7L0I7	G7L0I7	0	2043.03	1022.02	6.07	Not found	Not found	Found	2 replicates
EGWPEFAPYDAIHVGAAAPEIPQPLIDQLKPGGR___	9.13354e-07	0	1	2	1	A0A072UYZ4	A0A072UYZ4; Lj0g3v0355109.1 tr	0	3639.86	910.717	4.81	Not found	Not found	Found	2 replicates
EGYPFGSLVDFAPDSMGHPIFSFSPLAIHTR___	7.36707e-07	0	1	1	2	A0A072UHJ3	A0A072UHJ3	0	3392.64	848.915	3.41	Not found	Not found	2 replicates	Not found
EGYQEMGR___	0.0592775	0.000728409	2	2	3	I3S509; A0A072UBI6	I3S509; A0A072UBI6	0	969.409	485.208	2.15	Not found	Not found	Found	2 replicates
EGYQSLLNTDMER___	3.67408e-05	0	2	4	6	V7CD28; G7JD38	V7CD28; B7FJF0; I3SFX4; G7JD38	0	1555.71	778.353	4.08	Not found	Not found	Found	Found
EGYQSLLNTDMER___1xOxidation [M11]	0.000179409	0	2	4	2	V7CD28; G7JD38	V7CD28; B7FJF0; I3SFX4; G7JD38	0	1571.7	786.351	3.66	Not found	Not found	1 replicate	1 replicate
EGYSWWIR___	0.026154	0.000258093	2	3	3	Lj1g3v1218940.1 Non Characterized Hit- tr; G7JAA1	Lj1g3v1218940.1 Non Characterized Hit- tr; G7JAA1; A0A072V1K8	0	1096.52	548.763	2.46	Not found	Not found	Found	2 replicates
EHALLAFTLGVK___	4.19925e-05	0	3	9	33	Lj1g3v3690420.1 tr; G7KN61; G7I7M0	V7C080; Lj1g3v3690420.1 tr; G7KN61; Lj2g3v0237250.1 tr; V5N8W1; G7I9L3; G7I7M0; A0A072VPF0; Lj0g3v0069149.1 tr	0	1298.75	433.587	4.1	Found	Found	Found	Found
EHALLAFTLGVR___	0.0150197	0.000258093	1	3	4	Lj5g3v1699430.1 tr	Lj5g3v1699430.1 tr; G7JLV1; V7BFQ4	0	1326.75	442.923	3.36	Not found	Not found	Found	Found
EHALLSFTLGVK___	0.0369764	0.000258093	1	3	1	V7C335	T2DPT7; V7C335; T2DNZ4	0	1314.74	438.918	2.91	Not found	Not found	1 replicate	Not found
EHAPSIIFMDEIDSIGSAR___	6.08193e-07	0	1	6	7	A0A072UQA3	V7AQB5; A0A072UQA3; B7FK33; Lj3g3v2038730.1 tr; V7ATC4; I3S1L7	0	2088.01	696.673	5.45	2 replicates	Not found	Found	Found
EHAPVALGAAGVSAVVAESYAR___	7.01695e-06	0	1	1	2	V7APZ2	V7APZ2	0	2125.1	709.037	5.53	2 replicates	Not found	Found	Found
EHGLTLQNFASIR___	0.399254	0.0207723	1	1	1	A0A0C3UMZ7	A0A0C3UMZ7	0	1485.78	495.93	1.91	Not found	Not found	1 replicate	Not found
EHGVHGHVFAGAGNTAK___	2.68484e-05	0	1	2	2	G7JBW9	G7JBW9; I3SY21	0	1688.83	422.962	4.91	Not found	Not found	2 replicates	1 replicate
EHLEIPEWQVFGGSWGSTLALAYSQSHPDKVTGMVLR___	6.82183e-09	0	1	1	3	V7BQN7	V7BQN7	1	4126.05	826.015	6.7	Not found	Not found	Not found	2 replicates
EHLEPNLEGLTVEEAIQNK___	1.07173e-10	0	2	2	10	P09918; G7IS30	P09918; G7IS30	0	2163.09	721.703	7.52	Not found	Not found	Found	Found
EHLEPNLEGLTVEEAIQNKK___	2.95133e-11	0	2	2	16	P09918; G7IS30	P09918; G7IS30	1	2291.19	764.403	8.37	Not found	Not found	Found	Found
EHNKPVQEVIAEMTDGGVDR___	2.5411e-09	0	1	6	31	T2DLR9	V5N927; T2DM28; V5NAV5; V5N8Z3; V5N936; T2DLR9	0	2224.07	742.026	5.54	2 replicates	Not found	Found	Found
EHNKPVQEVIAEMTDGGVDR___1xOxidation [M13]	0.041401	0.000370994	1	6	1	T2DLR9	V5N927; T2DM28; V5NAV5; V5N8Z3; V5N936; T2DLR9	0	2240.06	560.77	1.93	Not found	Not found	1 replicate	Not found
EHNVQAYFFGDYWEDIGTIK___	5.39542e-08	0	1	1	5	G7J745	G7J745	0	2432.12	811.377	6.57	Not found	Not found	Found	Found
EHQIIDTLVGPTLKDEVMK___	2.39238e-08	0	2	8	11	V7C8K4; G7LAL7	A0A072VF11; V7C8K4; V7CT27; Lj1g3v4694270.1 tr; A0A072TV74; G7LAL7; Lj2g3v0156840.1 tr; I3SEJ9	1	2166.15	722.721	6.02	Not found	Not found	Found	Found
EHVVGWYSTGPK___	0.000144713	0	2	7	2	Lj0g3v0268859.2 Non Characterized Hit- tr; G7JB60	Lj0g3v0268859.2 Non Characterized Hit- tr; G7JB60; Lj2g3v2702320.1 Non Characterized Hit- tr; I3STB8; V7CZG2; I3S3L3; B7FLW2	0	1359.67	680.337	2.82	Not found	Not found	Found	Found
EHWATYGR___	0.205088	0.00799254	2	4	1	V7BFS2; G7IC41	V7BFS2; A0A072VP01; G7IC40; G7IC41	0	1019.47	510.237	1.98	Not found	2 replicates	Found	2 replicates
EHYLNTEEFIDAVAAELK___	2.49509e-06	0	1	1	5	Lj1g3v0488980.1 tr	Lj1g3v0488980.1 tr	0	2092.02	698.012	5.62	Not found	Not found	2 replicates	Found
EIAASSPVFVFSK___	6.7614e-05	0	1	1	11	G7J5D8	G7J5D8	0	1381.74	691.372	3.51	Found	Found	Found	Found
EIAAYDIQTTR___	0.00118449	0	1	6	2	A0A072UH43	V7B8Y3; B7FLQ7; Lj2g3v3163950.1 Non Characterized Hit- tr; B7FJA6; I3T4E6; A0A072UH43	0	1280.65	640.827	2.91	Not found	Not found	Found	2 replicates
EIAEAYLGSAIK___	0.0004414	0	1	1	3	Q2HT97	Q2HT97	0	1264.68	632.842	3.26	2 replicates	2 replicates	Found	Found
EIAEAYLGSTVK___	0.000891237	0	1	6	5	G7KWU8	Lj1g3v3219230.1 tr; Lj1g3v3219240.1 Non Characterized Hit- tr; Lj1g3v3218000.2 tr; V7CZ55; G7KWU8; Lj1g3v3218000.1 tr	0	1280.67	640.841	3.21	Not found	2 replicates	Found	Found
EIAEGVDLMVVR___	0.000583312	0	1	1	1	Lj3g3v0030650.1 tr	Lj3g3v0030650.1 tr	0	1330.7	665.857	3.29	Not found	Not found	Found	Not found
EIAELYESEQNIDQALVYYEK___	0.00636283	0.00014326	1	3	1	V5N978	V5N978; V7D2X6; V7CZJ3	0	2547.21	849.742	3.4	Not found	Not found	2 replicates	2 replicates
EIAQDFK___	0.610373	0.0464548	1	14	2	G7L647	V7BZ61; I3SDR8; Lj0g3v0346529.1 tr; G7I5Z6; I3SG68; I3SHA6; Lj2g3v2574450.1 tr; I3SP99; Lj1g3v2391180.1 tr; G7L647; G7IHB8; V7CZU0; G7JF63; Lj6g3v1126420.1 tr	0	850.431	425.719	1.54	Not found	Not found	Found	2 replicates
EIAQDFKTDLR___	0.00651174	0.00014326	1	8	3	G7L647	V7BZ61; I3SHA6; Lj2g3v2574450.1 tr; I3SP99; G7L647; G7IHB8; V7CZU0; G7JF63	1	1335.69	445.902	2.82	Found	Found	2 replicates	Found
EIAQTISNSANK___	7.16579e-05	0	1	1	6	Lj0g3v0108469.1 Non Characterized Hit- tr	Lj0g3v0108469.1 Non Characterized Hit- tr	0	1275.65	638.333	3.38	Not found	Not found	Found	Found
EIASGIIPDPGSLK___	9.00802e-06	0	1	1	11	V7B4H9	V7B4H9	0	1396.77	698.888	3.54	Not found	Found	Found	Found
EIASGTIPDPGSLK___	1.91688e-05	0	1	3	9	A0A072TMR3	A0A072TMR3; I3STX2; V7ANJ8	0	1384.73	692.867	3.47	Found	Not found	Not found	Found
EIASGTIPDPGSLKAK___	0.0386878	0.000370994	1	1	1	A0A072TMR3	A0A072TMR3	1	1583.86	528.626	2.58	2 replicates	Not found	Not found	2 replicates
EIDIGVPDEIGRLEVLR___	0.000280595	0	1	3	3	A0A072VC98	Lj0g3v0125859.1 Non Characterized Hit- tr; A0A072VC98; A0A072VMP1	1	1923.05	641.69	2.99	Not found	Not found	Found	Found
EIDIGVPDEVGRLEVLR___	0.00171724	0.00014326	4	5	1	V7AJN0; G7L3V5; V7B0N8; A0A072VKP7	V7AJN0; G7L3V5; V7B0N8; A0A072VKP7; V7BIL6	1	1909.04	637.018	2.81	Not found	Not found	2 replicates	2 replicates
EIDWFYEGGAAAIFPDAWEPFR___	0.000399901	0	1	1	2	Lj1g3v4156040.2 tr	Lj1g3v4156040.2 tr	0	2587.19	863.067	2.89	Not found	Not found	2 replicates	1 replicate
EIDWFYEGGAAAIFPDAWEPFRDLIPENER___	4.10632e-08	0	1	1	1	Lj1g3v4156040.2 tr	Lj1g3v4156040.2 tr	1	3553.67	1185.23	5.1	Not found	Not found	2 replicates	1 replicate
EIDYMLK___	0.353574	0.0168343	1	1	3	G7JVD3	G7JVD3	0	911.454	456.231	1.41	Not found	2 replicates	Found	Found
EIEDAVSDLR___	0.0127879	0.00014326	2	6	1	V7CM26; A0A072V484	Lj0g3v0152189.1 Non Characterized Hit- tr; Q01899; V7BTF5; V7CM26; A2Q199; A0A072V484	0	1146.56	573.786	1.93	2 replicates	Not found	Found	2 replicates
EIEDAVSELR___	0.422488	0.0227054	1	1	1	Lj6g3v2192100.1 Non Characterized Hit- tr	Lj6g3v2192100.1 Non Characterized Hit- tr	0	1160.58	580.796	1.98	Not found	Not found	Found	2 replicates
EIEDETDRLTEKSK___	0.243955	0.00991004	1	1	1	V7CC82	V7CC82	2	1692.83	564.947	1.73	Not found	Not found	1 replicate	Not found
EIEGLPATALGLAAQSAVTK___	6.0333e-06	0	1	1	10	V7CM38	V7CM38	0	1940.07	647.362	5.78	Not found	Not found	Found	Found
EIEGWTAR___	0.0460791	0.000370994	2	6	5	I3SJY8; V7BP91	Lj1g3v0052590.1 Non Characterized Hit- tr; Lj6g3v1887720.1; V7CIK0; I3SJY8; V7BP91; I3SUM7	0	961.474	481.239	2.08	Not found	2 replicates	Found	Found
EIEIDIEPTDTIDR___	0.00031516	0	1	6	1	A0A072UL69	Lj0g3v0119929.1 Non Characterized Hit- tr; V7BTM8; I3SQ41; G7K8J5; A0A072UL69; V7BW88	0	1658.81	829.912	4.02	Not found	Not found	1 replicate	Not found
EIELQVTER___	0.0230717	0.000258093	1	1	1	A0A072V2V0	A0A072V2V0	0	1116.59	558.799	2.6	Not found	Not found	2 replicates	Not found
EIENGMLWEVEGK___	0.000674453	0	2	7	2	B7FGX4; I3T0E1	B7FH15; G7I8P9; B7FGX4; G7I8Q1; V7BGD2; A0A072VM46; I3T0E1	0	1533.73	767.364	2.55	Not found	Not found	Found	2 replicates
EIFMPALSSTMTEGK___	0.000144713	0	1	11	1	T2DP02	V7BAP6; B7FLU7; Lj2g3v1155540.1 tr; Lj3g3v0708190.1 Non Characterized Hit- tr; I3RZE4; Lj5g3v1853260.1 Non Characterized Hit- tr; A0A072VNF5; V7BDN1; T2DP02; A0A072VR15; V7C5H1	0	1641.79	821.396	2.86	2 replicates	Not found	Found	2 replicates
EIFRTDGENTLK___	0.00271539	0.00014326	1	1	8	P09918	P09918	1	1422.72	711.865	4.01	Not found	2 replicates	Found	Found
EIFRTDGENTLKYPPPK___	0.00133028	0.00014326	1	1	8	P09918	P09918	2	2005.04	502.014	4.04	2 replicates	Found	2 replicates	Found
EIFRTDGEQVLK___	0.00618145	0.00014326	1	7	18	P14856	A0A072TLZ7; O24320; P14856; G7K036; A0A072TNN2; V7BZK0; G7K037	1	1434.76	717.884	4.04	2 replicates	Found	Found	Found
EIFTPMYFFLAR___	0.00240406	0.00014326	1	9	2	V7BSB6	V7BSB6; B7FHJ5; B7FHU0; I3SYX6; I3SCD1; Lj3g3v0825030.2 tr; V7AD53; V7ADU0; Lj3g3v0825030.1 tr	0	1534.78	767.891	2.4	Not found	2 replicates	Found	Found
EIGELIAK___	0.227093	0.00901245	4	5	1	V7BHP9; Q1RSH3; V7BEC0; Q1RSH4	V7BHP9; Q1RSH3; V7BEC0; Q1RSH4; Lj5g3v1697130.1 tr	0	872.509	436.758	1.91	Not found	Not found	Found	2 replicates
EIGFIVYSIGKPLDAWLK___	2.57433e-07	0	2	5	4	Lj2g3v1254000.1 tr; G7L571	Lj2g3v1254000.1 tr; Lj2g3v1079540.1 tr; G7L571; I3S6M2; I3SWY5	0	2049.14	683.718	4.3	Not found	Not found	2 replicates	Found
EIGFTFSFPVK___	0.0861865	0.00189017	1	12	2	G7L7F0	Lj4g3v3043790.1 tr; Lj0g3v0022069.1 Non Characterized Hit- tr; I3SY53; G7I766; A0A072VFJ6; A0A072TWT5; Lj1g3v1302660.1 Non Characterized Hit- tr; Lj0g3v0022669.1 Non Characterized Hit- tr; G7L7F0; V7CJ90; G7LGP4; Lj2g3v2089780.3 Non Characterized Hit- tr	0	1271.67	636.338	1.87	Not found	Not found	1 replicate	Not found
EIGVLNDWETK___	0.00282786	0.00014326	1	1	6	G7J9T0	G7J9T0	0	1303.65	652.329	2.92	Not found	Not found	Found	Found
EIIEISR___	0.606569	0.0456102	1	2	1	V7ALQ8	V7ALQ8; V7AKX6	0	859.488	430.247	1.16	Not found	Not found	Found	Found
EIILVEGLK___	0.0619734	0.000728409	1	4	2	A0A072VR08	I3T854; Lj5g3v2133690.1 Non Characterized Hit- tr; V7BBS2; A0A072VR08	0	1013.62	507.316	2.15	Not found	Not found	Found	Found
EIKDILVR___	0.126612	0.0035402	3	9	3	B7FL97; V7C884; V7CSW5	B7FMP2; G7K0S3; B7FL97; I3T338; V7C884; V7CSW5; B7FLC1; G7LBJ0; G7JK13	1	985.604	493.305	1.94	Not found	Not found	Found	Found
EIKFEFPAMDTI___	0.161388	0.00579138	1	5	4	G7L520	S4T017; G7JG19; G7KLK5; G7L520; G7J103	1	1440.71	720.858	3.03	Not found	Not found	Found	2 replicates
EILEANGLDSSGSDLEITR___	4.75868e-09	0	1	1	2	V7AFT3	V7AFT3	0	2018.99	1010	6.2	Not found	Not found	Found	Not found
EILEANGLDSSGSDLEITRR___	6.80079e-05	0	1	1	1	V7AFT3	V7AFT3	1	2175.09	725.698	4.49	Not found	Not found	Found	Found
EILQESR___	0.109789	0.00312324	3	8	1	Lj2g3v1203440.2 Non Characterized Hit- tr; A0A072TVH5; V7B9I0	Lj2g3v1203440.1 Non Characterized Hit- tr; Lj2g3v3337750.2 tr; Lj2g3v1203440.2 Non Characterized Hit- tr; A0A072TVH5; V7B9I0; V7CJW6; Lj2g3v3337750.3 tr; G7KEN6	0	874.463	437.735	1.78	Not found	Not found	2 replicates	Found
EIMFLHQFLSK___	0.000304366	0	1	1	8	G7L0J4	G7L0J4	0	1392.73	696.871	4.01	Not found	Not found	Found	Found
EIMPVLMDTLIASLASASSER___	2.19761e-09	0	1	1	3	A0A072U5F0	A0A072U5F0	0	2234.14	1117.57	4.53	Not found	Not found	Found	Found
EIMPVLMDTLIASLASASSERR___	0.000275748	0	1	1	1	A0A072U5F0	A0A072U5F0	1	2390.24	797.419	3.49	Not found	Not found	Not found	2 replicates
EIMVDMVMDVLR___	0.000225022	0	1	2	3	A0A072UGQ1	G7KXL5; A0A072UGQ1	0	1450.71	725.857	3.51	Not found	Not found	Found	Found
EIPFTGILSNKPEENPDFFNWNR___	2.04791e-06	0	1	1	1	Q2HRU2	Q2HRU2	0	2764.34	922.118	4.1	Not found	Not found	Found	Not found
EIPMNDLIGLQGEK___	0.000875848	0	1	1	1	A0A072U5G6	A0A072U5G6	0	1556.8	778.902	3.17	Not found	Not found	Found	Found
EIPMNDLIGLQGEK___1xOxidation [M4]	0.00113732	0	1	1	1	A0A072U5G6	A0A072U5G6	0	1572.79	786.9	3.15	Not found	Not found	1 replicate	Not found
EIPSLQLINQTLSYAR___	7.49658e-07	0	2	6	7	B7FL82; Lj4g3v0282330.1 Non Characterized Hit- tr	I3STI7; B7FL82; V7CL94; Lj3g3v2905140.1 Non Characterized Hit- tr; I3SM60; Lj4g3v0282330.1 Non Characterized Hit- tr	0	1846.01	923.507	4.52	Not found	Not found	Found	Found
EIPSTVVYEDDKVLAFR___	1.95926e-07	0	2	3	2	G7KP65; V7C2I4	Lj1g3v4058490.1 Non Characterized Hit- tr; G7KP65; V7C2I4	1	1981.03	661.013	4.79	Not found	Not found	Found	2 replicates
EIQAAFR___	0.521856	0.0318916	6	15	3	G7IH71; V7AHW1; Lj3g3v1061390.1 gi; Lj3g3v0428380.1 tr; G7IU25; A0A072TPW7	Lj0g3v0198289.1 tr; A0A072U184; Q8H945; G7IH71; V7AHW1; Q9AU12; Lj3g3v1061390.1 gi; Lj3g3v0428380.1 tr; V7BWG6; Q8H946; G7IU25; G7JCL0; A0A072TPW7; V7BUW3; V7AM37	0	834.447	417.727	1.77	Not found	Not found	Found	2 replicates
EIQDETDRETGR___	0.00531798	0.00014326	1	5	1	V7CPY7	G7K9B1; Lj4g3v3004140.1 Non Characterized Hit- tr; V7CPY7; A0A072TVN2; V7CMJ2	1	1448.66	483.558	2.32	Not found	Not found	Not found	2 replicates
EIQGEHDELEAK___	1.0975e-05	0	1	4	11	B7FJ69	A0A072V6N9; I3S162; G7IIL4; B7FJ69	0	1397.65	699.329	4.16	Not found	Not found	Found	Found
EISALAPSSMK___	0.00393499	0.00014326	2	16	5	B7FJC8; Lj1g3v3172220.2 tr	Lj2g3v0916200.1 Non Characterized Hit- tr; Lj3g3v3200810.1 tr; V5N8J4; V5NAT1; I3SLR1; Lj3g3v3200800.1 Non Characterized Hit- tr; T2DPN9; I3SGG2; B7FJC8; A0A072U4T5; V7C0G7; G7L017; G7IL85; V7B080; Lj6g3v2222130.1 Non Characterized Hit- tr; Lj1g3v3172220.2 tr	0	1133.59	567.296	2.34	Not found	2 replicates	Found	Found
EISPSADEVIIVTSSLMK___	2.07644e-07	0	1	5	10	G7JG50	V7AVD6; G7J6K1; V7AG77; G7JG50; Lj0g3v0235839.1 tr	0	1919	960.006	4.22	Not found	Not found	2 replicates	2 replicates
EITALAPSSMK___1xOxidation [M10]	0.00899892	0.00014326	4	15	1	G7JAX4; I3SR19; V7BII6; Lj5g3v0921310.1 Non Characterized Hit- tr	T2DNE8; B7FIH3; G7JAX4; Lj0g3v0331569.1 Non Characterized Hit- tr; Lj1g3v1276980.1 tr; G7KVE1; I3SR19; Lj1g3v4317710.1 Non Characterized Hit- tr; V7BII6; Lj5g3v0921310.1 Non Characterized Hit- tr; Lj4g3v2754400.1 tr; A0A072VCE0; I3S6Q3; V7BWC9; V7CW28	0	1163.6	582.303	2.03	Not found	Not found	Found	Found
EITLGFVDLLR___	0.000831256	0	1	7	10	A4GG89	W0HKF9; Ljchlorog3v0000040.1 tr; Lj0g3v0054319.1 tr; V7AHM4; A4GG89; A0A072TNF1; Lj4g3v1330570.1 tr	0	1275.73	638.368	3.07	Not found	Not found	Found	Found
EITSIWQTDELRR___	0.00101855	0	3	6	2	G7I4Z4; Lj0g3v0165109.1 tr; V7BFZ5	G7I4Z4; Lj0g3v0165109.1 tr; V7BFZ5; A0A072TLJ0; Lj0g3v0082729.1 tr; V7C5B2	1	1646.85	549.62	2.71	Not found	Not found	Found	Found
EITSVLVGMR___	0.0123541	0.00014326	1	3	5	G7JTZ5	A0A072UNB1; G7JTZ5; A0A072UQ54	0	1104.61	552.808	2.7	Not found	Not found	Found	2 replicates
EITSVLVGMR___1xOxidation [M9]	0.206095	0.00799254	1	3	1	G7JTZ5	A0A072UNB1; G7JTZ5; A0A072UQ54	0	1120.6	560.806	2.19	Not found	Not found	1 replicate	2 replicates
EITVQFAK___	0.283211	0.0115705	1	7	1	A0A072UN43	V7CLP4; Lj4g3v0341050.1 tr; B7FKH5; I3SK62; I3T679; A0A072UN43; B7FJQ5	0	935.52	468.263	1.79	Not found	Not found	Not found	1 replicate
EIVSSIVQR___	0.322692	0.0140511	1	1	1	V7ALS0	V7ALS0	0	1030.59	515.796	1.66	Not found	Not found	Found	Found
EIYNLFR___	0.570522	0.0393878	1	6	5	A0A072UNV2	G7K5A3; Lj2g3v1902050.3 Non Characterized Hit- tr; A0A072UNV2; A0A072UDJ8; V7CHL9; Lj2g3v1902050.2 Non Characterized Hit- tr	0	954.504	477.756	1.63	Not found	Not found	Found	Found
EKAPVELVK___	0.505304	0.030312	1	2	5	T2DN44	V7CMM3; T2DN44	1	1012.6	506.805	1.36	Not found	Not found	Found	Found
EKDGIWAVLAWLSIIAHR___	6.07358e-09	0	3	4	5	V7BFS2; Lj5g3v2029660.2 tr; G7IC41	V7BFS2; Lj5g3v2029660.2 tr; G7IC40; G7IC41	1	2078.15	693.389	5.82	Not found	Not found	1 replicate	1 replicate
EKDGIWAVLAWLSILAYK___	8.64908e-06	0	2	5	6	Lj4g3v3099620.1 Non Characterized Hit- tr; G7L9S8	Lj4g3v3099620.1 Non Characterized Hit- tr; I3ST63; V7CU10; G7L9S8; Lj0g3v0298899.1 Non Characterized Hit- tr	1	2076.15	692.723	5.03	Not found	Not found	Found	2 replicates
EKDHIEGFAPEVAWVTK___	0.000343849	0	1	2	3	G7KUM3	G7KUM3; I3S002	1	1955.99	652.668	4.01	Not found	Not found	Found	Found
EKELIMPHFDK___	0.414106	0.0222258	1	1	1	V7CTB2	V7CTB2	1	1386.71	462.905	1.68	2 replicates	Not found	Found	2 replicates
EKESWDMNTPEKIEAAGK___2xOxidation [W5; M7]	0.0043423	0.00014326	1	1	3	Lj3g3v0718250.1 Non Characterized Hit- tr	Lj3g3v0718250.1 Non Characterized Hit- tr	2	2094.96	698.993	3.17	Not found	2 replicates	Found	Found
EKEVAELGLLYLGMGVSGGEEGAR___	9.90737e-07	0	1	1	4	A0A072TX81	A0A072TX81	1	2464.24	822.084	5.07	Not found	Not found	2 replicates	Found
EKITEGLGFKDK___	9.58073e-05	0	1	3	7	G7JR07	G7JR07; A0A072UTL6; I3SMF0	2	1364.74	455.585	4.08	Not found	Found	Found	Found
EKLFVANQEK___	0.253348	0.0103006	1	2	2	G7IP27	G7IP27; I3S047	1	1205.65	402.555	2.15	Not found	Not found	Found	Found
EKLTEGLGFK___	0.00774464	0.00014326	1	4	16	G7JR07	G7JR07; A0A072UTL6; V7C8J3; I3SMF0	1	1121.62	561.313	2.63	2 replicates	Found	Found	Found
EKMAQIMFETFNVPAMYVAIQAVLSLYASGR___2xOxidation [M3; M7]	0.00011471	0	1	2	1	B7FJC8	I3SH78; B7FJC8	1	3510.75	1170.93	2.77	Not found	Not found	Not found	1 replicate
EKMTQIMFETFNTPAMYVAIQAVLSLYASGR___	0.00011471	0	4	16	1	I3SR19; V7BII6; Lj5g3v0921310.1 Non Characterized Hit- tr; Lj1g3v3172220.2 tr	V5NAT1; I3SLR1; Lj0g3v0331569.1 Non Characterized Hit- tr; Lj3g3v3200800.1 Non Characterized Hit- tr; T2DPN9; G7KVE1; I3SR19; Lj1g3v4317710.1 Non Characterized Hit- tr; G7L017; V7BII6; Lj5g3v0921310.1 Non Characterized Hit- tr; A0A072VCE0; V7B080; Lj1g3v3172220.2 tr; V7BWC9; V7CW28	1	3510.75	1170.93	2.77	Not found	Not found	Not found	1 replicate
EKMTQIMFETFNVPAMYVAIQAVLSLYASGR___	4.61855e-06	0	1	7	2	G7JAX4	V5N8J4; G7JAX4; Lj1g3v1276980.1 tr; G7IL85; Lj4g3v2754400.1 tr; I3S6Q3; Lj6g3v2222130.1 Non Characterized Hit- tr	1	3508.77	1170.26	3.82	Not found	Not found	1 replicate	Not found
EKNLSWVDIFEEIPIK___	0.000251277	0	2	6	4	A2Q5B8; Lj1g3v3170080.1 Non Characterized Hit- tr	V7B160; A2Q5B8; I3SB83; I3SDR3; Lj1g3v3170080.1 Non Characterized Hit- tr; T2DNH9	1	1960.04	654.018	4.19	Not found	Not found	2 replicates	Found
EKPLHNVLGGGKPADVFLWR___	1.19414e-09	0	1	3	15	B7FIA7	B7FIA7; I3SNZ1; I3SPD7	0	2233.22	745.078	6.06	Not found	Not found	Found	Found
EKPMITPDIAIMSVGTEITYGK___	0.000449159	0	1	1	6	V7BME2	V7BME2	0	2394.23	798.754	4.63	Not found	Not found	Found	Found
EKPVHSVLGGGKPADVFLWK___	0.0022686	0.00014326	1	1	7	I3S2R5	I3S2R5	0	2164.19	541.803	4.93	Not found	Not found	Found	Found
EKPVIVAHSENTFDGSGVKR___	0.000487206	0	1	4	2	Lj1g3v3343950.1 tr	G7J7U7; A0A072V3K2; A0A072V418; Lj1g3v3343950.1 tr	1	2170.13	434.83	2.92	Not found	Not found	Not found	Found
EKPVVLNYKK___	0.063014	0.000728409	1	1	1	B7FIH8	B7FIH8	1	1217.73	406.58	1.67	Not found	Not found	2 replicates	2 replicates
EKTLSDQFEAK___	0.00338457	0.00014326	1	14	2	B7FH56	I3SA92; V7D094; B7FN66; B7FH56; Lj1g3v4865390.1 tr; E9NZT0; I3SXM3; Lj5g3v1602410.1 tr; V7D0W9; I3S3P6; E9NZU8; I3SBE6; E9NZT2; B7FHF4	1	1295.65	648.327	2.47	Not found	Not found	1 replicate	1 replicate
EKVNGSTVNVGVNPSK___	1.18886e-07	0	1	1	2	G7ILF2	G7ILF2	1	1628.86	814.932	4.96	Not found	Not found	Found	2 replicates
EKVNNMVLFDQGTYDK___	0.00573356	0.00014326	2	6	1	B0BLI2; B7FGM7	Lj3g3v3363360.1 Non Characterized Hit- tr; V7AE69; Lj1g3v3382460.1 Non Characterized Hit- tr; B0BLI2; B7FH10; B7FGM7	1	1900.91	634.308	1.23	Not found	Not found	Not found	1 replicate
EKVNNMVLFDQGTYDKLLTEAPK___	0.000234359	0	1	2	3	B7FGM7	B7FH10; B7FGM7	2	2653.35	664.095	3.63	Found	Found	Not found	2 replicates
EKVYPENKVPSLEHNGK___	0.0184621	0.000258093	2	18	2	T2DNZ6; A0A072VW47	Lj1g3v4578810.2 Non Characterized Hit- tr; V7BF65; T2DNZ6; V7CZL8; I3T6L1; I3SLH7; A0A072VLL6; A0A072VW53; G7L0P7; Lj1g3v4578810.4 Non Characterized Hit- tr; B7FIE5; Lj1g3v4578810.1 Non Characterized Hit- tr; A0A072VW47; A0A072VKI4; I3T0Y2; A0A072VJT4; Lj5g3v0615610.1 Non Characterized Hit- tr; Lj1g3v4578810.3 Non Characterized Hit- tr	2	1968.02	492.76	3.7	Not found	Not found	Found	Found
ELADYIIYIIDVSGGDKIPR___	2.58577e-09	0	1	6	2	G7JDZ5	I3SY69; I3SUK1; V7CPQ9; T2DLW5; Lj4g3v0258640.1 Non Characterized Hit- tr; G7JDZ5	1	2250.2	750.74	6.16	Not found	Not found	Not found	Found
ELAEDGYSGVEVR___	7.29175e-05	0	1	9	4	V7C2P9	I3S6J8; B7FGM5; T2DLX0; T2DLW1; T2DN70; B7FH64; I3SJI7; G7I5C8; V7C2P9	0	1423.67	712.334	3.51	Not found	Not found	Found	2 replicates
ELAEELLVYFIDQGK___	0.00211607	0.00014326	3	6	1	V7CZE8; W8E7A2; G7K259	G7JBT5; V7CZE8; Lj6g3v0497300.2 Non Characterized Hit- tr; V7B788; W8E7A2; G7K259	0	1766.92	589.647	2.44	Not found	Not found	2 replicates	Not found
ELAEELLVYFIDQGKK___	4.00312e-07	0	3	6	4	V7CZE8; W8E7A2; G7K259	G7JBT5; V7CZE8; Lj6g3v0497300.2 Non Characterized Hit- tr; V7B788; W8E7A2; G7K259	1	1895.02	632.343	4.77	Not found	Not found	2 replicates	Found
ELAEQIAK___	0.20812	0.00799254	2	6	2	A0A072USU9; V5N8I2	I3SD79; V7BRV0; B7FKF4; A0A072USU9; Lj0g3v0319279.1 Non Characterized Hit- tr; V5N8I2	0	901.499	451.254	1.9	Not found	Not found	Found	2 replicates
ELAIQNIEVLR___	0.00097233	0	1	4	4	G7IA59	Lj0g3v0159789.1 tr; G7IA59; I3SPA4; A0A097PLZ7	0	1297.75	649.377	3.45	Not found	Not found	Found	Found
ELAIQNIEVLRK___	0.00117081	0	1	4	2	G7IA59	Lj0g3v0159789.1 tr; G7IA59; I3SPA4; A0A097PLZ7	1	1425.84	475.953	2.46	Not found	Not found	2 replicates	2 replicates
ELALTNIGSIHTR___	0.00419395	0.00014326	1	1	1	A0A072VS66	A0A072VS66	0	1424.79	475.599	2.48	Not found	Not found	1 replicate	Not found
ELANLTLIMGNR___	0.000128841	0	2	4	4	Lj4g3v1893200.1 Non Characterized Hit- tr; G7JFF2	Lj4g3v1893200.1 Non Characterized Hit- tr; Lj0g3v0058449.1 Non Characterized Hit- tr; Lj2g3v3101760.1 Non Characterized Hit- tr; G7JFF2	0	1344.73	672.868	3.76	Not found	Not found	Found	Found
ELANLTLIMGNRDGIDEMSSTSSSVLLSVLK___	6.71886e-10	0	1	1	2	G7JFF2	G7JFF2	1	3293.7	1098.58	8.02	Not found	Not found	2 replicates	Found
ELAPYDPDWYYIR___	0.000160662	0	1	1	8	Lj0g3v0249439.1 Non Characterized Hit- tr	Lj0g3v0249439.1 Non Characterized Hit- tr	0	1700.8	850.898	2.93	Found	Found	Found	Found
ELAQQIEK___	0.0184621	0.000258093	6	19	6	G7LI94; A2Q689; V7BPD2; V7AQB6; A0A072URR3; G7IS33	V7BZK8; G7LI94; A0A072UXH8; A0A072VMZ6; A2Q689; Lj6g3v0352670.1 Non Characterized Hit- tr; V7B1G4; V7BPD2; V7CCL1; A0A072UZG1; Lj3g3v2664350.1 Non Characterized Hit- tr; V7AQB6; A0A072URR3; V7AU48; A0A072UY57; I3SKR0; Lj6g3v1226300.1 Non Characterized Hit- tr; Lj3g3v0323530.1 Non Characterized Hit- tr; G7IS33	0	958.52	479.764	2.54	Not found	Not found	Found	Found
ELDAEVHR___	0.215338	0.00841373	1	7	1	B7FJX5	I3T3A2; I3SLE4; B7FJX5; G7J8J8; I3S764; I3SH51; Lj0g3v0181949.1 Non Characterized Hit- tr	0	968.48	484.742	1.93	Not found	Not found	1 replicate	Not found
ELDALLSDESLANVPFLILGNK___	1.5262e-07	0	1	6	2	I3S1R6	Lj5g3v1514640.1 Non Characterized Hit- tr; I3SW91; I3S1R6; B7FMA7; G7IMU5; V7CAQ1	0	2371.28	1186.14	4.33	Not found	Not found	1 replicate	1 replicate
ELDALLSDESLANVPFLVLGNK___	6.47434e-09	0	2	3	7	A0A072UFB5; V7CBS6	A0A072UFB5; I3SUV9; V7CBS6	0	2357.26	786.426	6.45	Not found	2 replicates	2 replicates	Found
ELDGLEAK___	0.279339	0.0114705	1	2	1	G7JWM6	G7JWM6; G7JLG0	0	874.452	437.729	1.99	Not found	Not found	2 replicates	Found
ELDGSFAFVVYDSK___	0.000537763	0	1	1	1	V7BX26	V7BX26	0	1576.75	788.883	2.44	Not found	Not found	Found	2 replicates
ELDLAHPAAK___	0.410779	0.0221434	1	4	3	G7IPS8	V7BEB2; V7C514; B7FLQ5; G7IPS8	0	1064.57	532.789	2.06	Not found	Not found	1 replicate	Not found
ELDLLKEDANVYK___	0.00136945	0.00014326	1	2	1	Lj5g3v0817610.1 Non Characterized Hit- tr	Lj5g3v0817610.1 Non Characterized Hit- tr; V7CT33	1	1549.81	517.274	3.37	Not found	Not found	2 replicates	Found
ELDLVPIVPQDSLAR___	0.000110781	0	1	3	2	B7FK47	B7FK47; G7K283; A0A072UGM5	0	1664.92	832.963	3.4	Not found	Not found	2 replicates	1 replicate
ELDVPGEIYER___	0.0294725	0.000258093	1	2	1	A0A072TM21	V7BW20; A0A072TM21	0	1319.65	660.327	2.51	Not found	Not found	2 replicates	2 replicates
ELDYLVGAVSNPK___	4.47633e-05	0	3	7	10	V7BTD0; G7IT86; G7IT87	V7BTD0; G7IT86; G7IT87; Lj3g3v0950490.1 tr; I3T2H0; B7FIL4; A0A072TEE4	0	1404.74	702.873	3.87	Found	Found	Found	Found
ELDYLVGAVSNPKKPFAAIVGGSK___	0.00036867	0	2	6	3	G7IT86; G7IT87	G7IT86; G7IT87; Lj3g3v0950490.1 tr; I3T2H0; B7FIL4; A0A072TEE4	1	2460.35	615.842	2.78	Found	Not found	Not found	Not found
ELDYLVGAVSTPK___	6.34288e-05	0	1	1	1	Lj3g3v0950510.2 tr	Lj3g3v0950510.2 tr	0	1391.74	696.375	3.95	Not found	Not found	1 replicate	Not found
ELEEEIENMGGHLNAYTSR___	2.73436e-08	0	1	2	6	V7B763	V7AKX1; V7B763	0	2191.99	731.335	6.48	Not found	Not found	Found	Found
ELEFLTLDR___	0.00869268	0.00014326	1	2	4	V7CF38	V7CBE7; V7CF38	0	1135.6	568.303	2.15	Not found	Not found	Found	2 replicates
ELEFLTLDRETIQVK___	1.17674e-05	0	1	2	5	V7CF38	V7CBE7; V7CF38	1	1834	612.001	4.25	Not found	Not found	Found	Found
ELEFYMK___	0.195246	0.00741309	2	14	7	V7APP2; V7BUJ2	Lj1g3v3580650.1; G7LF60; V7BNE8; I3S9U3; T2DMW0; V7APP2; G7JP43; I3RZA9; B7FMW0; Lj3g3v0718230.2 tr; B7FGL5; A0A072UGW8; V7BUJ2; I3T3T7	0	959.454	480.231	1.71	Found	Found	Found	2 replicates
ELENLTQNLTQASEDLR___	0.367383	0.0176053	1	1	2	V7B9K2	V7B9K2	0	1973.98	658.664	2.08	2 replicates	Found	Found	2 replicates
ELEQQEYFDPNLADEEREK___	2.42905e-07	0	1	1	4	G7KG90	G7KG90	1	2382.07	794.697	5.61	Not found	Not found	Found	Found
ELEVIHSR___	0.0184621	0.000258093	7	28	1	A0A072U5R4; A0A072UGT3; B7FHZ5; P0CJ48; I3T0E0; K7VP38; I3SIG9	I3SIW2; G7KEN2; U5TZJ6; A0A072U5R4; G7KKG9; G7KIZ0; V5N8I3; V7C3X8; T2DP62; Q9S7J7; T2DM69; V7C1D6; A0A072UGT3; V7C4Z3; V7CNY1; B7FHZ5; A0A072U6K7; V5NAM7; P0CJ48; T2DN61; I3T0E0; V7CM67; K7VP38; G7KKH1; V7C3L9; I3SYF8; I3SH44; I3SIG9	0	982.532	491.769	2.45	Not found	Not found	Not found	2 replicates
ELFLTISNVLK___	0.00405066	0.00014326	1	2	3	A0A072U6R5	A0A072UCP1; A0A072U6R5	0	1276.75	638.878	2.85	Not found	Not found	Found	Found
ELFLTISNVLKENK___	0.000222423	0	1	2	1	A0A072U6R5	A0A072UCP1; A0A072U6R5	1	1647.93	549.981	4.03	Not found	Not found	Not found	2 replicates
ELFQMAR___	0.139065	0.00429282	1	7	4	Lj3g3v2532340.2	T2DMF0; T2DN87; Lj3g3v2532340.2; V7ARW1; I3SPD6; Lj1g3v5061300.1 Non Characterized Hit- tr; G7L9X9	0	894.45	447.729	2.06	Not found	Found	Found	Found
ELFSELGDLKR___	0.00092283	0	1	2	6	Lj6g3v0423730.2 Non Characterized Hit- tr	Lj6g3v0423730.2 Non Characterized Hit- tr; Lj6g3v0423730.1 Non Characterized Hit- tr	1	1306.7	436.238	2.66	2 replicates	1 replicate	1 replicate	2 replicates
ELFVMAR___	0.205088	0.00799254	1	6	3	A0A072UQA3	V7AQB5; A0A072UQA3; B7FK33; Lj3g3v2038730.1 tr; V7ATC4; I3S1L7	0	865.46	433.233	1.78	2 replicates	Not found	Found	2 replicates
ELGEWGLDNYLSVK___	1.08482e-05	0	2	8	4	I3SSM1; A0A072UZ53	I3S3N6; I3SSM1; A0A072VA68; I3SWF9; A0A072UZ53; G7JNS2; A0A072VA63; Lj4g3v1561610.1 tr	0	1622.81	811.906	4.07	Found	Not found	Found	2 replicates
ELGGIEILAQR___	0.00243211	0.00014326	1	4	2	Lj1g3v1526280.1 Non Characterized Hit- tr	Lj1g3v1526280.1 Non Characterized Hit- tr; Lj1g3v0180970.1 tr; V7B657; A0A072V2Y6	0	1198.68	599.844	2.66	Not found	Not found	2 replicates	2 replicates
ELGIGIVAYSPLGR___	0.000148977	0	1	13	7	A2Q5A8	Lj5g3v2045320.1 Non Characterized Hit- tr; A2Q5A8; A2Q5A9; B7FKE5; A2Q5B6; V7B165; A0A072VPP5; V7BFN2; Lj1g3v0112870.1 Non Characterized Hit- tr; A0A072VQ45; A2Q582; A0A072TYG6; I3S085	0	1444.82	722.912	3.85	2 replicates	Not found	Found	Found
ELGILVGK___	0.242801	0.00980915	1	5	2	B7FLF5	B7FLV8; I3T253; A0A072TS29; B7FLF5; G7K8P3	0	828.519	414.763	1.47	Not found	Not found	Found	2 replicates
ELGSSILGSPLYK___	0.490751	0.0290967	1	1	2	G7JFC5	G7JFC5	0	1363.75	455.254	2.08	Found	Found	Found	2 replicates
ELGTVMR___	0.199135	0.00760774	1	9	4	B7FHD7	B7FHD7; I3SRD5; G7L3N5; Q93VL8; Lj0g3v0233429.1 Non Characterized Hit- tr; I3SQ36; Q71JC6; Q9ZTV3; Lj1g3v4047180.1	0	805.424	403.216	1.87	2 replicates	Found	Found	Found
ELGVAFFHHEVVKK___	0.00317551	0.00014326	1	1	3	G7JNQ7	G7JNQ7	1	1639.9	410.729	3.15	Not found	Not found	Found	2 replicates
ELGVFQLTAELLSVNGNVIAK___	9.65836e-06	0	1	1	3	G7KRI4	G7KRI4	0	2215.23	739.084	4.97	Not found	Not found	2 replicates	1 replicate
ELGVILPFSSGGLTK___	0.0900093	0.00244947	1	1	6	A0A072TP44	A0A072TP44	0	1517.86	759.43	2.67	Not found	Not found	Found	Found
ELGVVIPVSFFEEANNAHYNSIAIIDADGTDLGIYR___	1.51527e-09	0	3	7	1	Lj0g3v0164619.1 Non Characterized Hit- tr; G7ITU5; V7BZI7	Lj0g3v0164619.1 Non Characterized Hit- tr; I3SAR2; G7ITU5; I3S5H0; Lj3g3v1182370.1 Non Characterized Hit- tr; Lj3g3v1182370.2 Non Characterized Hit- tr; V7BZI7	0	3922.95	1308.33	5.22	Not found	Not found	1 replicate	Not found
ELGVVIPVSFFEEANNAHYNSIAIIDADGTDLGIYRK___	1.15995e-09	0	3	7	3	Lj0g3v0164619.1 Non Characterized Hit- tr; G7ITU5; V7BZI7	Lj0g3v0164619.1 Non Characterized Hit- tr; I3SAR2; G7ITU5; I3S5H0; Lj3g3v1182370.1 Non Characterized Hit- tr; Lj3g3v1182370.2 Non Characterized Hit- tr; V7BZI7	1	4051.04	1013.52	7.26	Not found	Not found	Not found	Found
ELHAYTLMEPIGVVGHIIPWNFPSTMFAAK___	5.09792e-06	0	1	1	3	G7KNI3	G7KNI3	0	3369.72	843.189	5.42	Not found	Not found	2 replicates	Found
ELIEGLPK___	0.0955201	0.00244947	1	3	1	V7AFI7	Lj5g3v2292620.1 tr; A0A072U545; V7AFI7	0	898.524	449.765	1.8	Not found	Not found	Found	2 replicates
ELIGPAMYFGLMGDGQPIGR___	1.67255e-09	0	3	6	20	G7JWW6; A0A072TX38; Lj0g3v0294419.1 Non Characterized Hit- tr	G7JWW6; A0A072TX38; V7AYI0; Lj0g3v0294419.1 Non Characterized Hit- tr; V7C7X4; Lj0g3v0228359.1	0	2122.05	1061.52	5.21	Not found	Not found	Found	Found
ELIIGDR___	0.144191	0.00483693	3	11	3	A0A072TFS9; S4T0X8; G9JLT6	A0A072TFS9; S4T0X8; Lj0g3v0124339.1 tr; G7ISK3; Ljmitog3v0000450.1 tr; A0A126TGR5; A0A072TKG5; G9JLT6; P24459; Ljchlorog3v0000470.1 tr; A4GGB2	0	815.462	408.234	1.86	Not found	Not found	Found	Found
ELINPDVEIK___	0.00761158	0.00014326	1	2	6	V7BWC0	V7BWC0; T2DMW6	0	1169.64	585.326	2.29	Not found	Not found	Found	Found
ELIPTGLR___	0.179422	0.00660026	2	5	2	G7IT50; G7IT49	G7IT50; A0A072VJ69; G7ITL1; B7FKI4; G7IT49	0	898.536	449.771	1.5	Not found	Not found	Found	2 replicates
ELIQEGHGDKK___	0.222759	0.00892072	1	1	1	G7KYM9	G7KYM9	1	1253.65	418.554	2.04	Not found	Not found	Found	2 replicates
ELIQEGHGDKKNEPWWPK___	0.0343523	0.000258093	1	1	2	G7KYM9	G7KYM9	2	2191.09	548.529	3.06	Not found	Not found	Found	2 replicates
ELIQQIAER___	0.130649	0.00386224	1	1	2	G7KKU7	G7KKU7	0	1099.61	550.309	1.7	Found	Not found	Not found	2 replicates
ELISIFNDKELELLISGLPDIDLDDLR___	1.39265e-05	0	2	5	1	Lj1g3v1526280.1 Non Characterized Hit- tr; G7JYH3	Lj1g3v1526280.1 Non Characterized Hit- tr; Lj1g3v0180970.1 tr; V7B657; G7JYH3; A0A072V2Y6	1	3098.65	1033.56	4.67	Not found	Not found	Not found	1 replicate
ELISNASDALDK___	0.001494	0.00014326	7	16	2	G7K4R2; Lj2g3v3318780.1 Non Characterized Hit- tr; V7B9I0; V7CRB4; G7IDZ4; G7I7Q4; V7BD88	G7K4R2; Lj2g3v3318780.1 Non Characterized Hit- tr; I3S6E3; Lj2g3v3337750.2 tr; V7B9I0; V7CRB4; V7BA18; Lj5g3v0238150.1 Non Characterized Hit- tr; I3T2W2; Lj6g3v0704480.1 Non Characterized Hit- tr; Lj2g3v3337750.3 tr; G7KEN6; G7IDZ4; Lj0g3v0208599.1 Non Characterized Hit- tr; G7I7Q4; V7BD88	0	1275.64	638.325	3.35	Not found	Not found	Found	Found
ELISNASDALDKIR___	2.50963e-06	0	7	16	24	G7K4R2; Lj2g3v3318780.1 Non Characterized Hit- tr; V7B9I0; V7CRB4; G7IDZ4; G7I7Q4; V7BD88	G7K4R2; Lj2g3v3318780.1 Non Characterized Hit- tr; I3S6E3; Lj2g3v3337750.2 tr; V7B9I0; V7CRB4; V7BA18; Lj5g3v0238150.1 Non Characterized Hit- tr; I3T2W2; Lj6g3v0704480.1 Non Characterized Hit- tr; Lj2g3v3337750.3 tr; G7KEN6; G7IDZ4; Lj0g3v0208599.1 Non Characterized Hit- tr; G7I7Q4; V7BD88	1	1544.83	515.614	5.22	2 replicates	2 replicates	Found	Found
ELISNASDALDKIRFESLTDK___	1.72039e-06	0	3	7	3	Lj2g3v3318780.1 Non Characterized Hit- tr; G7IDZ4; V7BD88	Lj2g3v3318780.1 Non Characterized Hit- tr; I3S6E3; V7BA18; Lj6g3v0704480.1 Non Characterized Hit- tr; G7IDZ4; Lj0g3v0208599.1 Non Characterized Hit- tr; V7BD88	2	2365.22	592.062	4.86	Not found	Not found	Not found	2 replicates
ELISNSSDALDKIR___	4.38329e-06	0	1	4	4	V7C4I2	I3SHH4; A0A072U9J1; V7C4I2; T2DMX7	1	1560.82	520.946	4.84	Not found	Not found	Found	2 replicates
ELKDEEVELYR___	0.0428261	0.000370994	1	1	2	Lj3g3v3627890.1 tr	Lj3g3v3627890.1 tr	1	1422.71	474.908	3.04	Not found	Not found	Found	Found
ELKDVIAVGIGGSFLGPLFVHTALQTDPEAIESAR___	5.10925e-07	0	1	2	3	V7C2R2	V7C1L3; V7C2R2	1	3650.94	913.49	5.5	Not found	Not found	2 replicates	2 replicates
ELLDPAIK___	0.206095	0.00799254	2	4	5	Lj2g3v2336350.1 tr; G7KEC3	Lj2g3v2336350.1 tr; V7BBE1; V7B8M6; G7KEC3	0	898.524	449.766	1.93	Not found	Not found	Found	Found
ELLDWLK___	0.112147	0.00322154	1	3	3	G7KEA9	G7KEA8; A0A072UEI9; G7KEA9	0	916.514	458.761	1.83	Not found	Not found	Found	Not found
ELLEEIYDSIVKEEIK___	1.79823e-05	0	1	4	1	G7JR54	Lj4g3v2215540.1 Non Characterized Hit- tr; G7JR54; V7CB72; V7CC95	1	1950.03	650.68	4.26	Not found	Not found	1 replicate	Not found
ELLEEVAR___	0.0651448	0.000966885	1	1	2	A0A072TTK9	A0A072TTK9	0	958.52	479.763	2.03	2 replicates	Found	Found	Found
ELLETFGPLR___	0.00743769	0.00014326	1	11	5	A0A072UTX0	V7BU84; G7J055; A0A072UTX0; V7BRJ6; Lj3g3v1981190.1 Non Characterized Hit- tr; G7JM14; G7J056; G7J057; A0A072USI9; A0A072V3Q8; A0A072UUP6	0	1174.65	587.828	2.63	Not found	Found	Found	Found
ELLEWGSR___	0.0425853	0.000370994	6	10	3	G7KSB5; V7BQ03; Lj0g3v0332289.1 tr; G7KSB3; G7IKA3; G7JX01	G7KSB5; V7BQ03; Lj0g3v0332289.1 tr; G7KSB3; G7IKA3; Lj6g3v1995950.1 gi; G7JQ58; G7JX01; V7B338; V7AMG7	0	989.505	495.256	2.25	Not found	Not found	Found	Found
ELLGSPIAEGAKSWIK___	0.410779	0.0221434	1	2	1	Lj1g3v1787580.1 Non Characterized Hit- tr	Lj3g3v0420560.1 Non Characterized Hit- tr; Lj1g3v1787580.1 Non Characterized Hit- tr	1	1698.94	425.49	2.97	2 replicates	Not found	Not found	1 replicate
ELLKPSASVALHR___	4.03192e-05	0	2	4	3	G7IV48; V7BPD9	A0A072UXJ0; G7IV48; V7BPD9; I3STL6	0	1420.83	474.28	4.23	Not found	Not found	Found	2 replicates
ELLLLDVTPLSLGIETLGGIFTR___	1.46013e-08	0	4	8	5	G7JU14; Lj6g3v2192100.1 Non Characterized Hit- tr; V7CM26; A0A072V484	Lj0g3v0152189.1 Non Characterized Hit- tr; Q01899; G7JU14; V7BTF5; Lj6g3v2192100.1 Non Characterized Hit- tr; V7CM26; A2Q199; A0A072V484	0	2470.42	1235.72	5.11	Not found	Not found	1 replicate	2 replicates
ELLSFYKFPGDDIPIIR___	0.000928203	0	2	2	1	V7CYM1; A0A072U201	V7CYM1; A0A072U201	1	2023.09	675.035	2.41	Not found	Not found	Not found	1 replicate
ELLVGKDDELLKTETR___	6.06845e-06	0	1	1	3	V7B4K8	V7B4K8	2	1859.01	465.508	4.78	Not found	Not found	Found	Found
ELMFEGK___	0.523706	0.0321767	1	1	1	Lj3g3v2723750.1 tr	Lj3g3v2723750.1 tr	0	853.412	427.209	1.47	Not found	Not found	Found	2 replicates
ELMPGGVNSPVR___	0.0386878	0.000370994	1	3	1	G4W9I5	Lj1g3v3330450.1 tr; G4W9I5; B7FFD4	0	1255.65	628.324	2.19	Not found	Not found	Found	1 replicate
ELNLKLESADTARHMLDK___	0.598964	0.0437403	1	1	1	Lj2g3v2876160.1	Lj2g3v2876160.1	2	2084.08	695.364	1.75	Not found	2 replicates	Not found	2 replicates
ELNQVPYVVELDERDDGSK___	0.00011809	0	1	5	1	G7IID6	G7IID7; I3T6M7; I3SU21; G7IID6; I3SCN4	1	2205.07	735.692	3.85	2 replicates	2 replicates	Found	2 replicates
ELNVPEHDVEQLLVSLILDNR___	2.94231e-07	0	1	6	5	G7L2Q4	G7L2Q4; I3SSY3; I3SRA4; I3T2R0; I3SXR1; Lj3g3v2645580.1 Non Characterized Hit- tr	0	2445.3	815.77	6.11	Not found	Not found	2 replicates	2 replicates
ELPGVLALDEATPVAV___	0.00722586	0.00014326	1	2	6	G7IT85	B7FL07; G7IT85	0	1593.87	797.441	3.28	2 replicates	2 replicates	Found	Found
ELPLRGFDDEMR___	0.0970757	0.00244947	2	4	2	Lj0g3v0338859.1 Non Characterized Hit- tr; A0A072U991	I3TAS1; Lj0g3v0338859.1 Non Characterized Hit- tr; I3T078; A0A072U991	1	1477.71	493.242	2.34	2 replicates	Not found	Found	2 replicates
ELQETVQYPVEHPEK___	0.000300851	0	5	11	5	V7AJN0; G7L3V5; V7B0N8; A0A072VKP7; A0A072VC98	Lj3g3v3067920.1 Non Characterized Hit- tr; Lj1g3v0342010.1 Non Characterized Hit- tr; Lj5g3v0657090.1 tr; V7AJN0; G7L3V5; Lj0g3v0125859.1 Non Characterized Hit- tr; V7B0N8; A0A072VKP7; A0A072VC98; V7BIL6; A0A072VMP1	0	1825.9	609.303	3.78	2 replicates	Found	Found	Found
ELQETVQYPVEHPEKFEK___	7.76247e-07	0	5	11	10	V7AJN0; G7L3V5; V7B0N8; A0A072VKP7; A0A072VC98	Lj3g3v3067920.1 Non Characterized Hit- tr; Lj1g3v0342010.1 Non Characterized Hit- tr; Lj5g3v0657090.1 tr; V7AJN0; G7L3V5; Lj0g3v0125859.1 Non Characterized Hit- tr; V7B0N8; A0A072VKP7; A0A072VC98; V7BIL6; A0A072VMP1	1	2230.1	744.039	5.2	2 replicates	2 replicates	Found	Found
ELQGKPDLIVGNYSDGNIVASLLAHK___	4.75466e-06	0	1	6	1	Q9T0M6	Q8GTA3; Q9XG65; Lj4g3v2215210.1 tr; V7C8M2; Lj6g3v1162830.2 tr; Q9T0M6	0	2751.47	688.623	5.53	Not found	Not found	Not found	1 replicate
ELRESIELPLMNPELFLR___	3.24051e-06	0	1	6	2	A0A072VDE6	B7FJ82; Lj5g3v2239740.1 Non Characterized Hit- tr; I3SEA8; G7J7Q6; V7AVK2; A0A072VDE6	1	2199.18	733.733	5.35	Not found	Not found	Not found	Found
ELSETHGAWLPPWLAVHYIR___	0.000195741	0	1	2	1	G7J2W4	B7FKW9; G7J2W4	0	2375.23	594.563	4.1	Not found	Not found	Found	2 replicates
ELSQVEILGK___	0.0251317	0.000258093	1	1	1	G7KBW0	G7KBW0	0	1115.63	558.32	2.56	Not found	Not found	1 replicate	Found
ELSTNPQLVPR___	0.00233535	0.00014326	1	1	3	V7CC59	V7CC59	0	1253.68	627.345	2.74	Not found	Not found	Found	Found
ELTFLYIQYDEFDNAATTIMNHSPEAWDHMQFK___	2.51865e-05	0	1	1	1	G7K259	G7K259	0	4005.81	1002.2	4.67	Not found	Not found	Not found	1 replicate
ELTFPVDER___	0.074365	0.00167124	2	3	3	Lj3g3v1238870.1 Non Characterized Hit- tr; A0A072UM25	Lj3g3v1238870.1 Non Characterized Hit- tr; A0A072UM25; V7C6Q2	0	1105.55	553.28	2.18	Not found	Found	Found	Found
ELTPAITVLQLFLSSSKPVLR___	1.03644e-08	0	1	4	5	G7JG50	V7AVD6; V7AG77; Lj3g3v3338600.1 tr; G7JG50	0	2312.36	771.457	6.47	Not found	Not found	Found	2 replicates
ELTSVVQK___	0.200117	0.00760774	1	10	6	V7C2P9	Lj0g3v0253109.1 Non Characterized Hit- tr; G7KL44; B7FGM5; T2DLX0; T2DLW1; T2DN70; B7FH64; I3SJI7; G7I5C8; V7C2P9	0	903.515	452.261	2.01	Not found	Not found	Found	Found
ELVDVTK___	0.201103	0.00781865	1	1	2	Lj6g3v2043160.1 tr	Lj6g3v2043160.1 tr	0	803.451	402.229	1.85	Not found	2 replicates	1 replicate	1 replicate
ELVELPLR___	0.0838739	0.00189017	5	9	3	V7AJN0; G7L3V5; V7B0N8; A0A072VKP7; A0A072VC98	Lj3g3v3067920.1 Non Characterized Hit- tr; Lj1g3v0342010.1 Non Characterized Hit- tr; V7AJN0; G7L3V5; Lj0g3v0125859.1 Non Characterized Hit- tr; V7B0N8; A0A072VKP7; A0A072VC98; V7BIL6	0	968.578	484.791	1.97	Not found	Not found	Found	2 replicates
ELVELPLRHPQLFK___	0.000307922	0	5	9	4	V7AJN0; G7L3V5; V7B0N8; A0A072VKP7; A0A072VC98	Lj3g3v3067920.1 Non Characterized Hit- tr; Lj1g3v0342010.1 Non Characterized Hit- tr; V7AJN0; G7L3V5; Lj0g3v0125859.1 Non Characterized Hit- tr; V7B0N8; A0A072VKP7; A0A072VC98; V7BIL6	1	1719	430.504	4.21	Not found	Not found	Found	Found
ELVEVGHGDK___	0.0106367	0.00014326	3	4	8	V7BX14; P09918; G7IS30	V7BX14; P09918; Lj3g3v0323580.1 tr; G7IS30	0	1082.55	541.777	2.5	Not found	Not found	Found	2 replicates
ELVEVGHGDKKNEPWWPK___	6.46888e-06	0	3	3	19	V7BX14; P09918; G7IS30	V7BX14; P09918; G7IS30	2	2148.09	716.7	6.18	2 replicates	Found	Found	Found
ELVFKEDGQEYAQVLR___	1.72657e-05	0	1	6	6	I3SEC1	I3SHT8; I3T689; V7BMP4; I3SEC1; V7ASL7; G7ZYQ6	1	1923.98	641.998	4.16	Not found	Not found	Found	Found
ELVPEYQER___	0.114551	0.00322154	1	3	3	A0A072V8L1	V7BVQ3; A0A072V9V1; A0A072V8L1	0	1162.57	581.79	1.68	2 replicates	Found	2 replicates	1 replicate
ELVQNMLVLR___	0.0102162	0.00014326	2	6	1	G7KS28; A0A072U7V2	Lj0g3v0359939.1 tr; I3SRV1; G7KS28; B7FLV9; A0A072U7V2; V7C076	0	1214.69	607.848	2.68	Not found	Not found	2 replicates	2 replicates
ELVQSALLESNTGRDDR___	0.0145111	0.00014326	1	2	1	V7C9F6	V7C9F6; G7JWF9	1	1902.95	634.991	2.68	2 replicates	Not found	Found	Found
ELVSALPDMFPDSVIPVLLQAALLVR___	0.000438844	0	1	1	1	Lj4g3v2513900.1 Non Characterized Hit- tr	Lj4g3v2513900.1 Non Characterized Hit- tr	0	2806.58	936.195	4.1	Not found	Not found	1 replicate	Not found
ELVSDDAWLNGEFISTVQQR___1xOxidation [W8]	5.96865e-09	0	1	2	12	B7FJQ4	I3S2B0; B7FJQ4	0	2323.12	775.044	5.32	Not found	1 replicate	Found	Found
ELVVGGLDR___	0.0626653	0.000728409	2	4	1	V7CAJ8; V7B2W1	Lj0g3v0190569.1 tr; V7CAJ8; Lj4g3v2120450.1 tr; V7B2W1	0	957.536	479.271	2.16	Not found	Not found	Found	Found
ELYFPLR___	0.521856	0.0318916	1	5	2	I3T617	Lj0g3v0065729.1 Non Characterized Hit- tr; I3T617; G7JL38; V7BIW6; Lj1g3v4969960.1 Non Characterized Hit- tr	0	937.514	469.261	1.66	Not found	Not found	2 replicates	Not found
EMASVLLSALYADVISPTQIR___	2.52079e-08	0	1	1	7	G7JNQ7	G7JNQ7	0	2277.22	1139.11	5.65	Not found	Not found	Found	Found
EMAYIPLDEDTKVK___	0.00550592	0.00014326	2	6	1	G7IMG2; V7ASZ6	V7C1C8; Lj3g3v2236860.1; A0A072UGB8; G7IMG2; V7ASZ6; Lj3g3v0126160.1 tr	1	1651.82	551.279	3.29	Not found	Not found	2 replicates	Found
EMCPANPAVRLLFNALKER___1xCarbamidomethyl [C3]; 1xOxidation [M2]	0.564856	0.0386537	1	2	1	Q940E6	Q940E6; T2DP74	2	2245.16	562.048	1.31	Not found	1 replicate	Not found	Not found
EMEEVEGQTEEVIFDHLHATAFQYTPLGR___	9.53371e-08	0	1	3	4	A0A072TYG3	Lj0g3v0249059.1 Non Characterized Hit- tr; A0A072TYG3; Lj0g3v0249059.2 Non Characterized Hit- tr	0	3376.58	844.899	6.81	Not found	Not found	Found	Found
EMFGYAR___	0.150251	0.00493317	1	6	4	A0A072VDE6	B7FJ82; Lj5g3v2239740.1 Non Characterized Hit- tr; I3SEA8; G7J7Q6; V7AVK2; A0A072VDE6	0	873.392	437.2	1.55	Not found	Not found	Found	Found
EMIESGVIK___	0.0143454	0.00014326	2	4	3	V7BAZ0; A0A072W1H5	V7BAZ0; Lj5g3v2169420.1 tr; A0A072W1H5; G7IAW2	0	1005.53	503.268	2.15	Not found	Found	Found	Found
EMIESGVIK___1xOxidation [M2]	0.536712	0.0339813	2	4	1	V7BAZ0; A0A072W1H5	V7BAZ0; Lj5g3v2169420.1 tr; A0A072W1H5; G7IAW2	0	1021.52	511.265	1.99	Not found	Not found	1 replicate	Not found
EMIYGYPDDFER___	0.00162987	0.00014326	2	6	2	B2ZGM6; A0A072UD49	B2ZGM6; G7KF48; A0A072UD49; I3S1Q0; V7CJC1; Lj2g3v1468340.1 tr	0	1534.65	767.829	3.27	Not found	Not found	Found	2 replicates
EMLLGASLMDEANR___	0.000507421	0	1	1	1	G7KBI3	G7KBI3	0	1549.73	775.37	3.22	Not found	Not found	1 replicate	Not found
EMPFIASMGIYVISK___	1.86615e-06	0	1	1	9	G7KEK9	G7KEK9	0	1685.86	843.435	3.54	Not found	Not found	2 replicates	Found
EMPFIASMGIYVVSK___1xOxidation [M]	0.00125527	0.00014326	1	1	4	Lj2g3v3337310.1 tr	Lj2g3v3337310.1 tr	0	1687.84	563.286	2.36	Not found	Not found	Found	Found
EMPIIGGTGEFR___	0.00352472	0.00014326	1	1	4	G7KWC7	G7KWC7	0	1306.65	653.827	2.57	Not found	Found	2 replicates	Found
EMPYIASMGIYVVSK___	6.13937e-06	0	1	4	8	G7J834	V7B9B8; G7J834; Q84UT1; V7BC72	0	1687.84	844.423	3.43	Not found	Not found	Found	Found
EMQELLAR___	0.0155458	0.000258093	1	1	4	G7ID01	G7ID01	0	989.508	495.258	2.16	Found	Found	Found	Not found
EMQIQNPTAIMIAR___	3.92524e-06	0	1	3	5	A0A072TVM3	A0A072TVM3; Lj1g3v3328880.1 Non Characterized Hit- tr; V7B0R3	0	1615.83	808.418	3.8	Not found	2 replicates	Found	Found
EMVQWTR___	0.101337	0.00279092	2	7	4	I3S4X3; G7J2W0	Lj1g3v2035090.1 Non Characterized Hit- tr; I3S4X3; G7J2W0; G7I549; I3SDA1; V7AUA3; Lj0g3v0079039.1 Non Characterized Hit- tr	0	949.456	475.231	2.11	Not found	Found	Found	2 replicates
ENAPAIIFIDEVDAIATAR___	7.02288e-09	0	2	5	11	G7IV48; V7BPD9	A0A072UXJ0; G7IV48; V7BPD9; I3SBB2; I3STL6	0	2029.06	1015.03	5.15	Not found	Not found	Found	Found
ENDEIFAK___	0.0453078	0.000370994	1	1	1	A0A072TM16	A0A072TM16	0	965.457	483.232	2.31	2 replicates	Not found	Found	2 replicates
ENDLDIHGLFNDYVPNPVLVIIDVEPK___	0.00501883	0.00014326	1	5	1	G7JB60	G7JB60; Lj2g3v2702320.1 Non Characterized Hit- tr; I3STB8; V7CZG2; I3S3L3	0	3077.58	1026.53	2.84	Not found	Not found	Found	1 replicate
ENFFFAGIDK___	0.0027791	0.00014326	1	4	4	I3SXP3	A0A072UPD2; I3SXP3; I3T5Z3; V7BV20	0	1187.57	594.288	2.51	Not found	Not found	Found	2 replicates
ENFSMLNR___	0.108049	0.00312324	1	3	1	G7JT40	G7JT41; G7JT40; G7KG03	0	1010.47	505.74	1.84	Not found	Not found	1 replicate	Not found
ENGLIFMEASAK___	0.00135364	0.00014326	2	5	2	A2Q5G2; G7KN60	A2Q5G2; I3S458; B7FN06; I3SES9; G7KN60	0	1309.65	655.328	2.79	Not found	Not found	1 replicate	Not found
ENGTEAFENLIHR___	0.000600498	0	1	4	3	G7JQY1	G7JQY1; I3SI58; A0A072UQI9; I3SI78	0	1529.73	510.582	3.58	Not found	Not found	Found	2 replicates
ENGTLKPVAIELSLPHPDGDK___	4.63271e-10	0	1	1	9	P14856	P14856	0	2230.17	744.061	6.43	Not found	2 replicates	Found	Found
ENGTLKPVAIELSLPHPDGDKSGFVSK___	4.35559e-11	0	1	1	16	P14856	P14856	1	2835.49	709.627	7.46	Not found	Not found	Found	Found
ENIEKDIEKER___	0.000213561	0	1	2	5	G7L3V5	G7L3V5; A0A072VMP1	2	1402.72	468.244	4.19	Not found	Not found	Found	Found
ENIEKDIER___	0.223836	0.00901245	1	4	1	A0A072VKP7	Lj0g3v0125859.1 Non Characterized Hit- tr; Lj5g3v0657120.1 tr; A0A072VKP7; V7BIL6	1	1145.58	573.291	1.92	Not found	2 replicates	Found	Not found
ENIEKDIERER___	0.0512659	0.000370994	1	4	1	A0A072VKP7	Lj0g3v0125859.1 Non Characterized Hit- tr; Lj5g3v0657120.1 tr; A0A072VKP7; V7BIL6	2	1430.72	477.58	2.16	Not found	Not found	Not found	1 replicate
ENISNAAVMIQPSLISYSFNSLPAPALLDVASIAADR___	1.49777e-09	0	2	3	2	G7JBC0; Lj0g3v0201099.1 Non Characterized Hit- tr	G7JBC1; G7JBC0; Lj0g3v0201099.1 Non Characterized Hit- tr	0	3858.99	1287	6.37	Not found	Not found	1 replicate	2 replicates
ENITSFQGVLDGK___	0.000297376	0	1	2	2	V7BAZ0	V7BAZ0; Lj5g3v2169420.1 tr	0	1407.71	704.362	3.6	Not found	Not found	Found	Not found
ENITSFQGVLDGKYDDLSEQSFYMVGGIEEVIAK___	5.73082e-09	0	1	1	3	V7BAZ0	V7BAZ0	1	3781.82	1261.28	6.84	Not found	Not found	Found	Found
ENIVPQFILNLK___	0.000573238	0	1	1	5	V7CAL4	V7CAL4	0	1427.83	714.417	2.63	Not found	Not found	Found	Found
ENLDWLSR___	0.0308426	0.000258093	1	3	4	V7CQI1	V7CQI1; A0A072V8B6; G7LCC0	0	1032.51	516.759	2.58	Not found	Not found	Found	Found
ENLLFTEVTEGMNSYGVTR___	2.44862e-08	0	1	1	3	Lj0g3v0150039.1 tr	Lj0g3v0150039.1 tr	0	2160.03	1080.51	5.59	Not found	Found	Found	Found
ENNALLVFDEVMTGFR___	6.11736e-07	0	1	1	8	G4W9I5	G4W9I5	0	1854.91	927.953	5.2	Not found	Not found	Found	Found
ENNPELAGDR___	0.00849428	0.00014326	2	7	1	V7B8W2; A0A072UZG4	B7FK94; V7B8W2; A0A072UZG4; I3SDH8; I3SQN7; Lj2g3v2447110.1 Non Characterized Hit- tr; I3S934	0	1114.51	557.758	2.43	Not found	2 replicates	Found	Found
ENPNSYVFVIDMPGLK___	9.34825e-07	0	1	1	1	Lj0g3v0074429.1 Non Characterized Hit- tr	Lj0g3v0074429.1 Non Characterized Hit- tr	0	1822.9	911.955	4.05	Not found	Not found	Found	2 replicates
ENSAFVSTR___	0.00859291	0.00014326	1	1	6	I3T182	I3T182	0	1010.49	505.749	2.72	Not found	Not found	Found	Found
ENSIIPEIPATVSAVK___	0.460407	0.0266563	1	2	3	G7KXA6	G7KXA6; I3T1W8	0	1667.92	834.466	2.53	Not found	Not found	Found	2 replicates
ENSIIPEIPATVSAVKNPSSK___	0.0524273	0.000370994	1	2	2	G7KXA6	G7KXA6; I3T1W8	1	2181.18	727.728	2.83	Not found	Not found	Not found	Found
ENSLKPQDYEGGTFTVSNLGGPFGVK___	6.0333e-06	0	1	2	2	G7LJ01	V7APB2; G7LJ01	0	2741.34	914.452	5.6	Not found	Not found	1 replicate	1 replicate
ENTEGEYSGLEHQVVR___	6.44569e-07	0	1	7	3	G7J6B4	G7J6B4; V7BHL0; G7IAA3; I3SPT9; Lj5g3v0659740.2 Non Characterized Hit- tr; Lj5g3v0659740.1 Non Characterized Hit- tr; I3SWL7	0	1846.86	616.291	5.39	Not found	Not found	Found	Found
ENTNIIMETFDSLGFK___	2.58933e-07	0	1	1	7	V7CPC8	V7CPC8	0	1858.89	929.946	4.69	Not found	2 replicates	Found	Found
ENVIYSSQIR___	0.299098	0.0119381	1	1	1	V7C8A0	V7C8A0	0	1208.63	604.815	1.52	Not found	Not found	1 replicate	Not found
ENVLEYLAEVININASR___	0.00012157	0	1	3	2	G7KLS4	Lj2g3v1069200.2 Non Characterized Hit- tr; G7KLS4; Lj2g3v1069200.1 Non Characterized Hit- tr	0	1947.02	649.677	3.61	Not found	Not found	2 replicates	Not found
ENVSSEALEAAR___	0.000438844	0	1	14	5	A0A072V158	A0A072V158; G7ZUM0; I3T4F9; V7B5Y7; V7B8Z2; Lj2g3v2448200.1 Non Characterized Hit- tr; Lj0g3v0338989.1 Non Characterized Hit- tr; G7IV57; Lj2g3v2173060.1 Non Characterized Hit- tr; V5N857; V7BQP9; V7AM91; V7ARW6; B7FGF8	0	1275.62	638.309	3.04	2 replicates	Found	Found	Found
EPIGVVGLITPWNYPMLMATWK___	7.19786e-07	0	1	4	7	I3SSM1	I3S3N6; I3SSM1; G7JNS2; Lj4g3v1561610.1 tr	0	2516.31	839.436	5.14	Not found	Not found	Found	Found
EPKEETVTLGPAVK___	0.0453078	0.000370994	1	3	2	G7IPY3	G7IPY3; B7FGG2; B7FGP1	1	1497.82	499.943	2.6	Not found	Not found	Found	2 replicates
EPNNLYNLNSYK___	0.000933608	0	1	1	7	G7IUL4	G7IUL4	0	1468.71	734.857	3.33	2 replicates	Found	Found	Found
EQAITNLTDLLR___	0.00113074	0	2	6	1	I3S4X3; G7J2W0	Lj1g3v2035090.1 Non Characterized Hit- tr; I3S4X3; G7J2W0; G7I549; I3SDA1; Lj0g3v0079039.1 Non Characterized Hit- tr	0	1386.76	693.881	3.15	Not found	Not found	Found	2 replicates
EQAVWALGNVAGDSPR___	9.42358e-08	0	5	10	8	G7KWI2; Lj5g3v1513590.1 tr; Lj6g3v1525950.1 tr; V7CAN7; G7I9F7	B7FLW3; G7KWI2; G7IMW8; V7B074; V7BHI2; Lj5g3v1513590.1 tr; Lj6g3v1525950.1 tr; I3T5H6; V7CAN7; G7I9F7	0	1669.83	835.417	5.06	Not found	Not found	Found	Found
EQDEVAQVLLEK___	0.568632	0.0391258	1	1	4	Lj0g3v0349389.1 Non Characterized Hit- tr	Lj0g3v0349389.1 Non Characterized Hit- tr	0	1400.73	700.867	1.56	Found	Found	Found	2 replicates
EQDVSLGANKFPER___	1.53719e-05	0	1	7	7	I3SN92	A0A072UYZ9; I3SCZ4; B7FHJ3; G7JB63; G7JB62; Q946J9; I3SN92	1	1589.79	530.602	4.26	Not found	2 replicates	Found	Found
EQFNKIEQELER___	0.00162987	0.00014326	1	2	3	G7KGF6	G7KGF6; Lj2g3v1467890.1 Non Characterized Hit- tr	1	1562.78	521.599	3.76	Not found	Not found	2 replicates	Found
EQGGRENLEENGIK___	0.00352472	0.00014326	2	5	4	A0A072V4E2; Lj0g3v0145439.1 tr	I3T086; A0A072V4E2; G7I763; V7BV82; Lj0g3v0145439.1 tr	1	1572.76	524.926	3.26	Not found	Not found	Found	Found
EQGISNFLK___	0.0807324	0.00178277	1	2	1	B7FMK0	B7FMX5; B7FMK0	0	1035.55	518.277	2.06	2 replicates	Not found	Not found	2 replicates
EQIEELR___	0.625587	0.0490928	1	3	4	A0A072VPD1	A0A072VR24; V7BPM4; A0A072VPD1	0	916.473	458.74	1.81	2 replicates	2 replicates	Found	Found
EQIEELSK___	0.157331	0.00547445	1	1	27	Q2HW22	Q2HW22	0	975.499	488.253	2.14	Found	Found	Found	Found
EQIEELSKNAK___	0.000793527	0	1	1	22	Q2HW22	Q2HW22	1	1288.67	644.84	3.16	Found	Found	Found	Found
EQIELLLKQSR___	0.555439	0.0368708	1	2	1	G7ILU6	G7ILU6; B7FM68	1	1356.78	452.933	1.55	2 replicates	Found	Not found	Not found
EQIFSTYSDNQPGVLIQVFEGER___	3.01402e-10	0	2	2	12	V7C9P5; G7JFK1	V7C9P5; G7JFK1	0	2656.29	1328.65	5.7	Found	2 replicates	2 replicates	Found
EQIFSTYSDNQPGVLIQVFEGERAR___	0.0205816	0.000258093	2	2	1	V7C9P5; G7JFK1	V7C9P5; G7JFK1	1	2883.43	961.813	2.24	1 replicate	Not found	Not found	Not found
EQIQSYVFDVIR___	0.000299108	0	1	6	3	V7BZ82	A0A072U6I0; B7FKU0; Lj2g3v1034530.1 Non Characterized Hit- tr; V7BZ82; V5N8R8; I3T4Q1	0	1496.77	748.891	3.35	Not found	Not found	Found	Found
EQITEEHEDQEVLVMPEDSGSILEDEAK___1xOxidation [M15]	0.589467	0.0422643	1	1	1	G7J4S2	G7J4S2	0	3215.44	804.617	2.16	Not found	Not found	Not found	1 replicate
EQIVEVYSRPK___	0.00036867	0	1	1	1	A0A072UG57	A0A072UG57	0	1347.73	449.912	2.9	Not found	Not found	Found	Not found
EQLAIAEFAESLLIIPK___	3.35084e-08	0	2	2	12	G7L831; Lj4g3v2644180.1 tr	G7L831; Lj4g3v2644180.1 tr	0	1885.07	629.027	4.97	Not found	Not found	Found	Found
EQLENSPFLER___	0.00103645	0	1	1	3	G7I7Q4	G7I7Q4	0	1361.67	681.338	3.26	2 replicates	Not found	Found	Found
EQLGTEGYQEMGR___	4.42463e-05	0	1	2	12	Q2Q4Y5	V7ANA4; Q2Q4Y5	0	1497.66	749.335	3.89	Found	Found	Found	Found
EQLGTEGYQEMGR___1xOxidation [M11]	5.48553e-05	0	1	2	40	Q2Q4Y5	V7ANA4; Q2Q4Y5	0	1513.66	757.333	3.33	Found	Found	2 replicates	Found
EQLGTEGYQEMGRK___	6.50656e-06	0	1	2	13	Q2Q4Y5	V7ANA4; Q2Q4Y5	1	1625.76	542.591	4.27	Found	Found	Found	Found
EQMGREGYQEMGR___	0.000826444	0	2	2	6	I3S509; A0A072UBI6	I3S509; A0A072UBI6	1	1570.67	524.229	3.42	Found	Found	Not found	Not found
EQMGYTFDALK___	0.00424283	0.00014326	3	7	3	B7FNA0; G7LGQ5; Lj3g3v2318320.1	V7APM5; B7FNA0; G7LGQ5; Lj3g3v2318320.1; Lj4g3v3031660.1 tr; G7L7C9; V7CTP4	0	1302.6	651.806	2.83	Not found	Not found	Found	2 replicates
EQNVFETLIGK___	0.00230842	0.00014326	2	3	1	G7J2L7; V7D1Z7	Lj0g3v0306429.1 Non Characterized Hit- tr; G7J2L7; V7D1Z7	0	1277.67	639.34	2.71	2 replicates	Not found	2 replicates	Found
EQQDDEYLASLEADREK___	0.00739484	0.00014326	1	2	1	A0A072UPD8	A0A072UPD8; I3T2X5	1	2038.92	680.317	1.88	Not found	Not found	Not found	1 replicate
EQQMVMPGHR___	0.0197742	0.000258093	1	7	4	G7LBX9	Lj4g3v0880270.1 Non Characterized Hit- tr; I3T6L5; Q9SE40; G7LBX9; T2DN54; V7BWZ0; G7LD29	0	1212.56	404.857	3.04	Not found	Not found	Found	Found
EQSNFIRYPLNEDMLTDAPNISEAATQLIK___	1.98382e-10	0	1	1	2	V7AE60	V7AE60	1	3421.69	1141.23	6.86	Not found	Not found	Not found	2 replicates
EQVEAWKPIVDAVHDK___	0.0991857	0.00256416	1	1	4	G7K3R4	G7K3R4	0	1863.96	466.747	2.96	2 replicates	Not found	Found	2 replicates
EQVFSTYSDNQPGVLIQVFEGER___	1.12985e-05	0	1	4	5	Q2HT97	V7CZ55; Q2HT97; U5U088; Lj1g3v4550110.1 Non Characterized Hit- tr	0	2642.27	881.427	4.63	Not found	Not found	2 replicates	Found
EQVFSTYSDNQPGVLIQVYEGER___	3.45725e-09	0	7	16	4	V7BFT8; B7FL88; A0A072UL44; V7AFM3; Lj0g3v0291079.1 Non Characterized Hit- tr; G7KWU8; V7B0A5	Lj1g3v3219230.1 tr; Lj1g3v3219240.1 Non Characterized Hit- tr; V7BFT8; A0A072UM13; V7B114; B7FL88; Lj3g3v3188570.1 Non Characterized Hit- tr; A0A072UL44; A0A072UK94; V7AFM3; V7BF08; Lj0g3v0291079.1 Non Characterized Hit- tr; G7KWU8; V7B0A5; Lj0g3v0116859.1 tr; G7KXT9	0	2658.27	1329.64	4.89	Not found	Not found	Found	2 replicates
EQWSPALTVSK___	0.00308479	0.00014326	1	3	1	A0A072VEM2	G7I4J0; A0A072VEM2; V7BHV9	0	1245.65	623.327	2.79	Not found	Not found	Found	2 replicates
EQYVYLAK___	0.159755	0.00557604	1	5	1	B7FK19	V7AVP7; I3SHC7; B7FK19; G7J567; Lj0g3v0249259.1 Non Characterized Hit- tr	0	1013.53	507.269	1.89	Not found	Not found	Found	2 replicates
ERDNFVYIAK___	0.0275286	0.000258093	1	2	8	I3SJQ1	I3SJQ1; Lj4g3v2604540.1 Non Characterized Hit- tr	1	1254.65	627.826	3.16	Not found	Not found	Found	Found
ERENFVYIAK___	0.289753	0.0116451	1	1	3	G7LIR4	G7LIR4	1	1268.66	423.559	2.76	Not found	Not found	2 replicates	Found
ERLPANLVQAQR___	0.00273118	0.00014326	1	1	5	A0A072TX81	A0A072TX81	1	1394.79	465.6	4.69	Not found	Not found	Found	2 replicates
ERVEELEPSIR___	0.0110107	0.00014326	1	4	3	G7LIT8	V7CP22; G7LIT8; V7CSQ3; Lj0g3v0111119.3 tr	1	1356.71	452.907	3.57	Not found	Not found	Found	Found
ESAIAQIIR___	0.0136226	0.00014326	1	12	10	A0A072TU53	I3SFV6; I3SH19; G7JUL6; Lj3g3v3689930.2 Non Characterized Hit- tr; I3S2Q6; T2DNR6; G7JTL9; Lj3g3v0826090.1 Non Characterized Hit- tr; A0A072TU53; I3SW14; Lj3g3v3689930.1 Non Characterized Hit- tr; G7JUL4	0	1000.58	500.792	3.02	Not found	Not found	Found	Found
ESAPVIFESPIKK___	0.000569918	0	1	1	3	G7JPD1	G7JPD1	1	1444.8	482.275	3.3	Not found	Not found	Found	Found
ESDADITVAALPMDEAR___	5.70546e-07	0	1	1	10	G7J834	G7J834	0	1803.84	902.42	4.88	Not found	Not found	Found	Found
ESDAWPAEPQDAYGLEK___	7.74526e-06	0	1	3	6	A0A072VNM9	B7FIJ7; A0A072VNM9; V7BH19	0	1905.85	953.429	3.84	Not found	Not found	Found	Found
ESDLVEYFIPLVK___	2.21649e-05	0	2	4	4	A0A072W1U6; V7C7V5	Lj2g3v1155670.1 Non Characterized Hit- tr; A0A072W1U6; V7BEI1; V7C7V5	0	1551.83	776.419	2.97	Not found	Not found	Found	2 replicates
ESDMNIVDSTITLK___	1.18359e-05	0	1	1	3	A0A072TLB9	A0A072TLB9	0	1565.77	783.386	3.98	Not found	Not found	2 replicates	2 replicates
ESDTGLAAPSQWDLVSDK___	1.61748e-07	0	1	6	4	Lj3g3v2532340.2	T2DMF0; T2DN87; Lj3g3v2532340.2; V7ARW1; Lj1g3v5061300.1 Non Characterized Hit- tr; G7L9X9	0	1918.9	959.954	5.08	Not found	Not found	2 replicates	Found
ESDTGLAAPSQWDLVSDKQMMQEEQPLQVAR___	2.90433e-09	0	1	6	2	Lj3g3v2532340.2	T2DMF0; T2DN87; Lj3g3v2532340.2; V7ARW1; Lj1g3v5061300.1 Non Characterized Hit- tr; G7L9X9	1	3487.65	1163.22	6.42	Not found	Not found	Not found	2 replicates
ESDWGFTSFMPLGELYDPSR___	2.93176e-08	0	2	8	4	G7KCQ5; G7J6M6	V7BJ96; G7J6M7; V7BLW9; G7KCQ5; G7J6M6; A0A072UGS6; Lj2g3v2905020.1 tr; Lj6g3v1038860.1 tr	0	2334.04	1167.52	4.93	Not found	Not found	Found	Found
ESEIEEFIINK___	0.619883	0.0485761	1	1	1	A2Q1R4	A2Q1R4	0	1350.68	675.84	0.96	Not found	Not found	Not found	1 replicate
ESELIEENALGVR___	1.1039e-05	0	1	4	5	V7D3U4	G7KRI7; I3SGD2; B7FI02; V7D3U4	0	1458.74	729.872	3.76	Not found	Not found	Found	Found
ESFETGTLHLIGLLSDGGVHSR___	8.53745e-08	0	1	2	7	B7FLD9	B7FLD9; G7KZ93	0	2325.18	582.05	4.94	Not found	Not found	Found	Found
ESFINTR___	0.150251	0.00493317	1	1	3	Q4JR85	Q4JR85	0	866.437	433.721	1.86	Not found	Not found	Found	Found
ESFYDLQLDVK___	0.00125527	0.00014326	3	15	1	G7KCQ5; G7I2I7; G7J6M6	V7BJ96; G7J6M7; A0A072VIQ6; V7BL97; A0A072VGZ9; V7BLW9; Lj5g3v1697410.1 Non Characterized Hit- tr; G7KCQ5; G7I2I7; V7B6S4; G7J6M6; A0A072UGS6; V7BHQ4; Lj2g3v2905020.1 tr; Lj6g3v1038860.1 tr	0	1356.67	678.838	2.73	Not found	Not found	1 replicate	2 replicates
ESGFLNAVAEVVR___	5.84748e-05	0	1	1	3	Q9ZNX6	Q9ZNX6	0	1390.73	695.871	3.63	Not found	Not found	2 replicates	2 replicates
ESGMALITAEDLDDAAQK___	1.40699e-07	0	2	2	3	V7BGA6; A0A072VL01	V7BGA6; A0A072VL01	0	1877.88	939.439	4.78	Not found	Not found	Found	Found
ESGTEKPIVAFIAGLTAPPGRR___	1.2044e-05	0	1	3	3	V7C6K2	V7C6K2; Lj2g3v0609720.1 tr; Lj1g3v0395830.1 tr	1	2267.25	567.568	4.27	Not found	Not found	Found	Found
ESIDLHDNFDQIGLAQK___	7.88142e-06	0	2	5	5	W8E7A2; G7K259	V7BP18; G7JBT5; Lj6g3v0497300.2 Non Characterized Hit- tr; W8E7A2; G7K259	0	1942.95	648.321	4.31	Not found	2 replicates	Found	Found
ESIELPLMNPELFLR___	3.8799e-06	0	1	6	2	A0A072VDE6	B7FJ82; Lj5g3v2239740.1 Non Characterized Hit- tr; I3SEA8; G7J7Q6; V7AVK2; A0A072VDE6	0	1800.96	900.982	3.37	Not found	Not found	2 replicates	Found
ESKTATTYESIEGGENR___	0.213255	0.00809581	1	1	1	V7BVR5	V7BVR5	1	1871.86	936.441	1.38	1 replicate	Not found	Not found	Not found
ESLQWGVAAGLYSGLTYGLK___	5.53452e-09	0	1	3	42	I3S2D8	V7B096; I3S2D8; Q2HU23	0	2113.1	1057.05	5.39	Not found	Not found	Found	Found
ESLVVLR___	0.147194	0.00493317	1	2	3	G9JLT1	G9JLT1; A0A126TGU9	0	815.499	408.253	2.11	Not found	Not found	Found	Found
ESLYEGGVWK___	0.00414563	0.00014326	1	5	3	I3SV59	Lj4g3v1535160.1 Non Characterized Hit- tr; V7CDN0; I3SWF3; G7JNU0; I3SV59	0	1167.57	584.287	2.19	Not found	Not found	Found	2 replicates
ESMDAFMQK___	0.0458206	0.000370994	2	4	2	G7JWM6; V7CF38	V7CBE7; G7JWM6; V7CF38; G7JLG0	0	1086.46	543.733	2.2	Not found	Not found	Found	2 replicates
ESNFYDAEK___	0.0168453	0.000258093	3	7	4	A0A072UXN6; W8E7A2; G7K259	A0A072UXN6; V7BP18; V7B788; Lj0g3v0267479.1 Non Characterized Hit- tr; W8E7A2; Lj2g3v2771110.1 Non Characterized Hit- tr; G7K259	0	1102.47	551.737	2.25	Not found	Not found	2 replicates	Found
ESNNFPTPLEVSNKDDVAVGR___	4.84233e-09	0	1	1	4	G7LBH4	G7LBH4	1	2288.12	763.378	5.98	Not found	Not found	Found	Found
ESPQFVALFQPMVVLK___	0.0124254	0.00014326	1	1	1	G7KTI5	G7KTI5	0	1833	917.007	2.35	Not found	Not found	1 replicate	Not found
ESPVEPSLPSK___	0.00212838	0.00014326	2	2	2	Lj6g3v0217230.1 Non Characterized Hit- tr; G7JI82	Lj6g3v0217230.1 Non Characterized Hit- tr; G7JI82	0	1169.6	585.305	2.4	2 replicates	Found	Found	Found
ESPVGLATQSAHPAR___	0.000137342	0	1	3	4	I3SQ89	Lj1g3v4515500.1 Non Characterized Hit- tr; I3SQ89; V7CYT4	0	1520.78	507.599	3.96	2 replicates	Found	Found	Found
[truncated: 7,496 more rows]

## Sheet: Table S3-2
Table S3-2	List of proteins identified in protein extracts, isolated from pea yellow (culticar Milennium) and green (cultivar Gloriosa) embryos with and without protamine sulfate precipitation (PSP) procedure
Protein Group IDs	Accession	Description	# Peptides	# PSMs	# Protein Unique Peptides	# Unique Peptides	# Protein Groups	Green PS	Yellow PS	Green Total	Yellow Total
840	P09918	Seed linoleate 9S-lipoxygenase-3 OS=Pisum sativum OX=3888 GN=LOX1.3 PE=2 SV=1	73	981	46	48	1	Found	Found	Found	Found
829	P14856	Seed linoleate 9S-lipoxygenase-2 OS=Pisum sativum OX=3888 GN=LOX1.2 PE=2 SV=1	60	739	37	43	1	Found	Found	Found	Found
931	G7IH13	Translation elongation factor EF-2 subunit OS=Medicago truncatula GN=MTR_2g069050 PE=4 SV=1	46	298	1	3	1	Not found	Not found	Found	Found
931	G7IH33	Translation elongation factor EF-2 subunit OS=Medicago truncatula GN=MTR_2g069310 PE=4 SV=1	45	290	0	2	1	Not found	Not found	Found	Found
1735	A0A072VT43	Translation elongation factor EF-2 subunit OS=Medicago truncatula GN=MTR_1g048000 PE=4 SV=1	36	225	0	2	1	Not found	Not found	Found	Found
2312	G7JFK1	Heat shock 70 kDa protein OS=Medicago truncatula GN=MTR_4g130540 PE=3 SV=1	32	343	9	9	1	Found	Found	Found	Found
1148	A0A072UQA8	ATP-dependent chaperone ClpB OS=Medicago truncatula GN=MTR_4g109450 PE=3 SV=1	41	216	2	25	1	Found	Found	Found	Found
1148	A0A072USG1	ATP-dependent chaperone ClpB OS=Medicago truncatula GN=MTR_4g109450 PE=3 SV=1	37	206	0	21	1	Found	Found	Found	Found
267	Lj2g3v3318780.1 Non Characterized Hit- tr	F6HCU9 F6HCU9_VITVI Putative uncharacterized protein OS=Vitis vinifera GN=,94.28,0,HEAT SHOCK PROTEIN 90,Heat shock protein Hsp90; no description,ATPase-like, ATP-binding domain; HSP9,CUFF.40013.1	36	182	3	6	1	2 replicates	2 replicates	Found	Found
2946	Lj3g3v0965560.1 Non Characterized Hit- tr	I1KU21 I1KU21_SOYBN Uncharacterized protein OS=Glycine max GN=Gma.38528 PE,96.09,0,no description,NULL; no description,Ribosomal protein S5 domain 2-type fold, subgroup; no descriptio,CUFF.42101.1	30	204	1	3	1	2 replicates	Found	Found	Found
2611	A0A072U338	Phosphopyruvate hydratase OS=Medicago truncatula GN=MTR_7g103620 PE=3 SV=1	22	226	0	8	1	Found	Found	Found	Found
415	V7C9P5	Uncharacterized protein OS=Phaseolus vulgaris GN=PHAVU_003G154800g PE=3 SV=1	20	234	0	1	1	Not found	Not found	Found	Found
1326	Lj3g3v2316610.1 Non Characterized Hit- tr	I1KU21 I1KU21_SOYBN Uncharacterized protein OS=Glycine max GN=Gma.38528 PE,96.45,0,Elongation factor G, domain IV,Translation elongation factor EFG/EF2, domain IV; Elongation factor G,CUFF.43905.1	31	187	1	1	1	Not found	Not found	Found	Found
1620	G7IS30	Lipoxygenase OS=Medicago truncatula GN=MTR_2g099570 PE=3 SV=1	29	417	3	4	1	Not found	Not found	Found	Found
2291	V7B0A5	Uncharacterized protein OS=Phaseolus vulgaris GN=PHAVU_008G013000g PE=3 SV=1	24	218	1	2	1	Not found	Not found	Found	Found
868	A0A072UL44	Heat shock cognate 70 kDa protein OS=Medicago truncatula GN=MTR_4g063710 PE=3 SV=1	23	211	1	2	1	Not found	Not found	2 replicates	Found
1771	V7BAZ0	ATP synthase subunit beta OS=Phaseolus vulgaris GN=PHAVU_007G034800g PE=3 SV=1	20	148	3	4	1	Not found	2 replicates	Found	Found
1941	Lj0g3v0291079.1 Non Characterized Hit- tr	I1N557 I1N557_SOYBN Uncharacterized protein OS=Glycine max PE=3 SV=1,96.29,0,HSP70_1,Heat shock protein 70, conserved site; HSP70_2,Heat shock protein 70, conserved site; HSP70_,CUFF.19461.1	25	210	2	2	1	Not found	Not found	Not found	Found
1488	V7CZE8	Clathrin heavy chain OS=Phaseolus vulgaris GN=PHAVU_001G244300g PE=3 SV=1	35	125	1	4	1	Not found	Not found	Found	Found
1296	A0A072URM9	Archaeal/vacuolar-type H+-ATPase subunit A OS=Medicago truncatula GN=MTR_4g005410 PE=3 SV=1	32	123	7	8	1	Found	2 replicates	Found	Found
744	A0A072TV12	Heat shock cognate 70 kDa-like protein OS=Medicago truncatula GN=MTR_8g099945 PE=3 SV=1	34	257	2	2	1	Found	2 replicates	Found	Found
1395	I3S6Q3	Uncharacterized protein OS=Medicago truncatula PE=2 SV=1	21	132	0	6	1	2 replicates	Found	Found	Found
1395	G7JAX4	Actin 2 OS=Medicago truncatula GN=MTR_3g095530 PE=2 SV=2	21	132	0	6	1	2 replicates	Found	Found	Found
751	G7KXT9	Heat shock cognate 70 kDa protein OS=Medicago truncatula GN=MTR_7g024580 PE=3 SV=1	23	203	0	2	1	Not found	Not found	Found	Found
751	B7FL88	Uncharacterized protein OS=Medicago truncatula PE=2 SV=1	23	203	0	2	1	Not found	Not found	Found	Found
2081	Q2HT97	Heat shock cognate 70 kDa protein OS=Medicago truncatula GN=MTR_7g099680 PE=3 SV=1	24	205	2	4	1	2 replicates	2 replicates	Found	Found
510	V7BFT8	Uncharacterized protein OS=Phaseolus vulgaris GN=PHAVU_007G157200g PE=3 SV=1	22	196	0	2	1	Not found	Not found	2 replicates	Found
1901	G7JML2	Glyceraldehyde-3-phosphate dehydrogenase OS=Medicago truncatula GN=MTR_4g103920 PE=3 SV=1	20	269	0	11	1	Found	Found	Found	Found
1901	I3S6D2	Glyceraldehyde-3-phosphate dehydrogenase OS=Medicago truncatula PE=2 SV=1	19	263	0	11	1	Found	Found	Found	Found
2121	G7KWU8	Heat shock cognate 70 kDa protein OS=Medicago truncatula GN=MTR_7g024390 PE=3 SV=1	22	197	1	3	1	2 replicates	2 replicates	Found	Found
3241	G7K259	Clathrin heavy chain OS=Medicago truncatula GN=MTR_5g082900 PE=3 SV=1	39	129	6	7	1	Not found	Not found	Found	Found
3127	V7BD88	Uncharacterized protein OS=Phaseolus vulgaris GN=PHAVU_008G281400g PE=3 SV=1	29	128	0	2	1	Not found	Not found	Found	Found
1395	Lj1g3v1276980.1 tr	G7JAX4 G7JAX4_MEDTR Actin OS=Medicago truncatula GN=MTR_3g095530 PE=3 SV=1,99.2,0,Actin-like ATPase domain,NULL; ACTINS_1,Actin, conserved site; ACTINS_2,Actin, conserved site; ACTIN,CUFF.27079.1	20	130	0	5	1	2 replicates	2 replicates	Found	Found
2921	A0A072W1H5	ATP synthase subunit beta OS=Medicago truncatula GN=MTR_1g108765 PE=3 SV=1	18	143	1	2	1	2 replicates	Found	Found	Found
1948	B7FJC8	Uncharacterized protein OS=Medicago truncatula PE=2 SV=1	23	141	0	9	1	Found	Found	Found	Found
510	V7BF08	Uncharacterized protein OS=Phaseolus vulgaris GN=PHAVU_007G157200g PE=3 SV=1	21	187	0	2	1	Not found	Not found	2 replicates	Found
2611	A0A072UE69	Phosphopyruvate hydratase OS=Medicago truncatula GN=MTR_7g103620 PE=3 SV=1	17	183	0	7	1	Found	Found	Found	Found
2611	I3STZ1	Uncharacterized protein OS=Medicago truncatula PE=2 SV=1	17	183	0	7	1	Found	Found	Found	Found
1231	V7AFM3	Uncharacterized protein OS=Phaseolus vulgaris GN=PHAVU_011G065000g PE=3 SV=1	24	208	2	4	1	Not found	Not found	Found	Found
674	G7IT87	Phosphoglycerate kinase OS=Medicago truncatula GN=MTR_2g066130 PE=3 SV=1	23	176	4	4	1	Not found	Not found	Found	Found
2518	W8E7A2	Clathrin heavy chain OS=Lotus japonicus GN=CHC2 PE=2 SV=1	37	113	0	3	1	Not found	Not found	Found	Found
1671	A0A072TUS4	Heat shock 70 kDa protein OS=Medicago truncatula GN=MTR_8g099795 PE=3 SV=1	34	210	1	1	1	2 replicates	2 replicates	Found	Found
2921	G7IAW2	ATP synthase subunit beta OS=Medicago truncatula GN=MTR_1g108770 PE=3 SV=2	16	132	0	1	1	2 replicates	Found	2 replicates	Found
3127	V7BA18	Uncharacterized protein OS=Phaseolus vulgaris GN=PHAVU_008G281300g PE=3 SV=1	27	117	0	2	1	Not found	Not found	Found	Found
1395	Lj4g3v2754400.1 tr	H6W452 H6W452_MEDTR Actin 2 OS=Medicago truncatula PE=2 SV=1,99.2,0,Actin,Actin-like; no description,NULL; ACTIN,Actin-like; ACTINS_1,Actin, conserved site; ACTINS_2,Ac,CUFF.51597.1	16	108	0	4	1	Not found	2 replicates	Found	Found
1148	Lj4g3v1687570.1 tr	Q39889 Q39889_SOYBN Heat shock protein OS=Glycine max GN=SB100 PE=2 SV=1,92.67,0,P-loop containing nucleoside triphosphate hydrolases,NULL; Double Clp-N motif,NULL; CLPPROTEASEA,Cha,CUFF.49608.1	24	152	0	10	1	Found	Found	Found	Found
3162	A0A072TPW7	Phosphoenolpyruvate carboxylase OS=Medicago truncatula GN=MTR_8g463920 PE=3 SV=1	36	133	2	11	1	Not found	Found	Found	Found
452	G7IT86	Phosphoglycerate kinase OS=Medicago truncatula GN=MTR_2g066120 PE=3 SV=1	21	181	0	2	1	1 replicate	Found	Found	Found
1771	Lj5g3v2169420.1 tr	I1NFS4 I1NFS4_SOYBN ATP synthase subunit beta OS=Glycine max GN=Gma.1312 PE=3 SV=1,95.88,0,ATP SYNTHASE BETA SUBUNIT,ATPase, F1 complex, beta subunit; ATP SYNTHASE,NULL; P-loop containing nuc,CUFF.56916.1	13	110	0	1	1	Not found	Not found	Not found	Found
954	A2Q689	DEAD-box ATP-dependent RNA helicase OS=Medicago truncatula GN=MTR_2g039960 PE=3 SV=1	22	128	0	3	1	Not found	Found	Found	Found
452	I3T2H0	Phosphoglycerate kinase OS=Medicago truncatula PE=2 SV=1	20	178	0	2	1	1 replicate	Found	Found	Found
228	Lj1g3v4694440.1 Non Characterized Hit- tr	I1JPW5 I1JPW5_SOYBN Uncharacterized protein OS=Glycine max GN=Gma.31115 PE,95.5,0,ENOLASE,Enolase; Enolase,Enolase; eno: phosphopyruvate hydratase,Enolase; Enolase C-terminal domain-,CUFF.34247.1	15	160	1	1	1	1 replicate	Not found	Found	Found
1526	G7L3V5	ATPase, AAA-type, CDC48 protein OS=Medicago truncatula GN=MTR_7g101870 PE=4 SV=2	29	144	0	6	1	Not found	2 replicates	Found	Found
1379	V7AUF4	Uncharacterized protein OS=Phaseolus vulgaris GN=PHAVU_010G163900g PE=3 SV=1	25	96	1	1	1	Not found	Not found	Found	Found
3162	A0A072U184	Phosphoenolpyruvate carboxylase OS=Medicago truncatula GN=MTR_8g463920 PE=4 SV=1	34	127	0	9	1	Not found	Found	Found	Found
2064	V7CZL3	Uncharacterized protein OS=Phaseolus vulgaris GN=PHAVU_001G186100g PE=3 SV=1	15	142	5	5	1	Found	Found	Found	Found
1405	Q2Q4Y5	Em6 OS=Medicago truncatula GN=MTR_4g016960 PE=2 SV=1	14	284	7	13	1	Found	Found	Found	Found
1473	T2DP01	14-3-3 protein OS=Phaseolus vulgaris GN=PHAVU_009G032500g PE=2 SV=1	18	127	4	9	1	2 replicates	Found	Found	Found
2294	Lj4g3v3014490.1 tr	Q9M4E8 Q9M4E8_CUCSA Heat shock protein 70 OS=Cucumis sativus PE=2 SV=1,92.99,0,HSP70_1,Heat shock protein 70, conserved site; HSP70_2,Heat shock protein 70, conserved site; HSP70_,CUFF.52145.1	28	188	2	2	1	Found	Found	Found	Found
2262	V7CQ18	Uncharacterized protein OS=Phaseolus vulgaris GN=PHAVU_002G301400g PE=3 SV=1	27	198	4	4	1	Found	Found	Found	Found
1603	B7FIY3	General regulatory factor 2 OS=Medicago truncatula GN=MTR_5g064580 PE=2 SV=1	16	118	0	7	1	2 replicates	Found	Found	Found
1603	I3SCH2	Uncharacterized protein OS=Medicago truncatula PE=2 SV=1	16	118	0	7	1	2 replicates	Found	Found	Found
1480	G7J834	Glucose-1-phosphate adenylyltransferase OS=Medicago truncatula GN=MTR_3g082150 PE=3 SV=1	23	156	3	6	1	Found	Not found	Found	Found
954	B7FJJ2	Uncharacterized protein OS=Medicago truncatula PE=2 SV=1	20	107	0	3	1	Not found	Found	Found	Found
202	G7K4R2	Heat shock protein 81-2 OS=Medicago truncatula GN=MTR_5g096430 PE=3 SV=1	25	120	2	3	1	Not found	Not found	Found	Found
3161	A0A072VKP7	ATPase, AAA-type, CDC48 protein OS=Medicago truncatula GN=MTR_1g063380 PE=4 SV=1	29	139	2	4	1	Not found	2 replicates	Found	Found
1714	G7ITZ5	Aconitate hydratase OS=Medicago truncatula GN=MTR_2g088360 PE=3 SV=1	20	83	2	5	1	Not found	Not found	Found	Found
1814	Lj3g3v2062810.1 tr	B9N9W5 B9N9W5_POPTR Predicted protein OS=Populus trichocarpa GN=POPTRDRAFT_587191 PE=3 SV=1,91.55,0,HEATSHOCK70,Heat shock protein 70 family; seg,NULL; Actin-like ATPase domain,NULL; Heat shock protei,CUFF.43546.1	15	162	1	3	1	Found	Found	Found	Found
2627	V7BII6	Uncharacterized protein OS=Phaseolus vulgaris GN=PHAVU_007G260000g PE=3 SV=1	17	95	1	1	1	Not found	Not found	Not found	1 replicate
107	G7KEK9	Glucose-1-phosphate adenylyltransferase OS=Medicago truncatula GN=MTR_5g097010 PE=3 SV=1	20	134	5	5	1	2 replicates	Found	Found	Found
251	G7J2R6	110 kDa 4SNc-tudor domain protein OS=Medicago truncatula GN=MTR_3g098420 PE=4 SV=1	22	91	12	13	1	Found	2 replicates	Found	Found
155	G7L0I7	Cobalamin-independent methionine synthase OS=Medicago truncatula GN=MTR_7g086300 PE=3 SV=1	18	94	3	8	1	Not found	2 replicates	Found	Found
1617	G7L8T3	Guanosine nucleotide diphosphate dissociation inhibitor OS=Medicago truncatula GN=MTR_8g088620 PE=2 SV=1	21	104	0	21	1	Found	Found	Found	Found
1617	Q706C9	Guanosine nucleotide diphosphate dissociation inhibitor OS=Medicago truncatula GN=gdi PE=2 SV=1	21	104	0	21	1	Found	Found	Found	Found
1031	I3SU63	Fructose-bisphosphate aldolase OS=Medicago truncatula GN=MTR_5g069055 PE=2 SV=1	11	135	2	4	1	Found	Found	Found	Found
2220	I3SR19	Uncharacterized protein OS=Medicago truncatula PE=2 SV=1	17	91	1	2	1	Not found	Not found	2 replicates	Found
764	G7LI94	DEAD-box ATP-dependent RNA helicase OS=Medicago truncatula GN=MTR_8g018400 PE=3 SV=1	19	90	2	2	1	Not found	Not found	2 replicates	Found
2999	B7FGT0	40S ribosomal S7-like protein OS=Medicago truncatula GN=MTR_6g085000 PE=2 SV=1	15	69	0	15	1	Found	Found	Found	Found
2999	G7KN51	40S ribosomal S7-like protein OS=Medicago truncatula GN=MTR_6g021670 PE=2 SV=1	15	69	0	15	1	Found	Found	Found	Found
2999	B7FMQ4	Putative uncharacterized protein OS=Medicago truncatula PE=2 SV=1	15	69	0	15	1	Found	Found	Found	Found
2219	Q1SGF1	Putative poly [ADP-ribose] polymerase 3 OS=Medicago truncatula GN=PARP3 PE=3 SV=1	11	74	0	4	1	Not found	2 replicates	Found	Found
2219	G7JIG7	Poly [ADP-ribose] polymerase OS=Medicago truncatula GN=MTR_4g053530 PE=4 SV=1	11	74	0	4	1	Not found	2 replicates	Found	Found
3110	Lj1g3v3172220.2 tr	G7L017 G7L017_MEDTR Actin OS=Medicago truncatula GN=MTR_7g026230 PE=3 SV=1,98.67,0,ACTIN,Actin-like; no description,NULL; Actin-like ATPase domain,NULL; ATARP5 (ACTIN-RELATED PROTEIN ,CUFF.30153.2	16	95	0	1	1	Not found	Not found	2 replicates	1 replicate
1360	G7KVS0	E1 subunit-like 2-oxoglutarate dehydrogenase OS=Medicago truncatula GN=MTR_7g023770 PE=4 SV=2	24	88	8	11	1	Not found	Found	Found	Found
1241	G7IH71	Phosphoenolpyruvate carboxylase OS=Medicago truncatula GN=MTR_2g076670 PE=3 SV=1	30	112	6	8	1	Not found	Not found	Found	Found
204	G7ILJ6	Secreted protein OS=Medicago truncatula GN=MTR_2g017440 PE=4 SV=1	5	94	4	5	1	2 replicates	2 replicates	Found	Found
2319	I3S3S0	Cytosolic triosephosphate isomerase OS=Medicago truncatula GN=MTR_2g096940 PE=2 SV=1	15	99	13	14	1	Found	Found	Found	Found
132	A0A072TFS9	ATP synthase F1, alpha subunit OS=Medicago truncatula GN=MTR_0212s0040 PE=3 SV=1	21	145	0	2	1	Found	Found	Found	Found
3110	Lj2g3v0916200.1 Non Characterized Hit- tr	I3SK98 I3SK98_LOTJA Uncharacterized protein OS=Lotus japonicus PE=2 SV=1,100,0,ACTINS_1,Actin, conserved site; ACTINS_2,Actin, conserved site; ACTINS_ACT_LIKE,Actin/actin-like con,CUFF.35861.1	15	94	0	1	1	Not found	Not found	2 replicates	1 replicate
3122	A0A072VDW9	TCP-1/cpn60 chaperonin family protein OS=Medicago truncatula GN=MTR_1g017390 PE=3 SV=1	23	102	0	7	1	Found	Found	Found	Found
2783	G7I7M0	GTP-binding elongation factor Tu family protein OS=Medicago truncatula GN=MTR_1g013680 PE=3 SV=2	20	317	0	4	1	Found	Found	Found	Found
1002	G7JTX4	26S proteasome regulatory subunit S2 1B OS=Medicago truncatula GN=MTR_4g078780 PE=4 SV=2	26	86	0	11	1	2 replicates	2 replicates	Found	Found
1002	G7JTX3	26S proteasome regulatory subunit S2 1B OS=Medicago truncatula GN=MTR_4g078780 PE=4 SV=1	26	86	0	11	1	2 replicates	2 replicates	Found	Found
249	A0A072UXN6	Clathrin heavy chain OS=Medicago truncatula GN=MTR_3g464720 PE=3 SV=1	21	84	1	1	1	Not found	Not found	1 replicate	2 replicates
1530	G7IS29	Lipoxygenase OS=Medicago truncatula GN=MTR_2g099560 PE=3 SV=1	22	332	2	2	1	Not found	Not found	Found	Found
1948	I3SH78	Uncharacterized protein OS=Medicago truncatula PE=2 SV=1	15	95	0	5	1	Found	Found	Found	Found
2588	G7IDZ4	Heat shock protein 81-2 OS=Medicago truncatula GN=MTR_1g099840 PE=3 SV=1	24	93	0	1	1	Not found	Not found	Found	Found
408	I3SFR8	Glucose-6-phosphate isomerase OS=Medicago truncatula PE=2 SV=1	20	86	1	13	1	2 replicates	Found	Found	Found
633	G7J2H2	Glyceraldehyde-3-phosphate dehydrogenase OS=Medicago truncatula GN=MTR_3g085850 PE=3 SV=1	18	175	0	5	1	Found	Found	Found	Found
1663	Q1RSH3	GroEL-like chaperone, ATPase OS=Medicago truncatula GN=MTR_1g090140 PE=3 SV=1	27	122	2	2	1	2 replicates	Found	Found	Found
2551	Q1SKX2	70 kDa heat shock protein OS=Medicago truncatula GN=MTR_2g005690 PE=3 SV=1	26	149	3	24	1	Found	Found	Found	Found
2925	G7IS33	DEAD-box ATP-dependent RNA helicase OS=Medicago truncatula GN=MTR_2g099620 PE=3 SV=1	18	100	0	2	1	Not found	2 replicates	Found	2 replicates
2925	A0A072VMZ6	DEAD-box ATP-dependent RNA helicase OS=Medicago truncatula GN=MTR_2g099620 PE=3 SV=1	18	100	0	2	1	Not found	2 replicates	Found	2 replicates
2145	Lj3g3v0428380.1 tr	Q8H945 Q8H945_LOTJA Phosphoenolpyruvate carboxylase OS=Lotus japonicus GN=LjPEPC2 PE=2 SV=1,99.79,0,PEPCASE_2,Phosphoenolpyruvate carboxylase, active site; PEPCASE_1,Phosphoenolpyruvate carboxylase, a,CUFF.40719.1	27	102	0	2	1	Not found	Not found	Found	Found
408	G7KJZ8	Glucose-6-phosphate isomerase OS=Medicago truncatula GN=MTR_6g009330 PE=3 SV=1	19	84	0	12	1	2 replicates	Found	Found	Found
3122	A0A072VEG8	TCP-1/cpn60 chaperonin family protein OS=Medicago truncatula GN=MTR_1g017380 PE=3 SV=1	21	94	0	7	1	Found	Found	Found	Found
2145	Q8H945	Phosphoenolpyruvate carboxylase OS=Lotus japonicus GN=LjPEPC2 PE=2 SV=1	26	99	0	2	1	Not found	Not found	Found	Found
2925	B7FJZ4	Putative uncharacterized protein (Fragment) OS=Medicago truncatula PE=2 SV=1	17	94	0	2	1	Not found	2 replicates	Found	2 replicates
2057	A0A072URR3	DEAD-box ATP-dependent RNA helicase OS=Medicago truncatula GN=MTR_4g125970 PE=3 SV=1	19	104	0	4	1	Not found	Not found	Found	Found
1473	G7J3X9	General regulatory factor 2 OS=Medicago truncatula GN=MTR_3g099380 PE=3 SV=2	13	100	0	5	1	2 replicates	Found	Found	Found
1206	V7AJN0	Uncharacterized protein OS=Phaseolus vulgaris GN=PHAVU_011G083800g PE=4 SV=1	21	110	1	2	1	2 replicates	Not found	2 replicates	1 replicate
1148	A0A072TYS6	ATP-dependent chaperone ClpB OS=Medicago truncatula GN=MTR_7g028970 PE=3 SV=1	19	91	0	10	1	Found	Found	Found	Found
2888	Lj5g3v0921310.1 Non Characterized Hit- tr	I1JG11 I1JG11_SOYBN Uncharacterized protein OS=Glycine max GN=Gma.55823 PE,97.35,0,Actin,Actin-like; ACTINS_1,Actin, conserved site; ACTINS_2,Actin, conserved site; ACTINS_ACT_LIKE,Ac,CUFF.54258.1	16	84	1	1	1	Not found	Not found	Not found	1 replicate
41	A0A072TVM3	TCP-1/cpn60 chaperonin family protein OS=Medicago truncatula GN=MTR_7g406870 PE=3 SV=1	17	81	6	17	1	2 replicates	Found	Found	Found
633	B7FK01	Glyceraldehyde-3-phosphate dehydrogenase OS=Medicago truncatula PE=2 SV=1	17	155	0	5	1	Found	Found	Found	Found
3167	G7J745	Glucose-1-phosphate adenylyltransferase OS=Medicago truncatula GN=MTR_3g116860 PE=3 SV=2	14	59	7	7	1	2 replicates	Found	Found	Found
2999	I3SIV2	Uncharacterized protein OS=Medicago truncatula PE=2 SV=1	11	60	0	11	1	Found	2 replicates	Found	Found
2435	P42730	Chaperone protein ClpB1 OS=Arabidopsis thaliana OX=3702 GN=CLPB1 PE=1 SV=2	18	97	2	2	1	Not found	Not found	2 replicates	Found
1607	G7IEG7	Legumin storage protein OS=Medicago truncatula GN=MTR_1g072600 PE=3 SV=1	9	213	0	8	1	Found	Found	Found	Found
1592	G7JU14	Heat shock 70 kDa protein OS=Medicago truncatula GN=MTR_4g092920 PE=3 SV=1	18	97	1	2	1	Found	Found	Found	Found
1607	G7IEH2	Legumin storage protein OS=Medicago truncatula GN=MTR_1g072630 PE=3 SV=1	8	210	0	8	1	Found	Found	Found	Found
1792	V7AQB6	Uncharacterized protein OS=Phaseolus vulgaris GN=PHAVU_010G136300g PE=3 SV=1	20	83	1	2	1	Not found	Not found	Found	Found
911	V7C8K4	Uncharacterized protein OS=Phaseolus vulgaris GN=PHAVU_003G018300g PE=3 SV=1	10	75	0	1	1	2 replicates	Not found	Found	Found
1305	Lj2g3v2197650.2 tr	G7K694 G7K694_MEDTR Fructose-bisphosphate aldolase OS=Medicago truncatula GN=MTR_5g069050 PE=3 SV,94.35,0,ALDOLASE_CLASS_I,Fructose-bisphosphate aldolase, class-I; no description,Aldolase-type TIM barrel; G,CUFF.39141.2	8	108	0	1	1	Found	Found	Found	Found
1260	A0A072VSL4	Archaeal/vacuolar-type H+-ATPase subunit B OS=Medicago truncatula GN=MTR_1g112870 PE=3 SV=1	20	66	0	20	1	2 replicates	Found	Found	Found
1642	G9JLT6	ATP synthase subunit alpha OS=Lotus japonicus GN=atp1 PE=3 SV=1	22	137	3	4	1	2 replicates	Found	Found	Found
1729	Q1RSH4	GroEL-like chaperone, ATPase OS=Medicago truncatula GN=MTR_1g090130 PE=3 SV=1	24	112	1	3	1	Found	2 replicates	Found	Found
359	G7KYN5	TCP-1/cpn60 chaperonin family protein OS=Medicago truncatula GN=MTR_7g113470 PE=3 SV=1	17	79	2	2	1	Not found	Not found	Found	Found
94	G7JWW6	Alpha-1,4-glucan-protein synthase [UDP-forming]-like protein OS=Medicago truncatula GN=MTR_5g046030 PE=2 SV=1	10	80	5	5	1	Not found	Found	Found	Found
466	A0A072VMC4	Malate dehydrogenase OS=Medicago truncatula GN=MTR_1g076130 PE=3 SV=1	11	101	2	3	1	2 replicates	Found	Found	Found
2152	A0A072TV74	40S ribosomal protein S2-4 OS=Medicago truncatula GN=MTR_8g105340 PE=3 SV=1	10	72	0	1	1	Not found	Found	Found	Found
2152	A0A072VF11	40S ribosomal protein S2-4 OS=Medicago truncatula GN=MTR_1g032450 PE=3 SV=1	10	72	0	1	1	Not found	Found	Found	Found
2152	G7LAL7	40S ribosomal protein S2-4 OS=Medicago truncatula GN=MTR_8g105340 PE=3 SV=1	10	72	0	1	1	Not found	Found	Found	Found
2521	A0A072UVM3	Glutathione S-transferase OS=Medicago truncatula GN=MTR_3g450790 PE=3 SV=1	13	65	0	12	1	2 replicates	Found	Found	Found
1260	A6Y950	Vacuolar H+-ATPase B subunit OS=Medicago truncatula PE=2 SV=1	19	65	0	19	1	2 replicates	Found	Found	Found
2783	G7I9L3	Elongation factor 1-alpha OS=Medicago truncatula GN=MTR_1g095650 PE=3 SV=2	16	280	0	4	1	Found	Found	Found	Found
911	V7CT27	Uncharacterized protein OS=Phaseolus vulgaris GN=PHAVU_002G321400g PE=3 SV=1	8	68	0	1	1	2 replicates	Not found	Found	Found
452	B7FIL4	Phosphoglycerate kinase OS=Medicago truncatula PE=2 SV=1	14	128	0	2	1	1 replicate	Found	Found	Found
264	V7C4I2	Uncharacterized protein OS=Phaseolus vulgaris GN=PHAVU_004G107700g PE=3 SV=1	24	94	0	5	1	Not found	Not found	Found	Found
2587	G7KFV2	UTP-glucose-1-phosphate uridylyltransferase OS=Medicago truncatula GN=MTR_5g077000 PE=4 SV=1	24	112	0	8	1	Found	Found	Found	Found
2587	G7KFV1	UTP-glucose-1-phosphate uridylyltransferase OS=Medicago truncatula GN=MTR_5g077000 PE=4 SV=1	24	112	0	8	1	Found	Found	Found	Found
2889	A0A072USS0	Tubulin beta chain OS=Medicago truncatula GN=MTR_4g017630 PE=3 SV=1	18	77	0	4	1	2 replicates	Found	Found	Found
2889	B7FHX0	Tubulin beta chain OS=Medicago truncatula PE=2 SV=1	18	77	0	4	1	2 replicates	Found	Found	Found
2152	Lj2g3v0156840.1 tr	G7LAL7 G7LAL7_MEDTR 40S ribosomal protein S2 OS=Medicago truncatula GN=MTR_8g105340 PE=3 SV=1,97.03,0,seg,NULL; RIBOSOMAL_S5,Ribosomal protein S5, N-terminal, conserved site; Ribosomal_S5,Ribosomal prot,CUFF.34330.1	8	65	0	1	1	Not found	Found	Found	Found
772	A0A072TGQ9	Alpha-1,4 glucan phosphorylase OS=Medicago truncatula GN=MTR_0288s0040 PE=3 SV=1	15	93	7	7	1	Not found	2 replicates	Found	Found
2077	G7I8P7	26S proteasome regulatory particle triple-A ATPase protein OS=Medicago truncatula GN=MTR_1g083330 PE=3 SV=1	18	65	0	17	1	2 replicates	Found	Found	Found
1284	Lj3g3v2995640.1 tr	G7JIG7 G7JIG7_MEDTR Poly OS=Medicago truncatula GN=MTR_4g053530 PE=4 SV=1,78.13,0,ADP-ribosylation,NULL; Domain of poly(ADP-ribose) polymerase,Poly(ADP-ribose) polymerase, regulatory,gene.g50097.t1.1	10	59	3	3	1	Not found	Not found	Found	Found
1002	V7AGN7	Uncharacterized protein OS=Phaseolus vulgaris GN=PHAVU_011G124300g PE=4 SV=1	19	70	0	6	1	2 replicates	2 replicates	Found	Found
362	G7J8C0	Aminopeptidase OS=Medicago truncatula GN=MTR_3g104720 PE=3 SV=1	16	92	3	4	1	Not found	Not found	Found	Found
92	U5U2N1	Glyceraldehyde-3-dehydrogenase C subunit OS=Phaseolus vulgaris PE=2 SV=1	14	163	1	4	1	Found	1 replicate	Found	Found
147	Lj2g3v3337310.1 tr	I3SW82 I3SW82_LOTJA Glucose-1-phosphate adenylyltransferase OS=Lotus japonicus PE=2 SV=1,100,0,glgC: glucose-1-phosphate adenylyltransferase,Glucose-1-phosphate adenylyltransferase; seg,NULL; Nuc,CUFF.40123.1	19	125	2	3	1	Not found	Not found	Found	Found
1675	G7J530	Argininosuccinate lyase OS=Medicago truncatula GN=MTR_3g100220 PE=3 SV=2	11	59	0	11	1	Not found	2 replicates	Found	Found
1655	B7FL29	40S ribosomal protein S4 OS=Medicago truncatula GN=MTR_5g018940 PE=2 SV=1	16	93	2	2	1	Found	Found	Found	Found
2352	G7J6M6	Ubiquitin carboxyl-terminal hydrolase-like protein OS=Medicago truncatula GN=MTR_3g079840 PE=3 SV=2	25	57	0	6	1	2 replicates	Not found	Found	Found
2352	G7J6M7	Ubiquitin carboxyl-terminal hydrolase-like protein OS=Medicago truncatula GN=MTR_3g079840 PE=3 SV=2	25	57	0	6	1	2 replicates	Not found	Found	Found
1557	V7B803	Uncharacterized protein OS=Phaseolus vulgaris GN=PHAVU_008G240600g PE=4 SV=1	15	89	1	1	1	Found	Found	Found	Found
2235	Lj0g3v0105409.1 Non Characterized Hit- tr	C6TN36 C6TN36_SOYBN Uncharacterized protein OS=Glycine max GN=Gma.5505 PE=,94.71,0,seg,NULL; Glyceraldehyde 3-phosphate dehydrogenase, NA,Glyceraldehyde 3-phosphate dehydrogenase, NAD,CUFF.6010.1	14	128	0	2	1	Not found	Not found	Found	Found
155	G7L0I8	Cobalamin-independent methionine synthase OS=Medicago truncatula GN=MTR_7g086300 PE=4 SV=2	13	69	0	4	1	Not found	Not found	Found	Found
1642	Ljmitog3v0000450.1 tr	G9JLT6 G9JLT6_LOTJA ATP synthase subunit alpha OS=Lotus japonicus GN=atp1 PE=3 SV=1,99.8,0,atpA: ATP synthase F1, alpha subunit,ATPase, F1 complex, alpha subunit; no description,ATPase, F1/A1,CUFF.23.1	19	127	0	1	1	2 replicates	Found	Found	Found
123	V7CX68	Uncharacterized protein OS=Phaseolus vulgaris GN=PHAVU_001G113800g PE=3 SV=1	14	66	0	1	1	Not found	Not found	Found	Found
2565	G7JYQ8	Aconitate hydratase OS=Medicago truncatula GN=MTR_5g022940 PE=3 SV=1	13	67	3	3	1	Not found	Not found	Found	Found
2104	G7J588	Tubulin beta chain OS=Medicago truncatula GN=MTR_3g113970 PE=2 SV=1	18	67	0	5	1	Not found	Not found	Found	Found
2104	B7FHP4	Tubulin beta chain OS=Medicago truncatula PE=2 SV=1	18	67	0	5	1	Not found	Not found	Found	Found
3106	G7JFF2	Sucrose-phosphate synthase family protein OS=Medicago truncatula GN=MTR_4g115620 PE=4 SV=1	21	66	11	12	1	2 replicates	2 replicates	Found	Found
2077	A0A072UIN9	26S proteasome regulatory particle triple-A ATPase protein OS=Medicago truncatula GN=MTR_4g033235 PE=3 SV=1	17	61	0	16	1	2 replicates	Not found	Found	Found
572	V7BX14	Lipoxygenase OS=Phaseolus vulgaris GN=PHAVU_005G157000g PE=3 SV=1	14	181	2	3	1	Not found	Not found	Found	Found
2057	I3SVR3	Uncharacterized protein OS=Medicago truncatula PE=2 SV=1	16	79	0	4	1	Not found	Not found	Found	Found
817	A0A072VNH5	Coatomer subunit alpha OS=Medicago truncatula GN=MTR_1g090827 PE=4 SV=1	27	61	6	14	1	Not found	Not found	Found	Found
3218	I3S2B0	Malate dehydrogenase OS=Medicago truncatula PE=2 SV=1	9	90	0	1	1	Not found	1 replicate	Found	Found
3218	B7FJQ4	Malate dehydrogenase OS=Medicago truncatula GN=MTR_1g043040 PE=2 SV=1	9	90	0	1	1	Not found	1 replicate	Found	Found
2551	V7BU59	Uncharacterized protein OS=Phaseolus vulgaris GN=PHAVU_006G219600g PE=3 SV=1	21	112	0	19	1	Found	Found	Found	Found
2830	V7C3T0	Glyceraldehyde-3-phosphate dehydrogenase OS=Phaseolus vulgaris GN=PHAVU_004G057700g PE=3 SV=1	13	101	1	2	1	Not found	Not found	Found	Found
2077	B7FKW8	Uncharacterized protein OS=Medicago truncatula PE=2 SV=1	17	63	0	16	1	2 replicates	Found	Found	Found
285	G7JRA2	Tubulin beta chain OS=Medicago truncatula GN=MTR_4g019110 PE=2 SV=1	15	65	0	2	1	Not found	Not found	Found	Found
892	A0A072UQA3	26S proteasome regulatory particle triple-A ATPase protein OS=Medicago truncatula GN=MTR_4g094270 PE=3 SV=1	16	64	0	15	1	Found	Found	Found	Found
438	A0A072TMR3	Late embryogenesis abundant protein OS=Medicago truncatula GN=MTR_8g028480 PE=4 SV=1	7	86	3	7	1	Found	Found	Found	Found
622	Lj3g3v0950510.2 tr	G7IT85 G7IT85_MEDTR Phosphoglycerate kinase OS=Medicago truncatula GN=MTR_2g066110 PE=3 SV=1,89.54,0,seg,NULL; Phosphoglyc_kinase,Phosphoglycerate kinase; PHGLYCKINASE,Phosphoglycerate kinase; no descr,CUFF.41900.2	13	92	2	2	1	2 replicates	2 replicates	Found	Found
1265	A0A072UNG4	Calcium-binding EF-hand protein OS=Medicago truncatula GN=MTR_4g075610 PE=4 SV=1	13	75	0	5	1	2 replicates	Found	Found	Found
811	A2Q5A8	Aldo/keto reductase OS=Medicago truncatula GN=MTR_7g021680 PE=2 SV=1	10	64	1	10	1	Found	Found	Found	Found
2441	V7CM26	Uncharacterized protein OS=Phaseolus vulgaris GN=PHAVU_002G215800g PE=3 SV=1	15	71	2	2	1	Found	2 replicates	Found	Found
2104	I3SWT6	Tubulin beta chain OS=Medicago truncatula PE=2 SV=1	17	64	0	5	1	Not found	Not found	Found	Found
2454	G7K3P1	40S ribosomal protein S3a OS=Medicago truncatula GN=MTR_5g006440 PE=3 SV=1	14	60	2	7	1	2 replicates	2 replicates	Found	Found
2790	A0A072VDE6	26S proteasome regulatory particle triple-A ATPase protein OS=Medicago truncatula GN=MTR_3g112260 PE=3 SV=1	18	80	0	17	1	2 replicates	Found	Found	Found
2077	V7BIW3	Uncharacterized protein OS=Phaseolus vulgaris GN=PHAVU_007G197100g PE=3 SV=1	16	60	0	15	1	2 replicates	Not found	Found	Found
618	G7J2W0	26S proteasome non-ATPase regulatory subunit-like protein OS=Medicago truncatula GN=MTR_3g109300 PE=4 SV=1	17	61	1	3	1	Not found	Not found	Found	Found
2057	B7FHZ0	Putative uncharacterized protein OS=Medicago truncatula PE=2 SV=1	14	74	0	3	1	Not found	Not found	Found	Found
1260	G7KSI7	Archaeal/vacuolar-type H+-ATPase subunit B OS=Medicago truncatula GN=MTR_7g081010 PE=3 SV=1	17	55	0	17	1	2 replicates	Found	Found	Found
1473	Lj1g3v0250190.1 Non Characterized Hit- tr	I3S5Q3 I3S5Q3_LOTJA Uncharacterized protein OS=Lotus japonicus PE=2 SV=1,100,0,14-3-3 homologues,14-3-3 domain; 14-3-3 protein,14-3-3 domain; 1433ZETA,14-3-3 protein; 14-3-3,14-3-,CUFF.25657.1	9	77	0	2	1	2 replicates	Found	Found	Found
1387	Lj0g3v0212479.1 Non Characterized Hit- tr	I1JLU8 I1JLU8_SOYBN Uncharacterized protein OS=Glycine max GN=Gma.33143 PE,98.87,0,Tubulin,Tubulin/FtsZ, GTPase domain; Tubulin_C,Tubulin/FtsZ, 2-layer sandwich domain; seg,NULL; TUBU,CUFF.13686.1	16	71	1	1	1	Not found	Not found	Found	Found
2551	V7BRF6	Uncharacterized protein OS=Phaseolus vulgaris GN=PHAVU_006G219600g PE=3 SV=1	20	105	0	18	1	Found	Found	Found	Found
285	B7FIN1	Tubulin beta chain OS=Medicago truncatula PE=2 SV=1	14	59	0	2	1	Not found	Not found	Found	Found
872	Lj3g3v1048870.1 Non Characterized Hit- tr	I1MJ28 I1MJ28_SOYBN Uncharacterized protein OS=Glycine max PE=3 SV=1,89.98,0,seg,NULL; CHAPERONINS_CPN60,Chaperonin Cpn60, conserved site; coiled-coil,NULL; GroEL apical domain-,CUFF.42087.1	21	84	3	3	1	2 replicates	Found	Found	Found
996	G7LB82	Proteasome subunit alpha type OS=Medicago truncatula GN=MTR_8g075320 PE=2 SV=1	8	40	0	1	1	Not found	2 replicates	Found	Found
2611	I3SYN9	Uncharacterized protein OS=Medicago truncatula PE=2 SV=1	10	103	0	1	1	2 replicates	2 replicates	Found	Found
540	Lj1g3v2035090.1 Non Characterized Hit- tr	I3S4X3 I3S4X3_LOTJA Uncharacterized protein OS=Lotus japonicus PE=2 SV=1,99.05,0,PCI/PINT associated module,PCI/PINT associated module; motif in proteasome subunits, Int-6, Nip-1 a,,CUFF.28283.1	16	56	0	2	1	2 replicates	Not found	Found	Found
540	I3S4X3	Uncharacterized protein OS=Lotus japonicus PE=2 SV=1	16	56	0	2	1	2 replicates	Not found	Found	Found
321	G7IPY3	Ribosomal protein S11 OS=Medicago truncatula GN=MTR_2g019670 PE=2 SV=2	12	100	0	3	1	2 replicates	Found	Found	Found
1675	I3T052	Uncharacterized protein OS=Lotus japonicus PE=2 SV=1	9	48	0	9	1	Not found	2 replicates	Found	Found
1675	Lj1g3v1558980.2 Non Characterized Hit- tr	I1JV68 I1JV68_SOYBN Uncharacterized protein OS=Glycine max GN=Gma.4904 PE=,85,0,ARGSUCLYASE,Delta crystallin; FUMRATELYASE,Fumarate lyase; argH: argininosuccinate lyase,Argininosuc,CUFF.27510.2	9	48	0	9	1	Not found	2 replicates	Found	Found
148	Lj4g3v3099620.1 Non Characterized Hit- tr	I1K5M9 I1K5M9_SOYBN Uncharacterized protein OS=Glycine max PE=3 SV=1,93.47,0,PGM_PMM_I,Alpha-D-phosphohexomutase, alpha/beta/alpha domain I; PGM_PMM_III,Alpha-D-phosphohexomutas,CUFF.52282.1	14	83	0	6	1	1 replicate	Not found	Found	Found
1642	P24459	ATP synthase subunit alpha, mitochondrial OS=Phaseolus vulgaris GN=ATPA PE=3 SV=1	18	118	0	1	1	2 replicates	Found	Found	Found
808	Lj1g3v4549030.1 tr	E9RGY2 E9RGY2_SOPFL Regulatory particle triple-A ATPase 2 OS=Sophora flavescens GN=RPT2 PE=2 SV=1,99.55,0,26S PROTEASE REGULATORY SUBUNIT 4,NULL; 26S PROTEASE REGULATORY SUBUNIT,NULL; no description,NULL; 2,CUFF.32615.1	15	50	0	3	1	2 replicates	Not found	Found	Found
808	A0A072U2S5	Regulatory particle triple-A ATPase OS=Medicago truncatula GN=MTR_7g099640 PE=3 SV=1	15	50	0	3	1	2 replicates	Not found	Found	Found
808	V7D0H3	Uncharacterized protein OS=Phaseolus vulgaris GN=PHAVU_001G168800g PE=3 SV=1	15	50	0	3	1	2 replicates	Not found	Found	Found
808	Q2HTA3	AAA ATPase; 26S proteasome subunit P45 OS=Medicago truncatula GN=MTR_7g099640 PE=3 SV=1	15	50	0	3	1	2 replicates	Not found	Found	Found
3020	G7IC40	Phosphogluco-mutase OS=Medicago truncatula GN=MTR_1g102010 PE=4 SV=1	18	63	0	3	1	Not found	Found	Found	Found
3020	G7IC41	Phosphogluco-mutase OS=Medicago truncatula GN=MTR_1g102010 PE=4 SV=1	18	63	0	3	1	Not found	Found	Found	Found
2389	Lj6g3v2192100.1 Non Characterized Hit- tr	I1M2K9 I1M2K9_SOYBN Uncharacterized protein OS=Glycine max GN=Gma.28256 PE,94.54,0,Actin-like ATPase domain,NULL; Heat shock protein 70kD (HSP70), peptide-binding domain,NULL; prok_dn,CUFF.60757.1	19	88	5	7	1	Found	Found	Found	Found
2551	Lj0g3v0211359.1 tr	A2TJV6 A2TJV6_CUCSA Chloroplast HSP70 OS=Cucumis sativus PE=3 SV=1,86.29,0,Actin-like ATPase domain,NULL; HSP70,Heat shock protein 70 family; HSP70_1,Heat shock protein 70, co,CUFF.13606.1	14	97	0	13	1	Found	Found	Found	Found
2518	Lj2g3v2771110.1 Non Characterized Hit- tr	I1JIA0 I1JIA0_SOYBN Uncharacterized protein OS=Glycine max PE=4 SV=1,96.66,0,seg,NULL; CLATHRIN HEAVY CHAIN,NULL; no description,Clathrin, heavy chain, linker/propeller domain; ,CUFF.39304.1	21	62	0	2	1	Not found	Not found	2 replicates	Found
2990	G7I7Q4	Heat shock protein 81-2 OS=Medicago truncatula GN=MTR_1g025430 PE=3 SV=1	20	90	3	4	1	2 replicates	Not found	Found	Found
1901	B7FL18	Putative uncharacterized protein OS=Medicago truncatula PE=2 SV=1	7	162	0	3	1	Found	Found	Found	Found
1148	V7C1Z8	Uncharacterized protein (Fragment) OS=Phaseolus vulgaris GN=PHAVU_004G0439002g PE=3 SV=1	16	89	0	6	1	Found	Found	Found	Found
851	G7I9C1	Pyruvate kinase OS=Medicago truncatula GN=MTR_1g061630 PE=3 SV=1	14	59	0	3	1	2 replicates	Found	Found	Found
851	Q1SN32	Pyruvate kinase OS=Medicago truncatula GN=MTR_1g061630 PE=3 SV=1	14	59	0	3	1	2 replicates	Found	Found	Found
1898	I3SFX4	Xylose isomerase OS=Medicago truncatula PE=2 SV=1	11	75	0	6	1	Found	Found	Found	Found
1898	G7JD38	Xylose isomerase OS=Medicago truncatula GN=MTR_4g128840 PE=3 SV=2	11	75	0	6	1	Found	Found	Found	Found
2448	V7BTD9	Uncharacterized protein OS=Phaseolus vulgaris GN=PHAVU_005G051700g PE=3 SV=1	18	82	2	2	1	Found	Found	Found	Found
3034	A0A072U489	Glycinin G4 OS=Medicago truncatula GN=MTR_7g096970 PE=4 SV=1	6	93	6	6	1	Found	Found	Found	Found
808	V7BF33	Uncharacterized protein OS=Phaseolus vulgaris GN=PHAVU_007G156500g PE=3 SV=1	13	48	0	2	1	2 replicates	Not found	Found	Found
1989	Q8H946	Phosphoenolpyruvate carboxylase OS=Lotus japonicus GN=LjPEPC1 PE=2 SV=1	24	81	0	2	1	Not found	2 replicates	2 replicates	Not found
1989	Lj3g3v1061390.1 gi	23503555 dbj|AB092820.1|.path1.1	24	81	0	2	1	Not found	2 replicates	2 replicates	Not found
892	V7AQB5	Uncharacterized protein OS=Phaseolus vulgaris GN=PHAVU_010G164000g PE=3 SV=1	15	60	0	14	1	Found	Found	Found	Found
850	Lj2g3v2512080.1 Non Characterized Hit- tr	I1MBR7 I1MBR7_SOYBN Uncharacterized protein OS=Glycine max GN=Gma.56729 PE,92.75,0,UDPGP,UTP--glucose-1-phosphate uridylyltransferase; UTP-GLUCOSE-1-PHOSPHATE URIDYLYLTRANSFERASE 2 (U,CUFF.39095.1	17	80	2	3	1	2 replicates	Found	Found	Found
2551	Lj1g3v4865370.1 tr	Q1SKX2 Q1SKX2_MEDTR Chaperone DnaK OS=Medicago truncatula GN=MTR_2g005690 PE=3 SV=1,88.58,0,DnaK,Chaperone DnaK; coiled-coil,NULL; prok_dnaK: chaperone protein DnaK,Chaperone DnaK; HSP70_1,Hea,CUFF.33497.1	17	110	0	15	1	Found	Found	Found	Found
2521	I3T8S8	Uncharacterized protein OS=Medicago truncatula PE=2 SV=1	11	52	0	10	1	2 replicates	Found	Found	Found
3016	A0A072VJR8	60S ribosomal L4-like protein OS=Medicago truncatula GN=MTR_1g066990 PE=4 SV=1	15	107	0	4	1	Found	Found	Found	Found
892	I3S1L7	Uncharacterized protein OS=Medicago truncatula PE=2 SV=1	15	61	0	14	1	Found	Found	Found	Found
2331	A0A072TQ67	Malate dehydrogenase OS=Medicago truncatula GN=MTR_8g463760 PE=3 SV=1	10	92	1	7	1	Found	Found	Found	Found
1841	G7L9S8	Cytoplasmic phosphoglucomutase OS=Medicago truncatula GN=MTR_8g104540 PE=4 SV=1	12	69	2	4	1	Not found	Not found	Found	Found
811	I3S085	Uncharacterized protein OS=Medicago truncatula PE=2 SV=1	9	57	0	9	1	Found	Found	Found	Found
811	A2Q582	Aldo/keto reductase OS=Medicago truncatula GN=MtrDRAFT_AC160516g56v2 PE=4 SV=1	9	57	0	9	1	Found	Found	Found	Found
1133	V7BKZ2	Pyruvate kinase OS=Phaseolus vulgaris GN=PHAVU_007G224500g PE=3 SV=1	11	56	0	1	1	Not found	2 replicates	Found	Found
2304	G7ZUV5	1-cys peroxiredoxin PER1 OS=Medicago truncatula GN=MTR_7g105830 PE=4 SV=1	9	49	0	4	1	Found	Found	Found	Found
2304	I3T683	Uncharacterized protein OS=Medicago truncatula PE=2 SV=1	9	49	0	4	1	Found	Found	Found	Found
3016	I3S8H0	Uncharacterized protein OS=Medicago truncatula PE=2 SV=1	14	106	0	4	1	Found	Found	Found	Found
2904	Lj6g3v1932830.1 Non Characterized Hit- tr	I3S2A7 I3S2A7_LOTJA Uncharacterized protein OS=Lotus japonicus PE=2 SV=1,98,0,RIBOSOMAL_S11,Ribosomal S11, conserved site; Translational machinery components,NULL; no description,CUFF.61048.1	11	100	0	2	1	Found	Found	Found	2 replicates
2904	Lj4g3v0258600.1 Non Characterized Hit- tr	I3SUQ0 I3SUQ0_LOTJA Uncharacterized protein OS=Lotus japonicus PE=2 SV=1,98,0,RIBOSOMAL_S11,Ribosomal S11, conserved site; 40S RIBOSOMAL PROTEIN S14,NULL; 40S RIBOSOMAL PROTEIN S,CUFF.46802.1	11	100	0	2	1	Found	Found	Found	2 replicates
1729	I3T1F4	Uncharacterized protein OS=Medicago truncatula PE=2 SV=1	15	73	0	2	1	2 replicates	Not found	Found	Found
41	Lj1g3v3328880.1 Non Characterized Hit- tr	I1N5D5 I1N5D5_SOYBN Uncharacterized protein OS=Glycine max GN=Gma.4814 PE=,94.02,0,chap_CCT_zeta: T-complex protein 1, zeta subunit,T-complex protein 1, zeta subunit; CHAPERONIN CONTA,CUFF.30375.1	11	53	0	11	1	2 replicates	Found	Found	Found
980	A0A072TYG3	Processing peptidase OS=Medicago truncatula GN=MTR_7g053330 PE=3 SV=1	15	55	6	8	1	2 replicates	Found	Found	Found
2183	V7C2R2	Glucose-6-phosphate isomerase OS=Phaseolus vulgaris GN=PHAVU_004G023500g PE=3 SV=1	10	46	0	3	1	Not found	Not found	Found	Found
2183	V7C1L3	Glucose-6-phosphate isomerase OS=Phaseolus vulgaris GN=PHAVU_004G023500g PE=3 SV=1	10	46	0	3	1	Not found	Not found	Found	Found
1265	A0A072ULM4	Calcium-binding EF-hand protein OS=Medicago truncatula GN=MTR_4g075610 PE=4 SV=1	10	66	0	2	1	2 replicates	Found	Found	Found
1712	Lj6g3v1629640.1 tr	C5NU06 C5NU06_LOTJA Tubulin beta chain OS=Lotus japonicus GN=LjTUB PE=2 SV=1,99.78,0,coiled-coil,NULL; TUBULIN,Tubulin; BETATUBULIN,Beta tubulin; no description,Tubulin/FtsZ, GTPase dom,CUFF.59729.1	15	68	0	1	1	Not found	Not found	2 replicates	Found
2338	G7I6N5	60S ribosomal L4-like protein OS=Medicago truncatula GN=MTR_1g045410 PE=4 SV=1	15	110	2	2	1	Not found	Not found	2 replicates	Found
2551	V7BRD9	Uncharacterized protein OS=Phaseolus vulgaris GN=PHAVU_006G219500g PE=3 SV=1	17	93	0	17	1	Found	Found	Found	Found
1978	G7I4G9	26S proteasome non-ATPase regulatory subunit-like protein OS=Medicago truncatula GN=MTR_1g019930 PE=4 SV=1	11	53	1	1	1	Not found	Not found	1 replicate	1 replicate
1714	A0A072V9L6	Cytoplasmic-like aconitate hydratase OS=Medicago truncatula GN=MTR_2g067620 PE=4 SV=1	10	42	0	2	1	Not found	Not found	Found	Found
2790	V7AVK2	Uncharacterized protein OS=Phaseolus vulgaris GN=PHAVU_009G060700g PE=3 SV=1	17	77	0	16	1	2 replicates	Found	Found	Found
593	Lj0g3v0216229.1 Non Characterized Hit- tr	J3L559 J3L559_ORYBR Uncharacterized protein OS=Oryza brachyantha GN=OB01G4,98.9,0,PTHR11711,NULL; ARF,Small GTPase superfamily, ARF type; small_GTP,Small GTP-binding protein domain; ,CUFF.14108.1	10	44	0	10	1	Not found	Not found	Found	Found
593	T2DNK0	ADP ribosylation factor OS=Phaseolus vulgaris PE=2 SV=1	10	44	0	10	1	Not found	Not found	Found	Found
593	Lj5g3v1552090.1 Non Characterized Hit- tr	F6HZD0 F6HZD0_VITVI Putative uncharacterized protein OS=Vitis vinifera GN=,99.45,0,P-loop containing nucleoside triphosphate hydrolases,NULL; small_GTP: small GTP-binding protein doma,CUFF.55693.1	10	44	0	10	1	Not found	Not found	Found	Found
593	Lj1g3v4831830.1 Non Characterized Hit- tr	F6HZD0 F6HZD0_VITVI Putative uncharacterized protein OS=Vitis vinifera GN=,98.9,0,P-loop containing nucleoside triphosphate hydrolases,NULL; ARF-like small GTPases; ARF, ADP-ribosyla,CUFF.33416.1	10	44	0	10	1	Not found	Not found	Found	Found
593	B7FIW2	ADP-ribosylation factor-like protein A1D OS=Medicago truncatula GN=MTR_7g109960 PE=2 SV=1	10	44	0	10	1	Not found	Not found	Found	Found
593	I3SWU5	Uncharacterized protein OS=Lotus japonicus PE=2 SV=1	10	44	0	10	1	Not found	Not found	Found	Found
593	B7FKH3	Putative uncharacterized protein OS=Medicago truncatula PE=2 SV=1	10	44	0	10	1	Not found	Not found	Found	Found
1260	Lj5g3v2246070.1 Non Characterized Hit- tr	I1LF60 I1LF60_SOYBN Uncharacterized protein OS=Glycine max GN=Gma.11321 PE,98.41,0,ATP_synth_B_arch,V-type ATP synthase regulatory subunit B/beta; P-loop containing nucleoside triphos,CUFF.57218.1	14	39	0	14	1	2 replicates	Found	Found	Found
1260	B7FM27	Uncharacterized protein OS=Medicago truncatula PE=2 SV=1	16	49	0	16	1	2 replicates	Found	Found	Found
1644	V7CF38	Uncharacterized protein OS=Phaseolus vulgaris GN=PHAVU_003G209800g PE=3 SV=1	20	96	0	2	1	Not found	Not found	Found	Found
2331	A0A072TRS0	Malate dehydrogenase OS=Medicago truncatula GN=MTR_8g463760 PE=3 SV=1	9	89	0	6	1	Found	Found	Found	Found
924	Lj1g3v3690420.1 tr	Q3LUM5 Q3LUM5_GOSHI Elongation factor 1-alpha OS=Gossypium hirsutum GN=EF1A2 PE=2 SV=1,97.32,0,EFACTOR_GTP,Elongation factor, GTP-binding domain; EF-1_alpha: translation elongation factor EF-1, s,CUFF.31108.1	20	182	3	3	1	Found	Found	Found	Found
42	A2Q2V1	ATP-citrate lyase/succinyl-CoA ligase OS=Medicago truncatula GN=MTR_2g034090 PE=4 SV=1	15	54	1	15	1	Not found	2 replicates	Found	Found
1473	Lj0g3v0239159.1 tr	Q9T0N0 Q9T0N0_PEA 14-3-3-like protein OS=Pisum sativum GN=14-3-3 PE=2 SV=1,99.14,0,no description,14-3-3 domain; 1433_2,14-3-3 protein, conserved site; 1433ZETA,14-3-3 protein; 14-3-3,CUFF.15716.1	6	47	0	2	1	Not found	Not found	Found	Found
2794	G7JDJ4	Aconitate hydratase OS=Medicago truncatula GN=MTR_4g048190 PE=3 SV=1	14	55	2	2	1	Not found	Not found	Found	Not found
1606	Q684J9	Alcohol dehydrogenase OS=Lotus japonicus GN=adh PE=2 SV=1	9	92	0	1	1	2 replicates	Found	Not found	1 replicate
1606	G8JZ51	Alcohol dehydrogenase OS=Lotus japonicus GN=ADH1 PE=2 SV=1	9	92	0	1	1	2 replicates	Found	Not found	1 replicate
1606	Lj1g3v0913270.1 tr	G8JZ50 G8JZ50_LOTJA Alcohol dehydrogenase OS=Lotus japonicus GN=ADH1 PE=2 SV=1,99.74,0,ADH_ZINC,Alcohol dehydrogenase, zinc-type, conserved site; GroES-like,GroES-like; NAD(P)-binding Ros,CUFF.26780.1	9	92	0	1	1	2 replicates	Found	Not found	1 replicate
3280	B7FH64	40S ribosomal S3-like protein OS=Medicago truncatula GN=MTR_1g044660 PE=2 SV=1	12	58	0	12	1	Not found	2 replicates	Found	Found
3280	I3SJI7	Uncharacterized protein OS=Lotus japonicus PE=2 SV=1	12	58	0	12	1	Not found	2 replicates	Found	Found
3280	G7I5C8	40S ribosomal S3-like protein OS=Medicago truncatula GN=MTR_1g023000 PE=3 SV=1	12	58	0	12	1	Not found	2 replicates	Found	Found
3280	B7FGM5	Uncharacterized protein OS=Medicago truncatula PE=2 SV=1	12	58	0	12	1	Not found	2 replicates	Found	Found
3280	V7C2P9	Uncharacterized protein OS=Phaseolus vulgaris GN=PHAVU_004G131800g PE=3 SV=1	12	58	0	12	1	Not found	2 replicates	Found	Found
547	G7J5I9	Proteasome subunit beta type OS=Medicago truncatula GN=MTR_3g089040 PE=3 SV=1	11	40	0	11	1	Not found	Not found	Found	Found
267	I3S6E3	Uncharacterized protein OS=Lotus japonicus PE=2 SV=1	12	48	0	3	1	Not found	Not found	Found	Found
2424	G7ILL5	26S proteasome non-ATPase regulatory subunit-like protein OS=Medicago truncatula GN=MTR_2g017680 PE=2 SV=1	11	52	0	1	1	Not found	Not found	2 replicates	Not found
420	V7CQI1	Uncharacterized protein OS=Phaseolus vulgaris GN=PHAVU_002G324700g PE=4 SV=1	15	62	1	14	1	Found	Found	Found	Found
2462	V7C2G9	Uncharacterized protein OS=Phaseolus vulgaris GN=PHAVU_004G051600g PE=3 SV=1	11	44	1	1	1	Not found	Not found	2 replicates	Not found
163	A0A072UJ41	Dienelactone hydrolase family protein OS=Medicago truncatula GN=MTR_4g049830 PE=4 SV=1	7	48	0	6	1	2 replicates	Found	Found	Found
2030	G7ITU5	N-carbamoylputrescine amidohydrolase, putative OS=Medicago truncatula GN=MTR_2g086600 PE=4 SV=1	7	43	2	3	1	Not found	Not found	Found	Found
2983	G7LIN7	Tubulin alpha chain OS=Medicago truncatula GN=MTR_8g085980 PE=3 SV=1	11	43	1	5	1	2 replicates	Found	Found	Found
1473	I3S1K9	Uncharacterized protein OS=Medicago truncatula PE=2 SV=1	11	71	0	5	1	2 replicates	Found	Found	Found
3103	Lj0g3v0358929.1 Non Characterized Hit- tr	I1LS70 I1LS70_SOYBN Uncharacterized protein OS=Glycine max GN=Gma.1623 PE=,93.69,0,ARM repeat,Armadillo-type fold; no description,Armadillo-like helical; 26S PROTEASOME NON-ATPASE REG,CUFF.24712.1	16	47	1	1	1	Not found	Not found	Found	Found
1644	V7CBE7	Uncharacterized protein OS=Phaseolus vulgaris GN=PHAVU_003G209800g PE=3 SV=1	18	88	0	2	1	Not found	Not found	Found	Found
2422	G7IT85	Phosphoglycerate kinase OS=Medicago truncatula GN=MTR_2g066110 PE=3 SV=1	17	90	2	6	1	Found	Found	Found	Found
2756	Lj5g3v0817370.1 Non Characterized Hit- tr	I3SQA4 I3SQA4_LOTJA Uncharacterized protein OS=Lotus japonicus PE=2 SV=1,99.62,0,Thioredoxin-like,Thioredoxin-like fold; THIOREDOXIN PEROXIDASE,NULL; seg,NULL; THIOREDOXIN_2,Thiored,CUFF.53992.1	8	41	0	3	1	Not found	Not found	Found	Found
2131	Lj6g3v1525950.1 tr	I1MGI7 I1MGI7_SOYBN Importin subunit alpha OS=Glycine max PE=3 SV=1,94.92,0,no description,Armadillo-like helical; Arm,Armadillo; IBB,Importin-alpha, importin-beta-binding doma,CUFF.59620.1	11	55	0	2	1	2 replicates	Not found	Found	Found
1870	A0A072V1K8	4-alpha-glucanotransferase OS=Medicago truncatula GN=MTR_3g094840 PE=3 SV=1	11	50	0	9	1	Not found	Not found	Found	Found
1870	G7JAA1	4-alpha-glucanotransferase OS=Medicago truncatula GN=MTR_3g094840 PE=3 SV=2	11	50	0	9	1	Not found	Not found	Found	Found
851	B7FM31	Pyruvate kinase (Fragment) OS=Medicago truncatula PE=2 SV=1	11	48	0	3	1	2 replicates	Found	Found	Found
2585	G7KYC0	Glyceraldehyde-3-phosphate dehydrogenase OS=Medicago truncatula GN=MTR_7g084800 PE=3 SV=1	12	40	2	5	1	2 replicates	Found	Found	Found
2993	G7JI50	Phospholipase D OS=Medicago truncatula GN=MTR_4g010650 PE=3 SV=2	14	52	3	3	1	Not found	Not found	Found	Found
1239	A0A072UGQ1	Coatomer subunit beta OS=Medicago truncatula GN=MTR_4g008250 PE=4 SV=1	16	42	7	16	1	2 replicates	Found	Found	Found
508	G7JWM6	Argininosuccinate synthase OS=Medicago truncatula GN=MTR_5g042880 PE=3 SV=1	21	89	1	7	1	Not found	2 replicates	Found	Found
2884	A2Q199	Chaperone DnaK OS=Medicago truncatula GN=MTR_2g010020 PE=3 SV=1	13	68	0	2	1	Not found	Not found	Found	Found
2884	A0A072V484	Heat shock 70 kDa protein OS=Medicago truncatula GN=MTR_2g010020 PE=3 SV=1	13	68	0	2	1	Not found	Not found	Found	Found
[truncated: 8,623 more rows]

## Sheet: Table S3-3
Table S3-3	List of non-redundant proteins (protein groups) identified in protein extracts, isolated from pea yellow (culticar Milennium) and green (cultivar Gloriosa) embryos with and without protamine sulfate precipitation (PSP) procedure
[truncated: 2,251 more rows]
