# Supplementary material for: Proteome Map of Pea (Pisum sativum L.) Embryos Containing Different Amounts of Residual Chlorophylls
Source: Int J Mol Sci. 2018 Dec 15;19(12):4066. doi: 10.3390/ijms19124066 (PMC6320946; doi:10.3390/ijms19124066)
Supplement: Supplementary file 1 [file ijms-19-04066-s001.zip › Supplementary information/Supplementary_information_4a_Annotation of seed proteome_yellow_seeds_PSP-depleted_and_not_depleted fractions.xlsx]

## Sheet: Directory
Proteome map of pea (Pisum sativum L.) embryos containing different amounts of residual chlorophylls
Tatiana Mamontova, Elena Lukasheva, Gregory Mavropolo-Stolyarenko, Carsten Proksch, Tatiana Bilova, Ahyoung Kim, Vladimir Babakov, Tatiana Grischina, Wolfgang Höhenwarter, Sergei Medvedev, Galina Smolikova and Andrej Frolov*
Supplemementary information-4a. Protein groups (non-redundant proteins) identified in protein extracts, isolated from pea yellow (culticar Milennium) embryos with and without protamine sulfate precipitation (PSP) procedure.
Directory
Table S4a-1	Functional annotation of proteins, identified in yellow embryos of cultivar Millennium (Y) and in greenembryos of cultivar Gloriosa (G) both in non-depleted samples and after treatment with 0.07% (w/v) protamine sulfate
Table S4a-2	List of proteins, identified in yellow embryos of cultivar Millennium (Y) both in non-depleted samples and after treatment with 0.07% (w/v) protamine sulfate
1	List of proteins, identified in yellow seeds of cultivar Millennium (Y) both in non-depleted samples and after treatment with 0.07% (w/v) protamine sulfate and automaticaly assigned to BIN #1 (Photosyntesis)
2	List of proteins, identified in yellow seeds of cultivar Millennium (Y) both in non-depleted samples and after treatment with 0.07% (w/v) protamine sulfate and automaticaly assigned to BIN #2 (Major carbohydrate metabolism)
3	List of proteins, identified in yellow seeds of cultivar Millennium (Y) both in non-depleted samples and after treatment with 0.07% (w/v) protamine sulfate and automaticaly assigned to BIN #3 (Minor carbohydrate metabolism)
4	List of proteins, identified in yellow seeds of cultivar Millennium (Y) both in non-depleted samples and after treatment with 0.07% (w/v) protamine sulfate and automaticaly assigned to BIN #4 (Glycolosis)
5	List of proteins, identified in yellow seeds of cultivar Millennium (Y) both in non-depleted samples and after treatment with 0.07% (w/v) protamine sulfate and automaticaly assigned to BIN #5 (Fermentation)
6	List of proteins, identified in yellow seeds of cultivar Millennium (Y) both in non-depleted samples and after treatment with 0.07% (w/v) protamine sulfate and automaticaly assigned to BIN #6 (Gluconeogenesis/glyoxylate cycle)
7	List of proteins, identified in yellow seeds of cultivar Millennium (Y) both in non-depleted samples and after treatment with 0.07% (w/v) protamine sulfate and automaticaly assigned to BIN #7 (OPP cycle)
8	List of proteins, identified in yellow seeds of cultivar Millennium (Y) both in non-depleted samples and after treatment with 0.07% (w/v) protamine sulfate and automaticaly assigned to BIN #8 (TCA/organic acid transformations)
9	List of proteins, identified in yellow seeds of cultivar Millennium (Y) both in non-depleted samples and after treatment with 0.07% (w/v) protamine sulfate and automaticaly assigned to BIN #9 (Mitochondrial electron transport /ATP synthesis)
10	List of proteins, identified in yellow seeds of cultivar Millennium (Y) both in non-depleted samples and after treatment with 0.07% (w/v) protamine sulfate and automaticaly assigned to BIN #10 (Cell wall)
11	List of proteins, identified in yellow seeds of cultivar Millennium (Y) both in non-depleted samples and after treatment with 0.07% (w/v) protamine sulfate and automaticaly assigned to BIN #11 (Lipid metabolism)
12	List of proteins, identified in yellow seeds of cultivar Millennium (Y) both in non-depleted samples and after treatment with 0.07% (w/v) protamine sulfate and automaticaly assigned to BIN #12 (N-metabolism)
13	List of proteins, identified in yellow seeds of cultivar Millennium (Y) both in non-depleted samples and after treatment with 0.07% (w/v) protamine sulfate and automaticaly assigned to BIN #13 (Amino acid metabolism)
14	List of proteins, identified in yellow seeds of cultivar Millennium (Y) both in non-depleted samples and after treatment with 0.07% (w/v) protamine sulfate and automaticaly assigned to BIN #14 (S-metabolism)
15	List of proteins, identified in yellow seeds of cultivar Millennium (Y) both in non-depleted samples and after treatment with 0.07% (w/v) protamine sulfate and automaticaly assigned to BIN #15 (Metal handling)
16	List of proteins, identified in yellow seeds of cultivar Millennium (Y) both in non-depleted samples and after treatment with 0.07% (w/v) protamine sulfate and automaticaly assigned to BIN #16 (Secondary metabolism)
17	List of proteins, identified in yellow seeds of cultivar Millennium (Y) both in non-depleted samples and after treatment with 0.07% (w/v) protamine sulfate and automaticaly assigned to BIN #17 (Hormones)
18	List of proteins, identified in yellow seeds of cultivar Millennium (Y) both in non-depleted samples and after treatment with 0.07% (w/v) protamine sulfate and automaticaly assigned to BIN #18 (Cofactor and vitamins synthesis)
19	List of proteins, identified in yellow seeds of cultivar Millennium (Y) both in non-depleted samples and after treatment with 0.07% (w/v) protamine sulfate and automaticaly assigned to BIN #19 (Tetrapyrrole synthesis)
20	List of proteins, identified in yellow seeds of cultivar Millennium (Y) both in non-depleted samples and after treatment with 0.07% (w/v) protamine sulfate and automaticaly assigned to BIN #20 (Stress)
21	List of proteins, identified in yellow seeds of cultivar Millennium (Y) both in non-depleted samples and after treatment with 0.07% (w/v) protamine sulfate and automaticaly assigned to BIN #21 (Redox)
22	List of proteins, identified in yellow seeds of cultivar Millennium (Y) both in non-depleted samples and after treatment with 0.07% (w/v) protamine sulfate and automaticaly assigned to BIN #22 (Polyamine synthesis)
23	List of proteins, identified in yellow seeds of cultivar Millennium (Y) both in non-depleted samples and after treatment with 0.07% (w/v) protamine sulfate and automaticaly assigned to BIN #23 (Nucleotide metabolism)
24	List of proteins, identified in yellow seeds of cultivar Millennium (Y) both in non-depleted samples and after treatment with 0.07% (w/v) protamine sulfate and automaticaly assigned to BIN #24 (Biodegradation of Xenobiotics)
25	List of proteins, identified in yellow seeds of cultivar Millennium (Y) both in non-depleted samples and after treatment with 0.07% (w/v) protamine sulfate and automaticaly assigned to BIN #25 (C1-metabolism)
26	List of proteins, identified in yellow seeds of cultivar Millennium (Y) both in non-depleted samples and after treatment with 0.07% (w/v) protamine sulfate and automaticaly assigned to BIN #26 (Miscellaneous enzyme families)
27	List of proteins, identified in yellow seeds of cultivar Millennium (Y) both in non-depleted samples and after treatment with 0.07% (w/v) protamine sulfate and automaticaly assigned to BIN #27 (RNA metabolism)
28	List of proteins, identified in yellow seeds of cultivar Millennium (Y) both in non-depleted samples and after treatment with 0.07% (w/v) protamine sulfate and automaticaly assigned to BIN #28 (DNA metabolism)
29	List of proteins, identified in yellow seeds of cultivar Millennium (Y) both in non-depleted samples and after treatment with 0.07% (w/v) protamine sulfate and automaticaly assigned to BIN #29 (Protein metabolism)
30	List of proteins, identified in yellow seeds of cultivar Millennium (Y) both in non-depleted samples and after treatment with 0.07% (w/v) protamine sulfate and automaticaly assigned to BIN #30 (Signaling)
31	List of proteins, identified in yellow seeds of cultivar Millennium (Y) both in non-depleted samples and after treatment with 0.07% (w/v) protamine sulfate and automaticaly assigned to BIN #31 (Cell)
33	List of proteins, identified in yellow seeds of cultivar Millennium (Y) both in non-depleted samples and after treatment with 0.07% (w/v) protamine sulfate and automaticaly assigned to BIN #33 (Development)
34	List of proteins, identified in yellow seeds of cultivar Millennium (Y) both in non-depleted samples and after treatment with 0.07% (w/v) protamine sulfate and automaticaly assigned to BIN #34 (Transport)
35	List of proteins, identified in yellow seeds of cultivar Millennium (Y) both in non-depleted samples and after treatment with 0.07% (w/v) protamine sulfate and automaticaly assigned to BIN #35 (Not assigned)

## Sheet: Table S4a-1
Table S4a-1	Functional annotation of proteins, identified in yellow embryos of cultivar Millennium (Y) and in green embryos of cultivar Gloriosa (G) both in non-depleted samples and after treatment with 0.07% (w/v) protamine sulfate
BIN	1	2	3	4	5	6	7	8	9	10	11	12	13	14	15	16	17	18	19	20	21	22	23	24	25	26	27	28	29	30	31	32	33	34	35		Bin	Bin name
ALL-Y	60	19	11	35	4	2	12	23	15	28	19	4	43	3	90	25	10	1	6	26	75	2	274	4	9	76	62	32	128	40	7	0	16	23	1124		1	Photosynthesis
ALL-G	59	19	12	35	3	4	15	21	16	26	22	4	48	3	93	24	11	1	7	29	72	3	275	4	10	69	71	32	130	41	8	0	16	20	1150		2	Major carbohydrates
																																					3	Minor carbohydrates
																																					4	Glycolysis
																																					5	Fermentation
																																					6	Gluconeogenesis/glyoxylate cycle
																																					7	OPP cycle
																																					8	TCA/organic acid transformations
																																					9	Mitochondrial electron transport /ATP synthesis
																																					10	Cell wall
																																					11	Lipid metabolism
																																					12	N-metabolism
																																					13	Amino acid metabolism
																																					14	S-assimilation
																																					15	Metal handling
																																					16	Secondary metabolism
																																					17	Hormones
																																					18	Cofactor and vitamin synthesis
																																					19	Tetrapyrrole synthesis
																																					20	Stress
																																					21	Redox
																																					22	Polyamine synthesis
																																					23	Nucleotide metabolism
																																					24	Biodegradation of Xenobiotics
																																					25	C1-metabolism
																																					26	Miscellaneous enzyme families
																																					27	RNA metabolism
																																					28	DNA metabolism
																																					29	Protein metabolism
																																					30	Signaling
																																					31	Cell
																																					32	microRNA, natural antisense etc.
																																					33	Development
																																					34	Transport
																																					35	Not assigned

## Sheet: Table S4a-2
Table S4a-2	List of proteins, identified in yellow embryos of cultivar Millennium (Y) both in non-depleted samples and after treatment with 0.07% (w/v) protamine sulfate
Protein Group ID	# Proteins	# Unique Peptides	# Peptides	# PSMs	ID_corr	NGLoc Prediction	GO C	GO P	GO F (CODE)	BIN	GO F	ID_assigning	Group Description	Additional description	Green0 PS	Yellow0 PS	Yellow0 Total	Green0 Total
1399	1	1	1	2	I1NJA0	PLA	C:1,3-beta-D-glucan synthase complex C:integral component of membrane	P:(1->3)-beta-D-glucan biosynthetic process	GO:0003843	3.6	F:1,3-beta-D-glucan synthase activity	lj_descr	[Master Protein] I1NJA0 I1NJA0_SOYBN Uncharacterized protein	Glycine max GN=Gma.31298 PE,85.89,0,Glucan_synthase,Glycosyl transferase, family 48; SUBFAMILY NOT NAMED,NULL; FAMILY NOT NAMED,NULL,CUFF.57287.1	Not found	Not found	1 replicate	1 replicate
2091	4	2	8	16	Q41058	NUC	C:amyloplast C:chloroplast	P:embryo development ending in seed dormancy P:glycogen biosynthetic process P:starch biosynthetic process	GO:0003844 GO:0102752 GO:0043169 GO:0004553	2.1.2.3 10.6.1 10.6.2 26.3 26.4	F:1,4-alpha-glucan branching enzyme activity F:1,4-alpha-glucan branching enzyme activity (using a glucosylated glycogenin as primer for glycogen synthesis) F:cation binding F:hydrolase activity, hydrolyzing O-glycosyl compounds	lj_descr	[Master Protein] Q41058 Q41058_PEA Starch branching enzyme I (Precursor)	Pisum sativum GN=SBEI PE=2 SV=1,90.5,0,(Trans)glycosidases,Glycoside hydrolase, superfamily; Glycosyl hydrolase domain,NULL; E set domains,,CUFF.33014.1	Not found	Found	Found	2 replicates
1967	5	1	7	11	Q9XIS5	NUC	No Data	P:glycogen biosynthetic process	GO:0003844 GO:0102752 GO:0043169 GO:0004553	2.1.2.3 10.6.1 10.6.2 26.3 26.4	F:1,4-alpha-glucan branching enzyme activity F:1,4-alpha-glucan branching enzyme activity (using a glucosylated glycogenin as primer for glycogen synthesis) F:cation binding F:hydrolase activity, hydrolyzing O-glycosyl compounds		[Master Protein] Starch branching enzyme	Phaseolus vulgaris GN=pvsbe2 PE=2 SV=2	Not found	Not found	1 replicate	Not found
1110	5	4	4	11	F9W2W3	NUC	No Data	P:glycogen biosynthetic process	GO:0003844 GO:0043169 GO:0004553	2.1.2.3 10.6.1 10.6.2 26.3 26.4	F:1,4-alpha-glucan branching enzyme activity F:cation binding F:hydrolase activity, hydrolyzing O-glycosyl compounds	lj_descr	[Master Protein] F9W2W3 F9W2W3_SOYBN Alpha-amylase	Glycine max GN=AMY1 PE=4 SV=1,86.36,0,no description,Immunoglobulin-like fold; no description,Glycoside hydrolase, catalytic domain; no de,CUFF.28875.1	Not found	Not found	Found	Found
2484	3	4	10	18	G7L5Z2	NUC	No Data	P:glycogen biosynthetic process	GO:0003844 GO:0043169 GO:0004553	2.1.2.3 10.6.1 10.6.2 26.3 26.4	F:1,4-alpha-glucan branching enzyme activity F:cation binding F:hydrolase activity, hydrolyzing O-glycosyl compounds		[Master Protein] Starch branching enzyme I	Medicago truncatula GN=MTR_7g104080 PE=4 SV=2	Not found	Found	Found	Not found
1136	6	3	3	13	A0A072TJ20	MIT	C:mitochondrial inner membrane	P:tricarboxylic acid cycle	GO:0051537 GO:0051538 GO:0051539 GO:0009055 GO:0046872 GO:0008177	26.3 1.1.5 26.10 15 15.2 15.3	F:2 iron, 2 sulfur cluster binding F:3 iron, 4 sulfur cluster binding F:4 iron, 4 sulfur cluster binding F:electron transfer activity F:metal ion binding F:succinate dehydrogenase (ubiquinone) activity		[Master Protein] Succinate dehydrogenase [ubiquinone] iron-sulfur subunit, mitochondrial	Medicago truncatula GN=MTR_0018s0260 PE=3 SV=1	2 replicates	Found	Found	Found
1702	12	6	8	32	G7JM88	NUC	No Data	No Data	GO:0051537 GO:0010277	26.3 19.16	F:2 iron, 2 sulfur cluster binding F:chlorophyllide a oxygenase [overall] activity		[Master Protein] Lethal leaf-spot protein, putative	Medicago truncatula GN=MTR_4g057200 PE=4 SV=1	Not found	Not found	Found	Found
539	4	3	3	10	G7J9S7	NUC	C:integral component of membrane	No Data	GO:0051537 GO:0010277	26.3 19.16	F:2 iron, 2 sulfur cluster binding F:chlorophyllide a oxygenase [overall] activity		[Master Protein] Translocon at the inner envelope membrane ofs protein 55-II	Medicago truncatula GN=MTR_3g105820 PE=4 SV=1	Not found	Not found	Found	Found
2647	9	1	3	8	Q9FYC2	NUC	C:chloroplast C:chloroplast envelope C:chloroplast inner membrane C:chloroplast thylakoid C:chloroplast thylakoid membrane	P:cell death P:chlorophyll catabolic process P:defense response to bacterium, incompatible interaction P:flower development P:fruit development	GO:0051537 GO:0010277 GO:0051536 GO:0046872 GO:0032441	26.3 19.16 15 15.2 15.3	F:2 iron, 2 sulfur cluster binding F:chlorophyllide a oxygenase [overall] activity F:iron-sulfur cluster binding F:metal ion binding F:pheophorbide a oxygenase activity		[Master Protein] Pheophorbide a oxygenase, chloroplastic	Arabidopsis thaliana OX=3702 GN=PAO PE=1 SV=1	Not found	Not found	Found	2 replicates
1542	4	3	5	12	G7KHG0	NUC	No Data	No Data	GO:0051537 GO:0009055 GO:0050660 GO:0005506 GO:0016614	26.3 1.1.5 26.10	F:2 iron, 2 sulfur cluster binding F:electron transfer activity F:flavin adenine dinucleotide binding F:iron ion binding F:oxidoreductase activity, acting on CH-OH group of donors		[Master Protein] Indole-3-acetaldehyde oxidase	Medicago truncatula GN=MTR_5g087410 PE=4 SV=2	Not found	Not found	Found	2 replicates
2729	2	1	2	3	V7B9P9	NUC	No Data	No Data	GO:0051537 GO:0009055 GO:0050660 GO:0005506 GO:0016614	26.3 1.1.5 26.10	F:2 iron, 2 sulfur cluster binding F:electron transfer activity F:flavin adenine dinucleotide binding F:iron ion binding F:oxidoreductase activity, acting on CH-OH group of donors		[Master Protein] Uncharacterized protein OS=Phaseolus vulgaris GN=PHAVU_008G210000g PE=4 SV=1		Not found	Not found	1 replicate	Not found
3134	1	1	1	2	G7IMH4	MIT	C:cell	P:cell redox homeostasis	GO:0051537 GO:0009055 GO:0046872 GO:0015035	26.3 1.1.5 26.10 15 15.2 15.3 21.4	F:2 iron, 2 sulfur cluster binding F:electron transfer activity F:metal ion binding F:protein disulfide oxidoreductase activity		[Master Protein] Grx4 family monothiol glutaredoxin	Medicago truncatula GN=MTR_2g103130 PE=2 SV=1	Not found	Not found	Found	2 replicates
2429	4	1	2	3	G7II91	NUC	C:mitochondrial respiratory chain complex I	P:response to oxidative stress	GO:0051537 GO:0016491 GO:0008270	26.3 21.99	F:2 iron, 2 sulfur cluster binding F:oxidoreductase activity F:zinc ion binding		[Master Protein] NADH-ubiquinone oxidoreductase 24 kDa subunit, putative	Medicago truncatula GN=MTR_2g104110 PE=4 SV=1	Not found	Not found	1 replicate	Not found
457	4	1	2	6	V7BXP0	NUC	C:mitochondrial respiratory chain complex I	P:response to oxidative stress	GO:0051537 GO:0016491 GO:0008270	26.3 21.99	F:2 iron, 2 sulfur cluster binding F:oxidoreductase activity F:zinc ion binding		[Master Protein] Uncharacterized protein OS=Phaseolus vulgaris GN=PHAVU_005G179400g PE=4 SV=1		2 replicates	Found	Found	2 replicates
1914	8	4	4	11	G7KXA6	MIT	C:mitochondrial inner membrane C:respiratory chain	No Data	GO:0051537 GO:0008121	26.3 9.5	F:2 iron, 2 sulfur cluster binding F:ubiquinol-cytochrome-c reductase activity		[Master Protein] Cytochrome b-c1 complex subunit Rieske, mitochondrial	Medicago truncatula GN=MTR_7g084150 PE=4 SV=1	Not found	Not found	Found	Found
988	3	4	4	14	A0A072V9K1	NUC	C:cytoplasm	P:L-methionine salvage from methylthioadenosine P:L-methionine salvage from S-adenosylmethionine	GO:0043715 GO:0043716 GO:0043874 GO:0000287 GO:0046570 GO:0008270	No Data	F:2,3-diketo-5-methylthiopentyl-1-phosphate enolase activity F:2-hydroxy-3-keto-5-methylthiopentenyl-1-phosphate phosphatase activity F:acireductone synthase activity F:magnesium ion binding F:methylthioribulose 1-phosphate dehydratase activity F:zi		[Master Protein] Probable bifunctional methylthioribulose-1-phosphate dehydratase/enolase-phosphatase E1	Medicago truncatula GN=MTR_2g079110 PE=3 SV=1	Not found	Not found	Found	Found
1695	4	1	2	13	Q84KK4	NUC	No Data	P:isoflavonoid phytoalexin biosynthetic process	GO:0102670 GO:0030746 GO:0008171 GO:0046983	26.6	F:2,7,4'-trihydroxyisoflavanone-4'-O-methyltransferase activity F:isoflavone 4'-O-methyltransferase activity F:O-methyltransferase activity F:protein dimerization activity	lj_ncbi	[Master Protein] 2,7,4'-trihydroxyisoflavanone 4'-O-methyltransferase, complete cds; 28804595 dbj|AB091686.1|.path1.1		Not found	Not found	Found	Found
1306	3	1	2	8	Q29U70	NUC	No Data	No Data	GO:0102670 GO:0030746 GO:0008171 GO:0046983	26.6	F:2,7,4'-trihydroxyisoflavanone-4'-O-methyltransferase activity F:isoflavone 4'-O-methyltransferase activity F:O-methyltransferase activity F:protein dimerization activity		[Master Protein] Isoflavone 4'-O-methyltransferase	Medicago truncatula GN=HI4'OMT PE=1 SV=1	Not found	Not found	Found	1 replicate
2470	1	1	1	7	B9SR13	NUC/CYT	No Data	No Data	GO:0032440 GO:0005524	23.3	F:2-alkenal reductase [NAD(P)] activity F:ATP binding	lj_descr	[Master Protein] B9SR13 B9SR13_RICCO Heat shock protein, putative	Ricinus communis GN=RC,85.39,0,Actin-like ATPase domain,NULL; Heat shock protein 70kD (HSP70), peptide-binding domain,NULL; no desc,CUFF.13939.1	Not found	Not found	Found	1 replicate
1664	5	3	3	8	G7IAZ2	NUC	No Data	P:leucine biosynthetic process	GO:0003852	13.1.4.4.1	F:2-isopropylmalate synthase activity		[Master Protein] 2-isopropylmalate synthase	Medicago truncatula GN=MTR_1g116500 PE=3 SV=1	Not found	Not found	Found	Found
3145	1	1	1	1	I1J6L0	CYT	C:chloroplast stroma	P:chorismate biosynthetic process P:shikimate metabolic process	GO:0003855 GO:0004764	13.1.6.1.10 13.1.6.1.10	F:3-dehydroquinate dehydratase activity F:shikimate 3-dehydrogenase (NADP+) activity	lj_descr	[Master Protein] I1J6L0 I1J6L0_SOYBN Uncharacterized protein	Glycine max GN=Gma.20458 PE,86.69,0,no description,Aldolase-type TIM barrel; no description,NULL; no description,NAD(P)-binding domain; ,CUFF.47226.1	2 replicates	Found	2 replicates	Not found
2555	1	2	2	2	I1N635	CYT	No Data	P:aromatic amino acid family biosynthetic process	GO:0003856 GO:0016491	21.99	F:3-dehydroquinate synthase activity F:oxidoreductase activity	lj_descr	[Master Protein] I1N635 I1N635_SOYBN Uncharacterized protein	Glycine max PE=4 SV=1,86.69,0,seg,NULL; Q84JW0_ARATH_Q84JW0;,3-dehydroquinate synthase, prokaryotic-type; DHQS,3-dehydroquinate sy,CUFF.36089.3	Not found	Not found	Found	2 replicates
3120	1	2	2	4	G7KTD1	NUC	C:cytoplasm	P:biosynthetic process	GO:0008676	No Data	F:3-deoxy-8-phosphooctulonate synthase activity		[Master Protein] 2-dehydro-3-deoxyphosphooctonate aldolase	Medicago truncatula GN=MTR_7g081220 PE=3 SV=2	Not found	Not found	Found	1 replicate
1410	4	3	5	13	A0A072V5C1	NUC	No Data	P:fatty acid metabolic process	GO:0003857	11.9.4.9	F:3-hydroxyacyl-CoA dehydrogenase activity		[Master Protein] Glyoxysomal fatty acid beta-oxidation MFP-A protein	Medicago truncatula GN=MTR_2g436300 PE=4 SV=1	2 replicates	Found	Found	Found
1837	5	1	3	13	I1KMX5	NUC	C:peroxisome	P:fatty acid beta-oxidation	GO:0003857	11.9.4.9	F:3-hydroxyacyl-CoA dehydrogenase activity	lj_descr	[Master Protein] I1KMX5 I1KMX5_SOYBN Uncharacterized protein	Glycine max PE=4 SV=1,89.75,0,ClpP/crotonase,NULL; NAD(P)-binding Rossmann-fold domains,NULL; 6-phosphogluconate dehydrogenase C-t,CUFF.50744.1	Not found	Not found	2 replicates	Found
1551	6	2	4	12	I1K5T3	MIT	No Data	No Data	GO:0003860	No Data	F:3-hydroxyisobutyryl-CoA hydrolase activity	lj_descr	[Master Protein] I1K5T3 I1K5T3_SOYBN Uncharacterized protein	Glycine max GN=Gma.19648 PE,85.13,0,seg,NULL; LAMBDA-CRYSTALLIN HOMOLOG [SOURCE:UNIPROTKB/SWISS-PROT,ACC:Q9Y2S2],NULL; ENOYL-COA HYDRAT,CUFF.52293.1	Not found	2 replicates	Found	Found
582	2	1	3	6	V7CQ74	MIT	No Data	No Data	GO:0003860	No Data	F:3-hydroxyisobutyryl-CoA hydrolase activity		[Master Protein] Uncharacterized protein OS=Phaseolus vulgaris GN=PHAVU_002G314900g PE=3 SV=1		2 replicates	Not found	Found	Found
737	4	5	5	11	G7I6Q7	CYT	No Data	P:cellular amino acid biosynthetic process	GO:0003861 GO:0051539	No Data	F:3-isopropylmalate dehydratase activity F:4 iron, 4 sulfur cluster binding		[Master Protein] 3-isopropylmalate dehydratase, large subunit	Medicago truncatula GN=MTR_1g045750 PE=4 SV=1	2 replicates	Not found	Found	Found
470	3	2	2	14	G7IMC1	MIT	C:cytoplasm	P:leucine biosynthetic process	GO:0003862 GO:0000287 GO:0051287	13.1.4.4.3	F:3-isopropylmalate dehydrogenase activity F:magnesium ion binding F:NAD binding		[Master Protein] 3-isopropylmalate dehydrogenase	Medicago truncatula GN=MTR_2g104610 PE=3 SV=1	2 replicates	Found	Found	Found
1912	1	1	1	1	G7IMC1	MIT	C:cytoplasm	P:leucine biosynthetic process	GO:0003862 GO:0000287 GO:0051287	13.1.4.4.3	F:3-isopropylmalate dehydrogenase activity F:magnesium ion binding F:NAD binding	lj_descr	[Master Protein] G7IMC1 G7IMC1_MEDTR 3-isopropylmalate dehydrogenase	Medicago truncatula GN=MTR_2g104610 PE=3 S,83.33,0,Isocitrate/Isopropylmalate dehydrogenase-like,NULL; Iso_dh,Isopropylmalate dehydrogenase-like domain,CUFF.40222.1	Not found	Not found	Found	Not found
2976	1	1	1	2	G7JEN4	MIT	No Data	P:aromatic amino acid family biosynthetic process P:chorismate biosynthetic process	GO:0003866	13.1.6.1.6	F:3-phosphoshikimate 1-carboxyvinyltransferase activity		[Master Protein] 3-phosphoshikimate 1-carboxyvinyltransferase	Medicago truncatula GN=MTR_4g024620 PE=3 SV=1	Not found	Not found	1 replicate	Not found
1714	6	5	20	83	G7ITZ5	CYT/MIT	No Data	P:metabolic process	GO:0051539 GO:0003994	8.1.3	F:4 iron, 4 sulfur cluster binding F:aconitate hydratase activity		[Master Protein] Aconitate hydratase	Medicago truncatula GN=MTR_2g088360 PE=3 SV=1	Not found	Not found	Found	Found
2764	3	1	11	49	V7AGZ9	CYT/MIT	No Data	P:metabolic process	GO:0051539 GO:0003994	8.1.3	F:4 iron, 4 sulfur cluster binding F:aconitate hydratase activity		[Master Protein] Aconitate hydratase (Fragment)	Phaseolus vulgaris GN=PHAVU_011G1037001g PE=3 SV=1	Not found	Not found	Found	2 replicates
2559	5	1	1	3	B7FKL5	NUC	C:cytoplasm	P:iron-sulfur cluster assembly	GO:0051539 GO:0005524 GO:0046872	23.3 15 15.2 15.3	F:4 iron, 4 sulfur cluster binding F:ATP binding F:metal ion binding		[Master Protein] Cytosolic Fe-S cluster assembly factor NBP35	Medicago truncatula GN=NBP35 PE=2 SV=1	Not found	2 replicates	2 replicates	Found
2028	5	5	5	13	G7I3R9	NUC	C:mitochondrial inner membrane C:respiratory chain	No Data	GO:0051539 GO:0010181 GO:0046872 GO:0051287 GO:0008137	15 15.2 15.3	F:4 iron, 4 sulfur cluster binding F:FMN binding F:metal ion binding F:NAD binding F:NADH dehydrogenase (ubiquinone) activity		[Master Protein] NADH-ubiquinone oxidoreductase 51 kDa subunit	Medicago truncatula GN=MTR_1g042300 PE=4 SV=2	Not found	Not found	Found	Found
2348	2	4	7	25	A0A072ULQ5	NUC	No Data	No Data	GO:0051539 GO:0020037 GO:0050311	14.3	F:4 iron, 4 sulfur cluster binding F:heme binding F:sulfite reductase (ferredoxin) activity		[Master Protein] Sulfite reductase [ferredoxin] protein	Medicago truncatula GN=MTR_4g077190 PE=4 SV=1	Not found	Not found	Found	Found
1244	1	2	5	16	V7AE60	MIT	No Data	No Data	GO:0051539 GO:0020037 GO:0050311	14.3	F:4 iron, 4 sulfur cluster binding F:heme binding F:sulfite reductase (ferredoxin) activity		[Master Protein] Uncharacterized protein OS=Phaseolus vulgaris GN=PHAVU_011G021800g PE=4 SV=1		Not found	Not found	2 replicates	Found
984	6	2	2	5	G7ZWQ4	MIT	C:membrane	No Data	GO:0051539 GO:0016651	No Data	F:4 iron, 4 sulfur cluster binding F:oxidoreductase activity, acting on NAD(P)H		[Master Protein] NADH dehydrogenase [ubiquinone] iron-sulfur protein	Medicago truncatula GN=MTR_8g010570 PE=3 SV=1	Not found	Not found	Found	Found
1870	2	9	11	50	G7JAA1	NUC	C:chloroplast	P:glucose metabolic process P:maltose catabolic process P:starch catabolic process	GO:0004134 GO:0102500	2.2.2.4	F:4-alpha-glucanotransferase activity F:beta-maltose 4-alpha-glucanotransferase activity		[Master Protein] 4-alpha-glucanotransferase	Medicago truncatula GN=MTR_3g094840 PE=3 SV=2	Not found	Not found	Found	Found
480	1	1	4	25	I1KBB6	NUC	No Data	No Data	GO:0004134 GO:0102500	2.2.2.4	F:4-alpha-glucanotransferase activity F:beta-maltose 4-alpha-glucanotransferase activity	lj_descr	[Master Protein] I1KBB6 I1KBB6_SOYBN Uncharacterized protein	Glycine max GN=Gma.30420 PE,84.04,0,Glyco_hydro_77,Glycoside hydrolase, family 77; coiled-coil,NULL; seg,NULL; SUBFAMILY NOT NAMED,NULL;,CUFF.26996.1	Not found	Not found	Found	Found
1599	3	4	4	8	G7L4U3	CYT	No Data	No Data	GO:0004134 GO:2001070	2.2.2.4	F:4-alpha-glucanotransferase activity F:starch binding		[Master Protein] 4-alpha-glucanotransferase DPE2	Medicago truncatula GN=MTR_7g088740 PE=4 SV=2	Not found	Not found	Found	Found
735	1	1	1	1	V7BW90	NUC	No Data	P:terpenoid biosynthetic process	GO:0046429 GO:0005506	16.1.1.6	F:4-hydroxy-3-methylbut-2-en-1-yl diphosphate synthase activity F:iron ion binding		[Master Protein] Uncharacterized protein OS=Phaseolus vulgaris GN=PHAVU_005G135800g PE=3 SV=1		2 replicates	Found	Not found	Not found
2305	1	1	2	5	J3L9X6	CYT	No Data	P:aromatic amino acid family metabolic process	GO:0003868	16.1.3.1	F:4-hydroxyphenylpyruvate dioxygenase activity	lj_descr	[Master Protein] J3L9X6 J3L9X6_ORYBR Uncharacterized protein (Fragment)	Oryza brachyanth,53,4e-18,4HPPD: 4-hydroxyphenylpyruvate dioxygenase,4-hydroxyphenylpyruvate dioxygenase; seg,NULL; no descrip,CUFF.8663.1	Not found	Not found	Found	Found
1090	1	1	2	8	V7B980	CYT	No Data	P:aromatic amino acid family metabolic process	GO:0003868	16.1.3.1	F:4-hydroxyphenylpyruvate dioxygenase activity		[Master Protein] Uncharacterized protein OS=Phaseolus vulgaris GN=PHAVU_008G194300g PE=4 SV=1		Not found	Not found	Found	Found
2810	2	1	2	5	I3S7Y0	NUC	No Data	P:lysine biosynthetic process via diaminopimelate	GO:0008839 GO:0070402	13.1.3.5.2	F:4-hydroxy-tetrahydrodipicolinate reductase F:NADPH binding		[Master Protein] Dihydrodipicolinate reductase	Medicago truncatula GN=MTR_8g028145 PE=2 SV=1	Not found	2 replicates	Not found	1 replicate
90	1	1	2	7	V7ARG0	NUC	No Data	P:lysine biosynthetic process via diaminopimelate	GO:0008839 GO:0070402	13.1.3.5.2	F:4-hydroxy-tetrahydrodipicolinate reductase F:NADPH binding		[Master Protein] Uncharacterized protein OS=Phaseolus vulgaris GN=PHAVU_010G108900g PE=4 SV=1		Not found	Not found	Found	Found
2986	4	2	2	7	A0A072VMI5	PLA	No Data	P:lysine biosynthetic process via diaminopimelate	GO:0008840	13.1.3.5.1	F:4-hydroxy-tetrahydrodipicolinate synthase		[Master Protein] 4-hydroxy-tetrahydrodipicolinate synthase	Medicago truncatula GN=MTR_1g088775 PE=4 SV=1	Not found	Not found	Found	Found
890	1	1	1	1	D3PAV3	NUC	C:cytoplasm	P:diaminopimelate biosynthetic process P:lysine biosynthetic process via diaminopimelate	GO:0008840	13.1.3.5.1	F:4-hydroxy-tetrahydrodipicolinate synthase	lj_descr	[Master Protein] D3PAV3 D3PAV3_DEFDS Dihydrodipicolinate synthase	Deferribacter desulfuricans (strain DSM 14783,36.79,3e-19,no description,Aldolase-type TIM barrel; SUBFAMILY NOT NAMED,NULL; DIHYDRODIPICOLINATE SYNTHASE,Dihy,NODE_44679_length_857_cov_169.624268.path1.1	Not found	Not found	Found	2 replicates
823	2	1	11	44	G7J648	NUC	C:chloroplast C:cytosol	No Data	GO:0003871 GO:0008705 GO:0008270	13.1.3.4.3	F:5-methyltetrahydropteroyltriglutamate-homocysteine S-methyltransferase activity F:methionine synthase activity F:zinc ion binding		[Master Protein] Cobalamin-independent methionine synthase	Medicago truncatula GN=MTR_3g079640 PE=3 SV=1	Not found	Not found	Found	Found
268	1	1	5	18	I1LXY1	NUC	C:cytosol C:extracellular region	P:homocysteine metabolic process	GO:0003871 GO:0008705 GO:0008270	13.1.3.4.3	F:5-methyltetrahydropteroyltriglutamate-homocysteine S-methyltransferase activity F:methionine synthase activity F:zinc ion binding	lj_descr	[Master Protein] I1LXY1 I1LXY1_SOYBN Uncharacterized protein	Glycine max GN=Gma.3920 PE=,94.44,0,no description,NULL; Meth_synt_2,Methionine synthase, vitamin-B12 independent; 5-METHYLTETRAHYDROPTE,CUFF.3256.1	Not found	Not found	2 replicates	2 replicates
123	4	1	14	66	V7CX68	PLA	No Data	P:methionine biosynthetic process	GO:0003871 GO:0008270	No Data	F:5-methyltetrahydropteroyltriglutamate-homocysteine S-methyltransferase activity F:zinc ion binding		[Master Protein] Uncharacterized protein OS=Phaseolus vulgaris GN=PHAVU_001G113800g PE=3 SV=1		Not found	Not found	Found	Found
1394	2	1	5	22	V7BTA4	PLA	No Data	P:cellular amino acid biosynthetic process	GO:0003871 GO:0008270	No Data	F:5-methyltetrahydropteroyltriglutamate-homocysteine S-methyltransferase activity F:zinc ion binding		[Master Protein] Uncharacterized protein OS=Phaseolus vulgaris GN=PHAVU_005G048200g PE=4 SV=1		Not found	Not found	Found	Found
2101	12	12	12	73	B7FJX5	NUC/CYT	C:ribosome	P:translation	GO:0008097 GO:0003735	No Data	F:5S rRNA binding F:structural constituent of ribosome		[Master Protein] 60S ribosomal protein L5-2	Medicago truncatula GN=MTR_8g028125 PE=2 SV=1	Found	Found	Found	Found
1084	3	1	1	4	A0A072UP30	PLA	C:riboflavin synthase complex	P:riboflavin biosynthetic process	GO:0000906	No Data	F:6,7-dimethyl-8-ribityllumazine synthase activity		[Master Protein] 6,7-dimethyl-8-ribityllumazine synthase	Medicago truncatula GN=MTR_4g094700 PE=3 SV=1	Not found	Not found	Found	Found
1953	4	3	4	12	I1KKN7	MIT	C:cytoplasm	No Data	GO:0003872 GO:0005524 GO:0047334 GO:0046872	4.4 23.3 4.5 15 15.2 15.3	F:6-phosphofructokinase activity F:ATP binding F:diphosphate-fructose-6-phosphate 1-phosphotransferase activity F:metal ion binding	lj_descr	[Master Protein] I1KKN7 I1KKN7_SOYBN Uncharacterized protein	Glycine max GN=Gma.31384 PE,90.94,0,PHFRCTKINASE,Phosphofructokinase; PFKA_PPi: diphosphate--fructose-6-phosphate 1-phos,Pyrophosphate-d,NODE_26125_length_2482_cov_307.692596.path1.1	2 replicates	Found	Found	Found
3247	1	3	4	8	G7IA37	MIT	C:cytoplasm	No Data	GO:0003872 GO:0005524 GO:0047334 GO:0046872	4.4 23.3 4.5 15 15.2 15.3	F:6-phosphofructokinase activity F:ATP binding F:diphosphate-fructose-6-phosphate 1-phosphotransferase activity F:metal ion binding		[Master Protein] Pyrophosphate--fructose 6-phosphate 1-phosphotransferase subunit alpha	Medicago truncatula GN=PFP-ALPHA PE=3 SV=2	Not found	Not found	Found	Found
1818	2	2	2	6	Q2HTG9	CYT	C:cytoplasm	P:fructose 6-phosphate metabolic process	GO:0003872 GO:0005524 GO:0047334 GO:0046872	4.4 23.3 4.5 15 15.2 15.3	F:6-phosphofructokinase activity F:ATP binding F:diphosphate-fructose-6-phosphate 1-phosphotransferase activity F:metal ion binding		[Master Protein] Pyrophosphate--fructose 6-phosphate 1-phosphotransferase subunit beta	Medicago truncatula GN=PFP-BETA PE=3 SV=1	Not found	2 replicates	Found	Found
1807	31	7	12	48	A0A072V223	CYT	C:cytoplasm	P:fructose 6-phosphate metabolic process	GO:0003872 GO:0005524 GO:0046872	4.4 23.3 15 15.2 15.3	F:6-phosphofructokinase activity F:ATP binding F:metal ion binding		[Master Protein] ATP-dependent 6-phosphofructokinase	Medicago truncatula GN=PFK PE=3 SV=1	2 replicates	Found	Found	Found
3142	11	2	4	21	G7ZZU2	CYT	C:cytoplasm	P:fructose 6-phosphate metabolic process	GO:0003872 GO:0005524 GO:0046872	4.4 23.3 15 15.2 15.3	F:6-phosphofructokinase activity F:ATP binding F:metal ion binding	lj_descr	[Master Protein] G7ZZU2 G7ZZU2_MEDTR 6-phosphofructokinase	Medicago truncatula GN=MTR_091s0008 PE=4 SV=1,82.52,0,PFK,Phosphofructokinase domain; no description,NULL; seg,NULL; PHFRCTKINASE,Phosphofructokinase; Pho,CUFF.46404.1	Not found	Not found	Found	Found
2924	8	3	3	19	G7J870	MIT	No Data	P:carbohydrate metabolic process P:pentose-phosphate shunt	GO:0017057 GO:0016853	7.1.2	F:6-phosphogluconolactonase activity F:isomerase activity		[Master Protein] Glucosamine-6-phosphate isomerase/6-phosphogluconolactonase	Medicago truncatula GN=MTR_3g092110 PE=4 SV=1	Not found	Found	Found	Found
2119	2	2	2	6	I1K3J0	NUC	C:signal recognition particle, endoplasmic reticulum targeting	P:SRP-dependent cotranslational protein targeting to membrane, translocation	GO:0008312	No Data	F:7S RNA binding	lj_descr	[Master Protein] I1K3J0 I1K3J0_SOYBN Uncharacterized protein	Glycine max GN=Gma.20253 PE,84.77,0,SIGNAL RECOGNITION PARTICLE 72,NULL; SIGNAL RECOGNITION PARTICLE 72,Signal recognition particle, SRP,CUFF.51088.1	Found	Found	1 replicate	Not found
3069	2	1	1	5	A0A072VLU9	NUC	C:signal recognition particle, endoplasmic reticulum targeting	P:negative regulation of translational elongation P:SRP-dependent cotranslational protein targeting to membrane	GO:0008312	No Data	F:7S RNA binding		[Master Protein] Signal recognition particle 9 kDa protein	Medicago truncatula GN=MTR_1g070460 PE=3 SV=1	2 replicates	Not found	Found	Found
2084	1	3	3	10	A0A072TSZ4	NUC	C:signal recognition particle, endoplasmic reticulum targeting	P:SRP-dependent cotranslational protein targeting to membrane	GO:0008312	No Data	F:7S RNA binding		[Master Protein] Signal recognition particle subunit SRP72	Medicago truncatula GN=MTR_8g079990 PE=3 SV=1	Found	Found	Found	2 replicates
1436	5	5	5	11	G7LIT8	NUC	C:signal recognition particle, endoplasmic reticulum targeting	P:SRP-dependent cotranslational protein targeting to membrane	GO:0008312 GO:0030942 GO:0005047	No Data	F:7S RNA binding F:endoplasmic reticulum signal peptide binding F:signal recognition particle binding		[Master Protein] Signal recognition particle subunit SRP68	Medicago truncatula GN=MTR_8g100110 PE=3 SV=1	2 replicates	Not found	Found	Found
2108	7	2	4	5	G7JGX1	CYT	C:signal recognition particle, endoplasmic reticulum targeting	P:SRP-dependent cotranslational protein targeting to membrane	GO:0008312 GO:0005525 GO:0003924	30.5	F:7S RNA binding F:GTP binding F:GTPase activity		[Master Protein] Signal recognition particle 54 kDa protein	Medicago truncatula GN=MTR_4g010050 PE=3 SV=1	Not found	Not found	Found	Found
101	3	4	4	10	G7KYC5	NUC	No Data	P:acetyl-CoA biosynthetic process from acetate	GO:0003987 GO:0016208	11.1.8	F:acetate-CoA ligase activity F:AMP binding		[Master Protein] Acetate-CoA ligase	Medicago truncatula GN=MTR_7g084850 PE=3 SV=1	Not found	Not found	Found	Found
1627	3	1	1	2	G7L8T1	NUC	C:chloroplast C:peroxisome	P:regulation of catalytic activity P:valine biosynthetic process	GO:0003984 GO:0043621	13.1.4.1.1	F:acetolactate synthase activity F:protein self-association		[Master Protein] Acetolactate synthase, small subunit	Medicago truncatula GN=MTR_8g088600 PE=4 SV=1	Not found	Not found	2 replicates	2 replicates
1597	2	1	6	26	I1JJT8	CYT	C:cytosol	P:fatty acid beta-oxidation	GO:0003985	16.1.2.1	F:acetyl-CoA C-acetyltransferase activity	lj_descr	[Master Protein] I1JJT8 I1JJT8_SOYBN Uncharacterized protein	Glycine max GN=Gma.21847 PE,90.42,0,THIOLASE_3,Thiolase, active site; THIOLASE_2,Thiolase, conserved site; AcCoA-C-Actrans: acetyl-CoA C,CUFF.40122.1	2 replicates	2 replicates	Found	Found
1184	3	1	2	13	I1JVH6	NUC	No Data	P:fatty acid biosynthetic process	GO:0003989 GO:0005524 GO:0004075 GO:0046872	11.1.1 23.3 15 15.2 15.3	F:acetyl-CoA carboxylase activity F:ATP binding F:biotin carboxylase activity F:metal ion binding	lj_descr	[Master Protein] I1JVH6 I1JVH6_SOYBN Uncharacterized protein	Glycine max GN=Gma.38083 PE,89.93,0,no description,NULL; PREDICTED: SIMILAR TO ACETYL-COA CARBOXYLASE, TYPE BETA, PARTIAL,NULL; CARBOXYL,CUFF.17780.1	Not found	Not found	Found	Found
2481	2	1	12	25	O23960	MIT	No Data	No Data	GO:0003989 GO:0005524 GO:0004075 GO:0046872	11.1.1 23.3 15 15.2 15.3	F:acetyl-CoA carboxylase activity F:ATP binding F:biotin carboxylase activity F:metal ion binding	lj_descr	[Master Protein] O23960 O23960_SOYBN Acetyl-CoA carboxylase (Precursor)	Glycine max GN=accC-2 PE=2 SV=1,89.91,0,Biotin carboxylase C-terminal domain,Biotin carboxylase, C-terminal; accC: acetyl-CoA carboxylase, b,CUFF.52119.1	Not found	Not found	Found	2 replicates
3274	1	2	2	9	A0A072VLB2	PLA	C:chloroplast stroma	P:arginine biosynthetic process	GO:0004042 GO:0004358 GO:0103045	13.1.2.3.2	F:acetyl-CoA:L-glutamate N-acetyltransferase activity F:glutamate N-acetyltransferase activity F:methione N-acyltransferase activity		[Master Protein] Arginine biosynthesis bifunctional protein ArgJ, chloroplastic	Medicago truncatula GN=MTR_1g068845 PE=3 SV=1	Found	Found	Found	Found
459	1	1	1	1	V7CBC5	EXC	No Data	P:fatty acid metabolic process	GO:0008126	No Data	F:acetylesterase activity		[Master Protein] Uncharacterized protein OS=Phaseolus vulgaris GN=PHAVU_003G208000g PE=4 SV=1		Not found	1 replicate	Not found	Not found
1988	1	2	3	14	G7JCA9	NUC	C:cytoplasm	P:arginine biosynthetic process	GO:0003991	No Data	F:acetylglutamate kinase activity		[Master Protein] N-acetylglutamate kinase	Medicago truncatula GN=MTR_3g108460 PE=3 SV=1	Not found	Not found	Found	Found
2965	1	1	2	4	V7AUW3	PLA	C:cytoplasm	P:arginine biosynthetic process	GO:0003991	No Data	F:acetylglutamate kinase activity		[Master Protein] Uncharacterized protein OS=Phaseolus vulgaris GN=PHAVU_009G099600g PE=3 SV=1		Not found	2 replicates	Found	2 replicates
2483	1	1	2	5	I1K925	PLA	C:cytoplasm	P:arginine biosynthetic process	GO:0003991 GO:0034618	No Data	F:acetylglutamate kinase activity F:arginine binding	lj_descr	[Master Protein] I1K925 I1K925_SOYBN Uncharacterized protein	Glycine max GN=Gma.50657 PE,81.84,0,FAMILY NOT NAMED,NULL; no description,Aspartate/glutamate/uridylate kinase; Carbamate kinase-like,As,CUFF.28184.1	Not found	Not found	Found	1 replicate
1678	1	1	1	1	V7D130	MIT	C:chloroplast thylakoid C:cytosol	P:anthocyanin-containing compound biosynthetic process P:regulation of fatty acid biosynthetic process P:regulation of nitrogen utilization P:regulation of transcription, DNA-templated P:response to light stimulus P:response to sucrose P:transcript	GO:0010307 GO:0005524 GO:0000287	23.3	F:acetylglutamate kinase regulator activity F:ATP binding F:magnesium ion binding		[Master Protein] Uncharacterized protein OS=Phaseolus vulgaris GN=PHAVU_001G215500g PE=3 SV=1		Not found	Not found	Found	Not found
231	1	1	1	1	V7D0C2	NUC	No Data	P:meiotic chromosome segregation P:mitotic sister chromatid segregation P:sister chromatid cohesion	GO:0016407	No Data	F:acetyltransferase activity		[Master Protein] Uncharacterized protein OS=Phaseolus vulgaris GN=PHAVU_001G195300g PE=4 SV=1		Not found	2 replicates	Not found	1 replicate
2765	2	1	1	1	Q940E6	PLA	No Data	No Data	GO:0003993	26.13	F:acid phosphatase activity		[Master Protein] Putative defense associated acid phosphatase	Phaseolus vulgaris PE=2 SV=1	Not found	1 replicate	Not found	Not found
1654	2	3	3	5	A0A072U2E8	NUC	No Data	No Data	GO:0003993 GO:0046872	26.13 15 15.2 15.3	F:acid phosphatase activity F:metal ion binding		[Master Protein] Purple acid phosphatase	Medicago truncatula GN=MTR_8g063080 PE=3 SV=1	Not found	Not found	Found	Found
128	5	4	4	21	A0A072VQU1	NUC	C:cytoplasm C:nucleus	P:L-methionine salvage from methylthioadenosine	GO:0010309 GO:0005506	No Data	F:acireductone dioxygenase [iron(II)-requiring] activity F:iron ion binding		[Master Protein] 1,2-dihydroxy-3-keto-5-methylthiopentene dioxygenase	Medicago truncatula GN=MTR_1g102870 PE=3 SV=1	Not found	Not found	Found	Found
2726	1	1	1	9	T2DMW4	CYT	C:actin cytoskeleton	P:actin filament depolymerization	GO:0003779	No Data	F:actin binding		[Master Protein] Actin-depolymerizing factor	Phaseolus vulgaris GN=PHAVU_007G157800g PE=2 SV=1	Found	Not found	Found	Found
234	3	5	5	16	G7JG54	NUC	No Data	P:cytoskeleton organization	GO:0003779	No Data	F:actin binding		[Master Protein] Adenylyl cyclase-associated protein	Medicago truncatula GN=MTR_4g069960 PE=3 SV=1	Found	Found	Found	Found
1131	13	2	2	12	T2DPD6	CSK	C:cytoskeleton	No Data	GO:0003779	No Data	F:actin binding		[Master Protein] Profilin	Phaseolus vulgaris GN=PHAVU_002G307700g PE=2 SV=1	Found	Found	Found	Found
1332	1	6	8	15	G7IN22	CSK	No Data	P:actin filament bundle assembly	GO:0051015	No Data	F:actin filament binding		[Master Protein] Actin filament bundling protein P-115-ABP	Medicago truncatula GN=MTR_2g036860 PE=4 SV=2	Found	Not found	Found	Found
2933	1	2	2	2	V7BI54	CSK	No Data	P:actin filament bundle assembly	GO:0051015	No Data	F:actin filament binding		[Master Protein] Uncharacterized protein OS=Phaseolus vulgaris GN=PHAVU_007G252400g PE=4 SV=1		Not found	Not found	Found	Found
2286	3	2	4	7	V7B2V3	CSK	No Data	P:actin filament bundle assembly	GO:0051015	No Data	F:actin filament binding		[Master Protein] Uncharacterized protein OS=Phaseolus vulgaris GN=PHAVU_009G238200g PE=4 SV=1		Not found	Not found	Found	Found
2975	1	5	5	12	G7KTI5	CSK	No Data	P:actin filament bundle assembly	GO:0051015	No Data	F:actin filament binding		[Master Protein] Villin	Medicago truncatula GN=MTR_7g091460 PE=4 SV=2	Found	2 replicates	Found	Found
2719	8	1	1	4	Q4PZD4	CYT	C:chloroplast	P:fatty acid biosynthetic process	GO:0045300 GO:0046872	11.1.15 15 15.2 15.3	F:acyl-[acyl-carrier-protein] desaturase activity F:metal ion binding	lj_descr	[Master Protein] Q4PZD4 Q4PZD4_LOTJA Acyl-[acyl-carrier-protein] desaturase	Lotus japonicus PE=2 SV=1,99.75,0,FATTY_ACID_DESATUR_2,Stearoyl-ACP desaturase, conserved site; FA_desaturase_2,Fatty acid desaturase,,NODE_6368_length_1282_cov_522.295654.path1.1	Not found	Not found	2 replicates	2 replicates
2682	5	4	4	6	A0A072U1Y7	POX	No Data	No Data	GO:0003995 GO:0050660	No Data	F:acyl-CoA dehydrogenase activity F:flavin adenine dinucleotide binding		[Master Protein] Acyl-CoA dehydrogenase	Medicago truncatula GN=MTR_7g068850 PE=3 SV=1	Not found	Found	Found	Found
3201	11	2	2	6	I3T714	CYT	C:cytoplasm	P:adenine salvage P:nucleoside metabolic process	GO:0003999	23.3.1.1	F:adenine phosphoribosyltransferase activity		[Master Protein] Adenine phosphoribosyltransferase-like protein	Medicago truncatula GN=MTR_3g103010 PE=2 SV=1	Not found	Not found	Found	Found
2156	2	2	3	18	I3SE78	PLA	No Data	P:purine ribonucleoside salvage	GO:0004001	23.3.2.1	F:adenosine kinase activity	lj_descr	[Master Protein] I3SE78 I3SE78_LOTJA Uncharacterized protein	Lotus japonicus PE=2 SV=1,98.83,0,ADENOSINE KINASE,Adenosine kinase; SUGAR KINASE,NULL; PFKB_KINASES_2,Carbohydrate/puine kinase, PfkB,CUFF.53902.2	Not found	Found	Found	Found
1825	8	2	3	23	A0A072UW36	NUC	No Data	P:purine ribonucleoside salvage	GO:0004001	23.3.2.1	F:adenosine kinase activity		[Master Protein] PfkB family carbohydrate kinase	Medicago truncatula GN=MTR_4g461070 PE=4 SV=1	Not found	Not found	Found	Found
2280	6	2	15	65	V7C8C7	MIT	No Data	P:one-carbon metabolic process P:S-adenosylhomocysteine catabolic process	GO:0004013 GO:0051287	No Data	F:adenosylhomocysteinase activity F:NAD binding		[Master Protein] Adenosylhomocysteinase	Phaseolus vulgaris GN=PHAVU_003G051200g PE=3 SV=1	Not found	Not found	Found	Found
2373	5	2	4	23	B7FN18	PLA	No Data	No Data	GO:0004017 GO:0005524	23.4.1 23.3	F:adenylate kinase activity F:ATP binding		[Master Protein] Adenylate kinase	Medicago truncatula GN=MTR_4g103800 PE=2 SV=1	Found	Found	Found	Found
1359	7	4	4	15	V7AYC1	NUC	C:mitochondrial matrix	P:protein folding	GO:0000774 GO:0051087 GO:0042803	No Data	F:adenyl-nucleotide exchange factor activity F:chaperone binding F:protein homodimerization activity		[Master Protein] GrpE protein homolog	Phaseolus vulgaris GN=PHAVU_009G196500g PE=3 SV=1	Found	Found	Found	Found
1330	5	5	5	13	G7KTL4	CYT	C:chloroplast	P:'de novo' AMP biosynthetic process	GO:0004019 GO:0005525 GO:0000287	23.1.2.20	F:adenylosuccinate synthase activity F:GTP binding F:magnesium ion binding		[Master Protein] Adenylosuccinate synthetase, chloroplastic	Medicago truncatula GN=PURA PE=3 SV=1	2 replicates	Found	Found	Found
274	2	1	2	5	G7KP65	CYT	C:peroxisome C:plasma membrane	P:purine ribonucleotide metabolic process P:sulfur compound metabolic process	GO:0047627	No Data	F:adenylylsulfatase activity		[Master Protein] Scavenger mRNA decapping enzyme carboxy-term-binding protein	Medicago truncatula GN=MTR_6g026810 PE=4 SV=1	Not found	Not found	Found	2 replicates
574	2	1	2	5	V7C2I4	CYT	C:peroxisome C:plasma membrane	P:purine ribonucleotide metabolic process P:sulfur compound metabolic process	GO:0047627	No Data	F:adenylylsulfatase activity		[Master Protein] Uncharacterized protein OS=Phaseolus vulgaris GN=PHAVU_004G053100g PE=4 SV=1		Not found	Not found	Found	Found
13	1	1	1	1	G7L5U5	NUC	C:nucleus	No Data	GO:0043531	No Data	F:ADP binding		[Master Protein] Cyclin	Medicago truncatula GN=MTR_7g089080 PE=3 SV=1	Not found	1 replicate	Not found	Not found
1694	7	1	1	2	G7KJS0	NUC	No Data	P:signal transduction	GO:0043531	No Data	F:ADP binding		[Master Protein] Disease resistance protein (TIR-NBS-LRR class)	Medicago truncatula GN=MTR_6g075970 PE=4 SV=1	Not found	Not found	Found	1 replicate
1983	1	1	1	2	G7JVS3	NUC	No Data	P:signal transduction	GO:0043531	No Data	F:ADP binding		[Master Protein] Disease resistance protein (TIR-NBS-LRR class), putative	Medicago truncatula GN=MTR_4g023040 PE=4 SV=1	Not found	Not found	Found	2 replicates
3189	1	1	1	2	G7KKS2	NUC	No Data	P:signal transduction	GO:0043531	No Data	F:ADP binding	lj_descr	[Master Protein] G7KKS2 G7KKS2_MEDTR NBS-containing resistance-like protein	Medicago truncatula GN=MTR_6g078420,42.61,0,seg,NULL; Toll/Interleukin receptor TIR domain,Toll/interleukin-1 receptor homology (TIR) domain; L ,CUFF.23309.1	Not found	Not found	Found	Found
186	1	1	1	24	G7JSC7	NUC/CYT	No Data	No Data	GO:0043531	No Data	F:ADP binding		[Master Protein] NB-ARC domain disease resistance protein	Medicago truncatula GN=MTR_4g020730 PE=4 SV=1	Found	Found	Found	Found
2994	3	1	1	4	G8DCW9	NUC	No Data	P:defense response	GO:0043531	No Data	F:ADP binding		[Master Protein] Rpp4C5	Phaseolus vulgaris PE=3 SV=1	Not found	Not found	Found	Found
779	4	1	1	3	V7BY87	PLA	No Data	P:defense response	GO:0043531	No Data	F:ADP binding		[Master Protein] Uncharacterized protein OS=Phaseolus vulgaris GN=PHAVU_005G117900g PE=3 SV=1		Not found	Not found	Found	2 replicates
2668	2	1	1	2	V7B628	NUC	No Data	No Data	GO:0043531	No Data	F:ADP binding		[Master Protein] Uncharacterized protein OS=Phaseolus vulgaris GN=PHAVU_008G071300g PE=3 SV=1		Not found	1 replicate	Not found	1 replicate
1307	2	1	1	1	V7ALQ8	PLA	No Data	P:signal transduction	GO:0043531	No Data	F:ADP binding		[Master Protein] Uncharacterized protein OS=Phaseolus vulgaris GN=PHAVU_010G025400g PE=4 SV=1		Not found	Not found	Found	Found
3236	1	1	1	2	V7ATI6	NUC	No Data	P:signal transduction	GO:0043531	No Data	F:ADP binding		[Master Protein] Uncharacterized protein OS=Phaseolus vulgaris GN=PHAVU_010G136800g PE=4 SV=1		Not found	2 replicates	Not found	Not found
3244	8	2	4	32	G7IQ90	NUC	No Data	P:defense response P:signal transduction	GO:0043531 GO:0005524	23.3	F:ADP binding F:ATP binding		[Master Protein] Animal HSPA9 nucleotide-binding domain protein	Medicago truncatula GN=MTR_2g040160 PE=3 SV=1	Not found	Not found	Found	Found
1417	3	1	5	55	G7IQ96	CYT	No Data	P:defense response P:signal transduction	GO:0043531 GO:0005524	23.3	F:ADP binding F:ATP binding		[Master Protein] HSPA4 nucleotide-binding domain protein	Medicago truncatula GN=MTR_2g040220 PE=3 SV=1	Found	2 replicates	Found	Found
3139	3	2	5	19	A0A072V4Q4	NUC	C:integral component of membrane	P:nicotinamide nucleotide metabolic process	GO:0052855 GO:0005524 GO:0047453	23.3	F:ADP-dependent NAD(P)H-hydrate dehydratase activity F:ATP binding F:ATP-dependent NAD(P)H-hydrate dehydratase activity		[Master Protein] ATP-dependent (S)-NAD(P)H-hydrate dehydratase	Medicago truncatula GN=MTR_2g022530 PE=3 SV=1	Not found	Not found	Found	Found
816	2	1	4	19	I1KNA0	PLA	No Data	P:nicotinamide nucleotide metabolic process	GO:0052855 GO:0005524 GO:0047453	23.3	F:ADP-dependent NAD(P)H-hydrate dehydratase activity F:ATP binding F:ATP-dependent NAD(P)H-hydrate dehydratase activity	lj_descr	[Master Protein] I1KNA0 I1KNA0_SOYBN ATP-dependent (S)-NAD(P)H-hydrate dehydratase	Glycine max GN=Gma.56139 PE=,86.07,0,NADHX_dehydratase,ADP/ATP-dependent (S)-NAD(P)H-hydrate dehydratase; no description,NULL; YJEF_C_3,Y,CUFF.60058.1	Not found	Not found	Found	Found
1112	1	1	2	5	I1KT81	MIT	C:mitochondrion	No Data	GO:0008453 GO:0042802 GO:0030170	13.1.1.3.11	F:alanine-glyoxylate transaminase activity F:identical protein binding F:pyridoxal phosphate binding	lj_descr	[Master Protein] I1KT81 I1KT81_SOYBN Uncharacterized protein	Glycine max GN=Gma.22081 PE,82.23,0,no description,Pyridoxal phosphate-dependent transferase, major region, subdomain 2; no description,,CUFF.51678.1	Not found	2 replicates	Found	Found
351	2	1	2	5	G7KK50	MIT/CYT	C:chloroplast C:cytosol	P:alanyl-tRNA aminoacylation P:response to cadmium ion	GO:0004813 GO:0005524 GO:0003676	29.1.7 23.3	F:alanine-tRNA ligase activity F:ATP binding F:nucleic acid binding	lj_descr	[Master Protein] G7KK50 G7KK50_MEDTR Alanyl-tRNA synthetase (Fragment)	Medicago truncatula GN=MTR_6g045600 PE=3,94.85,0,tRNA-synt_2c,Alanyl-tRNA synthetase, class IIc, N-terminal; SUBFAMILY NOT NAMED,Alanine-tRNA ligase,,CUFF.7668.1	Not found	Not found	Found	2 replicates
124	4	5	6	14	G7JNH3	MIT/CYT	C:mitochondrion	P:mitochondrial alanyl-tRNA aminoacylation	GO:0004813 GO:0005524 GO:0000049 GO:0008270	29.1.7 23.3	F:alanine-tRNA ligase activity F:ATP binding F:tRNA binding F:zinc ion binding		[Master Protein] Alanine--tRNA ligase	Medicago truncatula GN=MTR_4g074640 PE=3 SV=1	2 replicates	Found	Found	Found
1606	5	1	9	92	G8JZ51	CYT	No Data	No Data	GO:0004022 GO:0008270	5.3 17.1.1.1.11 26.11.1	F:alcohol dehydrogenase (NAD) activity F:zinc ion binding		[Master Protein] Alcohol dehydrogenase	Lotus japonicus GN=ADH1 PE=2 SV=1	2 replicates	Found	1 replicate	Not found
293	2	1	1	1	I1L4H0	MIT	No Data	No Data	GO:0004029	5.1	F:aldehyde dehydrogenase (NAD) activity	lj_descr	[Master Protein] I1L4H0 I1L4H0_SOYBN Uncharacterized protein	Glycine max GN=Gma.10949 PE,45.83,0.000000000002,ALDH-like,Aldehyde/histidinol dehydrogenase,CUFF.45675.2	Not found	Not found	Found	2 replicates
2797	2	1	1	1	V7CP07	NUC	C:chloroplast envelope	P:response to abscisic acid P:response to water deprivation	GO:0004029 GO:0033721	5.1	F:aldehyde dehydrogenase (NAD) activity F:aldehyde dehydrogenase (NADP+) activity		[Master Protein] Uncharacterized protein OS=Phaseolus vulgaris GN=PHAVU_002G275200g PE=4 SV=1		Not found	Not found	Found	Not found
1142	9	1	2	2	V7CVR8	CYT	No Data	P:cellular aldehyde metabolic process	GO:0004030	No Data	F:aldehyde dehydrogenase [NAD(P)+] activity		[Master Protein] Aldehyde dehydrogenase	Phaseolus vulgaris GN=PHAVU_001G072600g PE=3 SV=1	Not found	Not found	1 replicate	Not found
670	5	4	4	22	I3SJX8	PLA	No Data	P:hexose metabolic process	GO:0004034 GO:0030246	No Data	F:aldose 1-epimerase activity F:carbohydrate binding		[Master Protein] Aldose 1-epimerase	Lotus japonicus PE=2 SV=1	2 replicates	2 replicates	Found	Found
730	1	2	3	10	H6WP29	NUC	C:integral component of membrane	P:allantoin catabolic process	GO:0004038 GO:0050897 GO:0008270	No Data	F:allantoinase activity F:cobalt ion binding F:zinc ion binding		[Master Protein] Allantoinase	Phaseolus vulgaris GN=PHAVU_006G186700g PE=2 SV=1	2 replicates	Found	Found	Found
2534	6	2	3	6	Q6S4R9	NUC	C:integral component of membrane	P:allantoin catabolic process	GO:0004038 GO:0050897 GO:0008270	No Data	F:allantoinase activity F:cobalt ion binding F:zinc ion binding	lj_descr	[Master Protein] Q6S4R9 Q6S4R9_ROBPS Allantoinase	Robinia pseudoacacia GN=ALN PE=2 SV=1,88.87,0,Amidohydro_1,Amidohydrolase 1; ALLANTOINASE,NULL; AMINOHYDROLASE,NULL; Metallo-dependent hydrolases,,CUFF.60577.1	Not found	2 replicates	Found	Found
1409	2	1	1	2	V7AEQ2	PLA	C:chloroplast envelope C:chloroplast thylakoid C:integral component of membrane C:mitochondrion	P:ammonia assimilation cycle P:response to nematode P:sodium ion transport	GO:0015139 GO:0015140 GO:0015131	No Data	F:alpha-ketoglutarate transmembrane transporter activity F:malate transmembrane transporter activity F:oxaloacetate transmembrane transporter activity		[Master Protein] Uncharacterized protein OS=Phaseolus vulgaris GN=PHAVU_011G059900g PE=4 SV=1		Not found	Not found	Found	2 replicates
1463	2	2	2	12	D7RIC7	MIT	No Data	P:L-arabinose metabolic process	GO:0046556	No Data	F:alpha-L-arabinofuranosidase activity		[Master Protein] Alpha-L-arabinofuranosidase	Medicago truncatula GN=Araf1 PE=2 SV=1	2 replicates	2 replicates	Found	Found
221	1	2	2	7	I1N8L6	MIT	C:plant-type cell wall	P:L-arabinose metabolic process	GO:0046556	No Data	F:alpha-L-arabinofuranosidase activity	lj_descr	[Master Protein] I1N8L6 I1N8L6_SOYBN Uncharacterized protein	Glycine max PE=4 SV=1,83.88,0,Alpha-L-AF_C,Alpha-L-arabinofuranosidase, C-terminal; CBM_6,Carbohydrate binding module family 6; no,CUFF.31859.1	2 replicates	Found	Found	Found
1313	1	1	1	4	V7CV35	NUC	No Data	P:L-arabinose metabolic process	GO:0046556	No Data	F:alpha-L-arabinofuranosidase activity		[Master Protein] Uncharacterized protein OS=Phaseolus vulgaris GN=PHAVU_001G115700g PE=4 SV=1		2 replicates	Found	Found	Found
2017	1	1	1	4	V7CV02	MIT	No Data	P:L-arabinose metabolic process	GO:0046556	No Data	F:alpha-L-arabinofuranosidase activity		[Master Protein] Uncharacterized protein OS=Phaseolus vulgaris GN=PHAVU_001G116300g PE=4 SV=1		Not found	2 replicates	Found	Found
2020	3	1	1	1	A0A072W198	CYT	No Data	No Data	GO:0004560	No Data	F:alpha-L-fucosidase activity		[Master Protein] Alpha-L-fucosidase-like protein	Medicago truncatula GN=MTR_1g107135 PE=4 SV=1	Not found	Not found	Found	2 replicates
145	2	1	2	3	V7CW59	NUC	No Data	P:mannose metabolic process	GO:0004559 GO:0030246	No Data	F:alpha-mannosidase activity F:carbohydrate binding		[Master Protein] Uncharacterized protein (Fragment) OS=Phaseolus vulgaris GN=PHAVU_001G0846000g PE=4 SV=1		Not found	Not found	2 replicates	Not found
1952	5	2	2	3	G7KX95	NUC	C:apoplast C:plant-type cell wall C:vacuolar membrane	P:mannose metabolic process	GO:0004559 GO:0030246 GO:0046872	15 15.2 15.3	F:alpha-mannosidase activity F:carbohydrate binding F:metal ion binding		[Master Protein] Alpha-mannosidase	Medicago truncatula GN=MTR_7g084030 PE=3 SV=2	Not found	Not found	Found	Found
995	2	1	2	4	G7KX96	NUC	C:plant-type cell wall C:vacuolar membrane	P:mannose metabolic process	GO:0004559 GO:0030246 GO:0046872	15 15.2 15.3	F:alpha-mannosidase activity F:carbohydrate binding F:metal ion binding	lj_descr	[Master Protein] G7KX96 G7KX96_MEDTR Lysosomal alpha-mannosidase	Medicago truncatula GN=MTR_7g084040 PE=4 SV=1,85.9,0,Galactose mutarotase-like,Glycoside hydrolase-type carbohydrate-binding; Glycoside hydrolase/deacety,CUFF.31465.1	1 replicate	Found	Not found	2 replicates
2307	8	1	1	3	G7JL07	PLA	No Data	P:'de novo' IMP biosynthetic process P:nucleoside metabolic process P:purine nucleobase biosynthetic process	GO:0004044 GO:0051536 GO:0046872	23.1.2.1 15 15.2 15.3	F:amidophosphoribosyltransferase activity F:iron-sulfur cluster binding F:metal ion binding	lj_descr	[Master Protein] G7JL07 G7JL07_MEDTR Amidophosphoribosyltransferase	Medicago truncatula GN=MTR_4g072110 PE=3 SV,87.54,0,N-terminal nucleophile aminohydrolases (Ntn hydrolases),NULL; PRTase-like,NULL; seg,NULL; GATASE_TYP,CUFF.15957.1	Not found	Not found	2 replicates	2 replicates
2118	5	2	4	21	A0A072VH72	NUC	C:cytoplasm	P:cellular amino acid metabolic process	GO:0004046 GO:0008237	No Data	F:aminoacylase activity F:metallopeptidase activity		[Master Protein] Aminoacylase	Medicago truncatula GN=MTR_1g038920 PE=3 SV=1	Not found	2 replicates	Found	Found
1027	2	2	2	9	G7K8S5	CYT	C:cytoplasm	P:cellular amino acid metabolic process	GO:0004046 GO:0008237	No Data	F:aminoacylase activity F:metallopeptidase activity		[Master Protein] N-acyl-L-amino-acid amidohydrolase	Medicago truncatula GN=MTR_5g058430 PE=4 SV=1	Not found	Not found	Found	Found
2344	1	1	1	2	I3S6J5	NUC	C:cytosol	No Data	GO:0002161	No Data	F:aminoacyl-tRNA editing activity	lj_descr	[Master Protein] I3S6J5 I3S6J5_MEDTR Uncharacterized protein	Medicago truncatula PE=2 SV,95.12,0.00000000000006,no description,YbaK/aminoacyl-tRNA synthetase-associated domain; YbaK/ProRS associated domain,YbaK/a,NODE_92560_length_75_cov_124.626663.path2.1	Not found	Not found	1 replicate	1 replicate
2637	1	1	2	6	V7AJE0	NUC	C:cytoplasm	P:isoleucyl-tRNA aminoacylation	GO:0002161 GO:0005524 GO:0004822	23.3 29.1.5	F:aminoacyl-tRNA editing activity F:ATP binding F:isoleucine-tRNA ligase activity		[Master Protein] Uncharacterized protein OS=Phaseolus vulgaris GN=PHAVU_011G075600g PE=3 SV=1		Not found	Not found	Found	2 replicates
1730	2	3	10	18	I1LPC3	NUC	C:cytoplasm	P:isoleucyl-tRNA aminoacylation	GO:0002161 GO:0005524 GO:0004822 GO:0000049	23.3 29.1.5	F:aminoacyl-tRNA editing activity F:ATP binding F:isoleucine-tRNA ligase activity F:tRNA binding	lj_descr	[Master Protein] I1LPC3 I1LPC3_SOYBN Uncharacterized protein	Glycine max GN=Gma.7413 PE=,88.92,0,seg,NULL; AA_TRNA_LIGASE_I,Aminoacyl-tRNA synthetase, class I, conserved site; TRNASYNTHILE,Isoleuci,CUFF.46026.1	2 replicates	2 replicates	Found	Found
377	2	4	12	23	G7JQP6	PLA	C:cytoplasm	P:isoleucyl-tRNA aminoacylation	GO:0002161 GO:0005524 GO:0004822 GO:0000049	23.3 29.1.5	F:aminoacyl-tRNA editing activity F:ATP binding F:isoleucine-tRNA ligase activity F:tRNA binding		[Master Protein] Isoleucine-tRNA ligase	Medicago truncatula GN=MTR_4g076850 PE=3 SV=2	2 replicates	Found	Found	Found
428	1	2	5	14	A2Q4Y9	NUC	C:cytoplasm	P:leucyl-tRNA aminoacylation	GO:0002161 GO:0005524 GO:0004823	23.3 29.1.4	F:aminoacyl-tRNA editing activity F:ATP binding F:leucine-tRNA ligase activity		[Master Protein] Aminoacyl-tRNA synthetase, class Ia	Medicago truncatula GN=MTR_7g006450 PE=3 SV=1	Not found	2 replicates	Found	Found
1999	1	1	3	6	V7CL39	NUC	C:cytoplasm	P:leucyl-tRNA aminoacylation	GO:0002161 GO:0005524 GO:0004823	23.3 29.1.4	F:aminoacyl-tRNA editing activity F:ATP binding F:leucine-tRNA ligase activity		[Master Protein] Uncharacterized protein OS=Phaseolus vulgaris GN=PHAVU_002G085100g PE=3 SV=1		Not found	Not found	Found	2 replicates
2988	2	1	4	11	I1J9U5	NUC	C:cytoplasm	P:leucyl-tRNA aminoacylation P:valyl-tRNA aminoacylation	GO:0002161 GO:0005524 GO:0004823 GO:0004832	23.3 29.1.4 29.1.9	F:aminoacyl-tRNA editing activity F:ATP binding F:leucine-tRNA ligase activity F:valine-tRNA ligase activity	lj_descr	[Master Protein] I1J9U5 I1J9U5_SOYBN Uncharacterized protein	Glycine max PE=3 SV=1,84.97,0,tRNA-synt_1,Aminoacyl-tRNA synthetase, class Ia; Anticodon_1,Valyl/Leucyl/Isoleucyl-tRNA synthetase,,CUFF.58354.1	Not found	Not found	1 replicate	1 replicate
1936	2	3	9	27	V7BC06	CYT	No Data	P:valyl-tRNA aminoacylation	GO:0002161 GO:0005524 GO:0004832	23.3 29.1.9	F:aminoacyl-tRNA editing activity F:ATP binding F:valine-tRNA ligase activity		[Master Protein] Uncharacterized protein OS=Phaseolus vulgaris GN=PHAVU_007G066400g PE=3 SV=1		Not found	Not found	Found	2 replicates
2763	1	2	8	22	G7IC05	NUC	No Data	P:valyl-tRNA aminoacylation	GO:0002161 GO:0005524 GO:0004832	23.3 29.1.9	F:aminoacyl-tRNA editing activity F:ATP binding F:valine-tRNA ligase activity		[Master Protein] Valyl-tRNA synthetase/valine-tRNA ligase	Medicago truncatula GN=MTR_1g101620 PE=3 SV=2	Not found	Not found	Found	Found
419	7	3	3	5	V7C9C8	MIT	C:mitochondrion	P:glycine catabolic process	GO:0004047 GO:0008483	No Data	F:aminomethyltransferase activity F:transaminase activity		[Master Protein] Aminomethyltransferase	Phaseolus vulgaris GN=PHAVU_003G080400g PE=3 SV=1	Not found	Not found	Found	2 replicates
2168	2	3	9	26	I1ME45	NUC	C:cytoplasm	No Data	GO:0004177	No Data	F:aminopeptidase activity	lj_descr	[Master Protein] I1ME45 I1ME45_SOYBN Proline iminopeptidase	Glycine max GN=Gma.18183 PE=3 SV=1,92.12,0,pro_imino_pep_1: prolyl aminopeptidase,Proline iminopeptidase; alpha/beta-Hydrolases,NULL; PROLINE I,CUFF.32117.2	Not found	Not found	Found	Found
248	2	2	6	19	G7IFC0	NUC	C:cytoplasm	No Data	GO:0004177	No Data	F:aminopeptidase activity		[Master Protein] Proline iminopeptidase	Medicago truncatula GN=MTR_2g010480 PE=2 SV=1	Not found	Not found	Found	Found
626	2	1	1	1	A0A072TVY3	PLA	No Data	No Data	GO:0004177 GO:0030145	No Data	F:aminopeptidase activity F:manganese ion binding		[Master Protein] Xaa-pro aminopeptidase	Medicago truncatula GN=MTR_8g101730 PE=3 SV=1	Not found	Not found	2 replicates	Not found
2208	3	2	2	4	V5N8B6	MIT	No Data	No Data	GO:0004177 GO:0030145	No Data	F:aminopeptidase activity F:manganese ion binding		[Master Protein] Xaa-Pro dipeptidase	Phaseolus vulgaris PE=2 SV=1	Not found	Not found	1 replicate	Found
1531	3	4	7	30	G7JGP9	CYT	C:cytoplasm	No Data	GO:0004177 GO:0030145 GO:0008235	No Data	F:aminopeptidase activity F:manganese ion binding F:metalloexopeptidase activity		[Master Protein] Cytosol aminopeptidase family protein	Medicago truncatula GN=MTR_4g130860 PE=3 SV=1	Found	Found	Found	Found
1402	1	1	4	19	I1MT23	CYT	C:cytoplasm	No Data	GO:0004177 GO:0030145 GO:0008235	No Data	F:aminopeptidase activity F:manganese ion binding F:metalloexopeptidase activity	lj_descr	[Master Protein] I1MT23 I1MT23_SOYBN Uncharacterized protein	Glycine max GN=Gma.27769 PE,92.17,0,Zn-dependent exopeptidases,NULL; Peptidase_M17,Peptidase M17, leucyl aminopeptidase, C-terminal; LAM,NODE_4106_length_1377_cov_293.549011.path1.1	Not found	2 replicates	Found	Found
1998	2	2	6	28	I1N7G4	CYT	C:cytoplasm	No Data	GO:0004177 GO:0030145 GO:0008235	No Data	F:aminopeptidase activity F:manganese ion binding F:metalloexopeptidase activity	lj_descr	[Master Protein] I1N7G4 I1N7G4_SOYBN Uncharacterized protein	Glycine max GN=Gma.27992 PE,81.51,0,LEUCINE AMINOPEPTIDASE,Peptidase M17; LEUCINE AMINOPEPTIDASE-RELATED,NULL; CYTOSOL_AP,Peptidase M17,,CUFF.59020.1	Not found	Found	Found	Found
2674	1	1	3	13	V7C9M2	CYT	C:cytoplasm	No Data	GO:0004177 GO:0030145 GO:0008235	No Data	F:aminopeptidase activity F:manganese ion binding F:metalloexopeptidase activity		[Master Protein] Uncharacterized protein OS=Phaseolus vulgaris GN=PHAVU_003G156100g PE=3 SV=1		Not found	2 replicates	Found	2 replicates
390	1	1	6	26	V7AYA6	CYT	C:cytoplasm	No Data	GO:0004177 GO:0030145 GO:0008235	No Data	F:aminopeptidase activity F:manganese ion binding F:metalloexopeptidase activity		[Master Protein] Uncharacterized protein OS=Phaseolus vulgaris GN=PHAVU_009G195000g PE=3 SV=1		2 replicates	2 replicates	Found	2 replicates
362	2	4	16	92	G7J8C0	PLA	No Data	No Data	GO:0004177 GO:0008237 GO:0008270	No Data	F:aminopeptidase activity F:metallopeptidase activity F:zinc ion binding		[Master Protein] Aminopeptidase	Medicago truncatula GN=MTR_3g104720 PE=3 SV=1	Not found	Not found	Found	Found
1294	4	6	6	26	G7J514	NUC	No Data	No Data	GO:0004177 GO:0008237 GO:0008270	No Data	F:aminopeptidase activity F:metallopeptidase activity F:zinc ion binding		[Master Protein] Aspartyl aminopeptidase-like protein, putative	Medicago truncatula GN=MTR_3g088860 PE=3 SV=1	2 replicates	2 replicates	Found	Found
494	2	4	7	10	A0A072TU77	NUC	No Data	No Data	GO:0004177 GO:0008237 GO:0008270	No Data	F:aminopeptidase activity F:metallopeptidase activity F:zinc ion binding		[Master Protein] Peptidase M1 family aminopeptidase N	Medicago truncatula GN=MTR_8g098525 PE=4 SV=1	Not found	Not found	Found	Found
1124	5	2	2	5	A0A072VN06	NUC	C:chloroplast stroma	P:circadian rhythm P:starch catabolic process	GO:2001066 GO:0019203 GO:0030247 GO:0008138	10.5.1	F:amylopectin binding F:carbohydrate phosphatase activity F:polysaccharide binding F:protein tyrosine/serine/threonine phosphatase activity		[Master Protein] Tyrosine phosphatase	Medicago truncatula GN=MTR_1g090867 PE=4 SV=1	Not found	Not found	Found	Found
1278	4	2	2	4	G7JR54	NUC	No Data	P:regulation of ARF protein signal transduction	GO:0005086	No Data	F:ARF guanyl-nucleotide exchange factor activity		[Master Protein] Guanine nucleotide-exchange protein, putative	Medicago truncatula GN=MTR_4g124430 PE=4 SV=2	Not found	Not found	2 replicates	1 replicate
1675	6	11	11	65	G7J530	NUC	No Data	P:arginine biosynthetic process via ornithine	GO:0004056	13.1.2.3.23	F:argininosuccinate lyase activity		[Master Protein] Argininosuccinate lyase	Medicago truncatula GN=MTR_3g100220 PE=3 SV=2	Not found	2 replicates	Found	Found
298	3	3	17	84	G7J524	PLA	No Data	P:arginine biosynthetic process	GO:0004055 GO:0005524	13.1.2.3.22 23.3	F:argininosuccinate synthase activity F:ATP binding		[Master Protein] Argininosuccinate synthase	Medicago truncatula GN=MTR_3g088970 PE=3 SV=1	Not found	Found	Found	Found
1176	2	3	12	48	I1MUN6	NUC	C:cytoplasm	P:arginine biosynthetic process P:argininosuccinate metabolic process P:urea cycle	GO:0004055 GO:0005524	13.1.2.3.22 23.3	F:argininosuccinate synthase activity F:ATP binding	lj_descr	[Master Protein] I1MUN6 I1MUN6_SOYBN Uncharacterized protein	Glycine max PE=3 SV=1,86.82,0,argG: argininosuccinate synthase,Argininosuccinate synthase; Adenine nucleotide alpha hydrolases-lik,CUFF.6122.1	2 replicates	2 replicates	Found	Found
1644	3	2	20	96	V7CF38	PLA	No Data	P:arginine biosynthetic process	GO:0004055 GO:0005524	13.1.2.3.22 23.3	F:argininosuccinate synthase activity F:ATP binding		[Master Protein] Uncharacterized protein OS=Phaseolus vulgaris GN=PHAVU_003G209800g PE=3 SV=1		Not found	Not found	Found	Found
3282	6	3	4	7	A0A072VR08	NUC	No Data	P:tryptophan catabolic process to kynurenine	GO:0004061	No Data	F:arylformamidase activity		[Master Protein] Kynurenine formamidase-like protein	Medicago truncatula GN=MTR_1g107510 PE=4 SV=1	Not found	Not found	Found	Found
2463	8	2	2	3	A0A072UXM4	NUC	No Data	P:asparagine biosynthetic process P:glutamine metabolic process	GO:0004066 GO:0005524	13.1.3.1.1 23.3	F:asparagine synthase (glutamine-hydrolyzing) activity F:ATP binding		[Master Protein] Asparagine synthetase [glutamine-hydrolyzing] protein	Medicago truncatula GN=MTR_3g464580 PE=4 SV=1	Not found	Not found	Found	2 replicates
2410	1	2	4	14	B3KYI2	CYT	No Data	P:asparagine biosynthetic process P:glutamine metabolic process	GO:0004066 GO:0005524	13.1.3.1.1 23.3	F:asparagine synthase (glutamine-hydrolyzing) activity F:ATP binding		[Master Protein] Asparagine synthetase type III	Phaseolus vulgaris GN=as3 PE=2 SV=1	2 replicates	Not found	Found	Found
2479	7	2	11	38	A0A1S2YF32	NUC	C:cytoplasm	P:asparaginyl-tRNA aminoacylation	GO:0004816 GO:0005524 GO:0003676	29.1.22 23.3	F:asparagine-tRNA ligase activity F:ATP binding F:nucleic acid binding	lj_lotusbase_ncbi	[Master Protein] CUFF.52151.1		Not found	2 replicates	Found	Found
902	5	6	10	25	G7L2R6	NUC	C:cytoplasm	P:asparaginyl-tRNA aminoacylation	GO:0004816 GO:0005524 GO:0003676	29.1.22 23.3	F:asparagine-tRNA ligase activity F:ATP binding F:nucleic acid binding		[Master Protein] Cytoplasmic asparagine-tRNA ligase	Medicago truncatula GN=MTR_7g101050 PE=3 SV=2	Not found	Not found	Found	Found
1282	6	1	10	36	V7CQ72	NUC	C:cytoplasm	P:asparaginyl-tRNA aminoacylation	GO:0004816 GO:0005524 GO:0003676	29.1.22 23.3	F:asparagine-tRNA ligase activity F:ATP binding F:nucleic acid binding		[Master Protein] Uncharacterized protein OS=Phaseolus vulgaris GN=PHAVU_002G305800g PE=3 SV=1		Not found	Not found	Found	Found
923	9	4	4	7	G7LH36	NUC	No Data	P:cellular amino acid biosynthetic process	GO:0004072 GO:0050661 GO:0016491	13.1.3.6.1.1 13.1.3.6.1.10 21.99	F:aspartate kinase activity F:NADP binding F:oxidoreductase activity		[Master Protein] Aspartokinase-homoserine dehydrogenase	Medicago truncatula GN=MTR_8g083210 PE=4 SV=2	Not found	Not found	Found	Found
610	1	3	4	11	G7LBH4	NUC	C:chloroplast stroma C:mitochondrion	P:isoleucine biosynthetic process P:lysine biosynthetic process via diaminopimelate P:methionine biosynthetic process P:threonine biosynthetic process	GO:0004073 GO:0003942 GO:0051287 GO:0050661 GO:0046983	13.1.3.6.1.2	F:aspartate-semialdehyde dehydrogenase activity F:N-acetyl-gamma-glutamyl-phosphate reductase activity F:NAD binding F:NADP binding F:protein dimerization activity		[Master Protein] Aspartate-semialdehyde dehydrogenase	Medicago truncatula GN=MTR_8g105860 PE=3 SV=1	2 replicates	Found	Found	Found
1384	4	3	4	16	G0WJI4	NUC	C:cytoplasm	P:isoleucine biosynthetic process P:lysine biosynthetic process via diaminopimelate P:methionine biosynthetic process P:threonine biosynthetic process	GO:0004073 GO:0051287 GO:0050661 GO:0046983	13.1.3.6.1.2	F:aspartate-semialdehyde dehydrogenase activity F:NAD binding F:NADP binding F:protein dimerization activity	lj_descr	[Master Protein] G0WJI4 G0WJI4_SOYBN Aspartate-semialdehyde dehydrogenase 2	Glycine max PE=2 SV=1,90.45,0,Glyceraldehyde-3-phosphate dehydrogenase-like, C-terminal domain,NULL; NAD(P)-binding Rossmann-fold ,CUFF.52355.1	2 replicates	2 replicates	Found	Found
339	2	4	12	30	G7I885	NUC	C:cytoplasm	P:aspartyl-tRNA aminoacylation	GO:0004815 GO:0005524	29.1.12 23.3	F:aspartate-tRNA ligase activity F:ATP binding		[Master Protein] Aspartate-tRNA ligase	Medicago truncatula GN=MTR_1g014140 PE=3 SV=1	Not found	Not found	Found	Found
1376	2	1	6	17	I1M984	NUC	C:cytoplasm	P:aspartyl-tRNA aminoacylation	GO:0004815 GO:0005524	29.1.12 23.3	F:aspartate-tRNA ligase activity F:ATP binding	lj_descr	[Master Protein] I1M984 I1M984_SOYBN Uncharacterized protein	Glycine max GN=Gma.1067 PE=,87.66,0,coiled-coil,NULL; tRNA-synt_2,Aminoacyl-tRNA synthetase, class II (D/K/N); tRNA_anti,Nucleic acid bi,NODE_8705_length_1738_cov_253.809555.path1.1	Not found	Not found	Found	Found
2597	1	1	7	12	V7CUH6	CYT	C:cytoplasm	P:aspartyl-tRNA aminoacylation	GO:0004815 GO:0005524 GO:0003676	29.1.12 23.3	F:aspartate-tRNA ligase activity F:ATP binding F:nucleic acid binding		[Master Protein] Uncharacterized protein OS=Phaseolus vulgaris GN=PHAVU_001G030000g PE=4 SV=1		Not found	Not found	Found	2 replicates
2408	3	2	3	13	T2DNA5	PLA	No Data	No Data	GO:0004190	No Data	F:aspartic-type endopeptidase activity		[Master Protein] Aspartic proteinase nepenthesin-1-like protein	Phaseolus vulgaris PE=2 SV=1	Found	Found	Found	Found
2963	3	3	3	8	A0A072U5I5	CYT	C:membrane C:plant-type cell wall	P:response to karrikin	GO:0004190	No Data	F:aspartic-type endopeptidase activity		[Master Protein] Eukaryotic aspartyl protease family protein	Medicago truncatula GN=MTR_7g117430 PE=3 SV=1	2 replicates	Found	Found	Found
2516	6	4	5	16	G7KWF0	NUC	C:integral component of membrane	P:lipid metabolic process	GO:0004190	No Data	F:aspartic-type endopeptidase activity		[Master Protein] Fungal proteinase A, aspartic proteinase superfamily protein	Medicago truncatula GN=MTR_7g111530 PE=3 SV=2	Not found	2 replicates	Found	Found
710	2	1	2	4	I1NBM7	NUC	No Data	P:lipid metabolic process P:protein catabolic process P:proteolysis	GO:0004190	No Data	F:aspartic-type endopeptidase activity	lj_descr	[Master Protein] I1NBM7 I1NBM7_SOYBN Uncharacterized protein	Glycine max GN=Gma.56964 PE,87.38,0,ASPARTIC PROTEINASE-RELATED,NULL; ASPARTYL PROTEASES,Peptidase A1; no description,Peptidase aspartic,CUFF.33943.1	Not found	Not found	2 replicates	2 replicates
969	3	1	2	22	I3SQ74	PLA	No Data	No Data	GO:0004190	No Data	F:aspartic-type endopeptidase activity	lj_descr	[Master Protein] I3SQ74 I3SQ74_LOTJA Uncharacterized protein	Lotus japonicus PE=2 SV=1,99.55,0,seg,NULL; BASIC 7S GLOBULIN-RELATED,NULL; ASPARTYL PROTEASES,Peptidase A1; Acid proteases,Peptidase ,CUFF.54970.1	Found	Found	Found	Found
2624	5	1	3	15	G7IEF0	PLA	No Data	No Data	GO:0004190	No Data	F:aspartic-type endopeptidase activity		[Master Protein] Xyloglucanase-specific endoglucanase inhibitor protein	Medicago truncatula GN=MTR_1g072450 PE=3 SV=1	2 replicates	Not found	Found	2 replicates
2852	2	2	2	4	C6TCW0	NUC	No Data	No Data	GO:0004190 GO:0043130	No Data	F:aspartic-type endopeptidase activity F:ubiquitin binding	lj_descr	[Master Protein] C6TCW0 C6TCW0_SOYBN Putative uncharacterized protein	Glycine max PE=2 S,89.59,0,coiled-coil,NULL; no description,NULL; DNA-DAMAGE INDUCIBLE PROTEIN DDI1 (V-SNARE-MASTER 1),NULL; AS,CUFF.58157.1	Not found	Not found	2 replicates	Found
3035	3	1	1	3	A2Q3R5	NUC	C:cell wall	P:cell wall modification P:pectin catabolic process	GO:0045330 GO:0030599	10.8.1 10.8.99	F:aspartyl esterase activity F:pectinesterase activity		[Master Protein] Pectinesterase	Medicago truncatula GN=MTR_7g011530 PE=2 SV=1	Not found	2 replicates	Found	Found
1159	5	1	1	1	I1K5N0	NUC	C:cell periphery C:cell wall	P:cell wall modification P:pectin catabolic process	GO:0045330 GO:0030599 GO:0046910	10.8.1 10.8.99 26.18	F:aspartyl esterase activity F:pectinesterase activity F:pectinesterase inhibitor activity	lj_descr	[Master Protein] I1K5N0 I1K5N0_SOYBN Pectinesterase	Glycine max PE=3 SV=1,74.46,0,seg,NULL; Pectin lyase-like,Pectin lyase fold/virulence factor; Plant invertase/pectin methylesteras,CUFF.52281.1	Not found	Not found	2 replicates	2 replicates
3269	2	1	1	1	A0A072V017	NUC	C:nucleus	P:transcription, DNA-templated	GO:0003680 GO:0003700	17.7.1 20.1.5	F:AT DNA binding F:DNA binding transcription factor activity		[Master Protein] AT hook motif DNA-binding family protein	Medicago truncatula GN=MTR_3g068035 PE=4 SV=1	Not found	Not found	Found	2 replicates
471	1	1	1	1	V7CCB2	NUC	C:nucleus	P:transcription, DNA-templated	GO:0003680 GO:0003700	17.7.1 20.1.5	F:AT DNA binding F:DNA binding transcription factor activity		[Master Protein] Uncharacterized protein OS=Phaseolus vulgaris GN=PHAVU_003G230600g PE=4 SV=1		Not found	Not found	Found	Not found
265	3	2	2	3	A0A072UYZ3	NUC	C:Golgi apparatus C:plasma membrane C:plasmodesma C:vacuole	No Data	GO:0005524	23.3	F:ATP binding		[Master Protein] AAA family ATPase	Medicago truncatula GN=MTR_4g088885 PE=4 SV=1	Not found	Not found	Found	1 replicate
1395	6	6	21	132	G7JAX4	CSK	No Data	No Data	GO:0005524	23.3	F:ATP binding		[Master Protein] Actin 2	Medicago truncatula GN=MTR_3g095530 PE=2 SV=2	2 replicates	Found	Found	Found
1260	9	20	20	66	A0A072VSL4	NUC	C:proton-transporting V-type ATPase, V1 domain	P:ATP hydrolysis coupled proton transport P:ATP metabolic process	GO:0005524	23.3	F:ATP binding		[Master Protein] Archaeal/vacuolar-type H+-ATPase subunit B	Medicago truncatula GN=MTR_1g112870 PE=3 SV=1	2 replicates	Found	Found	Found
3112	12	5	8	20	G7K076	MIT	No Data	No Data	GO:0005524	23.3	F:ATP binding		[Master Protein] ATP-citrate synthase alpha chain protein	Medicago truncatula GN=MTR_5g033920 PE=4 SV=1	2 replicates	Found	Found	Found
1148	10	25	41	238	A0A072UQA8	NUC	No Data	P:protein metabolic process	GO:0005524	23.3	F:ATP binding		[Master Protein] ATP-dependent chaperone ClpB	Medicago truncatula GN=MTR_4g109450 PE=3 SV=1	Found	Found	Found	Found
1814	54	3	15	213	B9N9W5	NUC/CYT	No Data	No Data	GO:0005524	23.3	F:ATP binding	lj_descr	[Master Protein] B9N9W5 B9N9W5_POPTR Predicted protein	Populus trichocarpa GN=POPTRDRAFT_587191 PE=3 SV=1,91.55,0,HEATSHOCK70,Heat shock protein 70 family; seg,NULL; Actin-like ATPase domain,NULL; Heat shock protei,CUFF.43546.1	Found	Found	Found	Found
162	3	3	7	22	G7J9V8	NUC	C:mitochondrion	P:protein metabolic process P:protein refolding P:response to heat	GO:0005524	23.3	F:ATP binding		[Master Protein] Chaperone ClpB, putative	Medicago truncatula GN=MTR_3g106160 PE=3 SV=1	Not found	Not found	Found	Found
2435	1	2	18	97	P42730	NUC	C:chloroplast envelope C:chloroplast stroma C:cytosol C:nucleus	P:positive regulation of translation P:protein metabolic process P:protein unfolding P:response to heat P:response to high light intensity P:response to hydrogen peroxide	GO:0005524	23.3	F:ATP binding		[Master Protein] Chaperone protein ClpB1	Arabidopsis thaliana OX=3702 GN=CLPB1 PE=1 SV=2	Not found	Not found	Found	2 replicates
1516	2	1	2	11	G7ILM0	END	No Data	No Data	GO:0005524	23.3	F:ATP binding	lj_descr	[Master Protein] G7ILM0 G7ILM0_MEDTR Heat-shock protein	Medicago truncatula GN=MTR_2g017730 PE=3 SV=1,75.33,0,HSP70_1,Heat shock protein 70, conserved site; HSP70_2,Heat shock protein 70, conserved site; HSP70_,CUFF.60524.1	Not found	Not found	1 replicate	Not found
3195	6	1	2	21	G7L003	END	No Data	No Data	GO:0005524	23.3	F:ATP binding	lj_descr	[Master Protein] G7L003 G7L003_MEDTR Heat shock protein	Medicago truncatula GN=MTR_7g026090 PE=3 SV=1,45.65,0.00000000000006,seg,NULL; HEAT SHOCK PROTEIN 70 (HSP70),NULL; HEAT SHOCK PROTEIN 70KDA,NULL; Actin-like ATPase domai,CUFF.16846.1	Not found	Not found	Found	Found
3110	10	1	16	95	G7L017	CSK	No Data	No Data	GO:0005524	23.3	F:ATP binding	lj_descr	[Master Protein] G7L017 G7L017_MEDTR Actin	Medicago truncatula GN=MTR_7g026230 PE=3 SV=1,98.67,0,ACTIN,Actin-like; no description,NULL; Actin-like ATPase domain,NULL; ATARP5 (ACTIN-RELATED PROTEIN ,CUFF.30153.2	Not found	Not found	1 replicate	2 replicates
1729	7	3	24	112	Q1RSH4	MIT	C:cytoplasm	P:protein refolding	GO:0005524	23.3	F:ATP binding		[Master Protein] GroEL-like chaperone, ATPase	Medicago truncatula GN=MTR_1g090130 PE=3 SV=1	Found	2 replicates	Found	Found
2312	47	9	32	387	G7JFK1	NUC/CYT	No Data	No Data	GO:0005524	23.3	F:ATP binding		[Master Protein] Heat shock 70 kDa protein	Medicago truncatula GN=MTR_4g130540 PE=3 SV=1	Found	Found	Found	Found
2081	62	4	24	249	Q2HT97	CYT/NUC	No Data	No Data	GO:0005524	23.3	F:ATP binding		[Master Protein] Heat shock cognate 70 kDa protein	Medicago truncatula GN=MTR_7g099680 PE=3 SV=1	2 replicates	2 replicates	Found	Found
744	21	2	34	301	A0A072TV12	END	No Data	No Data	GO:0005524	23.3	F:ATP binding		[Master Protein] Heat shock cognate 70 kDa-like protein	Medicago truncatula GN=MTR_8g099945 PE=3 SV=1	Found	2 replicates	Found	Found
2888	3	1	16	84	I1JG11	CSK	No Data	No Data	GO:0005524	23.3	F:ATP binding	lj_descr	[Master Protein] I1JG11 I1JG11_SOYBN Uncharacterized protein	Glycine max GN=Gma.55823 PE,97.35,0,Actin,Actin-like; ACTINS_1,Actin, conserved site; ACTINS_2,Actin, conserved site; ACTINS_ACT_LIKE,Ac,CUFF.54258.1	Not found	Not found	1 replicate	Not found
380	2	3	6	25	I1KG78	NUC	No Data	No Data	GO:0005524	23.3	F:ATP binding	lj_descr	[Master Protein] I1KG78 I1KG78_SOYBN Uncharacterized protein	Glycine max PE=3 SV=1,84.82,0,HEATSHOCK70,Heat shock protein 70 family; Actin-like ATPase domain,NULL; Heat shock protein 70kD (HS,CUFF.43757.1	Not found	2 replicates	Found	Found
1941	56	2	25	254	I1N557	NUC/CYT	No Data	No Data	GO:0005524	23.3	F:ATP binding	lj_descr	[Master Protein] I1N557 I1N557_SOYBN Uncharacterized protein	Glycine max PE=3 SV=1,96.29,0,HSP70_1,Heat shock protein 70, conserved site; HSP70_2,Heat shock protein 70, conserved site; HSP70_,CUFF.19461.1	Not found	Not found	Found	Not found
551	2	1	1	2	B7FMC0	NUC	C:cell	P:cell redox homeostasis	GO:0005524	23.3	F:ATP binding		[Master Protein] Putative uncharacterized protein OS=Medicago truncatula GN=MTR_1g106955 PE=2 SV=1		Not found	Not found	Found	2 replicates
1861	3	1	8	30	Q1RSH3	MIT	C:cytoplasm	P:protein refolding	GO:0005524	23.3	F:ATP binding	lj_descr	[Master Protein] Q1RSH3 Q1RSH3_MEDTR Chaperonin CPN60-like protein	Medicago truncatula GN=MTR_1g090140 PE=3 SV=,95.05,0,GroEL apical domain-like,NULL; GroEL equatorial domain-like,Chaperonin Cpn60/TCP-1; GroEL-intermedia,CUFF.13929.1	Not found	Not found	Found	Found
2294	21	2	28	232	Q9M4E8	END	No Data	No Data	GO:0005524	23.3	F:ATP binding	lj_descr	[Master Protein] Q9M4E8 Q9M4E8_CUCSA Heat shock protein 70	Cucumis sativus PE=2 SV=1,92.99,0,HSP70_1,Heat shock protein 70, conserved site; HSP70_2,Heat shock protein 70, conserved site; HSP70_,CUFF.52145.1	Found	Found	Found	Found
1748	1	1	6	28	T2DNV7	MIT	C:cytoplasm	P:protein refolding	GO:0005524	23.3	F:ATP binding		[Master Protein] RuBisCO large subunit-binding protein subunit alpha	Phaseolus vulgaris PE=2 SV=1	Found	Found	Found	2 replicates
3122	7	7	23	102	A0A072VDW9	MIT	C:cytoplasm	P:protein refolding	GO:0005524	23.3	F:ATP binding		[Master Protein] TCP-1/cpn60 chaperonin family protein	Medicago truncatula GN=MTR_1g017390 PE=3 SV=1	Found	Found	Found	Found
2525	4	1	1	5	V7BZ19	NUC	No Data	No Data	GO:0005524	23.3	F:ATP binding		[Master Protein] Uncharacterized protein (Fragment) OS=Phaseolus vulgaris GN=PHAVU_005G142800g PE=3 SV=1		Not found	Not found	Found	Found
751	50	2	23	247	B7FL88	NUC/CYT	No Data	No Data	GO:0005524	23.3	F:ATP binding		[Master Protein] Uncharacterized protein OS=Medicago truncatula PE=2 SV=1		Not found	Not found	Found	Found
2323	35	4	11	30	V7CS70	NUC	No Data	No Data	GO:0005524	23.3	F:ATP binding		[Master Protein] Uncharacterized protein OS=Phaseolus vulgaris GN=PHAVU_002G294200g PE=4 SV=1		Not found	Not found	Found	Found
2262	21	4	27	242	V7CQ18	END	No Data	No Data	GO:0005524	23.3	F:ATP binding		[Master Protein] Uncharacterized protein OS=Phaseolus vulgaris GN=PHAVU_002G301400g PE=3 SV=1		Found	Found	Found	Found
415	32	1	20	278	V7C9P5	NUC/CYT	No Data	No Data	GO:0005524	23.3	F:ATP binding		[Master Protein] Uncharacterized protein OS=Phaseolus vulgaris GN=PHAVU_003G154800g PE=3 SV=1		Not found	Not found	Found	Found
2448	6	2	18	82	V7BTD9	MIT	C:cytoplasm	P:protein refolding	GO:0005524	23.3	F:ATP binding		[Master Protein] Uncharacterized protein OS=Phaseolus vulgaris GN=PHAVU_005G051700g PE=3 SV=1		Found	Found	Found	Found
2263	6	2	2	2	V7BVN4	MIT	No Data	No Data	GO:0005524	23.3	F:ATP binding		[Master Protein] Uncharacterized protein OS=Phaseolus vulgaris GN=PHAVU_005G125100g PE=3 SV=1		Not found	Not found	1 replicate	2 replicates
888	3	2	2	2	V7BJ46	NUC	No Data	No Data	GO:0005524	23.3	F:ATP binding		[Master Protein] Uncharacterized protein OS=Phaseolus vulgaris GN=PHAVU_006G001600g PE=3 SV=1		Not found	Not found	1 replicate	Not found
1692	6	1	15	63	V7BEC0	MIT	C:cytoplasm	P:protein refolding	GO:0005524	23.3	F:ATP binding		[Master Protein] Uncharacterized protein OS=Phaseolus vulgaris GN=PHAVU_007G135100g PE=3 SV=1		Not found	Not found	Found	Found
510	59	2	22	240	V7BFT8	NUC/CYT	No Data	No Data	GO:0005524	23.3	F:ATP binding		[Master Protein] Uncharacterized protein OS=Phaseolus vulgaris GN=PHAVU_007G157200g PE=3 SV=1		Not found	Not found	Found	2 replicates
761	1	2	15	65	V7BHP9	MIT	C:cytoplasm	P:protein refolding	GO:0005524	23.3	F:ATP binding		[Master Protein] Uncharacterized protein OS=Phaseolus vulgaris GN=PHAVU_007G238500g PE=3 SV=1		Not found	1 replicate	Found	Found
2627	2	1	17	95	V7BII6	CSK	No Data	No Data	GO:0005524	23.3	F:ATP binding		[Master Protein] Uncharacterized protein OS=Phaseolus vulgaris GN=PHAVU_007G260000g PE=3 SV=1		Not found	Not found	1 replicate	Not found
1656	15	2	3	90	V7B2Y0	END	No Data	No Data	GO:0005524	23.3	F:ATP binding		[Master Protein] Uncharacterized protein OS=Phaseolus vulgaris GN=PHAVU_008G011900g PE=3 SV=1		Found	Found	Found	Found
2291	58	2	24	262	V7B0A5	NUC/CYT	No Data	No Data	GO:0005524	23.3	F:ATP binding		[Master Protein] Uncharacterized protein OS=Phaseolus vulgaris GN=PHAVU_008G013000g PE=3 SV=1		Not found	Not found	Found	Found
167	8	3	6	17	V7B4W6	NUC	C:cytoplasm	P:protein metabolic process P:protein refolding P:response to heat	GO:0005524	23.3	F:ATP binding		[Master Protein] Uncharacterized protein OS=Phaseolus vulgaris GN=PHAVU_008G035600g PE=3 SV=1		2 replicates	Found	Found	2 replicates
1462	11	1	1	1	V7BAA0	CYT	No Data	No Data	GO:0005524	23.3	F:ATP binding		[Master Protein] Uncharacterized protein OS=Phaseolus vulgaris GN=PHAVU_008G192400g PE=4 SV=1		Not found	Not found	2 replicates	2 replicates
1231	52	4	24	252	V7AFM3	NUC/CYT	No Data	No Data	GO:0005524	23.3	F:ATP binding		[Master Protein] Uncharacterized protein OS=Phaseolus vulgaris GN=PHAVU_011G065000g PE=3 SV=1		Not found	Not found	Found	Found
3234	1	1	11	52	V7AFC8	MIT	C:cytoplasm	P:protein refolding	GO:0005524	23.3	F:ATP binding		[Master Protein] Uncharacterized protein OS=Phaseolus vulgaris GN=PHAVU_011G082600g PE=3 SV=1		Not found	2 replicates	2 replicates	2 replicates
2255	6	1	5	10	G7IMG2	NUC	C:chloroplast membrane C:integral component of membrane	No Data	GO:0005524 GO:0005471	23.3	F:ATP binding F:ATP:ADP antiporter activity		[Master Protein] ADP,ATP carrier protein	Medicago truncatula GN=MTR_2g102740 PE=3 SV=2	Not found	Not found	2 replicates	1 replicate
2247	3	2	2	2	G7J816	PLA	C:cytosol	P:defense response to bacterium P:response to cadmium ion	GO:0005524 GO:0016887	23.3 34.1	F:ATP binding F:ATPase activity		[Master Protein] ABC transporter F family-like protein	Medicago truncatula GN=MTR_3g080970 PE=4 SV=1	Not found	Not found	2 replicates	2 replicates
2620	6	4	4	14	A0A072TXB0	NUC	No Data	No Data	GO:0005524 GO:0016887	23.3 34.1	F:ATP binding F:ATPase activity		[Master Protein] ABC transporter family F protein PpABCF protein	Medicago truncatula GN=MTR_7g018380 PE=4 SV=1	1 replicate	Not found	Found	Found
1601	4	2	2	3	A0A072VMQ2	PLA	No Data	No Data	GO:0005524 GO:0016887	23.3 34.1	F:ATP binding F:ATPase activity		[Master Protein] ABC transporter family protein	Medicago truncatula GN=MTR_2g095440 PE=4 SV=1	Not found	2 replicates	Found	2 replicates
474	3	1	1	3	G7I505	NUC	No Data	No Data	GO:0005524 GO:0016887	23.3 34.1	F:ATP binding F:ATPase activity		[Master Protein] Arsenical pump-driving ATPase-like protein	Medicago truncatula GN=MTR_1g094680 PE=4 SV=2	Not found	Not found	2 replicates	Found
2008	3	1	1	1	G7IMF2	PLA	C:integral component of membrane	No Data	GO:0005524 GO:0016887	23.3 34.1	F:ATP binding F:ATPase activity		[Master Protein] Drug resistance transporter-like ABC domain protein	Medicago truncatula GN=MTR_2g102640 PE=3 SV=2	Not found	Not found	1 replicate	Not found
2465	1	1	1	1	I1LB20	CYT	No Data	P:response to karrikin	GO:0005524 GO:0016887	23.3 34.1	F:ATP binding F:ATPase activity	lj_descr	[Master Protein] I1LB20 I1LB20_SOYBN Uncharacterized protein	Glycine max GN=Gma.22371 PE,91.2,0,AAA_21,NULL; no description,NULL; P-loop containing nucleoside triphosphate hydrolases,NULL; SUBFAMI,CUFF.55425.1	Not found	Not found	Found	2 replicates
2781	7	6	6	24	V7CL37	PLA	No Data	No Data	GO:0005524 GO:0016887	23.3 34.1	F:ATP binding F:ATPase activity		[Master Protein] Uncharacterized protein OS=Phaseolus vulgaris GN=PHAVU_002G121800g PE=4 SV=1		2 replicates	Found	Found	Found
310	5	3	8	32	I3T9K3	NUC	C:cytoplasm	No Data	GO:0005524 GO:0016887 GO:0005525 GO:0043023 GO:0043022	23.3 34.1	F:ATP binding F:ATPase activity F:GTP binding F:ribosomal large subunit binding F:ribosome binding		[Master Protein] Obg-like ATPase 1	Medicago truncatula PE=2 SV=1	Not found	Not found	Found	Found
914	2	2	2	2	A0A072V2S7	PLA	C:integral component of membrane	P:cation transport	GO:0005524 GO:0016887 GO:0046872	23.3 34.1 15 15.2 15.3	F:ATP binding F:ATPase activity F:metal ion binding		[Master Protein] Cation-transporting ATPase	Medicago truncatula GN=MTR_3g097560 PE=3 SV=1	Not found	Not found	1 replicate	Found
1097	5	4	4	14	A0A072TNB3	NUC	C:cytosol C:endoplasmic reticulum	P:protein insertion into ER membrane P:root hair elongation	GO:0005524 GO:0016887 GO:0043621	23.3 34.1	F:ATP binding F:ATPase activity F:protein self-association		[Master Protein] ATPase ASNA1 homolog	Medicago truncatula GN=MTR_8g032880 PE=3 SV=1	Not found	Not found	Found	Found
1018	5	1	1	1	G7J7J7	CYT	C:Ino80 complex C:NuA4 histone acetyltransferase complex C:R2TP complex	P:regulation of transcription, DNA-templated P:transcription, DNA-templated	GO:0005524 GO:0043141	23.3	F:ATP binding F:ATP-dependent 5'-3' DNA helicase activity		[Master Protein] RuvB-like helicase	Medicago truncatula GN=MTR_3g104080 PE=3 SV=1	2 replicates	Not found	Found	2 replicates
1325	1	1	1	1	G7I2M0	NUC	No Data	No Data	GO:0005524 GO:0004003 GO:0003677	23.3 28.1	F:ATP binding F:ATP-dependent DNA helicase activity F:DNA binding		[Master Protein] ATP-dependent DNA helicase REP	Medicago truncatula GN=MTR_1g072800 PE=4 SV=2	Not found	Not found	1 replicate	Not found
1863	3	1	1	2	I1NEZ7	MIT	C:mitochondrial matrix	P:cellular response to oxidative stress P:chaperone-mediated protein complex assembly P:mitochondrion organization P:oxidation-dependent protein catabolic process P:protein quality control for misfolded or incompletely synthesized proteins	GO:0005524 GO:0004176 GO:0043565 GO:0004252	23.3 29.5.1	F:ATP binding F:ATP-dependent peptidase activity F:sequence-specific DNA binding F:serine-type endopeptidase activity	lj_descr	[Master Protein] I1NEZ7 I1NEZ7_SOYBN Lon protease homolog	Glycine max PE=3 SV=1,80.02,0,seg,NULL; ENDOLAPTASE,NULL; LON_SER,Peptidase S16, active site; lon: ATP-dependent protease La,Pepti,CUFF.11720.1	Not found	Not found	1 replicate	1 replicate
556	1	2	13	26	G7LIV6	MIT	No Data	No Data	GO:0005524 GO:0004075 GO:0046872	23.3 15 15.2 15.3	F:ATP binding F:biotin carboxylase activity F:metal ion binding		[Master Protein] Acetyl-CoA carboxylase biotin carboxylase subunit	Medicago truncatula GN=MTR_8g101330 PE=2 SV=2	Not found	Not found	Found	Found
1951	3	2	2	2	G7IDL5	MIT	No Data	No Data	GO:0005524 GO:0004075 GO:0046872	23.3 15 15.2 15.3	F:ATP binding F:biotin carboxylase activity F:metal ion binding		[Master Protein] Acetyl-CoA carboxylase, putative	Medicago truncatula GN=MTR_1g071610 PE=4 SV=1	2 replicates	Found	Found	Found
2653	12	2	2	3	A0A072TVF6	NUC/CYT	No Data	No Data	GO:0005524 GO:0005509 GO:0004672	23.3 29.4.1	F:ATP binding F:calcium ion binding F:protein kinase activity		[Master Protein] Calmodulin-domain kinase CDPK protein	Medicago truncatula GN=MTR_8g099095 PE=4 SV=1	2 replicates	2 replicates	Found	2 replicates
2221	10	1	1	3	A0A072UGP5	PLA	C:integral component of membrane	No Data	GO:0005524 GO:0005388 GO:0005516	23.3	F:ATP binding F:calcium-transporting ATPase activity F:calmodulin binding		[Master Protein] Calcium-transporting ATPase	Medicago truncatula GN=MTR_4g008170 PE=3 SV=1	Not found	Not found	Found	1 replicate
1426	4	11	11	29	B9V282	NUC	No Data	P:nitrogen compound metabolic process	GO:0005524 GO:0004088 GO:0046872	23.3 15 15.2 15.3	F:ATP binding F:carbamoyl-phosphate synthase (glutamine-hydrolyzing) activity F:metal ion binding		[Master Protein] Plastid carbamoylphosphate synthetase large subunit	Medicago truncatula GN=CPSl PE=2 SV=1	2 replicates	Found	Found	Found
132	7	2	21	145	A0A072TFS9	MIT	C:integral component of membrane C:proton-transporting ATP synthase complex, catalytic core F(1) C:respiratory chain	P:ATP synthesis coupled proton transport	GO:0005524 GO:0005507 GO:0004129 GO:0046933	23.3 9.7 9.9	F:ATP binding F:copper ion binding F:cytochrome-c oxidase activity F:proton-transporting ATP synthase activity, rotational mechanism		[Master Protein] ATP synthase F1, alpha subunit	Medicago truncatula GN=MTR_0212s0040 PE=3 SV=1	Found	Found	Found	Found
1374	4	3	3	6	A0A072VL94	CYT	C:chloroplast stroma C:mitochondrion	P:cell redox homeostasis P:glutathione metabolic process	GO:0005524 GO:0005507 GO:0009055 GO:0050660 GO:0004362 GO:0050661	23.3 1.1.5 26.10	F:ATP binding F:copper ion binding F:electron transfer activity F:flavin adenine dinucleotide binding F:glutathione-disulfide reductase activity F:NADP binding		[Master Protein] Glutathione reductase	Medicago truncatula GN=MTR_1g070505 PE=3 SV=1	Not found	2 replicates	Found	Found
1528	2	1	1	1	V7BD59	NUC	C:cytosol	P:isopentenyl diphosphate biosynthetic process, mevalonate pathway P:sterol biosynthetic process	GO:0005524 GO:0004163	23.3 16.1.2.6	F:ATP binding F:diphosphomevalonate decarboxylase activity		[Master Protein] Diphosphomevalonate decarboxylase	Phaseolus vulgaris GN=PHAVU_007G021200g PE=3 SV=1	Not found	Not found	Found	2 replicates
180	1	1	1	1	A0A072TDW4	NUC	C:integral component of membrane	P:DNA topological change	GO:0005524 GO:0003677 GO:0003918	23.3 28.1	F:ATP binding F:DNA binding F:DNA topoisomerase type II (ATP-hydrolyzing) activity		[Master Protein] DNA topoisomerase 2	Medicago truncatula GN=MTR_0756s0010 PE=3 SV=1	Not found	Not found	Found	Not found
2112	4	3	3	3	V7CEN9	NUC	C:cytoplasm	P:nuclear-transcribed mRNA catabolic process, nonsense-mediated decay	GO:0005524 GO:0003677 GO:0004386 GO:0008270	23.3 28.1	F:ATP binding F:DNA binding F:helicase activity F:zinc ion binding		[Master Protein] Uncharacterized protein OS=Phaseolus vulgaris GN=PHAVU_002G003300g PE=4 SV=1		2 replicates	2 replicates	2 replicates	Found
559	4	1	1	2	A0A072UKV4	NUC	C:DNA replication factor C complex C:nucleus	P:DNA repair P:DNA replication	GO:0005524 GO:0003689	23.3	F:ATP binding F:DNA clamp loader activity		[Master Protein] Replication factor C1	Medicago truncatula GN=MTR_4g050180 PE=4 SV=1	Not found	Not found	1 replicate	1 replicate
977	1	1	1	2	A0A072VI72	NUC	No Data	P:DNA recombination P:DNA repair P:telomere maintenance	GO:0005524 GO:0003678	23.3	F:ATP binding F:DNA helicase activity		[Master Protein] PIF1-like helicase	Medicago truncatula GN=MTR_1g044190 PE=4 SV=1	Not found	Not found	2 replicates	Found
2380	3	3	11	46	G7IF30	NUC	No Data	No Data	GO:0005524 GO:0004329	23.3 25.2	F:ATP binding F:formate-tetrahydrofolate ligase activity		[Master Protein] Formate-tetrahydrofolate ligase	Medicago truncatula GN=MTR_1g116140 PE=3 SV=2	Found	2 replicates	Found	Found
2383	2	1	9	41	V7BAS7	CYT	No Data	No Data	GO:0005524 GO:0004329	23.3 25.2	F:ATP binding F:formate-tetrahydrofolate ligase activity		[Master Protein] Uncharacterized protein OS=Phaseolus vulgaris GN=PHAVU_007G006400g PE=3 SV=1		Not found	Not found	Found	Found
2264	2	5	8	33	I1NJ85	CYT	C:cytoplasm	P:10-formyltetrahydrofolate biosynthetic process P:purine nucleobase biosynthetic process	GO:0005524 GO:0004329 GO:0004477 GO:0004488	23.3 25.2	F:ATP binding F:formate-tetrahydrofolate ligase activity F:methenyltetrahydrofolate cyclohydrolase activity F:methylenetetrahydrofolate dehydrogenase (NADP+) activity	lj_descr	[Master Protein] I1NJ85 I1NJ85_SOYBN Uncharacterized protein	Glycine max GN=Gma.22152 PE,95.28,0,FTHFS,Formate-tetrahydrofolate ligase, FTHFS; no description,NULL; seg,NULL; P-loop containing nucle,CUFF.57305.1	Found	Found	Found	Found
524	1	1	3	5	I1MRT3	NUC	C:cytoplasm	P:galactose metabolic process	GO:0005524 GO:0004335 GO:0005534	23.3 3.8.1	F:ATP binding F:galactokinase activity F:galactose binding	lj_descr	[Master Protein] I1MRT3 I1MRT3_SOYBN Uncharacterized protein	Glycine max GN=Gma.55188 PE,89.34,0,MEVGALKINASE,Mevalonate/galactokinase; GALCTOKINASE,Galactokinase; no description,Ribosomal protein ,CUFF.50617.1	Not found	Not found	Found	Not found
2405	1	1	4	9	V7CAL4	NUC	C:cytoplasm	P:galactose metabolic process	GO:0005524 GO:0004335 GO:0005534	23.3 3.8.1	F:ATP binding F:galactokinase activity F:galactose binding		[Master Protein] Uncharacterized protein OS=Phaseolus vulgaris GN=PHAVU_003G116700g PE=4 SV=1		Not found	Not found	Found	Found
2284	12	1	1	2	G7L7F0	MIT/NUC	C:cell	P:cellular glucose homeostasis P:glycolytic process	GO:0005524 GO:0005536 GO:0004396	23.3 2.2.1.4	F:ATP binding F:glucose binding F:hexokinase activity		[Master Protein] Phosphotransferase	Medicago truncatula GN=MTR_8g102460 PE=3 SV=2	Not found	Not found	1 replicate	Not found
965	4	3	8	29	I1K764	NUC	C:chloroplast	P:glycogen biosynthetic process P:starch biosynthetic process	GO:0005524 GO:0008878	23.3 2.1.2.1	F:ATP binding F:glucose-1-phosphate adenylyltransferase activity	lj_descr	[Master Protein] I1K764 I1K764_SOYBN Glucose-1-phosphate adenylyltransferase	Glycine max GN=Gma.48792 PE=3 SV=1,86.23,0,ADP_GLC_PYROPHOSPH_1,ADP-glucose pyrophosphorylase, conserved site; ADP_GLC_PYROPHOSPH_2,ADP-glucose,CUFF.30605.1	Not found	2 replicates	Found	Found
147	1	3	19	125	I3SW82	NUC	C:chloroplast	P:glycogen biosynthetic process P:starch biosynthetic process	GO:0005524 GO:0008878	23.3 2.1.2.1	F:ATP binding F:glucose-1-phosphate adenylyltransferase activity	lj_descr	[Master Protein] I3SW82 I3SW82_LOTJA Glucose-1-phosphate adenylyltransferase	Lotus japonicus PE=2 SV=1,100,0,glgC: glucose-1-phosphate adenylyltransferase,Glucose-1-phosphate adenylyltransferase; seg,NULL; Nuc,CUFF.40123.1	Not found	Not found	Found	Found
624	13	1	7	16	G7J9Y9	NUC	C:cytoplasm	P:L-proline biosynthetic process	GO:0005524 GO:0004349 GO:0004350	23.3	F:ATP binding F:glutamate 5-kinase activity F:glutamate-5-semialdehyde dehydrogenase activity		[Master Protein] Delta-1-pyrroline-5-carboxylate synthetase	Medicago truncatula GN=MTR_3g069080 PE=3 SV=2	Not found	Not found	Found	2 replicates
878	11	1	2	3	H0UST0	NUC	C:cytoplasm	P:L-proline biosynthetic process	GO:0005524 GO:0004349 GO:0004350	23.3	F:ATP binding F:glutamate 5-kinase activity F:glutamate-5-semialdehyde dehydrogenase activity		[Master Protein] Delta-1-pyrroline-5-carboxylate synthetase 2	Medicago truncatula GN=P5CS2 PE=2 SV=1	Not found	Not found	2 replicates	2 replicates
2187	12	1	4	6	B0FNB2	PLA	C:cytoplasm	P:L-proline biosynthetic process	GO:0005524 GO:0004349 GO:0004350	23.3	F:ATP binding F:glutamate 5-kinase activity F:glutamate-5-semialdehyde dehydrogenase activity		[Master Protein] Pyrroline-5-carboxylate synthetase	Phaseolus vulgaris GN=P5CS PE=2 SV=1	Not found	Not found	1 replicate	Not found
1558	11	2	3	7	G7J9B8	CYT	No Data	P:glutamine biosynthetic process	GO:0005524 GO:0004356	23.3 12.2.2	F:ATP binding F:glutamate-ammonia ligase activity		[Master Protein] Glutamine synthetase	Medicago truncatula GN=MTR_3g065250 PE=3 SV=1	Not found	Not found	2 replicates	Not found
1059	1	1	3	5	Q9ZNX6	NUC	C:chloroplast stroma	P:defense response by callose deposition in cell wall P:defense response to bacterium, incompatible interaction P:defense response to fungus P:defense response to insect P:flower development P:glucosinolate biosynthetic process P:glutathione biosyn	GO:0005524 GO:0004357	23.3	F:ATP binding F:glutamate-cysteine ligase activity		[Master Protein] Glutamate--cysteine ligase, chloroplastic	Medicago truncatula GN=GSH1 PE=2 SV=1	Not found	Not found	2 replicates	2 replicates
1882	2	3	8	21	G7IAE3	NUC	C:cytoplasm	P:glutamyl-tRNA aminoacylation	GO:0005524 GO:0004818	23.3 29.1.17	F:ATP binding F:glutamate-tRNA ligase activity		[Master Protein] Glutamyl-tRNA synthetase	Medicago truncatula GN=MTR_1g085150 PE=3 SV=1	Not found	Not found	Found	Found
630	2	1	6	14	V7BGS0	NUC	C:cytoplasm	P:glutamyl-tRNA aminoacylation	GO:0005524 GO:0004818	23.3 29.1.17	F:ATP binding F:glutamate-tRNA ligase activity		[Master Protein] Uncharacterized protein OS=Phaseolus vulgaris GN=PHAVU_007G206700g PE=3 SV=1		Not found	Not found	Found	Found
2096	2	6	10	22	G7ICA2	PLA	C:cytoplasm	P:glutaminyl-tRNA aminoacylation	GO:0005524 GO:0004819	23.3 29.1.18	F:ATP binding F:glutamine-tRNA ligase activity		[Master Protein] Glutamine-tRNA ligase	Medicago truncatula GN=MTR_1g110430 PE=3 SV=2	Not found	Not found	Found	Found
27	1	2	6	20	I1LEV4	NUC	C:cytoplasm	P:glutaminyl-tRNA aminoacylation	GO:0005524 GO:0004819	23.3 29.1.18	F:ATP binding F:glutamine-tRNA ligase activity	lj_descr	[Master Protein] I1LEV4 I1LEV4_SOYBN Uncharacterized protein	Glycine max GN=Gma.49399 PE,91.69,0,tRNA-synt_1c,Glutamyl/glutaminyl-tRNA synthetase, class Ib, catalytic domain; tRNA_synt_1c_R1,Glutam,CUFF.50289.1	Not found	Found	Found	Found
1032	1	1	1	2	Q93XE5	NUC	No Data	No Data	GO:0005524 GO:0043295 GO:0004363 GO:0000287 GO:0042803	23.3	F:ATP binding F:glutathione binding F:glutathione synthase activity F:magnesium ion binding F:protein homodimerization activity	lj_descr	[Master Protein] L.j. glutathione synthetase; 37222543 gb|AF279703.2|.path1.1		Not found	Not found	Found	Found
1350	1	1	1	3	A0A072UAH3	PLA	No Data	P:glycerol metabolic process	GO:0005524 GO:0004371	23.3	F:ATP binding F:glycerone kinase activity		[Master Protein] 3,4-dihydroxy-2-butanone kinase, putative	Medicago truncatula GN=MTR_6g073003 PE=4 SV=1	Not found	Not found	2 replicates	1 replicate
1115	5	2	10	30	A0A072UUT9	CYT/MIT	C:cytoplasm C:integral component of membrane	P:glycyl-tRNA aminoacylation	GO:0005524 GO:0004820	23.3 29.1.14	F:ATP binding F:glycine-tRNA ligase activity		[Master Protein] Glycyl-tRNA synthetase/glycine-tRNA ligase	Medicago truncatula GN=MTR_3g006730 PE=4 SV=1	2 replicates	Found	Found	Found
143	2	1	4	14	I1KZJ9	CYT/MIT	C:mitochondrion	P:mitochondrial glycyl-tRNA aminoacylation	GO:0005524 GO:0004820	23.3 29.1.14	F:ATP binding F:glycine-tRNA ligase activity	lj_descr	[Master Protein] I1KZJ9 I1KZJ9_SOYBN Uncharacterized protein	Glycine max GN=Gma.16782 PE,79.1,0,TRNASYNTHGLY,Glycyl-tRNA synthetase, alpha2 dimer; Class II aaRS and biotin synthetases,NULL; Class ,CUFF.30355.1	Not found	Not found	Found	Found
1661	4	1	1	1	A0A072TW15	NUC	No Data	P:glutamine metabolic process P:GMP biosynthetic process	GO:0005524 GO:0003922 GO:0016462	23.3 23.1.2.31	F:ATP binding F:GMP synthase (glutamine-hydrolyzing) activity F:pyrophosphatase activity		[Master Protein] GMP synthase [glutamine-hydrolyzing] protein	Medicago truncatula GN=MTR_8g098325 PE=3 SV=1	Not found	Not found	1 replicate	Not found
2689	14	5	5	15	G7IRG5	NUC	No Data	P:protein folding P:response to heat	GO:0005524 GO:0031072 GO:0046872 GO:0051082	23.3 15 15.2 15.3	F:ATP binding F:heat shock protein binding F:metal ion binding F:unfolded protein binding		[Master Protein] DnaJ-class molecular chaperone	Medicago truncatula GN=MTR_2g087660 PE=3 SV=1	2 replicates	2 replicates	Found	Found
870	7	2	2	4	V7D1Y3	NUC	No Data	No Data	GO:0005524 GO:0004386	23.3	F:ATP binding F:helicase activity		[Master Protein] Uncharacterized protein OS=Phaseolus vulgaris GN=PHAVU_001G214700g PE=4 SV=1		Not found	Not found	2 replicates	2 replicates
3050	3	1	1	1	A2Q465	NUC	No Data	No Data	GO:0005524 GO:0004386 GO:0003676	23.3	F:ATP binding F:helicase activity F:nucleic acid binding	lj_descr	[Master Protein] A2Q465 A2Q465_MEDTR DEAD-box ATP-dependent RNA helicase	Medicago truncatula GN=MTR_040s0046 PE,92.46,0,SUBFAMILY NOT NAMED,NULL; FAMILY NOT NAMED,NULL; HELICASE_ATP_BIND_1,Helicase, superfamily 1/2, ATP-,CUFF.2797.1	Not found	Not found	Found	2 replicates
954	6	3	22	128	A2Q689	NUC	No Data	No Data	GO:0005524 GO:0004386 GO:0003676	23.3	F:ATP binding F:helicase activity F:nucleic acid binding		[Master Protein] DEAD-box ATP-dependent RNA helicase	Medicago truncatula GN=MTR_2g039960 PE=3 SV=1	Not found	Found	Found	Found
1185	22	8	9	18	G7JA48	NUC	No Data	No Data	GO:0005524 GO:0004386 GO:0003676	23.3	F:ATP binding F:helicase activity F:nucleic acid binding		[Master Protein] DEAD-box ATP-dependent RNA helicase-like protein	Medicago truncatula GN=MTR_3g083690 PE=4 SV=1	Not found	Not found	Found	Found
3276	3	3	3	4	G7IJ55	NUC	C:intracellular ribonucleoprotein complex	No Data	GO:0005524 GO:0004386 GO:0003676	23.3	F:ATP binding F:helicase activity F:nucleic acid binding		[Master Protein] U5 small nuclear ribonucleoprotein 200 kDa helicase	Medicago truncatula GN=MTR_2g064740 PE=4 SV=2	Not found	Not found	2 replicates	Found
2892	1	1	1	1	V7CAF4	NUC	No Data	No Data	GO:0005524 GO:0004386 GO:0003676	23.3	F:ATP binding F:helicase activity F:nucleic acid binding		[Master Protein] Uncharacterized protein OS=Phaseolus vulgaris GN=PHAVU_003G075000g PE=4 SV=1		Not found	Not found	1 replicate	Not found
1340	17	1	3	10	V7BPD2	NUC	No Data	No Data	GO:0005524 GO:0004386 GO:0003676	23.3	F:ATP binding F:helicase activity F:nucleic acid binding		[Master Protein] Uncharacterized protein OS=Phaseolus vulgaris GN=PHAVU_006G079800g PE=3 SV=1		Not found	Not found	2 replicates	2 replicates
1792	3	2	20	83	V7AQB6	NUC	No Data	No Data	GO:0005524 GO:0004386 GO:0003676	23.3	F:ATP binding F:helicase activity F:nucleic acid binding		[Master Protein] Uncharacterized protein OS=Phaseolus vulgaris GN=PHAVU_010G136300g PE=3 SV=1		Not found	Not found	Found	Found
2488	7	11	11	32	A0A072VJI1	NUC	C:cytoplasm	P:histidyl-tRNA aminoacylation	GO:0005524 GO:0004821	23.3 29.1.21	F:ATP binding F:histidine-tRNA ligase activity		[Master Protein] Histidyl-tRNA synthetase	Medicago truncatula GN=MTR_1g057860 PE=3 SV=1	2 replicates	2 replicates	Found	Found
1324	3	1	1	12	V5N8J8	NUC	No Data	P:threonine metabolic process	GO:0005524 GO:0004413	23.3 13.1.3.6.1.4	F:ATP binding F:homoserine kinase activity		[Master Protein] Homoserine kinase	Phaseolus vulgaris PE=2 SV=1	Not found	Not found	Found	Found
2790	19	17	18	80	A0A072VDE6	NUC	C:cytoplasm C:proteasome complex	P:protein catabolic process	GO:0005524 GO:0016787	23.3	F:ATP binding F:hydrolase activity		[Master Protein] 26S proteasome regulatory particle triple-A ATPase protein	Medicago truncatula GN=MTR_3g112260 PE=3 SV=1	2 replicates	Found	Found	Found
3161	6	4	29	139	A0A072VKP7	PLA	No Data	No Data	GO:0005524 GO:0016787	23.3	F:ATP binding F:hydrolase activity		[Master Protein] ATPase, AAA-type, CDC48 protein	Medicago truncatula GN=MTR_1g063380 PE=4 SV=1	Not found	2 replicates	Found	Found
1584	8	15	15	55	A0A0R4J3N1	NUC	C:cytoplasm	P:protein catabolic process	GO:0005524 GO:0016787	23.3	F:ATP binding F:hydrolase activity	lj_lotusbase_ncbi	[Master Protein] CUFF.44199.2		Found	Found	Found	Found
808	7	3	15	50	E9RGY2	MIT	C:cytoplasm	P:protein catabolic process	GO:0005524 GO:0016787	23.3	F:ATP binding F:hydrolase activity	lj_descr	[Master Protein] E9RGY2 E9RGY2_SOPFL Regulatory particle triple-A ATPase 2	Sophora flavescens GN=RPT2 PE=2 SV=1,99.55,0,26S PROTEASE REGULATORY SUBUNIT 4,NULL; 26S PROTEASE REGULATORY SUBUNIT,NULL; no description,NULL; 2,CUFF.32615.1	2 replicates	Not found	Found	Found
2949	39	6	13	49	A0A072TVF1	NUC	No Data	No Data	GO:0005524 GO:0016787	23.3	F:ATP binding F:hydrolase activity		[Master Protein] p-loop nucleoside triphosphate hydrolase superfamily protein	Medicago truncatula GN=MTR_8g099065 PE=4 SV=1	2 replicates	Found	Found	Found
489	2	1	13	43	A0A072VKU9	MIT	C:cytoplasm	P:protein catabolic process	GO:0005524 GO:0016787	23.3	F:ATP binding F:hydrolase activity		[Master Protein] Regulatory particle triple-A ATPase	Medicago truncatula GN=MTR_1g069105 PE=3 SV=1	Not found	Not found	Found	2 replicates
1206	4	2	21	110	V7AJN0	PLA	No Data	No Data	GO:0005524 GO:0016787	23.3	F:ATP binding F:hydrolase activity		[Master Protein] Uncharacterized protein OS=Phaseolus vulgaris GN=PHAVU_011G083800g PE=4 SV=1		2 replicates	Not found	1 replicate	2 replicates
2788	1	1	1	11	A0A072VKJ3	NUC	No Data	No Data	GO:0005524 GO:0016787 GO:0046872	23.3 15 15.2 15.3	F:ATP binding F:hydrolase activity F:metal ion binding		[Master Protein] p-loop nucleoside triphosphate hydrolase superfamily protein, putative	Medicago truncatula GN=MTR_2g078630 PE=4 SV=1	Not found	Not found	Found	2 replicates
2973	5	2	2	2	G7LH14	NUC	C:intracellular	P:inositol trisphosphate metabolic process	GO:0005524 GO:0047325 GO:0052726 GO:0052725 GO:0000287	23.3	F:ATP binding F:inositol tetrakisphosphate 1-kinase activity F:inositol-1,3,4-trisphosphate 5-kinase activity F:inositol-1,3,4-trisphosphate 6-kinase activity F:magnesium ion binding		[Master Protein] Inositol-tetrakisphosphate 1-kinase	Medicago truncatula GN=MTR_8g066720 PE=3 SV=1	Not found	Not found	Found	Found
1972	1	8	11	20	A0A072TTK9	NUC	No Data	No Data	GO:0005524 GO:0016301	23.3 20.1.4	F:ATP binding F:kinase activity		[Master Protein] Alpha-glucan water dikinase	Medicago truncatula GN=MTR_8g069760 PE=4 SV=1	2 replicates	Found	Found	Found
324	1	1	1	1	I3SE96	NUC	No Data	No Data	GO:0005524 GO:0016301	23.3 20.1.4	F:ATP binding F:kinase activity		[Master Protein] GHMP kinase ATP-binding protein, putative	Medicago truncatula GN=MTR_6g004430 PE=2 SV=1	Not found	Not found	2 replicates	2 replicates
366	1	2	5	7	V7C6L3	CYT	No Data	No Data	GO:0005524 GO:0016301	23.3 20.1.4	F:ATP binding F:kinase activity		[Master Protein] Uncharacterized protein OS=Phaseolus vulgaris GN=PHAVU_003G062900g PE=4 SV=1		2 replicates	Not found	Found	Found
2003	5	1	1	2	I1LFQ6	NUC	C:nucleus	P:DNA repair	GO:0005524 GO:0016301 GO:0044877 GO:0004674	23.3 20.1.4	F:ATP binding F:kinase activity F:macromolecular complex binding F:protein serine/threonine kinase activity	lj_descr	[Master Protein] I1LFQ6 I1LFQ6_SOYBN Uncharacterized protein	Glycine max GN=Gma.29514 PE,92.17,0,FKBP-RAPAMYCIN ASSOCIATED PROTEIN,Serine/threonine-protein kinase TOR/Smg1; ATAXIA TELANGIECTASIA MU,CUFF.25260.3	Not found	Not found	Found	2 replicates
262	1	1	2	8	V7ANA3	NUC	C:cytoplasm	No Data	GO:0005524 GO:0016301 GO:0016773	23.3 20.1.4 3.3	F:ATP binding F:kinase activity F:phosphotransferase activity, alcohol group as acceptor		[Master Protein] Uncharacterized protein (Fragment) OS=Phaseolus vulgaris GN=PHAVU_010G104600g PE=4 SV=1		Not found	Not found	Found	Found
2423	4	2	6	15	I1LFL5	PLA	No Data	No Data	GO:0005524 GO:0016301 GO:2001070	23.3 20.1.4	F:ATP binding F:kinase activity F:starch binding	lj_descr	[Master Protein] I1LFL5 I1LFL5_SOYBN Uncharacterized protein	Glycine max PE=4 SV=1,79.39,0,PPDK_N,Pyruvate phosphate dikinase, PEP/pyruvate-binding; CBM_20,Carbohydrate binding module family ,CUFF.57380.1	2 replicates	Found	Found	Found
1276	6	7	11	46	A0A072UBU6	NUC	No Data	No Data	GO:0005524 GO:0016301 GO:2001070	23.3 20.1.4	F:ATP binding F:kinase activity F:starch binding		[Master Protein] Phosphoglucan, water dikinase	Medicago truncatula GN=MTR_6g093240 PE=4 SV=1	Not found	Found	Found	Found
3079	8	1	5	18	V7B2W1	CYT	C:cytoplasm	P:lysyl-tRNA aminoacylation	GO:0005524 GO:0004824 GO:0003676	23.3 29.1.6	F:ATP binding F:lysine-tRNA ligase activity F:nucleic acid binding		[Master Protein] Lysine--tRNA ligase	Phaseolus vulgaris GN=PHAVU_009G239100g PE=3 SV=1	Not found	Not found	Found	Found
2135	5	8	8	17	G7JT40	PLA	C:cytoplasm	P:phenylalanyl-tRNA aminoacylation	GO:0005524 GO:0000287 GO:0004826 GO:0000049	23.3 29.1.20	F:ATP binding F:magnesium ion binding F:phenylalanine-tRNA ligase activity F:tRNA binding		[Master Protein] Phenylalanyl-tRNA synthetase beta chain	Medicago truncatula GN=MTR_4g112680 PE=4 SV=2	2 replicates	Found	Found	Found
78	1	2	8	40	A5HIG2	MIT	C:mitochondrion	P:tricarboxylic acid cycle	GO:0005524 GO:0000287 GO:0004775	23.3 8.1.6	F:ATP binding F:magnesium ion binding F:succinate-CoA ligase (ADP-forming) activity	lj_descr	[Master Protein] A5HIG2 A5HIG2_9FABA Succinyl-CoA ligase beta subunit	Caragana jubata PE=2 SV=1,94.99,0,Glutathione synthetase ATP-binding domain-like,NULL; Succinyl-CoA synthetase domains,Succinyl-CoA sy,CUFF.54867.1	2 replicates	Found	Found	Found
2496	1	5	11	42	A0A072VL01	MIT	C:mitochondrion	P:tricarboxylic acid cycle	GO:0005524 GO:0000287 GO:0004775	23.3 8.1.6	F:ATP binding F:magnesium ion binding F:succinate-CoA ligase (ADP-forming) activity		[Master Protein] Succinate--CoA ligase [ADP-forming] subunit beta, mitochondrial	Medicago truncatula GN=MTR_1g069645 PE=3 SV=1	Found	Found	2 replicates	Found
1309	1	1	5	16	V7BGA6	MIT	C:mitochondrion	P:tricarboxylic acid cycle	GO:0005524 GO:0000287 GO:0004775	23.3 8.1.6	F:ATP binding F:magnesium ion binding F:succinate-CoA ligase (ADP-forming) activity		[Master Protein] Succinate-CoA ligase subunit beta	Phaseolus vulgaris GN=PHAVU_007G190800g PE=3 SV=1	1 replicate	Found	Not found	Not found
2192	2	1	1	1	Q1SN03	NUC	C:intracellular	No Data	GO:0005524 GO:0004707	23.3 30.6	F:ATP binding F:MAP kinase activity		[Master Protein] Mitogen-activated protein kinase	Medicago truncatula GN=MTR_8g106960 PE=4 SV=1	Not found	Not found	1 replicate	Not found
2293	7	3	3	6	Q5K6N6	NUC	C:cytoplasm C:nucleus	P:regulation of gene expression	GO:0005524 GO:0004707	23.3 30.6	F:ATP binding F:MAP kinase activity	lj_descr	[Master Protein] Q5K6N6 Q5K6N6_SOYBN Mitogen-activated protein kinase 2	Glycine max GN=Gma.4214 PE=2 SV=1,94.22,0,Protein kinase-like (PK-like),Protein kinase-like domain; no description,NULL; PROTEIN_KINASE_ST,Ser,CUFF.47536.1	Not found	2 replicates	Found	Found
738	2	1	1	1	V7BGT7	CYT	No Data	P:one-carbon metabolic process P:S-adenosylmethionine biosynthetic process	GO:0005524 GO:0046872 GO:0004478	23.3 15 15.2 15.3 13.1.3.4.11	F:ATP binding F:metal ion binding F:methionine adenosyltransferase activity		[Master Protein] S-adenosylmethionine synthase	Phaseolus vulgaris GN=PHAVU_007G210700g PE=3 SV=1	Not found	Not found	Found	Not found
2070	1	1	1	1	G7K3Z1	CYT	No Data	P:purine nucleobase biosynthetic process	GO:0005524 GO:0046872 GO:0004637	23.3 15 15.2 15.3 23.1.2.2	F:ATP binding F:metal ion binding F:phosphoribosylamine-glycine ligase activity		[Master Protein] Phosphoribosylamine-glycine ligase	Medicago truncatula GN=MTR_5g025310 PE=3 SV=2	Not found	Not found	2 replicates	Not found
2649	17	1	3	5	I1JZT5	PLA	C:integral component of membrane C:plasma membrane	P:proton export across plasma membrane	GO:0005524 GO:0046872 GO:0008553	23.3 15 15.2 15.3 34.1.2	F:ATP binding F:metal ion binding F:proton-exporting ATPase activity, phosphorylative mechanism	lj_descr	[Master Protein] I1JZT5 I1JZT5_SOYBN Uncharacterized protein	Glycine max PE=3 SV=1,95.84,0,Calcium ATPase, transmembrane domain M,NULL; HAD-like,HAD-like domain; coiled-coil,NULL; HATPASE,ATP,CUFF.49526.2	Not found	Not found	Found	2 replicates
2027	28	2	4	9	A0A072URD6	PLA	C:integral component of membrane C:plasma membrane	P:proton export across plasma membrane	GO:0005524 GO:0046872 GO:0008553	23.3 15 15.2 15.3 34.1.2	F:ATP binding F:metal ion binding F:proton-exporting ATPase activity, phosphorylative mechanism		[Master Protein] Plasma membrane ATPase	Medicago truncatula GN=MTR_4g107500 PE=3 SV=1	Not found	Not found	Found	Not found
2596	2	2	4	10	I1LP82	MIT	C:cytoplasm	P:methionyl-tRNA aminoacylation	GO:0005524 GO:0004825 GO:0000049	23.3 29.1.10	F:ATP binding F:methionine-tRNA ligase activity F:tRNA binding	lj_descr	[Master Protein] I1LP82 I1LP82_SOYBN Methionine--tRNA ligase	Glycine max GN=metG PE=3 SV=1,87.44,0,TRNASYNTHMET,Methionyl-tRNA synthetase; metG: methionine--tRNA ligase,Methionyl-tRNA synthetase; seg,CUFF.46695.1	Not found	Not found	Found	Found
2415	1	3	5	9	G7JSP8	CYT	C:cytoplasm	P:methionyl-tRNA aminoacylation	GO:0005524 GO:0004825 GO:0000049	23.3 29.1.10	F:ATP binding F:methionine-tRNA ligase activity F:tRNA binding		[Master Protein] Methionine-tRNA ligase, putative	Medicago truncatula GN=MTR_4g077700 PE=3 SV=1	Not found	Not found	1 replicate	1 replicate
291	1	1	1	1	V7AXP7	NUC	C:microtubule	P:microtubule-based movement	GO:0005524 GO:0008017 GO:0003777	23.3	F:ATP binding F:microtubule binding F:microtubule motor activity		[Master Protein] Kinesin-like protein	Phaseolus vulgaris GN=PHAVU_009G201300g PE=3 SV=1	Not found	Not found	1 replicate	Not found
3169	4	1	1	2	V7CSS0	NUC	No Data	P:microtubule-based movement	GO:0005524 GO:0008017 GO:0003777	23.3	F:ATP binding F:microtubule binding F:microtubule motor activity		[Master Protein] Uncharacterized protein OS=Phaseolus vulgaris GN=PHAVU_001G052600g PE=3 SV=1		Found	Found	Not found	Not found
1152	1	2	2	9	V7B8T2	NUC	No Data	P:microtubule-based movement	GO:0005524 GO:0008017 GO:0003777	23.3	F:ATP binding F:microtubule binding F:microtubule motor activity		[Master Protein] Uncharacterized protein OS=Phaseolus vulgaris GN=PHAVU_008G181800g PE=3 SV=1		Not found	Not found	Found	Found
2801	1	1	1	3	V7AF46	CSK	No Data	P:microtubule-based movement	GO:0005524 GO:0008017 GO:0003777	23.3	F:ATP binding F:microtubule binding F:microtubule motor activity		[Master Protein] Uncharacterized protein OS=Phaseolus vulgaris GN=PHAVU_011G070000g PE=3 SV=1		Not found	Not found	1 replicate	1 replicate
2266	1	1	1	2	V7C2V0	NUC	No Data	No Data	GO:0005524 GO:0003676	23.3	F:ATP binding F:nucleic acid binding		[Master Protein] Uncharacterized protein OS=Phaseolus vulgaris GN=PHAVU_004G067700g PE=4 SV=1		Not found	Not found	2 replicates	Found
2803	4	4	6	16	V7B1T6	NUC	No Data	No Data	GO:0005524 GO:0003676	23.3	F:ATP binding F:nucleic acid binding		[Master Protein] Uncharacterized protein OS=Phaseolus vulgaris GN=PHAVU_009G241200g PE=4 SV=1		Not found	Not found	Found	Found
3111	2	1	3	9	V7BZD8	NUC/CYT	C:cytoplasm C:nuclear envelope C:plasma membrane	P:poly(A)+ mRNA export from nucleus P:response to abscisic acid P:response to cold P:response to heat	GO:0005524 GO:0003676 GO:0008186	23.3	F:ATP binding F:nucleic acid binding F:RNA-dependent ATPase activity		[Master Protein] Uncharacterized protein OS=Phaseolus vulgaris GN=PHAVU_004G033700g PE=4 SV=1		Not found	Not found	Found	Found
12	5	2	2	7	V7CPX5	NUC	No Data	P:CTP biosynthetic process P:GTP biosynthetic process P:UTP biosynthetic process	GO:0005524 GO:0004550	23.3 23.4.10	F:ATP binding F:nucleoside diphosphate kinase activity		[Master Protein] Nucleoside diphosphate kinase	Phaseolus vulgaris GN=PHAVU_002G297900g PE=3 SV=1	Not found	Found	Found	Found
2615	7	3	3	3	G7J5F4	MIT	No Data	P:coenzyme A biosynthetic process	GO:0005524 GO:0004594	23.3 18.4.1	F:ATP binding F:pantothenate kinase activity		[Master Protein] Pantothenate kinase	Medicago truncatula GN=MTR_3g077740 PE=4 SV=1	Not found	Not found	1 replicate	1 replicate
1143	13	2	14	35	G7LIT0	MIT	No Data	No Data	GO:0005524 GO:0008233	23.3 29.5	F:ATP binding F:peptidase activity		[Master Protein] ATP-dependent Clp protease ATP-binding subunit	Medicago truncatula GN=MTR_8g100040 PE=3 SV=1	Not found	Not found	Found	Found
1372	14	1	13	51	G7IV48	NUC	C:cell wall C:cytosol C:membrane C:plasmodesma C:proteasome complex	P:protein catabolic process	GO:0005524 GO:0008233 GO:0036402	23.3 29.5	F:ATP binding F:peptidase activity F:proteasome-activating ATPase activity		[Master Protein] 26S protease regulatory subunit 6B	Medicago truncatula GN=MTR_3g062510 PE=3 SV=1	Not found	Not found	Found	Found
1492	4	2	2	5	G7JG63	PLA	C:cytosol C:integral component of membrane	P:phenylalanyl-tRNA aminoacylation	GO:0005524 GO:0004826 GO:0000049	23.3 29.1.20	F:ATP binding F:phenylalanine-tRNA ligase activity F:tRNA binding		[Master Protein] Phenylalanyl-tRNA synthetase alpha chain, putative	Medicago truncatula GN=MTR_4g070040 PE=4 SV=1	Not found	Not found	Found	Found
622	1	2	13	92	G7IT85	CYT	No Data	P:glycolytic process	GO:0005524 GO:0004618	23.3 1.3.3 4.10	F:ATP binding F:phosphoglycerate kinase activity	lj_descr	[Master Protein] G7IT85 G7IT85_MEDTR Phosphoglycerate kinase	Medicago truncatula GN=MTR_2g066110 PE=3 SV=1,89.54,0,seg,NULL; Phosphoglyc_kinase,Phosphoglycerate kinase; PHGLYCKINASE,Phosphoglycerate kinase; no descr,CUFF.41900.2	2 replicates	2 replicates	Found	Found
452	4	2	21	181	G7IT86	CYT	No Data	P:glycolytic process	GO:0005524 GO:0004618	23.3 1.3.3 4.10	F:ATP binding F:phosphoglycerate kinase activity		[Master Protein] Phosphoglycerate kinase	Medicago truncatula GN=MTR_2g066120 PE=3 SV=1	1 replicate	Found	Found	Found
2917	1	1	1	5	G7J6T9	NUC	C:peroxisome	No Data	GO:0005524 GO:0004631	23.3	F:ATP binding F:phosphomevalonate kinase activity		[Master Protein] Phosphomevalonate kinase	Medicago truncatula GN=MTR_3g091190 PE=4 SV=1	Not found	Not found	Found	1 replicate
137	6	2	2	3	B7FJJ0	PLA	No Data	P:carbohydrate metabolic process	GO:0005524 GO:0008974	23.3 1.3.12	F:ATP binding F:phosphoribulokinase activity		[Master Protein] Phosphoribulokinase	Medicago truncatula PE=2 SV=1	Not found	Not found	Found	2 replicates
1270	1	1	1	9	F6H856	MIT	C:integral component of membrane	No Data	GO:0005524 GO:0030247 GO:0004672	23.3 10.5.1 29.4.1	F:ATP binding F:polysaccharide binding F:protein kinase activity	lj_descr	[Master Protein] F6H856 F6H856_VITVI Putative uncharacterized protein	Vitis vinifera GN=,32.96,2e-18,seg,NULL,CUFF.18238.2	2 replicates	Found	Found	Found
96	3	3	5	27	I1NBI4	NUC	C:aminoacyl-tRNA synthetase multienzyme complex C:cytoplasm	P:prolyl-tRNA aminoacylation	GO:0005524 GO:0004827	23.3	F:ATP binding F:proline-tRNA ligase activity	lj_descr	[Master Protein] I1NBI4 I1NBI4_SOYBN Uncharacterized protein	Glycine max GN=Gma.19533 PE,92.49,0,Prolyl-tRNA synthetase, C-terminal,Proline-tRNA ligase, class II, C-terminal; Pro_tRNA_synth_type3,P,CUFF.33392.1	Not found	Not found	Found	Found
910	3	4	6	24	G7KUM3	NUC	C:cytoplasm	P:prolyl-tRNA aminoacylation	GO:0005524 GO:0004827	23.3	F:ATP binding F:proline-tRNA ligase activity		[Master Protein] Prolyl-tRNA synthetase family protein	Medicago truncatula GN=MTR_7g110660 PE=3 SV=2	Not found	Found	Found	Found
1468	13	1	13	55	V7BPD9	NUC	C:cytoplasm	P:protein catabolic process	GO:0005524 GO:0036402	23.3	F:ATP binding F:proteasome-activating ATPase activity		[Master Protein] Uncharacterized protein OS=Phaseolus vulgaris GN=PHAVU_006G080300g PE=3 SV=1		Not found	Not found	Found	Found
232	1	3	3	9	D7TS57	MIT	C:cytosol C:mitochondrion	P:'de novo' protein folding P:chaperone-mediated protein folding P:protein import into mitochondrial intermembrane space P:protein refolding	GO:0005524 GO:0044183 GO:0051082	23.3	F:ATP binding F:protein binding involved in protein folding F:unfolded protein binding	lj_descr	[Master Protein] D7TS57 D7TS57_VITVI Putative uncharacterized protein	Vitis vinifera GN=,91.67,0,Cpn60_TCP1,Chaperonin Cpn60/TCP-1; GroEL equatorial domain-like,Chaperonin Cpn60/TCP-1; TCOMPLEXTCP1,CUFF.5684.1	2 replicates	Found	Found	Found
2325	2	3	14	44	I1KSL6	CYT	C:chaperonin-containing T-complex	P:'de novo' protein folding P:chaperone-mediated protein folding	GO:0005524 GO:0044183 GO:0051082	23.3	F:ATP binding F:protein binding involved in protein folding F:unfolded protein binding	lj_descr	[Master Protein] I1KSL6 I1KSL6_SOYBN T-complex protein 1 subunit alpha	Glycine max PE=3 SV=1,93.58,0,TCOMPLEXTCP1,Chaperone, tailless complex polypeptide 1; chap_CCT_alpha: T-complex protein 1, alpha s,CUFF.51425.1	Not found	Not found	Found	Found
872	6	3	21	84	I1MJ28	MIT	C:chloroplast C:cytosol C:mitochondrion	P:'de novo' protein folding P:chaperone-mediated protein folding P:mitochondrion organization P:protein refolding	GO:0005524 GO:0044183 GO:0051082	23.3	F:ATP binding F:protein binding involved in protein folding F:unfolded protein binding	lj_descr	[Master Protein] I1MJ28 I1MJ28_SOYBN Uncharacterized protein	Glycine max PE=3 SV=1,89.98,0,seg,NULL; CHAPERONINS_CPN60,Chaperonin Cpn60, conserved site; coiled-coil,NULL; GroEL apical domain-,CUFF.42087.1	2 replicates	Found	Found	Found
1249	3	5	12	36	A0A072TVH5	END	C:chloroplast envelope C:chloroplast stroma C:mitochondrion C:vacuolar membrane	P:de-etiolation P:protein folding P:protein import into chloroplast stroma P:response to chlorate P:response to heat P:response to salt stress P:response to water deprivation	GO:0005524 GO:0042803 GO:0051082	23.3	F:ATP binding F:protein homodimerization activity F:unfolded protein binding		[Master Protein] Heat shock protein 81-2	Medicago truncatula GN=MTR_0009s0390 PE=3 SV=1	Not found	Not found	Found	Found
3257	9	1	1	3	G7IU31	PLA	No Data	No Data	GO:0005524 GO:0004672	23.3 29.4.1	F:ATP binding F:protein kinase activity		[Master Protein] MAP kinase kinase kinase-like protein	Medicago truncatula GN=MTR_2g092980 PE=4 SV=2	2 replicates	Not found	2 replicates	2 replicates
2853	1	2	2	6	A0A072V8Y3	NUC	No Data	No Data	GO:0005524 GO:0004672	23.3 29.4.1	F:ATP binding F:protein kinase activity		[Master Protein] Octicosapeptide/phox/Bem1p domain kinase superfamily protein	Medicago truncatula GN=MTR_2g461180 PE=4 SV=1	Not found	Not found	Found	Found
25	2	1	1	3	Q75PK5	NUC	No Data	No Data	GO:0005524 GO:0004672	23.3 29.4.1	F:ATP binding F:protein kinase activity	lj_descr	[Master Protein] Q75PK5 Q75PK5_LOTJA Mitogen-activated kinase kinase kinase alpha	Lotus japonicus GN=LjM3Kalpha,99.68,0,Protein kinase-like (PK-like),Protein kinase-like domain; seg,NULL; Serine/Threonine protein kinases,NODE_42338_length_2318_cov_94.525452.path2.1	Not found	Not found	Found	2 replicates
1546	2	1	1	1	A0A072VQE8	NUC	No Data	No Data	GO:0005524 GO:0004672	23.3 29.4.1	F:ATP binding F:protein kinase activity		[Master Protein] Serine/Threonine kinase domain protein	Medicago truncatula GN=MTR_1g111180 PE=4 SV=1	Not found	Not found	2 replicates	2 replicates
639	1	1	1	4	G7JU40	PLA	No Data	No Data	GO:0005524 GO:0004672	23.3 29.4.1	F:ATP binding F:protein kinase activity		[Master Protein] Serine/Threonine kinase family protein	Medicago truncatula GN=MTR_4g112900 PE=4 SV=1	Not found	Not found	2 replicates	Found
1934	1	1	1	1	G7L302	PLA	C:integral component of membrane	No Data	GO:0005524 GO:0004672	23.3 29.4.1	F:ATP binding F:protein kinase activity		[Master Protein] Tyrosine kinase family protein	Medicago truncatula GN=MTR_7g116650 PE=4 SV=1	Not found	Not found	1 replicate	Not found
2827	1	1	1	1	V7CS02	PLA	No Data	No Data	GO:0005524 GO:0004672	23.3 29.4.1	F:ATP binding F:protein kinase activity		[Master Protein] Uncharacterized protein OS=Phaseolus vulgaris GN=PHAVU_002G289000g PE=4 SV=1		2 replicates	Found	Not found	Not found
1404	1	1	1	2	V7C5U5	PLA	No Data	No Data	GO:0005524 GO:0004672	23.3 29.4.1	F:ATP binding F:protein kinase activity		[Master Protein] Uncharacterized protein OS=Phaseolus vulgaris GN=PHAVU_004G154600g PE=4 SV=1		2 replicates	Not found	Found	Found
1869	6	2	2	2	V7B9P7	NUC/PLA	C:plasma membrane C:plasmodesma C:vacuole	P:brassinosteroid mediated signaling pathway P:defense response to bacterium P:defense response to fungus P:response to abscisic acid	GO:0005524 GO:0004672	23.3 29.4.1	F:ATP binding F:protein kinase activity		[Master Protein] Uncharacterized protein OS=Phaseolus vulgaris GN=PHAVU_008G291100g PE=4 SV=1		Not found	Not found	2 replicates	Not found
905	2	1	1	2	I1KMF4	PLA	C:cytoplasm	P:auxin-activated signaling pathway P:brassinosteroid mediated signaling pathway P:intracellular signal transduction P:protein phosphorylation	GO:0005524 GO:0004672 GO:0004674	23.3 29.4.1	F:ATP binding F:protein kinase activity F:protein serine/threonine kinase activity	lj_descr	[Master Protein] I1KMF4 I1KMF4_SOYBN Uncharacterized protein	Glycine max PE=3 SV=1,89.78,0,ANKYRIN-KINASE,NULL; SERINE-THREONINE PROTEIN KINASE,NULL; TYRKINASE,Serine-threonine/tyrosine-prote,CUFF.47910.1	Not found	Not found	1 replicate	1 replicate
115	2	1	1	2	A0A072US33	PLA	No Data	No Data	GO:0005524 GO:0004674	23.3	F:ATP binding F:protein serine/threonine kinase activity		[Master Protein] MAP kinase kinase	Medicago truncatula GN=MTR_4g125800 PE=3 SV=1	Not found	Not found	1 replicate	2 replicates
2766	8	1	1	1	Q53VM4	NUC	No Data	No Data	GO:0005524 GO:0004674	23.3	F:ATP binding F:protein serine/threonine kinase activity		[Master Protein] Non-specific serine/threonine protein kinase	Lotus japonicus PE=2 SV=1	Not found	Not found	2 replicates	1 replicate
1474	2	2	2	3	Q53VM3	PLA	No Data	P:signal transduction	GO:0005524 GO:0004674	23.3	F:ATP binding F:protein serine/threonine kinase activity	lj_descr	[Master Protein] Q53VM3 Q53VM3_LOTJA Ser/Thr protein kinase	Lotus japonicus PE=2 SV=1,98.41,0,Pkinase,Protein kinase, catalytic domain; NAF,NAF domain; PROTEIN_KINASE_ATP,Protein kinase, ATP bin,CUFF.22419.2	Not found	Not found	2 replicates	Found
1419	13	4	4	8	V7CG14	NUC	No Data	No Data	GO:0005524 GO:0004674	23.3	F:ATP binding F:protein serine/threonine kinase activity		[Master Protein] Uncharacterized protein OS=Phaseolus vulgaris GN=PHAVU_003G237100g PE=3 SV=1		Not found	Not found	Found	Found
1648	30	2	2	7	V7CE89	NUC	No Data	No Data	GO:0005524 GO:0004674	23.3	F:ATP binding F:protein serine/threonine kinase activity		[Master Protein] Uncharacterized protein OS=Phaseolus vulgaris GN=PHAVU_003G293600g PE=3 SV=1		Not found	Not found	Found	Found
2241	41	1	1	2	V7APD3	NUC/PLA	No Data	No Data	GO:0005524 GO:0004674	23.3	F:ATP binding F:protein serine/threonine kinase activity		[Master Protein] Uncharacterized protein OS=Phaseolus vulgaris GN=PHAVU_010G136500g PE=3 SV=1		Not found	Not found	Found	2 replicates
733	3	2	2	3	V7ATB0	NUC	No Data	No Data	GO:0005524 GO:0004674	23.3	F:ATP binding F:protein serine/threonine kinase activity		[Master Protein] Uncharacterized protein OS=Phaseolus vulgaris GN=PHAVU_010G163000g PE=3 SV=1		Not found	2 replicates	Found	Found
2921	2	2	18	143	A0A072W1H5	MIT	C:mitochondrial proton-transporting ATP synthase complex, catalytic core F(1)	P:ATP synthesis coupled proton transport	GO:0005524 GO:0046933	23.3 9.9	F:ATP binding F:proton-transporting ATP synthase activity, rotational mechanism		[Master Protein] ATP synthase subunit beta	Medicago truncatula GN=MTR_1g108765 PE=3 SV=1	2 replicates	Found	Found	Found
1135	12	2	6	20	A2Q5A3	MIT	C:proton-transporting ATP synthase complex, catalytic core F(1)	P:ATP synthesis coupled proton transport	GO:0005524 GO:0046933	23.3 9.9	F:ATP binding F:proton-transporting ATP synthase activity, rotational mechanism		[Master Protein] H+-transporting two-sector ATPase, alpha/beta subunit, central region; H+-transporting two-sector ATPase, delta/epsilon subunit	Medicago truncatula GN=MtrDRAFT_AC160516g59v2 PE=3 SV=1	Not found	Not found	Found	Found
651	6	3	5	14	S4T0X8	MIT	C:chloroplast thylakoid membrane C:mitochondrion C:plastoglobule C:proton-transporting ATP synthase complex, catalytic core F(1) C:stromule C:thylakoid lumen	P:ATP synthesis coupled proton transport P:defense response to bacterium P:response to cold	GO:0005524 GO:0046933 GO:0008270	23.3 9.9	F:ATP binding F:proton-transporting ATP synthase activity, rotational mechanism F:zinc ion binding		[Master Protein] ATP synthase subunit alpha	Medicago truncatula GN=atpA PE=3 SV=1	Not found	Not found	Found	2 replicates
1296	2	8	32	123	A0A072URM9	CYT	C:proton-transporting V-type ATPase, V1 domain	P:ATP hydrolysis coupled proton transport P:ATP metabolic process	GO:0005524 GO:0046961	23.3 1.1.4 34.1.1	F:ATP binding F:proton-transporting ATPase activity, rotational mechanism		[Master Protein] Archaeal/vacuolar-type H+-ATPase subunit A	Medicago truncatula GN=MTR_4g005410 PE=3 SV=1	Found	2 replicates	Found	Found
1379	1	1	25	96	V7AUF4	MIT	C:proton-transporting V-type ATPase, V1 domain	P:ATP hydrolysis coupled proton transport P:ATP metabolic process	GO:0005524 GO:0046961	23.3 1.1.4 34.1.1	F:ATP binding F:proton-transporting ATPase activity, rotational mechanism		[Master Protein] Uncharacterized protein OS=Phaseolus vulgaris GN=PHAVU_010G163900g PE=3 SV=1		Not found	Not found	Found	Found
3207	1	1	1	1	V7ATC0	NUC	No Data	P:gene silencing by RNA P:RNA processing	GO:0005524 GO:0004525 GO:0003723	23.3 27.4	F:ATP binding F:ribonuclease III activity F:RNA binding		[Master Protein] Uncharacterized protein OS=Phaseolus vulgaris GN=PHAVU_009G083800g PE=3 SV=1		Not found	Not found	1 replicate	Not found
2577	3	1	3	21	G7I834	NUC	C:cytoplasm	P:seryl-tRNA aminoacylation	GO:0005524 GO:0004828	23.3 29.1.11	F:ATP binding F:serine-tRNA ligase activity		[Master Protein] Seryl-tRNA synthetase/serine-tRNA ligase	Medicago truncatula GN=MTR_1g082850 PE=4 SV=1	Not found	Not found	Found	Found
2179	3	2	4	16	V7BJH6	NUC	C:cytoplasm	P:seryl-tRNA aminoacylation	GO:0005524 GO:0004828	23.3 29.1.11	F:ATP binding F:serine-tRNA ligase activity		[Master Protein] Uncharacterized protein OS=Phaseolus vulgaris GN=PHAVU_007G180500g PE=4 SV=1		Not found	2 replicates	Found	Found
1700	1	4	6	17	G7K2Q8	CYT/MIT	C:cytoplasm	P:threonyl-tRNA aminoacylation	GO:0005524 GO:0004829	23.3 29.1.3	F:ATP binding F:threonine-tRNA ligase activity		[Master Protein] Threonyl-tRNA synthetase/threonine-tRNA ligase, putative	Medicago truncatula GN=MTR_5g034820 PE=3 SV=1	2 replicates	Found	Found	Found
1539	2	2	4	7	V7CJK2	CYT/MIT	C:cytoplasm	P:threonyl-tRNA aminoacylation	GO:0005524 GO:0004829	23.3 29.1.3	F:ATP binding F:threonine-tRNA ligase activity		[Master Protein] Uncharacterized protein OS=Phaseolus vulgaris GN=PHAVU_002G072800g PE=3 SV=1		2 replicates	2 replicates	2 replicates	2 replicates
3005	4	2	2	3	A0A072TMX8	NUC	No Data	No Data	GO:0005524 GO:0016740	23.3 23.3.1.2	F:ATP binding F:transferase activity		[Master Protein] Ubiquitin-conjugating enzyme	Medicago truncatula GN=MTR_8g028920 PE=3 SV=1	Not found	Not found	Found	Found
1371	3	1	1	1	A0A072VEM2	NUC	C:integral component of membrane	No Data	GO:0005524 GO:0016740	23.3 23.3.1.2	F:ATP binding F:transferase activity		[Master Protein] Ubiquitin-conjugating enzyme E2	Medicago truncatula GN=MTR_1g021150 PE=3 SV=1	Not found	Not found	Found	2 replicates
239	3	1	2	4	V7ALE4	MIT	C:cytoplasm	P:tryptophanyl-tRNA aminoacylation	GO:0005524 GO:0004830	23.3	F:ATP binding F:tryptophan-tRNA ligase activity		[Master Protein] Uncharacterized protein OS=Phaseolus vulgaris GN=PHAVU_010G046300g PE=3 SV=1		Not found	Not found	Found	2 replicates
278	4	4	4	13	A0A072VU52	NUC	No Data	P:tRNA aminoacylation for protein translation	GO:0005524 GO:0004831	23.3 29.1.1	F:ATP binding F:tyrosine-tRNA ligase activity		[Master Protein] Tyrosine-tRNA ligase-like protein	Medicago truncatula GN=MTR_1g053270 PE=3 SV=1	2 replicates	2 replicates	Found	Found
603	1	1	4	24	A0A072UEZ0	PLA	No Data	No Data	GO:0005524 GO:0008641	23.3	F:ATP binding F:ubiquitin-like modifier activating enzyme activity		[Master Protein] Ubiquitin activating enzyme E1	Medicago truncatula GN=MTR_5g057095 PE=3 SV=1	Not found	Not found	Found	Found
2727	3	5	11	34	G7KEA9	NUC	No Data	P:cellular protein modification process	GO:0005524 GO:0008641	23.3	F:ATP binding F:ubiquitin-like modifier activating enzyme activity		[Master Protein] Ubiquitin-activating enzyme E1 1	Medicago truncatula GN=MTR_5g072480 PE=3 SV=1	Not found	Not found	Found	Found
714	2	1	5	10	V7BBF0	NUC	No Data	P:cellular protein modification process	GO:0005524 GO:0008641	23.3	F:ATP binding F:ubiquitin-like modifier activating enzyme activity		[Master Protein] Uncharacterized protein OS=Phaseolus vulgaris GN=PHAVU_008G258500g PE=3 SV=1		Not found	Not found	2 replicates	Not found
2551	7	24	26	149	Q1SKX2	END	No Data	P:protein folding	GO:0005524 GO:0051082	23.3	F:ATP binding F:unfolded protein binding		[Master Protein] 70 kDa heat shock protein	Medicago truncatula GN=MTR_2g005690 PE=3 SV=1	Found	Found	Found	Found
267	3	6	36	182	F6HCU9	END	No Data	P:protein folding P:response to stress	GO:0005524 GO:0051082	23.3	F:ATP binding F:unfolded protein binding	lj_descr	[Master Protein] F6HCU9 F6HCU9_VITVI Putative uncharacterized protein	Vitis vinifera GN=,94.28,0,HEAT SHOCK PROTEIN 90,Heat shock protein Hsp90; no description,ATPase-like, ATP-binding domain; HSP9,CUFF.40013.1	2 replicates	2 replicates	Found	Found
2389	1	7	19	88	I1M2K9	MIT	No Data	P:protein folding	GO:0005524 GO:0051082	23.3	F:ATP binding F:unfolded protein binding	lj_descr	[Master Protein] I1M2K9 I1M2K9_SOYBN Uncharacterized protein	Glycine max GN=Gma.28256 PE,94.54,0,Actin-like ATPase domain,NULL; Heat shock protein 70kD (HSP70), peptide-binding domain,NULL; prok_dn,CUFF.60757.1	Found	Found	Found	Found
3039	4	1	11	36	V7CUA5	CYT	C:cytosol	P:protein folding P:response to cadmium ion	GO:0005524 GO:0051082	23.3	F:ATP binding F:unfolded protein binding		[Master Protein] T-complex protein 1 subunit delta	Phaseolus vulgaris GN=PHAVU_002G326300g PE=3 SV=1	Not found	Not found	Found	Found
1275	5	11	11	27	G7IPS8	CYT	C:cytoplasm	P:protein folding	GO:0005524 GO:0051082	23.3	F:ATP binding F:unfolded protein binding		[Master Protein] T-complex protein 1 subunit gamma	Medicago truncatula GN=MTR_2g013540 PE=3 SV=2	Found	Not found	Found	Found
1643	3	1	16	75	V7CRB4	END	No Data	P:protein folding P:response to stress	GO:0005524 GO:0051082	23.3	F:ATP binding F:unfolded protein binding		[Master Protein] Uncharacterized protein OS=Phaseolus vulgaris GN=PHAVU_001G005200g PE=3 SV=1		Not found	Not found	Found	Found
3278	2	2	11	31	V7D1Z7	CYT	C:cytoplasm	P:protein folding	GO:0005524 GO:0051082	23.3	F:ATP binding F:unfolded protein binding		[Master Protein] Uncharacterized protein OS=Phaseolus vulgaris GN=PHAVU_001G256700g PE=3 SV=1		Not found	Not found	Found	Found
2441	1	2	15	71	V7CM26	MIT	No Data	P:protein folding	GO:0005524 GO:0051082	23.3	F:ATP binding F:unfolded protein binding		[Master Protein] Uncharacterized protein OS=Phaseolus vulgaris GN=PHAVU_002G215800g PE=3 SV=1		Found	2 replicates	Found	Found
264	3	5	24	94	V7C4I2	END	No Data	P:protein folding P:response to stress	GO:0005524 GO:0051082	23.3	F:ATP binding F:unfolded protein binding		[Master Protein] Uncharacterized protein OS=Phaseolus vulgaris GN=PHAVU_004G107700g PE=3 SV=1		Not found	Not found	Found	Found
3127	3	2	29	128	V7BD88	END	No Data	P:protein folding P:response to stress	GO:0005524 GO:0051082	23.3	F:ATP binding F:unfolded protein binding		[Master Protein] Uncharacterized protein OS=Phaseolus vulgaris GN=PHAVU_008G281400g PE=3 SV=1		Not found	Not found	Found	Found
1450	5	2	10	43	V7B9I0	END	No Data	P:protein folding P:response to stress	GO:0005524 GO:0051082	23.3	F:ATP binding F:unfolded protein binding		[Master Protein] Uncharacterized protein OS=Phaseolus vulgaris GN=PHAVU_008G285400g PE=3 SV=1		Not found	Not found	Found	Found
2824	3	3	12	54	V7AJW8	CYT	C:anchored component of plasma membrane C:cell wall C:cytosol	P:protein folding	GO:0005524 GO:0051082	23.3	F:ATP binding F:unfolded protein binding		[Master Protein] Uncharacterized protein OS=Phaseolus vulgaris GN=PHAVU_011G092200g PE=3 SV=1		Found	2 replicates	Found	Found
807	6	5	5	15	G7JFL4	NUC	C:cytoplasm	P:histidine biosynthetic process	GO:0003879 GO:0000287	13.1.7.1	F:ATP phosphoribosyltransferase activity F:magnesium ion binding		[Master Protein] ATP phosphoribosyltransferase catalytic subunit	Medicago truncatula GN=MTR_4g130680 PE=4 SV=1	Not found	Not found	Found	Found
3033	9	5	12	41	I1MJN2	MIT	C:integral component of membrane C:mitochondrial inner membrane	P:regulation of mitochondrial membrane permeability	GO:0005471	No Data	F:ATP:ADP antiporter activity	lj_descr	[Master Protein] I1MJN2 I1MJN2_SOYBN Uncharacterized protein	Glycine max GN=Gma.54719 PE,90.49,0,MITOCARRIER,Mitochondrial carrier protein; ADPTRNSLCASE,Adenine nucleotide translocator 1; SUBFAMILY,CUFF.41608.1	Not found	Not found	Found	Found
1083	1	1	1	1	G7KW94	NUC	No Data	P:response to stress	GO:0001671 GO:0051087	No Data	F:ATPase activator activity F:chaperone binding		[Master Protein] Activator of 90 kDa heat shock ATPase-like protein	Medicago truncatula GN=MTR_7g093500 PE=4 SV=1	Not found	Not found	1 replicate	Not found
1254	3	1	1	2	V7CVY6	NUC	No Data	P:response to stress	GO:0001671 GO:0051087	No Data	F:ATPase activator activity F:chaperone binding		[Master Protein] Uncharacterized protein OS=Phaseolus vulgaris GN=PHAVU_001G143800g PE=4 SV=1		Not found	Not found	2 replicates	2 replicates
1104	5	3	3	9	G7JEF1	NUC	No Data	No Data	GO:0042626	No Data	F:ATPase activity, coupled to transmembrane movement of substances		[Master Protein] Vacuolar ATP synthase subunit D, putative	Medicago truncatula GN=MTR_4g007030 PE=4 SV=1	Not found	Not found	Found	Found
165	6	2	2	3	V7BJK5	PLA	C:vacuolar proton-transporting V-type ATPase complex	P:proton transport	GO:0042626	No Data	F:ATPase activity, coupled to transmembrane movement of substances		[Master Protein] V-type proton ATPase subunit G	Phaseolus vulgaris GN=PHAVU_007G220600g PE=3 SV=1	Not found	Not found	Found	1 replicate
2956	2	1	1	1	V7B9U0	CYT/NUC	C:Ku70:Ku80 complex	P:double-strand break repair via nonhomologous end joining P:telomere maintenance	GO:0004003 GO:0003684 GO:0042162	28.2	F:ATP-dependent DNA helicase activity F:damaged DNA binding F:telomeric DNA binding		[Master Protein] Uncharacterized protein OS=Phaseolus vulgaris GN=PHAVU_007G001600g PE=4 SV=1		Not found	Not found	1 replicate	Not found
266	15	2	3	7	G7IRQ0	PLA	No Data	P:carbohydrate metabolic process	GO:0004565 GO:0030246	3.8	F:beta-galactosidase activity F:carbohydrate binding		[Master Protein] Beta-galactosidase	Medicago truncatula GN=MTR_2g094020 PE=3 SV=2	Not found	Not found	Found	Found
2342	1	1	1	3	G7LG20	NUC	C:beta-galactosidase complex	P:carbohydrate metabolic process	GO:0004565 GO:0030246	3.8	F:beta-galactosidase activity F:carbohydrate binding		[Master Protein] Glycoside hydrolase family 2 protein	Medicago truncatula GN=MTR_8g039160 PE=3 SV=1	Not found	Not found	Found	Found
2640	6	2	6	14	I1LL69	CYT	C:cell wall C:vacuole	P:carbohydrate metabolic process	GO:0004565 GO:0030246	3.8	F:beta-galactosidase activity F:carbohydrate binding	lj_descr	[Master Protein] I1LL69 I1LL69_SOYBN Beta-galactosidase	Glycine max GN=Gma.4099 PE=3 SV=1,87.49,0,GLYCOSYL_HYDROL_F35,Glycoside hydrolase, family 35, conserved site; GLHYDRLASE35,Glycoside hydrolase,CUFF.45375.2	2 replicates	Found	Found	Found
144	2	2	3	5	A0A072TYG8	NUC	No Data	P:carbohydrate metabolic process	GO:0004563 GO:0102148	No Data	F:beta-N-acetylhexosaminidase activity F:N-acetyl-beta-D-galactosaminidase activity		[Master Protein] Beta-hexosaminidase	Medicago truncatula GN=MTR_7g023060 PE=3 SV=1	2 replicates	Not found	2 replicates	Found
446	3	1	1	1	I3T266	NUC	C:cytoplasm C:microtubule	P:post-chaperonin tubulin folding pathway P:tubulin complex assembly	GO:0048487	No Data	F:beta-tubulin binding		[Master Protein] Tubulin-specific chaperone A	Lotus japonicus PE=2 SV=1	2 replicates	Not found	Found	Found
1396	1	1	1	2	G7L1W8	NUC	No Data	No Data	GO:0005509	No Data	F:calcium ion binding		[Master Protein] Calcium-binding EF hand protein, putative	Medicago truncatula GN=MTR_7g115070 PE=4 SV=1	Not found	Not found	2 replicates	Found
2476	6	3	3	15	A0A072VJB4	MIT	No Data	No Data	GO:0005509	No Data	F:calcium ion binding		[Master Protein] Calcium-binding EF-hand protein	Medicago truncatula GN=MTR_1g051895 PE=4 SV=1	2 replicates	Found	Found	Found
1937	5	1	1	1	G7KY76	CSK	No Data	No Data	GO:0005509	No Data	F:calcium ion binding		[Master Protein] EF hand calcium-binding family protein	Medicago truncatula GN=MTR_7g074020 PE=4 SV=1	Not found	Not found	1 replicate	Not found
194	3	1	8	36	I1K566	END	C:endoplasmic reticulum	P:protein folding	GO:0005509	No Data	F:calcium ion binding	lj_descr	[Master Protein] I1K566 I1K566_SOYBN Uncharacterized protein	Glycine max PE=3 SV=1,84.89,0,CALRETICULIN,Calreticulin/calnexin; CALRETICULIN_1,Calreticulin/calnexin, conserved site; CALRETICUL,CUFF.51803.1	Not found	Not found	Found	2 replicates
2363	3	1	1	6	I1LBL2	CYT	No Data	No Data	GO:0005509	No Data	F:calcium ion binding	lj_descr	[Master Protein] I1LBL2 I1LBL2_SOYBN Uncharacterized protein	Glycine max PE=4 SV=1,44.44,0.000009,EF-hand,NULL; no description,EF-hand-like domain; EF_HAND_1,EF-Hand 1, calcium-binding site; EF_hand,CUFF.14685.2	Not found	Not found	Found	Found
1886	4	1	6	21	I1LEE5	CYT	C:integral component of membrane	No Data	GO:0005509	No Data	F:calcium ion binding	lj_descr	[Master Protein] I1LEE5 I1LEE5_SOYBN Uncharacterized protein	Glycine max GN=Gma.41481 PE,91.13,0,EGF_CA,EGF-like calcium-binding, conserved site; Calcium-binding EGF-like domain,EGF-like calcium-bi,CUFF.56711.1	Not found	Not found	Found	2 replicates
3002	3	2	2	2	G7I9M5	CYT	C:integral component of membrane	No Data	GO:0005509	No Data	F:calcium ion binding		[Master Protein] Substrate carrier family protein	Medicago truncatula GN=MTR_1g095780 PE=3 SV=1	2 replicates	2 replicates	Found	Not found
1559	2	1	2	9	V7CJ46	NUC	No Data	No Data	GO:0005509	No Data	F:calcium ion binding		[Master Protein] Uncharacterized protein OS=Phaseolus vulgaris GN=PHAVU_002G060300g PE=4 SV=1		Not found	Not found	Found	Found
861	2	2	2	2	V7C9F6	NUC	No Data	P:regulation of transcription, DNA-templated	GO:0005509	No Data	F:calcium ion binding		[Master Protein] Uncharacterized protein OS=Phaseolus vulgaris GN=PHAVU_003G045700g PE=4 SV=1		2 replicates	1 replicate	Found	Found
3044	3	1	1	1	V7BMK4	NUC	No Data	No Data	GO:0005509	No Data	F:calcium ion binding		[Master Protein] Uncharacterized protein OS=Phaseolus vulgaris GN=PHAVU_006G105800g PE=4 SV=1		Not found	Not found	Found	2 replicates
1762	3	3	7	22	G7IEX3	NUC	C:integral component of membrane	No Data	GO:0005509	No Data	F:calcium ion binding		[Master Protein] Vacuolar-sorting receptor-like protein	Medicago truncatula GN=MTR_1g106940 PE=4 SV=2	2 replicates	Not found	Found	Found
1339	13	2	10	89	B7FJY0	PLA	No Data	No Data	GO:0005509 GO:0005544	No Data	F:calcium ion binding F:calcium-dependent phospholipid binding		[Master Protein] Annexin	Medicago truncatula GN=MTR_3g018780 PE=2 SV=1	Found	Found	Found	Found
2684	1	2	4	14	V5N971	NUC	No Data	No Data	GO:0005509 GO:0005544	No Data	F:calcium ion binding F:calcium-dependent phospholipid binding		[Master Protein] Annexin-like protein	Phaseolus vulgaris PE=2 SV=1	Not found	2 replicates	Found	Found
2185	2	1	1	1	G7I836	NUC	C:integral component of mitochondrial outer membrane	P:mitochondrion organization	GO:0005509 GO:0005525 GO:0003924	30.5	F:calcium ion binding F:GTP binding F:GTPase activity		[Master Protein] Mitochondrial Rho GTPase	Medicago truncatula GN=MTR_1g082870 PE=3 SV=1	Not found	Not found	Found	2 replicates
2800	1	1	1	2	G7IPW7	GOL	C:integral component of membrane	P:metabolic process	GO:0005509 GO:0004571	No Data	F:calcium ion binding F:mannosyl-oligosaccharide 1,2-alpha-mannosidase activity	lj_lotusbase_ncbi	[Master Protein] CUFF.60237.1		Not found	Not found	Found	2 replicates
1635	1	1	10	40	I1KVD8	PLA	C:membrane	P:lipid catabolic process P:phosphatidylcholine metabolic process	GO:0005509 GO:0070290 GO:0004630	11.9.3.1	F:calcium ion binding F:N-acylphosphatidylethanolamine-specific phospholipase D activity F:phospholipase D activity	lj_descr	[Master Protein] I1KVD8 I1KVD8_SOYBN Phospholipase D	Glycine max PE=3 SV=1,91.84,0,Phospholipase D/nuclease,NULL; C2 domain (Calcium/lipid-binding domain, CaLB),C2 calcium/lipid-bindi,CUFF.9105.1	Not found	Not found	Found	Found
2367	7	1	8	31	Q2HUA3	CYT/PLA	C:membrane	P:lipid catabolic process P:phosphatidylcholine metabolic process	GO:0005509 GO:0070290 GO:0004630	11.9.3.1	F:calcium ion binding F:N-acylphosphatidylethanolamine-specific phospholipase D activity F:phospholipase D activity		[Master Protein] Phospholipase D	Medicago truncatula GN=MTR_2g103730 PE=3 SV=1	Not found	Not found	Found	2 replicates
728	8	5	5	14	Q2HTY1	NUC	No Data	No Data	GO:0005509 GO:0016491	21.99	F:calcium ion binding F:oxidoreductase activity		[Master Protein] FAD-dependent pyridine nucleotide-disulphide oxidoreductase; Calcium-binding EF-hand	Medicago truncatula GN=MTR_4g091240 PE=4 SV=1	Not found	Not found	Found	Found
1058	3	1	8	45	T2DMV9	NUC/CYT	C:cytosol C:nucleus C:plasma membrane	P:post-embryonic root development	GO:0005509 GO:0019904	No Data	F:calcium ion binding F:protein domain specific binding		[Master Protein] 14-3-3 protein-like protein	Phaseolus vulgaris PE=2 SV=1	2 replicates	2 replicates	Found	Found
1464	7	2	9	60	A0A072VBW0	NUC/CYT	C:cytosol C:nucleus C:plasma membrane	P:post-embryonic root development	GO:0005509 GO:0019904	No Data	F:calcium ion binding F:protein domain specific binding		[Master Protein] General regulatory factor 2	Medicago truncatula GN=MTR_2g091225 PE=3 SV=1	Not found	Not found	Found	Found
1064	8	8	10	38	A0A072V1W7	END	C:endoplasmic reticulum C:integral component of membrane	P:protein folding	GO:0005509 GO:0051082	No Data	F:calcium ion binding F:unfolded protein binding		[Master Protein] Calnexin 2	Medicago truncatula GN=MTR_3g098430 PE=3 SV=1	Not found	Not found	Found	Found
24	3	4	7	30	G7I9H2	END	C:endoplasmic reticulum	P:protein folding	GO:0005509 GO:0051082	No Data	F:calcium ion binding F:unfolded protein binding		[Master Protein] Calreticulin	Medicago truncatula GN=MTR_1g083960 PE=2 SV=1	Not found	2 replicates	Found	Found
1347	4	1	6	28	V7CRP2	END	C:endoplasmic reticulum C:integral component of membrane	P:protein folding	GO:0005509 GO:0051082	No Data	F:calcium ion binding F:unfolded protein binding		[Master Protein] Uncharacterized protein OS=Phaseolus vulgaris GN=PHAVU_002G280300g PE=3 SV=1		Not found	Not found	Found	Found
3037	2	1	3	12	V7BGH4	END	C:endoplasmic reticulum	P:protein folding	GO:0005509 GO:0051082	No Data	F:calcium ion binding F:unfolded protein binding		[Master Protein] Uncharacterized protein OS=Phaseolus vulgaris GN=PHAVU_007G200800g PE=3 SV=1		2 replicates	Not found	Found	Found
1109	3	1	1	1	G7L8S3	PLA	C:endoplasmic reticulum C:integral component of membrane C:plasma membrane	P:cell fate specification P:embryo development ending in seed dormancy P:regulation of multicellular organism growth	GO:0004198	No Data	F:calcium-dependent cysteine-type endopeptidase activity		[Master Protein] Calpain family cysteine protease	Medicago truncatula GN=MTR_8g088520 PE=3 SV=2	2 replicates	Not found	1 replicate	Not found
1228	12	5	5	12	B7FKE2	MIT	No Data	P:'de novo' pyrimidine nucleobase biosynthetic process P:glutamine metabolic process	GO:0004088	No Data	F:carbamoyl-phosphate synthase (glutamine-hydrolyzing) activity		[Master Protein] Carbamoylphosphate synthase small subunit	Medicago truncatula GN=MTR_4g103830 PE=2 SV=1	2 replicates	Found	Found	Found
127	5	7	7	12	G7KTM5	NUC	C:integral component of membrane	No Data	GO:0030246	No Data	F:carbohydrate binding		[Master Protein] Carbohydrate-binding-like fold protein	Medicago truncatula GN=MTR_7g109730 PE=4 SV=2	2 replicates	Found	Found	Found
1984	1	1	2	187	A2A273	EXC	No Data	No Data	GO:0030246	No Data	F:carbohydrate binding		[Master Protein] Lectin (Fragment)	Phaseolus vulgaris GN=lec1 PE=3 SV=1	Not found	2 replicates	Found	Found
2887	5	3	3	11	G7KZD5	NUC	C:cytoplasm C:nucleus	P:defense response to bacterium P:stomatal closure	GO:0030246	No Data	F:carbohydrate binding		[Master Protein] Ricin-type beta-trefoil lectin domain protein	Medicago truncatula GN=MTR_7g085240 PE=4 SV=2	2 replicates	Found	Found	Found
2920	8	4	4	13	G7IN18	NUC	No Data	P:carbohydrate metabolic process	GO:0030246 GO:0047938	No Data	F:carbohydrate binding F:glucose-6-phosphate 1-epimerase activity		[Master Protein] Aldose 1-epimerase family protein	Medicago truncatula GN=MTR_2g036810 PE=4 SV=1	2 replicates	Found	Found	Found
1137	1	1	1	1	I3SYV6	NUC	No Data	P:carbohydrate metabolic process	GO:0030246 GO:0047938	No Data	F:carbohydrate binding F:glucose-6-phosphate 1-epimerase activity	lj_descr	[Master Protein] I3SYV6 I3SYV6_LOTJA Uncharacterized protein	Lotus japonicus PE=2 SV=1,98.4,0,Galactose mutarotase-like,Glycoside hydrolase-type carbohydrate-binding; no description,Glycoside hy,CUFF.37769.1	Not found	Not found	Found	Found
1589	9	7	7	21	I1KWV4	NUC	No Data	P:carbohydrate metabolic process	GO:0030246 GO:0004553	10.6.1 10.6.2 26.3 26.4	F:carbohydrate binding F:hydrolase activity, hydrolyzing O-glycosyl compounds	lj_descr	[Master Protein] I1KWV4 I1KWV4_SOYBN Uncharacterized protein	Glycine max GN=Gma.9128 PE=,88.25,0,ALPHA-GLUCOSIDASE,NULL; ALPHA-GLUCOSIDASE,Glycoside hydrolase, family 31; (Trans)glycosidases,Glycos,CUFF.36701.1	Found	Found	Found	Found
496	6	2	2	3	A0A072UDZ0	CYT	C:integral component of membrane	P:carbohydrate metabolic process	GO:0030246 GO:0004553	10.6.1 10.6.2 26.3 26.4	F:carbohydrate binding F:hydrolase activity, hydrolyzing O-glycosyl compounds		[Master Protein] Neutral alpha-glucosidase	Medicago truncatula GN=MTR_5g026610 PE=3 SV=1	Not found	Not found	2 replicates	Found
838	1	1	3	8	V7AZU6	PLA	No Data	P:carbohydrate metabolic process	GO:0030246 GO:0004553	10.6.1 10.6.2 26.3 26.4	F:carbohydrate binding F:hydrolase activity, hydrolyzing O-glycosyl compounds		[Master Protein] Uncharacterized protein OS=Phaseolus vulgaris GN=PHAVU_009G153400g PE=3 SV=1		Not found	Not found	Found	Found
706	21	1	2	70	Q01807	PLA	No Data	No Data	GO:0030246 GO:0046872	15 15.2 15.3	F:carbohydrate binding F:metal ion binding		[Master Protein] Truncated lectin 2	Medicago truncatula GN=LEC2 PE=3 SV=1	Found	Found	Found	Found
570	1	1	1	6	I1LWR1	PLA	C:integral component of membrane	P:glucose import	GO:0005351 GO:0005355	No Data	F:carbohydrate:proton symporter activity F:glucose transmembrane transporter activity	lj_descr	[Master Protein] I1LWR1 I1LWR1_SOYBN Uncharacterized protein	Glycine max GN=Gma.42278 PE,88.53,0,SUGAR_TRANSPORT_1,Sugar transporter, conserved site; SUGAR_TRANSPORT_2,Sugar transporter, conserved ,CUFF.30437.1	Not found	2 replicates	Found	Found
1345	1	1	1	1	V7AWR7	CYT	No Data	No Data	GO:0016846	16.5.99.1	F:carbon-sulfur lyase activity		[Master Protein] Uncharacterized protein OS=Phaseolus vulgaris GN=PHAVU_009G175300g PE=4 SV=1		Not found	Not found	1 replicate	Not found
590	8	2	2	3	A0A072VJD5	NUC	C:cytoplasm	P:formaldehyde catabolic process	GO:0052689 GO:0018738	No Data	F:carboxylic ester hydrolase activity F:S-formylglutathione hydrolase activity		[Master Protein] S-formylglutathione hydrolase	Medicago truncatula GN=MTR_1g052175 PE=3 SV=1	Not found	Not found	Found	2 replicates
2388	5	3	9	43	G7IKA3	NUC	No Data	No Data	GO:0016831 GO:0000287 GO:0030976	No Data	F:carboxy-lyase activity F:magnesium ion binding F:thiamine pyrophosphate binding		[Master Protein] Pyruvate decarboxylase	Medicago truncatula GN=MTR_2g015560 PE=3 SV=1	Not found	Not found	Found	Found
1200	5	2	8	37	V7BQ03	NUC	No Data	No Data	GO:0016831 GO:0000287 GO:0030976	No Data	F:carboxy-lyase activity F:magnesium ion binding F:thiamine pyrophosphate binding		[Master Protein] Uncharacterized protein OS=Phaseolus vulgaris GN=PHAVU_006G177600g PE=3 SV=1		2 replicates	Not found	Found	Found
1925	5	4	5	19	G7LCZ9	CYT	No Data	No Data	GO:0004180 GO:0008236	29.5.5	F:carboxypeptidase activity F:serine-type peptidase activity		[Master Protein] Serine carboxypeptidase S28 family protein	Medicago truncatula GN=MTR_8g076210 PE=4 SV=1	Not found	Found	Found	Found
1813	5	2	4	13	T2DN96	POX	No Data	P:hydrogen peroxide catabolic process P:response to oxidative stress	GO:0004096 GO:0020037 GO:0046872	21.6 15 15.2 15.3	F:catalase activity F:heme binding F:metal ion binding		[Master Protein] Catalase	Phaseolus vulgaris PE=2 SV=1	Not found	Found	Found	Found
195	1	1	1	1	A0A072UN08	CYT	No Data	P:heat acclimation P:posttranscriptional regulation of gene expression	GO:0003824	No Data	F:catalytic activity		[Master Protein] (2R)-phospho-3-sulfolactate synthase ComA	Medicago truncatula GN=MTR_4g092110 PE=4 SV=1	Not found	Not found	Found	2 replicates
554	1	2	2	6	A0A072VR03	PLA	No Data	No Data	GO:0003824	No Data	F:catalytic activity		[Master Protein] 2,4-dihydroxyhept-2-ene-1,7-dioic acid aldolase, putative	Medicago truncatula GN=MTR_1g031790 PE=4 SV=1	Not found	Not found	Found	2 replicates
2671	6	10	14	48	G7JI82	NUC	C:integral component of membrane	P:metabolic process	GO:0003824	No Data	F:catalytic activity		[Master Protein] Bacterial long-chain fatty acid CoA synthetase	Medicago truncatula GN=MTR_3g082660 PE=4 SV=1	2 replicates	Not found	Found	Found
1210	1	1	1	5	G7J5N0	CYT	C:cytoplasm	P:protein folding	GO:0003824	No Data	F:catalytic activity		[Master Protein] Chaperonin GroS	Medicago truncatula GN=MTR_3g089960 PE=4 SV=1	Not found	Not found	Found	Found
67	8	2	7	12	G7LBG6	PLA	No Data	P:trehalose biosynthetic process	GO:0003824	No Data	F:catalytic activity	lj_descr	[Master Protein] G7LBG6 G7LBG6_MEDTR Alpha,alpha-trehalose-phosphate synthase	Medicago truncatula GN=MTR_8g1057,90.88,0,seg,NULL; TREHALOSE-6-PHOSPHATE SYNTHASE,NULL; UDP-Glycosyltransferase/glycogen phosphorylase,NULL; ,CUFF.52349.1	Not found	1 replicate	2 replicates	2 replicates
3220	2	1	2	2	I1JR16	NUC	No Data	No Data	GO:0003824	No Data	F:catalytic activity	lj_descr	[Master Protein] I1JR16 I1JR16_SOYBN Uncharacterized protein	Glycine max GN=Gma.35508 PE,82.64,0,SUBFAMILY NOT NAMED,NULL; CYSTEINE DESULFURYLASE,NULL; seg,NULL; Aminotran_5,Aminotransferase, class,CUFF.33419.1	Not found	Not found	Found	2 replicates
1263	1	1	1	4	I1KRC7	CYT/NUC	No Data	P:metabolic process	GO:0003824	No Data	F:catalytic activity	lj_descr	[Master Protein] I1KRC7 I1KRC7_SOYBN Uncharacterized protein	Glycine max PE=4 SV=1,81.42,0,coiled-coil,NULL; PP2C-like,Protein phosphatase 2C-like; PP2C,Protein phosphatase 2C, manganese/magn,CUFF.46809.1	Not found	Not found	Found	Found
1840	3	3	7	12	I1NDV3	MIT	No Data	No Data	GO:0003824	No Data	F:catalytic activity	lj_descr	[Master Protein] I1NDV3 I1NDV3_SOYBN Uncharacterized protein	Glycine max PE=4 SV=1,88.19,0,FAMILY NOT NAMED,NULL; seg,NULL; Acetyl-CoA synthetase-like,NULL; AMP_BINDING,AMP-binding, conserved,CUFF.57665.1	2 replicates	Not found	Found	Found
2901	3	1	2	4	G7KWF1	NUC	No Data	No Data	GO:0003824	No Data	F:catalytic activity		[Master Protein] Isopenicillin N epimerase-like protein	Medicago truncatula GN=MTR_7g111540 PE=4 SV=1	Not found	Not found	Found	2 replicates
3010	4	2	6	22	G7KRS7	CYT	No Data	No Data	GO:0003824	No Data	F:catalytic activity		[Master Protein] Spermatogenesis-associated-like protein	Medicago truncatula GN=MTR_7g108310 PE=4 SV=2	Not found	Not found	Found	Found
791	11	3	8	19	A0A072VR84	NUC	No Data	P:trehalose biosynthetic process	GO:0003824	No Data	F:catalytic activity		[Master Protein] Trehalose-6-phosphate synthase domain protein	Medicago truncatula GN=MTR_1g032730 PE=4 SV=1	Not found	Not found	Found	Found
82	1	1	1	1	V7CTB2	CYT	No Data	P:metabolic process	GO:0003824	No Data	F:catalytic activity		[Master Protein] Uncharacterized protein OS=Phaseolus vulgaris GN=PHAVU_001G063600g PE=4 SV=1		2 replicates	Not found	Found	2 replicates
1150	6	1	5	21	V7D0M9	NUC	No Data	No Data	GO:0003824	No Data	F:catalytic activity		[Master Protein] Uncharacterized protein OS=Phaseolus vulgaris GN=PHAVU_001G204000g PE=4 SV=1		Not found	Not found	Found	Found
379	5	1	3	12	V7C2A1	NUC	No Data	P:metabolic process	GO:0003824	No Data	F:catalytic activity		[Master Protein] Uncharacterized protein OS=Phaseolus vulgaris GN=PHAVU_004G114600g PE=4 SV=1		Not found	Not found	2 replicates	Found
463	5	1	1	1	V7BM69	NUC	No Data	P:metabolic process	GO:0003824	No Data	F:catalytic activity		[Master Protein] Uncharacterized protein OS=Phaseolus vulgaris GN=PHAVU_006G094000g PE=4 SV=1		Not found	Not found	1 replicate	Not found
130	1	1	2	6	V7BGE2	PLA	No Data	No Data	GO:0003824	No Data	F:catalytic activity		[Master Protein] Uncharacterized protein OS=Phaseolus vulgaris GN=PHAVU_007G198000g PE=4 SV=1		Not found	Not found	Found	Found
1798	1	2	2	15	V7AZN3	NUC	No Data	No Data	GO:0003824	No Data	F:catalytic activity		[Master Protein] Uncharacterized protein OS=Phaseolus vulgaris GN=PHAVU_008G002900g PE=4 SV=1		Not found	Not found	Found	Found
625	3	1	1	4	V7AUI4	NUC	No Data	P:nucleoside metabolic process	GO:0003824	No Data	F:catalytic activity		[Master Protein] Uncharacterized protein OS=Phaseolus vulgaris GN=PHAVU_009G000600g PE=4 SV=1		Not found	Not found	Found	Found
1981	1	1	1	4	V7ANP9	PLA/CYT	No Data	No Data	GO:0003824	No Data	F:catalytic activity		[Master Protein] Uncharacterized protein OS=Phaseolus vulgaris GN=PHAVU_010G088900g PE=4 SV=1		2 replicates	2 replicates	Found	Found
1177	5	1	5	7	G7LDW3	NUC	No Data	No Data	GO:0003824	No Data	F:catalytic activity		[Master Protein] UPF0261 SACE-like protein	Medicago truncatula GN=MTR_8g076950 PE=4 SV=1	Not found	Not found	Found	2 replicates
1392	9	3	3	11	G7JFN2	CYT	No Data	No Data	GO:0003824 GO:0050662	No Data	F:catalytic activity F:coenzyme binding		[Master Protein] Cinnamoyl-CoA reductase	Medicago truncatula GN=MTR_4g009040 PE=4 SV=2	Not found	Not found	Found	Found
2736	4	2	4	10	G7KEC3	CYT	C:cytosol	No Data	GO:0003824 GO:0050662	No Data	F:catalytic activity F:coenzyme binding		[Master Protein] Cinnamoyl-CoA reductase-like protein	Medicago truncatula GN=MTR_5g072620 PE=4 SV=1	Not found	2 replicates	Found	Found
183	3	1	5	28	I1LTQ1	MIT	No Data	No Data	GO:0003824 GO:0050662	No Data	F:catalytic activity F:coenzyme binding	lj_descr	[Master Protein] I1LTQ1 I1LTQ1_SOYBN Uncharacterized protein	Glycine max PE=4 SV=1,94.95,0,no description,NAD(P)-binding domain; no description,NULL; DTDP-GLUCOSE 4-6-DEHYDRATASE,NULL; NAD DE,CUFF.42272.1	Not found	Not found	Found	Found
636	10	4	8	40	A0A072ULI6	MIT	No Data	No Data	GO:0003824 GO:0050662	No Data	F:catalytic activity F:coenzyme binding		[Master Protein] UDP-D-apiose/UDP-D-xylose synthase	Medicago truncatula GN=MTR_4g056100 PE=4 SV=1	Not found	Not found	Found	Found
1397	17	1	2	8	V7BVE8	NUC	No Data	No Data	GO:0003824 GO:0050662	No Data	F:catalytic activity F:coenzyme binding		[Master Protein] Uncharacterized protein OS=Phaseolus vulgaris GN=PHAVU_005G034700g PE=4 SV=1		Not found	Not found	Found	2 replicates
2013	3	1	2	6	V7B9D4	NUC	No Data	No Data	GO:0003824 GO:0050662	No Data	F:catalytic activity F:coenzyme binding		[Master Protein] Uncharacterized protein OS=Phaseolus vulgaris GN=PHAVU_008G257800g PE=4 SV=1		Not found	Not found	Found	Found
2345	13	2	3	6	V7AE64	NUC	No Data	No Data	GO:0003824 GO:0050662	No Data	F:catalytic activity F:coenzyme binding		[Master Protein] Uncharacterized protein OS=Phaseolus vulgaris GN=PHAVU_011G022300g PE=4 SV=1		2 replicates	Not found	Found	Found
69	1	1	1	1	A0A072VFB2	NUC	No Data	P:metabolic process	GO:0003824 GO:0003676	No Data	F:catalytic activity F:nucleic acid binding		[Master Protein] Small RNA degrading nuclease	Medicago truncatula GN=MTR_1g029410 PE=4 SV=1	Not found	1 replicate	Not found	Not found
2542	3	2	2	6	Q45FF2	CYT/PLA	C:cytosol C:endomembrane system C:plasma membrane	P:cellular amino acid metabolic process P:chlorophyll metabolic process P:hyperosmotic salinity response P:pyridoxal phosphate biosynthetic process P:response to lipid hydroperoxide P:response to non-ionic osmotic stress P:response to UV-B	GO:0003824 GO:0046982 GO:0042803	No Data	F:catalytic activity F:protein heterodimerization activity F:protein homodimerization activity		[Master Protein] Pyridoxal biosynthesis protein PDX1, putative	Medicago truncatula GN=MTR_2g017520 PE=2 SV=1	2 replicates	2 replicates	Found	Found
1708	1	1	1	1	V7ARW9	NUC	No Data	P:biosynthetic process	GO:0003824 GO:0030170	No Data	F:catalytic activity F:pyridoxal phosphate binding		[Master Protein] Uncharacterized protein OS=Phaseolus vulgaris GN=PHAVU_010G123200g PE=4 SV=1		Not found	Not found	1 replicate	Not found
1255	6	2	2	12	G7KWQ5	GOL	C:integral component of membrane	No Data	GO:0003824 GO:0022857	No Data	F:catalytic activity F:transmembrane transporter activity		[Master Protein] Phosphoenolpyruvate phosphomutase	Medicago truncatula GN=MTR_7g006100 PE=4 SV=2	Found	Found	Found	2 replicates
2654	26	2	4	12	Q2HSS5	PLA	C:integral component of membrane	P:cellulose catabolic process	GO:0008810 GO:0016740	23.3.1.2	F:cellulase activity F:transferase activity		[Master Protein] Endoglucanase	Medicago truncatula GN=MTR_2g028480 PE=3 SV=1	2 replicates	Not found	Found	Found
3268	12	1	2	10	C6TDZ1	PLA	C:integral component of membrane	No Data	GO:0015267	No Data	F:channel activity	lj_descr	[Master Protein] C6TDZ1 C6TDZ1_SOYBN Uncharacterized protein	Glycine max GN=Gma.55035 PE,86.67,0,Aquaporin-like,Aquaporin-like; MIP,Major intrinsic protein, conserved site; MIP,Major intrinsic prot,CUFF.45374.1	Not found	Not found	1 replicate	Not found
2932	20	2	3	15	G7IRS0	PLA	C:integral component of membrane	No Data	GO:0015267	No Data	F:channel activity		[Master Protein] Major intrinsic protein (MIP) family transporter	Medicago truncatula GN=MTR_2g094270 PE=3 SV=1	Not found	Not found	Found	1 replicate
2278	5	3	3	21	Q2HV44	PLA	C:integral component of membrane	No Data	GO:0015267	No Data	F:channel activity	lj_descr	[Master Protein] Q2HV44 Q2HV44_MEDTR Aquaporin PIP2-1	Medicago truncatula GN=MTR_7g101190 PE=3 SV=1,88.58,0,no description,Aquaporin-like; MIP,Major intrinsic protein, conserved site; MINTRINSICP,Major intrin,CUFF.32760.1	Not found	Not found	Found	Found
2090	3	1	1	4	G7J999	EXC	C:integral component of membrane	P:carbohydrate metabolic process P:cell wall macromolecule catabolic process P:chitin catabolic process	GO:0008061 GO:0004568	No Data	F:chitin binding F:chitinase activity		[Master Protein] Chitinase (Class I) / Hevein	Medicago truncatula GN=MTR_3g118390 PE=4 SV=2	Not found	2 replicates	2 replicates	Not found
3038	2	2	2	3	G7LA76	EXC	No Data	P:carbohydrate metabolic process P:cell wall macromolecule catabolic process P:chitin catabolic process	GO:0008061 GO:0004568	No Data	F:chitin binding F:chitinase activity		[Master Protein] Chitinase (Class Ib) / Hevein	Medicago truncatula GN=MTR_8g074330 PE=2 SV=2	Not found	Not found	Found	2 replicates
1314	1	1	1	2	Q7X9F5	EXC	No Data	P:carbohydrate metabolic process P:cell wall macromolecule catabolic process P:chitin catabolic process	GO:0008061 GO:0004568	No Data	F:chitin binding F:chitinase activity	lj_descr	[Master Protein] Q7X9F5 Q7X9F5_9FABA Class Ia chitinase	Galega orientalis PE=2 SV=1,73.63,0,seg,NULL; Chitin binding domain,Chitin-binding, type 1; Glyco_hydro_19,Glycoside hydrolase, family 1,CUFF.30466.1	2 replicates	2 replicates	Found	Found
3183	1	1	1	2	I1JXB2	PLA	C:nucleus	No Data	GO:0003682 GO:0003886 GO:0003677	28.1	F:chromatin binding F:DNA (cytosine-5-)-methyltransferase activity F:DNA binding	lj_descr	[Master Protein] I1JXB2 I1JXB2_SOYBN Cytosine-specific methyltransferase	Glycine max GN=Gma.13821 PE=3 SV=1,72.47,0,Bromo adjacent homology domain,Bromo adjacent homology (BAH) domain; DNA (CYTOSINE-5)-METHYLTRANSFER,CUFF.22357.1	Not found	Not found	Found	Not found
581	6	5	5	11	A0A072VPZ8	CYT	No Data	P:lignin biosynthetic process	GO:0045551 GO:0008270	16.2.1.10 16.8.4.1	F:cinnamyl-alcohol dehydrogenase activity F:zinc ion binding		[Master Protein] Cinnamyl alcohol dehydrogenase-like protein	Medicago truncatula GN=MTR_1g107425 PE=3 SV=1	2 replicates	Not found	Found	Found
2526	4	4	5	12	A0A072V8L1	MIT	No Data	P:tricarboxylic acid cycle	GO:0004108	6.1 8.1.2	F:citrate (Si)-synthase activity		[Master Protein] Citrate synthase	Medicago truncatula GN=MTR_2g061630 PE=3 SV=1	2 replicates	Found	Found	Found
799	1	1	2	3	I1KTQ4	MIT	No Data	P:tricarboxylic acid cycle	GO:0004108	6.1 8.1.2	F:citrate (Si)-synthase activity	lj_descr	[Master Protein] I1KTQ4 I1KTQ4_SOYBN Citrate synthase	Glycine max PE=3 SV=1,92.58,0,SUBFAMILY NOT NAMED,NULL; CITRATE SYNTHASE,Citrate synthase-like; no description,Citrate synthase-li,CUFF.41680.1	Not found	Not found	Found	1 replicate
393	1	1	1	7	G8A2H3	NUC	No Data	P:DNA repair	GO:0140078 GO:0140080 GO:0046872 GO:0004518	15 15.2 15.3	F:class I DNA-(apurinic or apyrimidinic site) lyase activity F:class III/IV DNA-(apurinic or apyrimidinic site) lyase activity F:metal ion binding F:nuclease activity		[Master Protein] DNA-(apurinic or apyrimidinic site) lyase	Medicago truncatula GN=MTR_3g075220 PE=3 SV=1	2 replicates	Found	Found	Found
2245	4	2	2	3	A0A072VAY5	PLA	C:clathrin adaptor complex C:clathrin-coated pit	P:clathrin-dependent endocytosis P:intracellular protein transport	GO:0035615	No Data	F:clathrin adaptor activity		[Master Protein] Adaptor protein complex AP-2, alpha subunit	Medicago truncatula GN=MTR_2g084610 PE=4 SV=1	Not found	Not found	2 replicates	Found
2725	5	9	9	16	G7JQK3	NUC	C:clathrin adaptor complex	P:intracellular protein transport P:vesicle-mediated transport	GO:0030276	No Data	F:clathrin binding		[Master Protein] Beta-adaptin-like protein	Medicago truncatula GN=MTR_4g076210 PE=3 SV=1	Not found	Not found	Found	Found
2518	4	3	37	113	W8E7A2	NUC	C:clathrin coat of coated pit C:clathrin coat of trans-Golgi network vesicle C:clathrin complex	P:clathrin coat assembly P:intracellular protein transport P:vesicle-mediated transport	GO:0032051 GO:0005198	No Data	F:clathrin light chain binding F:structural molecule activity		[Master Protein] Clathrin heavy chain	Lotus japonicus GN=CHC2 PE=2 SV=1	Not found	Not found	Found	Found
3271	1	1	1	1	A5ADJ2	MIT	C:chloroplast C:mitochondrion	P:cytidine to uridine editing P:mitochondrial mRNA modification	GO:0050897	No Data	F:cobalt ion binding	lj_descr	[Master Protein] A5ADJ2 A5ADJ2_VITVI Putative uncharacterized protein	Vitis vinifera GN=,39.6,0.0008,seg,NULL; FAMILY NOT NAMED,NULL,CUFF.42122.1	Not found	Not found	Found	Not found
2576	1	1	2	4	V7CRL2	NUC	C:mitochondrion	P:response to organic substance	GO:0050897 GO:0016491 GO:0008270	21.99	F:cobalt ion binding F:oxidoreductase activity F:zinc ion binding		[Master Protein] Uncharacterized protein OS=Phaseolus vulgaris GN=PHAVU_002G277900g PE=3 SV=1		Not found	Not found	Found	Not found
2413	4	3	4	6	G7LFT6	CYT	C:mitochondrion	P:response to organic substance	GO:0050897 GO:0016491 GO:0008270	21.99	F:cobalt ion binding F:oxidoreductase activity F:zinc ion binding		[Master Protein] Zn-dependent alcohol dehydrogenase family protein	Medicago truncatula GN=MTR_8g095220 PE=4 SV=1	Not found	Not found	Found	Found
317	5	2	3	29	I3SDG7	MIT	C:chloroplast C:mitochondrial proton-transporting ATP synthase complex C:plasma membrane	P:ATP synthesis coupled proton transport	GO:0050897 GO:0046933 GO:0008270	9.9	F:cobalt ion binding F:proton-transporting ATP synthase activity, rotational mechanism F:zinc ion binding		[Master Protein] F0F1-type ATP synthase, delta subunit	Medicago truncatula GN=MTR_3g028730 PE=2 SV=1	Not found	Not found	Found	Found
152	2	1	2	14	U5U060	MIT	C:chloroplast C:mitochondrial proton-transporting ATP synthase complex C:plasma membrane	P:ATP synthesis coupled proton transport	GO:0050897 GO:0046933 GO:0008270	9.9	F:cobalt ion binding F:proton-transporting ATP synthase activity, rotational mechanism F:zinc ion binding		[Master Protein] Oligomycin sensitivity conferring protein	Phaseolus vulgaris GN=PHAVU_005G021000g PE=2 SV=1	2 replicates	2 replicates	Found	Found
1577	2	1	1	1	V7AWY5	CYT	C:cytosol	P:response to wounding P:steroid metabolic process P:xylem and phloem pattern formation	GO:0050662 GO:0035671	No Data	F:coenzyme binding F:enone reductase activity		[Master Protein] Uncharacterized protein OS=Phaseolus vulgaris GN=PHAVU_009G070100g PE=4 SV=1		Not found	Not found	Found	2 replicates
936	3	1	5	11	I1L759	PLA	No Data	P:nucleotide-sugar biosynthetic process	GO:0050662 GO:0016491	21.99	F:coenzyme binding F:oxidoreductase activity	lj_descr	[Master Protein] I1L759 I1L759_SOYBN Uncharacterized protein	Glycine max GN=Gma.56416 PE,91.67,0,NAD(P)-binding Rossmann-fold domains,NULL; no description,NAD(P)-binding domain; no description,NULL,CUFF.57744.1	Not found	Not found	Found	2 replicates
2809	1	1	1	2	A0A072UHJ3	PLA	No Data	No Data	GO:0048037	No Data	F:cofactor binding		[Master Protein] Pyridoxamine 5'-phosphate oxidase family protein	Medicago truncatula GN=MTR_4g007990 PE=4 SV=1	Not found	Not found	2 replicates	Not found
2511	2	1	3	22	G7KKB4	MIT	C:mitochondrion	P:tricarboxylic acid cycle	GO:0048037 GO:0000166 GO:0004775	23 8.1.6	F:cofactor binding F:nucleotide binding F:succinate-CoA ligase (ADP-forming) activity		[Master Protein] Succinate--CoA ligase [ADP-forming] subunit alpha, mitochondrial	Medicago truncatula GN=MTR_6g077820 PE=3 SV=1	Found	Found	Found	Found
1411	3	1	3	15	V7C6K2	MIT	C:mitochondrion	P:tricarboxylic acid cycle	GO:0048037 GO:0000166 GO:0004775	23 8.1.6	F:cofactor binding F:nucleotide binding F:succinate-CoA ligase (ADP-forming) activity		[Master Protein] Uncharacterized protein OS=Phaseolus vulgaris GN=PHAVU_004G139300g PE=3 SV=1		Not found	Not found	Found	Found
3099	5	2	3	10	G9JLV1	MIT	C:integral component of membrane C:mitochondrial inner membrane C:respiratory chain	No Data	GO:0005507 GO:0004129	9.7	F:copper ion binding F:cytochrome-c oxidase activity		[Master Protein] Cytochrome c oxidase subunit 2	Lotus japonicus GN=cox2 PE=3 SV=1	Not found	Not found	Found	Found
657	3	5	8	19	G7IRL3	NUC	C:chloroplast stroma	P:branched-chain amino acid biosynthetic process P:embryo sac development P:pollen development P:response to salt stress P:root development	GO:0005507 GO:0004160	No Data	F:copper ion binding F:dihydroxy-acid dehydratase activity		[Master Protein] Dihydroxyacid dehydratase	Medicago truncatula GN=MTR_2g089340 PE=3 SV=1	2 replicates	Found	Found	Found
119	1	2	5	16	V7BRV6	CYT	C:chloroplast stroma	P:branched-chain amino acid biosynthetic process P:embryo sac development P:pollen development P:response to salt stress P:root development	GO:0005507 GO:0004160	No Data	F:copper ion binding F:dihydroxy-acid dehydratase activity		[Master Protein] Uncharacterized protein OS=Phaseolus vulgaris GN=PHAVU_006G152700g PE=3 SV=1		2 replicates	Found	Found	Found
896	3	1	5	17	G7JTY4	NUC	C:chloroplast stroma	P:biosynthetic process P:response to cytokinin P:systemic acquired resistance, salicylic acid mediated signaling pathway	GO:0005507 GO:0010285 GO:0030170	13.1.3.5.3	F:copper ion binding F:L,L-diaminopimelate aminotransferase activity F:pyridoxal phosphate binding		[Master Protein] LL-diaminopimelate aminotransferase	Medicago truncatula GN=MTR_4g092620 PE=3 SV=1	Not found	Not found	Found	Found
951	1	1	5	20	V7CPC8	CYT	C:chloroplast stroma	P:biosynthetic process P:response to cytokinin P:systemic acquired resistance, salicylic acid mediated signaling pathway	GO:0005507 GO:0010285 GO:0030170	13.1.3.5.3	F:copper ion binding F:L,L-diaminopimelate aminotransferase activity F:pyridoxal phosphate binding		[Master Protein] Uncharacterized protein OS=Phaseolus vulgaris GN=PHAVU_002G217100g PE=3 SV=1		Not found	2 replicates	Found	Found
1513	16	4	5	21	B7FLF1	NUC	No Data	No Data	GO:0005507 GO:0016491	21.99	F:copper ion binding F:oxidoreductase activity	lj_descr	[Master Protein] B7FLF1 B7FLF1_MEDTR Putative uncharacterized protein	Medicago truncatul,91.36,0,PECTINESTERASE,NULL; MULTI-COPPER OXIDASE,NULL; no description,Cupredoxin; Cupredoxins,Cupredoxin; C,CUFF.28772.1	2 replicates	Found	Found	Found
2129	10	2	3	6	A2Q4H7	NUC	No Data	No Data	GO:0005507 GO:0016491	21.99	F:copper ion binding F:oxidoreductase activity		[Master Protein] L-ascorbate oxidase-like protein	Medicago truncatula GN=MTR_2g088080 PE=4 SV=1	Not found	Found	Found	Found
2353	4	1	2	7	V7BV13	NUC	C:integral component of membrane	P:amine metabolic process	GO:0005507 GO:0008131 GO:0048038	No Data	F:copper ion binding F:primary amine oxidase activity F:quinone binding		[Master Protein] Amine oxidase	Phaseolus vulgaris GN=PHAVU_005G023500g PE=3 SV=1	Not found	Not found	1 replicate	Found
273	2	1	1	1	G7KFC7	NUC	No Data	P:porphyrin-containing compound biosynthetic process	GO:0004109	19.8	F:coproporphyrinogen oxidase activity		[Master Protein] Coproporphyrinogen III oxidase	Medicago truncatula GN=MTR_5g098800 PE=4 SV=1	Not found	Not found	2 replicates	2 replicates
159	3	2	2	11	I3SSK7	CYT	No Data	P:cyanate metabolic process	GO:0008824 GO:0043565	No Data	F:cyanate hydratase activity F:sequence-specific DNA binding		[Master Protein] Cyanate hydratase	Medicago truncatula GN=CYN PE=2 SV=1	Found	Found	Found	Found
699	6	1	2	4	V7BCG5	CYT/MIT	No Data	P:cysteine biosynthetic process from serine	GO:0004124	13.1.5.3.1	F:cysteine synthase activity		[Master Protein] Cysteine synthase	Phaseolus vulgaris GN=PHAVU_007G057600g PE=3 SV=1	Not found	Not found	2 replicates	2 replicates
1094	3	1	2	2	G7JNN9	MIT/CYT	No Data	P:cysteine biosynthetic process from serine	GO:0004124 GO:0016829	13.1.5.3.1	F:cysteine synthase activity F:lyase activity		[Master Protein] O-acetylserine (Thiol) lyase	Medicago truncatula GN=MTR_4g087520 PE=4 SV=2	2 replicates	Found	Found	Found
111	2	2	2	10	G7LID2	CYT	C:integral component of membrane	No Data	GO:0004869 GO:0008233	29.5	F:cysteine-type endopeptidase inhibitor activity F:peptidase activity		[Master Protein] Cysteine proteinase inhibitor	Medicago truncatula GN=MTR_8g041410 PE=3 SV=1	Found	Found	Found	Found
1361	3	1	1	4	I1K9P8	NUC	No Data	P:proteolysis	GO:0008234	No Data	F:cysteine-type peptidase activity	lj_descr	[Master Protein] I1K9P8 I1K9P8_SOYBN Uncharacterized protein	Glycine max PE=4 SV=1,64.07,0,ULP_PROTEASE,Peptidase C48, SUMO/Sentrin/Ubl1; seg,NULL; Peptidase_C48,Peptidase C48, SUMO/Sentrin/U,CUFF.27558.3	2 replicates	Found	Found	Found
2477	2	1	1	2	A0A072UKE3	PLA	No Data	No Data	GO:0008234	No Data	F:cysteine-type peptidase activity		[Master Protein] Papain family cysteine protease	Medicago truncatula GN=MTR_4g065077 PE=3 SV=1	Not found	Not found	2 replicates	2 replicates
1277	2	1	1	1	G9JLU6	CYT	C:integral component of membrane C:mitochondrion	P:aerobic electron transport chain	GO:0004129	9.7	F:cytochrome-c oxidase activity		[Master Protein] Cytochrome c oxidase subunit 3	Lotus japonicus GN=cox3 PE=2 SV=1	Not found	Not found	1 replicate	Not found
2322	1	1	1	6	I3ST38	MIT	C:mitochondrial envelope	No Data	GO:0004129	9.7	F:cytochrome-c oxidase activity		[Master Protein] Cytochrome C oxidase subunit 5b	Medicago truncatula GN=MTR_4g011340 PE=2 SV=1	Not found	Not found	Found	Found
461	3	1	1	6	G9JLR9	MIT	C:integral component of membrane C:mitochondrial inner membrane C:plasma membrane C:respiratory chain complex IV	P:aerobic respiration P:electron transport coupled proton transport P:oxidative phosphorylation	GO:0004129 GO:0020037 GO:0005506	9.7	F:cytochrome-c oxidase activity F:heme binding F:iron ion binding		[Master Protein] Cytochrome c oxidase subunit 1	Lotus japonicus GN=cox1 PE=3 SV=1	Not found	Not found	Found	2 replicates
2900	4	2	4	11	I1KAB1	CYT	C:chloroplast C:integral component of membrane	P:cellular response to oxidative stress P:hydrogen peroxide catabolic process P:response to reactive oxygen species	GO:0004130 GO:0020037	No Data	F:cytochrome-c peroxidase activity F:heme binding	lj_descr	[Master Protein] I1KAB1 I1KAB1_SOYBN Uncharacterized protein	Glycine max GN=Gma.10720 PE,83.33,0,peroxidase,Haem peroxidase, plant/fungal/bacterial; PEROXIDASE_4,Haem peroxidase, plant/fungal/bacte,CUFF.26431.2	Not found	Not found	Found	2 replicates
1646	1	1	1	1	A0A072V4C4	EXC	No Data	P:cytokinin metabolic process	GO:0019139 GO:0050660 GO:0016614	17.4.1	F:cytokinin dehydrogenase activity F:flavin adenine dinucleotide binding F:oxidoreductase activity, acting on CH-OH group of donors		[Master Protein] Cytokinin oxidase/dehydrogenase-like protein	Medicago truncatula GN=MTR_3g112350 PE=4 SV=1	Not found	Not found	Found	2 replicates
3157	1	1	1	2	V7ASI3	EXC	C:integral component of membrane	P:cytokinin metabolic process	GO:0019139 GO:0050660 GO:0016614	17.4.1	F:cytokinin dehydrogenase activity F:flavin adenine dinucleotide binding F:oxidoreductase activity, acting on CH-OH group of donors		[Master Protein] Uncharacterized protein OS=Phaseolus vulgaris GN=PHAVU_009G060200g PE=4 SV=1		Not found	Not found	Found	Found
2063	3	2	5	9	G7L9M1	NUC/CYT	C:nucleus	P:DNA repair	GO:0003684	28.2	F:damaged DNA binding		[Master Protein] Damaged DNA-binding protein 1A	Medicago truncatula GN=MTR_8g089380 PE=4 SV=2	Not found	Not found	Found	2 replicates
1933	3	3	3	6	I3T953	NUC	C:cytosol C:nucleus	P:DNA repair P:programmed cell death	GO:0003684	28.2	F:damaged DNA binding		[Master Protein] Double-stranded DNA-binding-like protein	Medicago truncatula GN=MTR_4g094580 PE=2 SV=1	Not found	Not found	Found	Found
564	9	6	6	23	I1NFH7	NUC	C:nucleus	P:nucleotide-excision repair P:proteasome-mediated ubiquitin-dependent protein catabolic process	GO:0003684	28.2	F:damaged DNA binding	lj_descr	[Master Protein] I1NFH7 I1NFH7_SOYBN Uncharacterized protein	Glycine max GN=Gma.55597 PE,80.79,0,rad23: UV excision repair protein Rad23,UV excision repair protein Rad23; seg,NULL; Ubiquitin homolo,CUFF.56941.1	Found	Found	Found	Found
1848	5	1	4	11	V7CQR8	NUC/CYT	C:nucleus	P:DNA repair	GO:0003684	28.2	F:damaged DNA binding		[Master Protein] Uncharacterized protein OS=Phaseolus vulgaris GN=PHAVU_002G252300g PE=4 SV=1		Not found	Not found	Found	Found
2834	4	4	4	4	A0A0C3UMZ7	NUC	C:membrane	No Data	GO:0003885 GO:0050660 GO:0016633	21.2.1.5	F:D-arabinono-1,4-lactone oxidase activity F:flavin adenine dinucleotide binding F:galactonolactone dehydrogenase activity		[Master Protein] L-galactono-1,4-lactone dehydrogenase	Medicago truncatula GN=MTR_1g050360 PE=4 SV=2	Not found	Not found	Found	2 replicates
1897	1	2	4	7	G7JXL1	NUC	No Data	P:lysine biosynthetic process via diaminopimelate	GO:0008836	13.1.3.5.5	F:diaminopimelate decarboxylase activity		[Master Protein] Diaminopimelate decarboxylase	Medicago truncatula GN=MTR_5g022700 PE=3 SV=1	Not found	Not found	Found	Found
743	2	1	3	8	V7CXB5	PLA	No Data	P:lysine biosynthetic process via diaminopimelate	GO:0008836	13.1.3.5.5	F:diaminopimelate decarboxylase activity		[Master Protein] Uncharacterized protein OS=Phaseolus vulgaris GN=PHAVU_001G177300g PE=3 SV=1		Not found	Not found	Found	Found
727	4	2	2	3	A0A072U2R2	NUC	C:cytoplasm	P:lysine biosynthetic process via diaminopimelate	GO:0008837	13.1.3.5.4	F:diaminopimelate epimerase activity		[Master Protein] Diaminopimelate epimerase	Medicago truncatula GN=MTR_7g100345 PE=3 SV=1	2 replicates	Found	Found	2 replicates
191	6	6	6	20	G7JMT6	PLA	C:cell	P:cell redox homeostasis	GO:0004148 GO:0009055 GO:0050660	8.1.1.3 1.1.5 26.10	F:dihydrolipoyl dehydrogenase activity F:electron transfer activity F:flavin adenine dinucleotide binding		[Master Protein] Dihydrolipoamide dehydrogenase	Medicago truncatula GN=MTR_4g121880 PE=4 SV=1	Found	Found	Found	Found
209	3	5	9	27	A0A072V2R0	MIT	C:cell	P:cell redox homeostasis	GO:0004148 GO:0009055 GO:0050660	8.1.1.3 1.1.5 26.10	F:dihydrolipoyl dehydrogenase activity F:electron transfer activity F:flavin adenine dinucleotide binding		[Master Protein] Dihydrolipoyl dehydrogenase	Medicago truncatula GN=MTR_4g123070 PE=4 SV=1	2 replicates	Found	Found	Found
2757	1	2	6	16	I3RZA0	MIT	C:cell	P:cell redox homeostasis	GO:0004148 GO:0009055 GO:0050660	8.1.1.3 1.1.5 26.10	F:dihydrolipoyl dehydrogenase activity F:electron transfer activity F:flavin adenine dinucleotide binding	lj_descr	[Master Protein] I3RZA0 I3RZA0_MEDTR Dihydrolipoyl dehydrogenase	Medicago truncatula PE=2 SV=1,88.22,0,Pyr_redox_2,Pyridine nucleotide-disulphide oxidoreductase, FAD/NAD(P)-binding domain; Pyr_redox_dim,,CUFF.50613.1	2 replicates	Found	Found	Found
47	5	1	1	2	A0A072VPT1	MIT	C:mitochondrial matrix C:pyruvate dehydrogenase complex	P:pyruvate metabolic process	GO:0004742	8.1.1.2	F:dihydrolipoyllysine-residue acetyltransferase activity		[Master Protein] Acetyltransferase component of pyruvate dehydrogenase complex	Medicago truncatula GN=MTR_1g091037 PE=3 SV=1	Not found	Not found	2 replicates	2 replicates
2530	3	1	4	17	G7K3L9	MIT	C:oxoglutarate dehydrogenase complex	P:tricarboxylic acid cycle	GO:0004149	No Data	F:dihydrolipoyllysine-residue succinyltransferase activity		[Master Protein] 2-oxoacid dehydrogenase acyltransferase family protein	Medicago truncatula GN=MTR_5g093300 PE=4 SV=1	2 replicates	2 replicates	Found	Found
2572	3	1	4	18	I1JJB5	MIT	C:oxoglutarate dehydrogenase complex	P:tricarboxylic acid cycle	GO:0004149	No Data	F:dihydrolipoyllysine-residue succinyltransferase activity	lj_descr	[Master Protein] I1JJB5 I1JJB5_SOYBN Uncharacterized protein	Glycine max PE=3 SV=1,87.15,0,seg,NULL; sucB: dihydrolipoyllysine-residue succinyltransfer,Dihydrolipoamide succinyltransferase; C,CUFF.40149.1	Not found	Not found	Found	Found
2749	1	1	1	2	G7JTT9	NUC	No Data	P:pyrimidine nucleobase biosynthetic process	GO:0004151	23.1.1.3	F:dihydroorotase activity		[Master Protein] Dihydroorotase	Medicago truncatula GN=MTR_4g078370 PE=3 SV=1	Not found	Not found	Found	2 replicates
3196	6	1	4	16	A0A072U5G6	MIT	No Data	P:response to oxidative stress	GO:0051213 GO:0020037 GO:0004601	26.12	F:dioxygenase activity F:heme binding F:peroxidase activity		[Master Protein] Pathogen-inducible alpha-dioxygenase	Medicago truncatula GN=MTR_6g007767 PE=4 SV=1	Not found	Not found	Found	Found
429	1	1	1	5	G7K2P1	NUC	No Data	No Data	GO:0051213 GO:0046872	15 15.2 15.3	F:dioxygenase activity F:metal ion binding		[Master Protein] Gibberellin 2-beta-dioxygenase	Medicago truncatula GN=MTR_5g025090 PE=3 SV=1	Not found	Not found	Found	Found
2406	4	3	3	9	G7J9Z8	CYT	C:cytosol	P:response to cadmium ion P:response to symbiotic fungus	GO:0051213 GO:0018580	No Data	F:dioxygenase activity F:nitronate monooxygenase activity		[Master Protein] 2-nitropropane dioxygenase-like protein	Medicago truncatula GN=MTR_3g069190 PE=4 SV=1	2 replicates	Found	Found	Found
629	2	1	1	1	F6HBY3	CYT	C:cytoplasm	No Data	GO:0008239	No Data	F:dipeptidyl-peptidase activity	lj_descr	[Master Protein] F6HBY3 F6HBY3_VITVI Putative uncharacterized protein	Vitis vinifera GN=,78.99,0,seg,NULL; NUDIX,NUDIX hydrolase domain; Peptidase_M49,NULL; Nudix,NUDIX hydrolase domain-like; no de,CUFF.59105.1	Not found	Not found	1 replicate	Not found
1153	6	1	5	7	G7JAD9	NUC	No Data	No Data	GO:0003677	28.1	F:DNA binding		[Master Protein] DNA-binding protein alba protein	Medicago truncatula GN=MTR_3g095250 PE=4 SV=2	Not found	Not found	1 replicate	Not found
2436	2	1	5	29	V5N8X7	NUC	No Data	No Data	GO:0003677	28.1	F:DNA binding		[Master Protein] DNA-binding protein GBP16	Phaseolus vulgaris PE=2 SV=1	Not found	2 replicates	Found	Found
2799	2	4	4	9	A0A072U4W9	NUC	No Data	No Data	GO:0003677	28.1	F:DNA binding		[Master Protein] DNA-binding protein, putative	Medicago truncatula GN=MTR_6g004930 PE=4 SV=1	2 replicates	Found	Found	Found
3018	1	1	1	5	A0A072UI93	NUC	C:nucleus	P:regulation of transcription, DNA-templated	GO:0003677	28.1	F:DNA binding		[Master Protein] Dof zinc finger DOF5.2-like protein	Medicago truncatula GN=MTR_6g027450 PE=4 SV=1	Not found	2 replicates	2 replicates	Found
1660	1	1	1	2	F6XG27	NUC	No Data	No Data	GO:0003677	28.1	F:DNA binding	lj_descr	[Master Protein] F6XG27 F6XG27_CALJA Uncharacterized protein	Callithrix jacchus PE=4 SV=,40.62,8.9,seg,NULL,CUFF.60801.1	Not found	Not found	1 replicate	1 replicate
2825	1	1	1	12	Q7XJ35	NUC	C:nucleosome C:nucleus	P:nucleosome assembly	GO:0003677	28.1	F:DNA binding		[Master Protein] Histone H1	Medicago truncatula GN=His1 PE=3 SV=1	Found	Found	Found	Found
1102	1	1	1	2	I1MC56	NUC	C:nucleus	P:auxin-activated signaling pathway P:regulation of transcription, DNA-templated P:transcription, DNA-templated	GO:0003677	28.1	F:DNA binding	lj_descr	[Master Protein] I1MC56 I1MC56_SOYBN Uncharacterized protein	Glycine max GN=Gma.48993 PE,70.39,0,B3 DNA binding domain,B3 DNA binding domain; DNA-binding pseudobarrel domain,DNA-binding pseudobarre,CUFF.28646.1	Not found	Not found	Found	2 replicates
985	5	3	3	15	A0A072VL85	NUC	C:nucleosome C:nucleus	P:nucleosome assembly	GO:0003677	28.1	F:DNA binding		[Master Protein] Linker histone H1 and h5 family protein	Medicago truncatula GN=MTR_1g070435 PE=3 SV=1	Found	Found	Found	Found
1333	2	1	1	1	A2Q3I9	NUC	C:nucleus	P:regulation of transcription, DNA-templated P:transcription, DNA-templated	GO:0003677	28.1	F:DNA binding		[Master Protein] NAC transcription factor-like protein	Medicago truncatula GN=MTR_2g062730 PE=4 SV=1	2 replicates	Found	Found	Found
2805	3	1	1	5	C0LLV9	NUC	C:nucleus	P:regulation of transcription, DNA-templated P:transcription, DNA-templated	GO:0003677	28.1	F:DNA binding		[Master Protein] Nodule inception protein	Medicago truncatula GN=NIN PE=2 SV=1	Not found	Found	Found	Found
2899	1	1	1	1	G7KH84	NUC	C:nucleus	No Data	GO:0003677	28.1	F:DNA binding		[Master Protein] SWI/SNF complex subunit SWI3B-like protein	Medicago truncatula GN=MTR_5g085170 PE=4 SV=1	Not found	1 replicate	Not found	Not found
2594	1	1	1	1	V7CQ96	NUC	No Data	No Data	GO:0003677	28.1	F:DNA binding		[Master Protein] Uncharacterized protein OS=Phaseolus vulgaris GN=PHAVU_002G246000g PE=4 SV=1		Not found	Not found	Found	2 replicates
2267	7	3	3	5	G7IHV8	NUC	No Data	No Data	GO:0003700	17.7.1 20.1.5	F:DNA binding transcription factor activity		[Master Protein] BZIP transcription factor	Medicago truncatula GN=MTR_2g099050 PE=4 SV=1	Found	Found	2 replicates	Not found
860	1	1	1	5	G7I282	NUC	C:chloroplast	P:cellular response to light stimulus P:DNA-templated transcription, initiation	GO:0003700 GO:0003899 GO:0016987	17.7.1 20.1.5	F:DNA binding transcription factor activity F:DNA-directed 5'-3' RNA polymerase activity F:sigma factor activity		[Master Protein] RNA polymerase sigma factor	Medicago truncatula GN=MTR_1g007370 PE=4 SV=1	Found	Found	2 replicates	2 replicates
698	1	1	1	4	A7LHI7	NUC	C:nucleus	P:transcription, DNA-templated	GO:0003700 GO:0043565	17.7.1 20.1.5	F:DNA binding transcription factor activity F:sequence-specific DNA binding	lj_descr	[Master Protein] A7LHI7 A7LHI7_SOYBN WRKY50 (Fragment)	Glycine max GN=WRKY50 PE=2 SV=1,75.72,0,WRKY DNA-binding domain,DNA-binding WRKY; no description,DNA-binding WRKY; seg,NULL; WRKY,DNA-bindin,CUFF.28254.1	Found	Found	Not found	Found
528	1	1	1	1	A0A072U4L8	NUC	C:nucleus	P:phosphorelay signal transduction system P:transcription, DNA-templated	GO:0003677 GO:0003700	28.1 17.7.1 20.1.5	F:DNA binding F:DNA binding transcription factor activity		[Master Protein] Response regulator	Medicago truncatula GN=MTR_7g117705 PE=4 SV=1	Not found	Not found	2 replicates	2 replicates
3086	12	2	4	21	G7L3G3	MIT	C:integral component of membrane C:nucleus	P:multicellular organism development P:transcription, DNA-templated	GO:0003677 GO:0003700	28.1 17.7.1 20.1.5	F:DNA binding F:DNA binding transcription factor activity		[Master Protein] Transmembrane 9 superfamily member	Medicago truncatula GN=MTR_7g060560 PE=3 SV=1	Not found	Not found	Found	Found
2840	28	4	5	45	C6TB05	NUC	C:nucleosome C:nucleus	No Data	GO:0003677 GO:0046982	28.1	F:DNA binding F:protein heterodimerization activity	lj_descr	[Master Protein] C6TB05 C6TB05_SOYBN Histone H2A	Glycine max PE=2 SV=1,97.01,0,HISTONE_H2A,Histone H2A; Histone,Histone core; HISTONE H2A,NULL; no description,Histone-fold; Histon,CUFF.42880.1	Found	Found	Found	Found
2532	17	4	4	17	G7L647	NUC	C:nucleosome C:nucleus	No Data	GO:0003677 GO:0046982	28.1	F:DNA binding F:protein heterodimerization activity		[Master Protein] Core histone H2A/H2B/H3/H4	Medicago truncatula GN=MTR_7g013610 PE=3 SV=1	Found	Found	Found	Found
2298	19	2	3	39	I3SM33	NUC	C:nucleosome C:nucleus	No Data	GO:0003677 GO:0046982	28.1	F:DNA binding F:protein heterodimerization activity		[Master Protein] Histone H2A	Lotus japonicus PE=2 SV=1	Found	2 replicates	Found	Found
1319	32	4	4	41	G7JIM4	NUC	C:nucleosome C:nucleus	No Data	GO:0003677 GO:0046982	28.1	F:DNA binding F:protein heterodimerization activity		[Master Protein] Histone H2B	Medicago truncatula GN=MTR_4g070240 PE=2 SV=1	Found	Found	Found	Found
1440	6	10	10	54	G7JVF8	NUC	C:nucleosome C:nucleus	P:nucleosome assembly	GO:0003677 GO:0046982	28.1	F:DNA binding F:protein heterodimerization activity		[Master Protein] Histone H4	Medicago truncatula GN=MTR_4g128150 PE=3 SV=2	Found	Found	Found	Found
473	24	1	2	25	I3SSH5	NUC	C:nucleosome C:nucleus	No Data	GO:0003677 GO:0046982	28.1	F:DNA binding F:protein heterodimerization activity	lj_descr	[Master Protein] I3SSH5 I3SSH5_LOTJA Histone H2A	Lotus japonicus PE=2 SV=1,100,0,HISTONE_H2A,Histone H2A; no description,Histone-fold; Histone 2A,Histone H2A; HISTONEH2A,Histone H2A,CUFF.53265.1	Not found	Not found	Found	2 replicates
3211	13	1	2	35	Q1S053	NUC	C:nucleosome C:nucleus	No Data	GO:0003677 GO:0046982	28.1	F:DNA binding F:protein heterodimerization activity		[Master Protein] Probable histone H2A.3	Medicago truncatula PE=3 SV=1	Found	Found	Found	Found
3109	5	1	2	3	B9SWI5	NUC	C:nucleus	P:regulation of transcription, DNA-templated P:transcription, DNA-templated	GO:0003677 GO:0003723	28.1 27.4	F:DNA binding F:RNA binding	lj_descr	[Master Protein] B9SWI5 B9SWI5_RICCO Putative uncharacterized protein	Ricinus communis G,43.53,0.00000000005,RNA recognition motif,RNA recognition motif domain; SUBFAMILY NOT NAMED,NULL; FAMILY NOT NAMED,NULL;,CUFF.40704.1	2 replicates	2 replicates	Not found	Not found
2461	2	1	1	7	A0A0R0GGX4	NUC	C:nucleus	P:regulation of histone acetylation P:regulation of transcription by RNA polymerase II P:transcription, DNA-templated	GO:0003677 GO:0003713 GO:0008270	28.1	F:DNA binding F:transcription coactivator activity F:zinc ion binding	lj_lotusbase_ncbi	[Master Protein] CUFF.57600.1		2 replicates	Found	Found	Found
260	1	1	1	3	V7BHY2	PLA	No Data	P:transcription, DNA-templated	GO:0003899	No Data	F:DNA-directed 5'-3' RNA polymerase activity		[Master Protein] Uncharacterized protein OS=Phaseolus vulgaris GN=PHAVU_007G126700g PE=4 SV=1		Not found	Not found	Found	2 replicates
1355	3	3	3	5	G7I373	MIT	C:endoplasmic reticulum membrane C:integral component of membrane	P:protein glycosylation	GO:0004579	No Data	F:dolichyl-diphosphooligosaccharide-protein glycotransferase activity		[Master Protein] Dolichyl-diphosphooligosaccharide--protein glycosyltransferase subunit 1	Medicago truncatula GN=MTR_1g094870 PE=3 SV=2	Not found	Not found	Found	Found
1624	1	2	2	5	I1K7A1	NUC	C:integral component of membrane C:oligosaccharyltransferase complex	P:protein N-linked glycosylation via asparagine	GO:0004579	No Data	F:dolichyl-diphosphooligosaccharide-protein glycotransferase activity	lj_descr	[Master Protein] I1K7A1 I1K7A1_SOYBN Uncharacterized protein	Glycine max PE=4 SV=1,83.25,0,Ribophorin_I,Ribophorin I; coiled-coil,NULL; seg,NULL; SUBFAMILY NOT NAMED,NULL; RIBOPHORIN I,Riboph,CUFF.32051.1	Not found	Not found	Found	Found
1063	1	1	1	1	A0A072UPC5	NUC	No Data	P:regulation of transcription, DNA-templated	GO:0003690	No Data	F:double-stranded DNA binding		[Master Protein] Transcription termination factor family protein	Medicago truncatula GN=MTR_4g084630 PE=4 SV=1	Not found	1 replicate	Not found	Not found
2393	1	1	1	5	Q03250	NUC	C:apoplast C:chloroplast C:cytoplasm C:cytosol C:nucleus C:peroxisome C:plasmodesma	P:alternative mRNA splicing, via spliceosome P:circadian rhythm P:DNA duplex unwinding P:innate immune response P:mRNA export from nucleus P:regulation of stomatal movement P:response to cadmium ion P:response to cold P:response to cytokinin P:r	GO:0003690 GO:0003729 GO:0003723 GO:0003697	27.4	F:double-stranded DNA binding F:mRNA binding F:RNA binding F:single-stranded DNA binding		[Master Protein] Glycine-rich RNA-binding protein 7	Arabidopsis thaliana OX=3702 GN=RBG7 PE=1 SV=1	Not found	Not found	Found	Found
637	4	1	1	4	I1LT32	MIT	No Data	P:cell redox homeostasis P:glycerol ether metabolic process	GO:0009055 GO:0015035	1.1.5 26.10 21.4	F:electron carrier activity F:protein disulfide oxidoreductase activity	lj_descr	[Master Protein] I1LT32 I1LT32_SOYBN Uncharacterized protein	Glycine max GN=Gma.31981 PE,74.05,0,no description,Thioredoxin-like fold; seg,NULL; Thioredoxin-like,Thioredoxin-like fold; THIOREDOXIN_,CUFF.18841.1	Not found	Not found	Found	2 replicates
2056	1	2	2	16	A2Q2Y8	NUC	No Data	No Data	GO:0009055	1.1.5 26.10	F:electron transfer activity		[Master Protein] Blue (Type 1) copper domain	Medicago truncatula GN=MTR_7g090170 PE=4 SV=1	Found	Found	Found	Found
604	4	1	1	1	A0A072VM69	MIT	No Data	No Data	GO:0009055	1.1.5 26.10	F:electron transfer activity		[Master Protein] Electron transfer flavoprotein subunit beta	Medicago truncatula GN=MTR_1g074170 PE=4 SV=1	Not found	Not found	1 replicate	2 replicates
185	1	1	1	6	Q6EN30	CYT	C:anchored component of plasma membrane	No Data	GO:0009055	1.1.5 26.10	F:electron transfer activity	lj_descr	[Master Protein] Q6EN30 Q6EN30_ORYSJ Os02g0256800 protein	Oryza sativa subsp. japonica GN=OSJNBa0052K15.33 PE=4,46.39,2e-19,Q9ZRV5_CICAR_Q9ZRV5;,Plastocyanin-like; Cupredoxins,Cupredoxin; Cu_bind_like,Plastocyanin-like; PHYT,CUFF.51516.1	Not found	Found	Found	Not found
887	1	1	1	6	G7JLY0	NUC	C:membrane	P:respiratory electron transport chain	GO:0009055	1.1.5 26.10	F:electron transfer activity		[Master Protein] Uncharacterized protein OS=Medicago truncatula GN=MTR_4g031190 PE=4 SV=1		2 replicates	Found	2 replicates	2 replicates
3197	1	1	1	10	V7CVX6	NUC	C:integral component of membrane	No Data	GO:0009055	1.1.5 26.10	F:electron transfer activity		[Master Protein] Uncharacterized protein OS=Phaseolus vulgaris GN=PHAVU_001G041400g PE=4 SV=1		Found	Found	Found	Found
3084	1	1	1	1	V7AHB1	MIT	No Data	No Data	GO:0009055 GO:0050660	1.1.5 26.10	F:electron transfer activity F:flavin adenine dinucleotide binding		[Master Protein] Uncharacterized protein OS=Phaseolus vulgaris GN=PHAVU_011G139600g PE=4 SV=1		Not found	2 replicates	Not found	2 replicates
1764	3	3	4	12	A0A072U991	CYT	C:cell	P:cell redox homeostasis P:glutathione metabolic process	GO:0009055 GO:0050660 GO:0004362 GO:0050661	1.1.5 26.10	F:electron transfer activity F:flavin adenine dinucleotide binding F:glutathione-disulfide reductase activity F:NADP binding		[Master Protein] Cytosolic glutathione reductase	Medicago truncatula GN=MTR_6g033515 PE=3 SV=1	Not found	Not found	Found	Found
903	1	1	1	3	I3TAS1	CYT	C:cell	P:cell redox homeostasis P:glutathione metabolic process	GO:0009055 GO:0050660 GO:0004362 GO:0050661	1.1.5 26.10	F:electron transfer activity F:flavin adenine dinucleotide binding F:glutathione-disulfide reductase activity F:NADP binding	lj_descr	[Master Protein] I3TAS1 I3TAS1_MEDTR Uncharacterized protein	Medicago truncatula PE=2 SV,89.57,0,PYRIDINE_REDOX_1,Pyridine nucleotide-disulphide oxidoreductase, class I, active site; Pyr_redox_2,Py,CUFF.23006.1	Not found	Not found	Found	2 replicates
2258	7	3	3	15	A2Q5X9	MIT	C:mitochondrion C:respiratory chain	No Data	GO:0009055 GO:0020037 GO:0046872	1.1.5 26.10 15 15.2 15.3	F:electron transfer activity F:heme binding F:metal ion binding		[Master Protein] Cytochrome c, monohaem	Medicago truncatula GN=MTR_7g080803 PE=2 SV=1	2 replicates	Found	Found	Found
909	8	5	5	16	G7KN93	MIT	No Data	No Data	GO:0009055 GO:0020037 GO:0046872	1.1.5 26.10 15 15.2 15.3	F:electron transfer activity F:heme binding F:metal ion binding		[Master Protein] Cytochrome c1, heme protein	Medicago truncatula GN=MTR_6g023230 PE=4 SV=1	2 replicates	2 replicates	Found	Found
1874	1	1	1	5	V7CHW3	NUC	No Data	No Data	GO:0009055 GO:0020037 GO:0046872	1.1.5 26.10 15 15.2 15.3	F:electron transfer activity F:heme binding F:metal ion binding		[Master Protein] Uncharacterized protein OS=Phaseolus vulgaris GN=PHAVU_002G098700g PE=4 SV=1		Found	Found	Not found	Not found
2954	2	7	9	25	G7J8R4	NUC	C:membrane	P:ATP synthesis coupled electron transport	GO:0009055 GO:0051536 GO:0008137	1.1.5 26.10	F:electron transfer activity F:iron-sulfur cluster binding F:NADH dehydrogenase (ubiquinone) activity		[Master Protein] NADH-ubiquinone oxidoreductase 75 kDa subunit	Medicago truncatula GN=MTR_3g065130 PE=3 SV=1	Found	Found	Found	Found
2636	1	1	3	5	V7CZ21	PLA	C:membrane	P:ATP synthesis coupled electron transport	GO:0009055 GO:0051536 GO:0008137	1.1.5 26.10	F:electron transfer activity F:iron-sulfur cluster binding F:NADH dehydrogenase (ubiquinone) activity		[Master Protein] Uncharacterized protein OS=Phaseolus vulgaris GN=PHAVU_001G229000g PE=3 SV=1		Not found	Found	2 replicates	Not found
2049	3	1	1	2	A0A072TKH3	NUC	C:mitochondrial inner membrane C:respiratory chain	No Data	GO:0009055 GO:0008137	1.1.5 26.10	F:electron transfer activity F:NADH dehydrogenase (ubiquinone) activity		[Master Protein] NADH dehydrogenase [ubiquinone] 1 alpha subcomplex subunit 12	Medicago truncatula GN=MTR_8g009960 PE=3 SV=1	Not found	Not found	Found	2 replicates
859	3	1	2	17	G7J5D7	CYT	C:cell	P:cell redox homeostasis	GO:0009055 GO:0015035	1.1.5 26.10 21.4	F:electron transfer activity F:protein disulfide oxidoreductase activity		[Master Protein] Glutaredoxin C1	Medicago truncatula GN=MTR_3g077560 PE=4 SV=1	Found	Found	Not found	Not found
1522	5	1	1	1	G7IID6	PLA	C:cell	P:cell redox homeostasis	GO:0009055 GO:0015035	1.1.5 26.10 21.4	F:electron transfer activity F:protein disulfide oxidoreductase activity		[Master Protein] Glutaredoxin C4	Medicago truncatula GN=MTR_2g038560 PE=4 SV=1	2 replicates	2 replicates	Found	2 replicates
233	1	1	1	6	I3T581	MIT	C:cell	P:cell redox homeostasis	GO:0009055 GO:0015035	1.1.5 26.10 21.4	F:electron transfer activity F:protein disulfide oxidoreductase activity	lj_descr	[Master Protein] I3T581 I3T581_LOTJA Uncharacterized protein	Lotus japonicus PE=2 SV=1,100,0,Glutaredoxin,Glutaredoxin; TIGR00365: monothiol glutaredoxin, Grx4 family,Monothiol glutaredoxin-rel,CUFF.40281.1	2 replicates	Not found	Found	Found
863	1	1	1	3	V7CWQ3	NUC	C:cell	P:cell redox homeostasis	GO:0009055 GO:0015035	1.1.5 26.10 21.4	F:electron transfer activity F:protein disulfide oxidoreductase activity		[Master Protein] Uncharacterized protein OS=Phaseolus vulgaris GN=PHAVU_001G090300g PE=4 SV=1		Not found	Not found	Found	2 replicates
369	1	1	1	1	V7AMR5	MIT	C:cell	P:cell redox homeostasis	GO:0009055 GO:0015035	1.1.5 26.10 21.4	F:electron transfer activity F:protein disulfide oxidoreductase activity		[Master Protein] Uncharacterized protein OS=Phaseolus vulgaris GN=PHAVU_010G075900g PE=4 SV=1		Not found	Found	Found	Not found
236	1	1	1	1	A0A072V908	MIT	No Data	No Data	GO:0004866	No Data	F:endopeptidase inhibitor activity		[Master Protein] Kunitz type trypsin inhibitor	Medicago truncatula GN=MTR_2g073010 PE=4 SV=1	Not found	Not found	Found	2 replicates
2078	5	2	2	34	G7KKP1	NUC	No Data	No Data	GO:0004866	No Data	F:endopeptidase inhibitor activity		[Master Protein] Kunitz type trypsin inhibitor / miraculin	Medicago truncatula GN=MTR_6g078070 PE=2 SV=1	Found	Found	Found	Found
2242	2	1	1	1	G7I7U9	NUC	C:cytosol C:plasma membrane	No Data	GO:0004866	No Data	F:endopeptidase inhibitor activity		[Master Protein] Peptidase inhibitor I9	Medicago truncatula GN=MTR_1g050640 PE=2 SV=1	Not found	2 replicates	Found	Found
2960	7	1	1	3	A0A072TX17	PLA	No Data	No Data	GO:0004857	2.2.1.3.30	F:enzyme inhibitor activity		[Master Protein] Plant invertase/pectin methylesterase inhibitor	Medicago truncatula GN=MTR_8g104765 PE=4 SV=1	2 replicates	Found	Found	Found
2935	1	1	1	4	V7BUJ4	PLA	No Data	No Data	GO:0004857	2.2.1.3.30	F:enzyme inhibitor activity		[Master Protein] Uncharacterized protein OS=Phaseolus vulgaris GN=PHAVU_005G007600g PE=4 SV=1		Not found	Not found	Found	Found
1810	7	5	12	34	G7J5U6	NUC	C:proteasome complex	P:regulation of protein catabolic process	GO:0030234	No Data	F:enzyme regulator activity		[Master Protein] 26S proteasome non-ATPase regulatory subunit 3	Medicago truncatula GN=MTR_3g114480 PE=4 SV=1	Not found	Not found	Found	Found
499	7	9	9	29	G7JMM6	NUC	C:proteasome complex	No Data	GO:0030234	No Data	F:enzyme regulator activity		[Master Protein] 26S proteasome non-ATPase regulatory subunit 6	Medicago truncatula GN=MTR_4g104080 PE=4 SV=1	Not found	2 replicates	Found	Found
1002	5	11	26	92	G7JTX3	NUC	C:proteasome complex	P:regulation of protein catabolic process	GO:0030234	No Data	F:enzyme regulator activity		[Master Protein] 26S proteasome regulatory subunit S2 1B	Medicago truncatula GN=MTR_4g078780 PE=4 SV=1	2 replicates	2 replicates	Found	Found
3103	2	1	16	47	I1LS70	NUC	C:nucleus C:proteasome regulatory particle, base subcomplex C:proteasome storage granule	P:proteasome-mediated ubiquitin-dependent protein catabolic process P:regulation of protein catabolic process	GO:0030234	No Data	F:enzyme regulator activity	lj_descr	[Master Protein] I1LS70 I1LS70_SOYBN Uncharacterized protein	Glycine max GN=Gma.1623 PE=,93.69,0,ARM repeat,Armadillo-type fold; no description,Armadillo-like helical; 26S PROTEASOME NON-ATPASE REG,CUFF.24712.1	Not found	Not found	Found	Found
420	8	14	15	62	V7CQI1	NUC	C:integral component of membrane C:proteasome complex	P:regulation of protein catabolic process	GO:0030234	No Data	F:enzyme regulator activity		[Master Protein] Uncharacterized protein OS=Phaseolus vulgaris GN=PHAVU_002G324700g PE=4 SV=1		Found	Found	Found	Found
1823	4	2	2	5	I3SDS4	NUC	C:endoplasmic reticulum C:integral component of membrane	P:protein retention in ER lumen	GO:0046923	No Data	F:ER retention sequence binding		[Master Protein] ER lumen protein retaining receptor-like protein	Medicago truncatula GN=MTR_4g075550 PE=2 SV=1	Not found	2 replicates	Found	Found
2501	5	3	3	3	A0A072V293	NUC	C:integral component of membrane	No Data	GO:0000062	11.1.13	F:fatty-acyl-CoA binding		[Master Protein] Acyl-CoA-binding domain protein	Medicago truncatula GN=MTR_3g491870 PE=4 SV=1	Not found	Not found	Found	Found
3227	6	1	1	2	V7C595	NUC	No Data	P:cellular aromatic compound metabolic process	GO:0008198 GO:0016701 GO:0008270	No Data	F:ferrous iron binding F:oxidoreductase activity, acting on single donors with incorporation of molecular oxygen F:zinc ion binding		[Master Protein] Uncharacterized protein OS=Phaseolus vulgaris GN=PHAVU_004G132500g PE=4 SV=1		2 replicates	Found	2 replicates	1 replicate
277	6	1	1	2	Q93WZ7	NUC	No Data	P:glutamate biosynthetic process	GO:0050660 GO:0010181 GO:0016040 GO:0005506 GO:0051536	12.2.1.2	F:flavin adenine dinucleotide binding F:FMN binding F:glutamate synthase (NADH) activity F:iron ion binding F:iron-sulfur cluster binding		[Master Protein] NADH glutamate synthase	Phaseolus vulgaris PE=2 SV=2	Not found	2 replicates	2 replicates	2 replicates
1819	1	1	1	2	V7AVR7	END	C:endoplasmic reticulum membrane C:integral component of membrane	No Data	GO:0050660 GO:0010181 GO:0050661 GO:0003958	No Data	F:flavin adenine dinucleotide binding F:FMN binding F:NADP binding F:NADPH-hemoprotein reductase activity		[Master Protein] NADPH--cytochrome P450 reductase	Phaseolus vulgaris GN=PHAVU_009G036200g PE=3 SV=1	2 replicates	2 replicates	Found	Not found
430	2	1	3	18	I3T078	CYT	C:cell	P:cell redox homeostasis	GO:0050660 GO:0016491	21.99	F:flavin adenine dinucleotide binding F:oxidoreductase activity	lj_descr	[Master Protein] I3T078 I3T078_LOTJA Uncharacterized protein	Lotus japonicus PE=2 SV=1,97.84,0,FAD/NAD(P)-binding domain,NULL; Pyr_redox_2,Pyridine nucleotide-disulphide oxidoreductase, FAD/NAD(P,CUFF.23180.1	Not found	Not found	Found	Found
376	4	3	3	12	A0A072TUC0	NUC	No Data	No Data	GO:0050660 GO:0016491	21.99	F:flavin adenine dinucleotide binding F:oxidoreductase activity		[Master Protein] Monodehydroascorbate reductase	Medicago truncatula GN=MTR_8g098910 PE=4 SV=1	Not found	Not found	Found	Found
2937	1	1	4	21	A0A072VJS5	MIT	No Data	No Data	GO:0050660 GO:0016491	21.99	F:flavin adenine dinucleotide binding F:oxidoreductase activity		[Master Protein] Pyridine nucleotide-disulfide oxidoreductase	Medicago truncatula GN=MTR_1g060620 PE=4 SV=1	Not found	Not found	Found	2 replicates
1574	1	1	2	16	V7C3K9	CYT	C:cell	P:cell redox homeostasis	GO:0050660 GO:0016491	21.99	F:flavin adenine dinucleotide binding F:oxidoreductase activity		[Master Protein] Uncharacterized protein OS=Phaseolus vulgaris GN=PHAVU_004G083600g PE=4 SV=1		Not found	Not found	Found	Found
26	2	1	4	22	V7BHK9	NUC	No Data	No Data	GO:0050660 GO:0016491	21.99	F:flavin adenine dinucleotide binding F:oxidoreductase activity		[Master Protein] Uncharacterized protein OS=Phaseolus vulgaris GN=PHAVU_007G230300g PE=4 SV=1		Not found	Not found	Found	2 replicates
3123	1	1	1	1	I1JQD0	MIT	No Data	No Data	GO:0050660 GO:0016614	No Data	F:flavin adenine dinucleotide binding F:oxidoreductase activity, acting on CH-OH group of donors	lj_descr	[Master Protein] I1JQD0 I1JQD0_SOYBN Uncharacterized protein	Glycine max GN=Gma.10726 PE,84.68,0,D-LACTATE DEHYDROGENASE (GLYCOOXIREDUCTASE GLCD),NULL; D-LACTATE DEHYDROGENASE,NULL; FAD-oxidase_C,F,CUFF.33149.1	Not found	Not found	1 replicate	Not found
2847	3	1	2	8	V7AZ54	NUC	No Data	P:root hair elongation	GO:0050660 GO:0016627	11.9.4.13	F:flavin adenine dinucleotide binding F:oxidoreductase activity, acting on the CH-CH group of donors		[Master Protein] Uncharacterized protein OS=Phaseolus vulgaris GN=PHAVU_009G250700g PE=4 SV=1		Not found	Not found	Found	Found
3291	3	3	7	29	G7KDJ3	MIT	C:mitochondrial inner membrane	P:electron transport chain P:tricarboxylic acid cycle	GO:0050660 GO:0008177	No Data	F:flavin adenine dinucleotide binding F:succinate dehydrogenase (ubiquinone) activity		[Master Protein] Succinate dehydrogenase [ubiquinone] flavoprotein subunit, mitochondrial	Medicago truncatula GN=MTR_5g020050 PE=3 SV=1	Not found	Found	Found	Found
1353	4	2	2	5	G7J5P8	MIT	C:chloroplast C:cytosol C:mitochondrion	P:NADH metabolic process P:NADP metabolic process P:pyridoxine biosynthetic process	GO:0010181 GO:0046872 GO:0052856 GO:0052857 GO:0004733	15 15.2 15.3	F:FMN binding F:metal ion binding F:NADHX epimerase activity F:NADPHX epimerase activity F:pyridoxamine-phosphate oxidase activity		[Master Protein] NAD(P)H-hydrate epimerase	Medicago truncatula GN=MTR_3g100890 PE=2 SV=2	Not found	Not found	Found	2 replicates
2498	1	1	1	6	I1LT63	END	C:cytoplasm C:plasma membrane	No Data	GO:0010181 GO:0003955	No Data	F:FMN binding F:NAD(P)H dehydrogenase (quinone) activity	lj_descr	[Master Protein] I1LT63 I1LT63_SOYBN Uncharacterized protein	Glycine max GN=Gma.52084 PE,57.14,0,Flavoproteins,NULL; FMN_red,NADPH-dependent FMN reductase; seg,NULL; no description,NULL; FLAVODOXIN,CUFF.53983.1	Not found	Not found	Found	Found
3170	5	5	5	17	G7K6C8	CYT	No Data	No Data	GO:0010181 GO:0003955	No Data	F:FMN binding F:NAD(P)H dehydrogenase (quinone) activity		[Master Protein] NAD(P)H:quinone oxidoreductase, type IV protein	Medicago truncatula GN=MTR_5g070030 PE=2 SV=1	Not found	Not found	Found	Found
1830	2	1	1	4	V7BUM1	NUC	No Data	No Data	GO:0010181 GO:0003955	No Data	F:FMN binding F:NAD(P)H dehydrogenase (quinone) activity		[Master Protein] Uncharacterized protein OS=Phaseolus vulgaris GN=PHAVU_006G194800g PE=3 SV=1		2 replicates	Found	Found	Found
1721	10	1	3	7	G7K3R4	CYT	No Data	No Data	GO:0010181 GO:0016491	21.99	F:FMN binding F:oxidoreductase activity		[Master Protein] 12-oxophytodienoate reductase-like protein	Medicago truncatula GN=MTR_5g006710 PE=4 SV=1	2 replicates	Not found	Found	2 replicates
1922	21	2	4	5	I3T1Y1	CYT	No Data	No Data	GO:0010181 GO:0016491	21.99	F:FMN binding F:oxidoreductase activity	lj_descr	[Master Protein] I3T1Y1 I3T1Y1_LOTJA Uncharacterized protein	Lotus japonicus PE=2 SV=1,97.55,0,FMN-linked oxidoreductases,NULL; no description,Aldolase-type TIM barrel; Oxidored_FMN,NADH:flavin o,CUFF.25240.1	Not found	Not found	Found	2 replicates
940	1	1	1	2	V7CT95	CYT	No Data	No Data	GO:0010181 GO:0016491	21.99	F:FMN binding F:oxidoreductase activity		[Master Protein] Uncharacterized protein OS=Phaseolus vulgaris GN=PHAVU_001G000800g PE=4 SV=1		2 replicates	Not found	Found	Found
1939	9	2	10	60	B6VPZ9	MIT	C:mitochondrion	P:formate catabolic process	GO:0008863 GO:0051287 GO:0016616	1.2.6 25.10	F:formate dehydrogenase (NAD+) activity F:NAD binding F:oxidoreductase activity, acting on the CH-OH group of donors, NAD or NADP as acceptor	lj_descr	[Master Protein] B6VPZ9 B6VPZ9_LOTJA Formate dehydrogenase	Lotus japonicus GN=fdh PE=2 SV=1,99.74,0,FORMATE DEHYDROGENASE,NULL; 2-HYDROXYACID DEHYDROGENASE-RELATED,NULL; NAD(P)-binding Rossmann-fold d,CUFF.35898.1	Not found	2 replicates	Found	Found
2000	9	2	10	46	A0A072UGE8	MIT	C:mitochondrion	P:formate catabolic process	GO:0008863 GO:0051287 GO:0016616	1.2.6 25.10	F:formate dehydrogenase (NAD+) activity F:NAD binding F:oxidoreductase activity, acting on the CH-OH group of donors, NAD or NADP as acceptor		[Master Protein] Formate dehydrogenase, mitochondrial	Medicago truncatula GN=MTR_6g007170 PE=3 SV=1	Not found	Not found	Found	Found
1036	7	2	2	2	A0A072U1Q8	CYT	No Data	P:carbohydrate metabolic process	GO:0042132	1.3.7 2.1.1.3	F:fructose 1,6-bisphosphate 1-phosphatase activity		[Master Protein] Fructose-1,6-bisphosphatase	Medicago truncatula GN=MTR_7g066120 PE=3 SV=1	Not found	Not found	Found	2 replicates
381	7	3	6	14	I1LJ68	CYT	No Data	P:glycolytic process	GO:0004332	1.3.6 4.7	F:fructose-bisphosphate aldolase activity	lj_lotusbase_ncbi	[Master Protein] CUFF.45783.1		2 replicates	Found	Found	Found
3194	9	4	7	23	A0A072UJW7	CYT	No Data	P:glycolytic process	GO:0004332	1.3.6 4.7	F:fructose-bisphosphate aldolase activity		[Master Protein] Fructose-bisphosphate aldolase	Medicago truncatula GN=MTR_4g057670 PE=3 SV=1	2 replicates	Not found	Found	Found
1305	5	1	8	108	G7K694	CYT	No Data	P:glycolytic process	GO:0004332	1.3.6 4.7	F:fructose-bisphosphate aldolase activity	lj_descr	[Master Protein] G7K694 G7K694_MEDTR Fructose-bisphosphate aldolase	Medicago truncatula GN=MTR_5g069050 PE=3 SV,94.35,0,ALDOLASE_CLASS_I,Fructose-bisphosphate aldolase, class-I; no description,Aldolase-type TIM barrel; G,CUFF.39141.2	Found	Found	Found	Found
2775	4	1	4	43	I1LZG1	CYT	No Data	P:glycolytic process	GO:0004332	1.3.6 4.7	F:fructose-bisphosphate aldolase activity	lj_descr	[Master Protein] I1LZG1 I1LZG1_SOYBN Fructose-bisphosphate aldolase	Glycine max PE=3 SV=1,86.03,0,Aldolase,NULL; FRUCTOSE-BISPHOSPHATE ALDOLASE,Fructose-bisphosphate aldolase, class-I; no descriptio,CUFF.53851.1	Found	Found	Found	Found
1943	1	4	4	23	Q2HT34	NUC	No Data	P:aromatic amino acid family metabolic process	GO:0004334	No Data	F:fumarylacetoacetase activity		[Master Protein] Fumarylacetoacetase	Medicago truncatula GN=MTR_2g025640 PE=4 SV=1	2 replicates	2 replicates	Found	Found
1970	5	1	4	26	C6TCS7	NUC	No Data	No Data	GO:0047918 GO:0051287	21.2.1.1	F:GDP-mannose 3,5-epimerase activity F:NAD binding	lj_descr	[Master Protein] C6TCS7 C6TCS7_SOYBN Putative uncharacterized protein	Glycine max PE=2 S,94.68,0,Epimerase,NAD-dependent epimerase/dehydratase; NAD(P)-binding Rossmann-fold domains,NULL; no descrip,CUFF.19124.1	2 replicates	Found	Found	Found
601	3	5	7	37	A0A072VNM9	NUC	No Data	No Data	GO:0047918 GO:0051287	21.2.1.1	F:GDP-mannose 3,5-epimerase activity F:NAD binding		[Master Protein] GDP-D-mannose-3,5-epimerase	Medicago truncatula GN=MTR_1g080950 PE=4 SV=1	Not found	Not found	Found	Found
596	2	1	1	1	A0A072U6F9	PLA	No Data	No Data	GO:0052861	No Data	F:glucan endo-1,3-beta-glucanase activity, C-3 substituted reducing group		[Master Protein] Glycoside hydrolase family 81 protein	Medicago truncatula GN=MTR_6g016795 PE=4 SV=1	Not found	Not found	1 replicate	Not found
662	9	1	3	7	A0A072U7V2	CYT	No Data	P:glucose metabolic process P:pentose-phosphate shunt	GO:0004345 GO:0050661	7.1.1	F:glucose-6-phosphate dehydrogenase activity F:NADP binding		[Master Protein] Glucose-6-phosphate 1-dehydrogenase	Medicago truncatula GN=MTR_6g022860 PE=3 SV=1	Not found	Not found	Found	Found
1400	5	6	6	17	G7KBI3	CYT	C:chloroplast envelope C:chloroplast stroma C:cytosol	P:gluconeogenesis P:glycolytic process P:positive regulation of flower development P:starch metabolic process	GO:0004347	4.3	F:glucose-6-phosphate isomerase activity		[Master Protein] Glucose-6-phosphate isomerase	Medicago truncatula GN=MTR_5g065880 PE=3 SV=2	Not found	Not found	Found	Found
2693	1	1	1	1	V7CXI9	MIT	C:plastid	P:ammonia assimilation cycle P:developmental growth P:glutamate biosynthetic process P:response to ammonium ion	GO:0015930	No Data	F:glutamate synthase activity		[Master Protein] Uncharacterized protein OS=Phaseolus vulgaris GN=PHAVU_001G123900g PE=4 SV=1		Not found	Not found	2 replicates	Not found
425	6	7	7	31	G4W9I5	NUC	No Data	P:tetrapyrrole biosynthetic process	GO:0042286 GO:0030170 GO:0008483	19.3	F:glutamate-1-semialdehyde 2,1-aminomutase activity F:pyridoxal phosphate binding F:transaminase activity		[Master Protein] Glutamate 1-semialdehyde aminotransferase	Medicago truncatula GN=GSA PE=2 SV=1	Not found	Not found	Found	Found
1386	2	2	3	3	A0A072VJB8	NUC	No Data	P:glutamine biosynthetic process	GO:0004356 GO:0016787	12.2.2	F:glutamate-ammonia ligase activity F:hydrolase activity		[Master Protein] Glutamate-ammonia ligase-like protein	Medicago truncatula GN=MTR_1g062650 PE=3 SV=1	1 replicate	Not found	Found	2 replicates
3193	4	1	2	3	I1L922	NUC	No Data	P:glutamine biosynthetic process	GO:0004356 GO:0016787	12.2.2	F:glutamate-ammonia ligase activity F:hydrolase activity	lj_descr	[Master Protein] I1L922 I1L922_SOYBN Uncharacterized protein	Glycine max GN=Gma.25108 PE,85.23,0,seg,NULL; Glutamine synthetase/guanido kinase,NULL; Metallo-dependent hydrolases,NULL; Glutamine syn,CUFF.53769.1	Not found	Not found	1 replicate	1 replicate
2224	3	1	3	13	V7B9Z2	PLA	No Data	P:ascorbate glutathione cycle	GO:0045174	21.2.1	F:glutathione dehydrogenase (ascorbate) activity		[Master Protein] Uncharacterized protein OS=Phaseolus vulgaris GN=PHAVU_007G009800g PE=4 SV=1		Not found	Not found	Found	Found
2548	6	3	4	23	Q4JR85	NUC	C:chloroplast envelope C:chloroplast stroma	P:protein glutathionylation P:response to cytokinin	GO:0045174 GO:0016740	21.2.1 23.3.1.2	F:glutathione dehydrogenase (ascorbate) activity F:transferase activity		[Master Protein] Dehydroascorbate reductase	Medicago truncatula GN=MTR_3g066060 PE=2 SV=1	Not found	Not found	Found	Found
2387	11	7	7	36	G7LHZ7	PLA	No Data	P:response to oxidative stress	GO:0004602	21.2	F:glutathione peroxidase activity		[Master Protein] Glutathione peroxidase	Medicago truncatula GN=MTR_8g098400 PE=2 SV=1	Found	Found	Found	Found
846	4	4	7	30	G7JIT9	NUC	No Data	No Data	GO:0004364	26.9	F:glutathione transferase activity		[Master Protein] Glutathione S-transferase-like protein	Medicago truncatula GN=MTR_4g084040 PE=4 SV=1	Not found	Not found	Found	Found
2332	4	1	4	12	I3S077	CYT	No Data	No Data	GO:0004364	26.9	F:glutathione transferase activity	lj_descr	[Master Protein] I3S077 I3S077_LOTJA Uncharacterized protein	Lotus japonicus PE=2 SV=1,99.69,0,Glutathione S-transferase (GST), C-terminal domain,Glutathione S-transferase, C-terminal-like; Thior,CUFF.48027.1	Not found	Not found	2 replicates	Found
1172	2	2	5	36	I1MQS6	NUC	C:cytoplasm C:nucleus	P:glutathione metabolic process	GO:0004364 GO:0003746	26.9 29.2.4	F:glutathione transferase activity F:translation elongation factor activity	lj_descr	[Master Protein] I1MQS6 I1MQS6_SOYBN Uncharacterized protein	Glycine max PE=4 SV=1,87.38,0,eEF1-gamma domain,Translation elongation factor EF1B, gamma chain, conserved; Glutathione S-transfer,CUFF.39041.1	2 replicates	2 replicates	Found	Found
938	2	1	1	2	V7AR36	NUC	No Data	P:carbohydrate metabolic process P:glycerol-3-phosphate metabolic process	GO:0004370	11.5.1	F:glycerol kinase activity		[Master Protein] Uncharacterized protein OS=Phaseolus vulgaris GN=PHAVU_010G157400g PE=3 SV=1		Not found	Not found	Found	Found
37	2	2	6	8	G7I9Z0	MIT	C:mitochondrion	P:glycine catabolic process	GO:0004375	1.2.4.4	F:glycine dehydrogenase (decarboxylating) activity		[Master Protein] Glycine dehydrogenase [decarboxylating] protein	Medicago truncatula GN=MTR_1g016230 PE=3 SV=1	Not found	2 replicates	Found	2 replicates
955	3	1	5	6	I1M923	MIT	C:mitochondrion	P:glycine catabolic process	GO:0004375	1.2.4.4	F:glycine dehydrogenase (decarboxylating) activity	lj_descr	[Master Protein] I1M923 I1M923_SOYBN Uncharacterized protein	Glycine max PE=3 SV=1,89.53,0,PLP-dependent transferases,Pyridoxal phosphate-dependent transferase, major domain; GDC-P,Glycine cl,CUFF.52994.1	Not found	Not found	Found	Found
1132	2	2	9	29	G7JAR7	MIT	No Data	P:glycine biosynthetic process from serine P:tetrahydrofolate interconversion	GO:0004372 GO:0008168 GO:0030170	1.2.5 25.1	F:glycine hydroxymethyltransferase activity F:methyltransferase activity F:pyridoxal phosphate binding	lj_descr	[Master Protein] G7JAR7 G7JAR7_MEDTR Serine hydroxymethyltransferase	Medicago truncatula GN=MTR_3g084310 PE=3 S,94.48,0,no description,Pyridoxal phosphate-dependent transferase, major region, subdomain 1; no description,,CUFF.57678.1	1 replicate	Not found	Found	Found
36	7	5	12	35	G7JAR7	MIT	No Data	P:glycine biosynthetic process from serine P:tetrahydrofolate interconversion	GO:0004372 GO:0008168 GO:0030170	1.2.5 25.1	F:glycine hydroxymethyltransferase activity F:methyltransferase activity F:pyridoxal phosphate binding		[Master Protein] Serine hydroxymethyltransferase	Medicago truncatula GN=MTR_3g084310 PE=3 SV=1	2 replicates	Not found	Found	Found
827	9	2	3	17	B2CP01	NUC	C:amyloplast C:chloroplast	P:starch biosynthetic process	GO:0004373	No Data	F:glycogen (starch) synthase activity		[Master Protein] Starch synthase, chloroplastic/amyloplastic	Lotus japonicus PE=2 SV=1	Not found	Not found	Found	Found
772	3	7	15	93	A0A072TGQ9	CYT	C:chloroplast stroma C:integral component of membrane	P:carbohydrate metabolic process P:response to temperature stimulus P:response to water deprivation	GO:0008184 GO:0102250 GO:0030170 GO:0102499	No Data	F:glycogen phosphorylase activity F:linear malto-oligosaccharide phosphorylase activity F:pyridoxal phosphate binding F:SHG alpha-glucan phosphorylase activity		[Master Protein] Alpha-1,4 glucan phosphorylase	Medicago truncatula GN=MTR_0288s0040 PE=3 SV=1	Not found	2 replicates	Found	Found
486	3	2	9	54	I1LWR4	CYT	C:cytoplasm	P:glycogen catabolic process	GO:0008184 GO:0102250 GO:0030170 GO:0102499	No Data	F:glycogen phosphorylase activity F:linear malto-oligosaccharide phosphorylase activity F:pyridoxal phosphate binding F:SHG alpha-glucan phosphorylase activity	lj_descr	[Master Protein] I1LWR4 I1LWR4_SOYBN Phosphorylase	Glycine max GN=Gma.58237 PE=3 SV=1,88.38,0,P_ylase: glycogen/starch/alpha-glucan phosphorylas,Glycogen/starch/alpha-glucan phosphorylase; no de,CUFF.36287.1	Not found	Not found	Found	Found
593	19	10	10	44	T2DNK0	GOL	C:intracellular	No Data	GO:0005525	No Data	F:GTP binding		[Master Protein] ADP ribosylation factor	Phaseolus vulgaris PE=2 SV=1	Not found	Not found	Found	Found
1023	3	2	2	3	G7JAA5	NUC	No Data	No Data	GO:0005525	No Data	F:GTP binding		[Master Protein] Developmentally regulated GTP-binding protein	Medicago truncatula GN=MTR_3g094880 PE=4 SV=1	Not found	Not found	Found	Found
2533	6	3	3	6	Q5W796	PLA	No Data	No Data	GO:0005525	No Data	F:GTP binding	lj_descr	[Master Protein] Q5W796 Q5W796_ORYSJ Os05g0357600 protein	Oryza sativa subsp. japonica GN=OJ1045_C06.7 PE=2 SV=,92.23,0,P-loop containing nucleoside triphosphate hydrolases,NULL; TGS-like,TGS-like; GTP1_OBG,GTP1/OBG, con,CUFF.44325.1	2 replicates	Not found	Found	Found
784	4	2	7	25	V7D1B8	PLA	C:endoplasmic reticulum C:Golgi apparatus	P:intracellular protein transport P:vesicle-mediated transport	GO:0005525	No Data	F:GTP binding		[Master Protein] Uncharacterized protein OS=Phaseolus vulgaris GN=PHAVU_001G225400g PE=3 SV=1		Not found	Not found	Found	2 replicates
2793	1	1	6	26	V7CBS6	PLA	C:endoplasmic reticulum C:Golgi apparatus	P:intracellular protein transport P:vesicle-mediated transport	GO:0005525	No Data	F:GTP binding		[Master Protein] Uncharacterized protein OS=Phaseolus vulgaris GN=PHAVU_003G112100g PE=3 SV=1		Not found	Not found	Found	2 replicates
1629	2	2	2	3	B7FF73	PLA	No Data	No Data	GO:0005525 GO:0003924	30.5	F:GTP binding F:GTPase activity	lj_descr	[Master Protein] B7FF73 B7FF73_MEDTR Uncharacterized protein	Medicago truncatula PE=2 SV,87.74,0,RAB,NULL; Ras subfamily of RAS small GTPases,Small GTPase superfamily, Ras type; Rab subfamily of sm,CUFF.55785.1	Not found	Not found	Found	Found
224	20	7	7	46	B7FGN7	NUC	C:nucleus	P:nucleocytoplasmic transport P:protein transport	GO:0005525 GO:0003924	30.5	F:GTP binding F:GTPase activity		[Master Protein] GTP-binding nuclear protein	Medicago truncatula PE=2 SV=1	Found	Found	Found	Found
2563	1	1	2	4	A0A072UMS0	NUC	C:chloroplast C:membrane C:nucleolus	No Data	GO:0005525 GO:0003924	30.5	F:GTP binding F:GTPase activity		[Master Protein] Guanylate-binding family protein	Medicago truncatula GN=MTR_4g088220 PE=4 SV=1	Not found	Not found	1 replicate	2 replicates
2946	1	3	30	204	I1KU21	CYT	No Data	No Data	GO:0005525 GO:0003924	30.5	F:GTP binding F:GTPase activity	lj_descr	[Master Protein] I1KU21 I1KU21_SOYBN Uncharacterized protein	Glycine max GN=Gma.38528 PE,96.09,0,no description,NULL; no description,Ribosomal protein S5 domain 2-type fold, subgroup; no descriptio,CUFF.42101.1	2 replicates	Found	Found	Found
2198	26	1	7	26	I3SBM4	PLA	No Data	No Data	GO:0005525 GO:0003924	30.5	F:GTP binding F:GTPase activity	lj_descr	[Master Protein] I3SBM4 I3SBM4_LOTJA Uncharacterized protein	Lotus japonicus PE=2 SV=1,99.54,0,Ras,Small GTPase superfamily; small_GTP: small GTP-binding protein domain,Small GTP-binding protein ,NODE_4417_length_1224_cov_130.197708.path1.1	Not found	Not found	Found	Found
502	2	4	4	17	A0A072VFT5	PLA	C:endoplasmic reticulum membrane C:integral component of membrane	No Data	GO:0005525 GO:0003924	30.5	F:GTP binding F:GTPase activity		[Master Protein] Protein ROOT HAIR DEFECTIVE 3 homolog	Medicago truncatula GN=MTR_2g029340 PE=3 SV=1	Not found	Not found	Found	Found
225	7	1	7	23	A2Q5G2	CYT	No Data	No Data	GO:0005525 GO:0003924	30.5	F:GTP binding F:GTPase activity		[Master Protein] Putative uncharacterized protein OS=Medicago truncatula GN=MTR_2g027660 PE=2 SV=1		Not found	Not found	Found	Found
1171	65	4	8	16	G7ITF9	PLA	C:plasma membrane C:vacuolar membrane	P:hyperosmotic salinity response P:regulation of vesicle-mediated transport	GO:0005525 GO:0003924	30.5	F:GTP binding F:GTPase activity		[Master Protein] RAB GTPase-like protein A1D	Medicago truncatula GN=MTR_2g075950 PE=2 SV=1	Not found	Not found	Found	Found
2270	40	2	8	29	G7JTQ1	PLA	No Data	No Data	GO:0005525 GO:0003924	30.5	F:GTP binding F:GTPase activity		[Master Protein] RAB GTPase-like protein A5B	Medicago truncatula GN=MTR_4g063160 PE=4 SV=1	Not found	Not found	Found	Found
694	16	2	9	54	A0A072TK26	PLA	No Data	No Data	GO:0005525 GO:0003924	30.5	F:GTP binding F:GTPase activity		[Master Protein] RAB GTPase-like protein A5D	Medicago truncatula GN=MTR_8g006970 PE=4 SV=1	Not found	Not found	Found	Found
828	16	2	8	57	G7KU87	PLA	No Data	No Data	GO:0005525 GO:0003924	30.5	F:GTP binding F:GTPase activity		[Master Protein] RAB GTPase-like protein B1C	Medicago truncatula GN=MTR_7g081700 PE=4 SV=1	Not found	Not found	Found	Found
64	13	4	7	42	Q40201	PLA	No Data	No Data	GO:0005525 GO:0003924	30.5	F:GTP binding F:GTPase activity		[Master Protein] RAB1A	Lotus japonicus GN=rab1A PE=2 SV=1	2 replicates	2 replicates	Found	Found
2164	7	2	4	7	A0A072VZK5	CYT	No Data	No Data	GO:0005525 GO:0003924	30.5	F:GTP binding F:GTPase activity		[Master Protein] Small GTPase family RAB protein	Medicago truncatula GN=MTR_1g094220 PE=4 SV=1	Not found	2 replicates	Found	Found
2614	7	1	1	1	G7L416	CSK	C:gamma-tubulin complex C:microtubule	P:cytoplasmic microtubule organization P:microtubule nucleation	GO:0005525 GO:0003924	30.5	F:GTP binding F:GTPase activity		[Master Protein] Tubulin gamma chain	Medicago truncatula GN=MTR_7g117050 PE=3 SV=1	Not found	Not found	1 replicate	Not found
724	1	1	1	1	V7CC82	CSK/CYT	No Data	No Data	GO:0005525 GO:0003924	30.5	F:GTP binding F:GTPase activity		[Master Protein] Uncharacterized protein (Fragment) OS=Phaseolus vulgaris GN=PHAVU_003G228100g PE=3 SV=1		Not found	Not found	1 replicate	Not found
261	15	1	7	42	V7B5D4	NUC	No Data	No Data	GO:0005525 GO:0003924	30.5	F:GTP binding F:GTPase activity		[Master Protein] Uncharacterized protein (Fragment) OS=Phaseolus vulgaris GN=PHAVU_008G047400g PE=4 SV=1		Not found	Not found	Found	2 replicates
1743	20	1	7	45	I3SG15	PLA	No Data	No Data	GO:0005525 GO:0003924	30.5	F:GTP binding F:GTPase activity		[Master Protein] Uncharacterized protein OS=Lotus japonicus PE=2 SV=1		Not found	Not found	Found	Found
1502	6	2	2	4	V7CPY7	CSK/CYT	No Data	No Data	GO:0005525 GO:0003924	30.5	F:GTP binding F:GTPase activity		[Master Protein] Uncharacterized protein OS=Phaseolus vulgaris GN=PHAVU_002G298700g PE=3 SV=1		Not found	Not found	2 replicates	Found
2159	6	4	8	20	V7BTF3	PLA	No Data	No Data	GO:0005525 GO:0003924	30.5	F:GTP binding F:GTPase activity		[Master Protein] Uncharacterized protein OS=Phaseolus vulgaris GN=PHAVU_005G057300g PE=4 SV=1		2 replicates	Not found	2 replicates	Found
2737	2	1	8	28	V7AE97	CYT	No Data	No Data	GO:0005525 GO:0003924	30.5	F:GTP binding F:GTPase activity		[Master Protein] Uncharacterized protein OS=Phaseolus vulgaris GN=PHAVU_011G046100g PE=4 SV=1		Not found	Not found	2 replicates	1 replicate
1712	5	1	15	68	C5NU06	CSK	C:microtubule	P:microtubule-based process	GO:0005525 GO:0003924 GO:0005200	30.5 31.1	F:GTP binding F:GTPase activity F:structural constituent of cytoskeleton	lj_descr	[Master Protein] C5NU06 C5NU06_LOTJA Tubulin beta chain	Lotus japonicus GN=LjTUB PE=2 SV=1,99.78,0,coiled-coil,NULL; TUBULIN,Tubulin; BETATUBULIN,Beta tubulin; no description,Tubulin/FtsZ, GTPase dom,CUFF.59729.1	Not found	Not found	Found	2 replicates
1387	2	1	16	71	I1JLU8	CSK	C:cytoplasm C:microtubule	P:microtubule-based process	GO:0005525 GO:0003924 GO:0005200	30.5 31.1	F:GTP binding F:GTPase activity F:structural constituent of cytoskeleton	lj_descr	[Master Protein] I1JLU8 I1JLU8_SOYBN Uncharacterized protein	Glycine max GN=Gma.33143 PE,98.87,0,Tubulin,Tubulin/FtsZ, GTPase domain; Tubulin_C,Tubulin/FtsZ, 2-layer sandwich domain; seg,NULL; TUBU,CUFF.13686.1	Not found	Not found	Found	Found
318	17	4	10	44	G7J421	CSK	C:cytoplasm C:microtubule	P:microtubule-based process	GO:0005525 GO:0003924 GO:0005200	30.5 31.1	F:GTP binding F:GTPase activity F:structural constituent of cytoskeleton		[Master Protein] Tubulin alpha chain	Medicago truncatula GN=MTR_3g110720 PE=3 SV=1	Not found	Not found	Found	Found
1242	7	1	11	53	V7CT13	CSK	C:cytoplasm C:microtubule	P:microtubule-based process	GO:0005525 GO:0003924 GO:0005200	30.5 31.1	F:GTP binding F:GTPase activity F:structural constituent of cytoskeleton		[Master Protein] Tubulin beta chain	Phaseolus vulgaris GN=PHAVU_002G289100g PE=3 SV=1	Not found	Not found	2 replicates	Found
1767	14	1	13	189	V7C335	CYT	C:cytoplasm	No Data	GO:0005525 GO:0003924 GO:0003746	30.5 29.2.4	F:GTP binding F:GTPase activity F:translation elongation factor activity		[Master Protein] Elongation factor 1-alpha	Phaseolus vulgaris GN=PHAVU_004G075100g PE=3 SV=1	Not found	Not found	1 replicate	Not found
1356	3	5	5	10	G7JHS5	NUC	No Data	No Data	GO:0005525 GO:0003924 GO:0003746	30.5 29.2.4	F:GTP binding F:GTPase activity F:translation elongation factor activity		[Master Protein] Elongation factor EF-Tu-like protein	Medicago truncatula GN=MTR_4g116430 PE=4 SV=2	2 replicates	Not found	Found	Found
2297	4	3	9	43	V7CYM1	MIT	C:intracellular	No Data	GO:0005525 GO:0003924 GO:0003746	30.5 29.2.4	F:GTP binding F:GTPase activity F:translation elongation factor activity		[Master Protein] Elongation factor Tu	Phaseolus vulgaris GN=PHAVU_001G148200g PE=3 SV=1	Found	Found	Found	Found
2783	14	4	20	328	G7I7M0	CYT	C:cytoplasm	No Data	GO:0005525 GO:0003924 GO:0003746	30.5 29.2.4	F:GTP binding F:GTPase activity F:translation elongation factor activity		[Master Protein] GTP-binding elongation factor Tu family protein	Medicago truncatula GN=MTR_1g013680 PE=3 SV=2	Found	Found	Found	Found
1900	3	1	6	26	I1N9E6	MIT	C:intracellular	No Data	GO:0005525 GO:0003924 GO:0003746	30.5 29.2.4	F:GTP binding F:GTPase activity F:translation elongation factor activity	lj_descr	[Master Protein] I1N9E6 I1N9E6_SOYBN Elongation factor Tu	Glycine max GN=Gma.6395 PE=3 SV=1,90.53,0,P-loop containing nucleoside triphosphate hydrolases,NULL; EF-Tu/eEF-1alpha/eIF2-gamma C-terminal do,CUFF.32341.1	2 replicates	Found	Found	Found
924	11	3	20	193	Q3LUM5	CYT	C:cytoplasm	P:seed trichome elongation P:seed trichome initiation	GO:0005525 GO:0003924 GO:0003746	30.5 29.2.4	F:GTP binding F:GTPase activity F:translation elongation factor activity	lj_descr	[Master Protein] Q3LUM5 Q3LUM5_GOSHI Elongation factor 1-alpha	Gossypium hirsutum GN=EF1A2 PE=2 SV=1,97.32,0,EFACTOR_GTP,Elongation factor, GTP-binding domain; EF-1_alpha: translation elongation factor EF-1, s,CUFF.31108.1	Found	Found	Found	Found
52	1	1	1	1	Q5MYA3	CYT	C:cytoplasm	No Data	GO:0005525 GO:0003924 GO:0003746	30.5 29.2.4	F:GTP binding F:GTPase activity F:translation elongation factor activity	lj_descr	[Master Protein] Q5MYA3 Q5MYA3_CICIN Elongation factor 1-alpha	Cichorium intybus PE=2 SV=1,92.78,0,P-loop containing nucleoside triphosphate hydrolases,NULL; ELONGATNFCT,Elongation factor, GTP-bindin,gene.g7142.t1.1	Not found	Not found	1 replicate	Not found
1735	4	2	36	225	A0A072VT43	CYT	No Data	No Data	GO:0005525 GO:0003924 GO:0003746	30.5 29.2.4	F:GTP binding F:GTPase activity F:translation elongation factor activity		[Master Protein] Translation elongation factor EF-2 subunit	Medicago truncatula GN=MTR_1g048000 PE=4 SV=1	Not found	Not found	Found	Found
1086	4	4	8	18	G7IJ99	PLA	C:integral component of membrane	No Data	GO:0005525 GO:0003924 GO:0003743	30.5 29.2.3	F:GTP binding F:GTPase activity F:translation initiation factor activity		[Master Protein] Eukaryotic translation initiation factor 2 EIF2-gamma-II	Medicago truncatula GN=MTR_2g069440 PE=4 SV=1	Not found	Not found	Found	Found
156	3	1	4	14	G7ID01	NUC	No Data	No Data	GO:0005525 GO:0003924 GO:0003743	30.5 29.2.3	F:GTP binding F:GTPase activity F:translation initiation factor activity	lj_descr	[Master Protein] G7ID01 G7ID01_MEDTR Eukaryotic translation initiation factor 5B	Medicago truncatula GN=MTR_1g0,74.04,0,TRANSLATION INITIATION FACTOR IF-2,Translation initiation factor IF- 2; TRANSLATION FACTOR,NULL; no ,CUFF.56242.1	1 replicate	Not found	2 replicates	2 replicates
867	1	3	6	16	G7ID01	NUC	No Data	No Data	GO:0005525 GO:0003924 GO:0003743	30.5 29.2.3	F:GTP binding F:GTPase activity F:translation initiation factor activity		[Master Protein] Translation initiation factor	Medicago truncatula GN=MTR_1g099000 PE=4 SV=2	Found	Found	Found	Found
659	5	2	2	4	V7CY44	PLA	C:chloroplast outer membrane C:integral component of membrane	P:intracellular protein transport	GO:0005525 GO:0016787 GO:0042802 GO:0046872 GO:0015450	15 15.2 15.3	F:GTP binding F:hydrolase activity F:identical protein binding F:metal ion binding F:P-P-bond-hydrolysis-driven protein transmembrane transporter activity		[Master Protein] Translocase of chloroplast	Phaseolus vulgaris GN=PHAVU_001G101200g PE=3 SV=1	Not found	Not found	2 replicates	Found
2575	2	1	1	4	I1JCN0	NUC	C:intracellular	No Data	GO:0005525 GO:0003723	27.4	F:GTP binding F:RNA binding	lj_descr	[Master Protein] I1JCN0 I1JCN0_SOYBN Uncharacterized protein	Glycine max PE=3 SV=1,78.06,0,era: GTP-binding protein Era,GTP-binding protein Era; small_GTP: small GTP-binding protein domain,Sm,CUFF.48248.2	Not found	Found	Found	Found
2486	5	1	1	10	G7LHQ5	GOL	No Data	No Data	GO:0005096 GO:0046872	15 15.2 15.3	F:GTPase activator activity F:metal ion binding		[Master Protein] ADP-ribosylation factor GTPase-activating protein AGD10	Medicago truncatula GN=MTR_8g067080 PE=4 SV=1	Found	Found	Found	Found
2520	6	3	3	6	G7JDZ5	NUC	No Data	P:nitrogen compound metabolic process	GO:0003924 GO:0016151	30.5	F:GTPase activity F:nickel cation binding		[Master Protein] Urease accessory protein UreG	Medicago truncatula GN=MTR_4g096770 PE=3 SV=1	Not found	Not found	2 replicates	Found
1385	4	1	1	2	Q2MJ22	CYT	No Data	No Data	GO:0020037 GO:0005506 GO:0008168 GO:0004497 GO:0016705	No Data	F:heme binding F:iron ion binding F:methyltransferase activity F:monooxygenase activity F:oxidoreductase activity, acting on paired donors, with incorporation or reduction of molecular oxygen		[Master Protein] Cytochrome P450 monooxygenase CYP51G1	Medicago truncatula GN=CYP51G1 PE=2 SV=1	Not found	Not found	Found	Found
435	5	2	2	3	A0A072UTC1	END	No Data	No Data	GO:0020037 GO:0005506 GO:0004497 GO:0016705	No Data	F:heme binding F:iron ion binding F:monooxygenase activity F:oxidoreductase activity, acting on paired donors, with incorporation or reduction of molecular oxygen		[Master Protein] Cytochrome P450 family 71 protein	Medicago truncatula GN=MTR_4g026050 PE=3 SV=1	Not found	Not found	Found	Found
3085	1	1	1	2	A0A072VAP5	PLA	C:integral component of membrane	No Data	GO:0020037 GO:0005506 GO:0004497 GO:0016705	No Data	F:heme binding F:iron ion binding F:monooxygenase activity F:oxidoreductase activity, acting on paired donors, with incorporation or reduction of molecular oxygen		[Master Protein] Cytochrome P450 family 72 protein	Medicago truncatula GN=MTR_2g072400 PE=3 SV=1	Not found	Not found	Found	Not found
3148	17	2	2	2	G7KJF1	END	C:integral component of membrane	No Data	GO:0020037 GO:0005506 GO:0004497 GO:0016705	No Data	F:heme binding F:iron ion binding F:monooxygenase activity F:oxidoreductase activity, acting on paired donors, with incorporation or reduction of molecular oxygen		[Master Protein] Cytochrome P450 family protein	Medicago truncatula GN=MTR_6g008600 PE=3 SV=1	Not found	Not found	Found	2 replicates
1098	1	1	1	7	G7J477	END	C:integral component of membrane	No Data	GO:0020037 GO:0005506 GO:0004497 GO:0016705	No Data	F:heme binding F:iron ion binding F:monooxygenase activity F:oxidoreductase activity, acting on paired donors, with incorporation or reduction of molecular oxygen	lj_descr	[Master Protein] G7J477 G7J477_MEDTR Cytochrome P450	Medicago truncatula GN=MTR_3g076560 PE=3 SV=1,73.12,0,seg,NULL; SUBFAMILY NOT NAMED,NULL; FAMILY NOT NAMED,NULL; CYTOCHROME_P450,Cytochrome P450, conserve,gene.g22027.t1.1	Not found	Not found	Found	Found
1303	2	2	2	3	Q2MJ14	END	No Data	No Data	GO:0020037 GO:0005506 GO:0004497 GO:0016705	No Data	F:heme binding F:iron ion binding F:monooxygenase activity F:oxidoreductase activity, acting on paired donors, with incorporation or reduction of molecular oxygen	lj_descr	[Master Protein] Q2MJ14 Q2MJ14_MEDTR Cytochrome P450 monooxygenase CYP83E8	Medicago truncatula GN=CYP83E8 PE=2 ,73.77,0,p450,Cytochrome P450; CYTOCHROME_P450,Cytochrome P450, conserved site; SUBFAMILY NOT NAMED,NULL; FAM,CUFF.42697.2	2 replicates	Not found	2 replicates	Not found
1669	4	1	1	5	V7CMU9	NUC	No Data	No Data	GO:0020037 GO:0005506 GO:0004497 GO:0016705	No Data	F:heme binding F:iron ion binding F:monooxygenase activity F:oxidoreductase activity, acting on paired donors, with incorporation or reduction of molecular oxygen		[Master Protein] Uncharacterized protein OS=Phaseolus vulgaris GN=PHAVU_002G165400g PE=3 SV=1		Not found	Not found	Found	Found
2785	2	1	1	2	V7CKZ2	END	C:integral component of membrane	No Data	GO:0020037 GO:0005506 GO:0004497 GO:0016705	No Data	F:heme binding F:iron ion binding F:monooxygenase activity F:oxidoreductase activity, acting on paired donors, with incorporation or reduction of molecular oxygen		[Master Protein] Uncharacterized protein OS=Phaseolus vulgaris GN=PHAVU_002G187800g PE=3 SV=1		Not found	Found	Not found	2 replicates
2747	8	2	2	7	V7C2E8	END	C:integral component of membrane	No Data	GO:0020037 GO:0005506 GO:0004497 GO:0016705	No Data	F:heme binding F:iron ion binding F:monooxygenase activity F:oxidoreductase activity, acting on paired donors, with incorporation or reduction of molecular oxygen		[Master Protein] Uncharacterized protein OS=Phaseolus vulgaris GN=PHAVU_004G118800g PE=3 SV=1		Not found	Not found	Found	Found
2253	3	1	1	1	V7BTM1	CYT	No Data	No Data	GO:0020037 GO:0005506 GO:0004497 GO:0016705	No Data	F:heme binding F:iron ion binding F:monooxygenase activity F:oxidoreductase activity, acting on paired donors, with incorporation or reduction of molecular oxygen		[Master Protein] Uncharacterized protein OS=Phaseolus vulgaris GN=PHAVU_005G063300g PE=3 SV=1		Not found	Not found	1 replicate	Not found
1563	1	1	1	4	I1KIV0	END	C:integral component of membrane C:membrane	P:secondary metabolite biosynthetic process	GO:0020037 GO:0005506 GO:0016709	No Data	F:heme binding F:iron ion binding F:oxidoreductase activity, acting on paired donors, with incorporation or reduction of molecular oxygen, NAD(P)H as one donor, and incorporation of one atom of oxygen	lj_descr	[Master Protein] I1KIV0 I1KIV0_SOYBN Uncharacterized protein	Glycine max PE=3 SV=1,69.14,0,EP450I,Cytochrome P450, E-class, group I; P450,Cytochrome P450; coiled-coil,NULL; no description,Cyt,CUFF.5080.1	Not found	Not found	Found	Found
1777	5	2	2	13	I3STG7	PLA	C:integral component of membrane	No Data	GO:0020037 GO:0046872	15 15.2 15.3	F:heme binding F:metal ion binding	lj_descr	[Master Protein] I3STG7 I3STG7_LOTJA Uncharacterized protein	Lotus japonicus PE=2 SV=1,100,0,CYTOCHROMEB5,Cytochrome b5; CYTOCHROME_B5_2,Cytochrome b5; Cytochrome b5-like heme/steroid binding d,CUFF.35479.1	Not found	Not found	Found	Found
594	1	1	1	1	I1M044	CYT	C:extracellular region C:plant-type cell wall C:plasmodesma	P:hydrogen peroxide catabolic process P:plant-type cell wall organization P:response to oxidative stress	GO:0020037 GO:0046872 GO:0004601	15 15.2 15.3 26.12	F:heme binding F:metal ion binding F:peroxidase activity	lj_descr	[Master Protein] I1M044 I1M044_SOYBN Uncharacterized protein	Glycine max PE=3 SV=1,79.22,0,no description,NULL; FAMILY NOT NAMED,NULL; PEROXIDASE_1,Peroxidases heam-ligand binding site; PEROX,CUFF.47490.1	Not found	Not found	Found	2 replicates
2226	4	4	4	26	I1NH45	EXC	C:extracellular region C:plant-type cell wall C:plasmodesma	P:hydrogen peroxide catabolic process P:plant-type cell wall organization P:response to oxidative stress	GO:0020037 GO:0046872 GO:0004601	15 15.2 15.3 26.12	F:heme binding F:metal ion binding F:peroxidase activity	lj_descr	[Master Protein] I1NH45 I1NH45_SOYBN Uncharacterized protein	Glycine max PE=3 SV=1,76.29,0,PEROXIDASE_4,Haem peroxidase, plant/fungal/bacterial; PEROXIDASE_1,Peroxidases heam-ligand binding s,CUFF.56252.1	Found	Found	Found	Found
363	4	3	3	8	G7JRI5	CYT	No Data	P:response to oxidative stress	GO:0020037 GO:0004601	26.12	F:heme binding F:peroxidase activity		[Master Protein] L-ascorbate peroxidase	Medicago truncatula GN=MTR_4g061140 PE=2 SV=1	Not found	Not found	Found	Found
2770	4	2	4	15	V7BYP4	MIT	No Data	P:response to oxidative stress	GO:0020037 GO:0004601	26.12	F:heme binding F:peroxidase activity		[Master Protein] Uncharacterized protein OS=Phaseolus vulgaris GN=PHAVU_004G019000g PE=4 SV=1		Not found	Not found	Found	Found
667	4	1	4	10	V7CF67	CYT	C:vacuolar proton-transporting V-type ATPase, V1 domain	P:ATP hydrolysis coupled proton transport	GO:0020037 GO:0046961	1.1.4 34.1.1	F:heme binding F:proton-transporting ATPase activity, rotational mechanism		[Master Protein] Uncharacterized protein OS=Phaseolus vulgaris GN=PHAVU_003G250900g PE=4 SV=1		Not found	Not found	Found	2 replicates
2431	7	3	3	5	B7FNC7	NUC	C:chloroplast	P:histidine biosynthetic process	GO:0004399 GO:0051287 GO:0008270	13.1.7.8	F:histidinol dehydrogenase activity F:NAD binding F:zinc ion binding		[Master Protein] Histidinol dehydrogenase, chloroplastic	Medicago truncatula PE=2 SV=1	2 replicates	Not found	Found	Found
1155	2	2	2	2	A0A072U994	CYT	No Data	P:histidine biosynthetic process	GO:0004400 GO:0030170	13.1.7.6	F:histidinol-phosphate transaminase activity F:pyridoxal phosphate binding		[Master Protein] Histidinol-phosphate aminotransferase	Medicago truncatula GN=MTR_6g033540 PE=3 SV=1	Not found	Not found	Found	2 replicates
2	2	1	1	1	A0FK64	NUC	No Data	P:regulation of transcription, DNA-templated	GO:0042393 GO:0046872	15 15.2 15.3	F:histone binding F:metal ion binding		[Master Protein] PHD4 (Fragment)	Medicago truncatula PE=2 SV=1	Not found	Not found	1 replicate	Not found
745	1	1	2	3	A0A072TQP2	MIT	C:cytosol	P:homogentisate catabolic process P:L-phenylalanine catabolic process P:tyrosine catabolic process	GO:0004411	No Data	F:homogentisate 1,2-dioxygenase activity		[Master Protein] Homogentisate 1,2-dioxygenase	Medicago truncatula GN=MTR_8g463280 PE=4 SV=1	Not found	Not found	2 replicates	2 replicates
2995	3	1	2	7	V7ALN5	PLA	C:cytosol	P:homogentisate catabolic process P:L-phenylalanine catabolic process P:tyrosine catabolic process	GO:0004411	No Data	F:homogentisate 1,2-dioxygenase activity		[Master Protein] Uncharacterized protein OS=Phaseolus vulgaris GN=PHAVU_011G148800g PE=4 SV=1		2 replicates	2 replicates	2 replicates	Found
133	2	1	3	8	B7FM35	PLA	C:cytosol	P:isoleucine biosynthetic process P:methionine biosynthetic process P:threonine biosynthetic process	GO:0004412	13.1.3.6.1.3 13.1.3.6.1.10	F:homoserine dehydrogenase activity		[Master Protein] Homoserine dehydrogenase	Medicago truncatula GN=MTR_3g079330 PE=2 SV=1	Not found	Not found	Found	2 replicates
371	6	1	1	2	G7IUL1	NUC	C:mitochondrial proton-transporting ATP synthase complex, coupling factor F(o)	P:ATP synthesis coupled proton transport	GO:0015078	No Data	F:hydrogen ion transmembrane transporter activity		[Master Protein] ATP synthase G subunit family protein	Medicago truncatula GN=MTR_2g100380 PE=4 SV=2	Not found	Not found	Found	Found
2950	3	3	3	13	G7I9M9	MIT	C:mitochondrial proton-transporting ATP synthase complex, coupling factor F(o)	P:ATP synthesis coupled proton transport	GO:0015078	No Data	F:hydrogen ion transmembrane transporter activity		[Master Protein] ATP synthase subunit d, mitochondrial	Medicago truncatula GN=MTR_1g095830 PE=2 SV=1	Not found	Not found	Found	Found
1223	2	3	3	7	G9JLT1	MIT	C:mitochondrial proton-transporting ATP synthase complex, coupling factor F(o)	P:ATP synthesis coupled proton transport	GO:0015078	No Data	F:hydrogen ion transmembrane transporter activity		[Master Protein] ATPase subunit 4	Lotus japonicus GN=atp4 PE=4 SV=1	Not found	Not found	Found	Found
1208	14	4	4	9	A2Q5T7	PLA	C:proton-transporting V-type ATPase, V0 domain	P:ATP hydrolysis coupled proton transport	GO:0015078	No Data	F:hydrogen ion transmembrane transporter activity		[Master Protein] H+-transporting two-sector ATPase, C (AC39) subunit	Medicago truncatula GN=MTR_7g009590 PE=4 SV=1	Not found	Not found	Found	Found
1250	13	1	1	6	V7CKW8	NUC	C:integral component of membrane C:proton-transporting V-type ATPase, V0 domain C:vacuolar membrane	P:ATP hydrolysis coupled proton transport	GO:0015078	No Data	F:hydrogen ion transmembrane transporter activity		[Master Protein] V-type proton ATPase proteolipid subunit	Phaseolus vulgaris GN=PHAVU_002G111000g PE=3 SV=1	Not found	Not found	Found	Found
2686	6	4	4	6	G7JIL4	PLA	C:integral component of membrane C:vacuolar proton-transporting V-type ATPase, V0 domain	P:ATP hydrolysis coupled proton transport	GO:0015078	No Data	F:hydrogen ion transmembrane transporter activity		[Master Protein] V-type proton ATPase subunit a	Medicago truncatula GN=MTR_4g071070 PE=3 SV=1	Not found	Not found	Found	Found
3259	1	1	1	5	G9JLT8	CYT	C:integral component of membrane C:mitochondrial membrane C:proton-transporting ATP synthase complex, coupling factor F(o)	P:ATP hydrolysis coupled proton transport P:ATP synthesis coupled proton transport	GO:0015078 GO:0008289	No Data	F:hydrogen ion transmembrane transporter activity F:lipid binding		[Master Protein] ATP synthase subunit 9, mitochondrial	Lotus japonicus GN=atp9 PE=3 SV=1	Not found	Not found	2 replicates	1 replicate
1763	9	8	8	26	B6DXD7	GOL	C:integral component of membrane	P:proton transport	GO:0009678 GO:0004427	34.3	F:hydrogen-translocating pyrophosphatase activity F:inorganic diphosphatase activity		[Master Protein] Vacuolar H+-translocating inorganic pyrophosphatase	Medicago truncatula GN=VP1 PE=2 SV=1	Not found	Found	Found	Found
970	4	2	2	6	Q2HRX9	NUC	No Data	P:metabolic process	GO:0016787	No Data	F:hydrolase activity		[Master Protein] 2-hydroxyisoflavanone dehydratase	Medicago truncatula GN=MTR_7g051020 PE=4 SV=1	Not found	2 replicates	Found	Found
3285	5	2	3	18	B7FGP5	NUC	No Data	P:response to stress	GO:0016787	No Data	F:hydrolase activity		[Master Protein] Adenine nucleotide alpha hydrolase superfamily protein	Medicago truncatula GN=MTR_4g019800 PE=2 SV=1	Not found	Not found	Found	Found
1587	1	1	1	3	A0A072VJQ4	PLA	C:integral component of membrane	No Data	GO:0016787	No Data	F:hydrolase activity		[Master Protein] Alpha/beta fold hydrolase	Medicago truncatula GN=MTR_1g060130 PE=4 SV=1	Not found	Not found	Found	2 replicates
2173	1	1	1	1	A0A072VLR1	NUC	No Data	P:lipid metabolic process	GO:0016787	No Data	F:hydrolase activity		[Master Protein] Alpha/beta-hydrolase superfamily protein	Medicago truncatula GN=MTR_1g070195 PE=4 SV=1	Not found	Not found	Found	2 replicates
1811	1	2	2	4	Q0GXX4	NUC	C:integral component of membrane	P:metabolic process	GO:0016787	No Data	F:hydrolase activity		[Master Protein] Auxin conjugate hydrolase	Medicago truncatula GN=IAR34 PE=2 SV=1	Not found	Not found	2 replicates	Found
163	9	6	7	48	A0A072UJ41	PLA	No Data	No Data	GO:0016787	No Data	F:hydrolase activity		[Master Protein] Dienelactone hydrolase family protein	Medicago truncatula GN=MTR_4g049830 PE=4 SV=1	2 replicates	Found	Found	Found
3019	23	1	6	23	A2Q320	NUC	No Data	No Data	GO:0016787	No Data	F:hydrolase activity		[Master Protein] Epoxide hydrolase	Medicago truncatula GN=MTR_7g113020 PE=4 SV=1	Not found	Not found	Found	2 replicates
2702	3	3	5	10	A0A072VCC4	CYT	No Data	No Data	GO:0016787	No Data	F:hydrolase activity		[Master Protein] Epoxide hydrolase-like protein	Medicago truncatula GN=MTR_2g090240 PE=4 SV=1	Not found	Not found	Found	Found
448	5	2	2	3	G7INC4	CYT	No Data	P:metabolic process	GO:0016787	No Data	F:hydrolase activity		[Master Protein] Haloacid dehalogenase-like hydrolase domain protein	Medicago truncatula GN=MTR_2g035440 PE=2 SV=1	Not found	Not found	Found	Found
942	2	1	1	1	G7IB89	NUC	No Data	No Data	GO:0016787	No Data	F:hydrolase activity		[Master Protein] Histone deacetylase superfamily protein	Medicago truncatula GN=MTR_1g016440 PE=4 SV=1	Not found	Not found	1 replicate	Not found
1523	1	1	1	2	I1NGN1	PLA	No Data	P:catabolic process	GO:0016787	No Data	F:hydrolase activity	lj_descr	[Master Protein] I1NGN1 I1NGN1_SOYBN Uncharacterized protein (Fragment)	Glycine max GN=G,75.54,0,alpha/beta-Hydrolases,NULL; CARBOXYLESTERASE-RELATED,NULL; MEMBER OF 'GDXG' FAMILY OF LIPOLYTIC ENZY,CUFF.56491.1	Not found	Not found	2 replicates	Not found
1237	6	1	2	7	I3SAJ9	NUC	No Data	No Data	GO:0016787	No Data	F:hydrolase activity	lj_descr	[Master Protein] I3SAJ9 I3SAJ9_LOTJA Uncharacterized protein	Lotus japonicus PE=2 SV=1,99.58,0,alpha/beta-Hydrolases,NULL; DLH,Dienelactone hydrolase; ENDO-1,3-1,4-BETA-D-GLUCANASE,NULL; DIENELAC,CUFF.42458.1	Not found	Not found	1 replicate	Not found
2386	4	1	1	4	A0A072VH64	NUC	No Data	P:metabolic process	GO:0016787	No Data	F:hydrolase activity		[Master Protein] Isochorismatase hydrolase family protein	Medicago truncatula GN=MTR_1g037830 PE=4 SV=1	Not found	Not found	Found	Found
219	2	2	2	10	G7JZY6	NUC	No Data	P:metabolic process	GO:0016787	No Data	F:hydrolase activity		[Master Protein] M20 peptidase acetylornithine deacetylase	Medicago truncatula GN=MTR_5g014410 PE=4 SV=1	2 replicates	Found	Found	Found
1535	4	2	2	8	A0A072V367	NUC	No Data	No Data	GO:0016787	No Data	F:hydrolase activity		[Master Protein] Metal-dependent phosphohydrolase	Medicago truncatula GN=MTR_4g129850 PE=4 SV=1	Not found	Not found	Found	Found
1461	2	4	4	6	A0A072UWJ0	NUC	No Data	No Data	GO:0016787	No Data	F:hydrolase activity		[Master Protein] Nudix hydrolase-like protein	Medicago truncatula GN=MTR_3g437740 PE=4 SV=1	Not found	Not found	Found	Found
1317	5	1	3	25	I3SY05	CYT	C:cell wall C:extracellular region	P:cell wall organization	GO:0016787	No Data	F:hydrolase activity		[Master Protein] Pectin acetylesterase	Lotus japonicus PE=2 SV=1	Found	Found	Found	Found
1187	1	1	1	2	V7CYL7	NUC	No Data	P:lipid metabolic process	GO:0016787	No Data	F:hydrolase activity		[Master Protein] Uncharacterized protein OS=Phaseolus vulgaris GN=PHAVU_001G156900g PE=4 SV=1		2 replicates	2 replicates	Found	2 replicates
302	3	1	1	1	V7APS4	NUC	C:integral component of membrane	P:metabolic process	GO:0016787	No Data	F:hydrolase activity		[Master Protein] Uncharacterized protein OS=Phaseolus vulgaris GN=PHAVU_010G142600g PE=4 SV=1		Not found	Not found	2 replicates	2 replicates
1935	5	6	6	28	V7D3U4	PLA	No Data	P:isoprenoid biosynthetic process	GO:0016787 GO:0004452	16.1.2.7	F:hydrolase activity F:isopentenyl-diphosphate delta-isomerase activity		[Master Protein] Uncharacterized protein OS=Phaseolus vulgaris GN=PHAVU_L002800g PE=4 SV=1		Not found	Not found	Found	Found
568	3	4	7	27	Q9ZTV0	NUC	No Data	No Data	GO:0016787 GO:0004488	No Data	F:hydrolase activity F:methylenetetrahydrofolate dehydrogenase (NADP+) activity	lj_descr	[Master Protein] Q9ZTV0 Q9ZTV0_PEA 5,10-methylenetetrahydrofolate dehydrogenase-5,10-methenyltetrahydrofolate cycl,93.88,0,NAD(P)-binding Rossmann-fold domains,NULL; Aminoacid dehydrogenase-like, N-terminal domain,NULL; THF,CUFF.33554.1		2 replicates	Found	Found	Found
1862	5	1	1	1	B7FII7	NUC	No Data	P:riboflavin biosynthetic process	GO:0016787 GO:0008531	No Data	F:hydrolase activity F:riboflavin kinase activity		[Master Protein] Putative uncharacterized protein OS=Medicago truncatula GN=MTR_4g091060 PE=2 SV=1		Not found	Not found	1 replicate	Not found
2528	8	1	1	1	D7UBN5	PLA	No Data	No Data	GO:0016810	No Data	F:hydrolase activity, acting on carbon-nitrogen (but not peptide) bonds	lj_descr	[Master Protein] D7UBN5 D7UBN5_VITVI Putative uncharacterized protein	Vitis vinifera GN=,71.33,0,seg,NULL; Amidohydro_3,Amidohydrolase 3; no description,NULL; IMIDAZOLONEPROPIONASE,Imidazolonepropi,CUFF.17005.2	Not found	Not found	Found	1 replicate
514	3	4	6	43	G7KCW0	MIT	C:cytoplasm	No Data	GO:0016810	No Data	F:hydrolase activity, acting on carbon-nitrogen (but not peptide) bonds		[Master Protein] Dihydropyrimidinase	Medicago truncatula GN=MTR_5g089200 PE=4 SV=1	Found	Found	Found	Found
2529	2	2	2	5	A0A072UKA3	PLA	No Data	P:nitrogen compound metabolic process	GO:0016810	No Data	F:hydrolase activity, acting on carbon-nitrogen (but not peptide) bonds		[Master Protein] Nitrilase/nitrile hydratase NIT4A-like protein	Medicago truncatula GN=MTR_4g052390 PE=4 SV=1	Not found	Not found	Found	2 replicates
2923	3	3	5	29	V7B7E3	NUC	C:cytoplasm	No Data	GO:0016810	No Data	F:hydrolase activity, acting on carbon-nitrogen (but not peptide) bonds		[Master Protein] Uncharacterized protein OS=Phaseolus vulgaris GN=PHAVU_008G202200g PE=4 SV=1		Not found	Not found	Found	2 replicates
2485	8	3	3	9	B7FKV4	NUC	No Data	No Data	GO:0016811	No Data	F:hydrolase activity, acting on carbon-nitrogen (but not peptide) bonds, in linear amides		[Master Protein] Acetamidase/formamidase, putative	Medicago truncatula GN=MTR_4g095660 PE=2 SV=1	Not found	Not found	Found	Found
2544	2	2	4	6	I1LC96	PLA	No Data	P:metabolic process	GO:0016813	No Data	F:hydrolase activity, acting on carbon-nitrogen (but not peptide) bonds, in linear amidines	lj_descr	[Master Protein] I1LC96 I1LC96_SOYBN Uncharacterized protein	Glycine max GN=Gma.32220 PE,87.11,0,seg,NULL; no description,NULL; hydantase: amidase, hydantoinase/carbamoylase fami,Amidase, hydantoin,CUFF.54891.1	Not found	Found	Found	Found
1804	4	1	3	6	I3SM21	CYT	No Data	No Data	GO:0016813 GO:0046872	15 15.2 15.3	F:hydrolase activity, acting on carbon-nitrogen (but not peptide) bonds, in linear amidines F:metal ion binding	lj_descr	[Master Protein] I3SM21 I3SM21_MEDTR Uncharacterized protein	Medicago truncatula PE=2 SV,81.36,0,seg,NULL; ARGINASE_1,Ureohydrolase, manganese-binding site; ARGINASE_2,Ureohydrolase; ARGINASE-RELAT,CUFF.44589.2	Not found	Not found	2 replicates	Found
358	5	2	2	2	A0A072TXD7	EXC	C:plant-type cell wall C:plasmodesma	No Data	GO:0016788	No Data	F:hydrolase activity, acting on ester bonds		[Master Protein] GDSL-like lipase/acylhydrolase	Medicago truncatula GN=MTR_7g033165 PE=4 SV=1	2 replicates	Found	Found	2 replicates
2491	8	2	2	4	G7ID31	EXC	No Data	P:carbohydrate metabolic process	GO:0004553	10.6.1 10.6.2 26.3 26.4	F:hydrolase activity, hydrolyzing O-glycosyl compounds		[Master Protein] Chitinase	Medicago truncatula GN=MTR_1g099310 PE=3 SV=1	2 replicates	Found	Found	Found
2324	5	2	6	20	G7J6L9	NUC	No Data	P:carbohydrate metabolic process	GO:0004553	10.6.1 10.6.2 26.3 26.4	F:hydrolase activity, hydrolyzing O-glycosyl compounds	lj_descr	[Master Protein] G7J6L9 G7J6L9_MEDTR Beta-D-glucosidase	Medicago truncatula GN=MTR_3g079750 PE=4 SV=1,89.84,0,(Trans)glycosidases,Glycoside hydrolase, superfamily; Beta-D-glucan exohydrolase, C-terminal domain,,CUFF.8105.1	Found	Found	Found	Found
2724	5	1	3	11	G7KA64	EXC	No Data	P:carbohydrate metabolic process	GO:0004553	10.6.1 10.6.2 26.3 26.4	F:hydrolase activity, hydrolyzing O-glycosyl compounds		[Master Protein] Glycoside hydrolase family 3 protein	Medicago truncatula GN=MTR_5g062430 PE=4 SV=2	Not found	Not found	2 replicates	Found
3052	3	1	2	9	I1MAR9	EXC	No Data	P:carbohydrate metabolic process	GO:0004553	10.6.1 10.6.2 26.3 26.4	F:hydrolase activity, hydrolyzing O-glycosyl compounds	lj_descr	[Master Protein] I1MAR9 I1MAR9_SOYBN Uncharacterized protein	Glycine max PE=4 SV=1,82.65,0,Glyco_hydro_3,Glycoside hydrolase, family 3, N-terminal; Glyco_hydro_3_C,Glycoside hydrolase family ,CUFF.6050.1	Not found	Not found	Found	Found
1518	1	3	6	26	A4PIT0	PLA	No Data	P:carbohydrate metabolic process	GO:0004553	10.6.1 10.6.2 26.3 26.4	F:hydrolase activity, hydrolyzing O-glycosyl compounds		[Master Protein] Isoamylase-type starch-debranching enzyme 3	Phaseolus vulgaris GN=PvISA3 PE=2 SV=1	Found	Found	Found	Found
3267	2	1	1	5	G7J0R8	NUC	C:anchored component of plasma membrane	P:carbohydrate metabolic process	GO:0004553	10.6.1 10.6.2 26.3 26.4	F:hydrolase activity, hydrolyzing O-glycosyl compounds		[Master Protein] O-glycosyl hydrolase family 17 protein	Medicago truncatula GN=MTR_3g031770 PE=3 SV=1	2 replicates	Found	2 replicates	2 replicates
1696	106	2	2	11	V7C0H9	END	C:integral component of membrane	P:carbohydrate metabolic process	GO:0004553	10.6.1 10.6.2 26.3 26.4	F:hydrolase activity, hydrolyzing O-glycosyl compounds		[Master Protein] Uncharacterized protein (Fragment) OS=Phaseolus vulgaris GN=PHAVU_005G151300g PE=3 SV=1		Not found	Not found	Found	Found
858	1	1	1	1	V7B9Y0	MIT	No Data	P:carbohydrate metabolic process	GO:0004553	10.6.1 10.6.2 26.3 26.4	F:hydrolase activity, hydrolyzing O-glycosyl compounds		[Master Protein] Uncharacterized protein OS=Phaseolus vulgaris GN=PHAVU_008G214500g PE=3 SV=1		Not found	Not found	1 replicate	Not found
2404	1	1	2	5	V7ARN4	EXC	No Data	P:carbohydrate metabolic process	GO:0004553	10.6.1 10.6.2 26.3 26.4	F:hydrolase activity, hydrolyzing O-glycosyl compounds		[Master Protein] Uncharacterized protein OS=Phaseolus vulgaris GN=PHAVU_009G029300g PE=4 SV=1		Not found	Not found	Found	2 replicates
671	1	1	1	1	G7JVH9	NUC	C:apoplast C:cell wall C:integral component of membrane	P:cell wall biogenesis P:cell wall modification P:primary root development P:xyloglucan metabolic process	GO:0004553 GO:0016762	10.6.1 10.6.2 26.3 26.4	F:hydrolase activity, hydrolyzing O-glycosyl compounds F:xyloglucan:xyloglucosyl transferase activity		[Master Protein] Xyloglucan endotransglucosylase/hydrolase	Medicago truncatula GN=MTR_4g128400 PE=3 SV=1	Not found	Not found	1 replicate	Not found
647	2	1	1	4	A0A072UHV5	NUC	No Data	P:metabolic process	GO:0016836	No Data	F:hydro-lyase activity		[Master Protein] 3-isopropylmalate dehydratase, small subunit	Medicago truncatula GN=MTR_4g011180 PE=4 SV=1	Not found	Not found	Found	Found
3243	1	1	1	2	V7APZ2	NUC	No Data	P:metabolic process	GO:0016836	No Data	F:hydro-lyase activity		[Master Protein] Uncharacterized protein OS=Phaseolus vulgaris GN=PHAVU_010G153800g PE=4 SV=1		2 replicates	Not found	Found	Found
950	4	2	2	9	G7KDB9	CYT	No Data	P:methylglyoxal catabolic process to D-lactate via S-lactoyl-glutathione	GO:0004416	24.1	F:hydroxyacylglutathione hydrolase activity		[Master Protein] Hydroxyacylglutathione hydrolase	Medicago truncatula GN=MTR_5g068440 PE=3 SV=1	2 replicates	Not found	Found	Found
1163	7	3	3	5	G7JQM6	NUC	No Data	P:peptidyl-pyrromethane cofactor linkage P:tetrapyrrole biosynthetic process	GO:0004418	19.5	F:hydroxymethylbilane synthase activity		[Master Protein] Porphobilinogen deaminase	Medicago truncatula GN=MTR_4g076600 PE=3 SV=1	Not found	Not found	Found	2 replicates
3279	5	1	1	5	G7KER8	PLA	No Data	P:isoprenoid biosynthetic process P:sterol biosynthetic process	GO:0004421	16.1.2.2	F:hydroxymethylglutaryl-CoA synthase activity		[Master Protein] 3-hydroxy-3-methylglutaryl coenzyme A synthase	Medicago truncatula GN=MTR_5g011040 PE=4 SV=1	Not found	Not found	Found	Found
509	1	1	1	1	V7BRB7	PLA	C:endoplasmic reticulum membrane C:integral component of membrane C:plasmodesma	P:regulation of ion transmembrane transport P:regulation of membrane potential P:response to abscisic acid	GO:0042802 GO:0005249	No Data	F:identical protein binding F:voltage-gated potassium channel activity		[Master Protein] Uncharacterized protein OS=Phaseolus vulgaris GN=PHAVU_006G215700g PE=4 SV=1		2 replicates	Not found	2 replicates	Not found
2918	7	8	8	25	A0A072UVM2	PLA	C:chloroplast	P:glutamine metabolic process P:histidine biosynthetic process	GO:0000107 GO:0016833	13.1.7.10	F:imidazoleglycerol-phosphate synthase activity F:oxo-acid-lyase activity		[Master Protein] Imidazole glycerol phosphate synthase subunit HisF	Medicago truncatula GN=MTR_3g052850 PE=3 SV=1	Not found	Not found	Found	Found
934	3	1	5	11	G7KEF8	NUC	No Data	P:purine nucleotide biosynthetic process	GO:0003937 GO:0004643	23.1.2.9 23.1.2.9	F:IMP cyclohydrolase activity F:phosphoribosylaminoimidazolecarboxamide formyltransferase activity		[Master Protein] Aicarft/IMPCHase bienzyme family protein	Medicago truncatula GN=MTR_5g095820 PE=3 SV=2	Not found	Not found	Found	2 replicates
1329	3	1	5	11	I1JW22	NUC	No Data	P:purine nucleotide biosynthetic process	GO:0003937 GO:0004643	23.1.2.9 23.1.2.9	F:IMP cyclohydrolase activity F:phosphoribosylaminoimidazolecarboxamide formyltransferase activity	lj_descr	[Master Protein] I1JW22 I1JW22_SOYBN Uncharacterized protein	Glycine max PE=3 SV=1,86.96,0,AICARFT_IMPCHas,AICARFT/IMPCHase bienzyme; MGS,Methylglyoxal synthase-like domain; seg,NULL; MGS-lik,CUFF.16308.2	Not found	Not found	1 replicate	Not found
1761	4	7	7	20	G7KZG9	MIT	C:cytoplasm	P:GMP biosynthetic process	GO:0003938 GO:0046872 GO:0000166	23.1.2.30 15 15.2 15.3 23	F:IMP dehydrogenase activity F:metal ion binding F:nucleotide binding		[Master Protein] Inosine-5'-monophosphate dehydrogenase	Medicago truncatula GN=MTR_7g085560 PE=3 SV=2	Found	Found	Found	Found
760	25	2	2	5	G7ICM1	CYT	C:cytoplasm	P:phosphate-containing compound metabolic process	GO:0004427 GO:0000287	No Data	F:inorganic diphosphatase activity F:magnesium ion binding		[Master Protein] Soluble inorganic pyrophosphatase	Medicago truncatula GN=MTR_1g068810 PE=3 SV=1	Not found	Not found	Found	Found
1467	2	1	1	1	V7BC92	CSK	C:cytoplasm C:integral component of membrane	No Data	GO:0120013	No Data	F:intermembrane lipid transfer activity		[Master Protein] Uncharacterized protein OS=Phaseolus vulgaris GN=PHAVU_008G251900g PE=4 SV=1		Not found	Not found	Found	2 replicates
2085	6	3	3	12	A0A072V0J3	NUC	No Data	No Data	GO:0016872	No Data	F:intramolecular lyase activity		[Master Protein] Chalcone-flavonone isomerase family protein	Medicago truncatula GN=MTR_3g093980 PE=3 SV=1	Not found	Not found	Found	Found
2687	1	1	1	2	E1ZSA8	MIT	No Data	No Data	GO:0016872	No Data	F:intramolecular lyase activity	lj_descr	[Master Protein] E1ZSA8 E1ZSA8_CHLVA Putative uncharacterized protein	Chlorella variabil,35.02,8e-19,Chalcone,Chalcone isomerase; Chalcone isomerase,Chalcone isomerase; seg,NULL,CUFF.32354.1	Not found	Not found	Found	Found
2105	1	1	1	1	V7CYR6	PLA	No Data	No Data	GO:0016872	No Data	F:intramolecular lyase activity		[Master Protein] Uncharacterized protein OS=Phaseolus vulgaris GN=PHAVU_001G152000g PE=4 SV=1		Not found	Not found	1 replicate	Not found
1640	4	3	6	22	Q2HV87	CYT	No Data	P:plant-type cell wall organization or biogenesis	GO:0016866	No Data	F:intramolecular transferase activity		[Master Protein] Alpha-1,4-glucan-protein synthase (UDP-forming)	Medicago truncatula GN=MTR_7g079490 PE=4 SV=1	Not found	Not found	Found	Found
94	7	5	10	80	G7JWW6	NUC	No Data	P:plant-type cell wall organization or biogenesis	GO:0016866	No Data	F:intramolecular transferase activity		[Master Protein] Alpha-1,4-glucan-protein synthase [UDP-forming]-like protein	Medicago truncatula GN=MTR_5g046030 PE=2 SV=1	Not found	Found	Found	Found
280	4	1	4	11	I1N3X0	MIT	No Data	P:cellulose biosynthetic process	GO:0016866	No Data	F:intramolecular transferase activity	lj_descr	[Master Protein] I1N3X0 I1N3X0_SOYBN Uncharacterized protein	Glycine max PE=4 SV=1,88.73,0,seg,NULL; SUBFAMILY NOT NAMED,NULL; FAMILY NOT NAMED,NULL; RGP,Reversibly glycosylated polypeptide f,CUFF.29551.1	Not found	Not found	Found	1 replicate
2762	5	3	9	33	Q69F96	CSK	No Data	P:plant-type cell wall organization or biogenesis	GO:0016866	No Data	F:intramolecular transferase activity		[Master Protein] Reversibly glycosylated protein	Phaseolus vulgaris GN=BA12 PE=4 SV=1	Not found	Not found	Found	Found
964	4	5	7	18	G7I385	NUC	No Data	P:carbohydrate metabolic process	GO:0016868	No Data	F:intramolecular transferase activity, phosphotransferases		[Master Protein] Phosphoglucomutase/phosphomannomutase family protein	Medicago truncatula GN=MTR_1g094980 PE=4 SV=1	2 replicates	Not found	Found	Found
1423	2	1	3	8	V7BDS0	PLA	No Data	P:carbohydrate metabolic process	GO:0016868	No Data	F:intramolecular transferase activity, phosphotransferases		[Master Protein] Uncharacterized protein OS=Phaseolus vulgaris GN=PHAVU_007G094900g PE=4 SV=1		Not found	Not found	Found	Found
1841	1	4	12	69	G7L9S8	CYT	No Data	P:carbohydrate metabolic process	GO:0016868 GO:0000287	No Data	F:intramolecular transferase activity, phosphotransferases F:magnesium ion binding		[Master Protein] Cytoplasmic phosphoglucomutase	Medicago truncatula GN=MTR_8g104540 PE=4 SV=1	Not found	Not found	Found	Found
982	1	2	13	42	G7IC40	CYT	No Data	P:carbohydrate metabolic process	GO:0016868 GO:0000287	No Data	F:intramolecular transferase activity, phosphotransferases F:magnesium ion binding	lj_descr	[Master Protein] G7IC40 G7IC40_MEDTR Phosphoglucomutase	Medicago truncatula GN=MTR_1g102010 PE=4 SV=1,93.3,0,seg,NULL; PHOSPHOGLUCOMUTASE,NULL; PHOSPHOHEXOMUTASE FAMILY MEMBER,NULL; Phosphoglucomutase, C-termi,CUFF.56475.2	Not found	Not found	1 replicate	2 replicates
3020	3	3	18	63	G7IC41	CYT	C:integral component of membrane	P:carbohydrate metabolic process	GO:0016868 GO:0000287	No Data	F:intramolecular transferase activity, phosphotransferases F:magnesium ion binding		[Master Protein] Phosphogluco-mutase	Medicago truncatula GN=MTR_1g102010 PE=4 SV=1	Not found	Found	Found	Found
992	5	1	1	1	A0A072VKA0	MIT	No Data	P:iron-sulfur cluster assembly	GO:0005506 GO:0051536	No Data	F:iron ion binding F:iron-sulfur cluster binding		[Master Protein] Iron-sulfur cluster scaffold protein NFU4	Medicago truncatula GN=MTR_1g069215 PE=4 SV=1	Not found	Not found	1 replicate	Not found
3256	4	2	2	3	G7LIX1	PLA	C:chloroplast isoamylase complex	P:amylopectin biosynthetic process P:starch catabolic process	GO:0019156	2.1.2.4	F:isoamylase activity		[Master Protein] Isoamylase-type starch debranching enzyme	Medicago truncatula GN=MTR_8g101490 PE=4 SV=2	Not found	Not found	Found	Found
2568	2	2	2	9	G7L9H2	MIT	No Data	P:tricarboxylic acid cycle	GO:0004449	8.1.4 8.2.4	F:isocitrate dehydrogenase (NAD+) activity		[Master Protein] NAD-dependent isocitrate dehydrogenase	Medicago truncatula GN=MTR_8g074030 PE=4 SV=1	2 replicates	Not found	Found	Found
287	7	2	2	4	G7J6B4	MIT	C:mitochondrion	P:tricarboxylic acid cycle	GO:0004449 GO:0000287 GO:0051287	8.1.4 8.2.4	F:isocitrate dehydrogenase (NAD+) activity F:magnesium ion binding F:NAD binding		[Master Protein] Isocitrate dehydrogenase [NAD] subunit, mitochondrial	Medicago truncatula GN=MTR_3g101470 PE=3 SV=1	Not found	Not found	Found	Found
869	3	2	7	35	C6T857	CYT	No Data	P:isocitrate metabolic process P:tricarboxylic acid cycle	GO:0004450 GO:0000287 GO:0051287	8.1.4	F:isocitrate dehydrogenase (NADP+) activity F:magnesium ion binding F:NAD binding	lj_descr	[Master Protein] C6T857 C6T857_SOYBN Isocitrate dehydrogenase [NADP]	Glycine max GN=Gma.51869 PE=2 SV=1,94.88,0,Isocitrate/Isopropylmalate dehydrogenase-like,NULL; IDH_IMDH,Isocitrate/isopropylmalate dehydrogenas,CUFF.26592.1	Not found	Not found	Found	Found
150	3	2	5	6	I1KTT3	CYT	No Data	P:isocitrate metabolic process P:tricarboxylic acid cycle	GO:0004450 GO:0000287 GO:0051287	8.1.4	F:isocitrate dehydrogenase (NADP+) activity F:magnesium ion binding F:NAD binding	lj_descr	[Master Protein] I1KTT3 I1KTT3_SOYBN Isocitrate dehydrogenase [NADP]	Glycine max GN=Gma.40048 PE=3 SV=1,91.83,0,NADP-SPECIFIC ISOCITRATE DEHYDROGENASE,Isocitrate dehydrogenase NADP-dependent; Iso_dh,Isopropylmala,CUFF.41672.1	2 replicates	2 replicates	1 replicate	1 replicate
3138	4	2	6	15	G7KHI5	CYT	C:chloroplast stroma C:chloroplast thylakoid C:mitochondrion	P:isocitrate metabolic process P:tricarboxylic acid cycle	GO:0004450 GO:0000287 GO:0051287	8.1.4	F:isocitrate dehydrogenase (NADP+) activity F:magnesium ion binding F:NAD binding		[Master Protein] Isocitrate dehydrogenase [NADP]	Medicago truncatula GN=MTR_6g005470 PE=3 SV=1	Not found	Not found	Found	Found
1442	2	1	1	6	G7L0V6	NUC	No Data	P:carbohydrate metabolic process	GO:0016853	No Data	F:isomerase activity		[Master Protein] DNA-damage-repair/toleration protein DRT102, putative	Medicago truncatula GN=MTR_7g114750 PE=4 SV=1	Not found	Not found	Found	Found
1677	6	4	7	53	I3SWG3	END	C:endoplasmic reticulum	P:cell redox homeostasis	GO:0016853	No Data	F:isomerase activity	lj_descr	[Master Protein] I3SWG3 I3SWG3_LOTJA Uncharacterized protein	Lotus japonicus PE=2 SV=1,99.44,0,pdi_dom: protein disulfide-isomerase domain,Disulphide isomerase; no description,Thioredoxin-like fo,CUFF.55612.1	Found	Found	Found	Found
1434	4	7	10	75	G7IDU4	END	C:endoplasmic reticulum	P:cell redox homeostasis	GO:0016853	No Data	F:isomerase activity		[Master Protein] Protein disulfide isomerase-like protein	Medicago truncatula GN=MTR_1g087520 PE=3 SV=2	Found	Found	Found	Found
1600	1	3	3	7	A0A072VPJ1	END	C:cell C:integral component of membrane	P:cell redox homeostasis	GO:0016853	No Data	F:isomerase activity		[Master Protein] Protein disulfide isomerase-like protein, putative	Medicago truncatula GN=MTR_1g096790 PE=4 SV=1	Not found	Not found	Found	Found
900	1	4	11	41	G7JNQ7	CYT	No Data	No Data	GO:0016853	No Data	F:isomerase activity		[Master Protein] Topoisomerase-like protein	Medicago truncatula GN=MTR_4g104360 PE=4 SV=2	Not found	Not found	Found	Found
1583	1	2	4	8	V7BB47	END	C:endoplasmic reticulum lumen	P:cell redox homeostasis	GO:0016853	No Data	F:isomerase activity		[Master Protein] Uncharacterized protein OS=Phaseolus vulgaris GN=PHAVU_008G215100g PE=3 SV=1		Not found	Not found	Found	Found
3049	1	1	5	24	G7JCK0	MIT	No Data	P:isoleucine biosynthetic process P:valine biosynthetic process	GO:0016853 GO:0004455 GO:0046872	13.1.4.1.2 15 15.2 15.3	F:isomerase activity F:ketol-acid reductoisomerase activity F:metal ion binding	lj_descr	[Master Protein] G7JCK0 G7JCK0_MEDTR Ketol-acid reductoisomerase	Medicago truncatula GN=MTR_4g079780 PE=4 SV=1,88.92,0,GB DEF: KETOL-ACID REDUCTOISOMERASE, CHLOROPLAST PRECURSOR (EC 1.1.1.86) (ACETOHYDROXY-A,NULL; FAMIL,CUFF.20833.1	Not found	Not found	Found	Found
1466	4	8	11	42	G7JCK0	MIT	No Data	P:isoleucine biosynthetic process P:valine biosynthetic process	GO:0016853 GO:0004455 GO:0046872	13.1.4.1.2 15 15.2 15.3	F:isomerase activity F:ketol-acid reductoisomerase activity F:metal ion binding		[Master Protein] Ketol-acid reductoisomerase	Medicago truncatula GN=MTR_4g079780 PE=3 SV=1	Not found	Not found	Found	Found
2492	2	1	1	2	A0A072UJ55	NUC	C:integral component of membrane	No Data	GO:0016301	20.1.4	F:kinase activity		[Master Protein] 2-phosphoglycerate kinase	Medicago truncatula GN=MTR_4g036835 PE=4 SV=1	Not found	Found	Found	Found
1928	2	4	4	27	Q7XYX9	NUC	No Data	No Data	GO:0016301	20.1.4	F:kinase activity		[Master Protein] AMP-activated kinase, gamma regulatory subunit, putative	Medicago truncatula GN=MTR_2g103910 PE=2 SV=1	2 replicates	Not found	Found	Found
1742	2	1	1	1	G7IYL0	PLA	No Data	No Data	GO:0016301	20.1.4	F:kinase activity		[Master Protein] LRR receptor-like kinase	Medicago truncatula GN=MTR_3g009050 PE=4 SV=1	Not found	Not found	Found	2 replicates
1891	4	5	5	22	G7IUE0	PLA	No Data	No Data	GO:0016301	20.1.4	F:kinase activity		[Master Protein] LRR receptor-like kinase family protein	Medicago truncatula GN=MTR_2g098250 PE=4 SV=1	2 replicates	Found	Found	Found
498	7	4	4	9	A0A072V826	NUC	No Data	No Data	GO:0016301	20.1.4	F:kinase activity		[Master Protein] Serine/Threonine kinase receptor-associated-like protein	Medicago truncatula GN=MTR_2g054920 PE=4 SV=1	Not found	2 replicates	Found	Found
2133	2	8	8	22	G7KB20	PLA	No Data	No Data	GO:0016301	20.1.4	F:kinase activity		[Master Protein] SNF1-related kinase regulatory subunit gamma 1	Medicago truncatula GN=MTR_5g038570 PE=4 SV=2	Not found	Not found	Found	Found
1069	6	2	3	7	G7L1R3	CYT	No Data	No Data	GO:0016301 GO:0000287 GO:0030955 GO:0004743	20.1.4 4.13 11.1.30	F:kinase activity F:magnesium ion binding F:potassium ion binding F:pyruvate kinase activity	lj_descr	[Master Protein] G7L1R3 G7L1R3_MEDTR Pyruvate kinase	Medicago truncatula GN=MTR_7g100760 PE=3 SV=1,91.58,0,SUBFAMILY NOT NAMED,NULL; PYRUVATE KINASE,Pyruvate kinase; Phosphoenolpyruvate/pyruvate domain,Pyruv,CUFF.47873.1	Not found	Not found	Found	Found
254	3	1	7	36	K4D530	CYT	C:cytoplasm	P:glycolytic process	GO:0016301 GO:0000287 GO:0030955 GO:0004743	20.1.4 4.13 11.1.30	F:kinase activity F:magnesium ion binding F:potassium ion binding F:pyruvate kinase activity	lj_descr	[Master Protein] K4D530 K4D530_SOLLC Uncharacterized protein	Solanum lycopersicum GN=Sol,88.89,2e-17,PK C-terminal domain-like,Pyruvate kinase, C-terminal; no description,Pyruvate kinase, alpha/beta; P,CUFF.55643.1	Not found	Not found	Found	Found
851	6	3	14	59	Q1SN32	CYT	No Data	No Data	GO:0016301 GO:0000287 GO:0030955 GO:0004743	20.1.4 4.13 11.1.30	F:kinase activity F:magnesium ion binding F:potassium ion binding F:pyruvate kinase activity		[Master Protein] Pyruvate kinase	Medicago truncatula GN=MTR_1g061630 PE=3 SV=1	2 replicates	Found	Found	Found
2184	11	2	3	14	I1MQ49	NUC	No Data	No Data	GO:0016301 GO:0016773	20.1.4 3.3	F:kinase activity F:phosphotransferase activity, alcohol group as acceptor	lj_descr	[Master Protein] I1MQ49 I1MQ49_SOYBN Uncharacterized protein	Glycine max GN=Gma.25669 PE,88.7,0,no description,NULL; Ribokinase-like,NULL; PfkB,PfkB; seg,NULL; FRUCTOKINASE,NULL; SUGAR KINASE,NULL,CUFF.34604.1	Not found	Not found	Found	Found
1258	11	7	8	35	V7BWV9	PLA	No Data	No Data	GO:0016301 GO:0016773	20.1.4 3.3	F:kinase activity F:phosphotransferase activity, alcohol group as acceptor		[Master Protein] Uncharacterized protein OS=Phaseolus vulgaris GN=PHAVU_005G153300g PE=3 SV=1		2 replicates	2 replicates	Found	Found
1380	6	4	4	11	G7J420	PLA	No Data	P:carbohydrate metabolic process	GO:0016301 GO:0016773	20.1.4 3.3	F:kinase activity F:phosphotransferase activity, alcohol group as acceptor		[Master Protein] Xylulose kinase-like protein	Medicago truncatula GN=MTR_3g110710 PE=4 SV=1	Not found	Not found	Found	Found
2959	2	3	8	32	I1LL14	NUC	No Data	No Data	GO:0004462 GO:0046872	24.2 15 15.2 15.3	F:lactoylglutathione lyase activity F:metal ion binding	lj_descr	[Master Protein] I1LL14 I1LL14_SOYBN Uncharacterized protein	Glycine max GN=Gma.4045 PE=,81.2,0,LACTOYLGLUTATHIONE LYASE (GLYOXALASE I),NULL; glyox_I: lactoylglutathione lyase,Glyoxalase I; Glyoxa,CUFF.45316.1	Not found	2 replicates	Found	Found
891	4	2	4	25	A0A072V507	MIT	No Data	No Data	GO:0004462 GO:0046872	24.2 15 15.2 15.3	F:lactoylglutathione lyase activity F:metal ion binding		[Master Protein] Lactoylglutathione lyase	Medicago truncatula GN=MTR_2g023500 PE=3 SV=1	Not found	Not found	Found	Found
2249	2	1	2	14	G7JJ87	NUC	No Data	No Data	GO:0004462 GO:0046872	24.2 15 15.2 15.3	F:lactoylglutathione lyase activity F:metal ion binding		[Master Protein] Lactoylglutathione lyase-like protein	Medicago truncatula GN=MTR_4g132270 PE=4 SV=1	Not found	2 replicates	Found	Found
668	6	6	7	21	A0A072VCX2	CYT	C:membrane C:peroxisome C:plastid	P:biosynthetic process P:cellular amino acid metabolic process P:leaf senescence	GO:0004069 GO:0030170	13.1.1.2.1	F:L-aspartate:2-oxoglutarate aminotransferase activity F:pyridoxal phosphate binding		[Master Protein] Aspartate aminotransferase	Medicago truncatula GN=MTR_3g110065 PE=4 SV=1	Not found	Not found	Found	Found
2806	4	4	4	10	G7JTZ5	NUC	C:cytosol	P:L-ascorbic acid biosynthetic process	GO:0010349	21.2.1.4	F:L-galactose dehydrogenase activity		[Master Protein] Aldo/keto reductase family oxidoreductase	Medicago truncatula GN=MTR_4g092750 PE=4 SV=1	Not found	Not found	Found	Found
1637	6	1	1	1	G7KAK9	END	No Data	P:metabolic process	GO:0016874	No Data	F:ligase activity		[Master Protein] Long-chain fatty acyl CoA ligase	Medicago truncatula GN=MTR_5g009350 PE=4 SV=1	Not found	Not found	2 replicates	Not found
2022	2	2	2	4	G7JL66	MIT	No Data	No Data	GO:0016874	No Data	F:ligase activity		[Master Protein] Methylcrotonyl-CoA carboxylase beta chain, putative	Medicago truncatula GN=MTR_4g085890 PE=4 SV=1	Not found	Not found	Found	Found
42	6	15	15	54	A2Q2V1	NUC	No Data	P:metabolic process	GO:0016874 GO:0016829 GO:0046912	No Data	F:ligase activity F:lyase activity F:transferase activity, transferring acyl groups, acyl groups converted into alkyl on transfer		[Master Protein] ATP-citrate lyase/succinyl-CoA ligase	Medicago truncatula GN=MTR_2g034090 PE=4 SV=1	Not found	2 replicates	Found	Found
1054	1	5	11	18	G7JYH3	NUC	No Data	No Data	GO:0016874 GO:0004842	29.5.11.3 29.5.11.4.1 29.5.11.4.2 29.5.11.4.3.1 29.5.11.4.3.2 29.5.11.4.3.4 29.5.11.4.4 29.5.11.4.5.1	F:ligase activity F:ubiquitin-protein transferase activity		[Master Protein] E3 ubiquitin-protein ligase UPL1-like protein	Medicago truncatula GN=MTR_5g066710 PE=4 SV=1	Not found	Not found	Found	Found
1162	1	1	1	7	G7JJJ6	CYT	No Data	P:lipid transport	GO:0008289	No Data	F:lipid binding		[Master Protein] Non-specific lipid-transfer protein	Medicago truncatula GN=MTR_4g029350 PE=3 SV=1	Found	Found	2 replicates	2 replicates
3283	1	1	1	3	G7JIY5	NUC	C:cytoplasm	P:carbohydrate metabolic process P:carboxylic acid metabolic process	GO:0004459	No Data	F:L-lactate dehydrogenase activity		[Master Protein] L-lactate dehydrogenase	Medicago truncatula GN=MTR_4g101130 PE=3 SV=1	Not found	Not found	1 replicate	1 replicate
1854	3	2	10	90	F5B9G0	CYT	No Data	P:carbohydrate metabolic process P:malate metabolic process P:tricarboxylic acid cycle	GO:0030060	No Data	F:L-malate dehydrogenase activity	lj_descr	[Master Protein] F5B9G0 F5B9G0_LUPAN Malate dehydrogenase	Lupinus angustifolius GN=MDH1 PE=2 SV=1,94.88,0,seg,NULL; Ldh_1_C,Lactate/malate dehydrogenase, C-terminal; Ldh_1_N,Lactate/malate dehydrogenase, N-,CUFF.54965.1	Found	Found	Found	Found
466	8	3	11	101	A0A072VMC4	CYT	No Data	P:carbohydrate metabolic process P:malate metabolic process P:tricarboxylic acid cycle	GO:0030060	No Data	F:L-malate dehydrogenase activity		[Master Protein] Malate dehydrogenase	Medicago truncatula GN=MTR_1g076130 PE=3 SV=1	2 replicates	Found	Found	Found
1029	4	6	7	45	V7CDE0	MIT	No Data	P:carbohydrate metabolic process P:malate metabolic process P:tricarboxylic acid cycle	GO:0030060	No Data	F:L-malate dehydrogenase activity		[Master Protein] Uncharacterized protein OS=Phaseolus vulgaris GN=PHAVU_003G189700g PE=4 SV=1		Found	Found	Found	Found
2009	1	1	1	4	G7K3N2	CYT	No Data	No Data	GO:0016829	No Data	F:lyase activity		[Master Protein] Lactoylglutathione lyase/glyoxalase I family protein	Medicago truncatula GN=MTR_5g006360 PE=4 SV=1	Not found	Found	Found	Found
2385	4	4	4	10	A0A072U4V2	MIT	C:cytosol	No Data	GO:0016829 GO:0000287 GO:0030976	No Data	F:lyase activity F:magnesium ion binding F:thiamine pyrophosphate binding		[Master Protein] 2-hydroxyacyl-CoA lyase	Medicago truncatula GN=MTR_6g004200 PE=3 SV=1	Not found	Not found	Found	Found
2906	1	2	2	2	V7CJS7	NUC	C:cytosol C:nucleus C:plasma membrane	No Data	GO:1990380 GO:0004843	No Data	F:Lys48-specific deubiquitinase activity F:thiol-dependent ubiquitin-specific protease activity		[Master Protein] Uncharacterized protein OS=Phaseolus vulgaris GN=PHAVU_002G153200g PE=4 SV=1		Not found	Not found	2 replicates	Found
1997	7	9	9	19	A0A072UYC8	CYT	C:proteasome complex	No Data	GO:0070577 GO:0016504 GO:0070628	No Data	F:lysine-acetylated histone binding F:peptidase activator activity F:proteasome binding		[Master Protein] Proteasome activator complex subunit-like protein	Medicago truncatula GN=MTR_3g461520 PE=4 SV=1	Not found	Not found	Found	Found
1050	1	1	1	6	Q8MAM8	NUC	C:chloroplast	P:photorespiration P:reductive pentose-phosphate cycle	GO:0000287 GO:0004497 GO:0016984	1.3.1 1.3.2	F:magnesium ion binding F:monooxygenase activity F:ribulose-bisphosphate carboxylase activity	lj_descr	[Master Protein] Q8MAM8 Q8MAM8_9ASTE Ribulose bisphosphate carboxylase large chain	Itzaea sericea GN=rbcL PE=3 ,91.63,0,no description,Ribulose bisphosphate carboxylase, large subunit, C-terminal; RuBisCO_large,Ribulose ,CUFF.26.1	Not found	Not found	Found	2 replicates
2494	18	4	7	47	A4GG89	NUC	C:chloroplast	P:photorespiration P:reductive pentose-phosphate cycle	GO:0000287 GO:0004497 GO:0016984	1.3.1 1.3.2	F:magnesium ion binding F:monooxygenase activity F:ribulose-bisphosphate carboxylase activity		[Master Protein] Ribulose bisphosphate carboxylase large chain	Phaseolus vulgaris GN=rbcL PE=3 SV=1	Not found	1 replicate	Found	Found
148	7	6	14	83	I1K5M9	CYT	C:chloroplast stroma C:cytosol C:stromule	P:detection of gravity P:galactose catabolic process P:glucose metabolic process P:glycogen biosynthetic process P:starch biosynthetic process	GO:0000287 GO:0004614	4.2	F:magnesium ion binding F:phosphoglucomutase activity	lj_descr	[Master Protein] I1K5M9 I1K5M9_SOYBN Uncharacterized protein	Glycine max PE=3 SV=1,93.47,0,PGM_PMM_I,Alpha-D-phosphohexomutase, alpha/beta/alpha domain I; PGM_PMM_III,Alpha-D-phosphohexomutas,CUFF.52282.1	1 replicate	Not found	Found	Found
349	2	1	16	55	V7BFS2	CYT	C:apoplast C:chloroplast envelope C:chloroplast stroma C:stromule	P:detection of gravity P:response to cold P:starch biosynthetic process	GO:0000287 GO:0004614	4.2	F:magnesium ion binding F:phosphoglucomutase activity		[Master Protein] Uncharacterized protein OS=Phaseolus vulgaris GN=PHAVU_007G064900g PE=4 SV=1		Not found	Not found	Found	Found
2315	5	2	3	8	G7K4W1	CYT/NUC	C:nucleus C:phosphopyruvate hydratase complex	P:glycolytic process	GO:0000287 GO:0004634	4.12	F:magnesium ion binding F:phosphopyruvate hydratase activity		[Master Protein] Carboxy-terminal TIM barrel domain enolase	Medicago truncatula GN=MTR_5g096970 PE=3 SV=1	Not found	Not found	Found	2 replicates
228	7	1	15	160	I1JPW5	CYT	C:phosphopyruvate hydratase complex	P:glycolytic process	GO:0000287 GO:0004634	4.12	F:magnesium ion binding F:phosphopyruvate hydratase activity	lj_descr	[Master Protein] I1JPW5 I1JPW5_SOYBN Uncharacterized protein	Glycine max GN=Gma.31115 PE,95.5,0,ENOLASE,Enolase; Enolase,Enolase; eno: phosphopyruvate hydratase,Enolase; Enolase C-terminal domain-,CUFF.34247.1	1 replicate	Not found	Found	Found
2611	10	8	22	226	A0A072U338	CYT	C:phosphopyruvate hydratase complex	P:glycolytic process	GO:0000287 GO:0004634	4.12	F:magnesium ion binding F:phosphopyruvate hydratase activity		[Master Protein] Phosphopyruvate hydratase	Medicago truncatula GN=MTR_7g103620 PE=3 SV=1	Found	Found	Found	Found
2064	5	5	15	142	V7CZL3	CYT	C:phosphopyruvate hydratase complex	P:glycolytic process	GO:0000287 GO:0004634	4.12	F:magnesium ion binding F:phosphopyruvate hydratase activity		[Master Protein] Uncharacterized protein OS=Phaseolus vulgaris GN=PHAVU_001G186100g PE=3 SV=1		Found	Found	Found	Found
1896	4	1	5	33	Q84V95	CYT	No Data	No Data	GO:0000287 GO:0004737 GO:0030976	5.2	F:magnesium ion binding F:pyruvate decarboxylase activity F:thiamine pyrophosphate binding	lj_descr	[Master Protein] Q84V95 Q84V95_LOTCO Pyruvate decarboxylase 1	Lotus corniculatus GN=Pdc1 PE=2 SV=1,87.79,0,seg,NULL; TPP_enzyme_N,Thiamine pyrophosphate enzyme, N-terminal TPP-binding domain; TPP_enzyme_M,Th,CUFF.22651.1	Not found	Not found	Found	Found
3117	3	1	1	3	I1N0W9	NUC	No Data	P:nucleoside metabolic process P:nucleotide biosynthetic process	GO:0000287 GO:0004749	23.1.3	F:magnesium ion binding F:ribose phosphate diphosphokinase activity	lj_descr	[Master Protein] I1N0W9 I1N0W9_SOYBN Uncharacterized protein	Glycine max PE=3 SV=1,89.97,0,ribP_PPkin: ribose-phosphate diphosphokinase,Ribose-phosphate diphosphokinase; Pribosyltran_N,NULL; ,CUFF.58557.1	Not found	Not found	1 replicate	1 replicate
2914	13	1	4	28	G7L520	CYT	No Data	P:carbon fixation	GO:0000287 GO:0016984	1.3.1 1.3.2	F:magnesium ion binding F:ribulose-bisphosphate carboxylase activity		[Master Protein] Ribulose bisphosphate carboxylase large chain domain protein	Medicago truncatula GN=MTR_7g117930 PE=3 SV=1	Not found	Not found	Found	2 replicates
703	3	1	1	7	V7BHQ0	NUC	No Data	P:sucrose biosynthetic process	GO:0000287 GO:0050307	2.1.1.2	F:magnesium ion binding F:sucrose-phosphate phosphatase activity		[Master Protein] Uncharacterized protein OS=Phaseolus vulgaris GN=PHAVU_007G233700g PE=4 SV=1		Not found	Not found	Found	Found
378	1	1	1	6	V7BME2	NUC	No Data	P:sucrose biosynthetic process	GO:0000287 GO:0050307	2.1.1.2	F:magnesium ion binding F:sucrose-phosphate phosphatase activity		[Master Protein] Uncharacterized protein OS=Phaseolus vulgaris GN=PHAVU_007G265500g PE=4 SV=1		Not found	Not found	Found	Found
1610	3	3	3	8	A0A072VPJ2	NUC	No Data	P:carbohydrate metabolic process P:malate metabolic process	GO:0046554	No Data	F:malate dehydrogenase (NADP+) activity		[Master Protein] NADP-dependent malate dehydrogenase	Medicago truncatula GN=MTR_1g090730 PE=4 SV=1	Not found	Not found	Found	2 replicates
311	4	2	2	9	B4Y0U0	NUC	No Data	No Data	GO:0016420	No Data	F:malonyltransferase activity		[Master Protein] Isoflavonoid malonyl transferase 1	Medicago truncatula GN=MAT1 PE=2 SV=1	Not found	Not found	Found	Found
1498	2	1	1	1	V7BKG2	EXC	C:extracellular region	No Data	GO:0030145 GO:0045735	33.1	F:manganese ion binding F:nutrient reservoir activity		[Master Protein] Uncharacterized protein OS=Phaseolus vulgaris GN=PHAVU_007G206600g PE=3 SV=1		2 replicates	Found	Not found	Not found
758	4	8	10	36	B7FLD9	CYT	C:cytoplasm	P:glucose catabolic process	GO:0030145 GO:0004619	4.11	F:manganese ion binding F:phosphoglycerate mutase activity		[Master Protein] 2,3-bisphosphoglycerate-independent phosphoglycerate mutase	Medicago truncatula GN=MTR_7g074570 PE=2 SV=1	2 replicates	Not found	Found	Found
2495	2	2	3	6	C5DB50	CYT	C:cytoplasm	P:glucose catabolic process	GO:0030145 GO:0004619	4.11	F:manganese ion binding F:phosphoglycerate mutase activity	lj_descr	[Master Protein] C5DB50 C5DB50_VITVI Putative 2,3-bisphosphoglycerate-independent phosphogl,86.64,0,FAMILY NOT NAMED,NULL; 2,3-Bisphosphoglycerate-independent phosphoglycerate mutase, substrate-bindin,CUFF.40882.1		Not found	Not found	2 replicates	1 replicate
1594	2	2	4	12	V7B2G6	CYT	C:cytoplasm	P:glucose catabolic process	GO:0030145 GO:0004619	4.11	F:manganese ion binding F:phosphoglycerate mutase activity		[Master Protein] Uncharacterized protein OS=Phaseolus vulgaris GN=PHAVU_008G077900g PE=4 SV=1		Not found	Not found	Found	Found
1025	1	1	1	2	C0KWD9	PLA	No Data	P:biosynthetic process	GO:0008928	No Data	F:mannose-1-phosphate guanylyltransferase (GDP) activity	lj_descr	[Master Protein] C0KWD9 C0KWD9_9ERIC GDP-D-mannose pyrophosphorylase	Actinidia latifolia GN=GMP PE=2 SV=1,96.03,0,MANNOSE-1-PHOSPHATE GUANYLTRANSFERASE,NULL; SUGAR-1-PHOSPHATE GUANYL TRANSFERASE,NULL; NTP_transfera,CUFF.39157.1	Not found	Not found	2 replicates	1 replicate
2023	3	2	2	4	G7I838	PLA	No Data	P:carbohydrate metabolic process	GO:0033947	No Data	F:mannosylglycoprotein endo-beta-mannosidase activity		[Master Protein] Endo-beta-mannosidase-like mannosylglycoprotein	Medicago truncatula GN=MTR_1g082890 PE=4 SV=2	Not found	Not found	2 replicates	Found
2907	3	1	1	4	A0A072TT32	NUC	C:integral component of membrane	P:oligosaccharide metabolic process	GO:0004573	No Data	F:mannosyl-oligosaccharide glucosidase activity		[Master Protein] Mannosyl-oligosaccharide glucosidase	Medicago truncatula GN=MTR_8g080360 PE=4 SV=1	Not found	Not found	Found	Found
404	2	1	1	1	I3SD26	CYT	No Data	No Data	GO:0046872	15 15.2 15.3	F:metal ion binding		[Master Protein] Albumin-2 protein	Medicago truncatula GN=MTR_0057s0100 PE=2 SV=1	Not found	Not found	1 replicate	Not found
2836	2	1	1	3	G7LGH3	NUC	No Data	No Data	GO:0046872	15 15.2 15.3	F:metal ion binding		[Master Protein] C3HC4-type RING zinc finger protein	Medicago truncatula GN=MTR_8g095410 PE=4 SV=1	Found	Found	Not found	2 replicates
1920	2	7	7	25	G7I348	NUC	No Data	P:metal ion transport	GO:0046872	15 15.2 15.3	F:metal ion binding		[Master Protein] Copper chaperone	Medicago truncatula GN=MTR_1g092670 PE=2 SV=1	Found	Found	Found	Found
2878	1	1	1	2	G7L4X9	CYT	No Data	No Data	GO:0046872	15 15.2 15.3	F:metal ion binding	lj_lotusbase_ncbi	[Master Protein] CUFF.32873.1		2 replicates	Found	Found	Not found
804	4	1	1	2	I3SA50	PLA	No Data	P:metal ion transport P:superoxide metabolic process	GO:0046872	15 15.2 15.3	F:metal ion binding	lj_descr	[Master Protein] I3SA50 I3SA50_LOTJA Uncharacterized protein	Lotus japonicus PE=2 SV=1,99.6,0,no description,NULL; no description,Superoxide dismutase, copper/zinc binding domain; Sod_Cu,Superox,CUFF.4141.1	2 replicates	Found	Not found	2 replicates
2161	4	2	2	5	G7J7C6	MIT	C:mitochondrion	P:protein transport	GO:0046872	15 15.2 15.3	F:metal ion binding		[Master Protein] Import inner membrane translocase protein	Medicago truncatula GN=MTR_3g080670 PE=3 SV=1	Not found	Not found	Found	Found
2644	1	1	1	1	V7BQS6	CYT	No Data	No Data	GO:0046872	15 15.2 15.3	F:metal ion binding		[Master Protein] Uncharacterized protein OS=Phaseolus vulgaris GN=PHAVU_006G198800g PE=4 SV=1		Not found	Not found	1 replicate	Not found
577	17	1	1	12	V7BLE9	CYT	No Data	No Data	GO:0046872	15 15.2 15.3	F:metal ion binding		[Master Protein] Uncharacterized protein OS=Phaseolus vulgaris GN=PHAVU_007G276000g PE=4 SV=1		Not found	Found	Found	Found
1485	1	1	1	2	G7KH86	NUC	No Data	No Data	GO:0046872	15 15.2 15.3	F:metal ion binding		[Master Protein] Zinc finger CCCH domain protein	Medicago truncatula GN=MTR_5g085200 PE=4 SV=1	Not found	Not found	1 replicate	Not found
1368	1	1	1	1	G7KC66	NUC	No Data	No Data	GO:0046872 GO:0070006	15 15.2 15.3	F:metal ion binding F:metalloaminopeptidase activity		[Master Protein] Xaa-pro aminopeptidase P	Medicago truncatula GN=MTR_5g019600 PE=3 SV=1	Not found	Not found	Found	2 replicates
1736	2	1	5	10	A0A1S2YUY3	MIT	No Data	No Data	GO:0046872 GO:0004222	15 15.2 15.3	F:metal ion binding F:metalloendopeptidase activity	lj_lotusbase_ncbi	[Master Protein] CUFF.43877.1		Not found	Found	2 replicates	Found
2700	5	6	6	14	A0A072U1Q0	POX	No Data	No Data	GO:0046872 GO:0004222	15 15.2 15.3	F:metal ion binding F:metalloendopeptidase activity		[Master Protein] Insulin-degrading enzyme	Medicago truncatula GN=MTR_7g091590 PE=3 SV=1	Not found	Not found	Found	Found
980	3	8	15	55	A0A072TYG3	MIT	No Data	No Data	GO:0046872 GO:0004222	15 15.2 15.3	F:metal ion binding F:metalloendopeptidase activity		[Master Protein] Processing peptidase	Medicago truncatula GN=MTR_7g053330 PE=3 SV=1	2 replicates	Found	Found	Found
216	1	5	10	46	V7CM38	PLA	No Data	No Data	GO:0046872 GO:0004222	15 15.2 15.3	F:metal ion binding F:metalloendopeptidase activity		[Master Protein] Uncharacterized protein OS=Phaseolus vulgaris GN=PHAVU_002G143600g PE=3 SV=1		Not found	Found	Found	Found
778	3	4	11	37	V7B763	MIT	No Data	No Data	GO:0046872 GO:0004222	15 15.2 15.3	F:metal ion binding F:metalloendopeptidase activity		[Master Protein] Uncharacterized protein OS=Phaseolus vulgaris GN=PHAVU_008G133900g PE=3 SV=1		2 replicates	Found	Found	Found
546	7	5	10	32	G7KGF6	PLA	No Data	No Data	GO:0046872 GO:0004222	15 15.2 15.3	F:metal ion binding F:metalloendopeptidase activity		[Master Protein] Zincin-like metalloprotease family protein	Medicago truncatula GN=MTR_5g030940 PE=3 SV=2	2 replicates	Not found	Found	Found
2982	4	2	4	12	D2DFB1	CYT	No Data	No Data	GO:0046872 GO:0045486	15 15.2 15.3 16.8.3.2	F:metal ion binding F:naringenin 3-dioxygenase activity		[Master Protein] Flavanone-3-hydroxylase	Medicago truncatula GN=MTR_8g075890 PE=2 SV=1	Not found	Not found	Found	Found
169	7	1	2	14	A0A072VEZ8	CYT	No Data	No Data	GO:0046872 GO:0016491	15 15.2 15.3 21.99	F:metal ion binding F:oxidoreductase activity		[Master Protein] 1-aminocyclopropane-1-carboxylate oxidase-like protein	Medicago truncatula GN=MTR_1g032220 PE=3 SV=1	Not found	Not found	Found	2 replicates
329	14	1	1	2	G7LIE7	CYT	No Data	No Data	GO:0046872 GO:0016491	15 15.2 15.3 21.99	F:metal ion binding F:oxidoreductase activity		[Master Protein] 2OG-Fe(II) oxygenase family oxidoreductase	Medicago truncatula GN=MTR_8g041600 PE=3 SV=1	Not found	Not found	2 replicates	Found
2536	3	1	3	8	G3FIQ0	CYT	No Data	No Data	GO:0046872 GO:0016491	15 15.2 15.3 21.99	F:metal ion binding F:oxidoreductase activity	lj_descr	[Master Protein] G3FIQ0 G3FIQ0_9ROSI F3H	Canarium album GN=F3H PE=2 SV=1,87.26,0,DIOX_N,Non-haem dioxygenase N-terminal domain; 2OG-FeII_Oxy,Oxoglutarate/iron-dependent dioxygenase;,CUFF.42763.1	Not found	Not found	Found	Found
2148	3	1	2	10	G8A030	CYT	No Data	No Data	GO:0046872 GO:0016491	15 15.2 15.3 21.99	F:metal ion binding F:oxidoreductase activity	lj_descr	[Master Protein] G8A030 G8A030_MEDTR Gibberellin 20 oxidase 1-B	Medicago truncatula GN=MTR_097s0023 PE=3 SV=1,75.68,0,2OG-FeII_Oxy,Oxoglutarate/iron-dependent dioxygenase; DIOX_N,Non-haem dioxygenase N-terminal domain;,CUFF.13121.1	Not found	Not found	Found	2 replicates
2311	7	6	6	10	Q8LP17	CYT	No Data	No Data	GO:0046872 GO:0016702	15 15.2 15.3	F:metal ion binding F:oxidoreductase activity, acting on single donors with incorporation of molecular oxygen, incorporation of two atoms of oxygen		[Master Protein] Carotenoid 9,10(9',10')-cleavage dioxygenase 1	Pisum sativum OX=3888 GN=CCD1 PE=2 SV=1	Not found	Not found	Found	Found
2981	1	1	1	1	G7LI99	CYT	No Data	P:oxylipin biosynthetic process	GO:0046872 GO:0016702	15 15.2 15.3	F:metal ion binding F:oxidoreductase activity, acting on single donors with incorporation of molecular oxygen, incorporation of two atoms of oxygen	lj_descr	[Master Protein] G7LI99 G7LI99_MEDTR Lipoxygenase	Medicago truncatula GN=MTR_8g018420 PE=3 SV=1,75.22,6.00036e-42,Lipoxygenase,Lipoxygenase, C-terminal; no description,NULL; LIPOXYGENASE_3,Lipoxygenase, C-terminal;,CUFF.40447.2	Not found	Not found	2 replicates	Not found
2740	6	1	7	92	I1M596	CYT	No Data	P:oxylipin biosynthetic process	GO:0046872 GO:0016702	15 15.2 15.3	F:metal ion binding F:oxidoreductase activity, acting on single donors with incorporation of molecular oxygen, incorporation of two atoms of oxygen	lj_descr	[Master Protein] I1M596 I1M596_SOYBN Lipoxygenase	Glycine max GN=Gma.1862 PE=2 SV=1,87.27,0,no description,NULL; seg,NULL; LIPOXYGENASE_3,Lipoxygenase, C-terminal; PLTLPOXGNASE,Lipoxygenase, p,CUFF.40541.1	Found	Not found	2 replicates	Found
1927	1	1	1	3	A0A072VA97	CYT	No Data	No Data	GO:0046872 GO:0016702	15 15.2 15.3	F:metal ion binding F:oxidoreductase activity, acting on single donors with incorporation of molecular oxygen, incorporation of two atoms of oxygen		[Master Protein] Linoleate 13S-lipoxygenase 2-1, related protein	Medicago truncatula GN=MTR_3g479460 PE=3 SV=1	Not found	Not found	Found	2 replicates
1530	15	2	22	345	G7IS29	CYT	No Data	P:oxylipin biosynthetic process	GO:0046872 GO:0016702	15 15.2 15.3	F:metal ion binding F:oxidoreductase activity, acting on single donors with incorporation of molecular oxygen, incorporation of two atoms of oxygen		[Master Protein] Lipoxygenase	Medicago truncatula GN=MTR_2g099560 PE=3 SV=1	Not found	Not found	Found	Found
829	11	43	60	742	P14856	CYT	C:cytoplasm	P:oxylipin biosynthetic process	GO:0046872 GO:0016702	15 15.2 15.3	F:metal ion binding F:oxidoreductase activity, acting on single donors with incorporation of molecular oxygen, incorporation of two atoms of oxygen		[Master Protein] Seed linoleate 9S-lipoxygenase-2	Pisum sativum OX=3888 GN=LOX1.2 PE=2 SV=1	Found	Found	Found	Found
840	9	48	73	985	P09918	CYT	C:cytoplasm	P:oxylipin biosynthetic process	GO:0046872 GO:0016702	15 15.2 15.3	F:metal ion binding F:oxidoreductase activity, acting on single donors with incorporation of molecular oxygen, incorporation of two atoms of oxygen		[Master Protein] Seed linoleate 9S-lipoxygenase-3	Pisum sativum OX=3888 GN=LOX1.3 PE=2 SV=1	Found	Found	Found	Found
242	3	2	2	2	G7ZVC0	NUC	No Data	No Data	GO:0046872 GO:0008233	15 15.2 15.3 29.5	F:metal ion binding F:peptidase activity	lj_descr	[Master Protein] G7ZVC0 G7ZVC0_MEDTR Presequence protease	Medicago truncatula GN=MTR_023s0026 PE=3 SV=1,82.71,0,M16C_assoc,Peptidase M16C associated; Peptidase_M16_C,Peptidase M16, C-terminal; Peptidase_M16,Pepti,CUFF.25116.1	Not found	Not found	2 replicates	Found
1403	4	1	1	1	G7IUT7	NUC	C:chloroplast	P:translation	GO:0046872 GO:0042586	15 15.2 15.3	F:metal ion binding F:peptide deformylase activity		[Master Protein] Peptide deformylase	Medicago truncatula GN=MTR_2g103420 PE=3 SV=1	Not found	Not found	Found	2 replicates
1995	3	1	1	7	H0ZH58	CYT	C:mitochondrion	P:intracellular transport P:positive regulation of glucokinase activity P:protein folding P:regulation of gluconeogenesis	GO:0046872 GO:0003755	15 15.2 15.3 31.3.1	F:metal ion binding F:peptidyl-prolyl cis-trans isomerase activity	lj_descr	[Master Protein] H0ZH58 H0ZH58_TAEGU Uncharacterized protein	Taeniopygia guttata GN=RANB,46.05,0.0000000000006,Ran-binding domain,Ran binding domain; PH domain-like,NULL; no description,Pleckstrin homology-like ,CUFF.56184.1	2 replicates	Found	Found	Found
2275	4	1	1	2	I1LX67	NUC/CYT	No Data	No Data	GO:0046872 GO:0004722	15 15.2 15.3	F:metal ion binding F:protein serine/threonine phosphatase activity	lj_descr	[Master Protein] I1LX67 I1LX67_SOYBN Uncharacterized protein	Glycine max GN=Gma.56561 PE,74.19,0,PP2C-like,Protein phosphatase 2C-like; Serine/threonine phosphatases, family 2C, ca,Protein phosphat,CUFF.7434.1	2 replicates	2 replicates	Found	2 replicates
1685	7	6	6	32	A0A072TQN5	NUC	No Data	No Data	GO:0046872 GO:0004722	15 15.2 15.3	F:metal ion binding F:protein serine/threonine phosphatase activity		[Master Protein] Phosphatase 2C family protein	Medicago truncatula GN=MTR_8g463130 PE=3 SV=1	Found	Found	Found	Found
2679	7	3	4	10	B7FLN2	NUC/CYT	No Data	No Data	GO:0046872 GO:0004722	15 15.2 15.3	F:metal ion binding F:protein serine/threonine phosphatase activity		[Master Protein] Putative uncharacterized protein OS=Medicago truncatula GN=MTR_4g007440 PE=2 SV=1		Not found	Not found	Found	Found
3015	2	1	1	2	G7IAX2	NUC/CYT	C:plasma membrane	P:negative regulation of defense response to bacterium	GO:0046872 GO:0004722	15 15.2 15.3	F:metal ion binding F:protein serine/threonine phosphatase activity		[Master Protein] Serine/threonine phosphatase family, 2C domain protein	Medicago truncatula GN=MTR_1g116260 PE=3 SV=1	Not found	Not found	Found	Found
3217	2	1	1	4	V7CUE9	CYT	No Data	P:carbohydrate metabolic process P:pentose-phosphate shunt	GO:0046872 GO:0004750	15 15.2 15.3 1.3.11 7.2.3	F:metal ion binding F:ribulose-phosphate 3-epimerase activity		[Master Protein] Ribulose-phosphate 3-epimerase	Phaseolus vulgaris GN=PHAVU_001G095400g PE=3 SV=1	2 replicates	2 replicates	Found	Found
941	7	1	1	2	V7CH98	NUC	No Data	No Data	GO:0046872 GO:0003723	15 15.2 15.3 27.4	F:metal ion binding F:RNA binding		[Master Protein] Uncharacterized protein OS=Phaseolus vulgaris GN=PHAVU_003G273500g PE=4 SV=1		2 replicates	Not found	Found	Found
2257	3	2	2	14	B7FN54	NUC	C:ribosome	P:translation	GO:0046872 GO:0003735	15 15.2 15.3	F:metal ion binding F:structural constituent of ribosome		[Master Protein] 40S ribosomal protein S27	Medicago truncatula GN=MTR_1g111970 PE=2 SV=1	Found	Found	Found	Found
1575	3	6	6	34	I3T560	MIT	No Data	No Data	GO:0046872 GO:0004784	15 15.2 15.3 21.6	F:metal ion binding F:superoxide dismutase activity		[Master Protein] Superoxide dismutase	Medicago truncatula GN=MTR_3g094250 PE=2 SV=1	2 replicates	Not found	Found	Found
388	4	3	3	71	B7FGV9	CYT	No Data	No Data	GO:0046872 GO:0004784	15 15.2 15.3 21.6	F:metal ion binding F:superoxide dismutase activity		[Master Protein] Superoxide dismutase [Cu-Zn]	Medicago truncatula GN=MTR_7g114240 PE=2 SV=1	Found	Found	Found	Found
2037	4	1	1	4	G9JLU1	PLA	C:integral component of membrane C:mitochondrial inner membrane C:respiratory chain complex III	P:mitochondrial electron transport, ubiquinol to cytochrome c	GO:0046872 GO:0008121	15 15.2 15.3 9.5	F:metal ion binding F:ubiquinol-cytochrome-c reductase activity		[Master Protein] Cytochrome b	Lotus japonicus GN=cob PE=3 SV=1	Not found	Not found	Found	2 replicates
1898	3	6	11	75	G7JD38	PLA	No Data	P:D-xylose metabolic process P:pentose-phosphate shunt	GO:0046872 GO:0009045	15 15.2 15.3 3.5.1	F:metal ion binding F:xylose isomerase activity		[Master Protein] Xylose isomerase	Medicago truncatula GN=MTR_4g128840 PE=3 SV=2	Found	Found	Found	Found
1668	4	1	1	2	A0A072UAP6	CYT	No Data	No Data	GO:0004222	No Data	F:metalloendopeptidase activity		[Master Protein] M48 family peptidase	Medicago truncatula GN=MTR_6g463380 PE=4 SV=1	Not found	Not found	1 replicate	2 replicates
1849	2	3	12	70	I1JTY9	NUC	No Data	P:proteolysis	GO:0008237 GO:0008270	No Data	F:metallopeptidase activity F:zinc ion binding	lj_descr	[Master Protein] I1JTY9 I1JTY9_SOYBN Uncharacterized protein	Glycine max GN=Gma.15742 PE,87.19,0,seg,NULL; ALADIPTASE,Peptidase M1, membrane alanine aminopeptidase, N-terminal; Metalloproteases ("z,CUFF.28020.1	2 replicates	2 replicates	Found	Found
2632	4	5	5	12	G7IAW9	NUC	No Data	No Data	GO:0008237 GO:0008270	No Data	F:metallopeptidase activity F:zinc ion binding		[Master Protein] Leukotriene A-4 hydrolase-like protein	Medicago truncatula GN=MTR_1g116230 PE=4 SV=1	Not found	Not found	Found	Found
403	2	4	7	46	B7FKU9	NUC	No Data	No Data	GO:0004488	No Data	F:methylenetetrahydrofolate dehydrogenase (NADP+) activity		[Master Protein] Cytoplasmic C-1-tetrahydrofolate synthase	Medicago truncatula GN=MTR_7g108580 PE=2 SV=1	Found	Found	Found	Found
1089	4	1	1	2	A0A072U2F8	NUC	No Data	No Data	GO:0004488	No Data	F:methylenetetrahydrofolate dehydrogenase (NADP+) activity		[Master Protein] Methylenetetrahydrofolate dehydrogenase	Medicago truncatula GN=MTR_7g076680 PE=3 SV=1	Not found	Not found	Found	Found
397	4	1	1	1	I1N3M8	NUC	No Data	P:folic acid-containing compound biosynthetic process	GO:0004488 GO:0000166	23	F:methylenetetrahydrofolate dehydrogenase (NADP+) activity F:nucleotide binding	lj_descr	[Master Protein] I1N3M8 I1N3M8_SOYBN Uncharacterized protein	Glycine max GN=Gma.54372 PE,81.25,0,TETRAHYDROFOLATE DEHYDROGENASE/CYCLOHYDROLASE FAMILY MEMBER,NULL; NAD(P)-binding Rossmann-fold domai,CUFF.29360.1	Not found	Not found	2 replicates	2 replicates
2079	5	4	4	15	A0A072VS77	MIT	No Data	P:methionine metabolic process P:tetrahydrofolate interconversion	GO:0004489	25.6	F:methylenetetrahydrofolate reductase (NAD(P)H) activity		[Master Protein] Methylenetetrahydrofolate reductase	Medicago truncatula GN=MTR_1g040105 PE=3 SV=1	Not found	Found	Found	Found
1545	6	1	3	10	I1KQX0	MIT	No Data	No Data	GO:0004491	No Data	F:methylmalonate-semialdehyde dehydrogenase (acylating) activity	lj_lotusbase_ncbi	[Master Protein] CUFF.60785.1		2 replicates	Not found	Found	Found
619	6	2	5	16	I1KL66	MIT	No Data	No Data	GO:0004491	No Data	F:methylmalonate-semialdehyde dehydrogenase (acylating) activity	lj_descr	[Master Protein] I1KL66 I1KL66_SOYBN Uncharacterized protein	Glycine max GN=Gma.18420 PE,90.32,0,no description,Aldehyde dehydrogenase, N-terminal; no description,Aldehyde dehydrogenase, C-terminal,CUFF.47046.1	2 replicates	Found	Found	Found
1126	5	3	6	16	V7CQH3	MIT	No Data	No Data	GO:0004491	No Data	F:methylmalonate-semialdehyde dehydrogenase (acylating) activity		[Master Protein] Uncharacterized protein OS=Phaseolus vulgaris GN=PHAVU_002G214700g PE=4 SV=1		Not found	1 replicate	Found	Found
1573	10	3	3	9	G7ICQ0	NUC	C:integral component of membrane	No Data	GO:0008168	No Data	F:methyltransferase activity		[Master Protein] 2-methyl-6-phytylbenzoquinone methyltransferase	Medicago truncatula GN=MTR_1g071110 PE=3 SV=1	Not found	Not found	Found	Found
2787	4	2	3	5	A2XYP5	NUC	No Data	No Data	GO:0008168	No Data	F:methyltransferase activity	lj_descr	[Master Protein] A2XYP5 A2XYP5_ORYSI Putative uncharacterized protein	Oryza sativa subsp,43.37,0.00000000001,S-adenosyl-L-methionine-dependent methyltransferases,NULL; seg,NULL; S-ADENOSYL-L-METHIONINE:CARBOXY,CUFF.39889.1	Not found	Not found	Found	1 replicate
2113	1	3	3	9	A0A072V145	NUC	No Data	No Data	GO:0008168	No Data	F:methyltransferase activity		[Master Protein] Glycine cleavage T-protein aminomethyltransferase	Medicago truncatula GN=MTR_3g078637 PE=4 SV=1	Not found	Not found	Found	Found
2368	1	1	1	1	A0A072UJF9	NUC	No Data	No Data	GO:0008168	No Data	F:methyltransferase activity		[Master Protein] Histone-lysine N-methyltransferase ATXR3	Medicago truncatula GN=MTR_4g045743 PE=4 SV=1	Not found	Not found	1 replicate	Not found
1507	1	1	1	1	I1N0J0	NUC/CYT	No Data	No Data	GO:0008168	No Data	F:methyltransferase activity	lj_descr	[Master Protein] I1N0J0 I1N0J0_SOYBN Uncharacterized protein	Glycine max PE=4 SV=1,90.15,0,S-adenosyl-L-methionine-dependent methyltransferases,NULL; S-ADENOSYL-L-METHIONINE:CARBOXYL METHYLTR,CUFF.58353.1	Not found	Not found	1 replicate	Not found
513	9	1	1	2	V7BSB6	CYT	No Data	P:steroid biosynthetic process	GO:0008168	No Data	F:methyltransferase activity		[Master Protein] Methyltransferase	Phaseolus vulgaris GN=PHAVU_005G023700g PE=3 SV=1	Not found	2 replicates	Found	Found
815	1	1	2	4	V7B9T1	CYT/NUC	No Data	No Data	GO:0008168	No Data	F:methyltransferase activity		[Master Protein] Uncharacterized protein OS=Phaseolus vulgaris GN=PHAVU_008G272800g PE=4 SV=1		2 replicates	Found	Found	Not found
2728	10	9	9	37	A0A072U8T6	NUC	No Data	P:rRNA processing	GO:0008168 GO:0003723	27.4	F:methyltransferase activity F:RNA binding		[Master Protein] Mediator of RNA polymerase II transcription subunit 36a	Medicago truncatula GN=MTR_6g047580 PE=3 SV=1	Found	Found	Found	Found
1628	1	1	1	1	V7BXY2	NUC	C:katanin complex C:microtubule	P:microtubule severing	GO:0008017	No Data	F:microtubule binding		[Master Protein] Katanin p80 WD40 repeat-containing subunit B1 homolog	Phaseolus vulgaris GN=PHAVU_004G000600g PE=3 SV=1	Not found	Not found	Found	2 replicates
3171	1	1	1	3	V7B2D8	NUC	No Data	P:microtubule cytoskeleton organization	GO:0008017	No Data	F:microtubule binding		[Master Protein] Uncharacterized protein OS=Phaseolus vulgaris GN=PHAVU_008G076000g PE=4 SV=1		Found	Found	Not found	Not found
2359	18	3	3	9	A0A072TWG1	MIT	C:chloroplast	P:carbon fixation P:photorespiration P:photosynthesis	GO:0004497 GO:0016984	1.3.1 1.3.2	F:monooxygenase activity F:ribulose-bisphosphate carboxylase activity		[Master Protein] Ribulose bisphosphate carboxylase small chain	Medicago truncatula GN=MTR_7g007120 PE=3 SV=1	2 replicates	Found	Found	Found
2621	5	4	4	6	G7KXF8	NUC	No Data	No Data	GO:0003729	No Data	F:mRNA binding		[Master Protein] Ras GTPase-activating binding-like protein	Medicago truncatula GN=MTR_7g098440 PE=4 SV=1	1 replicate	2 replicates	Found	Found
164	1	4	4	4	G7I4Y0	NUC	C:cytosol C:P-body	P:cytoplasmic mRNA processing body assembly P:deadenylation-independent decapping of nuclear-transcribed mRNA P:negative regulation of translation P:positive regulation of cytoplasmic mRNA processing body assembly	GO:0003729 GO:0042803	No Data	F:mRNA binding F:protein homodimerization activity		[Master Protein] Protein decapping-like protein	Medicago truncatula GN=MTR_1g093860 PE=4 SV=1	Found	2 replicates	Found	2 replicates
227	2	1	1	3	V7CM59	NUC	No Data	No Data	GO:0003729 GO:0003743	29.2.3	F:mRNA binding F:translation initiation factor activity		[Master Protein] Uncharacterized protein OS=Phaseolus vulgaris GN=PHAVU_002G218900g PE=4 SV=1		2 replicates	Found	Not found	Not found
488	3	3	8	20	A0A072U5R5	NUC	C:eukaryotic 43S preinitiation complex C:eukaryotic 48S preinitiation complex C:eukaryotic translation initiation factor 3 complex	P:cap-dependent translational initiation P:formation of cytoplasmic translation initiation complex	GO:0098808 GO:0003743	29.2.3	F:mRNA cap binding F:translation initiation factor activity		[Master Protein] Eukaryotic translation initiation factor 3 subunit D	Medicago truncatula GN=MTR_7g111950 PE=3 SV=1	Not found	Not found	Found	Found
2142	1	1	1	1	G7KBW0	MIT	No Data	P:IMP biosynthetic process	GO:0004018	23.1.2.8	F:N6-(1,2-dicarboxyethyl)AMP AMP-lyase (fumarate-forming) activity		[Master Protein] Adenylosuccinate lyase	Medicago truncatula GN=MTR_5g081750 PE=4 SV=2	Not found	Not found	1 replicate	Found
759	1	2	2	4	G7I708	CYT	C:cytoplasm	P:arginine biosynthetic process	GO:0003942 GO:0051287 GO:0046983	No Data	F:N-acetyl-gamma-glutamyl-phosphate reductase activity F:NAD binding F:protein dimerization activity	lj_descr	[Master Protein] G7I708 G7I708_MEDTR N-acetyl-gamma-glutamyl-phosphate reductase	Medicago truncatula GN=MTR_1g0,84.57,0,ARGC,N-acetyl-gamma-glutamyl-phosphate reductase, active site; argC: N-acetyl-gamma-glutamyl-phospha,CUFF.9201.1	Not found	Found	Found	Found
2154	2	7	7	34	G7I708	CYT	C:cytoplasm	P:arginine biosynthetic process	GO:0003942 GO:0051287 GO:0046983	No Data	F:N-acetyl-gamma-glutamyl-phosphate reductase activity F:NAD binding F:protein dimerization activity		[Master Protein] N-acetyl-gamma-glutamyl-phosphate reductase	Medicago truncatula GN=MTR_1g012540 PE=3 SV=1	Found	Found	Found	Found
2150	3	4	4	18	B7FGG9	NUC	No Data	No Data	GO:0008080	No Data	F:N-acetyltransferase activity		[Master Protein] Acyl-CoA N-acyltransferase (NAT) family protein	Medicago truncatula GN=MTR_1g049370 PE=2 SV=1	Not found	Not found	Found	Found
467	5	2	2	4	B7FJ76	NUC	No Data	No Data	GO:0008080	No Data	F:N-acetyltransferase activity	lj_descr	[Master Protein] B7FJ76 B7FJ76_MEDTR N-terminal acetyltransferase complex ARD1 subunit-like protein	Medicago tr,87.69,0,seg,NULL; no description,Acyl-CoA N-acyltransferase; Acetyltransf_1,GNAT domain; Acyl-CoA N-acyltran,CUFF.41503.1	Not found	Not found	Found	Found
813	2	1	1	1	V7CZR1	PLA	No Data	No Data	GO:0008080	No Data	F:N-acetyltransferase activity		[Master Protein] Uncharacterized protein OS=Phaseolus vulgaris GN=PHAVU_001G189800g PE=4 SV=1		Not found	Not found	Found	2 replicates
2746	1	2	2	16	V7BYN3	MIT	No Data	P:oxidation-reduction process	GO:0051287	No Data	F:NAD binding		[Master Protein] Uncharacterized protein (Fragment) OS=Phaseolus vulgaris GN=PHAVU_004G0147000g PE=4 SV=1		Found	Found	Found	Found
2235	4	2	14	128	C6TN36	CYT	No Data	P:glucose metabolic process	GO:0051287 GO:0050661 GO:0016620	No Data	F:NAD binding F:NADP binding F:oxidoreductase activity, acting on the aldehyde or oxo group of donors, NAD or NADP as acceptor	lj_descr	[Master Protein] C6TN36 C6TN36_SOYBN Uncharacterized protein	Glycine max GN=Gma.5505 PE=,94.71,0,seg,NULL; Glyceraldehyde 3-phosphate dehydrogenase, NA,Glyceraldehyde 3-phosphate dehydrogenase, NAD,CUFF.6010.1	Not found	Not found	Found	Found
92	1	4	14	163	U5U2N1	CYT	No Data	P:glucose metabolic process	GO:0051287 GO:0050661 GO:0016620	No Data	F:NAD binding F:NADP binding F:oxidoreductase activity, acting on the aldehyde or oxo group of donors, NAD or NADP as acceptor		[Master Protein] Glyceraldehyde-3-dehydrogenase C subunit	Phaseolus vulgaris PE=2 SV=1	Found	1 replicate	Found	Found
1026	2	1	6	11	H9U0F7	CYT	No Data	P:glucose metabolic process	GO:0051287 GO:0050661 GO:0016620	No Data	F:NAD binding F:NADP binding F:oxidoreductase activity, acting on the aldehyde or oxo group of donors, NAD or NADP as acceptor	lj_descr	[Master Protein] H9U0F7 H9U0F7_9ROSA Glyceraldehyde-3-phosphate dehydrogenase B	Pyrus x bretschneideri GN=GDPHb,91.19,0,Glyceraldehyde 3-phosphate dehydrogenase, NA,Glyceraldehyde 3-phosphate dehydrogenase, NAD(P) bindin,CUFF.30630.2	Not found	Not found	2 replicates	2 replicates
1212	1	2	6	24	I1MM44	CYT	No Data	P:glucose metabolic process	GO:0051287 GO:0050661 GO:0016620	No Data	F:NAD binding F:NADP binding F:oxidoreductase activity, acting on the aldehyde or oxo group of donors, NAD or NADP as acceptor	lj_descr	[Master Protein] I1MM44 I1MM44_SOYBN Uncharacterized protein	Glycine max GN=Gma.37641 PE,86.82,0,seg,NULL; GAPDH,Glyceraldehyde 3-phosphate dehydrogenase, active site; Gp_dh_C,Glyceraldehyde 3-phos,CUFF.41879.1	2 replicates	2 replicates	Found	Found
2271	4	4	4	9	G9JLS2	MIT	C:mitochondrion	No Data	GO:0051287 GO:0016651 GO:0048038	No Data	F:NAD binding F:oxidoreductase activity, acting on NAD(P)H F:quinone binding		[Master Protein] NADH dehydrogenase subunit 7	Lotus japonicus GN=nad7 PE=3 SV=1	2 replicates	Not found	Found	Found
1088	6	1	1	2	G7JJF7	PLA	No Data	No Data	GO:0051287 GO:0016616	1.2.6 25.10	F:NAD binding F:oxidoreductase activity, acting on the CH-OH group of donors, NAD or NADP as acceptor		[Master Protein] D-glycerate dehydrogenase/hydroxypyruvate reductase	Medicago truncatula GN=MTR_4g013100 PE=3 SV=1	Not found	Not found	2 replicates	2 replicates
665	1	3	3	7	I3SHU4	NUC	No Data	No Data	GO:0051287 GO:0004616	7.1.3	F:NAD binding F:phosphogluconate dehydrogenase (decarboxylating) activity		[Master Protein] Glyoxylate/succinic semialdehyde reductase	Medicago truncatula GN=MTR_8g028120 PE=2 SV=1	2 replicates	Found	Found	Found
884	1	2	3	4	A0A072UAL5	NUC	No Data	No Data	GO:0051287 GO:0004616	7.1.3	F:NAD binding F:phosphogluconate dehydrogenase (decarboxylating) activity		[Master Protein] Ketose-bisphosphate aldolase class-II family protein	Medicago truncatula GN=MTR_6g069685 PE=4 SV=1	Not found	Not found	Found	Found
2438	1	1	1	5	V7CSE9	NUC	No Data	No Data	GO:0051287 GO:0004616	7.1.3	F:NAD binding F:phosphogluconate dehydrogenase (decarboxylating) activity		[Master Protein] Uncharacterized protein OS=Phaseolus vulgaris GN=PHAVU_002G308500g PE=4 SV=1		Not found	Not found	Found	Found
3063	2	4	8	45	A0A072VR00	NUC	No Data	P:L-serine biosynthetic process	GO:0051287 GO:0004617	13.1.5.1.1	F:NAD binding F:phosphoglycerate dehydrogenase activity		[Master Protein] D-3-phosphoglycerate dehydrogenase	Medicago truncatula GN=MTR_1g107480 PE=3 SV=1	Found	Found	Found	Found
2372	2	3	9	55	I1MJE1	MIT	C:mitochondrion	P:gamma-aminobutyric acid catabolic process P:glutamate decarboxylation to succinate	GO:0051287 GO:0004777 GO:0009013	No Data	F:NAD binding F:succinate-semialdehyde dehydrogenase (NAD+) activity F:succinate-semialdehyde dehydrogenase [NAD(P)+] activity	lj_descr	[Master Protein] I1MJE1 I1MJE1_SOYBN Uncharacterized protein	Glycine max GN=Gma.54356 PE,92.54,0,no description,Aldehyde dehydrogenase, N-terminal; no description,Aldehyde dehydrogenase, C-terminal,CUFF.41748.2	Found	Found	Found	Found
1072	6	3	9	48	I1N4I6	NUC	C:cytosol C:nucleus	P:glycosaminoglycan biosynthetic process	GO:0051287 GO:0003979	10.1.4	F:NAD binding F:UDP-glucose 6-dehydrogenase activity	lj_descr	[Master Protein] I1N4I6 I1N4I6_SOYBN UDP-glucose 6-dehydrogenase	Glycine max GN=Gma.55041 PE=3 SV=1,95.83,0,UDP binding domain,UDP-glucose/GDP-mannose dehydrogenase, C-terminal; NAD(P)-binding Rossmann-fold d,CUFF.29859.1	Not found	2 replicates	Found	Found
427	8	2	9	46	I3SWY5	PLA	No Data	No Data	GO:0051287 GO:0003979	10.1.4	F:NAD binding F:UDP-glucose 6-dehydrogenase activity	lj_descr	[Master Protein] I3SWY5 I3SWY5_LOTJA UDP-glucose 6-dehydrogenase	Lotus japonicus PE=2 SV=1,99.38,0,no description,NAD(P)-binding domain; no description,Cytochrome c1, transmembrane anchor, C-terminal,CUFF.36901.1	Not found	Not found	Found	Found
3017	9	2	7	32	G7JWR8	MIT	No Data	No Data	GO:0051287 GO:0003979	10.1.4	F:NAD binding F:UDP-glucose 6-dehydrogenase activity		[Master Protein] UDP-glucose 6-dehydrogenase	Medicago truncatula GN=MTR_5g043970 PE=3 SV=1	Not found	Not found	2 replicates	Found
1284	1	3	10	59	G7JIG7	NUC	No Data	P:protein ADP-ribosylation	GO:0003950	No Data	F:NAD+ ADP-ribosyltransferase activity	lj_descr	[Master Protein] G7JIG7 G7JIG7_MEDTR Poly	Medicago truncatula GN=MTR_4g053530 PE=4 SV=1,78.13,0,ADP-ribosylation,NULL; Domain of poly(ADP-ribose) polymerase,Poly(ADP-ribose) polymerase, regulatory,gene.g50097.t1.1	Not found	Not found	Found	Found
2219	2	4	11	74	G7JIG7	NUC	No Data	P:protein ADP-ribosylation	GO:0003950	No Data	F:NAD+ ADP-ribosyltransferase activity		[Master Protein] Poly [ADP-ribose] polymerase	Medicago truncatula GN=MTR_4g053530 PE=4 SV=1	Not found	2 replicates	Found	Found
3131	1	4	6	12	G9JLU0	MIT	C:mitochondrion	No Data	GO:0008137	No Data	F:NADH dehydrogenase (ubiquinone) activity		[Master Protein] NADH dehydrogenase subunit 9	Lotus japonicus GN=nad9 PE=3 SV=1	Not found	Found	Found	Found
2030	4	3	7	43	G7ITU5	MIT	No Data	P:polyamine biosynthetic process	GO:0050126	22.1.5	F:N-carbamoylputrescine amidase activity		[Master Protein] N-carbamoylputrescine amidohydrolase, putative	Medicago truncatula GN=MTR_2g086600 PE=4 SV=1	Not found	Not found	Found	Found
2964	3	1	5	21	V7BZI7	MIT	No Data	P:polyamine biosynthetic process	GO:0050126	22.1.5	F:N-carbamoylputrescine amidase activity		[Master Protein] Uncharacterized protein OS=Phaseolus vulgaris GN=PHAVU_005G123100g PE=4 SV=1		Not found	Not found	Found	2 replicates
2314	1	1	1	1	I3SW23	NUC	No Data	P:protein neddylation	GO:0019781	No Data	F:NEDD8 activating enzyme activity	lj_descr	[Master Protein] I3SW23 I3SW23_LOTJA Uncharacterized protein	Lotus japonicus PE=2 SV=1,99.62,0,Activating enzymes of the ubiquitin-like proteins,Molybdenum cofactor biosynthesis, MoeB; no descrip,NODE_25087_length_1992_cov_44.185242.path1.1	Not found	Not found	2 replicates	2 replicates
2680	6	1	1	4	G7JDJ8	NUC	No Data	P:protein neddylation	GO:0019781	No Data	F:NEDD8 activating enzyme activity		[Master Protein] NEDD8-activating enzyme E1 regulatory subunit	Medicago truncatula GN=MTR_4g048220 PE=2 SV=1	Not found	Not found	Found	Found
3095	6	3	3	4	G7ILC2	PLA	C:nucleus	P:protein K48-linked deubiquitination	GO:0019784 GO:0004843 GO:0043130	No Data	F:NEDD8-specific protease activity F:thiol-dependent ubiquitin-specific protease activity F:ubiquitin binding		[Master Protein] Ubiquitin thioesterase	Medicago truncatula GN=MTR_2g011420 PE=3 SV=2	Not found	2 replicates	Found	2 replicates
531	7	3	3	14	V7CF60	NUC	No Data	P:NAD biosynthetic process P:nicotinate nucleotide salvage	GO:0004516 GO:0004514	No Data	F:nicotinate phosphoribosyltransferase activity F:nicotinate-nucleotide diphosphorylase (carboxylating) activity		[Master Protein] Uncharacterized protein OS=Phaseolus vulgaris GN=PHAVU_003G243000g PE=4 SV=1		Not found	2 replicates	Found	Found
833	1	1	1	5	B8BBU1	CYT	C:cytosol	P:response to cadmium ion P:response to symbiotic fungus	GO:0018580	No Data	F:nitronate monooxygenase activity	lj_descr	[Master Protein] B8BBU1 B8BBU1_ORYSI Putative uncharacterized protein	Oryza sativa subsp,68.52,0.000000000001,Inosine monophosphate dehydrogenase (IMPDH),NULL; NMO,2-nitropropane dioxygenase, NPD; SUBFAMILY NOT,CUFF.46992.1	2 replicates	Not found	Found	Found
2131	7	2	11	55	I1MGI7	CYT	C:cytosol C:nuclear pore C:nucleoplasm	P:NLS-bearing protein import into nucleus	GO:0061608 GO:0008139 GO:0008565	No Data	F:nuclear import signal receptor activity F:nuclear localization sequence binding F:protein transporter activity	lj_descr	[Master Protein] I1MGI7 I1MGI7_SOYBN Importin subunit alpha	Glycine max PE=3 SV=1,94.92,0,no description,Armadillo-like helical; Arm,Armadillo; IBB,Importin-alpha, importin-beta-binding doma,CUFF.59620.1	2 replicates	Not found	Found	Found
1842	2	1	5	23	G7I9F7	CYT	C:cytoplasm C:nucleus	P:protein import into nucleus	GO:0061608 GO:0008565	No Data	F:nuclear import signal receptor activity F:protein transporter activity	lj_descr	[Master Protein] G7I9F7 G7I9F7_MEDTR Importin subunit alpha	Medicago truncatula GN=MTR_1g083810 PE=3 SV=1,93.63,0,ARM repeat,Armadillo-type fold; IMPORTIN ALPHA,NULL; no description,Armadillo-like helical; Armadill,CUFF.55661.1	Not found	Not found	2 replicates	Found
2691	6	1	11	51	V7CAN7	CYT	C:cytoplasm C:nucleus	P:protein import into nucleus	GO:0061608 GO:0008565	No Data	F:nuclear import signal receptor activity F:protein transporter activity		[Master Protein] Importin subunit alpha	Phaseolus vulgaris GN=PHAVU_003G110500g PE=3 SV=1	2 replicates	2 replicates	Found	Found
2182	1	1	4	23	I1KPN2	NUC	C:cytoplasm C:nuclear membrane C:nuclear periphery	P:NLS-bearing protein import into nucleus P:protein import into nucleus, translocation P:ribosomal protein import into nucleus	GO:0008139 GO:0008565 GO:0008536	No Data	F:nuclear localization sequence binding F:protein transporter activity F:Ran GTPase binding	lj_descr	[Master Protein] I1KPN2 I1KPN2_SOYBN Uncharacterized protein	Glycine max GN=Gma.14524 PE,93.79,0,HEAT_EZ,NULL; IBN_N,Importin-beta, N-terminal; IMPORTIN SUBUNIT BETA-1 (KARYOPHERIN SUBUNIT BETA-1),,CUFF.52065.1	Not found	Not found	Found	Found
2600	9	5	6	19	A0A072US38	NUC	No Data	No Data	GO:0003676	No Data	F:nucleic acid binding		[Master Protein] Alba DNA/RNA-binding protein	Medicago truncatula GN=MTR_4g011000 PE=4 SV=1	2 replicates	Found	Found	Found
1673	11	3	12	26	A0A072UM25	CYT	No Data	P:gene silencing by RNA	GO:0003676	No Data	F:nucleic acid binding		[Master Protein] Argonaute protein 1A	Medicago truncatula GN=MTR_6g477980 PE=3 SV=1	Not found	2 replicates	Found	Found
2985	6	4	4	21	A0A072VCJ8	NUC	No Data	No Data	GO:0003676	No Data	F:nucleic acid binding		[Master Protein] C2H2-type zinc finger protein	Medicago truncatula GN=MTR_1g009770 PE=4 SV=1	2 replicates	Found	Found	Found
1140	5	1	7	14	I1L3Y0	CYT	No Data	No Data	GO:0003676	No Data	F:nucleic acid binding	lj_descr	[Master Protein] I1L3Y0 I1L3Y0_SOYBN Uncharacterized protein	Glycine max PE=4 SV=1,97.75,0,no description,Stem cell self-renewal protein Piwi; SUBFAMILY NOT NAMED,NULL; EUKARYOTIC TRANSLATION,NODE_14177_length_1743_cov_502.297180.path2.1	Not found	Not found	2 replicates	Found
1903	2	1	1	1	I1M7A2	NUC	No Data	P:gene silencing by RNA	GO:0003676	No Data	F:nucleic acid binding	lj_descr	[Master Protein] I1M7A2 I1M7A2_SOYBN Uncharacterized protein	Glycine max PE=4 SV=1,85.18,0,no description,NULL; SUBFAMILY NOT NAMED,NULL; EUKARYOTIC TRANSLATION INITIATION FACTOR 2C,NULL; no ,CUFF.39573.1	Not found	Not found	2 replicates	Not found
1125	1	1	4	9	I1MQL3	CYT	No Data	P:gene silencing by RNA	GO:0003676	No Data	F:nucleic acid binding	lj_descr	[Master Protein] I1MQL3 I1MQL3_SOYBN Uncharacterized protein	Glycine max GN=Gma.34596 PE,87.26,0,DUF1785,Domain of unknown function DUF1785; Gly-rich_Ago1,Argonaut, glycine-rich domain; no descript,NODE_37508_length_1120_cov_343.775879.path1.1	Not found	Not found	Found	Found
2165	3	1	1	1	G7JFE1	NUC	C:nucleus	No Data	GO:0003676	No Data	F:nucleic acid binding		[Master Protein] Splicing factor 3B subunit-like protein	Medicago truncatula GN=MTR_4g115500 PE=4 SV=1	Not found	Not found	2 replicates	Found
1564	2	3	5	14	G7LHW1	NUC	No Data	No Data	GO:0003676	No Data	F:nucleic acid binding		[Master Protein] Ubiquitin-associated (UBA)/TS-N domain protein	Medicago truncatula GN=MTR_8g085380 PE=4 SV=1	1 replicate	Not found	2 replicates	1 replicate
5	3	2	2	3	V7CZM7	NUC	No Data	No Data	GO:0003676	No Data	F:nucleic acid binding		[Master Protein] Uncharacterized protein OS=Phaseolus vulgaris GN=PHAVU_001G250000g PE=4 SV=1		2 replicates	Not found	2 replicates	2 replicates
3129	1	1	1	3	V7CEC0	NUC	No Data	No Data	GO:0003676	No Data	F:nucleic acid binding		[Master Protein] Uncharacterized protein OS=Phaseolus vulgaris GN=PHAVU_003G290800g PE=4 SV=1		Found	Found	Not found	Not found
87	1	2	3	9	G7JJ58	NUC	No Data	No Data	GO:0003676 GO:0000166	23	F:nucleic acid binding F:nucleotide binding	lj_descr	[Master Protein] G7JJ58 G7JJ58_MEDTR RNA-binding protein	Medicago truncatula GN=MTR_4g131970 PE=4 SV=1,26.78,0.0000003,RRM,RNA recognition motif domain; RRM_1,RNA recognition motif domain; no description,Nucleotide-bind,CUFF.46585.1	Not found	Not found	Found	Found
200	1	1	1	3	G7LBZ8	NUC	No Data	No Data	GO:0003676 GO:0000166	23	F:nucleic acid binding F:nucleotide binding	lj_descr	[Master Protein] G7LBZ8 G7LBZ8_MEDTR Pre-mRNA-splicing factor SF2	Medicago truncatula GN=MTR_8g058530 PE=4 SV=1,89.68,0,seg,NULL; RNA-binding domain, RBD,NULL; RNA recognition motif,RNA recognition motif domain; RRM_1,RN,CUFF.33534.1	2 replicates	Found	1 replicate	Found
2583	2	1	1	6	I1LMC2	NUC	No Data	No Data	GO:0003676 GO:0000166	23	F:nucleic acid binding F:nucleotide binding	lj_descr	[Master Protein] I1LMC2 I1LMC2_SOYBN Uncharacterized protein	Glycine max GN=Gma.42841 PE,77.89,0,seg,NULL; no description,Nucleotide-binding, alpha-beta plait; RRM_1,RNA recognition motif domain; R,CUFF.57880.2	2 replicates	1 replicate	1 replicate	2 replicates
1181	1	1	1	2	A5C8I6	NUC	No Data	No Data	GO:0003676 GO:0008270	No Data	F:nucleic acid binding F:zinc ion binding	lj_descr	[Master Protein] A5C8I6 A5C8I6_VITVI Putative uncharacterized protein	Vitis vinifera GN=,60.53,0.000000000000001,seg,NULL,CUFF.11311.1	Not found	Not found	2 replicates	Found
3277	1	1	1	1	A0A072TIZ8	PLA	C:integral component of membrane	No Data	GO:0005337	No Data	F:nucleoside transmembrane transporter activity		[Master Protein] Equilibrative nucleoside transporter 6	Medicago truncatula GN=MTR_0008s0170 PE=4 SV=1	Not found	Not found	Found	2 replicates
1755	5	1	1	2	G7KEY2	NUC	No Data	P:biosynthetic process	GO:0016779	No Data	F:nucleotidyltransferase activity	lj_descr	[Master Protein] G7KEY2 G7KEY2_MEDTR Phosphopantetheine adenylyltransferase	Medicago truncatula GN=MTR_5g020680,89.08,0,no description,Rossmann-like alpha/beta/alpha sandwich fold; SUBFAMILY NOT NAMED,NULL; FAMILY NOT NA,CUFF.37772.1	2 replicates	Not found	Found	Found
586	7	5	5	11	G7KJH0	NUC	No Data	P:biosynthetic process	GO:0016779	No Data	F:nucleotidyltransferase activity		[Master Protein] Glucose-1-phosphate adenylyltransferase family protein	Medicago truncatula GN=MTR_6g008840 PE=4 SV=2	2 replicates	2 replicates	Found	Found
806	6	1	1	1	G7J9Y8	MIT	No Data	P:biosynthetic process	GO:0016779	No Data	F:nucleotidyltransferase activity		[Master Protein] Mannose-1-phosphate guanylyltransferase-like protein	Medicago truncatula GN=MTR_3g069070 PE=4 SV=1	Not found	Found	Found	Found
2833	6	1	1	7	G7IKP0	PLA	No Data	No Data	GO:0045735	33.1	F:nutrient reservoir activity		[Master Protein] Allergen gly M Bd 28 kDa protein	Medicago truncatula GN=MTR_2g093390 PE=4 SV=2	2 replicates	2 replicates	Found	Found
1087	3	5	7	463	B5U8K3	NUC	No Data	No Data	GO:0045735	33.1	F:nutrient reservoir activity		[Master Protein] Convicilin storage protein 1	Lotus japonicus GN=lcp1 PE=4 SV=1	Found	Found	Found	Found
2774	5	5	12	1002	Q2HW22	PLA	No Data	No Data	GO:0045735	33.1	F:nutrient reservoir activity		[Master Protein] Cupin, RmlC-type	Medicago truncatula GN=MTR_7g079730 PE=4 SV=1	Found	Found	Found	Found
1377	1	1	3	52	A0A072VL27	NUC	No Data	No Data	GO:0045735	33.1	F:nutrient reservoir activity		[Master Protein] Glycinin A5A4B3 subunit	Medicago truncatula GN=MTR_1g069920 PE=3 SV=1	Found	Found	Found	Found
3034	1	6	6	93	A0A072U489	NUC	No Data	No Data	GO:0045735	33.1	F:nutrient reservoir activity		[Master Protein] Glycinin G4	Medicago truncatula GN=MTR_7g096970 PE=4 SV=1	Found	Found	Found	Found
949	2	5	5	56	A0A072U3K0	NUC	No Data	No Data	GO:0045735	33.1	F:nutrient reservoir activity		[Master Protein] Legumin A2	Medicago truncatula GN=MTR_7g097000 PE=3 SV=1	Found	Found	Found	Found
1607	2	8	9	213	G7IEG7	NUC	No Data	No Data	GO:0045735	33.1	F:nutrient reservoir activity		[Master Protein] Legumin storage protein	Medicago truncatula GN=MTR_1g072600 PE=3 SV=1	Found	Found	Found	Found
361	1	1	3	61	B5U8K1	NUC	No Data	No Data	GO:0045735	33.1	F:nutrient reservoir activity		[Master Protein] Legumin storage protein 2	Lotus japonicus GN=llp2 PE=3 SV=1	Found	Found	Found	Found
824	1	1	3	25	B5U8K2	NUC	No Data	No Data	GO:0045735	33.1	F:nutrient reservoir activity		[Master Protein] Legumin storage protein 3	Lotus japonicus GN=llp3 PE=3 SV=1	Not found	Not found	Found	Found
1801	5	1	2	4	A0A072UK26	MIT	No Data	No Data	GO:0045735	33.1	F:nutrient reservoir activity		[Master Protein] Nutrient reservoir protein, putative	Medicago truncatula GN=MTR_4g062570 PE=4 SV=1	Not found	Not found	2 replicates	1 replicate
196	26	1	1	1	P07219	NUC	C:aleurone grain C:vacuole	No Data	GO:0045735	33.1	F:nutrient reservoir activity		[Master Protein] Phaseolin, alpha-type	Phaseolus vulgaris PE=1 SV=1	Not found	2 replicates	Not found	2 replicates
2411	1	2	2	87	G7IDM5	MIT	No Data	No Data	GO:0045735	33.1	F:nutrient reservoir activity		[Master Protein] Sucrose-binding protein-like protein	Medicago truncatula GN=MTR_1g071710 PE=4 SV=1	Found	Found	Found	Found
3290	1	1	1	2	V7CFI9	NUC	No Data	No Data	GO:0045735	33.1	F:nutrient reservoir activity		[Master Protein] Uncharacterized protein OS=Phaseolus vulgaris GN=PHAVU_002G027900g PE=4 SV=1		Not found	Not found	Found	2 replicates
2741	2	1	1	54	V7BGE1	NUC	No Data	No Data	GO:0045735	33.1	F:nutrient reservoir activity		[Master Protein] Uncharacterized protein OS=Phaseolus vulgaris GN=PHAVU_007G192800g PE=3 SV=1		1 replicate	Found	Found	Found
2021	3	10	12	544	A0A072VPD1	NUC	No Data	No Data	GO:0045735	33.1	F:nutrient reservoir activity		[Master Protein] Vicilin 47 kDa protein	Medicago truncatula GN=MTR_1g103400 PE=4 SV=1	Found	Found	Found	Found
952	1	1	1	1	I1NIC1	CYT	C:Golgi apparatus C:integral component of membrane	P:cell wall organization or biogenesis	GO:0016413	No Data	F:O-acetyltransferase activity	lj_descr	[Master Protein] I1NIC1 I1NIC1_SOYBN Uncharacterized protein	Glycine max GN=Gma.42490 PE,65.47,0,seg,NULL; PC-Esterase,PC-Esterase; PMR5N,PMR5 N-terminal domain; FAMILY NOT NAMED,NULL,CUFF.9351.1	Not found	Found	Found	2 replicates
976	5	4	5	11	V7C2Y8	PLA	C:integral component of membrane	P:protein glycosylation	GO:0004576	No Data	F:oligosaccharyl transferase activity		[Master Protein] Uncharacterized protein OS=Phaseolus vulgaris GN=PHAVU_004G139400g PE=4 SV=1		Not found	Not found	Found	Found
2863	3	2	3	5	V7C696	PLA	C:integral component of membrane	P:protein glycosylation	GO:0004576	No Data	F:oligosaccharyl transferase activity		[Master Protein] Uncharacterized protein OS=Phaseolus vulgaris GN=PHAVU_004G170000g PE=4 SV=1		Not found	Not found	Found	2 replicates
1095	7	4	4	16	G7J8D4	NUC	C:chloroplast stroma C:cytosol	P:malate metabolic process P:nitrogen compound metabolic process P:oxaloacetate metabolic process	GO:0050152 GO:0008270	No Data	F:omega-amidase activity F:zinc ion binding		[Master Protein] Carbon-nitrogen family hydrolase	Medicago truncatula GN=MTR_3g104850 PE=4 SV=1	2 replicates	2 replicates	Found	Found
168	3	4	4	11	A0A072VA70	PLA	No Data	No Data	GO:0008171	26.6	F:O-methyltransferase activity		[Master Protein] Caffeic acid O-methyltransferase	Medicago truncatula GN=MTR_2g072790 PE=3 SV=1	2 replicates	Not found	Found	Found
1976	1	1	1	1	A0A072UJL0	NUC	No Data	No Data	GO:0008171 GO:0046983	26.6	F:O-methyltransferase activity F:protein dimerization activity		[Master Protein] Isoflavone-7-O-methyltransferase	Medicago truncatula GN=MTR_4g033085 PE=3 SV=1	Not found	Not found	1 replicate	Not found
2489	3	2	9	32	G7IYW1	NUC	No Data	P:'de novo' pyrimidine nucleobase biosynthetic process P:'de novo' UMP biosynthetic process	GO:0004588 GO:0004590	23.1.1.5 23.1.1.5	F:orotate phosphoribosyltransferase activity F:orotidine-5'-phosphate decarboxylase activity	lj_descr	[Master Protein] G7IYW1 G7IYW1_MEDTR Uridine 5'-monophosphate synthase	Medicago truncatula GN=MTR_3g017580 PE=3,93.72,0,no description,NULL; no description,Aldolase-type TIM barrel; seg,NULL; OMPdecase,Orotidine 5'-phosp,CUFF.8877.1	Not found	Not found	Found	Found
72	6	4	11	36	A0A072V4E2	NUC	No Data	P:'de novo' pyrimidine nucleobase biosynthetic process P:'de novo' UMP biosynthetic process	GO:0004588 GO:0004590	23.1.1.5 23.1.1.5	F:orotate phosphoribosyltransferase activity F:orotidine-5'-phosphate decarboxylase activity		[Master Protein] Uridine 5-monophosphate synthase-like protein	Medicago truncatula GN=MTR_3g017580 PE=3 SV=1	2 replicates	2 replicates	Found	Found
2592	4	3	5	18	G7IZP1	END	C:apoplast C:chloroplast stroma C:plasmodesma	P:defense response to fungus P:oxalate catabolic process P:positive regulation of seed germination P:response to cadmium ion P:response to cytokinin P:seed coat development	GO:0050203	No Data	F:oxalate-CoA ligase activity		[Master Protein] Long-chain acyl-CoA synthetase	Medicago truncatula GN=MTR_3g035130 PE=4 SV=1	Not found	Not found	Found	Found
2958	1	2	2	5	G7IHZ5	PLA	C:nucleus	No Data	GO:0016491	21.99	F:oxidoreductase activity		[Master Protein] Clavaminate synthase-like plant protein	Medicago truncatula GN=MTR_2g100850 PE=4 SV=1	2 replicates	Found	Found	Found
2217	1	1	1	1	A0A072V059	NUC	No Data	No Data	GO:0016491	21.99	F:oxidoreductase activity		[Master Protein] FAD-dependent oxidoreductase	Medicago truncatula GN=MTR_4g094962 PE=4 SV=1	Not found	Not found	2 replicates	Not found
122	2	1	2	4	G7JS28	CYT	C:integral component of membrane	No Data	GO:0016491	21.99	F:oxidoreductase activity	lj_descr	[Master Protein] G7JS28 G7JS28_MEDTR Lysine-ketoglutarate reductase/saccharopine dehydrogenase	Medicago truncat,86.84,0,no description,NULL; no description,NAD(P)-binding domain; seg,NULL; Saccharop_dh,Saccharopine dehyd,CUFF.50522.1	Not found	Not found	Found	Found
2745	10	1	2	3	G7KNM6	CYT	No Data	No Data	GO:0016491	21.99	F:oxidoreductase activity	lj_descr	[Master Protein] G7KNM6 G7KNM6_MEDTR Short-chain alcohol dehydrogenase	Medicago truncatula GN=MTR_6g023590 PE=3,65.41,0,adh_short_C2,NULL; ADH_SHORT,Short-chain dehydrogenase/reductase, conserved site; GDHRDH,Glucose/rib,CUFF.3199.1	Not found	Not found	Found	2 replicates
682	11	2	6	16	I3S389	CYT	No Data	No Data	GO:0016491	21.99	F:oxidoreductase activity	lj_descr	[Master Protein] I3S389 I3S389_LOTJA Uncharacterized protein	Lotus japonicus PE=2 SV=1,99.68,0,NAD(P)-binding Rossmann-fold domains,NULL; GroES-like,GroES-like; Enoylreductase,Polyketide synthase,CUFF.40898.1	Not found	Not found	2 replicates	2 replicates
2607	2	3	4	15	I3SDK6	NUC	No Data	No Data	GO:0016491	21.99	F:oxidoreductase activity	lj_descr	[Master Protein] I3SDK6 I3SDK6_LOTJA Uncharacterized protein	Lotus japonicus PE=2 SV=1,100,0,quinone_pig3: putative NAD(P)H quinone oxidoreduct,Quinone oxidoreductase PIG3; no description,NULL;,CUFF.60631.1	Found	Found	Found	Found
679	3	2	3	4	A0A072USV4	CYT	C:integral component of membrane	No Data	GO:0016491	21.99	F:oxidoreductase activity		[Master Protein] Lysine-ketoglutarate reductase/saccharopine dehydrogenase	Medicago truncatula GN=MTR_4g124470 PE=4 SV=1	Not found	Not found	2 replicates	1 replicate
3175	3	1	1	1	G7JZJ2	NUC	No Data	No Data	GO:0016491	21.99	F:oxidoreductase activity		[Master Protein] NAD(P)H dehydrogenase B2	Medicago truncatula GN=MTR_5g071250 PE=4 SV=2	2 replicates	Not found	2 replicates	1 replicate
1616	4	1	7	25	A0A072TLB9	EXC	C:integral component of membrane	No Data	GO:0016491	21.99	F:oxidoreductase activity		[Master Protein] NADP-dependent alkenal double bond reductase	Medicago truncatula GN=MTR_8g009830 PE=4 SV=1	Not found	Not found	2 replicates	2 replicates
690	3	1	5	20	G7JJX4	MIT	No Data	No Data	GO:0016491	21.99	F:oxidoreductase activity		[Master Protein] NADP-dependent D-sorbitol-6-phosphate dehydrogenase	Medicago truncatula GN=MTR_4g072060 PE=2 SV=1	Not found	Not found	Found	Not found
3048	6	4	5	13	B7FJ07	NUC	No Data	No Data	GO:0016491	21.99	F:oxidoreductase activity		[Master Protein] NADPH-dependent quinone oxidoreductase	Medicago truncatula GN=MTR_2g012420 PE=2 SV=1	Found	Found	Found	Found
1248	4	4	4	19	A0A072UJH2	CYT	No Data	No Data	GO:0016491	21.99	F:oxidoreductase activity		[Master Protein] Oxidoreductase family, NAD-binding rossmann fold protein	Medicago truncatula GN=MTR_6g038640 PE=4 SV=1	2 replicates	2 replicates	Found	Found
1548	4	4	4	15	B7FGM0	MIT	C:cell	P:cell redox homeostasis	GO:0016491	21.99	F:oxidoreductase activity		[Master Protein] Putative uncharacterized protein OS=Medicago truncatula GN=MTR_2g022660 PE=2 SV=1		2 replicates	Found	Found	Found
222	2	2	4	26	G7JRF5	CYT	No Data	No Data	GO:0016491	21.99	F:oxidoreductase activity		[Master Protein] Quinone-oxidoreductase-like protein	Medicago truncatula GN=MTR_4g036260 PE=4 SV=2	Found	Found	Found	Found
158	1	1	1	6	G7KNM8	NUC	No Data	No Data	GO:0016491	21.99	F:oxidoreductase activity		[Master Protein] Short-chain alcohol dehydrogenase	Medicago truncatula GN=MTR_6g023610 PE=4 SV=1	Not found	Not found	Found	Found
2913	16	1	2	13	A0A072UJG6	CYT	No Data	No Data	GO:0016491	21.99	F:oxidoreductase activity		[Master Protein] Short-chain dehydrogenase/reductase	Medicago truncatula GN=MTR_4g052340 PE=4 SV=1	Not found	Found	Found	Found
915	4	2	2	8	A0A072U4Q3	CYT	C:cell	P:cell redox homeostasis	GO:0016491	21.99	F:oxidoreductase activity		[Master Protein] Type II peroxiredoxin	Medicago truncatula GN=MTR_7g103610 PE=4 SV=1	Found	Found	Found	Found
2650	1	2	5	80	V7CA00	NUC	No Data	No Data	GO:0016491	21.99	F:oxidoreductase activity		[Master Protein] Uncharacterized protein OS=Phaseolus vulgaris GN=PHAVU_003G091300g PE=4 SV=1		2 replicates	2 replicates	Found	Found
2031	10	2	2	5	V7B7M8	CYT	No Data	No Data	GO:0016491	21.99	F:oxidoreductase activity		[Master Protein] Uncharacterized protein OS=Phaseolus vulgaris GN=PHAVU_008G116300g PE=4 SV=1		Not found	Not found	Found	Found
3294	12	1	5	16	V7ALC4	NUC	No Data	No Data	GO:0016491	21.99	F:oxidoreductase activity		[Master Protein] Uncharacterized protein OS=Phaseolus vulgaris GN=PHAVU_010G017100g PE=4 SV=1		Not found	Not found	Found	Found
1321	1	1	5	20	V7AE23	MIT	No Data	No Data	GO:0016491	21.99	F:oxidoreductase activity		[Master Protein] Uncharacterized protein OS=Phaseolus vulgaris GN=PHAVU_011G038400g PE=4 SV=1		Not found	Found	Found	2 replicates
1406	5	1	5	21	V7ALW3	CYT	No Data	No Data	GO:0016491	21.99	F:oxidoreductase activity		[Master Protein] Uncharacterized protein OS=Phaseolus vulgaris GN=PHAVU_011G215100g PE=4 SV=1		Not found	Not found	Found	Found
3215	6	1	2	49	T2DLR9	CYT	No Data	No Data	GO:0016491 GO:0008270	21.99	F:oxidoreductase activity F:zinc ion binding		[Master Protein] Alcohol dehydrogenase 1	Phaseolus vulgaris GN=PHAVU_001G067300g PE=2 SV=1	2 replicates	Not found	Found	Found
2421	1	1	1	2	G7JME3	NUC	No Data	No Data	GO:0016491 GO:0008270	21.99	F:oxidoreductase activity F:zinc ion binding		[Master Protein] Alcohol dehydrogenase zinc-binding domain protein	Medicago truncatula GN=MTR_4g086410 PE=4 SV=1	Not found	Not found	Found	2 replicates
1541	1	1	1	2	C6TA60	CYT	No Data	No Data	GO:0016491 GO:0008270	21.99	F:oxidoreductase activity F:zinc ion binding	lj_descr	[Master Protein] C6TA60 C6TA60_SOYBN Putative uncharacterized protein	Glycine max PE=2 S,72.46,0,ALCOHOL DEHYDROGENASE,NULL; ALCOHOL DEHYDROGENASE RELATED,Alcohol dehydrogenase superfamily, zinc-ty,gene.g29150.t1.1	Not found	Not found	Found	Not found
1448	2	1	6	73	V7CTB5	CYT	No Data	No Data	GO:0016491 GO:0008270	21.99	F:oxidoreductase activity F:zinc ion binding		[Master Protein] Uncharacterized protein OS=Phaseolus vulgaris GN=PHAVU_001G064000g PE=3 SV=1		Not found	2 replicates	Found	Found
2622	3	1	10	101	V7AV39	CYT	No Data	No Data	GO:0016491 GO:0008270	21.99	F:oxidoreductase activity F:zinc ion binding		[Master Protein] Uncharacterized protein OS=Phaseolus vulgaris GN=PHAVU_009G134700g PE=3 SV=1		Not found	Not found	Found	2 replicates
315	2	3	4	35	V7AZR5	CYT	No Data	No Data	GO:0016491 GO:0008270	21.99	F:oxidoreductase activity F:zinc ion binding		[Master Protein] Uncharacterized protein OS=Phaseolus vulgaris GN=PHAVU_009G149500g PE=3 SV=1		Found	Found	Found	Found
3053	10	2	16	134	A0A072V0U2	CYT	No Data	No Data	GO:0016491 GO:0008270	21.99	F:oxidoreductase activity F:zinc ion binding		[Master Protein] Zinc-binding alcohol dehydrogenase family protein	Medicago truncatula GN=MTR_3g089977 PE=3 SV=1	Not found	Not found	2 replicates	2 replicates
2697	7	4	4	22	A0A072TZA9	CYT	No Data	No Data	GO:0016491 GO:0008270	21.99	F:oxidoreductase activity F:zinc ion binding		[Master Protein] Zinc-binding dehydrogenase family oxidoreductase	Medicago truncatula GN=MTR_7g034395 PE=4 SV=1	2 replicates	Found	Found	Found
742	2	1	1	2	A2Q2R1	CYT	C:cytosol C:mitochondrion C:plasma membrane	P:cell redox homeostasis P:glycerol ether metabolic process	GO:0016671 GO:0015035	21.4	F:oxidoreductase activity, acting on a sulfur group of donors, disulfide as acceptor F:protein disulfide oxidoreductase activity		[Master Protein] Thioredoxin H2-like protein	Medicago truncatula GN=MTR_7g009070 PE=2 SV=1	Not found	Not found	Found	2 replicates
550	1	1	1	2	G7JF62	MIT	No Data	P:electron transport chain	GO:0016651	No Data	F:oxidoreductase activity, acting on NAD(P)H		[Master Protein] NADH-ubiquinone oxidoreductase 18 kDa subunit	Medicago truncatula GN=MTR_4g097160 PE=2 SV=1	Not found	Found	Found	2 replicates
3128	1	1	1	1	A0A072UKP4	MIT	C:mitochondrial inner membrane	P:respiratory electron transport chain	GO:0016651	No Data	F:oxidoreductase activity, acting on NAD(P)H		[Master Protein] NADH-ubiquinone oxidoreductase, putative	Medicago truncatula GN=MTR_6g053280 PE=4 SV=1	Not found	Not found	1 replicate	Not found
1851	4	2	3	13	A0A072UZ53	POX	No Data	No Data	GO:0016620	No Data	F:oxidoreductase activity, acting on the aldehyde or oxo group of donors, NAD or NADP as acceptor		[Master Protein] Betaine aldehyde dehydrogenase	Medicago truncatula GN=MTR_3g078550 PE=3 SV=1	2 replicates	Found	Found	Found
2274	10	5	7	18	G7KNI3	POX	No Data	No Data	GO:0016620	No Data	F:oxidoreductase activity, acting on the aldehyde or oxo group of donors, NAD or NADP as acceptor		[Master Protein] Cytosolic aldehyde dehydrogenase	Medicago truncatula GN=MTR_6g086300 PE=3 SV=1	Not found	Not found	Found	Found
1582	7	6	6	11	G7JPY4	NUC	No Data	No Data	GO:0016620	No Data	F:oxidoreductase activity, acting on the aldehyde or oxo group of donors, NAD or NADP as acceptor		[Master Protein] Delta-1-pyrroline-5-carboxylate dehydrogenase	Medicago truncatula GN=MTR_4g107940 PE=4 SV=1	Not found	Found	Found	2 replicates
606	9	1	3	9	G7L8Y6	MIT	No Data	No Data	GO:0016620	No Data	F:oxidoreductase activity, acting on the aldehyde or oxo group of donors, NAD or NADP as acceptor	lj_descr	[Master Protein] G7L8Y6 G7L8Y6_MEDTR Aldehyde dehydrogenase	Medicago truncatula GN=MTR_8g083530 PE=3 SV=1,81.11,0,ALDEHYDE_DEHYDR_CYS,Aldehyde dehydrogenase, conserved site; ALDEHYDE_DEHYDR_GLU,Aldehyde dehydrogena,NODE_32244_length_1628_cov_157.764130.path1.1	2 replicates	Not found	Found	2 replicates
1908	11	4	4	6	T2DNM0	CYT	No Data	No Data	GO:0016620	No Data	F:oxidoreductase activity, acting on the aldehyde or oxo group of donors, NAD or NADP as acceptor		[Master Protein] Glyceraldehyde-3-phosphate dehydrogenase	Phaseolus vulgaris PE=2 SV=1	Not found	2 replicates	Found	2 replicates
3042	1	1	4	11	I1MHG6	MIT	No Data	No Data	GO:0016620	No Data	F:oxidoreductase activity, acting on the aldehyde or oxo group of donors, NAD or NADP as acceptor	lj_descr	[Master Protein] I1MHG6 I1MHG6_SOYBN Uncharacterized protein	Glycine max GN=Gma.31363 PE,92.32,0,ALDEHYDE_DEHYDR_GLU,Aldehyde dehydrogenase, conserved site; seg,NULL; no description,Aldehyde dehydr,CUFF.59210.1	Not found	Not found	Found	Found
1704	11	1	2	5	T2DNY2	NUC	No Data	No Data	GO:0016620	No Data	F:oxidoreductase activity, acting on the aldehyde or oxo group of donors, NAD or NADP as acceptor		[Master Protein] Mitochondrial aldehyde dehydrogenase	Phaseolus vulgaris PE=2 SV=1	Not found	Not found	Found	2 replicates
740	3	4	7	21	G7IGF7	NUC	No Data	No Data	GO:0016620	No Data	F:oxidoreductase activity, acting on the aldehyde or oxo group of donors, NAD or NADP as acceptor		[Master Protein] NAD-dependent aldehyde dehydrogenase family protein	Medicago truncatula GN=MTR_2g042330 PE=3 SV=1	Not found	Found	Found	Found
529	2	1	2	6	I1KJ84	CSK	C:cytoplasm	No Data	GO:0016627	11.9.4.13	F:oxidoreductase activity, acting on the CH-CH group of donors	lj_descr	[Master Protein] I1KJ84 I1KJ84_SOYBN Uncharacterized protein	Glycine max GN=Gma.2418 PE=,91.88,0,DHO_dh,Dihydroorotate dehydrogenase, class 1/ 2; no description,Aldolase-type TIM barrel; FMN-linked,CUFF.35158.1	2 replicates	Not found	Found	Found
912	2	2	2	2	B7FIH8	NUC	C:cytoplasm C:integral component of membrane	P:lipid metabolic process	GO:0016627	11.9.4.13	F:oxidoreductase activity, acting on the CH-CH group of donors		[Master Protein] Putative uncharacterized protein OS=Medicago truncatula GN=MTR_5g087590 PE=2 SV=1		Not found	Not found	Found	2 replicates
578	5	1	3	9	V7CBZ3	MIT	No Data	P:cellular amino acid metabolic process	GO:0016639	No Data	F:oxidoreductase activity, acting on the CH-NH2 group of donors, NAD or NADP as acceptor		[Master Protein] Glutamate dehydrogenase	Phaseolus vulgaris GN=PHAVU_003G225100g PE=3 SV=1	Not found	Not found	1 replicate	Not found
1360	5	11	24	92	G7KVS0	NUC	No Data	P:tricarboxylic acid cycle	GO:0004591 GO:0030976	8.1.5	F:oxoglutarate dehydrogenase (succinyl-transferring) activity F:thiamine pyrophosphate binding		[Master Protein] E1 subunit-like 2-oxoglutarate dehydrogenase	Medicago truncatula GN=MTR_7g023770 PE=4 SV=2	Not found	Found	Found	Found
696	1	1	13	50	V7B462	NUC	No Data	P:tricarboxylic acid cycle	GO:0004591 GO:0030976	8.1.5	F:oxoglutarate dehydrogenase (succinyl-transferring) activity F:thiamine pyrophosphate binding		[Master Protein] Uncharacterized protein OS=Phaseolus vulgaris GN=PHAVU_008G014400g PE=4 SV=1		Not found	Not found	Found	Found
346	4	2	2	4	K1P9Q2	PLA	C:integral component of membrane C:signal peptidase complex	P:signal peptide processing	GO:0008233	29.5	F:peptidase activity	lj_descr	[Master Protein] K1P9Q2 K1P9Q2_CRAGI Signal peptidase complex subunit 3	Crassostrea gigas PE=4 SV=1,32.95,5e-19,SPC22,Signal peptidase 22kDa subunit; seg,NULL; SUBFAMILY NOT NAMED,NULL; MICROSOMAL SIGNAL PEPTIDAS,CUFF.34048.1	Not found	Not found	Found	2 replicates
3144	6	2	2	4	A0A072UH43	NUC	No Data	No Data	GO:0008233	29.5	F:peptidase activity		[Master Protein] OTU-like cysteine protease	Medicago truncatula GN=MTR_5g092720 PE=4 SV=1	Not found	Not found	Found	2 replicates
3226	1	1	1	1	G7K268	NUC	C:integral component of membrane	No Data	GO:0008233	29.5	F:peptidase activity		[Master Protein] S49 protease IV family peptidase	Medicago truncatula GN=MTR_5g082990 PE=4 SV=2	Not found	Not found	1 replicate	Not found
575	6	2	2	4	V7BXU3	MIT	C:integral component of membrane	P:signal peptide processing	GO:0008233	29.5	F:peptidase activity		[Master Protein] Signal peptidase I (Fragment)	Phaseolus vulgaris GN=PHAVU_005G176700g PE=3 SV=1	Not found	Not found	Found	2 replicates
2195	1	1	1	8	V7AT24	PLA	No Data	No Data	GO:0008233	29.5	F:peptidase activity		[Master Protein] Uncharacterized protein OS=Phaseolus vulgaris GN=PHAVU_009G076000g PE=4 SV=1		Found	Found	Found	2 replicates
2820	4	1	1	1	G7JK51	CYT	No Data	No Data	GO:0008233	29.5	F:peptidase activity		[Master Protein] Vacuolar processing enzyme	Medicago truncatula GN=MTR_4g101730 PE=4 SV=2	Not found	Not found	1 replicate	Not found
284	1	1	1	4	I3T0F9	END	No Data	P:protein repair P:response to oxidative stress	GO:0033743	No Data	F:peptide-methionine (R)-S-oxide reductase activity	lj_descr	[Master Protein] I3T0F9 I3T0F9_LOTJA Uncharacterized protein	Lotus japonicus PE=2 SV=1,98.98,0,SelR,Peptide methionine sulphoxide reductase MrsB; no description,Peptide methionine sulphoxide redu,CUFF.47067.1	2 replicates	Found	Found	Found
433	2	1	1	2	G7IFP1	END	No Data	P:protein repair P:response to oxidative stress	GO:0033743	No Data	F:peptide-methionine (R)-S-oxide reductase activity		[Master Protein] Methionine sulfoxide reductase B 2	Medicago truncatula OX=3880 GN=11439809 PE=2 SV=1	Not found	Not found	2 replicates	2 replicates
2417	5	1	2	6	B9G712	CYT	No Data	No Data	GO:0008113	No Data	F:peptide-methionine (S)-S-oxide reductase activity	lj_descr	[Master Protein] B9G712 B9G712_ORYSJ Putative uncharacterized protein	Oryza sativa subsp,39.13,3.1,MsrA,Peptide methionine sulphoxide reductase MsrA; no description,Peptide methionine sulphoxide redu,CUFF.19233.1	Not found	Not found	Found	2 replicates
2200	10	1	2	7	V5N902	CYT	No Data	No Data	GO:0008113	No Data	F:peptide-methionine (S)-S-oxide reductase activity		[Master Protein] Methionine sulfoxide reductase A	Phaseolus vulgaris GN=PHAVU_008G267100g PE=2 SV=1	Not found	Not found	Found	2 replicates
1757	3	1	1	1	V7BQ67	NUC	C:cytosol	P:response to microbial phytotoxin P:response to ozone P:response to salicylic acid	GO:0000224	No Data	F:peptide-N4-(N-acetyl-beta-glucosaminyl)asparagine amidase activity		[Master Protein] Uncharacterized protein OS=Phaseolus vulgaris GN=PHAVU_006G100800g PE=4 SV=1		Not found	Not found	1 replicate	Not found
2425	4	1	1	1	A0A1S2XVA2	CYT	No Data	P:protein folding	GO:0003755	31.3.1	F:peptidyl-prolyl cis-trans isomerase activity	lj_lotusbase_ncbi	[Master Protein] CUFF.33049.2		Not found	Not found	Found	Found
648	10	1	5	31	I3S3K3	CYT	No Data	P:protein folding	GO:0003755	31.3.1	F:peptidyl-prolyl cis-trans isomerase activity		[Master Protein] Peptidyl-prolyl cis-trans isomerase	Medicago truncatula GN=MTR_3g463900 PE=2 SV=1	Not found	Not found	Found	Found
641	4	7	7	41	A0A072UP31	NUC/CYT	C:cell	P:cell redox homeostasis	GO:0051920	21.5	F:peroxiredoxin activity		[Master Protein] 1-cys peroxiredoxin PER1	Medicago truncatula GN=MTR_4g094720 PE=4 SV=1	Found	Found	Found	Found
2756	4	3	8	50	I3SQA4	NUC	C:cell	P:cell redox homeostasis	GO:0051920	21.5	F:peroxiredoxin activity	lj_descr	[Master Protein] I3SQA4 I3SQA4_LOTJA Uncharacterized protein	Lotus japonicus PE=2 SV=1,99.62,0,Thioredoxin-like,Thioredoxin-like fold; THIOREDOXIN PEROXIDASE,NULL; seg,NULL; THIOREDOXIN_2,Thiored,CUFF.53992.1	Not found	Not found	Found	Found
2713	1	1	1	4	I1MSV8	NUC	C:cytoplasm	P:trehalose biosynthetic process P:trehalose metabolism in response to stress	GO:0016791	No Data	F:phosphatase activity	lj_descr	[Master Protein] I1MSV8 I1MSV8_SOYBN Uncharacterized protein	Glycine max GN=Gma.50494 PE,69.7,0,TREHALOSE-6-PHOSPHATE SYNTHASE,NULL; UDP-Glycosyltransferase/glycogen phosphorylase,NULL; no descrip,NODE_51861_length_596_cov_241.006714.path1.1	Found	Found	Found	2 replicates
1238	1	1	1	3	G7K781	NUC	No Data	No Data	GO:0035091	No Data	F:phosphatidylinositol binding		[Master Protein] Sorting nexin 2B	Medicago truncatula GN=MTR_5g083370 PE=4 SV=1	Not found	Not found	Found	2 replicates
135	3	1	1	4	V7BEZ7	NUC	No Data	No Data	GO:0035091	No Data	F:phosphatidylinositol binding		[Master Protein] Uncharacterized protein OS=Phaseolus vulgaris GN=PHAVU_007G153200g PE=4 SV=1		Not found	Not found	2 replicates	Found
1989	2	2	24	81	Q8H946	CYT	No Data	P:carbon fixation P:tricarboxylic acid cycle	GO:0008964	4.14	F:phosphoenolpyruvate carboxylase activity	lj_ncbi	[Master Protein] LjPEPC1 phosphoenolpyruvate carboxylase; 23503555 dbj|AB092820.1|.path1.1		Not found	2 replicates	Not found	2 replicates
73	5	5	7	15	G7I4Z4	CYT	No Data	P:carbon fixation P:tricarboxylic acid cycle	GO:0008964	4.14	F:phosphoenolpyruvate carboxylase activity		[Master Protein] Phosphoenolpyruvate carboxylase	Medicago truncatula GN=MTR_1g094010 PE=4 SV=1	Not found	Not found	Found	Found
241	1	1	8	15	Q6Q2Z9	CYT	No Data	P:carbon fixation P:tricarboxylic acid cycle	GO:0008964	4.14	F:phosphoenolpyruvate carboxylase activity	lj_descr	[Master Protein] Q6Q2Z9 Q6Q2Z9_SOYBN Phosphoenolpyruvate carboxylase	Glycine max GN=PEPC17 PE=2 SV=1,82.5,0,PEPCARBXLASE,Phosphoenolpyruvate carboxylase; PEPcase,Phosphoenolpyruvate carboxylase; PEPcase_type1,CUFF.10370.1	Not found	Not found	Found	2 replicates
2145	2	2	27	102	Q8H945	CYT	No Data	P:carbon fixation P:tricarboxylic acid cycle	GO:0008964	4.14	F:phosphoenolpyruvate carboxylase activity	lj_descr	[Master Protein] Q8H945 Q8H945_LOTJA Phosphoenolpyruvate carboxylase	Lotus japonicus GN=LjPEPC2 PE=2 SV=1,99.79,0,PEPCASE_2,Phosphoenolpyruvate carboxylase, active site; PEPCASE_1,Phosphoenolpyruvate carboxylase, a,CUFF.40719.1	Not found	Not found	Found	Found
673	1	1	5	10	V7BFZ5	CYT	C:integral component of membrane	P:carbon fixation P:tricarboxylic acid cycle	GO:0008964	4.14	F:phosphoenolpyruvate carboxylase activity		[Master Protein] Uncharacterized protein OS=Phaseolus vulgaris GN=PHAVU_007G101300g PE=3 SV=1		Not found	Not found	Found	1 replicate
1703	3	1	19	63	V7AHW1	CYT	No Data	P:carbon fixation P:tricarboxylic acid cycle	GO:0008964	4.14	F:phosphoenolpyruvate carboxylase activity		[Master Protein] Uncharacterized protein OS=Phaseolus vulgaris GN=PHAVU_011G130400g PE=3 SV=1		Not found	Not found	1 replicate	Not found
255	1	1	1	2	I1L451	CYT	C:cytoplasm	P:methylation P:phosphatidylcholine biosynthetic process	GO:0000234 GO:0008757	13.1.3.4.13	F:phosphoethanolamine N-methyltransferase activity F:S-adenosylmethionine-dependent methyltransferase activity	lj_descr	[Master Protein] I1L451 I1L451_SOYBN Uncharacterized protein	Glycine max GN=Gma.21410 PE,85.31,0,no description,NULL; SAM_MT103,Phosphoethanolamine N-methyltransferase; seg,NULL; coiled-coil,NULL; ,CUFF.35183.1	Not found	Not found	2 replicates	Not found
2045	3	7	15	48	A0A072TX81	PLA	No Data	P:D-gluconate metabolic process P:pentose-phosphate shunt	GO:0004616	7.1.3	F:phosphogluconate dehydrogenase (decarboxylating) activity		[Master Protein] 6-phosphogluconate dehydrogenase, decarboxylating	Medicago truncatula GN=MTR_7g017900 PE=3 SV=1	Not found	Not found	Found	Found
2364	7	1	1	4	G7L3I4	CYT	C:cytoplasm	P:GDP-mannose biosynthetic process	GO:0004615	10.1.21	F:phosphomannomutase activity		[Master Protein] Phosphomannomutase	Medicago truncatula GN=MTR_7g076670 PE=3 SV=2	Not found	Not found	Found	Found
360	8	2	2	2	G8A1A9	CYT	No Data	No Data	GO:0004721	No Data	F:phosphoprotein phosphatase activity		[Master Protein] Serine/threonine-protein phosphatase	Medicago truncatula GN=MTR_7g107310 PE=3 SV=1	Not found	Not found	Found	Not found
2308	1	1	1	1	V7AY23	NUC/CYT	C:intracellular	P:detection of visible light P:protein-chromophore linkage P:protein-tetrapyrrole linkage P:red, far-red light phototransduction P:regulation of transcription, DNA-templated P:transcription, DNA-templated	GO:0000155 GO:0009881 GO:0042803	No Data	F:phosphorelay sensor kinase activity F:photoreceptor activity F:protein homodimerization activity		[Master Protein] Phytochrome	Phaseolus vulgaris GN=PHAVU_009G213400g PE=3 SV=1	Not found	Not found	Found	Found
2886	2	1	1	3	A0A072U2X9	NUC	C:chloroplast stroma	P:histidine biosynthetic process	GO:0004635 GO:0004636	13.1.7.2	F:phosphoribosyl-AMP cyclohydrolase activity F:phosphoribosyl-ATP diphosphatase activity		[Master Protein] Histidine biosynthesis hisIE protein	Medicago truncatula GN=MTR_7g084480 PE=4 SV=1	Not found	Not found	2 replicates	1 replicate
1711	6	2	2	8	B7FJ14	MIT	C:cytoplasm	P:'de novo' IMP biosynthetic process	GO:0004641	23.1.2.5	F:phosphoribosylformylglycinamidine cyclo-ligase activity		[Master Protein] Phosphoribosylformylglycinamidine cyclo-ligase	Medicago truncatula GN=MTR_8g093860 PE=2 SV=1	Not found	2 replicates	Found	Found
2375	7	5	5	12	A0A072TUU6	NUC	No Data	P:'de novo' IMP biosynthetic process P:glutamine metabolic process	GO:0004642	23.1.2.4	F:phosphoribosylformylglycinamidine synthase activity		[Master Protein] Phosphoribosylformylglycinamidine synthase	Medicago truncatula GN=MTR_8g100045 PE=3 SV=1	Not found	Not found	Found	Found
978	1	1	1	2	A0A072UQZ4	MIT	C:integral component of membrane	P:lipid metabolic process	GO:0008081	No Data	F:phosphoric diester hydrolase activity		[Master Protein] Pi-PLC X domain plant-like protein	Medicago truncatula GN=MTR_4g094820 PE=4 SV=1	Not found	Not found	1 replicate	1 replicate
1554	4	4	5	13	G7JCF5	NUC	C:intracellular C:outer membrane	P:intracellular protein transport	GO:0015450	No Data	F:P-P-bond-hydrolysis-driven protein transmembrane transporter activity		[Master Protein] Translocon at the outer envelope membrane ofs protein 75-III	Medicago truncatula GN=MTR_4g064780 PE=4 SV=1	2 replicates	Not found	Found	Found
1725	3	1	2	5	V7BWG3	MIT	C:intracellular C:outer membrane	P:intracellular protein transport	GO:0015450	No Data	F:P-P-bond-hydrolysis-driven protein transmembrane transporter activity		[Master Protein] Uncharacterized protein OS=Phaseolus vulgaris GN=PHAVU_005G146400g PE=4 SV=1		2 replicates	Found	Found	Found
922	4	2	2	4	G7KCU1	MIT	C:membrane C:proteasome complex	P:proteasome assembly	GO:0032947	No Data	F:protein complex scaffold activity		[Master Protein] Proteasome-associated ECM29-like protein	Medicago truncatula GN=MTR_5g089000 PE=4 SV=2	2 replicates	2 replicates	Found	Found
2642	2	3	3	27	A0A072UPR1	NUC	C:cytosol	P:response to cadmium ion	GO:0046983	No Data	F:protein dimerization activity		[Master Protein] Hsc70-interacting protein	Medicago truncatula GN=MTR_4g102390 PE=4 SV=1	Not found	Not found	Found	Found
627	1	1	1	4	V7CT55	PLA	No Data	No Data	GO:0046983	No Data	F:protein dimerization activity		[Master Protein] Uncharacterized protein (Fragment) OS=Phaseolus vulgaris GN=PHAVU_002G3313000g PE=4 SV=1		2 replicates	Found	Found	Found
972	1	1	2	9	G7JPD1	END	C:endoplasmic reticulum	P:cell redox homeostasis	GO:0003756	No Data	F:protein disulfide isomerase activity	lj_descr	[Master Protein] G7JPD1 G7JPD1_MEDTR Protein disulfide isomerase L-2	Medicago truncatula GN=MTR_4g059450 PE=3 S,82.5,0,THIOREDOXIN_2,Thioredoxin-like fold; THIOREDOXIN_1,Thioredoxin, conserved site; THIOREDOXIN,Thioredo,CUFF.45287.1	Not found	Not found	2 replicates	2 replicates
1105	4	5	6	65	A0A072V0J2	END	C:endoplasmic reticulum	P:cell redox homeostasis	GO:0003756	No Data	F:protein disulfide isomerase activity		[Master Protein] Protein disulfide-isomerase	Medicago truncatula GN=MTR_3g088220 PE=3 SV=1	Found	Found	Found	Found
2354	4	4	4	24	B7FIZ6	CYT	C:cell	P:cell redox homeostasis P:glycerol ether metabolic process	GO:0015035	21.4	F:protein disulfide oxidoreductase activity		[Master Protein] Putative uncharacterized protein OS=Medicago truncatula GN=MTR_2g010750 PE=2 SV=1		2 replicates	Not found	Found	Found
1169	9	3	3	16	A0A072V2Y4	CYT	C:cell	P:cell redox homeostasis P:glycerol ether metabolic process	GO:0015035	21.4	F:protein disulfide oxidoreductase activity		[Master Protein] Thioredoxin H-type 1 protein	Medicago truncatula GN=MTR_3g112410 PE=4 SV=1	2 replicates	2 replicates	Found	Found
1473	13	9	18	127	T2DP01	NUC/CYT	No Data	No Data	GO:0019904	No Data	F:protein domain specific binding		[Master Protein] 14-3-3 protein	Phaseolus vulgaris GN=PHAVU_009G032500g PE=2 SV=1	2 replicates	Found	Found	Found
2835	8	4	6	23	G7JWT4	NUC/CYT	No Data	No Data	GO:0019904	No Data	F:protein domain specific binding		[Master Protein] 14-3-like protein GF14	Medicago truncatula GN=MTR_5g044160 PE=3 SV=1	Not found	Not found	Found	Found
2595	2	3	6	18	V7BWG5	NUC/CYT	No Data	No Data	GO:0019904	No Data	F:protein domain specific binding		[Master Protein] Uncharacterized protein (Fragment) OS=Phaseolus vulgaris GN=PHAVU_005G0666001g PE=3 SV=1		Not found	Not found	Found	Found
3027	5	1	1	1	B7FGV1	NUC	C:nucleus	P:regulation of transcription, DNA-templated P:response to water deprivation	GO:0046982 GO:0043565	No Data	F:protein heterodimerization activity F:sequence-specific DNA binding		[Master Protein] Nuclear transcription factor Y subunit B	Medicago truncatula GN=MTR_1g072790 PE=2 SV=1	Not found	Not found	Found	Not found
736	2	1	1	1	V7B947	NUC	C:multivesicular body C:nucleus	P:defense response, incompatible interaction P:positive regulation of defense response to bacterium P:vesicle-mediated transport	GO:0042803	No Data	F:protein homodimerization activity		[Master Protein] Uncharacterized protein OS=Phaseolus vulgaris GN=PHAVU_008G272700g PE=4 SV=1		Not found	Not found	Found	2 replicates
3209	1	1	4	13	I1NCF0	NUC	No Data	P:cellular response to stress P:positive regulation of kinase activity P:regulation of translation	GO:0019901 GO:0019887 GO:0043022	No Data	F:protein kinase binding F:protein kinase regulator activity F:ribosome binding	lj_descr	[Master Protein] I1NCF0 I1NCF0_SOYBN Uncharacterized protein	Glycine max GN=Gma.16169 PE,87.3,0,TRANSLATIONAL ACTIVATOR GCN1-RELATED,NULL; TRANSLATIONAL ACTIVATOR GCN1-RELATED,Proteasome component,CUFF.33880.1	Not found	Not found	Found	1 replicate
2399	2	8	11	25	A0A072U5F0	PLA	No Data	P:cellular response to stress P:positive regulation of kinase activity P:regulation of translation	GO:0019901 GO:0019887 GO:0043022	No Data	F:protein kinase binding F:protein kinase regulator activity F:ribosome binding		[Master Protein] Translational activator GCN1-like protein	Medicago truncatula GN=MTR_7g116425 PE=4 SV=1	Not found	Found	Found	Found
1101	1	1	1	1	I1LG43	NUC	No Data	P:protein demethylation	GO:0051723	No Data	F:protein methylesterase activity	lj_descr	[Master Protein] I1LG43 I1LG43_SOYBN Protein phosphatase methylesterase 1	Glycine max GN=Gma.2947 PE=3 SV=1,86.16,0,seg,NULL; alpha/beta-Hydrolases,NULL; Abhydrolase_6,NULL; PROTEIN PHOSPHATASE METHYLESTERASE-1 RELAT,CUFF.38595.1	Not found	Not found	Found	Found
465	11	1	1	5	G7IUL0	NUC	C:protein phosphatase type 2A complex	No Data	GO:0019888	No Data	F:protein phosphatase regulator activity		[Master Protein] Serine/threonine-protein phosphatase 2A 55 kDa regulatory subunit B	Medicago truncatula GN=MTR_2g100370 PE=3 SV=2	Not found	Not found	Found	2 replicates
1034	2	2	2	9	G7LCB5	MIT	C:mitochondrial outer membrane	P:protein import into mitochondrial matrix	GO:0008320	No Data	F:protein transmembrane transporter activity		[Master Protein] Porin/voltage-dependent anion-selective channel protein	Medicago truncatula GN=MTR_8g106070 PE=4 SV=2	Not found	Not found	Found	Found
2980	2	3	5	5	A0A072UG57	GOL	C:Golgi membrane	P:intracellular protein transport P:vesicle fusion with Golgi apparatus	GO:0008565	No Data	F:protein transporter activity		[Master Protein] Coiled-coil vesicle tethering-like protein, putative	Medicago truncatula GN=MTR_6g004510 PE=4 SV=1	Not found	Not found	Found	1 replicate
500	2	1	3	6	V7C0K5	GOL	C:Golgi membrane	P:intracellular protein transport P:vesicle fusion with Golgi apparatus	GO:0008565	No Data	F:protein transporter activity		[Master Protein] Uncharacterized protein OS=Phaseolus vulgaris GN=PHAVU_004G005200g PE=4 SV=1		Not found	Not found	Found	Found
3143	2	1	4	22	A0A1S2YC84	NUC	C:nucleus	P:intracellular protein transport P:nucleocytoplasmic transport	GO:0008565 GO:0008536	No Data	F:protein transporter activity F:Ran GTPase binding	lj_lotusbase_ncbi	[Master Protein] CUFF.26690.1		Not found	Not found	Found	Found
2170	1	1	3	4	A0A072VBB6	NUC	C:nucleus	P:intracellular protein transport P:nucleocytoplasmic transport	GO:0008565 GO:0008536	No Data	F:protein transporter activity F:Ran GTPase binding		[Master Protein] Importin beta-like protein	Medicago truncatula GN=MTR_3g491840 PE=4 SV=1	Not found	Not found	Found	2 replicates
2603	1	8	12	41	A0A072TWL1	NUC	C:nucleus	P:intracellular protein transport P:nucleocytoplasmic transport	GO:0008565 GO:0008536	No Data	F:protein transporter activity F:Ran GTPase binding		[Master Protein] Importin subunit beta-like protein	Medicago truncatula GN=MTR_8g099785 PE=4 SV=1	Not found	Not found	Found	Found
2144	1	1	6	25	V7CS77	NUC	C:nucleus	P:intracellular protein transport P:nucleocytoplasmic transport	GO:0008565 GO:0008536	No Data	F:protein transporter activity F:Ran GTPase binding		[Master Protein] Uncharacterized protein OS=Phaseolus vulgaris GN=PHAVU_002G301300g PE=4 SV=1		Not found	Not found	Found	2 replicates
2944	3	1	1	3	A0A072VR13	NUC	No Data	No Data	GO:0004725	No Data	F:protein tyrosine phosphatase activity		[Master Protein] Phosphatidylinositol-3,4,5-trisphosphate 3-phosphatase	Medicago truncatula GN=MTR_1g107540 PE=4 SV=1	Not found	Not found	2 replicates	1 replicate
2669	1	1	1	4	I1N734	NUC	No Data	P:protein dephosphorylation	GO:0008138	No Data	F:protein tyrosine/serine/threonine phosphatase activity	lj_descr	[Master Protein] I1N734 I1N734_SOYBN Uncharacterized protein	Glycine max PE=4 SV=1,90.77,0,5-AMP-ACTIVATED PROTEIN KINASE , BETA SUBUNIT,NULL; 5'-AMP-ACTIVATED PROTEIN KINASE , BETA SUBUNIT,N,CUFF.30986.1	2 replicates	Not found	Found	1 replicate
2222	1	1	1	5	V7CLR8	PLA	C:integral component of membrane	No Data	GO:0019706	No Data	F:protein-cysteine S-palmitoyltransferase activity		[Master Protein] S-acyltransferase	Phaseolus vulgaris GN=PHAVU_002G103600g PE=3 SV=1	1 replicate	Found	Not found	2 replicates
1344	5	1	2	5	A0A072UYZ4	CYT	No Data	No Data	GO:0004719	No Data	F:protein-L-isoaspartate (D-aspartate) O-methyltransferase activity		[Master Protein] Protein-L-isoaspartate O-methyltransferase	Medicago truncatula GN=MTR_3g075470 PE=3 SV=1	Not found	Not found	Found	2 replicates
1138	3	2	2	2	G7KV99	MIT	C:cytosol C:nucleus	No Data	GO:0016279	No Data	F:protein-lysine N-methyltransferase activity		[Master Protein] Protein-lysine N-methyltransferase MTR_7g082910	Medicago truncatula GN=MTR_7g082910 PE=3 SV=1	Not found	Not found	Found	2 replicates
1465	6	5	5	9	A0A072UCB4	NUC	C:chloroplast C:Golgi apparatus C:plant-type vacuole C:plasma membrane C:vacuolar proton-transporting V-type ATPase, V1 domain	P:ATP hydrolysis coupled proton transport P:unidimensional cell growth	GO:0015078	No Data	F:proton transmembrane transporter activity		[Master Protein] V-type proton ATPase subunit C	Medicago truncatula GN=MTR_7g083720 PE=3 SV=1	2 replicates	Found	Found	2 replicates
206	6	7	12	37	A0A072UU27	MIT	C:proton-transporting ATP synthase complex, catalytic core F(1)	P:ATP synthesis coupled proton transport	GO:0046933	9.9	F:proton-transporting ATP synthase activity, rotational mechanism		[Master Protein] F0F1 ATP synthase subunit gamma	Medicago truncatula GN=MTR_4g129790 PE=3 SV=1	1 replicate	Not found	Found	Found
3146	2	4	4	26	G7LCJ4	MIT	C:proton-transporting ATP synthase complex, catalytic core F(1)	P:ATP synthesis coupled proton transport	GO:0046933	9.9	F:proton-transporting ATP synthase activity, rotational mechanism		[Master Protein] F0F1-type ATP synthase, epsilon subunit	Medicago truncatula GN=MTR_8g008870 PE=3 SV=1	Found	Found	Found	Found
535	2	1	6	36	V7B198	CYT	C:proton-transporting ATP synthase complex, catalytic core F(1)	P:ATP synthesis coupled proton transport	GO:0046933	9.9	F:proton-transporting ATP synthase activity, rotational mechanism		[Master Protein] Uncharacterized protein OS=Phaseolus vulgaris GN=PHAVU_009G191400g PE=3 SV=1		Not found	Not found	Found	Found
776	12	2	2	5	B7FMK2	NUC	C:proton-transporting two-sector ATPase complex, catalytic domain	P:ATP hydrolysis coupled proton transport	GO:0046961	1.1.4 34.1.1	F:proton-transporting ATPase activity, rotational mechanism		[Master Protein] Archaeal/vacuolar-type H+-ATPase subunit E	Medicago truncatula GN=MTR_5g009720 PE=2 SV=1	Not found	Not found	Found	Found
2708	1	1	1	3	V7CKY2	END	C:Golgi apparatus C:plasma membrane C:proton-transporting V-type ATPase, V1 domain C:vacuolar membrane	P:ATP hydrolysis coupled proton transport	GO:0046961	1.1.4 34.1.1	F:proton-transporting ATPase activity, rotational mechanism		[Master Protein] V-type proton ATPase subunit F	Phaseolus vulgaris GN=PHAVU_002G186900g PE=3 SV=1	Not found	Not found	1 replicate	2 replicates
391	2	1	3	4	E9BZ66	PLA	C:vacuolar proton-transporting V-type ATPase, V1 domain	P:ATP hydrolysis coupled proton transport P:ubiquitin-dependent protein catabolic process	GO:0046961 GO:0036459	1.1.4 34.1.1	F:proton-transporting ATPase activity, rotational mechanism F:ubiquitinyl hydrolase activity	lj_descr	[Master Protein] E9BZ66 E9BZ66_CAPO3 Vacuolar proton pump subunit H	Capsaspora owczarzaki (strain ATCC 30864) G,33.96,0.00000000003,ARM repeat,Armadillo-type fold; V-TYPE PROTON ATPASE SUBUNIT H,NULL; V-TYPE PROTON ATPASE SUBUNIT H,,NODE_40529_length_590_cov_184.867798.path2.1	Not found	Not found	1 replicate	Not found
3288	3	2	2	8	A0A072ULA4	PLA	C:cytosol C:nucleolus C:plasmodesma	P:pseudouridine synthesis P:RNA processing	GO:0009982 GO:0003723	23.5.2 29.1.30 27.4	F:pseudouridine synthase activity F:RNA binding		[Master Protein] Centromere/microtubule-binding protein	Medicago truncatula GN=MTR_4g074160 PE=4 SV=1	Not found	Not found	Found	Found
2717	1	3	4	15	A0A072VMS0	NUC	No Data	P:carbohydrate metabolic process	GO:0051060	No Data	F:pullulanase activity		[Master Protein] Alpha-1,6-glucosidase, pullulanase-type protein	Medicago truncatula GN=MTR_1g090693 PE=4 SV=1	2 replicates	2 replicates	Found	Found
821	1	2	3	13	I1LCL8	NUC	No Data	P:carbohydrate metabolic process	GO:0051060	No Data	F:pullulanase activity	lj_descr	[Master Protein] I1LCL8 I1LCL8_SOYBN Uncharacterized protein	Glycine max GN=Gma.5460 PE=,84.46,0,no description,Immunoglobulin-like fold; no description,Glycoside hydrolase, catalytic domain; PULLU,CUFF.55789.1	Not found	Not found	Found	Found
1204	2	1	1	6	I1K6K2	NUC	No Data	P:cellular amino acid metabolic process	GO:0030170	No Data	F:pyridoxal phosphate binding	lj_descr	[Master Protein] I1K6K2 I1K6K2_SOYBN Uncharacterized protein	Glycine max GN=Gma.22404 PE,75.65,0,Tryptophan synthase beta subunit-like PLP-dependent enzymes,Tryptophan synthase beta subunit-like PL,gene.g27704.t1.1	Not found	Not found	Found	Found
2659	12	8	8	22	G7J330	PLA	No Data	P:biosynthetic process	GO:0030170 GO:0008483	No Data	F:pyridoxal phosphate binding F:transaminase activity		[Master Protein] Aspartate aminotransferase family protein	Medicago truncatula GN=MTR_3g072670 PE=4 SV=2	Not found	Not found	Found	Found
722	6	2	2	3	G7JPM8	NUC	No Data	No Data	GO:0030170 GO:0008483	No Data	F:pyridoxal phosphate binding F:transaminase activity		[Master Protein] Gamma-aminobutyrate transaminase	Medicago truncatula GN=MTR_4g076100 PE=3 SV=1	Not found	Not found	Found	2 replicates
436	1	1	1	6	V7BLQ7	MIT	No Data	P:arginine metabolic process	GO:0030170 GO:0008483	No Data	F:pyridoxal phosphate binding F:transaminase activity		[Master Protein] Uncharacterized protein OS=Phaseolus vulgaris GN=PHAVU_006G002000g PE=3 SV=1		Not found	Not found	2 replicates	Found
2823	6	5	6	16	B7FLF5	MIT	C:mitochondrion C:vacuolar membrane	P:response to cadmium ion	GO:0030170 GO:0008483 GO:0008270	No Data	F:pyridoxal phosphate binding F:transaminase activity F:zinc ion binding		[Master Protein] Alanine-glyoxylate aminotransferase-like protein	Medicago truncatula GN=MTR_8g091660 PE=2 SV=1	Not found	Not found	Found	Found
927	2	1	1	1	A2Q2Y7	CYT	C:cell wall	P:L-proline biosynthetic process P:response to heat P:response to salt stress	GO:0004735	No Data	F:pyrroline-5-carboxylate reductase activity		[Master Protein] Pyrroline-5-carboxylate reductase	Medicago truncatula GN=MtrDRAFT_AC153128g5v2 PE=3 SV=1	Not found	Not found	Found	Not found
767	6	1	3	7	G7LEP9	MIT	C:intracellular membrane-bounded organelle	P:acetyl-CoA biosynthetic process from pyruvate	GO:0004739	8.1.1.1 11.1.31	F:pyruvate dehydrogenase (acetyl-transferring) activity		[Master Protein] Pyruvate dehydrogenase E1 component subunit alpha	Medicago truncatula GN=MTR_8g062670 PE=4 SV=1	Not found	Not found	Found	Not found
1496	6	1	3	7	Q4JIY3	MIT	C:intracellular membrane-bounded organelle	P:acetyl-CoA biosynthetic process from pyruvate	GO:0004739	8.1.1.1 11.1.31	F:pyruvate dehydrogenase (acetyl-transferring) activity	lj_descr	[Master Protein] Q4JIY3 Q4JIY3_CITPA Pyruvate dehydrogenase (Fragment)	Citrus paradisi PE=2 SV=1,86.06,0,PYRUVATE DEHYDROGENASE E1 COMPONENT ALPHA SUBUNIT, MITOCHONDRIAL,NULL; PYRUVATE DEHYDROGENASE E1 COM,CUFF.36877.1	Not found	Not found	Found	Not found
1201	7	4	4	16	V7AZT1	MIT	C:mitochondrial matrix	P:acetyl-CoA biosynthetic process from pyruvate P:glycolytic process	GO:0004739	8.1.1.1 11.1.31	F:pyruvate dehydrogenase (acetyl-transferring) activity		[Master Protein] Uncharacterized protein OS=Phaseolus vulgaris GN=PHAVU_008G000800g PE=4 SV=1		Not found	Not found	Found	Found
3225	7	1	1	5	I1JKU9	CYT	C:intracellular membrane-bounded organelle	P:metabolic process	GO:0080043 GO:0080044	No Data	F:quercetin 3-O-glucosyltransferase activity F:quercetin 7-O-glucosyltransferase activity	lj_descr	[Master Protein] I1JKU9 I1JKU9_SOYBN Uncharacterized protein	Glycine max PE=3 SV=1,65.24,0,UDPGT,UDP-glucuronosyl/UDP-glucosyltransferase; no description,NULL; UDP-Glycosyltransferase/glycoge,CUFF.7721.1	Not found	Not found	Found	Found
1617	8	21	21	116	G7L8T3	NUC	C:intracellular	P:protein transport P:small GTPase mediated signal transduction	GO:0005093	No Data	F:Rab GDP-dissociation inhibitor activity		[Master Protein] Guanosine nucleotide diphosphate dissociation inhibitor	Medicago truncatula GN=MTR_8g088620 PE=2 SV=1	Found	Found	Found	Found
410	11	3	6	27	A0A072U0S5	MIT	No Data	P:carbohydrate metabolic process	GO:0052692	No Data	F:raffinose alpha-galactosidase activity		[Master Protein] Alpha-galactosidase	Medicago truncatula GN=MTR_7g073650 PE=3 SV=1	2 replicates	Not found	Found	Found
852	9	1	3	17	I1N3A6	NUC	C:plant-type cell wall	P:carbohydrate metabolic process	GO:0052692	No Data	F:raffinose alpha-galactosidase activity	lj_descr	[Master Protein] I1N3A6 I1N3A6_SOYBN Uncharacterized protein	Glycine max GN=Gma.12698 PE,87.18,0,PROKAR_LIPOPROTEIN,NULL; (Trans)glycosidases,Glycoside hydrolase, superfamily; Glycosyl hydrolase do,CUFF.7900.1	Found	Found	Found	Found
798	8	6	6	18	G7JRR9	NUC	C:nucleus	P:intracellular protein transport	GO:0008536	No Data	F:Ran GTPase binding		[Master Protein] Chromosome region maintenance protein 1/exportin	Medicago truncatula GN=MTR_4g077660 PE=4 SV=2	Not found	Not found	Found	Found
718	1	1	1	1	A0A072TJ92	PLA	C:nucleus	P:intracellular protein transport	GO:0008536	No Data	F:Ran GTPase binding		[Master Protein] Importin 9	Medicago truncatula GN=MTR_0010s0220 PE=4 SV=1	2 replicates	2 replicates	2 replicates	2 replicates
492	1	2	8	20	G7LIN4	PLA	C:cell wall C:cytosol	P:positive regulation of primary miRNA processing P:protein import into nucleus, translocation	GO:0008536	No Data	F:Ran GTPase binding		[Master Protein] Importin beta-3, putative	Medicago truncatula GN=MTR_8g085950 PE=4 SV=1	2 replicates	2 replicates	Found	Found
2541	3	3	3	4	A0A072TYK3	CYT	C:nucleus	P:intracellular protein transport	GO:0008536	No Data	F:Ran GTPase binding		[Master Protein] Importin-alpha re-exporter, putative	Medicago truncatula GN=MTR_8g027450 PE=4 SV=1	Not found	Not found	Found	Found
2515	8	5	6	10	G7KT01	NUC	C:nucleus	P:intracellular protein transport	GO:0008536	No Data	F:Ran GTPase binding		[Master Protein] Importin-like protein	Medicago truncatula GN=MTR_7g021500 PE=4 SV=2	Not found	Not found	Found	Found
771	2	1	7	25	V7CQ95	NUC	C:cell wall C:cytosol	P:positive regulation of primary miRNA processing P:protein import into nucleus, translocation	GO:0008536	No Data	F:Ran GTPase binding		[Master Protein] Uncharacterized protein OS=Phaseolus vulgaris GN=PHAVU_002G237200g PE=4 SV=1		Not found	Not found	2 replicates	Found
1964	1	1	1	2	V7BRB3	MIT	C:intracellular	P:intracellular protein transport	GO:0008536	No Data	F:Ran GTPase binding		[Master Protein] Uncharacterized protein OS=Phaseolus vulgaris GN=PHAVU_006G215200g PE=4 SV=1		Not found	Not found	Found	Found
1505	3	1	1	3	V7BA83	NUC	C:nucleus	P:intracellular protein transport	GO:0008536	No Data	F:Ran GTPase binding		[Master Protein] Uncharacterized protein OS=Phaseolus vulgaris GN=PHAVU_007G017800g PE=4 SV=1		Not found	Not found	Found	1 replicate
1348	2	1	2	3	V5N8M2	PLA	No Data	P:pentose-phosphate shunt, non-oxidative branch	GO:0004751	1.3.10 7.2.4	F:ribose-5-phosphate isomerase activity		[Master Protein] Putative ribose-5-phosphate isomerase	Phaseolus vulgaris PE=2 SV=1	Not found	Not found	2 replicates	Not found
1773	11	5	5	24	B7FH36	MIT	C:cytosol C:nucleolus	P:cellular response to abscisic acid stimulus P:embryo development ending in seed dormancy P:mature ribosome assembly P:ribosomal large subunit biogenesis	GO:0043023 GO:0043022 GO:0003743	29.2.3	F:ribosomal large subunit binding F:ribosome binding F:translation initiation factor activity		[Master Protein] Eukaryotic translation initiation factor 6	Medicago truncatula GN=EIF6 PE=2 SV=1	2 replicates	2 replicates	Found	Found
1835	16	4	9	44	B7FMA6	NUC	No Data	P:positive regulation of translational elongation P:positive regulation of translational termination P:translational frameshifting	GO:0043022 GO:0003746 GO:0003743	29.2.4 29.2.3	F:ribosome binding F:translation elongation factor activity F:translation initiation factor activity		[Master Protein] Eukaryotic translation initiation factor 5A	Medicago truncatula GN=MTR_4g109130 PE=2 SV=1	Not found	Not found	Found	Found
2938	2	1	2	8	I3SP58	CYT	C:eukaryotic 43S preinitiation complex C:eukaryotic 48S preinitiation complex C:eukaryotic translation initiation factor 3 complex	P:formation of translation preinitiation complex P:regulation of translational initiation	GO:0043022 GO:0003743	29.2.3	F:ribosome binding F:translation initiation factor activity		[Master Protein] Eukaryotic translation initiation factor 3 subunit K	Lotus japonicus PE=2 SV=1	Not found	Not found	Found	Found
2507	2	1	1	3	A0A072UQW2	NUC	No Data	No Data	GO:0003723	27.4	F:RNA binding		[Master Protein] 31 kDa ribonucleoprotein	Medicago truncatula GN=MTR_4g104470 PE=4 SV=1	Not found	Not found	2 replicates	Found
544	2	1	1	1	A5BVB2	NUC	No Data	No Data	GO:0003723	27.4	F:RNA binding	lj_descr	[Master Protein] A5BVB2 A5BVB2_VITVI Putative uncharacterized protein (Fragment)	Vitis v,30.13,5e-18,K homology RNA-binding domain,K Homology domain; KH_TYPE_1,K Homology domain, type 1; no description,CUFF.29795.1	Not found	2 replicates	Found	Not found
1289	1	1	1	1	A9NTU4	NUC	No Data	No Data	GO:0003723	27.4	F:RNA binding	lj_descr	[Master Protein] A9NTU4 A9NTU4_PICSI Putative uncharacterized protein	Picea sitchensis P,45.88,4e-16,seg,NULL; RRM,RNA recognition motif domain; RNA-BINDING PROTEIN, PUTATIVE,NULL; FAMILY NOT NAMED,NUL,CUFF.7311.1	Not found	Not found	Found	1 replicate
297	4	1	2	10	E5L932	NUC	No Data	No Data	GO:0003723	27.4	F:RNA binding	lj_descr	[Master Protein] E5L932 E5L932_9ROSA Putative glycine-rich RNA-binding protein 1	Malus h,91.86,2e-40,RNA-binding domain, RBD,NULL; RRM,RNA recognition motif domain; FAMILY NOT NAMED,NULL; RRM_1,RNA rec,CUFF.28857.2	2 replicates	2 replicates	Found	Found
1100	6	2	2	2	G7KQ66	CYT	No Data	No Data	GO:0003723	27.4	F:RNA binding		[Master Protein] Evolutionarily carboxy-terminal region protein	Medicago truncatula GN=MTR_6g032970 PE=4 SV=1	2 replicates	Found	Found	2 replicates
1991	2	1	1	1	A0A072TM71	NUC	No Data	No Data	GO:0003723	27.4	F:RNA binding		[Master Protein] Heterogeneous nuclear ribonucleoprotein	Medicago truncatula GN=MTR_8g007390 PE=4 SV=1	Not found	Not found	2 replicates	1 replicate
28	1	1	1	2	I1KBE2	NUC	C:nucleus	P:mRNA processing	GO:0003723	27.4	F:RNA binding	lj_descr	[Master Protein] I1KBE2 I1KBE2_SOYBN Uncharacterized protein	Glycine max GN=Gma.48151 PE,90.59,0,SUBFAMILY NOT NAMED,NULL; FAMILY NOT NAMED,NULL; SF-CC1: splicing factor, CC1-like family,Splicing f,CUFF.27053.2	Not found	Not found	2 replicates	Found
2789	1	1	2	6	I1MFG7	NUC	No Data	No Data	GO:0003723	27.4	F:RNA binding	lj_descr	[Master Protein] I1MFG7 I1MFG7_SOYBN Uncharacterized protein	Glycine max PE=4 SV=1,80.89,0,RNA-binding domain, RBD,NULL; seg,NULL; RRM_1,RNA recognition motif domain; RRM,RNA recognition moti,CUFF.60032.1	Not found	Not found	1 replicate	1 replicate
160	2	1	4	9	I1MT11	NUC	No Data	No Data	GO:0003723	27.4	F:RNA binding	lj_descr	[Master Protein] I1MT11 I1MT11_SOYBN Uncharacterized protein	Glycine max GN=Gma.5132 PE=,83.36,0,seg,NULL; coiled-coil,NULL; MI,Initiation factor eIF-4 gamma, MA3; no description,MIF4-like, type 1/,CUFF.50224.1	2 replicates	Found	Found	2 replicates
103	1	2	9	54	I1MXM6	NUC	C:cytoplasm	No Data	GO:0003723	27.4	F:RNA binding	lj_descr	[Master Protein] I1MXM6 I1MXM6_SOYBN Uncharacterized protein	Glycine max GN=Gma.1437 PE=,87.42,0,RNA recognition motif,RNA recognition motif domain, eukaryote; RNA recognition motif,RNA recognition,CUFF.23513.1	Found	Found	Found	Found
1784	3	1	7	54	I1W1P0	CYT	No Data	No Data	GO:0003723	27.4	F:RNA binding	lj_descr	[Master Protein] I1W1P0 I1W1P0_COCNU PolyA binding protein (Fragment)	Cocos nucifera PE=2 SV=1,28.79,5e-18,no description,Nucleotide-binding, alpha-beta plait; seg,NULL; RRM_1,RNA recognition motif domain; H,CUFF.47905.3	Not found	Not found	Found	Found
3252	1	1	1	2	I3S4D1	NUC	No Data	No Data	GO:0003723	27.4	F:RNA binding	lj_descr	[Master Protein] I3S4D1 I3S4D1_MEDTR Uncharacterized protein	Medicago truncatula PE=2 SV,29.17,0.000000000001,RRM,RNA recognition motif domain; RRM_1,RNA recognition motif domain; RNA-binding domain, RBD,NULL; ,CUFF.47618.1	Not found	Not found	1 replicate	1 replicate
2974	3	3	3	9	G7J7I4	CYT	C:cytoplasm	No Data	GO:0003723	27.4	F:RNA binding		[Master Protein] MCT-like PUA RNA-binding-domain protein	Medicago truncatula GN=MTR_3g091920 PE=4 SV=1	2 replicates	Found	Found	Found
2629	15	1	3	4	Q2HS37	CYT	No Data	No Data	GO:0003723	27.4	F:RNA binding		[Master Protein] Nucleic acid binding NABP	Medicago truncatula GN=MTR_2g097670 PE=4 SV=1	Not found	Not found	1 replicate	Not found
2083	3	7	9	19	G7J6Y1	NUC	C:cytoplasm	No Data	GO:0003723	27.4	F:RNA binding		[Master Protein] Polyadenylate-binding protein	Medicago truncatula GN=MTR_3g102040 PE=3 SV=1	Found	Found	Found	Found
3284	3	2	3	12	A0A072V5A8	NUC	No Data	No Data	GO:0003723	27.4	F:RNA binding		[Master Protein] Polyadenylate-binding protein RBP47B	Medicago truncatula GN=MTR_2g022950 PE=4 SV=1	Not found	Not found	Found	Found
2947	2	2	3	9	G7JJ57	NUC	No Data	No Data	GO:0003723	27.4	F:RNA binding		[Master Protein] Polyadenylate-binding protein RBP47C	Medicago truncatula GN=MTR_4g131970 PE=4 SV=1	2 replicates	Found	Found	Found
1420	4	3	3	9	G7IBX9	MIT	C:nucleus	P:mRNA processing	GO:0003723	27.4	F:RNA binding		[Master Protein] Polypyrimidine tract-binding-like protein	Medicago truncatula GN=MTR_1g098530 PE=2 SV=1	Not found	Not found	Found	Found
2202	3	3	3	7	G7J8Y2	NUC	No Data	No Data	GO:0003723	27.4	F:RNA binding		[Master Protein] Pre-mRNA-splicing factor SF2-like protein	Medicago truncatula GN=MTR_3g092580 PE=4 SV=1	Not found	Not found	Found	Found
704	6	4	4	12	B7FKG0	PLA	C:nucleolus C:ribosome	P:ribosome biogenesis	GO:0003723	27.4	F:RNA binding		[Master Protein] Putative uncharacterized protein OS=Medicago truncatula GN=MTR_4g114330 PE=2 SV=1		2 replicates	2 replicates	Found	Found
1011	4	2	2	2	A0A072UK32	NUC	No Data	No Data	GO:0003723	27.4	F:RNA binding		[Master Protein] RNA and export factor-binding protein	Medicago truncatula GN=MTR_4g063557 PE=4 SV=1	2 replicates	Found	Found	2 replicates
116	4	1	2	13	G7JHA8	NUC	No Data	No Data	GO:0003723	27.4	F:RNA binding		[Master Protein] RNA-binding (RRM/RBD/RNP motif) family protein	Medicago truncatula GN=MTR_4g070190 PE=4 SV=1	Not found	Not found	Found	Found
497	1	1	1	7	A0A072VKG7	PLA	No Data	No Data	GO:0003723	27.4	F:RNA binding		[Master Protein] RNA-binding (RRM/RBD/RNP motif) family protein, putative	Medicago truncatula GN=MTR_1g066970 PE=4 SV=1	Found	Found	Found	2 replicates
1476	4	7	9	48	G7IBA6	NUC	No Data	No Data	GO:0003723	27.4	F:RNA binding		[Master Protein] RNA-binding KH domain protein	Medicago truncatula GN=MTR_1g016760 PE=4 SV=2	Found	Found	Found	Found
2211	5	2	2	6	V7B8N8	NUC	C:intracellular ribonucleoprotein complex C:nucleus	No Data	GO:0003723	27.4	F:RNA binding		[Master Protein] Small nuclear ribonucleoprotein-associated protein	Phaseolus vulgaris GN=PHAVU_008G264900g PE=3 SV=1	2 replicates	Found	Found	Found
1046	11	1	1	5	A0A072UTX0	NUC	C:integral component of membrane C:nucleus	P:mRNA processing	GO:0003723	27.4	F:RNA binding		[Master Protein] U2 snRNP auxilliary factor, large subunit, splicing factor	Medicago truncatula GN=MTR_3g005670 PE=4 SV=1	Not found	Found	Found	Found
1139	1	1	1	17	V7CLQ7	PLA	No Data	No Data	GO:0003723	27.4	F:RNA binding		[Master Protein] Uncharacterized protein (Fragment) OS=Phaseolus vulgaris GN=PHAVU_002G139600g PE=4 SV=1		Found	Found	Found	Found
3089	1	1	1	4	V7AZ14	NUC	No Data	No Data	GO:0003723	27.4	F:RNA binding		[Master Protein] Uncharacterized protein (Fragment) OS=Phaseolus vulgaris GN=PHAVU_009G1614001g PE=4 SV=1		Not found	Not found	Found	Found
3073	2	1	1	9	V7CMY6	PLA	No Data	No Data	GO:0003723	27.4	F:RNA binding		[Master Protein] Uncharacterized protein OS=Phaseolus vulgaris GN=PHAVU_002G138100g PE=4 SV=1		Found	Found	Found	2 replicates
2136	2	1	1	3	V7C9Y1	NUC	No Data	No Data	GO:0003723	27.4	F:RNA binding		[Master Protein] Uncharacterized protein OS=Phaseolus vulgaris GN=PHAVU_003G058600g PE=4 SV=1		2 replicates	Found	Not found	Not found
2854	1	1	2	9	V7C9I0	NUC	No Data	No Data	GO:0003723	27.4	F:RNA binding		[Master Protein] Uncharacterized protein OS=Phaseolus vulgaris GN=PHAVU_003G077700g PE=4 SV=1		Not found	Not found	Found	Found
1049	3	4	7	14	V7CC59	NUC	No Data	No Data	GO:0003723	27.4	F:RNA binding		[Master Protein] Uncharacterized protein OS=Phaseolus vulgaris GN=PHAVU_003G154900g PE=4 SV=1		2 replicates	2 replicates	Found	Found
805	1	1	1	1	V7CDP6	NUC	No Data	No Data	GO:0003723	27.4	F:RNA binding		[Master Protein] Uncharacterized protein OS=Phaseolus vulgaris GN=PHAVU_003G206700g PE=4 SV=1		Not found	Not found	Found	Not found
1873	2	2	3	4	V7BN62	NUC	No Data	No Data	GO:0003723	27.4	F:RNA binding		[Master Protein] Uncharacterized protein OS=Phaseolus vulgaris GN=PHAVU_006G005300g PE=4 SV=1		2 replicates	Found	Found	2 replicates
583	1	1	2	9	V7BI31	NUC	No Data	No Data	GO:0003723	27.4	F:RNA binding		[Master Protein] Uncharacterized protein OS=Phaseolus vulgaris GN=PHAVU_007G130600g PE=4 SV=1		1 replicate	Found	2 replicates	Not found
2223	4	2	3	20	V7AR96	NUC	No Data	No Data	GO:0003723	27.4	F:RNA binding		[Master Protein] Uncharacterized protein OS=Phaseolus vulgaris GN=PHAVU_009G023700g PE=4 SV=1		2 replicates	Found	Found	Found
1602	1	1	1	4	V7AHU9	NUC	No Data	No Data	GO:0003723	27.4	F:RNA binding		[Master Protein] Uncharacterized protein OS=Phaseolus vulgaris GN=PHAVU_011G030600g PE=4 SV=1		Not found	Not found	Found	1 replicate
3250	14	1	3	4	V7AGQ5	NUC	No Data	No Data	GO:0003723	27.4	F:RNA binding		[Master Protein] Uncharacterized protein OS=Phaseolus vulgaris GN=PHAVU_011G062200g PE=4 SV=1		Not found	Not found	1 replicate	Not found
885	5	1	1	6	I3SZY3	NUC	No Data	P:RNA metabolic process	GO:0003723 GO:0043565 GO:0003697	27.4	F:RNA binding F:sequence-specific DNA binding F:single-stranded DNA binding	lj_descr	[Master Protein] I3SZY3 I3SZY3_LOTJA Uncharacterized protein	Lotus japonicus PE=2 SV=1,97.94,0,coiled-coil,NULL; TRANSLIN,NULL; TRANSLIN AND TRANSLIN ASSOCIATED PROTEIN X,Translin; no description,CUFF.32783.1	2 replicates	Found	Found	Found
795	4	1	4	36	G7LAJ5	CYT	C:small ribosomal subunit	P:translation	GO:0003723 GO:0003735	27.4	F:RNA binding F:structural constituent of ribosome		[Master Protein] 40S ribosomal protein S15-4	Medicago truncatula GN=MTR_8g105110 PE=2 SV=1	Not found	Not found	Found	Found
2152	7	1	10	72	G7LAL7	NUC	C:small ribosomal subunit	P:translation	GO:0003723 GO:0003735	27.4	F:RNA binding F:structural constituent of ribosome		[Master Protein] 40S ribosomal protein S2-4	Medicago truncatula GN=MTR_8g105340 PE=3 SV=1	Not found	Found	Found	Found
1974	7	2	8	35	A0A072VJE7	CYT	C:small ribosomal subunit	P:translation	GO:0003723 GO:0003735	27.4	F:RNA binding F:structural constituent of ribosome		[Master Protein] 40S ribosomal protein S5-2	Medicago truncatula GN=MTR_1g054310 PE=3 SV=1	Not found	Not found	Found	Found
516	7	1	7	30	T2DNT1	CYT	C:small ribosomal subunit	P:translation	GO:0003723 GO:0003735	27.4	F:RNA binding F:structural constituent of ribosome		[Master Protein] 40S ribosomal protein S5-like protein	Phaseolus vulgaris PE=2 SV=1	Not found	Not found	2 replicates	1 replicate
1944	8	11	11	131	G7L3L0	CYT	C:large ribosomal subunit	P:translation	GO:0003723 GO:0003735	27.4	F:RNA binding F:structural constituent of ribosome		[Master Protein] 60S ribosomal L8-like protein	Medicago truncatula GN=MTR_7g076940 PE=2 SV=1	Found	Found	Found	Found
2842	1	2	3	11	B9GSC1	CYT	C:cytosolic large ribosomal subunit	P:translation	GO:0003723 GO:0003735	27.4	F:RNA binding F:structural constituent of ribosome	lj_descr	[Master Protein] B9GSC1 B9GSC1_POPTR Predicted protein	Populus trichocarpa GN=POPTRDRAFT_552462 PE=4 SV=1,90.37,0,Ribosomal_L18e,Ribosomal protein L18e/L15P; 60S RIBOSOMAL PROTEIN L18,Ribosomal protein L18e; no des,CUFF.55428.1	Not found	Not found	Found	Found
1779	10	1	5	20	F6GY49	CYT	C:cytosolic large ribosomal subunit	P:ribosomal large subunit assembly P:translation	GO:0003723 GO:0003735	27.4	F:RNA binding F:structural constituent of ribosome	lj_descr	[Master Protein] F6GY49 F6GY49_VITVI Putative uncharacterized protein	Vitis vinifera GN=,88.95,0,no description,NULL; seg,NULL; RIBOSOMAL_L3,Ribosomal protein L3, conserved site; 60S RIBOSOMAL PROT,CUFF.46849.1	Not found	Not found	2 replicates	2 replicates
53	2	1	9	61	I1LZ03	NUC	C:cytosolic large ribosomal subunit	P:cytoplasmic translation	GO:0003723 GO:0003735	27.4	F:RNA binding F:structural constituent of ribosome	lj_descr	[Master Protein] I1LZ03 I1LZ03_SOYBN Uncharacterized protein	Glycine max PE=4 SV=1,94.04,0,Ribosomal protein L4,Ribosomal protein L4 domain; Ribosomal_L4,Ribosomal protein L4/L1e; Ribos_L4_as,CUFF.53848.1	2 replicates	Found	Found	2 replicates
2015	5	1	4	34	I3SMI9	CYT	C:small ribosomal subunit	P:translation	GO:0003723 GO:0003735	27.4	F:RNA binding F:structural constituent of ribosome	lj_descr	[Master Protein] I3SMI9 I3SMI9_LOTJA Uncharacterized protein	Lotus japonicus PE=2 SV=1,99.35,0,RIBOSOMAL_S19,Ribosomal protein S19 conserved site; Ribosomal protein S19,Ribosomal protein S19, sup,CUFF.52331.1	2 replicates	2 replicates	Found	Found
2277	8	2	4	39	B7FMJ8	CYT	C:ribosome	P:translation	GO:0003723 GO:0003735	27.4	F:RNA binding F:structural constituent of ribosome		[Master Protein] Putative uncharacterized protein OS=Medicago truncatula GN=MTR_1g098170 PE=2 SV=1		Found	Found	Found	Found
945	15	4	6	29	G7ITT4	NUC	C:large ribosomal subunit	P:translation	GO:0003723 GO:0003735	27.4	F:RNA binding F:structural constituent of ribosome		[Master Protein] Ribosomal protein	Medicago truncatula GN=MTR_2g086500 PE=2 SV=1	2 replicates	Found	Found	Found
911	4	1	10	75	V7C8K4	NUC	C:small ribosomal subunit	P:translation	GO:0003723 GO:0003735	27.4	F:RNA binding F:structural constituent of ribosome		[Master Protein] Uncharacterized protein OS=Phaseolus vulgaris GN=PHAVU_003G018300g PE=3 SV=1		2 replicates	Not found	Found	Found
3280	14	12	12	58	V7C2P9	CYT	C:small ribosomal subunit	P:translation	GO:0003723 GO:0003735	27.4	F:RNA binding F:structural constituent of ribosome		[Master Protein] Uncharacterized protein OS=Phaseolus vulgaris GN=PHAVU_004G131800g PE=3 SV=1		Not found	2 replicates	Found	Found
2155	6	3	5	49	V7BF61	CYT	C:ribosome	P:translation	GO:0003723 GO:0003735	27.4	F:RNA binding F:structural constituent of ribosome		[Master Protein] Uncharacterized protein OS=Phaseolus vulgaris GN=PHAVU_007G080500g PE=3 SV=1		Found	Found	Found	Found
2434	4	2	2	6	H2Z4P4	NUC	No Data	No Data	GO:0003723 GO:0008270	27.4	F:RNA binding F:zinc ion binding	lj_descr	[Master Protein] H2Z4P4 H2Z4P4_CIOSA Uncharacterized protein	Ciona savignyi GN=Csa.3629 ,49.57,3e-19,RNA-binding domain, RBD,NULL; Retrovirus zinc finger-like domains,Zinc finger, CCHC-type; RRM,RNA re,CUFF.53332.2	Not found	Found	Found	Found
2299	3	1	1	2	V7ACU7	NUC	No Data	No Data	GO:0003723 GO:0008270	27.4	F:RNA binding F:zinc ion binding		[Master Protein] Uncharacterized protein OS=Phaseolus vulgaris GN=PHAVU_011G006700g PE=4 SV=1		Found	Found	Not found	Not found
3147	5	4	15	72	G7JLT2	CYT	C:ribosome	P:translation	GO:0019843 GO:0003735	No Data	F:rRNA binding F:structural constituent of ribosome		[Master Protein] 40S ribosomal protein S4	Medicago truncatula GN=MTR_4g014590 PE=3 SV=1	Found	Found	Found	Found
299	1	4	4	11	G7K669	NUC	C:ribosome	P:translation	GO:0019843 GO:0003735	No Data	F:rRNA binding F:structural constituent of ribosome		[Master Protein] 60S ribosomal protein L6	Medicago truncatula GN=MTR_5g068780 PE=4 SV=1	Not found	1 replicate	Found	Found
994	1	1	1	1	A9PFZ3	NUC	C:chloroplast C:ribosome	P:translation	GO:0019843 GO:0003735	No Data	F:rRNA binding F:structural constituent of ribosome	lj_descr	[Master Protein] A9PFZ3 A9PFZ3_POPTR Predicted protein	Populus trichocarpa GN=POPTRDRAFT_709829 PE=2 SV=1,58.95,3e-19,Q9FKP0_ARATH_Q9FKP0;,Ribosomal protein L6, chloroplast; seg,NULL,CUFF.28461.1	Not found	Not found	1 replicate	Not found
2288	7	4	5	50	G7KYI4	CYT	No Data	P:ethanol oxidation	GO:0051903 GO:0008270	No Data	F:S-(hydroxymethyl)glutathione dehydrogenase activity F:zinc ion binding		[Master Protein] S-(hydroxymethyl)glutathione dehydrogenase	Medicago truncatula GN=MTR_7g099040 PE=3 SV=1	Found	Found	Found	Found
1331	1	1	1	1	G7LBC1	MIT	C:chloroplast envelope C:integral component of membrane C:mitochondrion	P:chloroplast organization	GO:0000095	No Data	F:S-adenosyl-L-methionine transmembrane transporter activity		[Master Protein] S-adenosylmethionine carrier protein	Medicago truncatula GN=MTR_8g092080 PE=3 SV=1	Not found	Not found	1 replicate	Not found
3028	1	2	8	43	I1KZJ0	MIT	C:cytoplasm	P:carbohydrate metabolic process P:pentose-phosphate shunt	GO:0004801	7.2.2	F:sedoheptulose-7-phosphate:D-glyceraldehyde-3-phosphate glyceronetransferase activity	lj_descr	[Master Protein] I1KZJ0 I1KZJ0_SOYBN Uncharacterized protein	Glycine max GN=Gma.54889 PE,88.66,0,seg,NULL; Transaldolase_2,Transaldolase type 2; TRANSALDOLASE,Transaldolase; TRANSALDOLASE_1,Transal,CUFF.30530.2	Not found	Not found	Found	Found
809	8	4	4	12	A0A072V0B0	PLA	No Data	No Data	GO:0008430	No Data	F:selenium binding		[Master Protein] Selenium-binding-like protein	Medicago truncatula GN=MTR_3g084410 PE=4 SV=1	2 replicates	2 replicates	Found	Found
849	5	2	2	10	B7FGN1	NUC	No Data	No Data	GO:0043565	No Data	F:sequence-specific DNA binding		[Master Protein] Multiprotein bridging factor 1b-like protein	Medicago truncatula GN=MTR_4g080090 PE=2 SV=1	Not found	Not found	Found	Found
1549	2	1	1	5	T2DNV1	NUC	No Data	No Data	GO:0043565	No Data	F:sequence-specific DNA binding		[Master Protein] Multiprotein-bridging factor 1a-like protein	Phaseolus vulgaris PE=2 SV=1	Not found	Not found	Found	Found
2181	1	2	2	6	A0A072U085	CYT	No Data	P:transcription, DNA-templated	GO:0043565	No Data	F:sequence-specific DNA binding		[Master Protein] Transcription factor TGA5-like protein	Medicago truncatula GN=MTR_7g068860 PE=4 SV=1	Not found	Not found	Found	Found
1453	1	1	1	5	V7BWZ9	MIT	No Data	P:transcription, DNA-templated	GO:0043565	No Data	F:sequence-specific DNA binding		[Master Protein] Uncharacterized protein OS=Phaseolus vulgaris GN=PHAVU_005G081900g PE=4 SV=1		Not found	Not found	Found	Found
515	4	1	2	4	I3T377	EXC	No Data	No Data	GO:0004185	No Data	F:serine-type carboxypeptidase activity		[Master Protein] Carboxypeptidase	Lotus japonicus PE=2 SV=1	Not found	Not found	Found	Found
1370	4	5	5	22	G7JWI7	NUC	No Data	No Data	GO:0004252	29.5.1	F:serine-type endopeptidase activity		[Master Protein] Acylamino-acid-releasing enzyme-like protein, putative	Medicago truncatula GN=MTR_5g042400 PE=4 SV=2	Not found	Not found	Found	Found
2821	3	1	1	1	A0A072URC7	NUC	No Data	No Data	GO:0004252	29.5.1	F:serine-type endopeptidase activity		[Master Protein] ATP-dependent Clp protease proteolytic subunit	Medicago truncatula GN=MTR_4g099360 PE=3 SV=1	Not found	Not found	1 replicate	Not found
789	1	1	1	2	G7ID47	EXC	No Data	No Data	GO:0004252	29.5.1	F:serine-type endopeptidase activity	lj_descr	[Master Protein] G7ID47 G7ID47_MEDTR Subtilisin-like protease	Medicago truncatula GN=MTR_1g102350 PE=4 SV=1,81.35,0,SUBTILISIN,Peptidase S8, subtilisin-related; Subtilisin-like,Peptidase S8/S53, subtilisin/kexin/sedo,CUFF.32820.1	2 replicates	2 replicates	2 replicates	Found
2676	2	2	2	2	G7JCT4	EXC	No Data	No Data	GO:0004252	29.5.1	F:serine-type endopeptidase activity		[Master Protein] Subtilisin-like serine protease	Medicago truncatula GN=MTR_4g095360 PE=4 SV=1	2 replicates	Not found	2 replicates	2 replicates
3118	1	1	3	13	V7BEK9	EXC	No Data	No Data	GO:0004252	29.5.1	F:serine-type endopeptidase activity		[Master Protein] Uncharacterized protein OS=Phaseolus vulgaris GN=PHAVU_007G064100g PE=4 SV=1		Not found	Not found	Found	Found
1283	1	1	1	3	V7BMX1	NUC	No Data	No Data	GO:0004252	29.5.1	F:serine-type endopeptidase activity		[Master Protein] Uncharacterized protein OS=Phaseolus vulgaris GN=PHAVU_007G280000g PE=4 SV=1		Not found	Not found	Found	1 replicate
781	2	1	3	5	I1NF29	NUC	C:cytoplasm	No Data	GO:0004252 GO:0070008	29.5.1	F:serine-type endopeptidase activity F:serine-type exopeptidase activity	lj_descr	[Master Protein] I1NF29 I1NF29_SOYBN Uncharacterized protein	Glycine max GN=Gma.27619 PE,86.43,0,Peptidase/esterase 'gauge' domain,Peptidase S9A/B/C, oligopeptidase, N-terminal beta-propeller; alph,CUFF.57126.1	Not found	Not found	Found	Not found
2558	1	3	5	6	A0A072W2I7	PLA	No Data	No Data	GO:0004252 GO:0070008	29.5.1	F:serine-type endopeptidase activity F:serine-type exopeptidase activity		[Master Protein] Prolyl oligopeptidase family protein	Medicago truncatula GN=MTR_1g115230 PE=4 SV=1	Not found	Not found	Found	2 replicates
530	8	5	5	11	A0A072V4K2	NUC	No Data	No Data	GO:0004252 GO:0070008	29.5.1	F:serine-type endopeptidase activity F:serine-type exopeptidase activity		[Master Protein] Prolyl oligopeptidase-like protein	Medicago truncatula GN=MTR_3g115030 PE=4 SV=1	Not found	Not found	Found	Found
826	5	7	8	24	A0A072TIB9	NUC	No Data	No Data	GO:0004252 GO:0008240	29.5.1	F:serine-type endopeptidase activity F:tripeptidyl-peptidase activity		[Master Protein] Tripeptidyl peptidase II	Medicago truncatula GN=MTR_0025s0060 PE=4 SV=1	2 replicates	Not found	Found	Found
3100	1	4	5	14	G7IXL5	NUC	No Data	No Data	GO:0008236	29.5.5	F:serine-type peptidase activity		[Master Protein] Acyl-peptide hydrolase-like protein	Medicago truncatula GN=MTR_3g051310 PE=4 SV=1	2 replicates	Found	Found	Found
1301	2	2	2	3	G7J6W0	NUC	No Data	No Data	GO:0008236	29.5.5	F:serine-type peptidase activity		[Master Protein] Dipeptidyl peptidase IV-like protein	Medicago truncatula GN=MTR_3g091420 PE=4 SV=1	Not found	Not found	Found	Found
1615	2	2	3	9	V7CGS0	CYT	No Data	No Data	GO:0008236	29.5.5	F:serine-type peptidase activity		[Master Protein] Uncharacterized protein OS=Phaseolus vulgaris GN=PHAVU_003G260000g PE=4 SV=1		Not found	Not found	Found	2 replicates
487	3	1	2	3	V7BN44	NUC	No Data	No Data	GO:0008236	29.5.5	F:serine-type peptidase activity		[Master Protein] Uncharacterized protein OS=Phaseolus vulgaris GN=PHAVU_006G042600g PE=4 SV=1		2 replicates	2 replicates	Found	2 replicates
[truncated: 778 more rows]

## Sheet: 1
List of proteins, identified in yellow seeds of cultivar Millennium (Y) both in non-depleted samples and after treatment with 0.07% (w/v) protamine sulfate and automaticaly assigned to BIN #1 (Photosyntesis)
[truncated: 62 more rows]

[truncated: 33 more sheets: 2, 3, 4, 5, 6, 7, 8, 9, 10, 11, 12, 13, 14, 15, 16, 17, 18, 19, 20, 21 …]
