# Supplementary material for: Proteome Map of Pea (Pisum sativum L.) Embryos Containing Different Amounts of Residual Chlorophylls
Source: Int J Mol Sci. 2018 Dec 15;19(12):4066. doi: 10.3390/ijms19124066 (PMC6320946; doi:10.3390/ijms19124066)
Supplement: Supplementary file 1 [file ijms-19-04066-s001.zip › Supplementary information/Supplementary_information_4c_Annotation of seed proteome_yellow_seeds_not_depleted_fraction.xlsx]

## Sheet: Directory
Proteome map of pea (Pisum sativum L.) embryos containing different amounts of residual chlorophylls
Tatiana Mamontova, Elena Lukasheva, Gregory Mavropolo-Stolyarenko, Carsten Proksch, Tatiana Bilova, Ahyoung Kim, Vladimir Babakov, Tatiana Grischina, Wolfgang Höhenwarter, Sergei Medvedev, Galina Smolikova and Andrej Frolov*
Supplementary information-4c. Protein groups (non-redundant proteins) identified in protein extracts, isolated from pea yellow (culticar Milennium) embryos without protamine sulfate precipitation (PSP) procedure
Directory
Table S4c-1	Functional annotation of proteins, identified in yellow embryos of cultivar Millennium (Y) and in green embryos of cultivar Gloriosa (G) in non-depleted fraction
Table S4c-2	List of proteins, identified in yellow embryos of cultivar Millenium (Y) without PSP
1	List of proteins, identified in yellow embryos of cultivar Millenium (Y) without PSP and automaticaly assigned to BIN #1 (Photosyntesis)
2	List of proteins, identified in yellow embryos of cultivar Millenium (Y) without PSP and automaticaly assigned to BIN #2 (Major carbohydrate metabolism)
3	List of proteins, identified in yellow embryos of cultivar Millenium (Y) without PSP and automaticaly assigned to BIN #3 (Minor carbohydrate metabolism)
4	List of proteins, identified in yellow embryos of cultivar Millenium (Y) without PSP and automaticaly assigned to BIN #4 (Glycolosis)
5	List of proteins, identified in yellow embryos of cultivar Millenium (Y) without PSP and automaticaly assigned to BIN #5 (Fermentation)
6	List of proteins, identified in yellow embryos of cultivar Millenium (Y) without PSP and automaticaly assigned to BIN #6 (Gluconeogenesis/glyoxylate cycle)
7	List of proteins, identified in yellow embryos of cultivar Millenium (Y) without PSP and automaticaly assigned to BIN #7 (OPP cycle)
8	List of proteins, identified in yellow embryos of cultivar Millenium (Y) without PSP and automaticaly assigned to BIN #8 (TCA/organic acid transformations)
9	List of proteins, identified in yellow embryos of cultivar Millenium (Y) without PSP and automaticaly assigned to BIN #9 (Mitochondrial electron transport /ATP synthesis)
10	List of proteins, identified in yellow embryos of cultivar Millenium (Y) without PSP and automaticaly assigned to BIN #10 (Cell wall)
11	List of proteins, identified in yellow embryos of cultivar Millenium (Y) without PSP and automaticaly assigned to BIN #11 (Lipid metabolism)
12	List of proteins, identified in yellow embryos of cultivar Millenium (Y) without PSP and automaticaly assigned to BIN #12 (N-metabolism)
13	List of proteins, identified in yellow embryos of cultivar Millenium (Y) without PSP and automaticaly assigned to BIN #13 (Amino acid metabolism)
14	List of proteins, identified in yellow embryos of cultivar Millenium (Y) without PSP and automaticaly assigned to BIN #14 (S-metabolism)
15	List of proteins, identified in yellow embryos of cultivar Millenium (Y) without PSP and automaticaly assigned to BIN #15 (Metal handling)
16	List of proteins, identified in yellow embryos of cultivar Millenium (Y) without PSP and automaticaly assigned to BIN #16 (Secondary metabolism)
17	List of proteins, identified in yellow embryos of cultivar Millenium (Y) without PSP and automaticaly assigned to BIN #17 (Hormones)
18	List of proteins, identified in yellow embryos of cultivar Millenium (Y) without PSP and automaticaly assigned to BIN #18 (Cofactor and vitamins synthesis)
19	List of proteins, identified in yellow embryos of cultivar Millenium (Y) without PSP and automaticaly assigned to BIN #19 (Tetrapyrrole synthesis)
20	List of proteins, identified in yellow embryos of cultivar Millenium (Y) without PSP and automaticaly assigned to BIN #20 (Stress)
21	List of proteins, identified in yellow embryos of cultivar Millenium (Y) without PSP and automaticaly assigned to BIN #21 (Redox)
22	List of proteins, identified in yellow embryos of cultivar Millenium (Y) without PSP and automaticaly assigned to BIN #22 (Polyamine synthesis)
23	List of proteins, identified in yellow embryos of cultivar Millenium (Y) without PSP and automaticaly assigned to BIN #23 (Nucleotide metabolism)
24	List of proteins, identified in yellow embryos of cultivar Millenium (Y) without PSP and automaticaly assigned to BIN #24 (Biodegradation of Xenobiotics)
25	List of proteins, identified in yellow embryos of cultivar Millenium (Y) without PSP and automaticaly assigned to BIN #25 (C1-metabolism)
26	List of proteins, identified in yellow embryos of cultivar Millenium (Y) without PSP and automaticaly assigned to BIN #26 (Miscellaneous enzyme families)
27	List of proteins, identified in yellow embryos of cultivar Millenium (Y) without PSP and automaticaly assigned to BIN #27 (RNA metabolism)
28	List of proteins, identified in yellow embryos of cultivar Millenium (Y) without PSP and automaticaly assigned to BIN #28 (DNA metabolism)
29	List of proteins, identified in yellow embryos of cultivar Millenium (Y) without PSP and automaticaly assigned to BIN #29 (Protein metabolism)
30	List of proteins, identified in yellow embryos of cultivar Millenium (Y) without PSP and automaticaly assigned to BIN #30 (Signaling)
31	List of proteins, identified in yellow embryos of cultivar Millenium (Y) without PSP and automaticaly assigned to BIN #31 (Cell)
33	List of proteins, identified in yellow embryos of cultivar Millenium (Y) without PSP and automaticaly assigned to BIN #33 (Development)
34	List of proteins, identified in yellow embryos of cultivar Millenium (Y) without PSP and automaticaly assigned to BIN #34 (Transport)
35	List of proteins, identified in yellow embryos of cultivar Millenium (Y) without PSP and automaticaly assigned to BIN #35 (Not assigned)

## Sheet: Table S4c-1
Table S4c-1	Functional annotation of proteins, identified in yellow seeds of cultivar Millennium (Y) and in green seeds of cultivar Gloriosa (G) in non-depleted fraction
BIN	1	2	3	4	5	6	7	8	9	10	11	12	13	14	15	16	17	18	19	20	21	22	23	24	25	26	27	28	29	30	31	32	33	34	35		Bin	Bin name
Total-Y	57	19	11	34	4	2	12	22	15	28	19	4	42	3	86	24	9	1	6	25	74	2	271	4	9	72	59	30	124	40	7	0	14	23	1086		1	Photosynthesis
Total-G	57	19	12	35	2	4	15	20	16	26	21	4	46	3	91	23	9	1	7	28	71	3	268	4	10	66	65	31	127	41	8	0	15	20	1114		2	Major carbohydrates
																																					3	Minor carbohydrates
																																					4	Glycolysis
																																					5	Fermentation
																																					6	Gluconeogenesis/glyoxylate cycle
																																					7	OPP cycle
																																					8	TCA/organic acid transformations
																																					9	Mitochondrial electron transport /ATP synthesis
																																					10	Cell wall
																																					11	Lipid metabolism
																																					12	N-metabolism
																																					13	Amino acid metabolism
																																					14	S-assimilation
																																					15	Metal handling
																																					16	Secondary metabolism
																																					17	Hormones
																																					18	Cofactor and vitamin synthesis
																																					19	Tetrapyrrole synthesis
																																					20	Stress
																																					21	Redox
																																					22	Polyamine synthesis
																																					23	Nucleotide metabolism
																																					24	Biodegradation of Xenobiotics
																																					25	C1-metabolism
																																					26	Miscellaneous enzyme families
																																					27	RNA metabolism
																																					28	DNA metabolism
																																					29	Protein metabolism
																																					30	Signaling
																																					31	Cell
																																					32	microRNA, natural antisense etc.
																																					33	Development
																																					34	Transport
																																					35	Not assigned

## Sheet: Table S4c-2
Table S4c-2	List of proteins, identified in yellow seeds of cultivar Millenium (Y) in non-depleted fraction
Protein Group ID	# Proteins	# Unique Peptides	# Peptides	# PSMs	ID_corr	NGLoc Prediction	GO C	GO P	GO F (CODE)	BIN	GO F	ID_assigning	Group Description	Additional description	Green0 PS	Yellow0 PS	Yellow0 Total	Green0 Total
195	1	1	1	1	A0A072UN08	CYT	No Data	P:heat acclimation P:posttranscriptional regulation of gene expression	GO:0003824	No Data	F:catalytic activity		[Master Protein] (2R)-phospho-3-sulfolactate synthase ComA	Medicago truncatula GN=MTR_4g092110 PE=4 SV=1	Not found	Not found	Found	2 replicates
128	5	4	4	21	A0A072VQU1	NUC	C:cytoplasm C:nucleus	P:L-methionine salvage from methylthioadenosine	GO:0010309 GO:0005506	No Data	F:acireductone dioxygenase [iron(II)-requiring] activity F:iron ion binding		[Master Protein] 1,2-dihydroxy-3-keto-5-methylthiopentene dioxygenase	Medicago truncatula GN=MTR_1g102870 PE=3 SV=1	Not found	Not found	Found	Found
251	1	13	22	91	G7J2R6	NUC	C:RISC complex	P:gene silencing by RNA	No Data	No Data	No Data		[Master Protein] 110 kDa 4SNc-tudor domain protein	Medicago truncatula GN=MTR_3g098420 PE=4 SV=1	Found	2 replicates	Found	Found
1721	10	1	3	7	G7K3R4	CYT	No Data	No Data	GO:0010181 GO:0016491	21.99	F:FMN binding F:oxidoreductase activity		[Master Protein] 12-oxophytodienoate reductase-like protein	Medicago truncatula GN=MTR_5g006710 PE=4 SV=1	2 replicates	Not found	Found	2 replicates
1473	13	9	18	127	T2DP01	NUC/CYT	No Data	No Data	GO:0019904	No Data	F:protein domain specific binding		[Master Protein] 14-3-3 protein	Phaseolus vulgaris GN=PHAVU_009G032500g PE=2 SV=1	2 replicates	Found	Found	Found
1058	3	1	8	45	T2DMV9	NUC/CYT	C:cytosol C:nucleus C:plasma membrane	P:post-embryonic root development	GO:0005509 GO:0019904	No Data	F:calcium ion binding F:protein domain specific binding		[Master Protein] 14-3-3 protein-like protein	Phaseolus vulgaris PE=2 SV=1	2 replicates	2 replicates	Found	Found
2835	8	4	6	23	G7JWT4	NUC/CYT	No Data	No Data	GO:0019904	No Data	F:protein domain specific binding		[Master Protein] 14-3-like protein GF14	Medicago truncatula GN=MTR_5g044160 PE=3 SV=1	Not found	Not found	Found	Found
1415	6	2	4	35	A0A072UYS2	CYT	No Data	No Data	No Data	No Data	No Data		[Master Protein] 17.6 kDa class I heat shock protein	Medicago truncatula GN=MTR_4g088475 PE=3 SV=1	2 replicates	Found	Found	Found
169	7	1	2	14	A0A072VEZ8	CYT	No Data	No Data	GO:0046872 GO:0016491	15 15.2 15.3 21.99	F:metal ion binding F:oxidoreductase activity		[Master Protein] 1-aminocyclopropane-1-carboxylate oxidase-like protein	Medicago truncatula GN=MTR_1g032220 PE=3 SV=1	Not found	Not found	Found	2 replicates
641	4	7	7	41	A0A072UP31	NUC/CYT	C:cell	P:cell redox homeostasis	GO:0051920	21.5	F:peroxiredoxin activity		[Master Protein] 1-cys peroxiredoxin PER1	Medicago truncatula GN=MTR_4g094720 PE=4 SV=1	Found	Found	Found	Found
758	4	8	10	36	B7FLD9	CYT	C:cytoplasm	P:glucose catabolic process	GO:0030145 GO:0004619	4.11	F:manganese ion binding F:phosphoglycerate mutase activity		[Master Protein] 2,3-bisphosphoglycerate-independent phosphoglycerate mutase	Medicago truncatula GN=MTR_7g074570 PE=2 SV=1	2 replicates	Not found	Found	Found
554	1	2	2	6	A0A072VR03	PLA	No Data	No Data	GO:0003824	No Data	F:catalytic activity		[Master Protein] 2,4-dihydroxyhept-2-ene-1,7-dioic acid aldolase, putative	Medicago truncatula GN=MTR_1g031790 PE=4 SV=1	Not found	Not found	Found	2 replicates
1695	4	1	2	13	Q84KK4	NUC	No Data	P:isoflavonoid phytoalexin biosynthetic process	GO:0102670 GO:0030746 GO:0008171 GO:0046983	26.6	F:2,7,4'-trihydroxyisoflavanone-4'-O-methyltransferase activity F:isoflavone 4'-O-methyltransferase activity F:O-methyltransferase activity F:protein dimerization activity	lj_ncbi	[Master Protein] 2,7,4'-trihydroxyisoflavanone 4'-O-methyltransferase, complete cds; 28804595 dbj|AB091686.1|.path1.1		Not found	Not found	Found	Found
2392	5	3	8	31	B7FH05	CYT	C:proteasome core complex	P:proteolysis involved in cellular protein catabolic process	GO:0004298	No Data	F:threonine-type endopeptidase activity		[Master Protein] 20S proteasome beta protein	Medicago truncatula GN=MTR_5g012470 PE=2 SV=1	Not found	2 replicates	Found	Found
1372	14	1	13	51	G7IV48	NUC	C:cell wall C:cytosol C:membrane C:plasmodesma C:proteasome complex	P:protein catabolic process	GO:0005524 GO:0008233 GO:0036402	23.3 29.5	F:ATP binding F:peptidase activity F:proteasome-activating ATPase activity		[Master Protein] 26S protease regulatory subunit 6B	Medicago truncatula GN=MTR_3g062510 PE=3 SV=1	Not found	Not found	Found	Found
1080	5	2	2	5	G7JXW1	NUC	C:cell wall C:proteasome complex	No Data	No Data	No Data	No Data		[Master Protein] 26S proteasome non-ATPase regulatory subunit 10	Medicago truncatula GN=MTR_5g043640 PE=4 SV=1	Not found	Not found	Found	Found
1810	7	5	12	34	G7J5U6	NUC	C:proteasome complex	P:regulation of protein catabolic process	GO:0030234	No Data	F:enzyme regulator activity		[Master Protein] 26S proteasome non-ATPase regulatory subunit 3	Medicago truncatula GN=MTR_3g114480 PE=4 SV=1	Not found	Not found	Found	Found
3272	4	5	5	18	G7LDS0	NUC	C:proteasome complex	P:proteasome assembly	No Data	No Data	No Data		[Master Protein] 26S proteasome non-ATPase regulatory subunit 5	Medicago truncatula GN=MTR_8g058790 PE=4 SV=1	2 replicates	2 replicates	Found	Found
499	7	9	9	29	G7JMM6	NUC	C:proteasome complex	No Data	GO:0030234	No Data	F:enzyme regulator activity		[Master Protein] 26S proteasome non-ATPase regulatory subunit 6	Medicago truncatula GN=MTR_4g104080 PE=4 SV=1	Not found	2 replicates	Found	Found
677	6	7	10	43	B7FL82	NUC	C:proteasome regulatory particle	P:proteolysis	No Data	No Data	No Data		[Master Protein] 26S proteasome regulatory particle non-ATPase subunit 12	Medicago truncatula GN=MTR_1g016750 PE=2 SV=1	Not found	Not found	Found	Found
1067	5	4	9	26	G7JB60	NUC	C:proteasome regulatory particle	No Data	No Data	No Data	No Data		[Master Protein] 26S proteasome regulatory particle non-ATPase subunit 8	Medicago truncatula GN=MTR_3g070180 PE=4 SV=1	Not found	Not found	Found	Found
2790	19	17	18	80	A0A072VDE6	NUC	C:cytoplasm C:proteasome complex	P:protein catabolic process	GO:0005524 GO:0016787	23.3	F:ATP binding F:hydrolase activity		[Master Protein] 26S proteasome regulatory particle triple-A ATPase protein	Medicago truncatula GN=MTR_3g112260 PE=3 SV=1	2 replicates	Found	Found	Found
2394	3	2	8	25	B7FLC5	NUC	C:proteasome complex	No Data	No Data	No Data	No Data		[Master Protein] 26S proteasome regulatory subunit N5	Medicago truncatula GN=MTR_8g092450 PE=2 SV=1	2 replicates	Found	Found	Found
1002	5	11	26	92	G7JTX3	NUC	C:proteasome complex	P:regulation of protein catabolic process	GO:0030234	No Data	F:enzyme regulator activity		[Master Protein] 26S proteasome regulatory subunit S2 1B	Medicago truncatula GN=MTR_4g078780 PE=4 SV=1	2 replicates	2 replicates	Found	Found
104	1	1	1	7	I3SYD0	NUC	No Data	No Data	No Data	No Data	No Data		[Master Protein] 28 kDa heat-and acid-stable phosphoprotein-like protein	Medicago truncatula GN=MTR_4g088110 PE=2 SV=1	2 replicates	Found	2 replicates	Not found
3120	1	2	2	4	G7KTD1	NUC	C:cytoplasm	P:biosynthetic process	GO:0008676	No Data	F:3-deoxy-8-phosphooctulonate synthase activity		[Master Protein] 2-dehydro-3-deoxyphosphooctonate aldolase	Medicago truncatula GN=MTR_7g081220 PE=3 SV=2	Not found	Not found	Found	1 replicate
2385	4	4	4	10	A0A072U4V2	MIT	C:cytosol	No Data	GO:0016829 GO:0000287 GO:0030976	No Data	F:lyase activity F:magnesium ion binding F:thiamine pyrophosphate binding		[Master Protein] 2-hydroxyacyl-CoA lyase	Medicago truncatula GN=MTR_6g004200 PE=3 SV=1	Not found	Not found	Found	Found
970	4	2	2	6	Q2HRX9	NUC	No Data	P:metabolic process	GO:0016787	No Data	F:hydrolase activity		[Master Protein] 2-hydroxyisoflavanone dehydratase	Medicago truncatula GN=MTR_7g051020 PE=4 SV=1	Not found	2 replicates	Found	Found
1664	5	3	3	8	G7IAZ2	NUC	No Data	P:leucine biosynthetic process	GO:0003852	13.1.4.4.1	F:2-isopropylmalate synthase activity		[Master Protein] 2-isopropylmalate synthase	Medicago truncatula GN=MTR_1g116500 PE=3 SV=1	Not found	Not found	Found	Found
1573	10	3	3	9	G7ICQ0	NUC	C:integral component of membrane	No Data	GO:0008168	No Data	F:methyltransferase activity		[Master Protein] 2-methyl-6-phytylbenzoquinone methyltransferase	Medicago truncatula GN=MTR_1g071110 PE=3 SV=1	Not found	Not found	Found	Found
2406	4	3	3	9	G7J9Z8	CYT	C:cytosol	P:response to cadmium ion P:response to symbiotic fungus	GO:0051213 GO:0018580	No Data	F:dioxygenase activity F:nitronate monooxygenase activity		[Master Protein] 2-nitropropane dioxygenase-like protein	Medicago truncatula GN=MTR_3g069190 PE=4 SV=1	2 replicates	Found	Found	Found
329	14	1	1	2	G7LIE7	CYT	No Data	No Data	GO:0046872 GO:0016491	15 15.2 15.3 21.99	F:metal ion binding F:oxidoreductase activity		[Master Protein] 2OG-Fe(II) oxygenase family oxidoreductase	Medicago truncatula GN=MTR_8g041600 PE=3 SV=1	Not found	Not found	2 replicates	Found
2530	3	1	4	17	G7K3L9	MIT	C:oxoglutarate dehydrogenase complex	P:tricarboxylic acid cycle	GO:0004149	No Data	F:dihydrolipoyllysine-residue succinyltransferase activity		[Master Protein] 2-oxoacid dehydrogenase acyltransferase family protein	Medicago truncatula GN=MTR_5g093300 PE=4 SV=1	2 replicates	2 replicates	Found	Found
723	4	1	1	4	G7IPL2	PLA	C:integral component of membrane	P:sodium ion transport P:transmembrane transport	GO:0005215	34.99	F:transporter activity		[Master Protein] 2-oxoglutarate/malate translocator	Medicago truncatula GN=MTR_2g009220 PE=4 SV=1	Not found	Not found	2 replicates	2 replicates
2492	2	1	1	2	A0A072UJ55	NUC	C:integral component of membrane	No Data	GO:0016301	20.1.4	F:kinase activity		[Master Protein] 2-phosphoglycerate kinase	Medicago truncatula GN=MTR_4g036835 PE=4 SV=1	Not found	Found	Found	Found
1350	1	1	1	3	A0A072UAH3	PLA	No Data	P:glycerol metabolic process	GO:0005524 GO:0004371	23.3	F:ATP binding F:glycerone kinase activity		[Master Protein] 3,4-dihydroxy-2-butanone kinase, putative	Medicago truncatula GN=MTR_6g073003 PE=4 SV=1	Not found	Not found	2 replicates	1 replicate
1926	4	3	5	13	I3SMF8	CYT	No Data	No Data	No Data	No Data	No Data		[Master Protein] 3,5-epimerase/4-reductase	Medicago truncatula GN=MTR_4g102550 PE=2 SV=1	Not found	Not found	Found	Found
2507	2	1	1	3	A0A072UQW2	NUC	No Data	No Data	GO:0003723	27.4	F:RNA binding		[Master Protein] 31 kDa ribonucleoprotein	Medicago truncatula GN=MTR_4g104470 PE=4 SV=1	Not found	Not found	2 replicates	Found
1619	1	3	6	64	A0A072U4L9	NUC	No Data	No Data	No Data	No Data	No Data		[Master Protein] 35 kDa seed maturation protein, putative	Medicago truncatula GN=MTR_7g103280 PE=4 SV=1	Found	Found	2 replicates	Found
3279	5	1	1	5	G7KER8	PLA	No Data	P:isoprenoid biosynthetic process P:sterol biosynthetic process	GO:0004421	16.1.2.2	F:hydroxymethylglutaryl-CoA synthase activity		[Master Protein] 3-hydroxy-3-methylglutaryl coenzyme A synthase	Medicago truncatula GN=MTR_5g011040 PE=4 SV=1	Not found	Not found	Found	Found
737	4	5	5	11	G7I6Q7	CYT	No Data	P:cellular amino acid biosynthetic process	GO:0003861 GO:0051539	No Data	F:3-isopropylmalate dehydratase activity F:4 iron, 4 sulfur cluster binding		[Master Protein] 3-isopropylmalate dehydratase, large subunit	Medicago truncatula GN=MTR_1g045750 PE=4 SV=1	2 replicates	Not found	Found	Found
647	2	1	1	4	A0A072UHV5	NUC	No Data	P:metabolic process	GO:0016836	No Data	F:hydro-lyase activity		[Master Protein] 3-isopropylmalate dehydratase, small subunit	Medicago truncatula GN=MTR_4g011180 PE=4 SV=1	Not found	Not found	Found	Found
470	3	2	2	14	G7IMC1	MIT	C:cytoplasm	P:leucine biosynthetic process	GO:0003862 GO:0000287 GO:0051287	13.1.4.4.3	F:3-isopropylmalate dehydrogenase activity F:magnesium ion binding F:NAD binding		[Master Protein] 3-isopropylmalate dehydrogenase	Medicago truncatula GN=MTR_2g104610 PE=3 SV=1	2 replicates	Found	Found	Found
1460	6	3	8	25	A0A072VIH3	POX	No Data	P:metabolic process	GO:0016747	16.8.1.21	F:transferase activity, transferring acyl groups other than amino-acyl groups		[Master Protein] 3-ketoacyl-CoA thiolase 2, peroxisomal-like protein	Medicago truncatula GN=MTR_1g047210 PE=3 SV=1	Found	Found	Found	Found
3054	1	4	4	10	A0A072VQ81	MIT	No Data	P:fatty acid biosynthetic process	GO:0016747	16.8.1.21	F:transferase activity, transferring acyl groups other than amino-acyl groups		[Master Protein] 3-oxoacyl-(Acyl carrier) synthase II	Medicago truncatula GN=MTR_1g103020 PE=3 SV=1	Not found	Not found	Found	Found
3023	1	1	1	1	G8A2A8	CYT	No Data	No Data	No Data	No Data	No Data		[Master Protein] 3-oxo-delta(4,5)-steroid 5-beta-reductase-like protein	Medicago truncatula GN=MTR_3g102770 PE=2 SV=1	Not found	Not found	Found	2 replicates
2976	1	1	1	2	G7JEN4	MIT	No Data	P:aromatic amino acid family biosynthetic process P:chorismate biosynthetic process	GO:0003866	13.1.6.1.6	F:3-phosphoshikimate 1-carboxyvinyltransferase activity		[Master Protein] 3-phosphoshikimate 1-carboxyvinyltransferase	Medicago truncatula GN=MTR_4g024620 PE=3 SV=1	Not found	Not found	1 replicate	Not found
66	8	1	3	20	G7JDB2	NUC	C:ribosome	P:translation	GO:0003735	No Data	F:structural constituent of ribosome		[Master Protein] 40S ribosomal protein S12	Medicago truncatula GN=MTR_4g006830 PE=2 SV=1	2 replicates	1 replicate	Found	Found
795	4	1	4	36	G7LAJ5	CYT	C:small ribosomal subunit	P:translation	GO:0003723 GO:0003735	27.4	F:RNA binding F:structural constituent of ribosome		[Master Protein] 40S ribosomal protein S15-4	Medicago truncatula GN=MTR_8g105110 PE=2 SV=1	Not found	Not found	Found	Found
2446	9	1	1	11	G7IRA1	CYT	C:small ribosomal subunit	P:translation	GO:0003735	No Data	F:structural constituent of ribosome		[Master Protein] 40S ribosomal protein S20-2	Medicago truncatula GN=MTR_1g091057 PE=2 SV=1	Found	Found	Found	Found
3213	2	1	1	13	B7FGU9	CYT	C:ribosome	P:translation	GO:0003735	No Data	F:structural constituent of ribosome		[Master Protein] 40S ribosomal protein S21	Medicago truncatula GN=MTR_2g436800 PE=2 SV=1	Found	Found	2 replicates	2 replicates
1571	6	5	5	19	A0A072TZH9	NUC	C:small ribosomal subunit	P:translation	GO:0003735	No Data	F:structural constituent of ribosome		[Master Protein] 40S ribosomal protein S23-1	Medicago truncatula GN=MTR_7g061155 PE=4 SV=1	Found	Found	Found	Found
974	8	7	7	58	B7FMK4	MIT	C:ribosome	P:translation	GO:0003735	No Data	F:structural constituent of ribosome		[Master Protein] 40S ribosomal protein S24	Medicago truncatula GN=MTR_1g081410 PE=2 SV=1	Found	Found	Found	Found
2152	7	1	10	72	G7LAL7	NUC	C:small ribosomal subunit	P:translation	GO:0003723 GO:0003735	27.4	F:RNA binding F:structural constituent of ribosome		[Master Protein] 40S ribosomal protein S2-4	Medicago truncatula GN=MTR_8g105340 PE=3 SV=1	Not found	Found	Found	Found
215	6	2	3	13	A0A072VBJ7	CYT	C:ribosome	P:translation	GO:0003735	No Data	F:structural constituent of ribosome		[Master Protein] 40S ribosomal protein S26	Medicago truncatula GN=MTR_3g094220 PE=3 SV=1	Not found	Not found	Found	Found
2257	3	2	2	14	B7FN54	NUC	C:ribosome	P:translation	GO:0046872 GO:0003735	15 15.2 15.3	F:metal ion binding F:structural constituent of ribosome		[Master Protein] 40S ribosomal protein S27	Medicago truncatula GN=MTR_1g111970 PE=2 SV=1	Found	Found	Found	Found
2791	4	1	1	6	G7JW33	NUC	C:ribosome	P:translation	GO:0003735	No Data	F:structural constituent of ribosome		[Master Protein] 40S ribosomal protein S30	Medicago truncatula GN=MTR_4g100900 PE=3 SV=1	2 replicates	Not found	Found	Found
2454	6	7	14	60	G7K3P1	CYT	C:cytosolic small ribosomal subunit	P:translation	GO:0003735	No Data	F:structural constituent of ribosome		[Master Protein] 40S ribosomal protein S3a	Medicago truncatula GN=MTR_5g006440 PE=3 SV=1	2 replicates	2 replicates	Found	Found
3147	5	4	15	72	G7JLT2	CYT	C:ribosome	P:translation	GO:0019843 GO:0003735	No Data	F:rRNA binding F:structural constituent of ribosome		[Master Protein] 40S ribosomal protein S4	Medicago truncatula GN=MTR_4g014590 PE=3 SV=1	Found	Found	Found	Found
1974	7	2	8	35	A0A072VJE7	CYT	C:small ribosomal subunit	P:translation	GO:0003723 GO:0003735	27.4	F:RNA binding F:structural constituent of ribosome		[Master Protein] 40S ribosomal protein S5-2	Medicago truncatula GN=MTR_1g054310 PE=3 SV=1	Not found	Not found	Found	Found
516	7	1	7	30	T2DNT1	CYT	C:small ribosomal subunit	P:translation	GO:0003723 GO:0003735	27.4	F:RNA binding F:structural constituent of ribosome		[Master Protein] 40S ribosomal protein S5-like protein	Phaseolus vulgaris PE=2 SV=1	Not found	Not found	2 replicates	1 replicate
831	6	1	6	35	I3S397	NUC	C:ribosome	P:translation	GO:0003735	No Data	F:structural constituent of ribosome		[Master Protein] 40S ribosomal protein S6	Lotus japonicus PE=2 SV=1	Found	Found	Found	Found
1438	12	3	7	62	V7APP2	NUC	C:ribosome	P:translation	GO:0003735	No Data	F:structural constituent of ribosome		[Master Protein] 40S ribosomal protein S8	Phaseolus vulgaris GN=PHAVU_010G024600g PE=3 SV=1	Found	2 replicates	Found	Found
1796	12	10	10	65	V7APY2	CYT	C:cytosolic small ribosomal subunit	P:ribosomal small subunit assembly P:translation	GO:0003735	No Data	F:structural constituent of ribosome		[Master Protein] 40S ribosomal protein SA	Phaseolus vulgaris GN=PHAVU_010G125100g PE=3 SV=1	2 replicates	Found	Found	Found
2999	5	15	15	69	B7FGT0	PLA	C:ribosome	P:translation	GO:0003735	No Data	F:structural constituent of ribosome		[Master Protein] 40S ribosomal S7-like protein	Medicago truncatula GN=MTR_6g085000 PE=2 SV=1	Found	Found	Found	Found
1870	2	9	11	50	G7JAA1	NUC	C:chloroplast	P:glucose metabolic process P:maltose catabolic process P:starch catabolic process	GO:0004134 GO:0102500	2.2.2.4	F:4-alpha-glucanotransferase activity F:beta-maltose 4-alpha-glucanotransferase activity		[Master Protein] 4-alpha-glucanotransferase	Medicago truncatula GN=MTR_3g094840 PE=3 SV=2	Not found	Not found	Found	Found
1599	3	4	4	8	G7L4U3	CYT	No Data	No Data	GO:0004134 GO:2001070	2.2.2.4	F:4-alpha-glucanotransferase activity F:starch binding		[Master Protein] 4-alpha-glucanotransferase DPE2	Medicago truncatula GN=MTR_7g088740 PE=4 SV=2	Not found	Not found	Found	Found
2986	4	2	2	7	A0A072VMI5	PLA	No Data	P:lysine biosynthetic process via diaminopimelate	GO:0008840	13.1.3.5.1	F:4-hydroxy-tetrahydrodipicolinate synthase		[Master Protein] 4-hydroxy-tetrahydrodipicolinate synthase	Medicago truncatula GN=MTR_1g088775 PE=4 SV=1	Not found	Not found	Found	Found
645	12	10	10	38	G7IVB7	CYT	C:ribosome	P:translation	GO:0003735	No Data	F:structural constituent of ribosome		[Master Protein] 50S ribosomal protein L5P	Medicago truncatula GN=MTR_3g007700 PE=2 SV=1	Found	Found	Found	Found
1084	3	1	1	4	A0A072UP30	PLA	C:riboflavin synthase complex	P:riboflavin biosynthetic process	GO:0000906	No Data	F:6,7-dimethyl-8-ribityllumazine synthase activity		[Master Protein] 6,7-dimethyl-8-ribityllumazine synthase	Medicago truncatula GN=MTR_4g094700 PE=3 SV=1	Not found	Not found	Found	Found
1744	5	4	5	36	A0A072VLF0	NUC	C:ribosome	P:translational elongation	GO:0003735	No Data	F:structural constituent of ribosome		[Master Protein] 60S acidic ribosomal protein	Medicago truncatula GN=MTR_2g085085 PE=3 SV=1	Found	Found	Found	Found
352	11	1	8	58	G7JC94	NUC	C:ribosome	P:ribosome biogenesis	No Data	No Data	No Data		[Master Protein] 60S acidic ribosomal protein P0	Medicago truncatula GN=MTR_3g108280 PE=3 SV=1	Not found	Not found	Found	Found
788	8	5	5	56	B7FH91	NUC	C:ribosome	P:translation	GO:0003735	No Data	F:structural constituent of ribosome		[Master Protein] 60S ribosomal L12-like protein	Medicago truncatula GN=MTR_4g059400 PE=2 SV=1	Found	Found	Found	Found
684	2	2	5	24	B7FL54	NUC	C:ribosome	P:translation	GO:0003735	No Data	F:structural constituent of ribosome		[Master Protein] 60S ribosomal L14-like protein	Medicago truncatula GN=MTR_4g120770 PE=2 SV=1	Not found	Not found	Found	Found
1815	8	8	8	67	G7IUL4	CYT	C:ribosome	P:translation	GO:0003735	No Data	F:structural constituent of ribosome		[Master Protein] 60S ribosomal L28-like protein	Medicago truncatula GN=MTR_2g100410 PE=4 SV=1	Found	Found	Found	Found
649	13	2	6	29	I3T617	CYT	C:ribosome	P:translation	GO:0003735	No Data	F:structural constituent of ribosome		[Master Protein] 60S ribosomal L35-like protein	Medicago truncatula GN=MTR_1g067490 PE=2 SV=1	Not found	Not found	Found	2 replicates
2338	2	2	15	110	G7I6N5	NUC	C:ribosome	P:translation	GO:0003735	No Data	F:structural constituent of ribosome		[Master Protein] 60S ribosomal L4-like protein	Medicago truncatula GN=MTR_1g045410 PE=4 SV=1	Not found	Not found	Found	2 replicates
1944	8	11	11	131	G7L3L0	CYT	C:large ribosomal subunit	P:translation	GO:0003723 GO:0003735	27.4	F:RNA binding F:structural constituent of ribosome		[Master Protein] 60S ribosomal L8-like protein	Medicago truncatula GN=MTR_7g076940 PE=2 SV=1	Found	Found	Found	Found
305	14	3	3	15	A0A072V158	PLA	C:ribosome	P:translation	GO:0003735	No Data	F:structural constituent of ribosome		[Master Protein] 60S ribosomal protein L10-2	Medicago truncatula GN=MTR_3g094230 PE=4 SV=1	2 replicates	Found	Found	Found
1836	11	3	11	60	B7FGS0	CYT	C:ribosome	P:translation	GO:0003735	No Data	F:structural constituent of ribosome		[Master Protein] 60S ribosomal protein L13	Medicago truncatula GN=MTR_1g022165 PE=2 SV=1	Found	Found	Found	Found
2523	8	2	6	20	B7FMG6	MIT	C:large ribosomal subunit	P:translation	GO:0003735	No Data	F:structural constituent of ribosome		[Master Protein] 60S ribosomal protein L13a-4	Medicago truncatula GN=MTR_1g023590 PE=2 SV=1	2 replicates	Not found	Found	Found
2814	8	1	6	41	I3SHA1	NUC	C:large ribosomal subunit	P:translation	GO:0003735	No Data	F:structural constituent of ribosome		[Master Protein] 60S ribosomal protein L17A	Medicago truncatula GN=MTR_8g080460 PE=2 SV=1	2 replicates	Found	Found	Found
2061	10	10	10	31	B7FJC3	MIT	C:ribosome	P:translation	GO:0003735	No Data	F:structural constituent of ribosome		[Master Protein] 60S ribosomal protein L18a	Medicago truncatula GN=MTR_2g098000 PE=2 SV=1	2 replicates	Not found	Found	Found
691	5	1	5	22	G7K2J3	NUC	C:large ribosomal subunit	P:translation	GO:0003735	No Data	F:structural constituent of ribosome		[Master Protein] 60S ribosomal protein L26-1	Medicago truncatula GN=MTR_5g015570 PE=2 SV=2	2 replicates	Found	Found	Found
2035	6	1	3	22	B7FH51	CYT	C:ribosome	P:translation	GO:0003735	No Data	F:structural constituent of ribosome		[Master Protein] 60S ribosomal protein L27	Medicago truncatula GN=MTR_2g006170 PE=2 SV=1	2 replicates	Found	Found	Found
2123	13	4	4	23	G7J4S6	NUC	C:large ribosomal subunit	P:translation	GO:0003735	No Data	F:structural constituent of ribosome		[Master Protein] 60S ribosomal protein L27a-3	Medicago truncatula GN=MTR_3g077050 PE=2 SV=1	Found	Found	Found	Found
2903	8	4	4	22	B7FGL4	PLA	C:ribosome	P:translation	GO:0003735	No Data	F:structural constituent of ribosome		[Master Protein] 60S ribosomal protein L31B	Medicago truncatula GN=MTR_8g101980 PE=2 SV=1	Found	Found	Found	Found
1604	1	1	1	2	B7FN56	CYT	C:ribosome	P:translation	GO:0003735	No Data	F:structural constituent of ribosome		[Master Protein] 60S ribosomal protein L32-1	Medicago truncatula GN=MTR_8g085740 PE=2 SV=1	2 replicates	Found	2 replicates	2 replicates
2782	5	1	2	5	A0A072UET3	NUC	C:ribosome	P:translation	GO:0003735	No Data	F:structural constituent of ribosome		[Master Protein] 60S ribosomal protein L35a-3	Medicago truncatula GN=MTR_5g081705 PE=4 SV=1	Not found	Not found	1 replicate	1 replicate
2199	10	5	5	19	G7IAL5	MIT	C:ribosome	P:translation	GO:0003735	No Data	F:structural constituent of ribosome		[Master Protein] 60S ribosomal protein L36	Medicago truncatula GN=MTR_1g100960 PE=3 SV=2	Found	Found	Found	Found
2832	4	2	2	20	A0A072TFU7	NUC	C:ribosome	P:translation	GO:0003735	No Data	F:structural constituent of ribosome		[Master Protein] 60S ribosomal protein L37a-2	Medicago truncatula GN=MTR_0199s0040 PE=3 SV=1	Found	Found	Found	Found
1793	1	2	3	11	G7JEV4	NUC	C:ribosome	P:translation	GO:0003735	No Data	F:structural constituent of ribosome		[Master Protein] 60S ribosomal protein L38A	Medicago truncatula GN=MTR_4g068040 PE=3 SV=2	2 replicates	Found	Found	Found
1120	10	7	13	71	G7IBY1	CYT	C:ribosome	P:translation	GO:0003735	No Data	F:structural constituent of ribosome		[Master Protein] 60S ribosomal protein L3B	Medicago truncatula GN=MTR_1g098540 PE=3 SV=2	Found	Found	Found	Found
1311	8	2	7	28	T2DNL9	CYT	C:ribosome	P:translation	GO:0003735	No Data	F:structural constituent of ribosome		[Master Protein] 60S ribosomal protein L3-like protein	Phaseolus vulgaris PE=2 SV=1	Not found	Not found	Found	2 replicates
1422	2	2	5	14	V5N8B8	NUC	C:ribosome	P:translation	GO:0003735	No Data	F:structural constituent of ribosome		[Master Protein] 60S ribosomal protein L4	Phaseolus vulgaris PE=2 SV=1	2 replicates	Found	Found	Found
2101	12	12	12	73	B7FJX5	NUC/CYT	C:ribosome	P:translation	GO:0008097 GO:0003735	No Data	F:5S rRNA binding F:structural constituent of ribosome		[Master Protein] 60S ribosomal protein L5-2	Medicago truncatula GN=MTR_8g028125 PE=2 SV=1	Found	Found	Found	Found
299	1	4	4	11	G7K669	NUC	C:ribosome	P:translation	GO:0019843 GO:0003735	No Data	F:rRNA binding F:structural constituent of ribosome		[Master Protein] 60S ribosomal protein L6	Medicago truncatula GN=MTR_5g068780 PE=4 SV=1	Not found	1 replicate	Found	Found
344	10	7	12	47	A0A072VPV6	NUC	C:ribosome	No Data	No Data	No Data	No Data		[Master Protein] 60S ribosomal protein L7	Medicago truncatula GN=MTR_1g022385 PE=4 SV=1	Not found	Found	Found	Found
138	7	1	6	22	T2DNA9	NUC	C:ribosome	No Data	No Data	No Data	No Data		[Master Protein] 60S ribosomal protein L7-4-like protein	Phaseolus vulgaris PE=2 SV=1	Not found	Not found	Found	Found
2045	3	7	15	48	A0A072TX81	PLA	No Data	P:D-gluconate metabolic process P:pentose-phosphate shunt	GO:0004616	7.1.3	F:phosphogluconate dehydrogenase (decarboxylating) activity		[Master Protein] 6-phosphogluconate dehydrogenase, decarboxylating	Medicago truncatula GN=MTR_7g017900 PE=3 SV=1	Not found	Not found	Found	Found
2551	7	24	26	149	Q1SKX2	END	No Data	P:protein folding	GO:0005524 GO:0051082	23.3	F:ATP binding F:unfolded protein binding		[Master Protein] 70 kDa heat shock protein	Medicago truncatula GN=MTR_2g005690 PE=3 SV=1	Found	Found	Found	Found
3050	3	1	1	1	A2Q465	NUC	No Data	No Data	GO:0005524 GO:0004386 GO:0003676	23.3	F:ATP binding F:helicase activity F:nucleic acid binding	lj_descr	[Master Protein] A2Q465 A2Q465_MEDTR DEAD-box ATP-dependent RNA helicase	Medicago truncatula GN=MTR_040s0046 PE,92.46,0,SUBFAMILY NOT NAMED,NULL; FAMILY NOT NAMED,NULL; HELICASE_ATP_BIND_1,Helicase, superfamily 1/2, ATP-,CUFF.2797.1	Not found	Not found	Found	2 replicates
2787	4	2	3	5	A2XYP5	NUC	No Data	No Data	GO:0008168	No Data	F:methyltransferase activity	lj_descr	[Master Protein] A2XYP5 A2XYP5_ORYSI Putative uncharacterized protein	Oryza sativa subsp,43.37,0.00000000001,S-adenosyl-L-methionine-dependent methyltransferases,NULL; seg,NULL; S-ADENOSYL-L-METHIONINE:CARBOXY,CUFF.39889.1	Not found	Not found	Found	1 replicate
921	1	1	1	6	A4S3V0	NUC	C:eukaryotic translation initiation factor 3 complex	No Data	GO:0003743	29.2.3	F:translation initiation factor activity	lj_descr	[Master Protein] A4S3V0 A4S3V0_OSTLU Predicted protein	Ostreococcus lucimarinus (strain CCE9901) GN=OSTLU_26180,42.21,8e-18,no description,Eukaryotic translation initiation factor 3-like domain; seg,NULL; EUKARYOTIC TRANSLAT,CUFF.34837.1	Not found	Not found	Found	Found
3271	1	1	1	1	A5ADJ2	MIT	C:chloroplast C:mitochondrion	P:cytidine to uridine editing P:mitochondrial mRNA modification	GO:0050897	No Data	F:cobalt ion binding	lj_descr	[Master Protein] A5ADJ2 A5ADJ2_VITVI Putative uncharacterized protein	Vitis vinifera GN=,39.6,0.0008,seg,NULL; FAMILY NOT NAMED,NULL,CUFF.42122.1	Not found	Not found	Found	Not found
2163	7	1	1	6	A5AKR8	CYT	No Data	P:metabolic process	GO:0016758	26.2	F:transferase activity, transferring hexosyl groups	lj_descr	[Master Protein] A5AKR8 A5AKR8_VITVI Putative uncharacterized protein	Vitis vinifera GN=,29.15,8e-16,UDPGT,UDP-glucuronosyl/UDP-glucosyltransferase; no description,NULL; UDP-GLUCOSYLTRANSFERASE,NULL; G,CUFF.7478.1	Not found	Not found	Found	Found
2475	1	1	1	1	A5AQQ0	NUC	No Data	No Data	No Data	No Data	No Data	lj_descr	[Master Protein] A5AQQ0 A5AQQ0_VITVI Putative uncharacterized protein	Vitis vinifera GN=,37.13,2e-18,SUBFAMILY NOT NAMED,NULL; GEMIN2,Survival motor neuron interacting protein 1; SIP1,NULL; coiled-coil,CUFF.57312.1	Not found	Not found	1 replicate	Found
544	2	1	1	1	A5BVB2	NUC	No Data	No Data	GO:0003723	27.4	F:RNA binding	lj_descr	[Master Protein] A5BVB2 A5BVB2_VITVI Putative uncharacterized protein (Fragment)	Vitis v,30.13,5e-18,K homology RNA-binding domain,K Homology domain; KH_TYPE_1,K Homology domain, type 1; no description,CUFF.29795.1	Not found	2 replicates	Found	Not found
1181	1	1	1	2	A5C8I6	NUC	No Data	No Data	GO:0003676 GO:0008270	No Data	F:nucleic acid binding F:zinc ion binding	lj_descr	[Master Protein] A5C8I6 A5C8I6_VITVI Putative uncharacterized protein	Vitis vinifera GN=,60.53,0.000000000000001,seg,NULL,CUFF.11311.1	Not found	Not found	2 replicates	Found
78	1	2	8	40	A5HIG2	MIT	C:mitochondrion	P:tricarboxylic acid cycle	GO:0005524 GO:0000287 GO:0004775	23.3 8.1.6	F:ATP binding F:magnesium ion binding F:succinate-CoA ligase (ADP-forming) activity	lj_descr	[Master Protein] A5HIG2 A5HIG2_9FABA Succinyl-CoA ligase beta subunit	Caragana jubata PE=2 SV=1,94.99,0,Glutathione synthetase ATP-binding domain-like,NULL; Succinyl-CoA synthetase domains,Succinyl-CoA sy,CUFF.54867.1	2 replicates	Found	Found	Found
3232	5	3	3	6	A8J251	NUC	C:integral component of membrane	P:peroxisome organization	No Data	No Data	No Data	lj_descr	[Master Protein] A8J251 A8J251_CHLRE Predicted protein	Chlamydomonas reinhardtii GN=CHLREDRAFT_191680 PE=4 SV=1,38.06,0.000000000002,seg,NULL,CUFF.42477.1	Not found	Not found	Found	Found
1289	1	1	1	1	A9NTU4	NUC	No Data	No Data	GO:0003723	27.4	F:RNA binding	lj_descr	[Master Protein] A9NTU4 A9NTU4_PICSI Putative uncharacterized protein	Picea sitchensis P,45.88,4e-16,seg,NULL; RRM,RNA recognition motif domain; RNA-BINDING PROTEIN, PUTATIVE,NULL; FAMILY NOT NAMED,NUL,CUFF.7311.1	Not found	Not found	Found	1 replicate
994	1	1	1	1	A9PFZ3	NUC	C:chloroplast C:ribosome	P:translation	GO:0019843 GO:0003735	No Data	F:rRNA binding F:structural constituent of ribosome	lj_descr	[Master Protein] A9PFZ3 A9PFZ3_POPTR Predicted protein	Populus trichocarpa GN=POPTRDRAFT_709829 PE=2 SV=1,58.95,3e-19,Q9FKP0_ARATH_Q9FKP0;,Ribosomal protein L6, chloroplast; seg,NULL,CUFF.28461.1	Not found	Not found	1 replicate	Not found
956	1	1	1	1	A9U4J6	PLA	No Data	No Data	No Data	No Data	No Data	lj_descr	[Master Protein] A9U4J6 A9U4J6_PHYPA Predicted protein	Physcomitrella patens subsp. patens GN=PHYPADRAFT_173637,32.08,2e-17,CoA-dependent acyltransferases,NULL,CUFF.31104.1	Not found	Not found	1 replicate	Not found
265	3	2	2	3	A0A072UYZ3	NUC	C:Golgi apparatus C:plasma membrane C:plasmodesma C:vacuole	No Data	GO:0005524	23.3	F:ATP binding		[Master Protein] AAA family ATPase	Medicago truncatula GN=MTR_4g088885 PE=4 SV=1	Not found	Not found	Found	1 replicate
2051	4	2	2	20	G7IMZ3	CYT	No Data	P:defense response P:response to biotic stimulus	No Data	No Data	No Data		[Master Protein] ABA-responsive protein	Medicago truncatula GN=MTR_2g035190 PE=3 SV=1	Found	Found	Found	Found
2247	3	2	2	2	G7J816	PLA	C:cytosol	P:defense response to bacterium P:response to cadmium ion	GO:0005524 GO:0016887	23.3 34.1	F:ATP binding F:ATPase activity		[Master Protein] ABC transporter F family-like protein	Medicago truncatula GN=MTR_3g080970 PE=4 SV=1	Not found	Not found	2 replicates	2 replicates
2620	6	4	4	14	A0A072TXB0	NUC	No Data	No Data	GO:0005524 GO:0016887	23.3 34.1	F:ATP binding F:ATPase activity		[Master Protein] ABC transporter family F protein PpABCF protein	Medicago truncatula GN=MTR_7g018380 PE=4 SV=1	1 replicate	Not found	Found	Found
1601	4	2	2	3	A0A072VMQ2	PLA	No Data	No Data	GO:0005524 GO:0016887	23.3 34.1	F:ATP binding F:ATPase activity		[Master Protein] ABC transporter family protein	Medicago truncatula GN=MTR_2g095440 PE=4 SV=1	Not found	2 replicates	Found	2 replicates
2485	8	3	3	9	B7FKV4	NUC	No Data	No Data	GO:0016811	No Data	F:hydrolase activity, acting on carbon-nitrogen (but not peptide) bonds, in linear amides		[Master Protein] Acetamidase/formamidase, putative	Medicago truncatula GN=MTR_4g095660 PE=2 SV=1	Not found	Not found	Found	Found
101	3	4	4	10	G7KYC5	NUC	No Data	P:acetyl-CoA biosynthetic process from acetate	GO:0003987 GO:0016208	11.1.8	F:acetate-CoA ligase activity F:AMP binding		[Master Protein] Acetate-CoA ligase	Medicago truncatula GN=MTR_7g084850 PE=3 SV=1	Not found	Not found	Found	Found
1627	3	1	1	2	G7L8T1	NUC	C:chloroplast C:peroxisome	P:regulation of catalytic activity P:valine biosynthetic process	GO:0003984 GO:0043621	13.1.4.1.1	F:acetolactate synthase activity F:protein self-association		[Master Protein] Acetolactate synthase, small subunit	Medicago truncatula GN=MTR_8g088600 PE=4 SV=1	Not found	Not found	2 replicates	2 replicates
556	1	2	13	26	G7LIV6	MIT	No Data	No Data	GO:0005524 GO:0004075 GO:0046872	23.3 15 15.2 15.3	F:ATP binding F:biotin carboxylase activity F:metal ion binding		[Master Protein] Acetyl-CoA carboxylase biotin carboxylase subunit	Medicago truncatula GN=MTR_8g101330 PE=2 SV=2	Not found	Not found	Found	Found
1951	3	2	2	2	G7IDL5	MIT	No Data	No Data	GO:0005524 GO:0004075 GO:0046872	23.3 15 15.2 15.3	F:ATP binding F:biotin carboxylase activity F:metal ion binding		[Master Protein] Acetyl-CoA carboxylase, putative	Medicago truncatula GN=MTR_1g071610 PE=4 SV=1	2 replicates	Found	Found	Found
47	5	1	1	2	A0A072VPT1	MIT	C:mitochondrial matrix C:pyruvate dehydrogenase complex	P:pyruvate metabolic process	GO:0004742	8.1.1.2	F:dihydrolipoyllysine-residue acetyltransferase activity		[Master Protein] Acetyltransferase component of pyruvate dehydrogenase complex	Medicago truncatula GN=MTR_1g091037 PE=3 SV=1	Not found	Not found	2 replicates	2 replicates
1714	6	5	20	83	G7ITZ5	CYT/MIT	No Data	P:metabolic process	GO:0051539 GO:0003994	8.1.3	F:4 iron, 4 sulfur cluster binding F:aconitate hydratase activity		[Master Protein] Aconitate hydratase	Medicago truncatula GN=MTR_2g088360 PE=3 SV=1	Not found	Not found	Found	Found
2764	3	1	11	49	V7AGZ9	CYT/MIT	No Data	P:metabolic process	GO:0051539 GO:0003994	8.1.3	F:4 iron, 4 sulfur cluster binding F:aconitate hydratase activity		[Master Protein] Aconitate hydratase (Fragment)	Phaseolus vulgaris GN=PHAVU_011G1037001g PE=3 SV=1	Not found	Not found	Found	2 replicates
1395	6	6	21	132	G7JAX4	CSK	No Data	No Data	GO:0005524	23.3	F:ATP binding		[Master Protein] Actin 2	Medicago truncatula GN=MTR_3g095530 PE=2 SV=2	2 replicates	Found	Found	Found
1332	1	6	8	15	G7IN22	CSK	No Data	P:actin filament bundle assembly	GO:0051015	No Data	F:actin filament binding		[Master Protein] Actin filament bundling protein P-115-ABP	Medicago truncatula GN=MTR_2g036860 PE=4 SV=2	Found	Not found	Found	Found
2726	1	1	1	9	T2DMW4	CYT	C:actin cytoskeleton	P:actin filament depolymerization	GO:0003779	No Data	F:actin binding		[Master Protein] Actin-depolymerizing factor	Phaseolus vulgaris GN=PHAVU_007G157800g PE=2 SV=1	Found	Not found	Found	Found
1083	1	1	1	1	G7KW94	NUC	No Data	P:response to stress	GO:0001671 GO:0051087	No Data	F:ATPase activator activity F:chaperone binding		[Master Protein] Activator of 90 kDa heat shock ATPase-like protein	Medicago truncatula GN=MTR_7g093500 PE=4 SV=1	Not found	Not found	1 replicate	Not found
1370	4	5	5	22	G7JWI7	NUC	No Data	No Data	GO:0004252	29.5.1	F:serine-type endopeptidase activity		[Master Protein] Acylamino-acid-releasing enzyme-like protein, putative	Medicago truncatula GN=MTR_5g042400 PE=4 SV=2	Not found	Not found	Found	Found
2682	5	4	4	6	A0A072U1Y7	POX	No Data	No Data	GO:0003995 GO:0050660	No Data	F:acyl-CoA dehydrogenase activity F:flavin adenine dinucleotide binding		[Master Protein] Acyl-CoA dehydrogenase	Medicago truncatula GN=MTR_7g068850 PE=3 SV=1	Not found	Found	Found	Found
2150	3	4	4	18	B7FGG9	NUC	No Data	No Data	GO:0008080	No Data	F:N-acetyltransferase activity		[Master Protein] Acyl-CoA N-acyltransferase (NAT) family protein	Medicago truncatula GN=MTR_1g049370 PE=2 SV=1	Not found	Not found	Found	Found
2501	5	3	3	3	A0A072V293	NUC	C:integral component of membrane	No Data	GO:0000062	11.1.13	F:fatty-acyl-CoA binding		[Master Protein] Acyl-CoA-binding domain protein	Medicago truncatula GN=MTR_3g491870 PE=4 SV=1	Not found	Not found	Found	Found
3100	1	4	5	14	G7IXL5	NUC	No Data	No Data	GO:0008236	29.5.5	F:serine-type peptidase activity		[Master Protein] Acyl-peptide hydrolase-like protein	Medicago truncatula GN=MTR_3g051310 PE=4 SV=1	2 replicates	Found	Found	Found
1566	3	1	1	1	I3T5Y3	NUC	C:membrane	P:endocytosis	No Data	No Data	No Data		[Master Protein] Adaptin ear-binding coat-associated protein 1	Medicago truncatula GN=MTR_2g091185 PE=2 SV=1	Not found	Not found	1 replicate	Not found
2245	4	2	2	3	A0A072VAY5	PLA	C:clathrin adaptor complex C:clathrin-coated pit	P:clathrin-dependent endocytosis P:intracellular protein transport	GO:0035615	No Data	F:clathrin adaptor activity		[Master Protein] Adaptor protein complex AP-2, alpha subunit	Medicago truncatula GN=MTR_2g084610 PE=4 SV=1	Not found	Not found	2 replicates	Found
3285	5	2	3	18	B7FGP5	NUC	No Data	P:response to stress	GO:0016787	No Data	F:hydrolase activity		[Master Protein] Adenine nucleotide alpha hydrolase superfamily protein	Medicago truncatula GN=MTR_4g019800 PE=2 SV=1	Not found	Not found	Found	Found
3201	11	2	2	6	I3T714	CYT	C:cytoplasm	P:adenine salvage P:nucleoside metabolic process	GO:0003999	23.3.1.1	F:adenine phosphoribosyltransferase activity		[Master Protein] Adenine phosphoribosyltransferase-like protein	Medicago truncatula GN=MTR_3g103010 PE=2 SV=1	Not found	Not found	Found	Found
2280	6	2	15	65	V7C8C7	MIT	No Data	P:one-carbon metabolic process P:S-adenosylhomocysteine catabolic process	GO:0004013 GO:0051287	No Data	F:adenosylhomocysteinase activity F:NAD binding		[Master Protein] Adenosylhomocysteinase	Phaseolus vulgaris GN=PHAVU_003G051200g PE=3 SV=1	Not found	Not found	Found	Found
2373	5	2	4	23	B7FN18	PLA	No Data	No Data	GO:0004017 GO:0005524	23.4.1 23.3	F:adenylate kinase activity F:ATP binding		[Master Protein] Adenylate kinase	Medicago truncatula GN=MTR_4g103800 PE=2 SV=1	Found	Found	Found	Found
2142	1	1	1	1	G7KBW0	MIT	No Data	P:IMP biosynthetic process	GO:0004018	23.1.2.8	F:N6-(1,2-dicarboxyethyl)AMP AMP-lyase (fumarate-forming) activity		[Master Protein] Adenylosuccinate lyase	Medicago truncatula GN=MTR_5g081750 PE=4 SV=2	Not found	Not found	1 replicate	Found
1330	5	5	5	13	G7KTL4	CYT	C:chloroplast	P:'de novo' AMP biosynthetic process	GO:0004019 GO:0005525 GO:0000287	23.1.2.20	F:adenylosuccinate synthase activity F:GTP binding F:magnesium ion binding		[Master Protein] Adenylosuccinate synthetase, chloroplastic	Medicago truncatula GN=PURA PE=3 SV=1	2 replicates	Found	Found	Found
234	3	5	5	16	G7JG54	NUC	No Data	P:cytoskeleton organization	GO:0003779	No Data	F:actin binding		[Master Protein] Adenylyl cyclase-associated protein	Medicago truncatula GN=MTR_4g069960 PE=3 SV=1	Found	Found	Found	Found
1416	10	2	2	2	G7LIU7	NUC	C:cytoplasm C:nucleus	No Data	No Data	No Data	No Data		[Master Protein] Adhesion regulating molecule protein, putative	Medicago truncatula GN=MTR_8g101230 PE=4 SV=2	Not found	Not found	Found	Found
841	5	2	2	5	G7KRI4	PLA	C:integral component of membrane	P:lipid storage	No Data	No Data	No Data		[Master Protein] Adipose-regulatory protein (Seipin), putative	Medicago truncatula GN=MTR_7g080030 PE=4 SV=1	Not found	Not found	2 replicates	1 replicate
593	19	10	10	44	T2DNK0	GOL	C:intracellular	No Data	GO:0005525	No Data	F:GTP binding		[Master Protein] ADP ribosylation factor	Phaseolus vulgaris PE=2 SV=1	Not found	Not found	Found	Found
2255	6	1	5	10	G7IMG2	NUC	C:chloroplast membrane C:integral component of membrane	No Data	GO:0005524 GO:0005471	23.3	F:ATP binding F:ATP:ADP antiporter activity		[Master Protein] ADP,ATP carrier protein	Medicago truncatula GN=MTR_2g102740 PE=3 SV=2	Not found	Not found	2 replicates	1 replicate
3178	8	2	7	26	G7LDP4	MIT	C:integral component of membrane C:mitochondrial inner membrane	No Data	GO:0022857	No Data	F:transmembrane transporter activity		[Master Protein] ADP/ATP carrier protein	Medicago truncatula GN=MTR_8g036880 PE=3 SV=1	Not found	Not found	Found	Found
2486	5	1	1	10	G7LHQ5	GOL	No Data	No Data	GO:0005096 GO:0046872	15 15.2 15.3	F:GTPase activator activity F:metal ion binding		[Master Protein] ADP-ribosylation factor GTPase-activating protein AGD10	Medicago truncatula GN=MTR_8g067080 PE=4 SV=1	Found	Found	Found	Found
934	3	1	5	11	G7KEF8	NUC	No Data	P:purine nucleotide biosynthetic process	GO:0003937 GO:0004643	23.1.2.9 23.1.2.9	F:IMP cyclohydrolase activity F:phosphoribosylaminoimidazolecarboxamide formyltransferase activity		[Master Protein] Aicarft/IMPCHase bienzyme family protein	Medicago truncatula GN=MTR_5g095820 PE=3 SV=2	Not found	Not found	Found	2 replicates
2823	6	5	6	16	B7FLF5	MIT	C:mitochondrion C:vacuolar membrane	P:response to cadmium ion	GO:0030170 GO:0008483 GO:0008270	No Data	F:pyridoxal phosphate binding F:transaminase activity F:zinc ion binding		[Master Protein] Alanine-glyoxylate aminotransferase-like protein	Medicago truncatula GN=MTR_8g091660 PE=2 SV=1	Not found	Not found	Found	Found
124	4	5	6	14	G7JNH3	MIT/CYT	C:mitochondrion	P:mitochondrial alanyl-tRNA aminoacylation	GO:0004813 GO:0005524 GO:0000049 GO:0008270	29.1.7 23.3	F:alanine-tRNA ligase activity F:ATP binding F:tRNA binding F:zinc ion binding		[Master Protein] Alanine--tRNA ligase	Medicago truncatula GN=MTR_4g074640 PE=3 SV=1	2 replicates	Found	Found	Found
2600	9	5	6	19	A0A072US38	NUC	No Data	No Data	GO:0003676	No Data	F:nucleic acid binding		[Master Protein] Alba DNA/RNA-binding protein	Medicago truncatula GN=MTR_4g011000 PE=4 SV=1	2 replicates	Found	Found	Found
404	2	1	1	1	I3SD26	CYT	No Data	No Data	GO:0046872	15 15.2 15.3	F:metal ion binding		[Master Protein] Albumin-2 protein	Medicago truncatula GN=MTR_0057s0100 PE=2 SV=1	Not found	Not found	1 replicate	Not found
1606	5	1	9	92	G8JZ51	CYT	No Data	No Data	GO:0004022 GO:0008270	5.3 17.1.1.1.11 26.11.1	F:alcohol dehydrogenase (NAD) activity F:zinc ion binding		[Master Protein] Alcohol dehydrogenase	Lotus japonicus GN=ADH1 PE=2 SV=1	2 replicates	Found	1 replicate	Not found
3215	6	1	2	49	T2DLR9	CYT	No Data	No Data	GO:0016491 GO:0008270	21.99	F:oxidoreductase activity F:zinc ion binding		[Master Protein] Alcohol dehydrogenase 1	Phaseolus vulgaris GN=PHAVU_001G067300g PE=2 SV=1	2 replicates	Not found	Found	Found
2421	1	1	1	2	G7JME3	NUC	No Data	No Data	GO:0016491 GO:0008270	21.99	F:oxidoreductase activity F:zinc ion binding		[Master Protein] Alcohol dehydrogenase zinc-binding domain protein	Medicago truncatula GN=MTR_4g086410 PE=4 SV=1	Not found	Not found	Found	2 replicates
1142	9	1	2	2	V7CVR8	CYT	No Data	P:cellular aldehyde metabolic process	GO:0004030	No Data	F:aldehyde dehydrogenase [NAD(P)+] activity		[Master Protein] Aldehyde dehydrogenase	Phaseolus vulgaris GN=PHAVU_001G072600g PE=3 SV=1	Not found	Not found	1 replicate	Not found
811	12	10	10	83	A2Q5A8	NUC	No Data	No Data	No Data	No Data	No Data		[Master Protein] Aldo/keto reductase	Medicago truncatula GN=MTR_7g021680 PE=2 SV=1	Found	Found	Found	Found
2806	4	4	4	10	G7JTZ5	NUC	C:cytosol	P:L-ascorbic acid biosynthetic process	GO:0010349	21.2.1.4	F:L-galactose dehydrogenase activity		[Master Protein] Aldo/keto reductase family oxidoreductase	Medicago truncatula GN=MTR_4g092750 PE=4 SV=1	Not found	Not found	Found	Found
670	5	4	4	22	I3SJX8	PLA	No Data	P:hexose metabolic process	GO:0004034 GO:0030246	No Data	F:aldose 1-epimerase activity F:carbohydrate binding		[Master Protein] Aldose 1-epimerase	Lotus japonicus PE=2 SV=1	2 replicates	2 replicates	Found	Found
2920	8	4	4	13	G7IN18	NUC	No Data	P:carbohydrate metabolic process	GO:0030246 GO:0047938	No Data	F:carbohydrate binding F:glucose-6-phosphate 1-epimerase activity		[Master Protein] Aldose 1-epimerase family protein	Medicago truncatula GN=MTR_2g036810 PE=4 SV=1	2 replicates	Found	Found	Found
2065	2	1	1	1	G7IAV4	NUC	No Data	No Data	No Data	No Data	No Data		[Master Protein] ALG2-interacting protein X	Medicago truncatula GN=MTR_1g108690 PE=4 SV=2	Not found	Not found	1 replicate	2 replicates
730	1	2	3	10	H6WP29	NUC	C:integral component of membrane	P:allantoin catabolic process	GO:0004038 GO:0050897 GO:0008270	No Data	F:allantoinase activity F:cobalt ion binding F:zinc ion binding		[Master Protein] Allantoinase	Phaseolus vulgaris GN=PHAVU_006G186700g PE=2 SV=1	2 replicates	Found	Found	Found
2833	6	1	1	7	G7IKP0	PLA	No Data	No Data	GO:0045735	33.1	F:nutrient reservoir activity		[Master Protein] Allergen gly M Bd 28 kDa protein	Medicago truncatula GN=MTR_2g093390 PE=4 SV=2	2 replicates	2 replicates	Found	Found
906	1	1	3	13	I3SC37	CYT	No Data	No Data	No Data	No Data	No Data		[Master Protein] Allergenic isoflavone reductase-like protein Bet protein	Medicago truncatula GN=MTR_3g111980 PE=2 SV=1	2 replicates	Found	Found	Found
1587	1	1	1	3	A0A072VJQ4	PLA	C:integral component of membrane	No Data	GO:0016787	No Data	F:hydrolase activity		[Master Protein] Alpha/beta fold hydrolase	Medicago truncatula GN=MTR_1g060130 PE=4 SV=1	Not found	Not found	Found	2 replicates
2173	1	1	1	1	A0A072VLR1	NUC	No Data	P:lipid metabolic process	GO:0016787	No Data	F:hydrolase activity		[Master Protein] Alpha/beta-hydrolase superfamily protein	Medicago truncatula GN=MTR_1g070195 PE=4 SV=1	Not found	Not found	Found	2 replicates
772	3	7	15	93	A0A072TGQ9	CYT	C:chloroplast stroma C:integral component of membrane	P:carbohydrate metabolic process P:response to temperature stimulus P:response to water deprivation	GO:0008184 GO:0102250 GO:0030170 GO:0102499	No Data	F:glycogen phosphorylase activity F:linear malto-oligosaccharide phosphorylase activity F:pyridoxal phosphate binding F:SHG alpha-glucan phosphorylase activity		[Master Protein] Alpha-1,4 glucan phosphorylase	Medicago truncatula GN=MTR_0288s0040 PE=3 SV=1	Not found	2 replicates	Found	Found
1640	4	3	6	22	Q2HV87	CYT	No Data	P:plant-type cell wall organization or biogenesis	GO:0016866	No Data	F:intramolecular transferase activity		[Master Protein] Alpha-1,4-glucan-protein synthase (UDP-forming)	Medicago truncatula GN=MTR_7g079490 PE=4 SV=1	Not found	Not found	Found	Found
94	7	5	10	80	G7JWW6	NUC	No Data	P:plant-type cell wall organization or biogenesis	GO:0016866	No Data	F:intramolecular transferase activity		[Master Protein] Alpha-1,4-glucan-protein synthase [UDP-forming]-like protein	Medicago truncatula GN=MTR_5g046030 PE=2 SV=1	Not found	Found	Found	Found
2717	1	3	4	15	A0A072VMS0	NUC	No Data	P:carbohydrate metabolic process	GO:0051060	No Data	F:pullulanase activity		[Master Protein] Alpha-1,6-glucosidase, pullulanase-type protein	Medicago truncatula GN=MTR_1g090693 PE=4 SV=1	2 replicates	2 replicates	Found	Found
410	11	3	6	27	A0A072U0S5	MIT	No Data	P:carbohydrate metabolic process	GO:0052692	No Data	F:raffinose alpha-galactosidase activity		[Master Protein] Alpha-galactosidase	Medicago truncatula GN=MTR_7g073650 PE=3 SV=1	2 replicates	Not found	Found	Found
1972	1	8	11	20	A0A072TTK9	NUC	No Data	No Data	GO:0005524 GO:0016301	23.3 20.1.4	F:ATP binding F:kinase activity		[Master Protein] Alpha-glucan water dikinase	Medicago truncatula GN=MTR_8g069760 PE=4 SV=1	2 replicates	Found	Found	Found
1463	2	2	2	12	D7RIC7	MIT	No Data	P:L-arabinose metabolic process	GO:0046556	No Data	F:alpha-L-arabinofuranosidase activity		[Master Protein] Alpha-L-arabinofuranosidase	Medicago truncatula GN=Araf1 PE=2 SV=1	2 replicates	2 replicates	Found	Found
2020	3	1	1	1	A0A072W198	CYT	No Data	No Data	GO:0004560	No Data	F:alpha-L-fucosidase activity		[Master Protein] Alpha-L-fucosidase-like protein	Medicago truncatula GN=MTR_1g107135 PE=4 SV=1	Not found	Not found	Found	2 replicates
1952	5	2	2	3	G7KX95	NUC	C:apoplast C:plant-type cell wall C:vacuolar membrane	P:mannose metabolic process	GO:0004559 GO:0030246 GO:0046872	15 15.2 15.3	F:alpha-mannosidase activity F:carbohydrate binding F:metal ion binding		[Master Protein] Alpha-mannosidase	Medicago truncatula GN=MTR_7g084030 PE=3 SV=2	Not found	Not found	Found	Found
1165	9	1	1	2	G7J0U6	NUC	No Data	No Data	No Data	No Data	No Data		[Master Protein] Alpha-N-acetylglucosaminidase family protein	Medicago truncatula GN=MTR_3g032980 PE=4 SV=2	Not found	Not found	Found	1 replicate
17	7	3	5	13	V5N978	NUC	C:intracellular	P:intracellular protein transport	No Data	No Data	No Data		[Master Protein] Alpha-soluble NSF attachment protein	Phaseolus vulgaris PE=2 SV=1	Not found	Not found	Found	Found
431	5	4	4	14	A0A072VSE8	MIT	No Data	No Data	No Data	No Data	No Data		[Master Protein] Aluminum induced protein with YGL and LRDR motif protein	Medicago truncatula GN=MTR_1g041380 PE=4 SV=1	2 replicates	Found	Found	Found
2353	4	1	2	7	V7BV13	NUC	C:integral component of membrane	P:amine metabolic process	GO:0005507 GO:0008131 GO:0048038	No Data	F:copper ion binding F:primary amine oxidase activity F:quinone binding		[Master Protein] Amine oxidase	Phaseolus vulgaris GN=PHAVU_005G023500g PE=3 SV=1	Not found	Not found	1 replicate	Found
2118	5	2	4	21	A0A072VH72	NUC	C:cytoplasm	P:cellular amino acid metabolic process	GO:0004046 GO:0008237	No Data	F:aminoacylase activity F:metallopeptidase activity		[Master Protein] Aminoacylase	Medicago truncatula GN=MTR_1g038920 PE=3 SV=1	Not found	2 replicates	Found	Found
428	1	2	5	14	A2Q4Y9	NUC	C:cytoplasm	P:leucyl-tRNA aminoacylation	GO:0002161 GO:0005524 GO:0004823	23.3 29.1.4	F:aminoacyl-tRNA editing activity F:ATP binding F:leucine-tRNA ligase activity		[Master Protein] Aminoacyl-tRNA synthetase, class Ia	Medicago truncatula GN=MTR_7g006450 PE=3 SV=1	Not found	2 replicates	Found	Found
419	7	3	3	5	V7C9C8	MIT	C:mitochondrion	P:glycine catabolic process	GO:0004047 GO:0008483	No Data	F:aminomethyltransferase activity F:transaminase activity		[Master Protein] Aminomethyltransferase	Phaseolus vulgaris GN=PHAVU_003G080400g PE=3 SV=1	Not found	Not found	Found	2 replicates
362	2	4	16	92	G7J8C0	PLA	No Data	No Data	GO:0004177 GO:0008237 GO:0008270	No Data	F:aminopeptidase activity F:metallopeptidase activity F:zinc ion binding		[Master Protein] Aminopeptidase	Medicago truncatula GN=MTR_3g104720 PE=3 SV=1	Not found	Not found	Found	Found
1722	3	2	6	12	A0A072VDQ9	NUC	No Data	No Data	GO:0016740	23.3.1.2	F:transferase activity		[Master Protein] Amino-terminal acetyltransferase, putative	Medicago truncatula GN=MTR_2g102435 PE=4 SV=1	Not found	Not found	Found	Found
1683	7	4	4	10	A0A072VE35	MIT	No Data	No Data	No Data	No Data	No Data		[Master Protein] AmmeMemoRadiSam system protein B	Medicago truncatula GN=MTR_1g012830 PE=3 SV=1	Not found	Found	Found	Found
1928	2	4	4	27	Q7XYX9	NUC	No Data	No Data	GO:0016301	20.1.4	F:kinase activity		[Master Protein] AMP-activated kinase, gamma regulatory subunit, putative	Medicago truncatula GN=MTR_2g103910 PE=2 SV=1	2 replicates	Not found	Found	Found
3244	8	2	4	32	G7IQ90	NUC	No Data	P:defense response P:signal transduction	GO:0043531 GO:0005524	23.3	F:ADP binding F:ATP binding		[Master Protein] Animal HSPA9 nucleotide-binding domain protein	Medicago truncatula GN=MTR_2g040160 PE=3 SV=1	Not found	Not found	Found	Found
2418	1	1	1	2	A0A072U5A8	NUC	No Data	No Data	No Data	No Data	No Data		[Master Protein] Ankyrin repeat protein	Medicago truncatula GN=MTR_7g115280 PE=4 SV=1	Not found	Not found	Found	2 replicates
2517	3	2	4	18	V5N8I2	PLA	No Data	No Data	No Data	No Data	No Data		[Master Protein] Ankyrin-repeat protein	Phaseolus vulgaris PE=2 SV=1	Found	Found	Found	Found
1339	13	2	10	89	B7FJY0	PLA	No Data	No Data	GO:0005509 GO:0005544	No Data	F:calcium ion binding F:calcium-dependent phospholipid binding		[Master Protein] Annexin	Medicago truncatula GN=MTR_3g018780 PE=2 SV=1	Found	Found	Found	Found
2684	1	2	4	14	V5N971	NUC	No Data	No Data	GO:0005509 GO:0005544	No Data	F:calcium ion binding F:calcium-dependent phospholipid binding		[Master Protein] Annexin-like protein	Phaseolus vulgaris PE=2 SV=1	Not found	2 replicates	Found	Found
1833	3	1	1	4	A0A072VAG9	CYT	No Data	No Data	GO:0016747	16.8.1.21	F:transferase activity, transferring acyl groups other than amino-acyl groups		[Master Protein] Anthocyanin 5-aromatic acyltransferase	Medicago truncatula GN=MTR_2g089765 PE=4 SV=1	Not found	Not found	Found	2 replicates
2178	4	4	4	5	G7K1H7	NUC	C:clathrin adaptor complex C:Golgi apparatus	P:intracellular protein transport P:vesicle-mediated transport	No Data	No Data	No Data		[Master Protein] AP-1 complex subunit gamma-2	Medicago truncatula GN=MTR_5g034780 PE=4 SV=1	2 replicates	2 replicates	Found	2 replicates
2645	3	6	6	9	G7L7U1	NUC	C:AP-4 adaptor complex	P:intracellular protein transport P:vesicle-mediated transport	No Data	No Data	No Data		[Master Protein] AP-4 complex subunit epsilon	Medicago truncatula GN=MTR_8g072250 PE=4 SV=2	Not found	Not found	Found	Found
240	10	3	3	7	B7FLE7	MIT	C:clathrin adaptor complex	P:intracellular protein transport P:vesicle-mediated transport	No Data	No Data	No Data		[Master Protein] AP-4 complex subunit mu-1	Medicago truncatula GN=MTR_3g112190 PE=2 SV=1	2 replicates	Found	Found	Found
1128	1	1	1	1	G7I3E3	NUC	C:cytosol	No Data	No Data	No Data	No Data		[Master Protein] Appr-1-P processing enzyme family protein	Medicago truncatula GN=MTR_1g007640 PE=2 SV=1	Not found	Not found	1 replicate	Not found
146	2	2	2	4	A0A072UPD8	NUC	No Data	No Data	No Data	No Data	No Data		[Master Protein] Ara4-interacting protein	Medicago truncatula GN=MTR_4g102810 PE=4 SV=1	Not found	2 replicates	Found	2 replicates
1805	5	2	2	13	A0A072TSU7	PLA	No Data	No Data	No Data	No Data	No Data		[Master Protein] Arabinogalactan protein	Medicago truncatula GN=MTR_8g070860 PE=4 SV=1	2 replicates	2 replicates	Found	Found
1296	2	8	32	123	A0A072URM9	CYT	C:proton-transporting V-type ATPase, V1 domain	P:ATP hydrolysis coupled proton transport P:ATP metabolic process	GO:0005524 GO:0046961	23.3 1.1.4 34.1.1	F:ATP binding F:proton-transporting ATPase activity, rotational mechanism		[Master Protein] Archaeal/vacuolar-type H+-ATPase subunit A	Medicago truncatula GN=MTR_4g005410 PE=3 SV=1	Found	2 replicates	Found	Found
1260	9	20	20	66	A0A072VSL4	NUC	C:proton-transporting V-type ATPase, V1 domain	P:ATP hydrolysis coupled proton transport P:ATP metabolic process	GO:0005524	23.3	F:ATP binding		[Master Protein] Archaeal/vacuolar-type H+-ATPase subunit B	Medicago truncatula GN=MTR_1g112870 PE=3 SV=1	2 replicates	Found	Found	Found
776	12	2	2	5	B7FMK2	NUC	C:proton-transporting two-sector ATPase complex, catalytic domain	P:ATP hydrolysis coupled proton transport	GO:0046961	1.1.4 34.1.1	F:proton-transporting ATPase activity, rotational mechanism		[Master Protein] Archaeal/vacuolar-type H+-ATPase subunit E	Medicago truncatula GN=MTR_5g009720 PE=2 SV=1	Not found	Not found	Found	Found
3274	1	2	2	9	A0A072VLB2	PLA	C:chloroplast stroma	P:arginine biosynthetic process	GO:0004042 GO:0004358 GO:0103045	13.1.2.3.2	F:acetyl-CoA:L-glutamate N-acetyltransferase activity F:glutamate N-acetyltransferase activity F:methione N-acyltransferase activity		[Master Protein] Arginine biosynthesis bifunctional protein ArgJ, chloroplastic	Medicago truncatula GN=MTR_1g068845 PE=3 SV=1	Found	Found	Found	Found
1675	6	11	11	65	G7J530	NUC	No Data	P:arginine biosynthetic process via ornithine	GO:0004056	13.1.2.3.23	F:argininosuccinate lyase activity		[Master Protein] Argininosuccinate lyase	Medicago truncatula GN=MTR_3g100220 PE=3 SV=2	Not found	2 replicates	Found	Found
298	3	3	17	84	G7J524	PLA	No Data	P:arginine biosynthetic process	GO:0004055 GO:0005524	13.1.2.3.22 23.3	F:argininosuccinate synthase activity F:ATP binding		[Master Protein] Argininosuccinate synthase	Medicago truncatula GN=MTR_3g088970 PE=3 SV=1	Not found	Found	Found	Found
1673	11	3	12	26	A0A072UM25	CYT	No Data	P:gene silencing by RNA	GO:0003676	No Data	F:nucleic acid binding		[Master Protein] Argonaute protein 1A	Medicago truncatula GN=MTR_6g477980 PE=3 SV=1	Not found	2 replicates	Found	Found
2300	3	2	2	3	B7FKA1	NUC	No Data	No Data	No Data	No Data	No Data		[Master Protein] Armadillo/beta-catenin-like repeat protein	Medicago truncatula GN=MTR_4g021570 PE=2 SV=1	Not found	Not found	Found	Found
474	3	1	1	3	G7I505	NUC	No Data	No Data	GO:0005524 GO:0016887	23.3 34.1	F:ATP binding F:ATPase activity		[Master Protein] Arsenical pump-driving ATPase-like protein	Medicago truncatula GN=MTR_1g094680 PE=4 SV=2	Not found	Not found	2 replicates	Found
2463	8	2	2	3	A0A072UXM4	NUC	No Data	P:asparagine biosynthetic process P:glutamine metabolic process	GO:0004066 GO:0005524	13.1.3.1.1 23.3	F:asparagine synthase (glutamine-hydrolyzing) activity F:ATP binding		[Master Protein] Asparagine synthetase [glutamine-hydrolyzing] protein	Medicago truncatula GN=MTR_3g464580 PE=4 SV=1	Not found	Not found	Found	2 replicates
2410	1	2	4	14	B3KYI2	CYT	No Data	P:asparagine biosynthetic process P:glutamine metabolic process	GO:0004066 GO:0005524	13.1.3.1.1 23.3	F:asparagine synthase (glutamine-hydrolyzing) activity F:ATP binding		[Master Protein] Asparagine synthetase type III	Phaseolus vulgaris GN=as3 PE=2 SV=1	2 replicates	Not found	Found	Found
668	6	6	7	21	A0A072VCX2	CYT	C:membrane C:peroxisome C:plastid	P:biosynthetic process P:cellular amino acid metabolic process P:leaf senescence	GO:0004069 GO:0030170	13.1.1.2.1	F:L-aspartate:2-oxoglutarate aminotransferase activity F:pyridoxal phosphate binding		[Master Protein] Aspartate aminotransferase	Medicago truncatula GN=MTR_3g110065 PE=4 SV=1	Not found	Not found	Found	Found
2659	12	8	8	22	G7J330	PLA	No Data	P:biosynthetic process	GO:0030170 GO:0008483	No Data	F:pyridoxal phosphate binding F:transaminase activity		[Master Protein] Aspartate aminotransferase family protein	Medicago truncatula GN=MTR_3g072670 PE=4 SV=2	Not found	Not found	Found	Found
610	1	3	4	11	G7LBH4	NUC	C:chloroplast stroma C:mitochondrion	P:isoleucine biosynthetic process P:lysine biosynthetic process via diaminopimelate P:methionine biosynthetic process P:threonine biosynthetic process	GO:0004073 GO:0003942 GO:0051287 GO:0050661 GO:0046983	13.1.3.6.1.2	F:aspartate-semialdehyde dehydrogenase activity F:N-acetyl-gamma-glutamyl-phosphate reductase activity F:NAD binding F:NADP binding F:protein dimerization activity		[Master Protein] Aspartate-semialdehyde dehydrogenase	Medicago truncatula GN=MTR_8g105860 PE=3 SV=1	2 replicates	Found	Found	Found
339	2	4	12	30	G7I885	NUC	C:cytoplasm	P:aspartyl-tRNA aminoacylation	GO:0004815 GO:0005524	29.1.12 23.3	F:aspartate-tRNA ligase activity F:ATP binding		[Master Protein] Aspartate-tRNA ligase	Medicago truncatula GN=MTR_1g014140 PE=3 SV=1	Not found	Not found	Found	Found
2408	3	2	3	13	T2DNA5	PLA	No Data	No Data	GO:0004190	No Data	F:aspartic-type endopeptidase activity		[Master Protein] Aspartic proteinase nepenthesin-1-like protein	Phaseolus vulgaris PE=2 SV=1	Found	Found	Found	Found
923	9	4	4	7	G7LH36	NUC	No Data	P:cellular amino acid biosynthetic process	GO:0004072 GO:0050661 GO:0016491	13.1.3.6.1.1 13.1.3.6.1.10 21.99	F:aspartate kinase activity F:NADP binding F:oxidoreductase activity		[Master Protein] Aspartokinase-homoserine dehydrogenase	Medicago truncatula GN=MTR_8g083210 PE=4 SV=2	Not found	Not found	Found	Found
1294	4	6	6	26	G7J514	NUC	No Data	No Data	GO:0004177 GO:0008237 GO:0008270	No Data	F:aminopeptidase activity F:metallopeptidase activity F:zinc ion binding		[Master Protein] Aspartyl aminopeptidase-like protein, putative	Medicago truncatula GN=MTR_3g088860 PE=3 SV=1	2 replicates	2 replicates	Found	Found
3269	2	1	1	1	A0A072V017	NUC	C:nucleus	P:transcription, DNA-templated	GO:0003680 GO:0003700	17.7.1 20.1.5	F:AT DNA binding F:DNA binding transcription factor activity		[Master Protein] AT hook motif DNA-binding family protein	Medicago truncatula GN=MTR_3g068035 PE=4 SV=1	Not found	Not found	Found	2 replicates
807	6	5	5	15	G7JFL4	NUC	C:cytoplasm	P:histidine biosynthetic process	GO:0003879 GO:0000287	13.1.7.1	F:ATP phosphoribosyltransferase activity F:magnesium ion binding		[Master Protein] ATP phosphoribosyltransferase catalytic subunit	Medicago truncatula GN=MTR_4g130680 PE=4 SV=1	Not found	Not found	Found	Found
85	10	5	5	7	A0A072W0C8	NUC	No Data	P:sulfate assimilation	GO:0004781	14.1	F:sulfate adenylyltransferase (ATP) activity		[Master Protein] ATP sulfurylase	Medicago truncatula GN=MTR_1g102550 PE=4 SV=1	Not found	Not found	2 replicates	Found
132	7	2	21	145	A0A072TFS9	MIT	C:integral component of membrane C:proton-transporting ATP synthase complex, catalytic core F(1) C:respiratory chain	P:ATP synthesis coupled proton transport	GO:0005524 GO:0005507 GO:0004129 GO:0046933	23.3 9.7 9.9	F:ATP binding F:copper ion binding F:cytochrome-c oxidase activity F:proton-transporting ATP synthase activity, rotational mechanism		[Master Protein] ATP synthase F1, alpha subunit	Medicago truncatula GN=MTR_0212s0040 PE=3 SV=1	Found	Found	Found	Found
371	6	1	1	2	G7IUL1	NUC	C:mitochondrial proton-transporting ATP synthase complex, coupling factor F(o)	P:ATP synthesis coupled proton transport	GO:0015078	No Data	F:hydrogen ion transmembrane transporter activity		[Master Protein] ATP synthase G subunit family protein	Medicago truncatula GN=MTR_2g100380 PE=4 SV=2	Not found	Not found	Found	Found
3259	1	1	1	5	G9JLT8	CYT	C:integral component of membrane C:mitochondrial membrane C:proton-transporting ATP synthase complex, coupling factor F(o)	P:ATP hydrolysis coupled proton transport P:ATP synthesis coupled proton transport	GO:0015078 GO:0008289	No Data	F:hydrogen ion transmembrane transporter activity F:lipid binding		[Master Protein] ATP synthase subunit 9, mitochondrial	Lotus japonicus GN=atp9 PE=3 SV=1	Not found	Not found	2 replicates	1 replicate
651	6	3	5	14	S4T0X8	MIT	C:chloroplast thylakoid membrane C:mitochondrion C:plastoglobule C:proton-transporting ATP synthase complex, catalytic core F(1) C:stromule C:thylakoid lumen	P:ATP synthesis coupled proton transport P:defense response to bacterium P:response to cold	GO:0005524 GO:0046933 GO:0008270	23.3 9.9	F:ATP binding F:proton-transporting ATP synthase activity, rotational mechanism F:zinc ion binding		[Master Protein] ATP synthase subunit alpha	Medicago truncatula GN=atpA PE=3 SV=1	Not found	Not found	Found	2 replicates
2921	2	2	18	143	A0A072W1H5	MIT	C:mitochondrial proton-transporting ATP synthase complex, catalytic core F(1)	P:ATP synthesis coupled proton transport	GO:0005524 GO:0046933	23.3 9.9	F:ATP binding F:proton-transporting ATP synthase activity, rotational mechanism		[Master Protein] ATP synthase subunit beta	Medicago truncatula GN=MTR_1g108765 PE=3 SV=1	2 replicates	Found	Found	Found
2950	3	3	3	13	G7I9M9	MIT	C:mitochondrial proton-transporting ATP synthase complex, coupling factor F(o)	P:ATP synthesis coupled proton transport	GO:0015078	No Data	F:hydrogen ion transmembrane transporter activity		[Master Protein] ATP synthase subunit d, mitochondrial	Medicago truncatula GN=MTR_1g095830 PE=2 SV=1	Not found	Not found	Found	Found
1097	5	4	4	14	A0A072TNB3	NUC	C:cytosol C:endoplasmic reticulum	P:protein insertion into ER membrane P:root hair elongation	GO:0005524 GO:0016887 GO:0043621	23.3 34.1	F:ATP binding F:ATPase activity F:protein self-association		[Master Protein] ATPase ASNA1 homolog	Medicago truncatula GN=MTR_8g032880 PE=3 SV=1	Not found	Not found	Found	Found
1223	2	3	3	7	G9JLT1	MIT	C:mitochondrial proton-transporting ATP synthase complex, coupling factor F(o)	P:ATP synthesis coupled proton transport	GO:0015078	No Data	F:hydrogen ion transmembrane transporter activity		[Master Protein] ATPase subunit 4	Lotus japonicus GN=atp4 PE=4 SV=1	Not found	Not found	Found	Found
2469	2	1	3	17	A0A126TEZ4	MIT	C:integral component of membrane C:mitochondrion	No Data	No Data	No Data	No Data		[Master Protein] ATPase subunit 8	Medicago truncatula GN=atp8 PE=4 SV=1	Not found	Not found	Found	Found
3161	6	4	29	139	A0A072VKP7	PLA	No Data	No Data	GO:0005524 GO:0016787	23.3	F:ATP binding F:hydrolase activity		[Master Protein] ATPase, AAA-type, CDC48 protein	Medicago truncatula GN=MTR_1g063380 PE=4 SV=1	Not found	2 replicates	Found	Found
42	6	15	15	54	A2Q2V1	NUC	No Data	P:metabolic process	GO:0016874 GO:0016829 GO:0046912	No Data	F:ligase activity F:lyase activity F:transferase activity, transferring acyl groups, acyl groups converted into alkyl on transfer		[Master Protein] ATP-citrate lyase/succinyl-CoA ligase	Medicago truncatula GN=MTR_2g034090 PE=4 SV=1	Not found	2 replicates	Found	Found
3112	12	5	8	20	G7K076	MIT	No Data	No Data	GO:0005524	23.3	F:ATP binding		[Master Protein] ATP-citrate synthase alpha chain protein	Medicago truncatula GN=MTR_5g033920 PE=4 SV=1	2 replicates	Found	Found	Found
3139	3	2	5	19	A0A072V4Q4	NUC	C:integral component of membrane	P:nicotinamide nucleotide metabolic process	GO:0052855 GO:0005524 GO:0047453	23.3	F:ADP-dependent NAD(P)H-hydrate dehydratase activity F:ATP binding F:ATP-dependent NAD(P)H-hydrate dehydratase activity		[Master Protein] ATP-dependent (S)-NAD(P)H-hydrate dehydratase	Medicago truncatula GN=MTR_2g022530 PE=3 SV=1	Not found	Not found	Found	Found
1807	31	7	12	48	A0A072V223	CYT	C:cytoplasm	P:fructose 6-phosphate metabolic process	GO:0003872 GO:0005524 GO:0046872	4.4 23.3 15 15.2 15.3	F:6-phosphofructokinase activity F:ATP binding F:metal ion binding		[Master Protein] ATP-dependent 6-phosphofructokinase	Medicago truncatula GN=PFK PE=3 SV=1	2 replicates	Found	Found	Found
1148	10	25	41	238	A0A072UQA8	NUC	No Data	P:protein metabolic process	GO:0005524	23.3	F:ATP binding		[Master Protein] ATP-dependent chaperone ClpB	Medicago truncatula GN=MTR_4g109450 PE=3 SV=1	Found	Found	Found	Found
1143	13	2	14	35	G7LIT0	MIT	No Data	No Data	GO:0005524 GO:0008233	23.3 29.5	F:ATP binding F:peptidase activity		[Master Protein] ATP-dependent Clp protease ATP-binding subunit	Medicago truncatula GN=MTR_8g100040 PE=3 SV=1	Not found	Not found	Found	Found
2821	3	1	1	1	A0A072URC7	NUC	No Data	No Data	GO:0004252	29.5.1	F:serine-type endopeptidase activity		[Master Protein] ATP-dependent Clp protease proteolytic subunit	Medicago truncatula GN=MTR_4g099360 PE=3 SV=1	Not found	Not found	1 replicate	Not found
1325	1	1	1	1	G7I2M0	NUC	No Data	No Data	GO:0005524 GO:0004003 GO:0003677	23.3 28.1	F:ATP binding F:ATP-dependent DNA helicase activity F:DNA binding		[Master Protein] ATP-dependent DNA helicase REP	Medicago truncatula GN=MTR_1g072800 PE=4 SV=2	Not found	Not found	1 replicate	Not found
74	2	1	1	1	B7FGH1	PLA	C:integral component of membrane	No Data	No Data	No Data	No Data		[Master Protein] ATRER1A-like protein	Medicago truncatula GN=MTR_4g070400 PE=2 SV=1	Not found	Not found	1 replicate	Not found
1811	1	2	2	4	Q0GXX4	NUC	C:integral component of membrane	P:metabolic process	GO:0016787	No Data	F:hydrolase activity		[Master Protein] Auxin conjugate hydrolase	Medicago truncatula GN=IAR34 PE=2 SV=1	Not found	Not found	2 replicates	Found
1987	3	4	8	15	G7KRX3	NUC	No Data	No Data	GO:0008270	No Data	F:zinc ion binding		[Master Protein] Auxin transporter BIG	Medicago truncatula GN=MTR_7g017100 PE=4 SV=2	Not found	2 replicates	Found	Found
203	2	2	2	2	G7J995	NUC	No Data	No Data	No Data	No Data	No Data		[Master Protein] Axoneme-associated protein mst101, putative	Medicago truncatula GN=MTR_3g118350 PE=4 SV=1	Not found	2 replicates	Found	2 replicates
1199	2	1	1	4	B6UBI4	NUC	No Data	No Data	No Data	No Data	No Data	lj_descr	[Master Protein] B6UBI4 B6UBI4_MAIZE Putative uncharacterized protein	Zea mays PE=2 SV=1,44.35,3e-18,coiled-coil,NULL; seg,NULL,CUFF.28455.1	Not found	Not found	Found	Found
1939	9	2	10	60	B6VPZ9	MIT	C:mitochondrion	P:formate catabolic process	GO:0008863 GO:0051287 GO:0016616	1.2.6 25.10	F:formate dehydrogenase (NAD+) activity F:NAD binding F:oxidoreductase activity, acting on the CH-OH group of donors, NAD or NADP as acceptor	lj_descr	[Master Protein] B6VPZ9 B6VPZ9_LOTJA Formate dehydrogenase	Lotus japonicus GN=fdh PE=2 SV=1,99.74,0,FORMATE DEHYDROGENASE,NULL; 2-HYDROXYACID DEHYDROGENASE-RELATED,NULL; NAD(P)-binding Rossmann-fold d,CUFF.35898.1	Not found	2 replicates	Found	Found
1629	2	2	2	3	B7FF73	PLA	No Data	No Data	GO:0005525 GO:0003924	30.5	F:GTP binding F:GTPase activity	lj_descr	[Master Protein] B7FF73 B7FF73_MEDTR Uncharacterized protein	Medicago truncatula PE=2 SV,87.74,0,RAB,NULL; Ras subfamily of RAS small GTPases,Small GTPase superfamily, Ras type; Rab subfamily of sm,CUFF.55785.1	Not found	Not found	Found	Found
2582	2	2	5	27	B7FH81	NUC	C:ribosome	P:translation	GO:0003735	No Data	F:structural constituent of ribosome	lj_descr	[Master Protein] B7FH81 B7FH81_MEDTR Putative uncharacterized protein	Medicago truncatul,83.33,0,seg,NULL; coiled-coil,NULL; no description,Translation protein SH3-like, subgroup; 60S RIBOSOMAL PRO,CUFF.41587.1	Not found	2 replicates	Found	Found
467	5	2	2	4	B7FJ76	NUC	No Data	No Data	GO:0008080	No Data	F:N-acetyltransferase activity	lj_descr	[Master Protein] B7FJ76 B7FJ76_MEDTR N-terminal acetyltransferase complex ARD1 subunit-like protein	Medicago tr,87.69,0,seg,NULL; no description,Acyl-CoA N-acyltransferase; Acetyltransf_1,GNAT domain; Acyl-CoA N-acyltran,CUFF.41503.1	Not found	Not found	Found	Found
1513	16	4	5	21	B7FLF1	NUC	No Data	No Data	GO:0005507 GO:0016491	21.99	F:copper ion binding F:oxidoreductase activity	lj_descr	[Master Protein] B7FLF1 B7FLF1_MEDTR Putative uncharacterized protein	Medicago truncatul,91.36,0,PECTINESTERASE,NULL; MULTI-COPPER OXIDASE,NULL; no description,Cupredoxin; Cupredoxins,Cupredoxin; C,CUFF.28772.1	2 replicates	Found	Found	Found
833	1	1	1	5	B8BBU1	CYT	C:cytosol	P:response to cadmium ion P:response to symbiotic fungus	GO:0018580	No Data	F:nitronate monooxygenase activity	lj_descr	[Master Protein] B8BBU1 B8BBU1_ORYSI Putative uncharacterized protein	Oryza sativa subsp,68.52,0.000000000001,Inosine monophosphate dehydrogenase (IMPDH),NULL; NMO,2-nitropropane dioxygenase, NPD; SUBFAMILY NOT,CUFF.46992.1	2 replicates	Not found	Found	Found
2777	1	1	2	5	B9FW46	NUC	C:endoplasmic reticulum membrane C:Golgi apparatus C:integral component of membrane C:nucleolus C:plant-type cell wall C:plasmodesma C:vacuolar membrane	P:plant-type cell wall organization P:protein N-linked glycosylation via asparagine P:unidimensional cell growth	No Data	No Data	No Data	lj_descr	[Master Protein] B9FW46 B9FW46_ORYSJ Putative uncharacterized protein	Oryza sativa subsp,71.67,3e-18,DDOST_48kD,Oligosaccharyl transferase complex, subunit Wbp1; seg,NULL; DOLICHYL-DIPHOSPHOOLIGOSACCHA,CUFF.45744.1	Not found	Not found	Found	Found
2417	5	1	2	6	B9G712	CYT	No Data	No Data	GO:0008113	No Data	F:peptide-methionine (S)-S-oxide reductase activity	lj_descr	[Master Protein] B9G712 B9G712_ORYSJ Putative uncharacterized protein	Oryza sativa subsp,39.13,3.1,MsrA,Peptide methionine sulphoxide reductase MsrA; no description,Peptide methionine sulphoxide redu,CUFF.19233.1	Not found	Not found	Found	2 replicates
1047	1	1	1	1	B9GQ57	PLA	No Data	No Data	No Data	No Data	No Data	lj_descr	[Master Protein] B9GQ57 B9GQ57_POPTR Predicted protein	Populus trichocarpa GN=POPTRDRAFT_753951 PE=4 SV=1,30.59,0.000008,seg,NULL,CUFF.35283.1	2 replicates	Found	Found	Not found
2842	1	2	3	11	B9GSC1	CYT	C:cytosolic large ribosomal subunit	P:translation	GO:0003723 GO:0003735	27.4	F:RNA binding F:structural constituent of ribosome	lj_descr	[Master Protein] B9GSC1 B9GSC1_POPTR Predicted protein	Populus trichocarpa GN=POPTRDRAFT_552462 PE=4 SV=1,90.37,0,Ribosomal_L18e,Ribosomal protein L18e/L15P; 60S RIBOSOMAL PROTEIN L18,Ribosomal protein L18e; no des,CUFF.55428.1	Not found	Not found	Found	Found
1911	1	1	1	2	B9N641	END	No Data	No Data	No Data	No Data	No Data	lj_descr	[Master Protein] B9N641 B9N641_POPTR Predicted protein	Populus trichocarpa GN=POPTRDRAFT_583041 PE=4 SV=1,57.81,0.000000000004, ,CUFF.51326.1	Not found	Not found	1 replicate	1 replicate
1814	54	3	15	213	B9N9W5	NUC/CYT	No Data	No Data	GO:0005524	23.3	F:ATP binding	lj_descr	[Master Protein] B9N9W5 B9N9W5_POPTR Predicted protein	Populus trichocarpa GN=POPTRDRAFT_587191 PE=3 SV=1,91.55,0,HEATSHOCK70,Heat shock protein 70 family; seg,NULL; Actin-like ATPase domain,NULL; Heat shock protei,CUFF.43546.1	Found	Found	Found	Found
2759	7	1	2	11	B9R7I8	EXC	C:extracellular space	No Data	GO:0016740	23.3.1.2	F:transferase activity	lj_descr	[Master Protein] B9R7I8 B9R7I8_RICCO Protein Z, putative	Ricinus communis GN=RCOM_159199,60.45,0,seg,NULL; SERine Proteinase INhibitors,Serpin domain; Serpin,Serpin domain; no description,NULL; SE,gene.g30908.t1.1	Not found	Found	2 replicates	Found
2470	1	1	1	7	B9SR13	NUC/CYT	No Data	No Data	GO:0032440 GO:0005524	23.3	F:2-alkenal reductase [NAD(P)] activity F:ATP binding	lj_descr	[Master Protein] B9SR13 B9SR13_RICCO Heat shock protein, putative	Ricinus communis GN=RC,85.39,0,Actin-like ATPase domain,NULL; Heat shock protein 70kD (HSP70), peptide-binding domain,NULL; no desc,CUFF.13939.1	Not found	Not found	Found	1 replicate
2671	6	10	14	48	G7JI82	NUC	C:integral component of membrane	P:metabolic process	GO:0003824	No Data	F:catalytic activity		[Master Protein] Bacterial long-chain fatty acid CoA synthetase	Medicago truncatula GN=MTR_3g082660 PE=4 SV=1	2 replicates	Not found	Found	Found
2672	2	1	1	2	A0A072VMB7	NUC	C:integral component of membrane	No Data	No Data	No Data	No Data		[Master Protein] Bet1-like SNARE protein 1-1	Medicago truncatula GN=MTR_1g070240 PE=4 SV=1	Not found	2 replicates	Found	2 replicates
2725	5	9	9	16	G7JQK3	NUC	C:clathrin adaptor complex	P:intracellular protein transport P:vesicle-mediated transport	GO:0030276	No Data	F:clathrin binding		[Master Protein] Beta-adaptin-like protein	Medicago truncatula GN=MTR_4g076210 PE=3 SV=1	Not found	Not found	Found	Found
653	2	1	1	1	G1FTR3	NUC	C:integral component of membrane	No Data	No Data	No Data	No Data		[Master Protein] Beta-carotene hydroxylase	Phaseolus vulgaris GN=Chyb PE=2 SV=1	Not found	Not found	1 replicate	Not found
266	15	2	3	7	G7IRQ0	PLA	No Data	P:carbohydrate metabolic process	GO:0004565 GO:0030246	3.8	F:beta-galactosidase activity F:carbohydrate binding		[Master Protein] Beta-galactosidase	Medicago truncatula GN=MTR_2g094020 PE=3 SV=2	Not found	Not found	Found	Found
144	2	2	3	5	A0A072TYG8	NUC	No Data	P:carbohydrate metabolic process	GO:0004563 GO:0102148	No Data	F:beta-N-acetylhexosaminidase activity F:N-acetyl-beta-D-galactosaminidase activity		[Master Protein] Beta-hexosaminidase	Medicago truncatula GN=MTR_7g023060 PE=3 SV=1	2 replicates	Not found	2 replicates	Found
1851	4	2	3	13	A0A072UZ53	POX	No Data	No Data	GO:0016620	No Data	F:oxidoreductase activity, acting on the aldehyde or oxo group of donors, NAD or NADP as acceptor		[Master Protein] Betaine aldehyde dehydrogenase	Medicago truncatula GN=MTR_3g078550 PE=3 SV=1	2 replicates	Found	Found	Found
1186	1	1	2	4	G7JV36	NUC	No Data	P:nitrogen compound metabolic process	No Data	No Data	No Data		[Master Protein] Beta-ureidopropionase-like protein	Medicago truncatula GN=MTR_4g093570 PE=2 SV=1	Not found	2 replicates	Found	Found
2056	1	2	2	16	A2Q2Y8	NUC	No Data	No Data	GO:0009055	1.1.5 26.10	F:electron transfer activity		[Master Protein] Blue (Type 1) copper domain	Medicago truncatula GN=MTR_7g090170 PE=4 SV=1	Found	Found	Found	Found
2909	3	3	3	11	A0A072TU06	NUC	No Data	No Data	No Data	No Data	No Data		[Master Protein] BolA family transcriptional regulator	Medicago truncatula GN=MTR_8g092690 PE=3 SV=1	2 replicates	Found	Found	Found
2267	7	3	3	5	G7IHV8	NUC	No Data	No Data	GO:0003700	17.7.1 20.1.5	F:DNA binding transcription factor activity		[Master Protein] BZIP transcription factor	Medicago truncatula GN=MTR_2g099050 PE=4 SV=1	Found	Found	2 replicates	Not found
1025	1	1	1	2	C0KWD9	PLA	No Data	P:biosynthetic process	GO:0008928	No Data	F:mannose-1-phosphate guanylyltransferase (GDP) activity	lj_descr	[Master Protein] C0KWD9 C0KWD9_9ERIC GDP-D-mannose pyrophosphorylase	Actinidia latifolia GN=GMP PE=2 SV=1,96.03,0,MANNOSE-1-PHOSPHATE GUANYLTRANSFERASE,NULL; SUGAR-1-PHOSPHATE GUANYL TRANSFERASE,NULL; NTP_transfera,CUFF.39157.1	Not found	Not found	2 replicates	1 replicate
1061	9	5	5	39	C0Z2G1	CYT	No Data	No Data	No Data	No Data	No Data	lj_descr	[Master Protein] C0Z2G1 C0Z2G1_ARATH AT2G36620 protein	Arabidopsis thaliana GN=AT2G36620 PE=4 SV=1,60,0.17,Glucocorticoid receptor-like (DNA-binding domain),NULL; Ribosomal_L24e,Ribosomal protein L24e-relate,CUFF.51846.1	Found	Found	Found	Found
372	3	2	3	5	A0A072TGP1	PLA	C:integral component of membrane	No Data	No Data	No Data	No Data		[Master Protein] C2 calcium/lipid-binding and GRAM domain protein	Medicago truncatula GN=MTR_0305s0020 PE=4 SV=1	Not found	2 replicates	2 replicates	Found
1196	1	2	2	8	A0A072V6M6	NUC	C:integral component of membrane	No Data	No Data	No Data	No Data		[Master Protein] C2 domain protein	Medicago truncatula GN=MTR_2g436900 PE=4 SV=1	2 replicates	Found	Found	Found
2985	6	4	4	21	A0A072VCJ8	NUC	No Data	No Data	GO:0003676	No Data	F:nucleic acid binding		[Master Protein] C2H2-type zinc finger protein	Medicago truncatula GN=MTR_1g009770 PE=4 SV=1	2 replicates	Found	Found	Found
2690	2	2	2	15	Q2HVN6	NUC	No Data	No Data	No Data	No Data	No Data		[Master Protein] C33G8.2, related	Medicago truncatula GN=MTR_7g085850 PE=4 SV=1	2 replicates	Not found	Found	Found
2979	1	1	1	3	C3YXN6	CYT	C:preribosome, large subunit precursor	P:chromatin organization P:endonucleolytic cleavage involved in rRNA processing P:maturation of 5.8S rRNA P:maturation of LSU-rRNA	No Data	No Data	No Data	lj_descr	[Master Protein] C3YXN6 C3YXN6_BRAFL Putative uncharacterized protein (Fragment)	Branchi,32.64,2e-18,Las1,Las1-like; UNCHARACTERIZED,Las1-like; seg,NULL,CUFF.39601.1	2 replicates	Found	Found	Found
2495	2	2	3	6	C5DB50	CYT	C:cytoplasm	P:glucose catabolic process	GO:0030145 GO:0004619	4.11	F:manganese ion binding F:phosphoglycerate mutase activity	lj_descr	[Master Protein] C5DB50 C5DB50_VITVI Putative 2,3-bisphosphoglycerate-independent phosphogl,86.64,0,FAMILY NOT NAMED,NULL; 2,3-Bisphosphoglycerate-independent phosphoglycerate mutase, substrate-bindin,CUFF.40882.1		Not found	Not found	2 replicates	1 replicate
1712	5	1	15	68	C5NU06	CSK	C:microtubule	P:microtubule-based process	GO:0005525 GO:0003924 GO:0005200	30.5 31.1	F:GTP binding F:GTPase activity F:structural constituent of cytoskeleton	lj_descr	[Master Protein] C5NU06 C5NU06_LOTJA Tubulin beta chain	Lotus japonicus GN=LjTUB PE=2 SV=1,99.78,0,coiled-coil,NULL; TUBULIN,Tubulin; BETATUBULIN,Beta tubulin; no description,Tubulin/FtsZ, GTPase dom,CUFF.59729.1	Not found	Not found	Found	2 replicates
3158	4	1	4	15	C6T763	NUC	C:proteasome regulatory particle	P:proteolysis	No Data	No Data	No Data	lj_descr	[Master Protein] C6T763 C6T763_SOYBN Uncharacterized protein	Glycine max GN=Gma.4383 PE=,94.01,0,26S PROTEASOME NON-ATPASE REGULATORY SUBUNIT 8,26S proteasome non-ATPase regulatory subunit Rpn12; s,CUFF.46796.1	Not found	Not found	2 replicates	Found
869	3	2	7	35	C6T857	CYT	No Data	P:isocitrate metabolic process P:tricarboxylic acid cycle	GO:0004450 GO:0000287 GO:0051287	8.1.4	F:isocitrate dehydrogenase (NADP+) activity F:magnesium ion binding F:NAD binding	lj_descr	[Master Protein] C6T857 C6T857_SOYBN Isocitrate dehydrogenase [NADP]	Glycine max GN=Gma.51869 PE=2 SV=1,94.88,0,Isocitrate/Isopropylmalate dehydrogenase-like,NULL; IDH_IMDH,Isocitrate/isopropylmalate dehydrogenas,CUFF.26592.1	Not found	Not found	Found	Found
1541	1	1	1	2	C6TA60	CYT	No Data	No Data	GO:0016491 GO:0008270	21.99	F:oxidoreductase activity F:zinc ion binding	lj_descr	[Master Protein] C6TA60 C6TA60_SOYBN Putative uncharacterized protein	Glycine max PE=2 S,72.46,0,ALCOHOL DEHYDROGENASE,NULL; ALCOHOL DEHYDROGENASE RELATED,Alcohol dehydrogenase superfamily, zinc-ty,gene.g29150.t1.1	Not found	Not found	Found	Not found
2840	28	4	5	45	C6TB05	NUC	C:nucleosome C:nucleus	No Data	GO:0003677 GO:0046982	28.1	F:DNA binding F:protein heterodimerization activity	lj_descr	[Master Protein] C6TB05 C6TB05_SOYBN Histone H2A	Glycine max PE=2 SV=1,97.01,0,HISTONE_H2A,Histone H2A; Histone,Histone core; HISTONE H2A,NULL; no description,Histone-fold; Histon,CUFF.42880.1	Found	Found	Found	Found
1970	5	1	4	26	C6TCS7	NUC	No Data	No Data	GO:0047918 GO:0051287	21.2.1.1	F:GDP-mannose 3,5-epimerase activity F:NAD binding	lj_descr	[Master Protein] C6TCS7 C6TCS7_SOYBN Putative uncharacterized protein	Glycine max PE=2 S,94.68,0,Epimerase,NAD-dependent epimerase/dehydratase; NAD(P)-binding Rossmann-fold domains,NULL; no descrip,CUFF.19124.1	2 replicates	Found	Found	Found
2852	2	2	2	4	C6TCW0	NUC	No Data	No Data	GO:0004190 GO:0043130	No Data	F:aspartic-type endopeptidase activity F:ubiquitin binding	lj_descr	[Master Protein] C6TCW0 C6TCW0_SOYBN Putative uncharacterized protein	Glycine max PE=2 S,89.59,0,coiled-coil,NULL; no description,NULL; DNA-DAMAGE INDUCIBLE PROTEIN DDI1 (V-SNARE-MASTER 1),NULL; AS,CUFF.58157.1	Not found	Not found	2 replicates	Found
3268	12	1	2	10	C6TDZ1	PLA	C:integral component of membrane	No Data	GO:0015267	No Data	F:channel activity	lj_descr	[Master Protein] C6TDZ1 C6TDZ1_SOYBN Uncharacterized protein	Glycine max GN=Gma.55035 PE,86.67,0,Aquaporin-like,Aquaporin-like; MIP,Major intrinsic protein, conserved site; MIP,Major intrinsic prot,CUFF.45374.1	Not found	Not found	1 replicate	Not found
680	3	2	7	26	C6TJL2	NUC	C:cytosol C:nucleus C:proteasome regulatory particle, lid subcomplex	P:proteasome assembly P:ubiquitin-dependent protein catabolic process	GO:0005198	No Data	F:structural molecule activity	lj_descr	[Master Protein] C6TJL2 C6TJL2_SOYBN Uncharacterized protein	Glycine max GN=Gma.30058 PE,94.56,0,26S PROTEASOME NON-ATPASE REGULATORY SUBUNIT 13,NULL; "Winged helix" DNA-binding domain,NULL; motif ,CUFF.37353.1	Not found	Not found	Found	Found
2235	4	2	14	128	C6TN36	CYT	No Data	P:glucose metabolic process	GO:0051287 GO:0050661 GO:0016620	No Data	F:NAD binding F:NADP binding F:oxidoreductase activity, acting on the aldehyde or oxo group of donors, NAD or NADP as acceptor	lj_descr	[Master Protein] C6TN36 C6TN36_SOYBN Uncharacterized protein	Glycine max GN=Gma.5505 PE=,94.71,0,seg,NULL; Glyceraldehyde 3-phosphate dehydrogenase, NA,Glyceraldehyde 3-phosphate dehydrogenase, NAD,CUFF.6010.1	Not found	Not found	Found	Found
168	3	4	4	11	A0A072VA70	PLA	No Data	No Data	GO:0008171	26.6	F:O-methyltransferase activity		[Master Protein] Caffeic acid O-methyltransferase	Medicago truncatula GN=MTR_2g072790 PE=3 SV=1	2 replicates	Not found	Found	Found
1396	1	1	1	2	G7L1W8	NUC	No Data	No Data	GO:0005509	No Data	F:calcium ion binding		[Master Protein] Calcium-binding EF hand protein, putative	Medicago truncatula GN=MTR_7g115070 PE=4 SV=1	Not found	Not found	2 replicates	Found
2476	6	3	3	15	A0A072VJB4	MIT	No Data	No Data	GO:0005509	No Data	F:calcium ion binding		[Master Protein] Calcium-binding EF-hand protein	Medicago truncatula GN=MTR_1g051895 PE=4 SV=1	2 replicates	Found	Found	Found
3004	6	1	1	1	G7JLQ8	PLA	No Data	No Data	No Data	No Data	No Data		[Master Protein] Calcium-binding protein	Medicago truncatula GN=MTR_4g133600 PE=4 SV=2	Not found	Not found	Found	2 replicates
2967	2	1	1	1	G7LCN5	NUC	No Data	No Data	No Data	No Data	No Data		[Master Protein] Calcium-dependent lipid-binding (CaLB domain) family protein	Medicago truncatula GN=MTR_8g032300 PE=2 SV=1	Not found	Not found	2 replicates	Not found
2221	10	1	1	3	A0A072UGP5	PLA	C:integral component of membrane	No Data	GO:0005524 GO:0005388 GO:0005516	23.3	F:ATP binding F:calcium-transporting ATPase activity F:calmodulin binding		[Master Protein] Calcium-transporting ATPase	Medicago truncatula GN=MTR_4g008170 PE=3 SV=1	Not found	Not found	Found	1 replicate
2653	12	2	2	3	A0A072TVF6	NUC/CYT	No Data	No Data	GO:0005524 GO:0005509 GO:0004672	23.3 29.4.1	F:ATP binding F:calcium ion binding F:protein kinase activity		[Master Protein] Calmodulin-domain kinase CDPK protein	Medicago truncatula GN=MTR_8g099095 PE=4 SV=1	2 replicates	2 replicates	Found	2 replicates
1064	8	8	10	38	A0A072V1W7	END	C:endoplasmic reticulum C:integral component of membrane	P:protein folding	GO:0005509 GO:0051082	No Data	F:calcium ion binding F:unfolded protein binding		[Master Protein] Calnexin 2	Medicago truncatula GN=MTR_3g098430 PE=3 SV=1	Not found	Not found	Found	Found
1109	3	1	1	1	G7L8S3	PLA	C:endoplasmic reticulum C:integral component of membrane C:plasma membrane	P:cell fate specification P:embryo development ending in seed dormancy P:regulation of multicellular organism growth	GO:0004198	No Data	F:calcium-dependent cysteine-type endopeptidase activity		[Master Protein] Calpain family cysteine protease	Medicago truncatula GN=MTR_8g088520 PE=3 SV=2	2 replicates	Not found	1 replicate	Not found
24	3	4	7	30	G7I9H2	END	C:endoplasmic reticulum	P:protein folding	GO:0005509 GO:0051082	No Data	F:calcium ion binding F:unfolded protein binding		[Master Protein] Calreticulin	Medicago truncatula GN=MTR_1g083960 PE=2 SV=1	Not found	2 replicates	Found	Found
1228	12	5	5	12	B7FKE2	MIT	No Data	P:'de novo' pyrimidine nucleobase biosynthetic process P:glutamine metabolic process	GO:0004088	No Data	F:carbamoyl-phosphate synthase (glutamine-hydrolyzing) activity		[Master Protein] Carbamoylphosphate synthase small subunit	Medicago truncatula GN=MTR_4g103830 PE=2 SV=1	2 replicates	Found	Found	Found
127	5	7	7	12	G7KTM5	NUC	C:integral component of membrane	No Data	GO:0030246	No Data	F:carbohydrate binding		[Master Protein] Carbohydrate-binding-like fold protein	Medicago truncatula GN=MTR_7g109730 PE=4 SV=2	2 replicates	Found	Found	Found
1095	7	4	4	16	G7J8D4	NUC	C:chloroplast stroma C:cytosol	P:malate metabolic process P:nitrogen compound metabolic process P:oxaloacetate metabolic process	GO:0050152 GO:0008270	No Data	F:omega-amidase activity F:zinc ion binding		[Master Protein] Carbon-nitrogen family hydrolase	Medicago truncatula GN=MTR_3g104850 PE=4 SV=1	2 replicates	2 replicates	Found	Found
877	1	1	1	1	G7ZZF9	MIT	No Data	No Data	GO:0016740	23.3.1.2	F:transferase activity		[Master Protein] Carboxyl transferase domain protein	Medicago truncatula GN=MTR_3g011860 PE=4 SV=1	Not found	Not found	1 replicate	Not found
515	4	1	2	4	I3T377	EXC	No Data	No Data	GO:0004185	No Data	F:serine-type carboxypeptidase activity		[Master Protein] Carboxypeptidase	Lotus japonicus PE=2 SV=1	Not found	Not found	Found	Found
2315	5	2	3	8	G7K4W1	CYT/NUC	C:nucleus C:phosphopyruvate hydratase complex	P:glycolytic process	GO:0000287 GO:0004634	4.12	F:magnesium ion binding F:phosphopyruvate hydratase activity		[Master Protein] Carboxy-terminal TIM barrel domain enolase	Medicago truncatula GN=MTR_5g096970 PE=3 SV=1	Not found	Not found	Found	2 replicates
2311	7	6	6	10	Q8LP17	CYT	No Data	No Data	GO:0046872 GO:0016702	15 15.2 15.3	F:metal ion binding F:oxidoreductase activity, acting on single donors with incorporation of molecular oxygen, incorporation of two atoms of oxygen		[Master Protein] Carotenoid 9,10(9',10')-cleavage dioxygenase 1	Pisum sativum OX=3888 GN=CCD1 PE=2 SV=1	Not found	Not found	Found	Found
1813	5	2	4	13	T2DN96	POX	No Data	P:hydrogen peroxide catabolic process P:response to oxidative stress	GO:0004096 GO:0020037 GO:0046872	21.6 15 15.2 15.3	F:catalase activity F:heme binding F:metal ion binding		[Master Protein] Catalase	Phaseolus vulgaris PE=2 SV=1	Not found	Found	Found	Found
914	2	2	2	2	A0A072V2S7	PLA	C:integral component of membrane	P:cation transport	GO:0005524 GO:0016887 GO:0046872	23.3 34.1 15 15.2 15.3	F:ATP binding F:ATPase activity F:metal ion binding		[Master Protein] Cation-transporting ATPase	Medicago truncatula GN=MTR_3g097560 PE=3 SV=1	Not found	Not found	1 replicate	Found
563	1	1	1	1	G7J0J6	NUC	No Data	No Data	No Data	No Data	No Data		[Master Protein] CC-NBS-LRR resistance protein, putative	Medicago truncatula GN=MTR_3g014530 PE=4 SV=2	Not found	Not found	1 replicate	Not found
1781	1	2	2	5	G7LAR7	NUC	No Data	No Data	No Data	No Data	No Data		[Master Protein] CCR4-NOT transcription complex protein, putative	Medicago truncatula GN=MTR_8g005820 PE=4 SV=2	Found	Not found	Found	Found
3288	3	2	2	8	A0A072ULA4	PLA	C:cytosol C:nucleolus C:plasmodesma	P:pseudouridine synthesis P:RNA processing	GO:0009982 GO:0003723	23.5.2 29.1.30 27.4	F:pseudouridine synthase activity F:RNA binding		[Master Protein] Centromere/microtubule-binding protein	Medicago truncatula GN=MTR_4g074160 PE=4 SV=1	Not found	Not found	Found	Found
2085	6	3	3	12	A0A072V0J3	NUC	No Data	No Data	GO:0016872	No Data	F:intramolecular lyase activity		[Master Protein] Chalcone-flavonone isomerase family protein	Medicago truncatula GN=MTR_3g093980 PE=3 SV=1	Not found	Not found	Found	Found
162	3	3	7	22	G7J9V8	NUC	C:mitochondrion	P:protein metabolic process P:protein refolding P:response to heat	GO:0005524	23.3	F:ATP binding		[Master Protein] Chaperone ClpB, putative	Medicago truncatula GN=MTR_3g106160 PE=3 SV=1	Not found	Not found	Found	Found
2435	1	2	18	97	P42730	NUC	C:chloroplast envelope C:chloroplast stroma C:cytosol C:nucleus	P:positive regulation of translation P:protein metabolic process P:protein unfolding P:response to heat P:response to high light intensity P:response to hydrogen peroxide	GO:0005524	23.3	F:ATP binding		[Master Protein] Chaperone protein ClpB1	Arabidopsis thaliana OX=3702 GN=CLPB1 PE=1 SV=2	Not found	Not found	Found	2 replicates
1210	1	1	1	5	G7J5N0	CYT	C:cytoplasm	P:protein folding	GO:0003824	No Data	F:catalytic activity		[Master Protein] Chaperonin GroS	Medicago truncatula GN=MTR_3g089960 PE=4 SV=1	Not found	Not found	Found	Found
218	4	2	2	5	B7FHV8	CYT	No Data	P:vacuolar transport	No Data	No Data	No Data		[Master Protein] Charged multivesicular body protein	Medicago truncatula GN=MTR_2g100420 PE=2 SV=1	2 replicates	Found	Found	Found
2491	8	2	2	4	G7ID31	EXC	No Data	P:carbohydrate metabolic process	GO:0004553	10.6.1 10.6.2 26.3 26.4	F:hydrolase activity, hydrolyzing O-glycosyl compounds		[Master Protein] Chitinase	Medicago truncatula GN=MTR_1g099310 PE=3 SV=1	2 replicates	Found	Found	Found
2090	3	1	1	4	G7J999	EXC	C:integral component of membrane	P:carbohydrate metabolic process P:cell wall macromolecule catabolic process P:chitin catabolic process	GO:0008061 GO:0004568	No Data	F:chitin binding F:chitinase activity		[Master Protein] Chitinase (Class I) / Hevein	Medicago truncatula GN=MTR_3g118390 PE=4 SV=2	Not found	2 replicates	2 replicates	Not found
3038	2	2	2	3	G7LA76	EXC	No Data	P:carbohydrate metabolic process P:cell wall macromolecule catabolic process P:chitin catabolic process	GO:0008061 GO:0004568	No Data	F:chitin binding F:chitinase activity		[Master Protein] Chitinase (Class Ib) / Hevein	Medicago truncatula GN=MTR_8g074330 PE=2 SV=2	Not found	Not found	Found	2 replicates
842	3	2	2	5	G7KEX6	PLA	No Data	No Data	No Data	No Data	No Data		[Master Protein] Chromosome condensation regulator RCC1 repeat protein	Medicago truncatula GN=MTR_5g020630 PE=4 SV=1	Not found	Not found	Found	2 replicates
798	8	6	6	18	G7JRR9	NUC	C:nucleus	P:intracellular protein transport	GO:0008536	No Data	F:Ran GTPase binding		[Master Protein] Chromosome region maintenance protein 1/exportin	Medicago truncatula GN=MTR_4g077660 PE=4 SV=2	Not found	Not found	Found	Found
1392	9	3	3	11	G7JFN2	CYT	No Data	No Data	GO:0003824 GO:0050662	No Data	F:catalytic activity F:coenzyme binding		[Master Protein] Cinnamoyl-CoA reductase	Medicago truncatula GN=MTR_4g009040 PE=4 SV=2	Not found	Not found	Found	Found
2736	4	2	4	10	G7KEC3	CYT	C:cytosol	No Data	GO:0003824 GO:0050662	No Data	F:catalytic activity F:coenzyme binding		[Master Protein] Cinnamoyl-CoA reductase-like protein	Medicago truncatula GN=MTR_5g072620 PE=4 SV=1	Not found	2 replicates	Found	Found
581	6	5	5	11	A0A072VPZ8	CYT	No Data	P:lignin biosynthetic process	GO:0045551 GO:0008270	16.2.1.10 16.8.4.1	F:cinnamyl-alcohol dehydrogenase activity F:zinc ion binding		[Master Protein] Cinnamyl alcohol dehydrogenase-like protein	Medicago truncatula GN=MTR_1g107425 PE=3 SV=1	2 replicates	Not found	Found	Found
2526	4	4	5	12	A0A072V8L1	MIT	No Data	P:tricarboxylic acid cycle	GO:0004108	6.1 8.1.2	F:citrate (Si)-synthase activity		[Master Protein] Citrate synthase	Medicago truncatula GN=MTR_2g061630 PE=3 SV=1	2 replicates	Found	Found	Found
1860	1	2	3	4	A0A072V987	NUC	No Data	P:glutamine metabolic process	GO:0016740	23.3.1.2	F:transferase activity		[Master Protein] Class I glutamine amidotransferase superfamily protein	Medicago truncatula GN=MTR_2g078060 PE=4 SV=1	Not found	Not found	2 replicates	1 replicate
2518	4	3	37	113	W8E7A2	NUC	C:clathrin coat of coated pit C:clathrin coat of trans-Golgi network vesicle C:clathrin complex	P:clathrin coat assembly P:intracellular protein transport P:vesicle-mediated transport	GO:0032051 GO:0005198	No Data	F:clathrin light chain binding F:structural molecule activity		[Master Protein] Clathrin heavy chain	Lotus japonicus GN=CHC2 PE=2 SV=1	Not found	Not found	Found	Found
1382	3	3	6	21	G7IP27	NUC	C:clathrin coat of coated pit C:clathrin coat of trans-Golgi network vesicle	P:intracellular protein transport P:vesicle-mediated transport	GO:0005198	No Data	F:structural molecule activity		[Master Protein] Clathrin light chain	Medicago truncatula GN=MTR_2g013220 PE=3 SV=1	Not found	Not found	Found	Found
2958	1	2	2	5	G7IHZ5	PLA	C:nucleus	No Data	GO:0016491	21.99	F:oxidoreductase activity		[Master Protein] Clavaminate synthase-like plant protein	Medicago truncatula GN=MTR_2g100850 PE=4 SV=1	2 replicates	Found	Found	Found
1857	3	1	1	5	G7IWH9	NUC	C:cytoplasm	P:intracellular distribution of mitochondria	GO:0003743	29.2.3	F:translation initiation factor activity		[Master Protein] Clustered mitochondria protein homolog	Medicago truncatula GN=MTR_3g027610 PE=3 SV=2	Not found	Not found	2 replicates	Found
1877	5	1	3	7	B0BLI2	CYT	No Data	No Data	No Data	No Data	No Data		[Master Protein] CM0216.350.nc protein (Fragment)	Lotus japonicus GN=CM0216.350.nc PE=4 SV=1	2 replicates	2 replicates	Found	2 replicates
997	1	1	1	5	Q5QQ34	PLA	C:cytoplasmic vesicle C:Golgi membrane	P:protein transport P:retrograde vesicle-mediated transport, Golgi to ER	GO:0005198	No Data	F:structural molecule activity		[Master Protein] Coatomer epsilon subunit	Medicago truncatula GN=cope1 PE=2 SV=1	Not found	Not found	Found	Found
817	4	14	27	61	A0A072VNH5	NUC	C:COPI vesicle coat C:Golgi membrane	P:intracellular protein transport P:vesicle-mediated transport	GO:0005198	No Data	F:structural molecule activity		[Master Protein] Coatomer subunit alpha	Medicago truncatula GN=MTR_1g090827 PE=4 SV=1	Not found	Not found	Found	Found
1239	6	16	16	42	A0A072UGQ1	NUC	C:COPI vesicle coat C:Golgi membrane	P:intracellular protein transport P:vesicle-mediated transport	GO:0005198	No Data	F:structural molecule activity		[Master Protein] Coatomer subunit beta	Medicago truncatula GN=MTR_4g008250 PE=4 SV=1	2 replicates	Found	Found	Found
1855	2	3	12	24	A0A072UH84	NUC	C:COPI-coated vesicle membrane C:Golgi membrane C:membrane coat	P:intracellular protein transport P:vesicle-mediated transport	GO:0005198	No Data	F:structural molecule activity		[Master Protein] Coatomer subunit beta'	Medicago truncatula GN=MTR_4g011950 PE=3 SV=1	Not found	Not found	2 replicates	Found
313	9	3	5	28	V7BD83	NUC	C:COPI vesicle coat C:Golgi membrane	P:protein transport P:retrograde vesicle-mediated transport, Golgi to ER	No Data	No Data	No Data		[Master Protein] Coatomer subunit delta	Phaseolus vulgaris GN=PHAVU_007G023200g PE=3 SV=1	Not found	Not found	Found	Found
2678	6	11	11	38	G7JG50	PLA	C:COPI vesicle coat C:Golgi membrane	P:intracellular protein transport P:vesicle-mediated transport	GO:0005198	No Data	F:structural molecule activity		[Master Protein] Coatomer subunit gamma	Medicago truncatula GN=MTR_4g069920 PE=3 SV=1	Not found	Not found	Found	Found
823	2	1	11	44	G7J648	NUC	C:chloroplast C:cytosol	No Data	GO:0003871 GO:0008705 GO:0008270	13.1.3.4.3	F:5-methyltetrahydropteroyltriglutamate-homocysteine S-methyltransferase activity F:methionine synthase activity F:zinc ion binding		[Master Protein] Cobalamin-independent methionine synthase	Medicago truncatula GN=MTR_3g079640 PE=3 SV=1	Not found	Not found	Found	Found
2980	2	3	5	5	A0A072UG57	GOL	C:Golgi membrane	P:intracellular protein transport P:vesicle fusion with Golgi apparatus	GO:0008565	No Data	F:protein transporter activity		[Master Protein] Coiled-coil vesicle tethering-like protein, putative	Medicago truncatula GN=MTR_6g004510 PE=4 SV=1	Not found	Not found	Found	1 replicate
2432	1	1	1	1	B1NY79	NUC	No Data	No Data	No Data	No Data	No Data		[Master Protein] Cold-acclimation specific protein 15	Medicago truncatula GN=MTR_7g086340 PE=4 SV=1	Not found	Not found	Found	2 replicates
1996	2	1	1	1	A0A072UXZ4	MIT	C:integral component of membrane	No Data	No Data	No Data	No Data		[Master Protein] Cold-regulated protein, putative	Medicago truncatula GN=MTR_3g067720 PE=4 SV=1	Not found	Not found	Found	Found
1524	1	1	1	3	G7I999	NUC	No Data	No Data	No Data	No Data	No Data		[Master Protein] Complex I subunit	Medicago truncatula GN=MTR_1g059290 PE=2 SV=1	Not found	Not found	Found	Found
2460	1	1	1	1	A0A072VK55	NUC	No Data	No Data	No Data	No Data	No Data		[Master Protein] Condensation domain protein	Medicago truncatula GN=MTR_1g059760 PE=4 SV=1	Not found	Not found	Found	2 replicates
1087	3	5	7	463	B5U8K3	NUC	No Data	No Data	GO:0045735	33.1	F:nutrient reservoir activity		[Master Protein] Convicilin storage protein 1	Lotus japonicus GN=lcp1 PE=4 SV=1	Found	Found	Found	Found
3289	2	1	1	1	A0A072TQ51	NUC/CYT	C:COP9 signalosome	P:protein deneddylation	No Data	No Data	No Data		[Master Protein] COP9 signalosome complex subunit 1	Medicago truncatula GN=MTR_8g432630 PE=4 SV=1	Not found	Not found	2 replicates	1 replicate
35	6	1	1	5	G7L2Q4	NUC/CYT	No Data	No Data	No Data	No Data	No Data		[Master Protein] COP9 signalosome complex subunit 2	Medicago truncatula GN=MTR_7g087530 PE=4 SV=1	Not found	Not found	2 replicates	2 replicates
2279	4	2	2	3	I3T146	NUC/CYT	C:COP9 signalosome	P:protein deneddylation	No Data	No Data	No Data		[Master Protein] COP9 signalosome complex subunit 6a	Medicago truncatula GN=MTR_3g009270 PE=2 SV=1	Not found	Not found	2 replicates	Found
2606	8	3	3	3	A0A072U221	CYT/NUC	C:cytosol	P:COP9 signalosome assembly P:protein deneddylation	No Data	No Data	No Data		[Master Protein] COP9 signalosome complex subunit-like protein	Medicago truncatula GN=MTR_7g081735 PE=4 SV=1	Not found	2 replicates	Found	Found
1920	2	7	7	25	G7I348	NUC	No Data	P:metal ion transport	GO:0046872	15 15.2 15.3	F:metal ion binding		[Master Protein] Copper chaperone	Medicago truncatula GN=MTR_1g092670 PE=2 SV=1	Found	Found	Found	Found
110	1	2	2	9	A0A072UVI4	CYT	No Data	No Data	No Data	No Data	No Data		[Master Protein] Copper ion-binding protein	Medicago truncatula GN=MTR_4g052910 PE=4 SV=1	Found	Found	Found	Found
273	2	1	1	1	G7KFC7	NUC	No Data	P:porphyrin-containing compound biosynthetic process	GO:0004109	19.8	F:coproporphyrinogen oxidase activity		[Master Protein] Coproporphyrinogen III oxidase	Medicago truncatula GN=MTR_5g098800 PE=4 SV=1	Not found	Not found	2 replicates	2 replicates
2532	17	4	4	17	G7L647	NUC	C:nucleosome C:nucleus	No Data	GO:0003677 GO:0046982	28.1	F:DNA binding F:protein heterodimerization activity		[Master Protein] Core histone H2A/H2B/H3/H4	Medicago truncatula GN=MTR_7g013610 PE=3 SV=1	Found	Found	Found	Found
2166	5	1	2	5	A0A072UF37	MIT	No Data	No Data	No Data	No Data	No Data		[Master Protein] CS domain protein	Medicago truncatula GN=MTR_7g108860 PE=4 SV=1	Not found	Not found	Found	Not found
3143	2	1	4	22	A0A1S2YC84	NUC	C:nucleus	P:intracellular protein transport P:nucleocytoplasmic transport	GO:0008565 GO:0008536	No Data	F:protein transporter activity F:Ran GTPase binding	lj_lotusbase_ncbi	[Master Protein] CUFF.26690.1		Not found	Not found	Found	Found
411	4	5	5	40	B7FMQ6	NUC	C:ribosome	P:translation	GO:0003735	No Data	F:structural constituent of ribosome	lj_lotusbase_ncbi	[Master Protein] CUFF.32575.1		Found	Found	Found	Found
2878	1	1	1	2	G7L4X9	CYT	No Data	No Data	GO:0046872	15 15.2 15.3	F:metal ion binding	lj_lotusbase_ncbi	[Master Protein] CUFF.32873.1		2 replicates	Found	Found	Not found
2425	4	1	1	1	A0A1S2XVA2	CYT	No Data	P:protein folding	GO:0003755	31.3.1	F:peptidyl-prolyl cis-trans isomerase activity	lj_lotusbase_ncbi	[Master Protein] CUFF.33049.2		Not found	Not found	Found	Found
1736	2	1	5	10	A0A1S2YUY3	MIT	No Data	No Data	GO:0046872 GO:0004222	15 15.2 15.3	F:metal ion binding F:metalloendopeptidase activity	lj_lotusbase_ncbi	[Master Protein] CUFF.43877.1		Not found	Found	2 replicates	Found
1584	8	15	15	55	A0A0R4J3N1	NUC	C:cytoplasm	P:protein catabolic process	GO:0005524 GO:0016787	23.3	F:ATP binding F:hydrolase activity	lj_lotusbase_ncbi	[Master Protein] CUFF.44199.2		Found	Found	Found	Found
381	7	3	6	14	I1LJ68	CYT	No Data	P:glycolytic process	GO:0004332	1.3.6 4.7	F:fructose-bisphosphate aldolase activity	lj_lotusbase_ncbi	[Master Protein] CUFF.45783.1		2 replicates	Found	Found	Found
1879	4	2	2	3	A0A1S2YHK7	PLA	No Data	P:metabolic process	GO:0070569	No Data	F:uridylyltransferase activity	lj_lotusbase_ncbi	[Master Protein] CUFF.46739.1		Not found	Not found	2 replicates	Found
458	1	1	1	2	A0A1S2YRS7	NUC	C:peroxisome	No Data	No Data	No Data	No Data	lj_lotusbase_ncbi	[Master Protein] CUFF.48717.1		Not found	Not found	2 replicates	Not found
2943	1	1	1	2	A0A061GN46	NUC	C:chloroplast C:integral component of membrane C:mitochondrial respiratory chain complex I	No Data	No Data	No Data	No Data	lj_lotusbase_ncbi	[Master Protein] CUFF.49759.1		Not found	Not found	1 replicate	1 replicate
2479	7	2	11	38	A0A1S2YF32	NUC	C:cytoplasm	P:asparaginyl-tRNA aminoacylation	GO:0004816 GO:0005524 GO:0003676	29.1.22 23.3	F:asparagine-tRNA ligase activity F:ATP binding F:nucleic acid binding	lj_lotusbase_ncbi	[Master Protein] CUFF.52151.1		Not found	2 replicates	Found	Found
2461	2	1	1	7	A0A0R0GGX4	NUC	C:nucleus	P:regulation of histone acetylation P:regulation of transcription by RNA polymerase II P:transcription, DNA-templated	GO:0003677 GO:0003713 GO:0008270	28.1	F:DNA binding F:transcription coactivator activity F:zinc ion binding	lj_lotusbase_ncbi	[Master Protein] CUFF.57600.1		2 replicates	Found	Found	Found
2800	1	1	1	2	G7IPW7	GOL	C:integral component of membrane	P:metabolic process	GO:0005509 GO:0004571	No Data	F:calcium ion binding F:mannosyl-oligosaccharide 1,2-alpha-mannosidase activity	lj_lotusbase_ncbi	[Master Protein] CUFF.60237.1		Not found	Not found	Found	2 replicates
1545	6	1	3	10	I1KQX0	MIT	No Data	No Data	GO:0004491	No Data	F:methylmalonate-semialdehyde dehydrogenase (acylating) activity	lj_lotusbase_ncbi	[Master Protein] CUFF.60785.1		2 replicates	Not found	Found	Found
396	1	1	1	1	A0A061DSQ5	NUC	C:integral component of membrane	No Data	GO:0016740	23.3.1.2	F:transferase activity	lj_lotusbase_ncbi	[Master Protein] CUFF.9551.1		2 replicates	2 replicates	2 replicates	Not found
2662	8	3	3	8	A0A072USG4	CYT	No Data	P:ubiquitin-dependent protein catabolic process	GO:0031625	No Data	F:ubiquitin protein ligase binding		[Master Protein] Cullin 3B	Medicago truncatula GN=MTR_4g119413 PE=3 SV=1	2 replicates	2 replicates	Found	Found
2006	5	14	14	33	A0A072V3L0	NUC	C:cell wall C:cytosol C:plasma membrane	P:response to auxin P:vegetative to reproductive phase transition of meristem P:xylem and phloem pattern formation	No Data	No Data	No Data		[Master Protein] Cullin-associated NEDD8-dissociated protein	Medicago truncatula GN=MTR_4g134620 PE=4 SV=1	2 replicates	Found	Found	Found
2880	1	1	1	2	G7JT65	NUC	C:cytosol	No Data	No Data	No Data	No Data		[Master Protein] Cupin family protein	Medicago truncatula GN=MTR_4g125100 PE=2 SV=1	Not found	Not found	1 replicate	1 replicate
2774	5	5	12	1002	Q2HW22	PLA	No Data	No Data	GO:0045735	33.1	F:nutrient reservoir activity		[Master Protein] Cupin, RmlC-type	Medicago truncatula GN=MTR_7g079730 PE=4 SV=1	Found	Found	Found	Found
1048	7	1	1	1	A0A072V3C4	NUC	No Data	No Data	No Data	No Data	No Data		[Master Protein] CW7 protein, putative	Medicago truncatula GN=MTR_3g103350 PE=4 SV=1	Not found	Not found	2 replicates	Found
121	4	1	1	1	A0A072VM63	NUC	No Data	No Data	No Data	No Data	No Data		[Master Protein] Cwf18 pre-mRNA splicing factor	Medicago truncatula GN=MTR_1g077570 PE=4 SV=1	Not found	Not found	2 replicates	Not found
159	3	2	2	11	I3SSK7	CYT	No Data	P:cyanate metabolic process	GO:0008824 GO:0043565	No Data	F:cyanate hydratase activity F:sequence-specific DNA binding		[Master Protein] Cyanate hydratase	Medicago truncatula GN=CYN PE=2 SV=1	Found	Found	Found	Found
3246	3	11	12	56	G7K5X3	MIT	No Data	No Data	No Data	No Data	No Data		[Master Protein] Cystathionine beta-synthase (CBS) family protein	Medicago truncatula GN=MTR_5g076080 PE=4 SV=1	Found	Found	Found	Found
111	2	2	2	10	G7LID2	CYT	C:integral component of membrane	No Data	GO:0004869 GO:0008233	29.5	F:cysteine-type endopeptidase inhibitor activity F:peptidase activity		[Master Protein] Cysteine proteinase inhibitor	Medicago truncatula GN=MTR_8g041410 PE=3 SV=1	Found	Found	Found	Found
2989	4	2	2	3	A0A072USH2	NUC	No Data	No Data	No Data	No Data	No Data		[Master Protein] Cysteine sulfinate desulfinase/cysteine desulfurase and-related enzyme, putative	Medicago truncatula GN=MTR_4g134910 PE=4 SV=1	Not found	Not found	2 replicates	Not found
699	6	1	2	4	V7BCG5	CYT/MIT	No Data	P:cysteine biosynthetic process from serine	GO:0004124	13.1.5.3.1	F:cysteine synthase activity		[Master Protein] Cysteine synthase	Phaseolus vulgaris GN=PHAVU_007G057600g PE=3 SV=1	Not found	Not found	2 replicates	2 replicates
2037	4	1	1	4	G9JLU1	PLA	C:integral component of membrane C:mitochondrial inner membrane C:respiratory chain complex III	P:mitochondrial electron transport, ubiquinol to cytochrome c	GO:0046872 GO:0008121	15 15.2 15.3 9.5	F:metal ion binding F:ubiquinol-cytochrome-c reductase activity		[Master Protein] Cytochrome b	Lotus japonicus GN=cob PE=3 SV=1	Not found	Not found	Found	2 replicates
857	9	4	4	22	A0A072VQL5	NUC	No Data	No Data	No Data	No Data	No Data		[Master Protein] Cytochrome b5-like heme/steroid-binding domain protein	Medicago truncatula GN=MTR_1g100727 PE=3 SV=1	Not found	2 replicates	Found	Found
440	3	1	1	2	B7FGY5	MIT	C:mitochondrial respiratory chain complex III	P:mitochondrial electron transport, ubiquinol to cytochrome c	No Data	No Data	No Data		[Master Protein] Cytochrome b-c1 complex subunit 7	Medicago truncatula GN=MTR_1g011880 PE=2 SV=1	Not found	Not found	Found	2 replicates
1914	8	4	4	11	G7KXA6	MIT	C:mitochondrial inner membrane C:respiratory chain	No Data	GO:0051537 GO:0008121	26.3 9.5	F:2 iron, 2 sulfur cluster binding F:ubiquinol-cytochrome-c reductase activity		[Master Protein] Cytochrome b-c1 complex subunit Rieske, mitochondrial	Medicago truncatula GN=MTR_7g084150 PE=4 SV=1	Not found	Not found	Found	Found
461	3	1	1	6	G9JLR9	MIT	C:integral component of membrane C:mitochondrial inner membrane C:plasma membrane C:respiratory chain complex IV	P:aerobic respiration P:electron transport coupled proton transport P:oxidative phosphorylation	GO:0004129 GO:0020037 GO:0005506	9.7	F:cytochrome-c oxidase activity F:heme binding F:iron ion binding		[Master Protein] Cytochrome c oxidase subunit 1	Lotus japonicus GN=cox1 PE=3 SV=1	Not found	Not found	Found	2 replicates
3099	5	2	3	10	G9JLV1	MIT	C:integral component of membrane C:mitochondrial inner membrane C:respiratory chain	No Data	GO:0005507 GO:0004129	9.7	F:copper ion binding F:cytochrome-c oxidase activity		[Master Protein] Cytochrome c oxidase subunit 2	Lotus japonicus GN=cox2 PE=3 SV=1	Not found	Not found	Found	Found
1277	2	1	1	1	G9JLU6	CYT	C:integral component of membrane C:mitochondrion	P:aerobic electron transport chain	GO:0004129	9.7	F:cytochrome-c oxidase activity		[Master Protein] Cytochrome c oxidase subunit 3	Lotus japonicus GN=cox3 PE=2 SV=1	Not found	Not found	1 replicate	Not found
2322	1	1	1	6	I3ST38	MIT	C:mitochondrial envelope	No Data	GO:0004129	9.7	F:cytochrome-c oxidase activity		[Master Protein] Cytochrome C oxidase subunit 5b	Medicago truncatula GN=MTR_4g011340 PE=2 SV=1	Not found	Not found	Found	Found
1705	3	1	1	4	G7IDQ0	MIT	C:integral component of membrane C:mitochondrial respiratory chain	No Data	No Data	No Data	No Data		[Master Protein] Cytochrome c oxidase subunit 5C	Medicago truncatula GN=MTR_1g087020 PE=3 SV=1	Not found	Not found	Found	Found
2258	7	3	3	15	A2Q5X9	MIT	C:mitochondrion C:respiratory chain	No Data	GO:0009055 GO:0020037 GO:0046872	1.1.5 26.10 15 15.2 15.3	F:electron transfer activity F:heme binding F:metal ion binding		[Master Protein] Cytochrome c, monohaem	Medicago truncatula GN=MTR_7g080803 PE=2 SV=1	2 replicates	Found	Found	Found
909	8	5	5	16	G7KN93	MIT	No Data	No Data	GO:0009055 GO:0020037 GO:0046872	1.1.5 26.10 15 15.2 15.3	F:electron transfer activity F:heme binding F:metal ion binding		[Master Protein] Cytochrome c1, heme protein	Medicago truncatula GN=MTR_6g023230 PE=4 SV=1	2 replicates	2 replicates	Found	Found
435	5	2	2	3	A0A072UTC1	END	No Data	No Data	GO:0020037 GO:0005506 GO:0004497 GO:0016705	No Data	F:heme binding F:iron ion binding F:monooxygenase activity F:oxidoreductase activity, acting on paired donors, with incorporation or reduction of molecular oxygen		[Master Protein] Cytochrome P450 family 71 protein	Medicago truncatula GN=MTR_4g026050 PE=3 SV=1	Not found	Not found	Found	Found
3085	1	1	1	2	A0A072VAP5	PLA	C:integral component of membrane	No Data	GO:0020037 GO:0005506 GO:0004497 GO:0016705	No Data	F:heme binding F:iron ion binding F:monooxygenase activity F:oxidoreductase activity, acting on paired donors, with incorporation or reduction of molecular oxygen		[Master Protein] Cytochrome P450 family 72 protein	Medicago truncatula GN=MTR_2g072400 PE=3 SV=1	Not found	Not found	Found	Not found
3148	17	2	2	2	G7KJF1	END	C:integral component of membrane	No Data	GO:0020037 GO:0005506 GO:0004497 GO:0016705	No Data	F:heme binding F:iron ion binding F:monooxygenase activity F:oxidoreductase activity, acting on paired donors, with incorporation or reduction of molecular oxygen		[Master Protein] Cytochrome P450 family protein	Medicago truncatula GN=MTR_6g008600 PE=3 SV=1	Not found	Not found	Found	2 replicates
1385	4	1	1	2	Q2MJ22	CYT	No Data	No Data	GO:0020037 GO:0005506 GO:0008168 GO:0004497 GO:0016705	No Data	F:heme binding F:iron ion binding F:methyltransferase activity F:monooxygenase activity F:oxidoreductase activity, acting on paired donors, with incorporation or reduction of molecular oxygen		[Master Protein] Cytochrome P450 monooxygenase CYP51G1	Medicago truncatula GN=CYP51G1 PE=2 SV=1	Not found	Not found	Found	Found
1646	1	1	1	1	A0A072V4C4	EXC	No Data	P:cytokinin metabolic process	GO:0019139 GO:0050660 GO:0016614	17.4.1	F:cytokinin dehydrogenase activity F:flavin adenine dinucleotide binding F:oxidoreductase activity, acting on CH-OH group of donors		[Master Protein] Cytokinin oxidase/dehydrogenase-like protein	Medicago truncatula GN=MTR_3g112350 PE=4 SV=1	Not found	Not found	Found	2 replicates
902	5	6	10	25	G7L2R6	NUC	C:cytoplasm	P:asparaginyl-tRNA aminoacylation	GO:0004816 GO:0005524 GO:0003676	29.1.22 23.3	F:asparagine-tRNA ligase activity F:ATP binding F:nucleic acid binding		[Master Protein] Cytoplasmic asparagine-tRNA ligase	Medicago truncatula GN=MTR_7g101050 PE=3 SV=2	Not found	Not found	Found	Found
403	2	4	7	46	B7FKU9	NUC	No Data	No Data	GO:0004488	No Data	F:methylenetetrahydrofolate dehydrogenase (NADP+) activity		[Master Protein] Cytoplasmic C-1-tetrahydrofolate synthase	Medicago truncatula GN=MTR_7g108580 PE=2 SV=1	Found	Found	Found	Found
1841	1	4	12	69	G7L9S8	CYT	No Data	P:carbohydrate metabolic process	GO:0016868 GO:0000287	No Data	F:intramolecular transferase activity, phosphotransferases F:magnesium ion binding		[Master Protein] Cytoplasmic phosphoglucomutase	Medicago truncatula GN=MTR_8g104540 PE=4 SV=1	Not found	Not found	Found	Found
2467	10	9	9	48	G7KG78	NUC	C:ribosome	P:translation	GO:0003735	No Data	F:structural constituent of ribosome		[Master Protein] Cytoplasmic ribosomal protein S13	Medicago truncatula GN=MTR_5g011910 PE=2 SV=1	2 replicates	Found	Found	Found
1531	3	4	7	30	G7JGP9	CYT	C:cytoplasm	No Data	GO:0004177 GO:0030145 GO:0008235	No Data	F:aminopeptidase activity F:manganese ion binding F:metalloexopeptidase activity		[Master Protein] Cytosol aminopeptidase family protein	Medicago truncatula GN=MTR_4g130860 PE=3 SV=1	Found	Found	Found	Found
2274	10	5	7	18	G7KNI3	POX	No Data	No Data	GO:0016620	No Data	F:oxidoreductase activity, acting on the aldehyde or oxo group of donors, NAD or NADP as acceptor		[Master Protein] Cytosolic aldehyde dehydrogenase	Medicago truncatula GN=MTR_6g086300 PE=3 SV=1	Not found	Not found	Found	Found
129	6	1	2	7	G7J8C7	CYT	No Data	No Data	No Data	No Data	No Data		[Master Protein] Cytosolic class II small heat-shock protein	Medicago truncatula GN=MTR_3g104780 PE=2 SV=1	Not found	Not found	Found	2 replicates
2559	5	1	1	3	B7FKL5	NUC	C:cytoplasm	P:iron-sulfur cluster assembly	GO:0051539 GO:0005524 GO:0046872	23.3 15 15.2 15.3	F:4 iron, 4 sulfur cluster binding F:ATP binding F:metal ion binding		[Master Protein] Cytosolic Fe-S cluster assembly factor NBP35	Medicago truncatula GN=NBP35 PE=2 SV=1	Not found	2 replicates	2 replicates	Found
1764	3	3	4	12	A0A072U991	CYT	C:cell	P:cell redox homeostasis P:glutathione metabolic process	GO:0009055 GO:0050660 GO:0004362 GO:0050661	1.1.5 26.10	F:electron transfer activity F:flavin adenine dinucleotide binding F:glutathione-disulfide reductase activity F:NADP binding		[Master Protein] Cytosolic glutathione reductase	Medicago truncatula GN=MTR_6g033515 PE=3 SV=1	Not found	Not found	Found	Found
2319	3	14	15	99	I3S3S0	CYT	No Data	P:glycolytic process	GO:0004807	1.3.5 4.8	F:triose-phosphate isomerase activity		[Master Protein] Cytosolic triosephosphate isomerase	Medicago truncatula GN=MTR_2g096940 PE=2 SV=1	Found	Found	Found	Found
890	1	1	1	1	D3PAV3	NUC	C:cytoplasm	P:diaminopimelate biosynthetic process P:lysine biosynthetic process via diaminopimelate	GO:0008840	13.1.3.5.1	F:4-hydroxy-tetrahydrodipicolinate synthase	lj_descr	[Master Protein] D3PAV3 D3PAV3_DEFDS Dihydrodipicolinate synthase	Deferribacter desulfuricans (strain DSM 14783,36.79,3e-19,no description,Aldolase-type TIM barrel; SUBFAMILY NOT NAMED,NULL; DIHYDRODIPICOLINATE SYNTHASE,Dihy,NODE_44679_length_857_cov_169.624268.path1.1	Not found	Not found	Found	2 replicates
3063	2	4	8	45	A0A072VR00	NUC	No Data	P:L-serine biosynthetic process	GO:0051287 GO:0004617	13.1.5.1.1	F:NAD binding F:phosphoglycerate dehydrogenase activity		[Master Protein] D-3-phosphoglycerate dehydrogenase	Medicago truncatula GN=MTR_1g107480 PE=3 SV=1	Found	Found	Found	Found
232	1	3	3	9	D7TS57	MIT	C:cytosol C:mitochondrion	P:'de novo' protein folding P:chaperone-mediated protein folding P:protein import into mitochondrial intermembrane space P:protein refolding	GO:0005524 GO:0044183 GO:0051082	23.3	F:ATP binding F:protein binding involved in protein folding F:unfolded protein binding	lj_descr	[Master Protein] D7TS57 D7TS57_VITVI Putative uncharacterized protein	Vitis vinifera GN=,91.67,0,Cpn60_TCP1,Chaperonin Cpn60/TCP-1; GroEL equatorial domain-like,Chaperonin Cpn60/TCP-1; TCOMPLEXTCP1,CUFF.5684.1	2 replicates	Found	Found	Found
1963	5	3	10	43	D7U564	CYT	C:cytoplasm C:nucleus C:proteasome core complex, alpha-subunit complex	P:ubiquitin-dependent protein catabolic process	GO:0004298	No Data	F:threonine-type endopeptidase activity	lj_descr	[Master Protein] D7U564 D7U564_VITVI Proteasome subunit alpha type	Vitis vinifera GN=VIT_03s0038g02300 PE=3 SV=,95.58,0,PROTEASOME SUBUNIT ALPHA TYPE 7,NULL; PROTEASOME SUBUNIT ALPHA/BETA,NULL; no description,NULL; N-ter,CUFF.3369.1	2 replicates	Found	Found	Found
1772	1	1	1	1	D7U6M5	CYT	C:integral component of membrane C:membrane	P:signal transduction	No Data	No Data	No Data	lj_descr	[Master Protein] D7U6M5 D7U6M5_VITVI Putative uncharacterized protein	Vitis vinifera GN=,38.52,2e-17,PGG,PGG domain; Ank_2,Ankyrin repeat-containing domain; no description,Ankyrin repeat-containing dom,CUFF.50859.1	Not found	Not found	Found	2 replicates
2528	8	1	1	1	D7UBN5	PLA	No Data	No Data	GO:0016810	No Data	F:hydrolase activity, acting on carbon-nitrogen (but not peptide) bonds	lj_descr	[Master Protein] D7UBN5 D7UBN5_VITVI Putative uncharacterized protein	Vitis vinifera GN=,71.33,0,seg,NULL; Amidohydro_3,Amidohydrolase 3; no description,NULL; IMIDAZOLONEPROPIONASE,Imidazolonepropi,CUFF.17005.2	Not found	Not found	Found	1 replicate
848	7	2	5	11	D7UPM9	NUC	C:COPII vesicle coat C:Golgi membrane	P:COPII-coated vesicle budding P:positive regulation of TORC1 signaling P:protein transport	GO:0005198	No Data	F:structural molecule activity	lj_descr	[Master Protein] D7UPM9 D7UPM9_LOTJA SEC13 family protein	Lotus japonicus GN=Sec13-like 1 PE=2 SV=1,100,0,WD_REPEATS_REGION,WD40-repeat-containing domain; GPROTEINBRPT,G-protein beta WD-40 repeat; PTHR11024,CUFF.58377.1	Not found	Not found	Found	Found
2283	7	1	4	8	D7UPN0	CYT	C:COPII vesicle coat C:Golgi membrane	P:COPII-coated vesicle budding P:positive regulation of TORC1 signaling P:protein transport	GO:0005198	No Data	F:structural molecule activity	lj_descr	[Master Protein] D7UPN0 D7UPN0_LOTJA SEC13 family protein	Lotus japonicus GN=Sec13-like 2 PE=2 SV=1,100,0,WD_REPEATS_REGION,WD40-repeat-containing domain; GPROTEINBRPT,G-protein beta WD-40 repeat; PTHR11024,CUFF.39876.1	Not found	Not found	Found	Found
316	1	1	1	33	D8GQ33	NUC	C:integral component of membrane	P:transmembrane transport	No Data	No Data	No Data	lj_descr	[Master Protein] D8GQ33 D8GQ33_CLOLD Predicted transporter protein, MFS family	Clostridium ljungdahlii (strain ,41.86,2.7, ,CUFF.39484.1	1 replicate	Found	Found	Found
1561	2	2	3	30	D8R8J0	NUC	C:integral component of membrane	No Data	No Data	No Data	No Data	lj_descr	[Master Protein] D8R8J0 D8R8J0_SELML Putative uncharacterized protein	Selaginella moelle,31.79,0.000000000000006,DUF4149,Domain of unknown function DUF4149; LATE EMBRYOGENESIS ABUNDANT PROTEIN, PUTATIVE,NULL; LATE,CUFF.46321.1	Found	Found	Found	Found
1520	1	1	1	5	D8SY77	CYT	No Data	No Data	No Data	No Data	No Data	lj_descr	[Master Protein] D8SY77 D8SY77_SELML Putative uncharacterized protein	Selaginella moelle,27.8,0.00000000009,Stress responsive A/B Barrel Domain,Stress responsive alpha-beta barrel; seg,NULL; Dimeric alpha+bet,CUFF.50483.1	Not found	Not found	Found	2 replicates
62	2	1	1	4	D8U2G2	NUC	C:prefoldin complex	P:protein folding	GO:0051082	No Data	F:unfolded protein binding	lj_descr	[Master Protein] D8U2G2 D8U2G2_VOLCA Putative uncharacterized protein	Volvox carteri GN=,45.83,4e-19,Prefoldin_2,Prefoldin beta-like; coiled-coil,NULL; seg,NULL; Prefoldin,Prefoldin; SUBFAMILY NOT NAME,CUFF.6099.1	Not found	Not found	Found	Found
2063	3	2	5	9	G7L9M1	NUC/CYT	C:nucleus	P:DNA repair	GO:0003684	28.2	F:damaged DNA binding		[Master Protein] Damaged DNA-binding protein 1A	Medicago truncatula GN=MTR_8g089380 PE=4 SV=2	Not found	Not found	Found	2 replicates
2795	1	1	1	1	A0A072V4A1	MIT	No Data	No Data	No Data	No Data	No Data		[Master Protein] DCD (Development and cell death) domain protein	Medicago truncatula GN=MTR_3g012490 PE=4 SV=1	Not found	Not found	2 replicates	Not found
954	6	3	22	128	A2Q689	NUC	No Data	No Data	GO:0005524 GO:0004386 GO:0003676	23.3	F:ATP binding F:helicase activity F:nucleic acid binding		[Master Protein] DEAD-box ATP-dependent RNA helicase	Medicago truncatula GN=MTR_2g039960 PE=3 SV=1	Not found	Found	Found	Found
1185	22	8	9	18	G7JA48	NUC	No Data	No Data	GO:0005524 GO:0004386 GO:0003676	23.3	F:ATP binding F:helicase activity F:nucleic acid binding		[Master Protein] DEAD-box ATP-dependent RNA helicase-like protein	Medicago truncatula GN=MTR_3g083690 PE=4 SV=1	Not found	Not found	Found	Found
1590	1	2	2	12	G7J7R2	NUC	No Data	P:response to stress P:response to water	No Data	No Data	No Data		[Master Protein] Dehydrin	Medicago truncatula GN=MTR_3g117290 PE=2 SV=1	2 replicates	Found	Found	Found
2548	6	3	4	23	Q4JR85	NUC	C:chloroplast envelope C:chloroplast stroma	P:protein glutathionylation P:response to cytokinin	GO:0045174 GO:0016740	21.2.1 23.3.1.2	F:glutathione dehydrogenase (ascorbate) activity F:transferase activity		[Master Protein] Dehydroascorbate reductase	Medicago truncatula GN=MTR_3g066060 PE=2 SV=1	Not found	Not found	Found	Found
3199	1	1	1	2	A0A072UWT2	NUC	No Data	No Data	No Data	No Data	No Data		[Master Protein] DEK carboxy-terminal domain protein	Medicago truncatula GN=MTR_3g058970 PE=4 SV=1	Not found	Not found	Found	Found
1582	7	6	6	11	G7JPY4	NUC	No Data	No Data	GO:0016620	No Data	F:oxidoreductase activity, acting on the aldehyde or oxo group of donors, NAD or NADP as acceptor		[Master Protein] Delta-1-pyrroline-5-carboxylate dehydrogenase	Medicago truncatula GN=MTR_4g107940 PE=4 SV=1	Not found	Found	Found	2 replicates
624	13	1	7	16	G7J9Y9	NUC	C:cytoplasm	P:L-proline biosynthetic process	GO:0005524 GO:0004349 GO:0004350	23.3	F:ATP binding F:glutamate 5-kinase activity F:glutamate-5-semialdehyde dehydrogenase activity		[Master Protein] Delta-1-pyrroline-5-carboxylate synthetase	Medicago truncatula GN=MTR_3g069080 PE=3 SV=2	Not found	Not found	Found	2 replicates
878	11	1	2	3	H0UST0	NUC	C:cytoplasm	P:L-proline biosynthetic process	GO:0005524 GO:0004349 GO:0004350	23.3	F:ATP binding F:glutamate 5-kinase activity F:glutamate-5-semialdehyde dehydrogenase activity		[Master Protein] Delta-1-pyrroline-5-carboxylate synthetase 2	Medicago truncatula GN=P5CS2 PE=2 SV=1	Not found	Not found	2 replicates	2 replicates
2807	4	1	1	8	G7JTS7	NUC	No Data	No Data	No Data	No Data	No Data		[Master Protein] Dessication-induced 1VOC superfamily protein	Medicago truncatula GN=MTR_4g063500 PE=4 SV=2	Found	Found	Found	Found
1023	3	2	2	3	G7JAA5	NUC	No Data	No Data	GO:0005525	No Data	F:GTP binding		[Master Protein] Developmentally regulated GTP-binding protein	Medicago truncatula GN=MTR_3g094880 PE=4 SV=1	Not found	Not found	Found	Found
1088	6	1	1	2	G7JJF7	PLA	No Data	No Data	GO:0051287 GO:0016616	1.2.6 25.10	F:NAD binding F:oxidoreductase activity, acting on the CH-OH group of donors, NAD or NADP as acceptor		[Master Protein] D-glycerate dehydrogenase/hydroxypyruvate reductase	Medicago truncatula GN=MTR_4g013100 PE=3 SV=1	Not found	Not found	2 replicates	2 replicates
1897	1	2	4	7	G7JXL1	NUC	No Data	P:lysine biosynthetic process via diaminopimelate	GO:0008836	13.1.3.5.5	F:diaminopimelate decarboxylase activity		[Master Protein] Diaminopimelate decarboxylase	Medicago truncatula GN=MTR_5g022700 PE=3 SV=1	Not found	Not found	Found	Found
727	4	2	2	3	A0A072U2R2	NUC	C:cytoplasm	P:lysine biosynthetic process via diaminopimelate	GO:0008837	13.1.3.5.4	F:diaminopimelate epimerase activity		[Master Protein] Diaminopimelate epimerase	Medicago truncatula GN=MTR_7g100345 PE=3 SV=1	2 replicates	Found	Found	2 replicates
1117	7	5	5	19	G7LIP6	PLA	C:integral component of membrane	No Data	No Data	No Data	No Data		[Master Protein] Dicarboxylate carrier protein	Medicago truncatula GN=MTR_8g086070 PE=3 SV=1	2 replicates	Not found	Found	Found
163	9	6	7	48	A0A072UJ41	PLA	No Data	No Data	GO:0016787	No Data	F:hydrolase activity		[Master Protein] Dienelactone hydrolase family protein	Medicago truncatula GN=MTR_4g049830 PE=4 SV=1	2 replicates	Found	Found	Found
1662	11	3	3	6	T2DP02	NUC	No Data	P:metabolic process	GO:0016746	No Data	F:transferase activity, transferring acyl groups		[Master Protein] Dihydrolipoamide acetyltransferase component of pyruvate dehydrogenase complex	Phaseolus vulgaris PE=2 SV=1	Found	Found	Found	Found
191	6	6	6	20	G7JMT6	PLA	C:cell	P:cell redox homeostasis	GO:0004148 GO:0009055 GO:0050660	8.1.1.3 1.1.5 26.10	F:dihydrolipoyl dehydrogenase activity F:electron transfer activity F:flavin adenine dinucleotide binding		[Master Protein] Dihydrolipoamide dehydrogenase	Medicago truncatula GN=MTR_4g121880 PE=4 SV=1	Found	Found	Found	Found
209	3	5	9	27	A0A072V2R0	MIT	C:cell	P:cell redox homeostasis	GO:0004148 GO:0009055 GO:0050660	8.1.1.3 1.1.5 26.10	F:dihydrolipoyl dehydrogenase activity F:electron transfer activity F:flavin adenine dinucleotide binding		[Master Protein] Dihydrolipoyl dehydrogenase	Medicago truncatula GN=MTR_4g123070 PE=4 SV=1	2 replicates	Found	Found	Found
2749	1	1	1	2	G7JTT9	NUC	No Data	P:pyrimidine nucleobase biosynthetic process	GO:0004151	23.1.1.3	F:dihydroorotase activity		[Master Protein] Dihydroorotase	Medicago truncatula GN=MTR_4g078370 PE=3 SV=1	Not found	Not found	Found	2 replicates
514	3	4	6	43	G7KCW0	MIT	C:cytoplasm	No Data	GO:0016810	No Data	F:hydrolase activity, acting on carbon-nitrogen (but not peptide) bonds		[Master Protein] Dihydropyrimidinase	Medicago truncatula GN=MTR_5g089200 PE=4 SV=1	Found	Found	Found	Found
657	3	5	8	19	G7IRL3	NUC	C:chloroplast stroma	P:branched-chain amino acid biosynthetic process P:embryo sac development P:pollen development P:response to salt stress P:root development	GO:0005507 GO:0004160	No Data	F:copper ion binding F:dihydroxy-acid dehydratase activity		[Master Protein] Dihydroxyacid dehydratase	Medicago truncatula GN=MTR_2g089340 PE=3 SV=1	2 replicates	Found	Found	Found
1301	2	2	2	3	G7J6W0	NUC	No Data	No Data	GO:0008236	29.5.5	F:serine-type peptidase activity		[Master Protein] Dipeptidyl peptidase IV-like protein	Medicago truncatula GN=MTR_3g091420 PE=4 SV=1	Not found	Not found	Found	Found
1528	2	1	1	1	V7BD59	NUC	C:cytosol	P:isopentenyl diphosphate biosynthetic process, mevalonate pathway P:sterol biosynthetic process	GO:0005524 GO:0004163	23.3 16.1.2.6	F:ATP binding F:diphosphomevalonate decarboxylase activity		[Master Protein] Diphosphomevalonate decarboxylase	Phaseolus vulgaris GN=PHAVU_007G021200g PE=3 SV=1	Not found	Not found	Found	2 replicates
518	6	3	3	31	V7CF86	EXC	C:apoplast	No Data	No Data	No Data	No Data		[Master Protein] Dirigent protein	Phaseolus vulgaris GN=PHAVU_003G252100g PE=3 SV=1	Found	Found	Found	Found
1694	7	1	1	2	G7KJS0	NUC	No Data	P:signal transduction	GO:0043531	No Data	F:ADP binding		[Master Protein] Disease resistance protein (TIR-NBS-LRR class)	Medicago truncatula GN=MTR_6g075970 PE=4 SV=1	Not found	Not found	Found	1 replicate
1983	1	1	1	2	G7JVS3	NUC	No Data	P:signal transduction	GO:0043531	No Data	F:ADP binding		[Master Protein] Disease resistance protein (TIR-NBS-LRR class), putative	Medicago truncatula GN=MTR_4g023040 PE=4 SV=1	Not found	Not found	Found	2 replicates
2599	5	3	3	26	G7J568	PLA	No Data	P:response to metal ion	No Data	No Data	No Data		[Master Protein] Divalent cation tolerance protein, CutA1 family protein	Medicago truncatula GN=MTR_3g100630 PE=2 SV=2	2 replicates	Found	Found	Found
180	1	1	1	1	A0A072TDW4	NUC	C:integral component of membrane	P:DNA topological change	GO:0005524 GO:0003677 GO:0003918	23.3 28.1	F:ATP binding F:DNA binding F:DNA topoisomerase type II (ATP-hydrolyzing) activity		[Master Protein] DNA topoisomerase 2	Medicago truncatula GN=MTR_0756s0010 PE=3 SV=1	Not found	Not found	Found	Not found
393	1	1	1	7	G8A2H3	NUC	No Data	P:DNA repair	GO:0140078 GO:0140080 GO:0046872 GO:0004518	15 15.2 15.3	F:class I DNA-(apurinic or apyrimidinic site) lyase activity F:class III/IV DNA-(apurinic or apyrimidinic site) lyase activity F:metal ion binding F:nuclease activity		[Master Protein] DNA-(apurinic or apyrimidinic site) lyase	Medicago truncatula GN=MTR_3g075220 PE=3 SV=1	2 replicates	Found	Found	Found
1153	6	1	5	7	G7JAD9	NUC	No Data	No Data	GO:0003677	28.1	F:DNA binding		[Master Protein] DNA-binding protein alba protein	Medicago truncatula GN=MTR_3g095250 PE=4 SV=2	Not found	Not found	1 replicate	Not found
2436	2	1	5	29	V5N8X7	NUC	No Data	No Data	GO:0003677	28.1	F:DNA binding		[Master Protein] DNA-binding protein GBP16	Phaseolus vulgaris PE=2 SV=1	Not found	2 replicates	Found	Found
2799	2	4	4	9	A0A072U4W9	NUC	No Data	No Data	GO:0003677	28.1	F:DNA binding		[Master Protein] DNA-binding protein, putative	Medicago truncatula GN=MTR_6g004930 PE=4 SV=1	2 replicates	Found	Found	Found
1442	2	1	1	6	G7L0V6	NUC	No Data	P:carbohydrate metabolic process	GO:0016853	No Data	F:isomerase activity		[Master Protein] DNA-damage-repair/toleration protein DRT102, putative	Medicago truncatula GN=MTR_7g114750 PE=4 SV=1	Not found	Not found	Found	Found
1774	5	2	2	8	G7LEJ1	NUC	No Data	No Data	No Data	No Data	No Data		[Master Protein] DnaJ heat shock amino-terminal domain protein	Medicago truncatula GN=MTR_8g037810 PE=4 SV=1	Not found	Not found	Found	Found
102	5	1	1	1	B7FHS3	NUC	No Data	P:protein folding	GO:0051082	No Data	F:unfolded protein binding		[Master Protein] DnaJ heat shock family protein	Medicago truncatula GN=MTR_4g078850 PE=2 SV=1	Not found	Not found	1 replicate	Not found
2689	14	5	5	15	G7IRG5	NUC	No Data	P:protein folding P:response to heat	GO:0005524 GO:0031072 GO:0046872 GO:0051082	23.3 15 15.2 15.3	F:ATP binding F:heat shock protein binding F:metal ion binding F:unfolded protein binding		[Master Protein] DnaJ-class molecular chaperone	Medicago truncatula GN=MTR_2g087660 PE=3 SV=1	2 replicates	2 replicates	Found	Found
3018	1	1	1	5	A0A072UI93	NUC	C:nucleus	P:regulation of transcription, DNA-templated	GO:0003677	28.1	F:DNA binding		[Master Protein] Dof zinc finger DOF5.2-like protein	Medicago truncatula GN=MTR_6g027450 PE=4 SV=1	Not found	2 replicates	2 replicates	Found
609	2	3	4	13	A0A072UL06	MIT	C:endoplasmic reticulum membrane C:integral component of membrane	P:protein N-linked glycosylation via asparagine	GO:0016757	16.8.1.12 26.2 29.7	F:transferase activity, transferring glycosyl groups		[Master Protein] Dolichyl-diphosphooligosaccharide--protein glycosyltransferase 48 kDa subunit	Medicago truncatula GN=MTR_4g069240 PE=3 SV=1	Not found	Not found	Found	Found
1355	3	3	3	5	G7I373	MIT	C:endoplasmic reticulum membrane C:integral component of membrane	P:protein glycosylation	GO:0004579	No Data	F:dolichyl-diphosphooligosaccharide-protein glycotransferase activity		[Master Protein] Dolichyl-diphosphooligosaccharide--protein glycosyltransferase subunit 1	Medicago truncatula GN=MTR_1g094870 PE=3 SV=2	Not found	Not found	Found	Found
1933	3	3	3	6	I3T953	NUC	C:cytosol C:nucleus	P:DNA repair P:programmed cell death	GO:0003684	28.2	F:damaged DNA binding		[Master Protein] Double-stranded DNA-binding-like protein	Medicago truncatula GN=MTR_4g094580 PE=2 SV=1	Not found	Not found	Found	Found
1887	2	3	3	8	A0A072V0V9	NUC	No Data	No Data	No Data	No Data	No Data		[Master Protein] DPP6 amino-terminal domain protein	Medicago truncatula GN=MTR_3g088425 PE=4 SV=1	Not found	Not found	Found	Found
2008	3	1	1	1	G7IMF2	PLA	C:integral component of membrane	No Data	GO:0005524 GO:0016887	23.3 34.1	F:ATP binding F:ATPase activity		[Master Protein] Drug resistance transporter-like ABC domain protein	Medicago truncatula GN=MTR_2g102640 PE=3 SV=2	Not found	Not found	1 replicate	Not found
2868	3	2	2	2	G7INA2	END	No Data	No Data	No Data	No Data	No Data		[Master Protein] DUF1682 family protein	Medicago truncatula GN=MTR_2g005930 PE=4 SV=2	Not found	2 replicates	1 replicate	2 replicates
768	3	1	1	1	G7JVD2	NUC	No Data	P:RNA splicing	No Data	No Data	No Data		[Master Protein] DUF1777 family protein	Medicago truncatula GN=MTR_4g127860 PE=4 SV=1	Not found	Found	2 replicates	2 replicates
2784	1	1	1	3	A0A072TSL0	PLA	No Data	No Data	No Data	No Data	No Data		[Master Protein] DUF239 domain protein	Medicago truncatula GN=MTR_8g069750 PE=4 SV=1	Not found	Not found	Found	Found
1931	1	1	1	1	G7IMU4	CYT	No Data	No Data	No Data	No Data	No Data		[Master Protein] DUF295 family protein	Medicago truncatula GN=MTR_2g034630 PE=4 SV=1	Not found	Not found	Found	2 replicates
11	6	2	3	11	A0A072TIU5	NUC	No Data	No Data	No Data	No Data	No Data		[Master Protein] DUF3411 domain protein	Medicago truncatula GN=MTR_0013s0150 PE=4 SV=1	Not found	Not found	Found	Found
1160	1	1	1	21	G7J6W2	MIT	No Data	No Data	No Data	No Data	No Data		[Master Protein] DUF4283 domain protein	Medicago truncatula GN=MTR_3g091430 PE=4 SV=2	2 replicates	Found	Found	Found
2244	2	7	7	28	G7L0J4	PLA	C:integral component of membrane	No Data	No Data	No Data	No Data		[Master Protein] DUF639 family protein	Medicago truncatula GN=MTR_7g086350 PE=4 SV=2	Not found	Not found	Found	Found
2346	15	5	6	36	A0A072TU53	CYT	No Data	No Data	No Data	No Data	No Data		[Master Protein] DUF642 family protein	Medicago truncatula GN=MTR_0045s0110 PE=4 SV=1	Not found	Not found	Found	Found
1203	1	1	1	1	E0VUM3	NUC	No Data	No Data	No Data	No Data	No Data	lj_descr	[Master Protein] E0VUM3 E0VUM3_PEDHC Serologically defined colon cancer antigen, putative O,45.16,3e-18,DUF3441,Protein of unknown function DUF3441; DUF814,Domain of unknown function DUF814; zf-CCHC,Zinc ,CUFF.59624.1		Not found	Not found	Found	2 replicates
1360	5	11	24	92	G7KVS0	NUC	No Data	P:tricarboxylic acid cycle	GO:0004591 GO:0030976	8.1.5	F:oxoglutarate dehydrogenase (succinyl-transferring) activity F:thiamine pyrophosphate binding		[Master Protein] E1 subunit-like 2-oxoglutarate dehydrogenase	Medicago truncatula GN=MTR_7g023770 PE=4 SV=2	Not found	Found	Found	Found
2687	1	1	1	2	E1ZSA8	MIT	No Data	No Data	GO:0016872	No Data	F:intramolecular lyase activity	lj_descr	[Master Protein] E1ZSA8 E1ZSA8_CHLVA Putative uncharacterized protein	Chlorella variabil,35.02,8e-19,Chalcone,Chalcone isomerase; Chalcone isomerase,Chalcone isomerase; seg,NULL,CUFF.32354.1	Not found	Not found	Found	Found
1054	1	5	11	18	G7JYH3	NUC	No Data	No Data	GO:0016874 GO:0004842	29.5.11.3 29.5.11.4.1 29.5.11.4.2 29.5.11.4.3.1 29.5.11.4.3.2 29.5.11.4.3.4 29.5.11.4.4 29.5.11.4.5.1	F:ligase activity F:ubiquitin-protein transferase activity		[Master Protein] E3 ubiquitin-protein ligase UPL1-like protein	Medicago truncatula GN=MTR_5g066710 PE=4 SV=1	Not found	Not found	Found	Found
297	4	1	2	10	E5L932	NUC	No Data	No Data	GO:0003723	27.4	F:RNA binding	lj_descr	[Master Protein] E5L932 E5L932_9ROSA Putative glycine-rich RNA-binding protein 1	Malus h,91.86,2e-40,RNA-binding domain, RBD,NULL; RRM,RNA recognition motif domain; FAMILY NOT NAMED,NULL; RRM_1,RNA rec,CUFF.28857.2	2 replicates	2 replicates	Found	Found
391	2	1	3	4	E9BZ66	PLA	C:vacuolar proton-transporting V-type ATPase, V1 domain	P:ATP hydrolysis coupled proton transport P:ubiquitin-dependent protein catabolic process	GO:0046961 GO:0036459	1.1.4 34.1.1	F:proton-transporting ATPase activity, rotational mechanism F:ubiquitinyl hydrolase activity	lj_descr	[Master Protein] E9BZ66 E9BZ66_CAPO3 Vacuolar proton pump subunit H	Capsaspora owczarzaki (strain ATCC 30864) G,33.96,0.00000000003,ARM repeat,Armadillo-type fold; V-TYPE PROTON ATPASE SUBUNIT H,NULL; V-TYPE PROTON ATPASE SUBUNIT H,,NODE_40529_length_590_cov_184.867798.path2.1	Not found	Not found	1 replicate	Not found
1994	1	2	2	5	E9IEB0	NUC	No Data	P:protein folding	GO:0051082	No Data	F:unfolded protein binding	lj_descr	[Master Protein] E9IEB0 E9IEB0_SOLIN Putative uncharacterized protein (Fragment)	Solenop,48.51,0.000000000000007,Chaperone J-domain,Heat shock protein DnaJ, N-terminal; HSP40/DnaJ peptide-binding domain,HSP40/DnaJ,CUFF.33491.1	Not found	Found	Found	Found
808	7	3	15	50	E9RGY2	MIT	C:cytoplasm	P:protein catabolic process	GO:0005524 GO:0016787	23.3	F:ATP binding F:hydrolase activity	lj_descr	[Master Protein] E9RGY2 E9RGY2_SOPFL Regulatory particle triple-A ATPase 2	Sophora flavescens GN=RPT2 PE=2 SV=1,99.55,0,26S PROTEASE REGULATORY SUBUNIT 4,NULL; 26S PROTEASE REGULATORY SUBUNIT,NULL; no description,NULL; 2,CUFF.32615.1	2 replicates	Not found	Found	Found
1937	5	1	1	1	G7KY76	CSK	No Data	No Data	GO:0005509	No Data	F:calcium ion binding		[Master Protein] EF hand calcium-binding family protein	Medicago truncatula GN=MTR_7g074020 PE=4 SV=1	Not found	Not found	1 replicate	Not found
604	4	1	1	1	A0A072VM69	MIT	No Data	No Data	GO:0009055	1.1.5 26.10	F:electron transfer activity		[Master Protein] Electron transfer flavoprotein subunit beta	Medicago truncatula GN=MTR_1g074170 PE=4 SV=1	Not found	Not found	1 replicate	2 replicates
1767	14	1	13	189	V7C335	CYT	C:cytoplasm	No Data	GO:0005525 GO:0003924 GO:0003746	30.5 29.2.4	F:GTP binding F:GTPase activity F:translation elongation factor activity		[Master Protein] Elongation factor 1-alpha	Phaseolus vulgaris GN=PHAVU_004G075100g PE=3 SV=1	Not found	Not found	1 replicate	Not found
491	11	4	9	45	A0A072V9M3	NUC	C:eukaryotic translation elongation factor 1 complex	No Data	GO:0003746	29.2.4	F:translation elongation factor activity		[Master Protein] Elongation factor 1-beta	Medicago truncatula GN=MTR_2g461200 PE=3 SV=1	Found	Found	Found	Found
1356	3	5	5	10	G7JHS5	NUC	No Data	No Data	GO:0005525 GO:0003924 GO:0003746	30.5 29.2.4	F:GTP binding F:GTPase activity F:translation elongation factor activity		[Master Protein] Elongation factor EF-Tu-like protein	Medicago truncatula GN=MTR_4g116430 PE=4 SV=2	2 replicates	Not found	Found	Found
631	1	3	3	4	G7KY52	PLA	C:chloroplast stroma	No Data	GO:0003746	29.2.4	F:translation elongation factor activity		[Master Protein] Elongation factor P (EF-P), putative	Medicago truncatula GN=MTR_7g073250 PE=3 SV=1	2 replicates	Found	1 replicate	Found
2297	4	3	9	43	V7CYM1	MIT	C:intracellular	No Data	GO:0005525 GO:0003924 GO:0003746	30.5 29.2.4	F:GTP binding F:GTPase activity F:translation elongation factor activity		[Master Protein] Elongation factor Tu	Phaseolus vulgaris GN=PHAVU_001G148200g PE=3 SV=1	Found	Found	Found	Found
1405	2	13	14	284	Q2Q4Y5	PLA	No Data	No Data	No Data	No Data	No Data		[Master Protein] Em6	Medicago truncatula GN=MTR_4g016960 PE=2 SV=1	Found	Found	Found	Found
1297	3	4	4	16	G7K0K7	EXC	C:endoplasmic reticulum membrane C:integral component of membrane	No Data	No Data	No Data	No Data		[Master Protein] Emp24/gp25L/p24 family protein	Medicago truncatula GN=MTR_5g098250 PE=2 SV=1	Not found	Not found	Found	Found
2023	3	2	2	4	G7I838	PLA	No Data	P:carbohydrate metabolic process	GO:0033947	No Data	F:mannosylglycoprotein endo-beta-mannosidase activity		[Master Protein] Endo-beta-mannosidase-like mannosylglycoprotein	Medicago truncatula GN=MTR_1g082890 PE=4 SV=2	Not found	Not found	2 replicates	Found
2654	26	2	4	12	Q2HSS5	PLA	C:integral component of membrane	P:cellulose catabolic process	GO:0008810 GO:0016740	23.3.1.2	F:cellulase activity F:transferase activity		[Master Protein] Endoglucanase	Medicago truncatula GN=MTR_2g028480 PE=3 SV=1	2 replicates	Not found	Found	Found
1489	2	1	1	23	G7ISM5	NUC	No Data	No Data	No Data	No Data	No Data		[Master Protein] Enhancer of mRNA-decapping-like protein	Medicago truncatula GN=MTR_2g027690 PE=4 SV=2	2 replicates	2 replicates	Found	Found
2236	8	3	3	5	G7J2K6	NUC	C:integral component of membrane	No Data	No Data	No Data	No Data		[Master Protein] Enoyl-(Acyl carrier) reductase	Medicago truncatula GN=MTR_3g086210 PE=3 SV=1	Not found	Not found	Found	Found
1690	3	1	5	19	A0A072TZC5	CYT	No Data	No Data	No Data	No Data	No Data		[Master Protein] Enoyl-acyl-carrier reductase	Medicago truncatula GN=MTR_7g053290 PE=4 SV=1	Not found	Not found	1 replicate	Not found
527	5	2	2	8	A0A072V220	NUC	C:intracellular	P:intracellular protein transport	No Data	No Data	No Data		[Master Protein] ENTH/VHS/GAT family protein	Medicago truncatula GN=MTR_3g088805 PE=4 SV=1	Not found	Not found	Found	Found
3019	23	1	6	23	A2Q320	NUC	No Data	No Data	GO:0016787	No Data	F:hydrolase activity		[Master Protein] Epoxide hydrolase	Medicago truncatula GN=MTR_7g113020 PE=4 SV=1	Not found	Not found	Found	2 replicates
2702	3	3	5	10	A0A072VCC4	CYT	No Data	No Data	GO:0016787	No Data	F:hydrolase activity		[Master Protein] Epoxide hydrolase-like protein	Medicago truncatula GN=MTR_2g090240 PE=4 SV=1	Not found	Not found	Found	Found
3277	1	1	1	1	A0A072TIZ8	PLA	C:integral component of membrane	No Data	GO:0005337	No Data	F:nucleoside transmembrane transporter activity		[Master Protein] Equilibrative nucleoside transporter 6	Medicago truncatula GN=MTR_0008s0170 PE=4 SV=1	Not found	Not found	Found	2 replicates
1823	4	2	2	5	I3SDS4	NUC	C:endoplasmic reticulum C:integral component of membrane	P:protein retention in ER lumen	GO:0046923	No Data	F:ER retention sequence binding		[Master Protein] ER lumen protein retaining receptor-like protein	Medicago truncatula GN=MTR_4g075550 PE=2 SV=1	Not found	2 replicates	Found	Found
3206	5	2	2	5	G7I684	NUC	C:integral component of membrane	No Data	No Data	No Data	No Data		[Master Protein] ER membrane protein complex subunit 3	Medicago truncatula GN=MTR_1g079890 PE=2 SV=1	Not found	Not found	Found	2 replicates
1720	3	8	8	15	A0A072V2Z0	NUC	C:ER membrane protein complex	No Data	No Data	No Data	No Data		[Master Protein] ER membrane protein complex subunit-like protein	Medicago truncatula GN=MTR_3g110140 PE=4 SV=1	Not found	Not found	Found	Found
1287	6	1	1	1	G7KRL1	NUC	No Data	No Data	No Data	No Data	No Data		[Master Protein] ER membrane protein complex subunit-like protein, putative	Medicago truncatula GN=MTR_7g080350 PE=4 SV=1	Not found	Not found	2 replicates	1 replicate
2963	3	3	3	8	A0A072U5I5	CYT	C:membrane C:plant-type cell wall	P:response to karrikin	GO:0004190	No Data	F:aspartic-type endopeptidase activity		[Master Protein] Eukaryotic aspartyl protease family protein	Medicago truncatula GN=MTR_7g117430 PE=3 SV=1	2 replicates	Found	Found	Found
3008	3	9	9	22	G7KRJ1	NUC	No Data	No Data	GO:0003743	29.2.3	F:translation initiation factor activity		[Master Protein] Eukaryotic translation initiation factor	Medicago truncatula GN=MTR_7g080110 PE=4 SV=1	Not found	2 replicates	Found	Found
1086	4	4	8	18	G7IJ99	PLA	C:integral component of membrane	No Data	GO:0005525 GO:0003924 GO:0003743	30.5 29.2.3	F:GTP binding F:GTPase activity F:translation initiation factor activity		[Master Protein] Eukaryotic translation initiation factor 2 EIF2-gamma-II	Medicago truncatula GN=MTR_2g069440 PE=4 SV=1	Not found	Not found	Found	Found
830	8	3	5	10	A0A072UZG4	CYT	No Data	No Data	GO:0003743	29.2.3	F:translation initiation factor activity		[Master Protein] Eukaryotic translation initiation factor 2 subunit beta	Medicago truncatula GN=MTR_3g467620 PE=4 SV=1	2 replicates	Found	Found	Found
913	3	2	9	30	V7CZ62	NUC	C:eukaryotic 43S preinitiation complex C:eukaryotic 48S preinitiation complex C:eukaryotic translation initiation factor 3 complex	P:formation of translation preinitiation complex P:regulation of translational initiation	GO:0003743	29.2.3	F:translation initiation factor activity		[Master Protein] Eukaryotic translation initiation factor 3 subunit A	Phaseolus vulgaris GN=PHAVU_001G169900g PE=3 SV=1	Found	Found	Found	Found
3011	3	4	12	41	G7J950	CSK	C:eukaryotic 43S preinitiation complex C:eukaryotic 48S preinitiation complex C:eukaryotic translation initiation factor 3 complex	P:formation of translation preinitiation complex P:regulation of translational initiation	GO:0003743 GO:0031369	29.2.3	F:translation initiation factor activity F:translation initiation factor binding		[Master Protein] Eukaryotic translation initiation factor 3 subunit B	Medicago truncatula GN=MTR_3g105430 PE=3 SV=2	Not found	Not found	Found	Found
2778	3	2	11	27	G7I5V8	NUC	C:eukaryotic 43S preinitiation complex C:eukaryotic 48S preinitiation complex C:eukaryotic translation initiation factor 3 complex	P:formation of translation preinitiation complex P:regulation of translational initiation	GO:0003743 GO:0031369	29.2.3	F:translation initiation factor activity F:translation initiation factor binding		[Master Protein] Eukaryotic translation initiation factor 3 subunit C	Medicago truncatula GN=MTR_1g023190 PE=3 SV=2	Not found	Not found	Found	Not found
488	3	3	8	20	A0A072U5R5	NUC	C:eukaryotic 43S preinitiation complex C:eukaryotic 48S preinitiation complex C:eukaryotic translation initiation factor 3 complex	P:cap-dependent translational initiation P:formation of cytoplasmic translation initiation complex	GO:0098808 GO:0003743	29.2.3	F:mRNA cap binding F:translation initiation factor activity		[Master Protein] Eukaryotic translation initiation factor 3 subunit D	Medicago truncatula GN=MTR_7g111950 PE=3 SV=1	Not found	Not found	Found	Found
3181	6	2	10	27	V7BI41	NUC	C:eukaryotic 43S preinitiation complex C:eukaryotic 48S preinitiation complex C:eukaryotic translation initiation factor 3 complex	P:formation of translation preinitiation complex P:regulation of translational initiation	GO:0003743	29.2.3	F:translation initiation factor activity		[Master Protein] Eukaryotic translation initiation factor 3 subunit E	Phaseolus vulgaris GN=PHAVU_007G250100g PE=3 SV=1	Not found	Not found	Found	2 replicates
485	5	5	5	22	B7FK44	NUC	C:eukaryotic 43S preinitiation complex C:eukaryotic 48S preinitiation complex C:eukaryotic translation initiation factor 3 complex	P:formation of translation preinitiation complex P:regulation of translational initiation	GO:0003743	29.2.3	F:translation initiation factor activity		[Master Protein] Eukaryotic translation initiation factor 3 subunit F	Medicago truncatula GN=MTR_3g070190 PE=2 SV=1	Not found	2 replicates	Found	Found
1538	8	5	5	26	G7LE61	NUC	C:eukaryotic 43S preinitiation complex C:eukaryotic 48S preinitiation complex C:eukaryotic translation initiation factor 3 complex	P:formation of translation preinitiation complex P:regulation of translational initiation	GO:0003743	29.2.3	F:translation initiation factor activity		[Master Protein] Eukaryotic translation initiation factor 3 subunit G	Medicago truncatula GN=MTR_8g107310 PE=3 SV=1	Found	Found	Found	Found
1318	2	3	7	27	A2Q5B8	NUC	C:cytosol C:eukaryotic 43S preinitiation complex C:eukaryotic 48S preinitiation complex C:eukaryotic translation initiation factor 3 complex C:polysomal ribosome	P:formation of translation preinitiation complex P:positive regulation of translational initiation P:response to abscisic acid P:response to auxin P:response to glucose P:response to maltose P:response to sucrose	GO:0003743	29.2.3	F:translation initiation factor activity		[Master Protein] Eukaryotic translation initiation factor 3 subunit H	Medicago truncatula GN=MTR_7g021870 PE=3 SV=1	Not found	Not found	Found	Found
3006	3	8	8	20	Q94KS2	NUC	C:eukaryotic 43S preinitiation complex C:eukaryotic 48S preinitiation complex C:eukaryotic translation initiation factor 3 complex	P:formation of translation preinitiation complex P:regulation of translational initiation	GO:0003743	29.2.3	F:translation initiation factor activity		[Master Protein] Eukaryotic translation initiation factor 3 subunit I	Phaseolus vulgaris GN=PHAVU_002G070400g PE=2 SV=1	2 replicates	Found	Found	Found
1913	2	1	1	1	I3SKP6	NUC	C:eukaryotic 43S preinitiation complex C:eukaryotic 48S preinitiation complex C:eukaryotic translation initiation factor 3 complex	P:formation of translation preinitiation complex P:regulation of translational initiation	GO:0003743	29.2.3	F:translation initiation factor activity		[Master Protein] Eukaryotic translation initiation factor 3 subunit J	Medicago truncatula GN=MTR_6g478160 PE=2 SV=1	Not found	Not found	2 replicates	1 replicate
2938	2	1	2	8	I3SP58	CYT	C:eukaryotic 43S preinitiation complex C:eukaryotic 48S preinitiation complex C:eukaryotic translation initiation factor 3 complex	P:formation of translation preinitiation complex P:regulation of translational initiation	GO:0043022 GO:0003743	29.2.3	F:ribosome binding F:translation initiation factor activity		[Master Protein] Eukaryotic translation initiation factor 3 subunit K	Lotus japonicus PE=2 SV=1	Not found	Not found	Found	Found
2292	5	7	7	23	G7ZWE0	PLA	C:eukaryotic 43S preinitiation complex C:eukaryotic 48S preinitiation complex C:eukaryotic translation initiation factor 3 complex	P:formation of translation preinitiation complex P:regulation of translational initiation	GO:0003743	29.2.3	F:translation initiation factor activity		[Master Protein] Eukaryotic translation initiation factor 3 subunit L	Medicago truncatula GN=MTR_3g110068 PE=3 SV=1	2 replicates	2 replicates	Found	Found
2936	2	3	6	14	A0A072U6R5	CYT	C:eukaryotic 43S preinitiation complex C:eukaryotic 48S preinitiation complex C:eukaryotic translation initiation factor 3 complex, eIF3m	P:formation of cytoplasmic translation initiation complex	GO:0003743	29.2.3	F:translation initiation factor activity		[Master Protein] Eukaryotic translation initiation factor 3 subunit M	Medicago truncatula GN=MTR_6g015395 PE=3 SV=1	Not found	Not found	Found	Found
1681	1	1	1	1	G7I6M4	NUC	C:cytoplasm	No Data	GO:0003743	29.2.3	F:translation initiation factor activity		[Master Protein] Eukaryotic translation initiation factor 4E	Medicago truncatula GN=MTR_1g045130 PE=2 SV=1	Not found	Not found	Found	2 replicates
1835	16	4	9	44	B7FMA6	NUC	No Data	P:positive regulation of translational elongation P:positive regulation of translational termination P:translational frameshifting	GO:0043022 GO:0003746 GO:0003743	29.2.4 29.2.3	F:ribosome binding F:translation elongation factor activity F:translation initiation factor activity		[Master Protein] Eukaryotic translation initiation factor 5A	Medicago truncatula GN=MTR_4g109130 PE=2 SV=1	Not found	Not found	Found	Found
1773	11	5	5	24	B7FH36	MIT	C:cytosol C:nucleolus	P:cellular response to abscisic acid stimulus P:embryo development ending in seed dormancy P:mature ribosome assembly P:ribosomal large subunit biogenesis	GO:0043023 GO:0043022 GO:0003743	29.2.3	F:ribosomal large subunit binding F:ribosome binding F:translation initiation factor activity		[Master Protein] Eukaryotic translation initiation factor 6	Medicago truncatula GN=EIF6 PE=2 SV=1	2 replicates	2 replicates	Found	Found
1938	2	1	1	2	G7JKR1	NUC	No Data	No Data	GO:0003743	29.2.3	F:translation initiation factor activity		[Master Protein] Eukaryotic translation initiation factor SUI1-like protein	Medicago truncatula GN=MTR_4g030200 PE=4 SV=1	Not found	Not found	Found	2 replicates
1100	6	2	2	2	G7KQ66	CYT	No Data	No Data	GO:0003723	27.4	F:RNA binding		[Master Protein] Evolutionarily carboxy-terminal region protein	Medicago truncatula GN=MTR_6g032970 PE=4 SV=1	2 replicates	Found	Found	2 replicates
2039	3	1	1	1	A0A072VJG7	NUC	C:exocyst	P:exocytosis	No Data	No Data	No Data		[Master Protein] Exocyst subunit exo70 family protein	Medicago truncatula GN=MTR_1g057560 PE=4 SV=1	Not found	Not found	Found	2 replicates
210	4	1	1	1	A0A072VFU8	NUC	No Data	P:protein glycosylation	GO:0016757	16.8.1.12 26.2 29.7	F:transferase activity, transferring glycosyl groups		[Master Protein] Exostosin family protein	Medicago truncatula GN=MTR_1g029350 PE=4 SV=1	Not found	Not found	Found	Found
1827	14	1	1	1	A0A072U0G9	EXC	C:cell wall C:extracellular region C:membrane	P:plant-type cell wall organization	No Data	No Data	No Data		[Master Protein] Expansin-A1-like protein	Medicago truncatula GN=MTR_7g061720 PE=4 SV=1	Not found	Not found	Found	2 replicates
206	6	7	12	37	A0A072UU27	MIT	C:proton-transporting ATP synthase complex, catalytic core F(1)	P:ATP synthesis coupled proton transport	GO:0046933	9.9	F:proton-transporting ATP synthase activity, rotational mechanism		[Master Protein] F0F1 ATP synthase subunit gamma	Medicago truncatula GN=MTR_4g129790 PE=3 SV=1	1 replicate	Not found	Found	Found
317	5	2	3	29	I3SDG7	MIT	C:chloroplast C:mitochondrial proton-transporting ATP synthase complex C:plasma membrane	P:ATP synthesis coupled proton transport	GO:0050897 GO:0046933 GO:0008270	9.9	F:cobalt ion binding F:proton-transporting ATP synthase activity, rotational mechanism F:zinc ion binding		[Master Protein] F0F1-type ATP synthase, delta subunit	Medicago truncatula GN=MTR_3g028730 PE=2 SV=1	Not found	Not found	Found	Found
3146	2	4	4	26	G7LCJ4	MIT	C:proton-transporting ATP synthase complex, catalytic core F(1)	P:ATP synthesis coupled proton transport	GO:0046933	9.9	F:proton-transporting ATP synthase activity, rotational mechanism		[Master Protein] F0F1-type ATP synthase, epsilon subunit	Medicago truncatula GN=MTR_8g008870 PE=3 SV=1	Found	Found	Found	Found
929	2	2	2	10	G7ZYS9	MIT	No Data	No Data	No Data	No Data	No Data		[Master Protein] F1F0-ATPase inhibitor protein	Medicago truncatula GN=MTR_1g111840 PE=2 SV=1	Not found	Not found	Found	Found
2733	1	1	1	2	F2CYX2	CYT	C:integral component of membrane	No Data	No Data	No Data	No Data	lj_descr	[Master Protein] F2CYX2 F2CYX2_HORVD Predicted protein (Fragment)	Hordeum vulgare var. distichum PE=2 SV=1,42.28,4e-17,WD40,WD40 repeat; no description,WD40/YVTN repeat-like-containing domain; WD_REPEATS_REGION,WD40-rep,gene.g56951.t1.1	2 replicates	2 replicates	2 replicates	Not found
1039	7	5	5	11	F2E038	MIT	No Data	No Data	No Data	No Data	No Data	lj_descr	[Master Protein] F2E038 F2E038_HORVD Predicted protein (Fragment)	Hordeum vulgare var. distichum PE=2 SV=1,68.85,1e-17,coiled-coil,NULL,CUFF.45381.1	Not found	Not found	Found	Found
1178	1	1	1	2	F2VPS5	NUC	No Data	P:response to stress	No Data	No Data	No Data	lj_descr	[Master Protein] F2VPS5 F2VPS5_SOLNI Universal stress protein A-like protein (Fragment)	Solanum nigrum GN=USPAL,80.39,1e-17,no description,Rossmann-like alpha/beta/alpha sandwich fold; UNVRSLSTRESS,Universal stress protein A,CUFF.35844.1	Not found	Not found	Found	2 replicates
1859	1	1	1	1	F4WWA3	NUC	No Data	No Data	No Data	No Data	No Data	lj_descr	[Master Protein] F4WWA3 F4WWA3_ACREC Protein C20orf11	Acromyrmex echinatior GN=G5I_10218 PE=4 SV=1,36.2,5e-19,C-terminal to LisH motif.,CTLH, C-terminal LisH motif; CT11-RanBPM,CRA domain; RAN BINDING PROTEIN 9,NODE_29871_length_975_cov_45.341537.path1.1	Not found	Not found	1 replicate	Not found
1854	3	2	10	90	F5B9G0	CYT	No Data	P:carbohydrate metabolic process P:malate metabolic process P:tricarboxylic acid cycle	GO:0030060	No Data	F:L-malate dehydrogenase activity	lj_descr	[Master Protein] F5B9G0 F5B9G0_LUPAN Malate dehydrogenase	Lupinus angustifolius GN=MDH1 PE=2 SV=1,94.88,0,seg,NULL; Ldh_1_C,Lactate/malate dehydrogenase, C-terminal; Ldh_1_N,Lactate/malate dehydrogenase, N-,CUFF.54965.1	Found	Found	Found	Found
946	1	1	1	1	F6GVK1	NUC	No Data	No Data	No Data	No Data	No Data	lj_descr	[Master Protein] F6GVK1 F6GVK1_VITVI Putative uncharacterized protein	Vitis vinifera GN=,47.52,4e-18,seg,NULL,CUFF.46549.1	Not found	Not found	1 replicate	Not found
1779	10	1	5	20	F6GY49	CYT	C:cytosolic large ribosomal subunit	P:ribosomal large subunit assembly P:translation	GO:0003723 GO:0003735	27.4	F:RNA binding F:structural constituent of ribosome	lj_descr	[Master Protein] F6GY49 F6GY49_VITVI Putative uncharacterized protein	Vitis vinifera GN=,88.95,0,no description,NULL; seg,NULL; RIBOSOMAL_L3,Ribosomal protein L3, conserved site; 60S RIBOSOMAL PROT,CUFF.46849.1	Not found	Not found	2 replicates	2 replicates
246	6	2	3	9	F6H3Q4	CYT	No Data	No Data	No Data	No Data	No Data	lj_descr	[Master Protein] F6H3Q4 F6H3Q4_VITVI Putative uncharacterized protein	Vitis vinifera GN=,28.39,0.22,no description,NULL; HSP20-like chaperones,HSP20-like chaperone; HSP20,Alpha crystallin/Hsp20 domain,CUFF.3716.1	Found	Not found	Found	2 replicates
1270	1	1	1	9	F6H856	MIT	C:integral component of membrane	No Data	GO:0005524 GO:0030247 GO:0004672	23.3 10.5.1 29.4.1	F:ATP binding F:polysaccharide binding F:protein kinase activity	lj_descr	[Master Protein] F6H856 F6H856_VITVI Putative uncharacterized protein	Vitis vinifera GN=,32.96,2e-18,seg,NULL,CUFF.18238.2	2 replicates	Found	Found	Found
629	2	1	1	1	F6HBY3	CYT	C:cytoplasm	No Data	GO:0008239	No Data	F:dipeptidyl-peptidase activity	lj_descr	[Master Protein] F6HBY3 F6HBY3_VITVI Putative uncharacterized protein	Vitis vinifera GN=,78.99,0,seg,NULL; NUDIX,NUDIX hydrolase domain; Peptidase_M49,NULL; Nudix,NUDIX hydrolase domain-like; no de,CUFF.59105.1	Not found	Not found	1 replicate	Not found
267	3	6	36	182	F6HCU9	END	No Data	P:protein folding P:response to stress	GO:0005524 GO:0051082	23.3	F:ATP binding F:unfolded protein binding	lj_descr	[Master Protein] F6HCU9 F6HCU9_VITVI Putative uncharacterized protein	Vitis vinifera GN=,94.28,0,HEAT SHOCK PROTEIN 90,Heat shock protein Hsp90; no description,ATPase-like, ATP-binding domain; HSP9,CUFF.40013.1	2 replicates	2 replicates	Found	Found
1322	1	1	1	3	F6HSQ4	NUC	No Data	No Data	No Data	No Data	No Data	lj_descr	[Master Protein] F6HSQ4 F6HSQ4_VITVI Putative uncharacterized protein	Vitis vinifera GN=,72.69,0,HEAT_REPEAT,HEAT, type 2; LISH,LisH dimerisation motif; ARM repeat,Armadillo-type fold; Lissencephal,CUFF.30304.2	2 replicates	Found	2 replicates	Found
1660	1	1	1	2	F6XG27	NUC	No Data	No Data	GO:0003677	28.1	F:DNA binding	lj_descr	[Master Protein] F6XG27 F6XG27_CALJA Uncharacterized protein	Callithrix jacchus PE=4 SV=,40.62,8.9,seg,NULL,CUFF.60801.1	Not found	Not found	1 replicate	1 replicate
1110	5	4	4	11	F9W2W3	NUC	No Data	P:glycogen biosynthetic process	GO:0003844 GO:0043169 GO:0004553	2.1.2.3 10.6.1 10.6.2 26.3 26.4	F:1,4-alpha-glucan branching enzyme activity F:cation binding F:hydrolase activity, hydrolyzing O-glycosyl compounds	lj_descr	[Master Protein] F9W2W3 F9W2W3_SOYBN Alpha-amylase	Glycine max GN=AMY1 PE=4 SV=1,86.36,0,no description,Immunoglobulin-like fold; no description,Glycoside hydrolase, catalytic domain; no de,CUFF.28875.1	Not found	Not found	Found	Found
2217	1	1	1	1	A0A072V059	NUC	No Data	No Data	GO:0016491	21.99	F:oxidoreductase activity		[Master Protein] FAD-dependent oxidoreductase	Medicago truncatula GN=MTR_4g094962 PE=4 SV=1	Not found	Not found	2 replicates	Not found
728	8	5	5	14	Q2HTY1	NUC	No Data	No Data	GO:0005509 GO:0016491	21.99	F:calcium ion binding F:oxidoreductase activity		[Master Protein] FAD-dependent pyridine nucleotide-disulphide oxidoreductase; Calcium-binding EF-hand	Medicago truncatula GN=MTR_4g091240 PE=4 SV=1	Not found	Not found	Found	Found
3230	3	4	4	6	A0A072VMS3	NUC	No Data	No Data	No Data	No Data	No Data		[Master Protein] FAS-associated factor 2-B-like protein	Medicago truncatula GN=MTR_1g077740 PE=4 SV=1	Not found	Not found	Found	Found
1490	2	1	1	4	G7ZZJ9	NUC	No Data	No Data	No Data	No Data	No Data		[Master Protein] F-box protein interaction domain protein	Medicago truncatula GN=MTR_1g068875 PE=4 SV=1	Not found	Not found	1 replicate	Not found
1004	3	1	1	1	G7IDX0	NUC	No Data	No Data	No Data	No Data	No Data		[Master Protein] F-box-like protein	Medicago truncatula GN=MTR_1g099490 PE=4 SV=1	Not found	Not found	Found	2 replicates
3254	1	1	1	3	G7KGA4	MIT	C:integral component of membrane	No Data	No Data	No Data	No Data		[Master Protein] FG-GAP repeat protein	Medicago truncatula GN=MTR_5g021150 PE=4 SV=2	Not found	2 replicates	Found	Found
2982	4	2	4	12	D2DFB1	CYT	No Data	No Data	GO:0046872 GO:0045486	15 15.2 15.3 16.8.3.2	F:metal ion binding F:naringenin 3-dioxygenase activity		[Master Protein] Flavanone-3-hydroxylase	Medicago truncatula GN=MTR_8g075890 PE=2 SV=1	Not found	Not found	Found	Found
2000	9	2	10	46	A0A072UGE8	MIT	C:mitochondrion	P:formate catabolic process	GO:0008863 GO:0051287 GO:0016616	1.2.6 25.10	F:formate dehydrogenase (NAD+) activity F:NAD binding F:oxidoreductase activity, acting on the CH-OH group of donors, NAD or NADP as acceptor		[Master Protein] Formate dehydrogenase, mitochondrial	Medicago truncatula GN=MTR_6g007170 PE=3 SV=1	Not found	Not found	Found	Found
2380	3	3	11	46	G7IF30	NUC	No Data	No Data	GO:0005524 GO:0004329	23.3 25.2	F:ATP binding F:formate-tetrahydrofolate ligase activity		[Master Protein] Formate-tetrahydrofolate ligase	Medicago truncatula GN=MTR_1g116140 PE=3 SV=2	Found	2 replicates	Found	Found
1036	7	2	2	2	A0A072U1Q8	CYT	No Data	P:carbohydrate metabolic process	GO:0042132	1.3.7 2.1.1.3	F:fructose 1,6-bisphosphate 1-phosphatase activity		[Master Protein] Fructose-1,6-bisphosphatase	Medicago truncatula GN=MTR_7g066120 PE=3 SV=1	Not found	Not found	Found	2 replicates
3194	9	4	7	23	A0A072UJW7	CYT	No Data	P:glycolytic process	GO:0004332	1.3.6 4.7	F:fructose-bisphosphate aldolase activity		[Master Protein] Fructose-bisphosphate aldolase	Medicago truncatula GN=MTR_4g057670 PE=3 SV=1	2 replicates	Not found	Found	Found
1943	1	4	4	23	Q2HT34	NUC	No Data	P:aromatic amino acid family metabolic process	GO:0004334	No Data	F:fumarylacetoacetase activity		[Master Protein] Fumarylacetoacetase	Medicago truncatula GN=MTR_2g025640 PE=4 SV=1	2 replicates	2 replicates	Found	Found
2516	6	4	5	16	G7KWF0	NUC	C:integral component of membrane	P:lipid metabolic process	GO:0004190	No Data	F:aspartic-type endopeptidase activity		[Master Protein] Fungal proteinase A, aspartic proteinase superfamily protein	Medicago truncatula GN=MTR_7g111530 PE=3 SV=2	Not found	2 replicates	Found	Found
1384	4	3	4	16	G0WJI4	NUC	C:cytoplasm	P:isoleucine biosynthetic process P:lysine biosynthetic process via diaminopimelate P:methionine biosynthetic process P:threonine biosynthetic process	GO:0004073 GO:0051287 GO:0050661 GO:0046983	13.1.3.6.1.2	F:aspartate-semialdehyde dehydrogenase activity F:NAD binding F:NADP binding F:protein dimerization activity	lj_descr	[Master Protein] G0WJI4 G0WJI4_SOYBN Aspartate-semialdehyde dehydrogenase 2	Glycine max PE=2 SV=1,90.45,0,Glyceraldehyde-3-phosphate dehydrogenase-like, C-terminal domain,NULL; NAD(P)-binding Rossmann-fold ,CUFF.52355.1	2 replicates	2 replicates	Found	Found
2536	3	1	3	8	G3FIQ0	CYT	No Data	No Data	GO:0046872 GO:0016491	15 15.2 15.3 21.99	F:metal ion binding F:oxidoreductase activity	lj_descr	[Master Protein] G3FIQ0 G3FIQ0_9ROSI F3H	Canarium album GN=F3H PE=2 SV=1,87.26,0,DIOX_N,Non-haem dioxygenase N-terminal domain; 2OG-FeII_Oxy,Oxoglutarate/iron-dependent dioxygenase;,CUFF.42763.1	Not found	Not found	Found	Found
1121	5	4	4	11	G3Q409	CYT	C:prefoldin complex	P:protein folding	GO:0051082	No Data	F:unfolded protein binding	lj_descr	[Master Protein] G3Q409 G3Q409_GASAC Uncharacterized protein	Gasterosteus aculeatus GN=P,45.69,2e-19,coiled-coil,NULL; Prefoldin,Prefoldin; seg,NULL; no description,NULL; SUBFAMILY NOT NAMED,NULL; PREF,CUFF.54025.1	Not found	Not found	Found	Found
325	1	2	2	2	G5DXD8	NUC	No Data	No Data	No Data	No Data	No Data	lj_descr	[Master Protein] G5DXD8 G5DXD8_SILLA Putative uncharacterized protein (Fragment)	Silene ,31.67,4e-18,coiled-coil,NULL; DUF1421,Protein of unknown function DUF1421; seg,NULL; SUBFAMILY NOT NAMED,NULL; F,CUFF.35825.1	2 replicates	Found	Found	Found
759	1	2	2	4	G7I708	CYT	C:cytoplasm	P:arginine biosynthetic process	GO:0003942 GO:0051287 GO:0046983	No Data	F:N-acetyl-gamma-glutamyl-phosphate reductase activity F:NAD binding F:protein dimerization activity	lj_descr	[Master Protein] G7I708 G7I708_MEDTR N-acetyl-gamma-glutamyl-phosphate reductase	Medicago truncatula GN=MTR_1g0,84.57,0,ARGC,N-acetyl-gamma-glutamyl-phosphate reductase, active site; argC: N-acetyl-gamma-glutamyl-phospha,CUFF.9201.1	Not found	Found	Found	Found
1842	2	1	5	23	G7I9F7	CYT	C:cytoplasm C:nucleus	P:protein import into nucleus	GO:0061608 GO:0008565	No Data	F:nuclear import signal receptor activity F:protein transporter activity	lj_descr	[Master Protein] G7I9F7 G7I9F7_MEDTR Importin subunit alpha	Medicago truncatula GN=MTR_1g083810 PE=3 SV=1,93.63,0,ARM repeat,Armadillo-type fold; IMPORTIN ALPHA,NULL; no description,Armadillo-like helical; Armadill,CUFF.55661.1	Not found	Not found	2 replicates	Found
355	1	1	1	3	G7IB80	NUC	C:integral component of membrane	No Data	No Data	No Data	No Data	lj_descr	[Master Protein] G7IB80 G7IB80_MEDTR Putative uncharacterized protein	Medicago truncatul,69.92,0,DUF1230,Uncharacterised protein family Ycf36; Q9LYI9_ARATH_Q9LYI9;,Uncharacterised protein family Yc,CUFF.52920.2	2 replicates	2 replicates	Found	Found
982	1	2	13	42	G7IC40	CYT	No Data	P:carbohydrate metabolic process	GO:0016868 GO:0000287	No Data	F:intramolecular transferase activity, phosphotransferases F:magnesium ion binding	lj_descr	[Master Protein] G7IC40 G7IC40_MEDTR Phosphoglucomutase	Medicago truncatula GN=MTR_1g102010 PE=4 SV=1,93.3,0,seg,NULL; PHOSPHOGLUCOMUTASE,NULL; PHOSPHOHEXOMUTASE FAMILY MEMBER,NULL; Phosphoglucomutase, C-termi,CUFF.56475.2	Not found	Not found	1 replicate	2 replicates
156	3	1	4	14	G7ID01	NUC	No Data	No Data	GO:0005525 GO:0003924 GO:0003743	30.5 29.2.3	F:GTP binding F:GTPase activity F:translation initiation factor activity	lj_descr	[Master Protein] G7ID01 G7ID01_MEDTR Eukaryotic translation initiation factor 5B	Medicago truncatula GN=MTR_1g0,74.04,0,TRANSLATION INITIATION FACTOR IF-2,Translation initiation factor IF- 2; TRANSLATION FACTOR,NULL; no ,CUFF.56242.1	1 replicate	Not found	2 replicates	2 replicates
789	1	1	1	2	G7ID47	EXC	No Data	No Data	GO:0004252	29.5.1	F:serine-type endopeptidase activity	lj_descr	[Master Protein] G7ID47 G7ID47_MEDTR Subtilisin-like protease	Medicago truncatula GN=MTR_1g102350 PE=4 SV=1,81.35,0,SUBTILISIN,Peptidase S8, subtilisin-related; Subtilisin-like,Peptidase S8/S53, subtilisin/kexin/sedo,CUFF.32820.1	2 replicates	2 replicates	2 replicates	Found
1451	1	1	1	1	G7IHV7	CYT	C:mitochondrion	P:leucine catabolic process P:response to absence of light	No Data	No Data	No Data	lj_descr	[Master Protein] G7IHV7 G7IHV7_MEDTR Electron transfer flavoprotein-ubiquinone oxidoreductase	Medicago truncatu,81.95,0,no description,NULL; seg,NULL; FAD/NAD(P)-binding domain,NULL; FAD-linked reductases, C-terminal dom,CUFF.40597.1	Not found	Not found	2 replicates	2 replicates
1516	2	1	2	11	G7ILM0	END	No Data	No Data	GO:0005524	23.3	F:ATP binding	lj_descr	[Master Protein] G7ILM0 G7ILM0_MEDTR Heat-shock protein	Medicago truncatula GN=MTR_2g017730 PE=3 SV=1,75.33,0,HSP70_1,Heat shock protein 70, conserved site; HSP70_2,Heat shock protein 70, conserved site; HSP70_,CUFF.60524.1	Not found	Not found	1 replicate	Not found
1912	1	1	1	1	G7IMC1	MIT	C:cytoplasm	P:leucine biosynthetic process	GO:0003862 GO:0000287 GO:0051287	13.1.4.4.3	F:3-isopropylmalate dehydrogenase activity F:magnesium ion binding F:NAD binding	lj_descr	[Master Protein] G7IMC1 G7IMC1_MEDTR 3-isopropylmalate dehydrogenase	Medicago truncatula GN=MTR_2g104610 PE=3 S,83.33,0,Isocitrate/Isopropylmalate dehydrogenase-like,NULL; Iso_dh,Isopropylmalate dehydrogenase-like domain,CUFF.40222.1	Not found	Not found	Found	Not found
131	1	1	3	5	G7IMD3	NUC	No Data	No Data	No Data	No Data	No Data	lj_descr	[Master Protein] G7IMD3 G7IMD3_MEDTR NMDA receptor-regulated protein	Medicago truncatula GN=MTR_2g102440 PE=4 S,85.22,0,N-TERMINAL ACETLYTRANSFERASE-RELATED,N-terminal acetyltransferase A, auxiliary subunit; N-TERMINAL A,CUFF.40313.1	Not found	Not found	Found	1 replicate
622	1	2	13	92	G7IT85	CYT	No Data	P:glycolytic process	GO:0005524 GO:0004618	23.3 1.3.3 4.10	F:ATP binding F:phosphoglycerate kinase activity	lj_descr	[Master Protein] G7IT85 G7IT85_MEDTR Phosphoglycerate kinase	Medicago truncatula GN=MTR_2g066110 PE=3 SV=1,89.54,0,seg,NULL; Phosphoglyc_kinase,Phosphoglycerate kinase; PHGLYCKINASE,Phosphoglycerate kinase; no descr,CUFF.41900.2	2 replicates	2 replicates	Found	Found
2489	3	2	9	32	G7IYW1	NUC	No Data	P:'de novo' pyrimidine nucleobase biosynthetic process P:'de novo' UMP biosynthetic process	GO:0004588 GO:0004590	23.1.1.5 23.1.1.5	F:orotate phosphoribosyltransferase activity F:orotidine-5'-phosphate decarboxylase activity	lj_descr	[Master Protein] G7IYW1 G7IYW1_MEDTR Uridine 5'-monophosphate synthase	Medicago truncatula GN=MTR_3g017580 PE=3,93.72,0,no description,NULL; no description,Aldolase-type TIM barrel; seg,NULL; OMPdecase,Orotidine 5'-phosp,CUFF.8877.1	Not found	Not found	Found	Found
3293	3	1	1	3	G7J2I8	NUC	No Data	No Data	No Data	No Data	No Data	lj_descr	[Master Protein] G7J2I8 G7J2I8_MEDTR Chloroplast small heat shock protein	Medicago truncatula GN=MTR_3g086050 P,67.36,0,HEAT SHOCK PROTEIN 26,NULL; SMALL HEAT-SHOCK PROTEIN (HSP20) FAMILY,NULL; seg,NULL; HSP20,Alpha crys,CUFF.9836.1	Not found	Not found	Found	Found
1098	1	1	1	7	G7J477	END	C:integral component of membrane	No Data	GO:0020037 GO:0005506 GO:0004497 GO:0016705	No Data	F:heme binding F:iron ion binding F:monooxygenase activity F:oxidoreductase activity, acting on paired donors, with incorporation or reduction of molecular oxygen	lj_descr	[Master Protein] G7J477 G7J477_MEDTR Cytochrome P450	Medicago truncatula GN=MTR_3g076560 PE=3 SV=1,73.12,0,seg,NULL; SUBFAMILY NOT NAMED,NULL; FAMILY NOT NAMED,NULL; CYTOCHROME_P450,Cytochrome P450, conserve,gene.g22027.t1.1	Not found	Not found	Found	Found
2324	5	2	6	20	G7J6L9	NUC	No Data	P:carbohydrate metabolic process	GO:0004553	10.6.1 10.6.2 26.3 26.4	F:hydrolase activity, hydrolyzing O-glycosyl compounds	lj_descr	[Master Protein] G7J6L9 G7J6L9_MEDTR Beta-D-glucosidase	Medicago truncatula GN=MTR_3g079750 PE=4 SV=1,89.84,0,(Trans)glycosidases,Glycoside hydrolase, superfamily; Beta-D-glucan exohydrolase, C-terminal domain,,CUFF.8105.1	Found	Found	Found	Found
2285	3	1	2	22	G7J7W0	CYT	No Data	P:glutamine metabolic process	GO:0016740	23.3.1.2	F:transferase activity	lj_descr	[Master Protein] G7J7W0 G7J7W0_MEDTR Intracellular protease	Medicago truncatula GN=MTR_3g064140 PE=4 SV=1,86.6,0,DJ-1_PfpI,ThiJ/PfpI; PUTATIVE THIJ FAMILY INTRACELLULAR PROTEASE/AMIDASE,NULL; THIJ/PFPI,NULL; no de,CUFF.57737.1	Not found	Not found	Found	Found
1132	2	2	9	29	G7JAR7	MIT	No Data	P:glycine biosynthetic process from serine P:tetrahydrofolate interconversion	GO:0004372 GO:0008168 GO:0030170	1.2.5 25.1	F:glycine hydroxymethyltransferase activity F:methyltransferase activity F:pyridoxal phosphate binding	lj_descr	[Master Protein] G7JAR7 G7JAR7_MEDTR Serine hydroxymethyltransferase	Medicago truncatula GN=MTR_3g084310 PE=3 S,94.48,0,no description,Pyridoxal phosphate-dependent transferase, major region, subdomain 1; no description,,CUFF.57678.1	1 replicate	Not found	Found	Found
3049	1	1	5	24	G7JCK0	MIT	No Data	P:isoleucine biosynthetic process P:valine biosynthetic process	GO:0016853 GO:0004455 GO:0046872	13.1.4.1.2 15 15.2 15.3	F:isomerase activity F:ketol-acid reductoisomerase activity F:metal ion binding	lj_descr	[Master Protein] G7JCK0 G7JCK0_MEDTR Ketol-acid reductoisomerase	Medicago truncatula GN=MTR_4g079780 PE=4 SV=1,88.92,0,GB DEF: KETOL-ACID REDUCTOISOMERASE, CHLOROPLAST PRECURSOR (EC 1.1.1.86) (ACETOHYDROXY-A,NULL; FAMIL,CUFF.20833.1	Not found	Not found	Found	Found
3266	2	2	2	4	G7JFG1	NUC	No Data	No Data	No Data	No Data	No Data	lj_descr	[Master Protein] G7JFG1 G7JFG1_MEDTR Uncharacterized protein	Medicago truncatula GN=MTR_,82.83,0,NAD(P)-binding Rossmann-fold domains,NULL; PUTATIVE UDP-GALACTOSE 4-EPIMERASE,NULL; NAD DEPENDENT EP,CUFF.46769.1	Not found	Not found	Found	Found
2514	3	2	2	4	G7JHI5	PLA	C:endoplasmic reticulum C:Golgi apparatus C:integral component of membrane C:nucleolus C:plasmodesma C:vacuolar membrane	P:ubiquitin-dependent ERAD pathway	GO:0031625	No Data	F:ubiquitin protein ligase binding	lj_descr	[Master Protein] G7JHI5 G7JHI5_MEDTR Erlin-2	Medicago truncatula GN=MTR_4g083100 PE=4 SV=1,85.21,0,prohibitin homologues,Band 7 protein; Band_7,Band 7 protein; Band 7/SPFH domain,NULL; SUBFAMILY NOT ,CUFF.47885.1	Not found	Not found	Found	Found
1284	1	3	10	59	G7JIG7	NUC	No Data	P:protein ADP-ribosylation	GO:0003950	No Data	F:NAD+ ADP-ribosyltransferase activity	lj_descr	[Master Protein] G7JIG7 G7JIG7_MEDTR Poly	Medicago truncatula GN=MTR_4g053530 PE=4 SV=1,78.13,0,ADP-ribosylation,NULL; Domain of poly(ADP-ribose) polymerase,Poly(ADP-ribose) polymerase, regulatory,gene.g50097.t1.1	Not found	Not found	Found	Found
2730	3	1	2	2	G7JIS3	NUC	No Data	No Data	GO:0008270	No Data	F:zinc ion binding	lj_descr	[Master Protein] G7JIS3 G7JIS3_MEDTR Zinc finger protein ZPR1 (Fragment)	Medicago truncatula GN=MTR_4g083780 PE,33.17,2e-18,zf-ZPR1,Zinc finger, ZPR1-type; seg,NULL; Duplicated domain in the epidermal growth fa,Zinc finger, ,CUFF.30377.1	Not found	Not found	1 replicate	Not found
87	1	2	3	9	G7JJ58	NUC	No Data	No Data	GO:0003676 GO:0000166	23	F:nucleic acid binding F:nucleotide binding	lj_descr	[Master Protein] G7JJ58 G7JJ58_MEDTR RNA-binding protein	Medicago truncatula GN=MTR_4g131970 PE=4 SV=1,26.78,0.0000003,RRM,RNA recognition motif domain; RRM_1,RNA recognition motif domain; no description,Nucleotide-bind,CUFF.46585.1	Not found	Not found	Found	Found
2307	8	1	1	3	G7JL07	PLA	No Data	P:'de novo' IMP biosynthetic process P:nucleoside metabolic process P:purine nucleobase biosynthetic process	GO:0004044 GO:0051536 GO:0046872	23.1.2.1 15 15.2 15.3	F:amidophosphoribosyltransferase activity F:iron-sulfur cluster binding F:metal ion binding	lj_descr	[Master Protein] G7JL07 G7JL07_MEDTR Amidophosphoribosyltransferase	Medicago truncatula GN=MTR_4g072110 PE=3 SV,87.54,0,N-terminal nucleophile aminohydrolases (Ntn hydrolases),NULL; PRTase-like,NULL; seg,NULL; GATASE_TYP,CUFF.15957.1	Not found	Not found	2 replicates	2 replicates
646	2	1	4	8	G7JL95	NUC	No Data	No Data	No Data	No Data	No Data	lj_descr	[Master Protein] G7JL95 G7JL95_MEDTR DEM2	Medicago truncatula GN=MTR_4g086240 PE=4 SV=1,81.59,0,seg,NULL; FAMILY NOT NAMED,NULL; Putative isomerase YbhE,NULL; VID27,Vacuolar import/degradation, Vi,CUFF.39174.1	Not found	Not found	1 replicate	Not found
3132	1	1	1	1	G7JMC4	NUC	C:integral component of membrane	No Data	No Data	No Data	No Data	lj_descr	[Master Protein] G7JMC4 G7JMC4_MEDTR Pentatricopeptide repeat-containing protein	Medicago truncatula GN=MTR_4g0,68,0,PPR: pentatricopeptide repeat domain,Pentatricopeptide repeat; FAMILY NOT NAMED,NULL; coiled-coil,NU,CUFF.45864.1	Not found	Not found	2 replicates	Not found
972	1	1	2	9	G7JPD1	END	C:endoplasmic reticulum	P:cell redox homeostasis	GO:0003756	No Data	F:protein disulfide isomerase activity	lj_descr	[Master Protein] G7JPD1 G7JPD1_MEDTR Protein disulfide isomerase L-2	Medicago truncatula GN=MTR_4g059450 PE=3 S,82.5,0,THIOREDOXIN_2,Thioredoxin-like fold; THIOREDOXIN_1,Thioredoxin, conserved site; THIOREDOXIN,Thioredo,CUFF.45287.1	Not found	Not found	2 replicates	2 replicates
122	2	1	2	4	G7JS28	CYT	C:integral component of membrane	No Data	GO:0016491	21.99	F:oxidoreductase activity	lj_descr	[Master Protein] G7JS28 G7JS28_MEDTR Lysine-ketoglutarate reductase/saccharopine dehydrogenase	Medicago truncat,86.84,0,no description,NULL; no description,NAD(P)-binding domain; seg,NULL; Saccharop_dh,Saccharopine dehyd,CUFF.50522.1	Not found	Not found	Found	Found
1305	5	1	8	108	G7K694	CYT	No Data	P:glycolytic process	GO:0004332	1.3.6 4.7	F:fructose-bisphosphate aldolase activity	lj_descr	[Master Protein] G7K694 G7K694_MEDTR Fructose-bisphosphate aldolase	Medicago truncatula GN=MTR_5g069050 PE=3 SV,94.35,0,ALDOLASE_CLASS_I,Fructose-bisphosphate aldolase, class-I; no description,Aldolase-type TIM barrel; G,CUFF.39141.2	Found	Found	Found	Found
1755	5	1	1	2	G7KEY2	NUC	No Data	P:biosynthetic process	GO:0016779	No Data	F:nucleotidyltransferase activity	lj_descr	[Master Protein] G7KEY2 G7KEY2_MEDTR Phosphopantetheine adenylyltransferase	Medicago truncatula GN=MTR_5g020680,89.08,0,no description,Rossmann-like alpha/beta/alpha sandwich fold; SUBFAMILY NOT NAMED,NULL; FAMILY NOT NA,CUFF.37772.1	2 replicates	Not found	Found	Found
351	2	1	2	5	G7KK50	MIT/CYT	C:chloroplast C:cytosol	P:alanyl-tRNA aminoacylation P:response to cadmium ion	GO:0004813 GO:0005524 GO:0003676	29.1.7 23.3	F:alanine-tRNA ligase activity F:ATP binding F:nucleic acid binding	lj_descr	[Master Protein] G7KK50 G7KK50_MEDTR Alanyl-tRNA synthetase (Fragment)	Medicago truncatula GN=MTR_6g045600 PE=3,94.85,0,tRNA-synt_2c,Alanyl-tRNA synthetase, class IIc, N-terminal; SUBFAMILY NOT NAMED,Alanine-tRNA ligase,,CUFF.7668.1	Not found	Not found	Found	2 replicates
3189	1	1	1	2	G7KKS2	NUC	No Data	P:signal transduction	GO:0043531	No Data	F:ADP binding	lj_descr	[Master Protein] G7KKS2 G7KKS2_MEDTR NBS-containing resistance-like protein	Medicago truncatula GN=MTR_6g078420,42.61,0,seg,NULL; Toll/Interleukin receptor TIR domain,Toll/interleukin-1 receptor homology (TIR) domain; L ,CUFF.23309.1	Not found	Not found	Found	Found
2745	10	1	2	3	G7KNM6	CYT	No Data	No Data	GO:0016491	21.99	F:oxidoreductase activity	lj_descr	[Master Protein] G7KNM6 G7KNM6_MEDTR Short-chain alcohol dehydrogenase	Medicago truncatula GN=MTR_6g023590 PE=3,65.41,0,adh_short_C2,NULL; ADH_SHORT,Short-chain dehydrogenase/reductase, conserved site; GDHRDH,Glucose/rib,CUFF.3199.1	Not found	Not found	Found	2 replicates
725	5	1	1	1	G7KVA1	NUC	No Data	No Data	GO:0003743	29.2.3	F:translation initiation factor activity	lj_descr	[Master Protein] G7KVA1 G7KVA1_MEDTR Eukaryotic translation initiation factor	Medicago truncatula GN=MTR_7g0829,79.08,0,eIF-5_eIF-2B,Translation initiation factor IF2/IF5; W2,W2 domain; no description,Translation initiat,CUFF.30331.1	Not found	2 replicates	Found	Found
2447	5	1	2	7	G7KVX4	EXC	C:extracellular space	No Data	No Data	No Data	No Data	lj_descr	[Master Protein] G7KVX4 G7KVX4_MEDTR Serpin-ZX	Medicago truncatula GN=MTR_7g050810 PE=3 SV=1,34.64,0.00000000004,SERine Proteinase INhibitors,Serpin domain; SERPIN,Protease inhibitor I4, serpin, conserved site; S,CUFF.4082.1	Not found	Not found	Found	Found
3195	6	1	2	21	G7L003	END	No Data	No Data	GO:0005524	23.3	F:ATP binding	lj_descr	[Master Protein] G7L003 G7L003_MEDTR Heat shock protein	Medicago truncatula GN=MTR_7g026090 PE=3 SV=1,45.65,0.00000000000006,seg,NULL; HEAT SHOCK PROTEIN 70 (HSP70),NULL; HEAT SHOCK PROTEIN 70KDA,NULL; Actin-like ATPase domai,CUFF.16846.1	Not found	Not found	Found	Found
3110	10	1	16	95	G7L017	CSK	No Data	No Data	GO:0005524	23.3	F:ATP binding	lj_descr	[Master Protein] G7L017 G7L017_MEDTR Actin	Medicago truncatula GN=MTR_7g026230 PE=3 SV=1,98.67,0,ACTIN,Actin-like; no description,NULL; Actin-like ATPase domain,NULL; ATARP5 (ACTIN-RELATED PROTEIN ,CUFF.30153.2	Not found	Not found	1 replicate	2 replicates
1069	6	2	3	7	G7L1R3	CYT	No Data	No Data	GO:0016301 GO:0000287 GO:0030955 GO:0004743	20.1.4 4.13 11.1.30	F:kinase activity F:magnesium ion binding F:potassium ion binding F:pyruvate kinase activity	lj_descr	[Master Protein] G7L1R3 G7L1R3_MEDTR Pyruvate kinase	Medicago truncatula GN=MTR_7g100760 PE=3 SV=1,91.58,0,SUBFAMILY NOT NAMED,NULL; PYRUVATE KINASE,Pyruvate kinase; Phosphoenolpyruvate/pyruvate domain,Pyruv,CUFF.47873.1	Not found	Not found	Found	Found
606	9	1	3	9	G7L8Y6	MIT	No Data	No Data	GO:0016620	No Data	F:oxidoreductase activity, acting on the aldehyde or oxo group of donors, NAD or NADP as acceptor	lj_descr	[Master Protein] G7L8Y6 G7L8Y6_MEDTR Aldehyde dehydrogenase	Medicago truncatula GN=MTR_8g083530 PE=3 SV=1,81.11,0,ALDEHYDE_DEHYDR_CYS,Aldehyde dehydrogenase, conserved site; ALDEHYDE_DEHYDR_GLU,Aldehyde dehydrogena,NODE_32244_length_1628_cov_157.764130.path1.1	2 replicates	Not found	Found	2 replicates
67	8	2	7	12	G7LBG6	PLA	No Data	P:trehalose biosynthetic process	GO:0003824	No Data	F:catalytic activity	lj_descr	[Master Protein] G7LBG6 G7LBG6_MEDTR Alpha,alpha-trehalose-phosphate synthase	Medicago truncatula GN=MTR_8g1057,90.88,0,seg,NULL; TREHALOSE-6-PHOSPHATE SYNTHASE,NULL; UDP-Glycosyltransferase/glycogen phosphorylase,NULL; ,CUFF.52349.1	Not found	1 replicate	2 replicates	2 replicates
200	1	1	1	3	G7LBZ8	NUC	No Data	No Data	GO:0003676 GO:0000166	23	F:nucleic acid binding F:nucleotide binding	lj_descr	[Master Protein] G7LBZ8 G7LBZ8_MEDTR Pre-mRNA-splicing factor SF2	Medicago truncatula GN=MTR_8g058530 PE=4 SV=1,89.68,0,seg,NULL; RNA-binding domain, RBD,NULL; RNA recognition motif,RNA recognition motif domain; RRM_1,RN,CUFF.33534.1	2 replicates	Found	1 replicate	Found
2981	1	1	1	1	G7LI99	CYT	No Data	P:oxylipin biosynthetic process	GO:0046872 GO:0016702	15 15.2 15.3	F:metal ion binding F:oxidoreductase activity, acting on single donors with incorporation of molecular oxygen, incorporation of two atoms of oxygen	lj_descr	[Master Protein] G7LI99 G7LI99_MEDTR Lipoxygenase	Medicago truncatula GN=MTR_8g018420 PE=3 SV=1,75.22,6.00036e-42,Lipoxygenase,Lipoxygenase, C-terminal; no description,NULL; LIPOXYGENASE_3,Lipoxygenase, C-terminal;,CUFF.40447.2	Not found	Not found	2 replicates	Not found
242	3	2	2	2	G7ZVC0	NUC	No Data	No Data	GO:0046872 GO:0008233	15 15.2 15.3 29.5	F:metal ion binding F:peptidase activity	lj_descr	[Master Protein] G7ZVC0 G7ZVC0_MEDTR Presequence protease	Medicago truncatula GN=MTR_023s0026 PE=3 SV=1,82.71,0,M16C_assoc,Peptidase M16C associated; Peptidase_M16_C,Peptidase M16, C-terminal; Peptidase_M16,Pepti,CUFF.25116.1	Not found	Not found	2 replicates	Found
3142	11	2	4	21	G7ZZU2	CYT	C:cytoplasm	P:fructose 6-phosphate metabolic process	GO:0003872 GO:0005524 GO:0046872	4.4 23.3 15 15.2 15.3	F:6-phosphofructokinase activity F:ATP binding F:metal ion binding	lj_descr	[Master Protein] G7ZZU2 G7ZZU2_MEDTR 6-phosphofructokinase	Medicago truncatula GN=MTR_091s0008 PE=4 SV=1,82.52,0,PFK,Phosphofructokinase domain; no description,NULL; seg,NULL; PHFRCTKINASE,Phosphofructokinase; Pho,CUFF.46404.1	Not found	Not found	Found	Found
2148	3	1	2	10	G8A030	CYT	No Data	No Data	GO:0046872 GO:0016491	15 15.2 15.3 21.99	F:metal ion binding F:oxidoreductase activity	lj_descr	[Master Protein] G8A030 G8A030_MEDTR Gibberellin 20 oxidase 1-B	Medicago truncatula GN=MTR_097s0023 PE=3 SV=1,75.68,0,2OG-FeII_Oxy,Oxoglutarate/iron-dependent dioxygenase; DIOX_N,Non-haem dioxygenase N-terminal domain;,CUFF.13121.1	Not found	Not found	Found	2 replicates
748	1	1	1	15	G8A222	NUC	No Data	No Data	No Data	No Data	No Data	lj_descr	[Master Protein] G8A222 G8A222_MEDTR Low-temperature-induced 65 kDa protein	Medicago truncatula GN=MTR_128s0016,36.65,0.000000000000008,seg,NULL; CAP160,CAP160,CUFF.12890.1	Found	Found	Found	Found
2062	6	1	2	3	A0A072VID2	CYT	No Data	No Data	GO:0016757	16.8.1.12 26.2 29.7	F:transferase activity, transferring glycosyl groups		[Master Protein] Galactinol-raffinose galactosyltransferase	Medicago truncatula GN=MTR_1g052515 PE=4 SV=1	Not found	Not found	Found	Found
1302	6	4	4	7	A0A072U593	MIT	No Data	No Data	No Data	No Data	No Data		[Master Protein] Gamma carbonic anhydrase-like protein	Medicago truncatula GN=MTR_8g096820 PE=4 SV=1	Not found	Not found	Found	Found
2894	5	1	1	4	G7J0S1	PLA	No Data	No Data	No Data	No Data	No Data		[Master Protein] Gamma interferon inducible lysosomal thiol reductase	Medicago truncatula GN=MTR_3g031800 PE=4 SV=1	Not found	Not found	Found	Found
722	6	2	2	3	G7JPM8	NUC	No Data	No Data	GO:0030170 GO:0008483	No Data	F:pyridoxal phosphate binding F:transaminase activity		[Master Protein] Gamma-aminobutyrate transaminase	Medicago truncatula GN=MTR_4g076100 PE=3 SV=1	Not found	Not found	Found	2 replicates
398	1	3	3	6	G7IKW7	NUC	C:spliceosomal complex	P:mRNA splicing, via spliceosome	No Data	No Data	No Data		[Master Protein] GAMYB-binding protein	Medicago truncatula GN=MTR_2g030450 PE=4 SV=1	Found	Found	2 replicates	2 replicates
601	3	5	7	37	A0A072VNM9	NUC	No Data	No Data	GO:0047918 GO:0051287	21.2.1.1	F:GDP-mannose 3,5-epimerase activity F:NAD binding		[Master Protein] GDP-D-mannose-3,5-epimerase	Medicago truncatula GN=MTR_1g080950 PE=4 SV=1	Not found	Not found	Found	Found
2336	3	1	1	2	G7JWE6	NUC	No Data	P:fucose metabolic process	GO:0016757	16.8.1.12 26.2 29.7	F:transferase activity, transferring glycosyl groups		[Master Protein] GDP-fucose protein O-fucosyltransferase	Medicago truncatula GN=MTR_5g032100 PE=4 SV=1	Not found	Not found	Found	Not found
358	5	2	2	2	A0A072TXD7	EXC	C:plant-type cell wall C:plasmodesma	No Data	GO:0016788	No Data	F:hydrolase activity, acting on ester bonds		[Master Protein] GDSL-like lipase/acylhydrolase	Medicago truncatula GN=MTR_7g033165 PE=4 SV=1	2 replicates	Found	Found	2 replicates
197	1	1	1	1	A0A1S2Y787	MIT	No Data	P:regulation of transcription, DNA-templated	No Data	No Data	No Data	lj_ncbi	[Master Protein] gene.g31567.t1.1		Not found	Not found	Found	Not found
1464	7	2	9	60	A0A072VBW0	NUC/CYT	C:cytosol C:nucleus C:plasma membrane	P:post-embryonic root development	GO:0005509 GO:0019904	No Data	F:calcium ion binding F:protein domain specific binding		[Master Protein] General regulatory factor 2	Medicago truncatula GN=MTR_2g091225 PE=3 SV=1	Not found	Not found	Found	Found
1006	6	3	3	4	G7IQ36	CYT	No Data	P:isoprenoid biosynthetic process	GO:0016740	23.3.1.2	F:transferase activity		[Master Protein] Geranylgeranyl pyrophosphate synthase	Medicago truncatula GN=MTR_2g027300 PE=2 SV=1	2 replicates	2 replicates	Found	2 replicates
324	1	1	1	1	I3SE96	NUC	No Data	No Data	GO:0005524 GO:0016301	23.3 20.1.4	F:ATP binding F:kinase activity		[Master Protein] GHMP kinase ATP-binding protein, putative	Medicago truncatula GN=MTR_6g004430 PE=2 SV=1	Not found	Not found	2 replicates	2 replicates
429	1	1	1	5	G7K2P1	NUC	No Data	No Data	GO:0051213 GO:0046872	15 15.2 15.3	F:dioxygenase activity F:metal ion binding		[Master Protein] Gibberellin 2-beta-dioxygenase	Medicago truncatula GN=MTR_5g025090 PE=3 SV=1	Not found	Not found	Found	Found
2924	8	3	3	19	G7J870	MIT	No Data	P:carbohydrate metabolic process P:pentose-phosphate shunt	GO:0017057 GO:0016853	7.1.2	F:6-phosphogluconolactonase activity F:isomerase activity		[Master Protein] Glucosamine-6-phosphate isomerase/6-phosphogluconolactonase	Medicago truncatula GN=MTR_3g092110 PE=4 SV=1	Not found	Found	Found	Found
586	7	5	5	11	G7KJH0	NUC	No Data	P:biosynthetic process	GO:0016779	No Data	F:nucleotidyltransferase activity		[Master Protein] Glucose-1-phosphate adenylyltransferase family protein	Medicago truncatula GN=MTR_6g008840 PE=4 SV=2	2 replicates	2 replicates	Found	Found
662	9	1	3	7	A0A072U7V2	CYT	No Data	P:glucose metabolic process P:pentose-phosphate shunt	GO:0004345 GO:0050661	7.1.1	F:glucose-6-phosphate dehydrogenase activity F:NADP binding		[Master Protein] Glucose-6-phosphate 1-dehydrogenase	Medicago truncatula GN=MTR_6g022860 PE=3 SV=1	Not found	Not found	Found	Found
1400	5	6	6	17	G7KBI3	CYT	C:chloroplast envelope C:chloroplast stroma C:cytosol	P:gluconeogenesis P:glycolytic process P:positive regulation of flower development P:starch metabolic process	GO:0004347	4.3	F:glucose-6-phosphate isomerase activity		[Master Protein] Glucose-6-phosphate isomerase	Medicago truncatula GN=MTR_5g065880 PE=3 SV=2	Not found	Not found	Found	Found
6	8	2	2	6	G7J1A0	PLA	C:integral component of membrane	No Data	GO:0022857	No Data	F:transmembrane transporter activity		[Master Protein] Glucose-6-phosphate/phosphate translocator-like protein	Medicago truncatula GN=MTR_3g049400 PE=2 SV=1	2 replicates	Found	Found	Found
425	6	7	7	31	G4W9I5	NUC	No Data	P:tetrapyrrole biosynthetic process	GO:0042286 GO:0030170 GO:0008483	19.3	F:glutamate-1-semialdehyde 2,1-aminomutase activity F:pyridoxal phosphate binding F:transaminase activity		[Master Protein] Glutamate 1-semialdehyde aminotransferase	Medicago truncatula GN=GSA PE=2 SV=1	Not found	Not found	Found	Found
578	5	1	3	9	V7CBZ3	MIT	No Data	P:cellular amino acid metabolic process	GO:0016639	No Data	F:oxidoreductase activity, acting on the CH-NH2 group of donors, NAD or NADP as acceptor		[Master Protein] Glutamate dehydrogenase	Phaseolus vulgaris GN=PHAVU_003G225100g PE=3 SV=1	Not found	Not found	1 replicate	Not found
1386	2	2	3	3	A0A072VJB8	NUC	No Data	P:glutamine biosynthetic process	GO:0004356 GO:0016787	12.2.2	F:glutamate-ammonia ligase activity F:hydrolase activity		[Master Protein] Glutamate-ammonia ligase-like protein	Medicago truncatula GN=MTR_1g062650 PE=3 SV=1	1 replicate	Not found	Found	2 replicates
1059	1	1	3	5	Q9ZNX6	NUC	C:chloroplast stroma	P:defense response by callose deposition in cell wall P:defense response to bacterium, incompatible interaction P:defense response to fungus P:defense response to insect P:flower development P:glucosinolate biosynthetic process P:glutathione biosynthetic process P:indole phytoalexin biosynthetic process P:response to cadmium ion P:response to heat P:response to jasmonic acid P:response to ozone	GO:0005524 GO:0004357	23.3	F:ATP binding F:glutamate-cysteine ligase activity		[Master Protein] Glutamate--cysteine ligase, chloroplastic	Medicago truncatula GN=GSH1 PE=2 SV=1	Not found	Not found	2 replicates	2 replicates
1558	11	2	3	7	G7J9B8	CYT	No Data	P:glutamine biosynthetic process	GO:0005524 GO:0004356	23.3 12.2.2	F:ATP binding F:glutamate-ammonia ligase activity		[Master Protein] Glutamine synthetase	Medicago truncatula GN=MTR_3g065250 PE=3 SV=1	Not found	Not found	2 replicates	Not found
3130	1	1	1	2	G7LER3	CYT	No Data	No Data	No Data	No Data	No Data		[Master Protein] Glutamine synthetase, putative	Medicago truncatula GN=MTR_8g062840 PE=4 SV=2	2 replicates	Found	Found	Found
2096	2	6	10	22	G7ICA2	PLA	C:cytoplasm	P:glutaminyl-tRNA aminoacylation	GO:0005524 GO:0004819	23.3 29.1.18	F:ATP binding F:glutamine-tRNA ligase activity		[Master Protein] Glutamine-tRNA ligase	Medicago truncatula GN=MTR_1g110430 PE=3 SV=2	Not found	Not found	Found	Found
1882	2	3	8	21	G7IAE3	NUC	C:cytoplasm	P:glutamyl-tRNA aminoacylation	GO:0005524 GO:0004818	23.3 29.1.17	F:ATP binding F:glutamate-tRNA ligase activity		[Master Protein] Glutamyl-tRNA synthetase	Medicago truncatula GN=MTR_1g085150 PE=3 SV=1	Not found	Not found	Found	Found
1522	5	1	1	1	G7IID6	PLA	C:cell	P:cell redox homeostasis	GO:0009055 GO:0015035	1.1.5 26.10 21.4	F:electron transfer activity F:protein disulfide oxidoreductase activity		[Master Protein] Glutaredoxin C4	Medicago truncatula GN=MTR_2g038560 PE=4 SV=1	2 replicates	2 replicates	Found	2 replicates
2387	11	7	7	36	G7LHZ7	PLA	No Data	P:response to oxidative stress	GO:0004602	21.2	F:glutathione peroxidase activity		[Master Protein] Glutathione peroxidase	Medicago truncatula GN=MTR_8g098400 PE=2 SV=1	Found	Found	Found	Found
1374	4	3	3	6	A0A072VL94	CYT	C:chloroplast stroma C:mitochondrion	P:cell redox homeostasis P:glutathione metabolic process	GO:0005524 GO:0005507 GO:0009055 GO:0050660 GO:0004362 GO:0050661	23.3 1.1.5 26.10	F:ATP binding F:copper ion binding F:electron transfer activity F:flavin adenine dinucleotide binding F:glutathione-disulfide reductase activity F:NADP binding		[Master Protein] Glutathione reductase	Medicago truncatula GN=MTR_1g070505 PE=3 SV=1	Not found	2 replicates	Found	Found
2521	8	12	13	65	A0A072UVM3	CYT	No Data	No Data	GO:0016740	23.3.1.2	F:transferase activity		[Master Protein] Glutathione S-transferase	Medicago truncatula GN=MTR_3g450790 PE=3 SV=1	2 replicates	Found	Found	Found
2122	2	1	1	5	I3T1N4	NUC	C:cytoplasm	P:aromatic amino acid family metabolic process	GO:0016740	23.3.1.2	F:transferase activity		[Master Protein] Glutathione S-transferase tau 5	Medicago truncatula GN=MTR_4g134380 PE=2 SV=1	Not found	Not found	Found	Found
1197	3	2	2	24	A0A072VJU4	NUC/CYT	No Data	No Data	GO:0016740	23.3.1.2	F:transferase activity		[Master Protein] Glutathione S-transferase, amino-terminal domain protein	Medicago truncatula GN=MTR_2g070120 PE=3 SV=1	Not found	2 replicates	Found	Found
846	4	4	7	30	G7JIT9	NUC	No Data	No Data	GO:0004364	26.9	F:glutathione transferase activity		[Master Protein] Glutathione S-transferase-like protein	Medicago truncatula GN=MTR_4g084040 PE=4 SV=1	Not found	Not found	Found	Found
92	1	4	14	163	U5U2N1	CYT	No Data	P:glucose metabolic process	GO:0051287 GO:0050661 GO:0016620	No Data	F:NAD binding F:NADP binding F:oxidoreductase activity, acting on the aldehyde or oxo group of donors, NAD or NADP as acceptor		[Master Protein] Glyceraldehyde-3-dehydrogenase C subunit	Phaseolus vulgaris PE=2 SV=1	Found	1 replicate	Found	Found
1908	11	4	4	6	T2DNM0	CYT	No Data	No Data	GO:0016620	No Data	F:oxidoreductase activity, acting on the aldehyde or oxo group of donors, NAD or NADP as acceptor		[Master Protein] Glyceraldehyde-3-phosphate dehydrogenase	Phaseolus vulgaris PE=2 SV=1	Not found	2 replicates	Found	2 replicates
2665	2	1	1	1	V7BKF3	MIT	C:glycerol-3-phosphate dehydrogenase complex	P:glycerol-3-phosphate metabolic process	GO:0052591	No Data	F:sn-glycerol-3-phosphate:ubiquinone-8 oxidoreductase activity		[Master Protein] Glycerol-3-phosphate dehydrogenase	Phaseolus vulgaris GN=PHAVU_007G245200g PE=3 SV=1	Not found	Not found	2 replicates	Found
2113	1	3	3	9	A0A072V145	NUC	No Data	No Data	GO:0008168	No Data	F:methyltransferase activity		[Master Protein] Glycine cleavage T-protein aminomethyltransferase	Medicago truncatula GN=MTR_3g078637 PE=4 SV=1	Not found	Not found	Found	Found
37	2	2	6	8	G7I9Z0	MIT	C:mitochondrion	P:glycine catabolic process	GO:0004375	1.2.4.4	F:glycine dehydrogenase (decarboxylating) activity		[Master Protein] Glycine dehydrogenase [decarboxylating] protein	Medicago truncatula GN=MTR_1g016230 PE=3 SV=1	Not found	2 replicates	Found	2 replicates
2393	1	1	1	5	Q03250	NUC	C:apoplast C:chloroplast C:cytoplasm C:cytosol C:nucleus C:peroxisome C:plasmodesma	P:alternative mRNA splicing, via spliceosome P:circadian rhythm P:DNA duplex unwinding P:innate immune response P:mRNA export from nucleus P:regulation of stomatal movement P:response to cadmium ion P:response to cold P:response to cytokinin P:response to osmotic stress P:response to salt stress P:response to water deprivation P:response to zinc ion P:RNA secondary structure unwinding P:vegetativ…	GO:0003690 GO:0003729 GO:0003723 GO:0003697	27.4	F:double-stranded DNA binding F:mRNA binding F:RNA binding F:single-stranded DNA binding		[Master Protein] Glycine-rich RNA-binding protein 7	Arabidopsis thaliana OX=3702 GN=RBG7 PE=1 SV=1	Not found	Not found	Found	Found
1377	1	1	3	52	A0A072VL27	NUC	No Data	No Data	GO:0045735	33.1	F:nutrient reservoir activity		[Master Protein] Glycinin A5A4B3 subunit	Medicago truncatula GN=MTR_1g069920 PE=3 SV=1	Found	Found	Found	Found
3034	1	6	6	93	A0A072U489	NUC	No Data	No Data	GO:0045735	33.1	F:nutrient reservoir activity		[Master Protein] Glycinin G4	Medicago truncatula GN=MTR_7g096970 PE=4 SV=1	Found	Found	Found	Found
2342	1	1	1	3	G7LG20	NUC	C:beta-galactosidase complex	P:carbohydrate metabolic process	GO:0004565 GO:0030246	3.8	F:beta-galactosidase activity F:carbohydrate binding		[Master Protein] Glycoside hydrolase family 2 protein	Medicago truncatula GN=MTR_8g039160 PE=3 SV=1	Not found	Not found	Found	Found
2724	5	1	3	11	G7KA64	EXC	No Data	P:carbohydrate metabolic process	GO:0004553	10.6.1 10.6.2 26.3 26.4	F:hydrolase activity, hydrolyzing O-glycosyl compounds		[Master Protein] Glycoside hydrolase family 3 protein	Medicago truncatula GN=MTR_5g062430 PE=4 SV=2	Not found	Not found	2 replicates	Found
596	2	1	1	1	A0A072U6F9	PLA	No Data	No Data	GO:0052861	No Data	F:glucan endo-1,3-beta-glucanase activity, C-3 substituted reducing group		[Master Protein] Glycoside hydrolase family 81 protein	Medicago truncatula GN=MTR_6g016795 PE=4 SV=1	Not found	Not found	1 replicate	Not found
1949	49	1	6	34	A0A072TKQ3	NUC	No Data	P:oxidation-reduction process	GO:0016758	26.2	F:transferase activity, transferring hexosyl groups		[Master Protein] Glycosyltransferase	Medicago truncatula GN=MTR_8g009840 PE=3 SV=1	Not found	Not found	Found	Found
1115	5	2	10	30	A0A072UUT9	CYT/MIT	C:cytoplasm C:integral component of membrane	P:glycyl-tRNA aminoacylation	GO:0005524 GO:0004820	23.3 29.1.14	F:ATP binding F:glycine-tRNA ligase activity		[Master Protein] Glycyl-tRNA synthetase/glycine-tRNA ligase	Medicago truncatula GN=MTR_3g006730 PE=4 SV=1	2 replicates	Found	Found	Found
665	1	3	3	7	I3SHU4	NUC	No Data	No Data	GO:0051287 GO:0004616	7.1.3	F:NAD binding F:phosphogluconate dehydrogenase (decarboxylating) activity		[Master Protein] Glyoxylate/succinic semialdehyde reductase	Medicago truncatula GN=MTR_8g028120 PE=2 SV=1	2 replicates	Found	Found	Found
1410	4	3	5	13	A0A072V5C1	NUC	No Data	P:fatty acid metabolic process	GO:0003857	11.9.4.9	F:3-hydroxyacyl-CoA dehydrogenase activity		[Master Protein] Glyoxysomal fatty acid beta-oxidation MFP-A protein	Medicago truncatula GN=MTR_2g436300 PE=4 SV=1	2 replicates	Found	Found	Found
1661	4	1	1	1	A0A072TW15	NUC	No Data	P:glutamine metabolic process P:GMP biosynthetic process	GO:0005524 GO:0003922 GO:0016462	23.3 23.1.2.31	F:ATP binding F:GMP synthase (glutamine-hydrolyzing) activity F:pyrophosphatase activity		[Master Protein] GMP synthase [glutamine-hydrolyzing] protein	Medicago truncatula GN=MTR_8g098325 PE=3 SV=1	Not found	Not found	1 replicate	Not found
1041	5	2	2	2	G7I9N6	PLA	C:cytosol	P:root hair elongation	No Data	No Data	No Data		[Master Protein] Golgi-to-ER traffic-like protein	Medicago truncatula GN=MTR_1g095910 PE=2 SV=1	Not found	Found	Found	Found
1510	1	2	2	5	G7KW78	NUC	No Data	No Data	No Data	No Data	No Data		[Master Protein] GRAM domain protein/ABA-responsive-like protein	Medicago truncatula GN=MTR_7g083570 PE=4 SV=1	Not found	Not found	Found	2 replicates
1729	7	3	24	112	Q1RSH4	MIT	C:cytoplasm	P:protein refolding	GO:0005524	23.3	F:ATP binding		[Master Protein] GroEL-like chaperone, ATPase	Medicago truncatula GN=MTR_1g090130 PE=3 SV=1	Found	2 replicates	Found	Found
1625	2	5	5	21	G7ZWL8	MIT	C:cytoplasm	P:protein folding	No Data	No Data	No Data		[Master Protein] GroES chaperonin	Medicago truncatula GN=MTR_3g110030 PE=2 SV=1	1 replicate	Found	Found	Found
405	4	9	9	64	G7JR07	NUC	No Data	No Data	No Data	No Data	No Data		[Master Protein] Group 3 LEA protein	Medicago truncatula GN=MTR_4g123950 PE=4 SV=1	Found	Found	Found	Found
1359	7	4	4	15	V7AYC1	NUC	C:mitochondrial matrix	P:protein folding	GO:0000774 GO:0051087 GO:0042803	No Data	F:adenyl-nucleotide exchange factor activity F:chaperone binding F:protein homodimerization activity		[Master Protein] GrpE protein homolog	Phaseolus vulgaris GN=PHAVU_009G196500g PE=3 SV=1	Found	Found	Found	Found
3134	1	1	1	2	G7IMH4	MIT	C:cell	P:cell redox homeostasis	GO:0051537 GO:0009055 GO:0046872 GO:0015035	26.3 1.1.5 26.10 15 15.2 15.3 21.4	F:2 iron, 2 sulfur cluster binding F:electron transfer activity F:metal ion binding F:protein disulfide oxidoreductase activity		[Master Protein] Grx4 family monothiol glutaredoxin	Medicago truncatula GN=MTR_2g103130 PE=2 SV=1	Not found	Not found	Found	2 replicates
2783	14	4	20	328	G7I7M0	CYT	C:cytoplasm	No Data	GO:0005525 GO:0003924 GO:0003746	30.5 29.2.4	F:GTP binding F:GTPase activity F:translation elongation factor activity		[Master Protein] GTP-binding elongation factor Tu family protein	Medicago truncatula GN=MTR_1g013680 PE=3 SV=2	Found	Found	Found	Found
224	20	7	7	46	B7FGN7	NUC	C:nucleus	P:nucleocytoplasmic transport P:protein transport	GO:0005525 GO:0003924	30.5	F:GTP binding F:GTPase activity		[Master Protein] GTP-binding nuclear protein	Medicago truncatula PE=2 SV=1	Found	Found	Found	Found
2018	9	7	7	40	G7LD98	CYT/PLA	No Data	No Data	No Data	No Data	No Data		[Master Protein] Guanine nucleotide-binding protein beta subunit-like protein	Medicago truncatula GN=MTR_8g106790 PE=4 SV=1	2 replicates	Found	Found	Found
1278	4	2	2	4	G7JR54	NUC	No Data	P:regulation of ARF protein signal transduction	GO:0005086	No Data	F:ARF guanyl-nucleotide exchange factor activity		[Master Protein] Guanine nucleotide-exchange protein, putative	Medicago truncatula GN=MTR_4g124430 PE=4 SV=2	Not found	Not found	2 replicates	1 replicate
1617	8	21	21	116	G7L8T3	NUC	C:intracellular	P:protein transport P:small GTPase mediated signal transduction	GO:0005093	No Data	F:Rab GDP-dissociation inhibitor activity		[Master Protein] Guanosine nucleotide diphosphate dissociation inhibitor	Medicago truncatula GN=MTR_8g088620 PE=2 SV=1	Found	Found	Found	Found
2563	1	1	2	4	A0A072UMS0	NUC	C:chloroplast C:membrane C:nucleolus	No Data	GO:0005525 GO:0003924	30.5	F:GTP binding F:GTPase activity		[Master Protein] Guanylate-binding family protein	Medicago truncatula GN=MTR_4g088220 PE=4 SV=1	Not found	Not found	1 replicate	2 replicates
1135	12	2	6	20	A2Q5A3	MIT	C:proton-transporting ATP synthase complex, catalytic core F(1)	P:ATP synthesis coupled proton transport	GO:0005524 GO:0046933	23.3 9.9	F:ATP binding F:proton-transporting ATP synthase activity, rotational mechanism		[Master Protein] H+-transporting two-sector ATPase, alpha/beta subunit, central region; H+-transporting two-sector ATPase, delta/epsilon subunit	Medicago truncatula GN=MtrDRAFT_AC160516g59v2 PE=3 SV=1	Not found	Not found	Found	Found
1208	14	4	4	9	A2Q5T7	PLA	C:proton-transporting V-type ATPase, V0 domain	P:ATP hydrolysis coupled proton transport	GO:0015078	No Data	F:hydrogen ion transmembrane transporter activity		[Master Protein] H+-transporting two-sector ATPase, C (AC39) subunit	Medicago truncatula GN=MTR_7g009590 PE=4 SV=1	Not found	Not found	Found	Found
1995	3	1	1	7	H0ZH58	CYT	C:mitochondrion	P:intracellular transport P:positive regulation of glucokinase activity P:protein folding P:regulation of gluconeogenesis	GO:0046872 GO:0003755	15 15.2 15.3 31.3.1	F:metal ion binding F:peptidyl-prolyl cis-trans isomerase activity	lj_descr	[Master Protein] H0ZH58 H0ZH58_TAEGU Uncharacterized protein	Taeniopygia guttata GN=RANB,46.05,0.0000000000006,Ran-binding domain,Ran binding domain; PH domain-like,NULL; no description,Pleckstrin homology-like ,CUFF.56184.1	2 replicates	Found	Found	Found
1716	7	3	3	8	H1XX59	CYT	No Data	P:response to desiccation	No Data	No Data	No Data	lj_descr	[Master Protein] H1XX59 H1XX59_9BACT Late embryogenesis abundant protein 2 (Precursor)	Caldithrix abyssi DSM 13,22.9,3e-17,LEA14-like,NULL; no description,Immunoglobulin-like fold; LEA_2,Late embryogenesis abundant protein,,CUFF.39598.1	Not found	Not found	Found	Found
2434	4	2	2	6	H2Z4P4	NUC	No Data	No Data	GO:0003723 GO:0008270	27.4	F:RNA binding F:zinc ion binding	lj_descr	[Master Protein] H2Z4P4 H2Z4P4_CIOSA Uncharacterized protein	Ciona savignyi GN=Csa.3629 ,49.57,3e-19,RNA-binding domain, RBD,NULL; Retrovirus zinc finger-like domains,Zinc finger, CCHC-type; RRM,RNA re,CUFF.53332.2	Not found	Found	Found	Found
1572	1	1	1	3	H9MCJ6	MIT	No Data	No Data	No Data	No Data	No Data	lj_descr	[Master Protein] H9MCJ6 H9MCJ6_PINLA Uncharacterized protein (Fragment)	Pinus lambertian,75.86,6e-18,Mt_ATP-synt_D,ATPase, F0 complex, subunit D, mitochondrial; SUBFAMILY NOT NAMED,NULL; FAMILY NOT NAM,CUFF.56095.1	2 replicates	2 replicates	Found	2 replicates
1026	2	1	6	11	H9U0F7	CYT	No Data	P:glucose metabolic process	GO:0051287 GO:0050661 GO:0016620	No Data	F:NAD binding F:NADP binding F:oxidoreductase activity, acting on the aldehyde or oxo group of donors, NAD or NADP as acceptor	lj_descr	[Master Protein] H9U0F7 H9U0F7_9ROSA Glyceraldehyde-3-phosphate dehydrogenase B	Pyrus x bretschneideri GN=GDPHb,91.19,0,Glyceraldehyde 3-phosphate dehydrogenase, NA,Glyceraldehyde 3-phosphate dehydrogenase, NAD(P) bindin,CUFF.30630.2	Not found	Not found	2 replicates	2 replicates
448	5	2	2	3	G7INC4	CYT	No Data	P:metabolic process	GO:0016787	No Data	F:hydrolase activity		[Master Protein] Haloacid dehalogenase-like hydrolase domain protein	Medicago truncatula GN=MTR_2g035440 PE=2 SV=1	Not found	Not found	Found	Found
1487	1	1	1	5	Q2HTB8	PLA	C:integral component of membrane	No Data	No Data	No Data	No Data		[Master Protein] Harpin-induced 1	Medicago truncatula GN=MTR_7g118270 PE=4 SV=1	Not found	Not found	2 replicates	Found
2312	47	9	32	387	G7JFK1	NUC/CYT	No Data	No Data	GO:0005524	23.3	F:ATP binding		[Master Protein] Heat shock 70 kDa protein	Medicago truncatula GN=MTR_4g130540 PE=3 SV=1	Found	Found	Found	Found
2081	62	4	24	249	Q2HT97	CYT/NUC	No Data	No Data	GO:0005524	23.3	F:ATP binding		[Master Protein] Heat shock cognate 70 kDa protein	Medicago truncatula GN=MTR_7g099680 PE=3 SV=1	2 replicates	2 replicates	Found	Found
744	21	2	34	301	A0A072TV12	END	No Data	No Data	GO:0005524	23.3	F:ATP binding		[Master Protein] Heat shock cognate 70 kDa-like protein	Medicago truncatula GN=MTR_8g099945 PE=3 SV=1	Found	2 replicates	Found	Found
1335	1	1	1	2	A0A072UF33	NUC	No Data	No Data	GO:0003714	No Data	F:transcription corepressor activity		[Master Protein] Heat shock factor-binding protein	Medicago truncatula GN=MTR_7g108615 PE=4 SV=1	Not found	Not found	1 replicate	1 replicate
1249	3	5	12	36	A0A072TVH5	END	C:chloroplast envelope C:chloroplast stroma C:mitochondrion C:vacuolar membrane	P:de-etiolation P:protein folding P:protein import into chloroplast stroma P:response to chlorate P:response to heat P:response to salt stress P:response to water deprivation	GO:0005524 GO:0042803 GO:0051082	23.3	F:ATP binding F:protein homodimerization activity F:unfolded protein binding		[Master Protein] Heat shock protein 81-2	Medicago truncatula GN=MTR_0009s0390 PE=3 SV=1	Not found	Not found	Found	Found
1991	2	1	1	1	A0A072TM71	NUC	No Data	No Data	GO:0003723	27.4	F:RNA binding		[Master Protein] Heterogeneous nuclear ribonucleoprotein	Medicago truncatula GN=MTR_8g007390 PE=4 SV=1	Not found	Not found	2 replicates	1 replicate
2886	2	1	1	3	A0A072U2X9	NUC	C:chloroplast stroma	P:histidine biosynthetic process	GO:0004635 GO:0004636	13.1.7.2	F:phosphoribosyl-AMP cyclohydrolase activity F:phosphoribosyl-ATP diphosphatase activity		[Master Protein] Histidine biosynthesis hisIE protein	Medicago truncatula GN=MTR_7g084480 PE=4 SV=1	Not found	Not found	2 replicates	1 replicate
2431	7	3	3	5	B7FNC7	NUC	C:chloroplast	P:histidine biosynthetic process	GO:0004399 GO:0051287 GO:0008270	13.1.7.8	F:histidinol dehydrogenase activity F:NAD binding F:zinc ion binding		[Master Protein] Histidinol dehydrogenase, chloroplastic	Medicago truncatula PE=2 SV=1	2 replicates	Not found	Found	Found
1155	2	2	2	2	A0A072U994	CYT	No Data	P:histidine biosynthetic process	GO:0004400 GO:0030170	13.1.7.6	F:histidinol-phosphate transaminase activity F:pyridoxal phosphate binding		[Master Protein] Histidinol-phosphate aminotransferase	Medicago truncatula GN=MTR_6g033540 PE=3 SV=1	Not found	Not found	Found	2 replicates
2488	7	11	11	32	A0A072VJI1	NUC	C:cytoplasm	P:histidyl-tRNA aminoacylation	GO:0005524 GO:0004821	23.3 29.1.21	F:ATP binding F:histidine-tRNA ligase activity		[Master Protein] Histidyl-tRNA synthetase	Medicago truncatula GN=MTR_1g057860 PE=3 SV=1	2 replicates	2 replicates	Found	Found
942	2	1	1	1	G7IB89	NUC	No Data	No Data	GO:0016787	No Data	F:hydrolase activity		[Master Protein] Histone deacetylase superfamily protein	Medicago truncatula GN=MTR_1g016440 PE=4 SV=1	Not found	Not found	1 replicate	Not found
2825	1	1	1	12	Q7XJ35	NUC	C:nucleosome C:nucleus	P:nucleosome assembly	GO:0003677	28.1	F:DNA binding		[Master Protein] Histone H1	Medicago truncatula GN=His1 PE=3 SV=1	Found	Found	Found	Found
2298	19	2	3	39	I3SM33	NUC	C:nucleosome C:nucleus	No Data	GO:0003677 GO:0046982	28.1	F:DNA binding F:protein heterodimerization activity		[Master Protein] Histone H2A	Lotus japonicus PE=2 SV=1	Found	2 replicates	Found	Found
1319	32	4	4	41	G7JIM4	NUC	C:nucleosome C:nucleus	No Data	GO:0003677 GO:0046982	28.1	F:DNA binding F:protein heterodimerization activity		[Master Protein] Histone H2B	Medicago truncatula GN=MTR_4g070240 PE=2 SV=1	Found	Found	Found	Found
1440	6	10	10	54	G7JVF8	NUC	C:nucleosome C:nucleus	P:nucleosome assembly	GO:0003677 GO:0046982	28.1	F:DNA binding F:protein heterodimerization activity		[Master Protein] Histone H4	Medicago truncatula GN=MTR_4g128150 PE=3 SV=2	Found	Found	Found	Found
2368	1	1	1	1	A0A072UJF9	NUC	No Data	No Data	GO:0008168	No Data	F:methyltransferase activity		[Master Protein] Histone-lysine N-methyltransferase ATXR3	Medicago truncatula GN=MTR_4g045743 PE=4 SV=1	Not found	Not found	1 replicate	Not found
745	1	1	2	3	A0A072TQP2	MIT	C:cytosol	P:homogentisate catabolic process P:L-phenylalanine catabolic process P:tyrosine catabolic process	GO:0004411	No Data	F:homogentisate 1,2-dioxygenase activity		[Master Protein] Homogentisate 1,2-dioxygenase	Medicago truncatula GN=MTR_8g463280 PE=4 SV=1	Not found	Not found	2 replicates	2 replicates
133	2	1	3	8	B7FM35	PLA	C:cytosol	P:isoleucine biosynthetic process P:methionine biosynthetic process P:threonine biosynthetic process	GO:0004412	13.1.3.6.1.3 13.1.3.6.1.10	F:homoserine dehydrogenase activity		[Master Protein] Homoserine dehydrogenase	Medicago truncatula GN=MTR_3g079330 PE=2 SV=1	Not found	Not found	Found	2 replicates
1324	3	1	1	12	V5N8J8	NUC	No Data	P:threonine metabolic process	GO:0005524 GO:0004413	23.3 13.1.3.6.1.4	F:ATP binding F:homoserine kinase activity		[Master Protein] Homoserine kinase	Phaseolus vulgaris PE=2 SV=1	Not found	Not found	Found	Found
2642	2	3	3	27	A0A072UPR1	NUC	C:cytosol	P:response to cadmium ion	GO:0046983	No Data	F:protein dimerization activity		[Master Protein] Hsc70-interacting protein	Medicago truncatula GN=MTR_4g102390 PE=4 SV=1	Not found	Not found	Found	Found
1417	3	1	5	55	G7IQ96	CYT	No Data	P:defense response P:signal transduction	GO:0043531 GO:0005524	23.3	F:ADP binding F:ATP binding		[Master Protein] HSPA4 nucleotide-binding domain protein	Medicago truncatula GN=MTR_2g040220 PE=3 SV=1	Found	2 replicates	Found	Found
193	4	1	1	5	A2Q2W3	CYT	No Data	No Data	No Data	No Data	No Data		[Master Protein] Huntingtin-interacting K-like protein	Medicago truncatula GN=MTR_2g034010 PE=4 SV=1	Not found	Not found	Found	Found
307	4	2	2	5	G7JQY1	MIT	C:integral component of membrane	P:hyperosmotic salinity response P:response to abscisic acid	No Data	No Data	No Data		[Master Protein] HVA22-like protein	Medicago truncatula GN=MTR_4g108350 PE=3 SV=1	Not found	Not found	Found	2 replicates
2694	1	1	1	9	F4ZG53	NUC	No Data	No Data	GO:0016747	16.8.1.21	F:transferase activity, transferring acyl groups other than amino-acyl groups		[Master Protein] HXXXD-type acyl-transferase family protein	Medicago truncatula GN=MaT4 PE=2 SV=1	Not found	Not found	Found	Found
950	4	2	2	9	G7KDB9	CYT	No Data	P:methylglyoxal catabolic process to D-lactate via S-lactoyl-glutathione	GO:0004416	24.1	F:hydroxyacylglutathione hydrolase activity		[Master Protein] Hydroxyacylglutathione hydrolase	Medicago truncatula GN=MTR_5g068440 PE=3 SV=1	2 replicates	Not found	Found	Found
1503	1	1	1	1	I1IR12	NUC	No Data	No Data	No Data	No Data	No Data	lj_descr	[Master Protein] I1IR12 I1IR12_BRADI Uncharacterized protein	Brachypodium distachyon GN=,44.26,1e-18,coiled-coil,NULL; seg,NULL,CUFF.49674.1	Not found	Not found	Found	2 replicates
3145	1	1	1	1	I1J6L0	CYT	C:chloroplast stroma	P:chorismate biosynthetic process P:shikimate metabolic process	GO:0003855 GO:0004764	13.1.6.1.10 13.1.6.1.10	F:3-dehydroquinate dehydratase activity F:shikimate 3-dehydrogenase (NADP+) activity	lj_descr	[Master Protein] I1J6L0 I1J6L0_SOYBN Uncharacterized protein	Glycine max GN=Gma.20458 PE,86.69,0,no description,Aldolase-type TIM barrel; no description,NULL; no description,NAD(P)-binding domain; ,CUFF.47226.1	2 replicates	Found	2 replicates	Not found
172	1	1	1	2	I1J8Q7	CYT	C:integral component of membrane	No Data	No Data	No Data	No Data	lj_descr	[Master Protein] I1J8Q7 I1J8Q7_SOYBN Uncharacterized protein	Glycine max PE=4 SV=1,92.15,0,seg,NULL,CUFF.37736.1	Not found	Not found	1 replicate	1 replicate
2988	2	1	4	11	I1J9U5	NUC	C:cytoplasm	P:leucyl-tRNA aminoacylation P:valyl-tRNA aminoacylation	GO:0002161 GO:0005524 GO:0004823 GO:0004832	23.3 29.1.4 29.1.9	F:aminoacyl-tRNA editing activity F:ATP binding F:leucine-tRNA ligase activity F:valine-tRNA ligase activity	lj_descr	[Master Protein] I1J9U5 I1J9U5_SOYBN Uncharacterized protein	Glycine max PE=3 SV=1,84.97,0,tRNA-synt_1,Aminoacyl-tRNA synthetase, class Ia; Anticodon_1,Valyl/Leucyl/Isoleucyl-tRNA synthetase,,CUFF.58354.1	Not found	Not found	1 replicate	1 replicate
2093	3	1	3	34	I1J9Y0	NUC	No Data	No Data	No Data	No Data	No Data	lj_descr	[Master Protein] I1J9Y0 I1J9Y0_SOYBN Uncharacterized protein	Glycine max GN=Gma.5356 PE=,30.93,2e-18,TPR_11,NULL; TPR_1,Tetratricopeptide TPR-1; seg,NULL; no description,Tetratricopeptide-like helical;,CUFF.38377.1	Found	Found	Found	Found
688	3	1	1	1	I1JC62	NUC	No Data	P:nucleoside metabolic process	No Data	No Data	No Data	lj_descr	[Master Protein] I1JC62 I1JC62_SOYBN Uncharacterized protein	Glycine max GN=Gma.19600 PE,83.01,0,seg,NULL; RIBOSE-PHOSPHATE PYROPHOSPHOKINASE,NULL; no description,NULL; PRTase-like,NULL; Pribosyltr,CUFF.37020.1	Not found	Found	2 replicates	2 replicates
2575	2	1	1	4	I1JCN0	NUC	C:intracellular	No Data	GO:0005525 GO:0003723	27.4	F:GTP binding F:RNA binding	lj_descr	[Master Protein] I1JCN0 I1JCN0_SOYBN Uncharacterized protein	Glycine max PE=3 SV=1,78.06,0,era: GTP-binding protein Era,GTP-binding protein Era; small_GTP: small GTP-binding protein domain,Sm,CUFF.48248.2	Not found	Found	Found	Found
2888	3	1	16	84	I1JG11	CSK	No Data	No Data	GO:0005524	23.3	F:ATP binding	lj_descr	[Master Protein] I1JG11 I1JG11_SOYBN Uncharacterized protein	Glycine max GN=Gma.55823 PE,97.35,0,Actin,Actin-like; ACTINS_1,Actin, conserved site; ACTINS_2,Actin, conserved site; ACTINS_ACT_LIKE,Ac,CUFF.54258.1	Not found	Not found	1 replicate	Not found
1189	4	1	1	3	I1JGD6	NUC	C:U4/U6 x U5 tri-snRNP complex	P:mRNA splicing, via spliceosome	GO:0030621 GO:0017070	No Data	F:U4 snRNA binding F:U6 snRNA binding	lj_descr	[Master Protein] I1JGD6 I1JGD6_SOYBN Uncharacterized protein	Glycine max PE=4 SV=1,84.6,0,WD40,WD40 repeat; PRP4,Pre-mRNA processing factor 4 (PRP4)-like; no description,WD40/YVTN repeat-lik,CUFF.54088.1	Found	Not found	Found	Found
2572	3	1	4	18	I1JJB5	MIT	C:oxoglutarate dehydrogenase complex	P:tricarboxylic acid cycle	GO:0004149	No Data	F:dihydrolipoyllysine-residue succinyltransferase activity	lj_descr	[Master Protein] I1JJB5 I1JJB5_SOYBN Uncharacterized protein	Glycine max PE=3 SV=1,87.15,0,seg,NULL; sucB: dihydrolipoyllysine-residue succinyltransfer,Dihydrolipoamide succinyltransferase; C,CUFF.40149.1	Not found	Not found	Found	Found
1597	2	1	6	26	I1JJT8	CYT	C:cytosol	P:fatty acid beta-oxidation	GO:0003985	16.1.2.1	F:acetyl-CoA C-acetyltransferase activity	lj_descr	[Master Protein] I1JJT8 I1JJT8_SOYBN Uncharacterized protein	Glycine max GN=Gma.21847 PE,90.42,0,THIOLASE_3,Thiolase, active site; THIOLASE_2,Thiolase, conserved site; AcCoA-C-Actrans: acetyl-CoA C,CUFF.40122.1	2 replicates	2 replicates	Found	Found
822	3	3	11	34	I1JK05	CSK	C:eukaryotic 43S preinitiation complex C:eukaryotic 48S preinitiation complex C:eukaryotic translation initiation factor 3 complex	P:formation of cytoplasmic translation initiation complex	GO:0003743 GO:0031369	29.2.3	F:translation initiation factor activity F:translation initiation factor binding	lj_descr	[Master Protein] I1JK05 I1JK05_SOYBN Eukaryotic translation initiation factor 3 subunit B	Glycine max PE=3 SV=1,90.76,0,eIF2A,Translation initiation factor 2A, beta propellor-like domain; RRM_1,RNA recognition motif doma,CUFF.28021.1	Not found	Not found	Found	2 replicates
3225	7	1	1	5	I1JKU9	CYT	C:intracellular membrane-bounded organelle	P:metabolic process	GO:0080043 GO:0080044	No Data	F:quercetin 3-O-glucosyltransferase activity F:quercetin 7-O-glucosyltransferase activity	lj_descr	[Master Protein] I1JKU9 I1JKU9_SOYBN Uncharacterized protein	Glycine max PE=3 SV=1,65.24,0,UDPGT,UDP-glucuronosyl/UDP-glucosyltransferase; no description,NULL; UDP-Glycosyltransferase/glycoge,CUFF.7721.1	Not found	Not found	Found	Found
1387	2	1	16	71	I1JLU8	CSK	C:cytoplasm C:microtubule	P:microtubule-based process	GO:0005525 GO:0003924 GO:0005200	30.5 31.1	F:GTP binding F:GTPase activity F:structural constituent of cytoskeleton	lj_descr	[Master Protein] I1JLU8 I1JLU8_SOYBN Uncharacterized protein	Glycine max GN=Gma.33143 PE,98.87,0,Tubulin,Tubulin/FtsZ, GTPase domain; Tubulin_C,Tubulin/FtsZ, 2-layer sandwich domain; seg,NULL; TUBU,CUFF.13686.1	Not found	Not found	Found	Found
447	6	5	10	43	I1JN06	MIT	No Data	P:protein folding	No Data	No Data	No Data	lj_descr	[Master Protein] I1JN06 I1JN06_SOYBN Uncharacterized protein	Glycine max GN=Gma.41887 PE,33.33,3e-18,FKBP-like,NULL; TPR-like,NULL; TPR,Tetratricopeptide repeat; FKBP_PPIASE,Peptidyl-prolyl cis-trans i,CUFF.41156.1	2 replicates	Found	Found	Found
228	7	1	15	160	I1JPW5	CYT	C:phosphopyruvate hydratase complex	P:glycolytic process	GO:0000287 GO:0004634	4.12	F:magnesium ion binding F:phosphopyruvate hydratase activity	lj_descr	[Master Protein] I1JPW5 I1JPW5_SOYBN Uncharacterized protein	Glycine max GN=Gma.31115 PE,95.5,0,ENOLASE,Enolase; Enolase,Enolase; eno: phosphopyruvate hydratase,Enolase; Enolase C-terminal domain-,CUFF.34247.1	1 replicate	Not found	Found	Found
3123	1	1	1	1	I1JQD0	MIT	No Data	No Data	GO:0050660 GO:0016614	No Data	F:flavin adenine dinucleotide binding F:oxidoreductase activity, acting on CH-OH group of donors	lj_descr	[Master Protein] I1JQD0 I1JQD0_SOYBN Uncharacterized protein	Glycine max GN=Gma.10726 PE,84.68,0,D-LACTATE DEHYDROGENASE (GLYCOOXIREDUCTASE GLCD),NULL; D-LACTATE DEHYDROGENASE,NULL; FAD-oxidase_C,F,CUFF.33149.1	Not found	Not found	1 replicate	Not found
3220	2	1	2	2	I1JR16	NUC	No Data	No Data	GO:0003824	No Data	F:catalytic activity	lj_descr	[Master Protein] I1JR16 I1JR16_SOYBN Uncharacterized protein	Glycine max GN=Gma.35508 PE,82.64,0,SUBFAMILY NOT NAMED,NULL; CYSTEINE DESULFURYLASE,NULL; seg,NULL; Aminotran_5,Aminotransferase, class,CUFF.33419.1	Not found	Not found	Found	2 replicates
1849	2	3	12	70	I1JTY9	NUC	No Data	P:proteolysis	GO:0008237 GO:0008270	No Data	F:metallopeptidase activity F:zinc ion binding	lj_descr	[Master Protein] I1JTY9 I1JTY9_SOYBN Uncharacterized protein	Glycine max GN=Gma.15742 PE,87.19,0,seg,NULL; ALADIPTASE,Peptidase M1, membrane alanine aminopeptidase, N-terminal; Metalloproteases ("z,CUFF.28020.1	2 replicates	2 replicates	Found	Found
1184	3	1	2	13	I1JVH6	NUC	No Data	P:fatty acid biosynthetic process	GO:0003989 GO:0005524 GO:0004075 GO:0046872	11.1.1 23.3 15 15.2 15.3	F:acetyl-CoA carboxylase activity F:ATP binding F:biotin carboxylase activity F:metal ion binding	lj_descr	[Master Protein] I1JVH6 I1JVH6_SOYBN Uncharacterized protein	Glycine max GN=Gma.38083 PE,89.93,0,no description,NULL; PREDICTED: SIMILAR TO ACETYL-COA CARBOXYLASE, TYPE BETA, PARTIAL,NULL; CARBOXYL,CUFF.17780.1	Not found	Not found	Found	Found
1329	3	1	5	11	I1JW22	NUC	No Data	P:purine nucleotide biosynthetic process	GO:0003937 GO:0004643	23.1.2.9 23.1.2.9	F:IMP cyclohydrolase activity F:phosphoribosylaminoimidazolecarboxamide formyltransferase activity	lj_descr	[Master Protein] I1JW22 I1JW22_SOYBN Uncharacterized protein	Glycine max PE=3 SV=1,86.96,0,AICARFT_IMPCHas,AICARFT/IMPCHase bienzyme; MGS,Methylglyoxal synthase-like domain; seg,NULL; MGS-lik,CUFF.16308.2	Not found	Not found	1 replicate	Not found
3183	1	1	1	2	I1JXB2	PLA	C:nucleus	No Data	GO:0003682 GO:0003886 GO:0003677	28.1	F:chromatin binding F:DNA (cytosine-5-)-methyltransferase activity F:DNA binding	lj_descr	[Master Protein] I1JXB2 I1JXB2_SOYBN Cytosine-specific methyltransferase	Glycine max GN=Gma.13821 PE=3 SV=1,72.47,0,Bromo adjacent homology domain,Bromo adjacent homology (BAH) domain; DNA (CYTOSINE-5)-METHYLTRANSFER,CUFF.22357.1	Not found	Not found	Found	Not found
2649	17	1	3	5	I1JZT5	PLA	C:integral component of membrane C:plasma membrane	P:proton export across plasma membrane	GO:0005524 GO:0046872 GO:0008553	23.3 15 15.2 15.3 34.1.2	F:ATP binding F:metal ion binding F:proton-exporting ATPase activity, phosphorylative mechanism	lj_descr	[Master Protein] I1JZT5 I1JZT5_SOYBN Uncharacterized protein	Glycine max PE=3 SV=1,95.84,0,Calcium ATPase, transmembrane domain M,NULL; HAD-like,HAD-like domain; coiled-coil,NULL; HATPASE,ATP,CUFF.49526.2	Not found	Not found	Found	2 replicates
879	2	2	8	24	I1K072	NUC	No Data	No Data	No Data	No Data	No Data	lj_descr	[Master Protein] I1K072 I1K072_SOYBN Uncharacterized protein	Glycine max GN=Gma.5287 PE=,90.74,0,MI,Initiation factor eIF-4 gamma, MA3; Domain in DAP-5, eIF4G, MA-3 and other prote,Initiation facto,CUFF.49310.1	Not found	Not found	Found	Found
1902	1	1	1	4	I1K392	NUC	No Data	No Data	No Data	No Data	No Data	lj_descr	[Master Protein] I1K392 I1K392_SOYBN Uncharacterized protein	Glycine max PE=4 SV=1,66.56,0,seg,NULL; P-loop containing nucleoside triphosphate hydrolases,NULL; no description,NULL; SUBFAMILY ,CUFF.6462.1	Not found	Not found	Found	Found
2316	9	2	2	2	I1K3B1	CYT	C:integral component of membrane	No Data	No Data	No Data	No Data	lj_descr	[Master Protein] I1K3B1 I1K3B1_SOYBN Uncharacterized protein	Glycine max PE=4 SV=1,94.45,0,TRANSMEMBRANE 9 SUPERFAMILY PROTEIN MEMBER 1,NULL; TRANSMEMBRANE 9 SUPERFAMILY PROTEIN,Nonaspanin (T,CUFF.50970.1	Not found	Not found	Found	2 replicates
2119	2	2	2	6	I1K3J0	NUC	C:signal recognition particle, endoplasmic reticulum targeting	P:SRP-dependent cotranslational protein targeting to membrane, translocation	GO:0008312	No Data	F:7S RNA binding	lj_descr	[Master Protein] I1K3J0 I1K3J0_SOYBN Uncharacterized protein	Glycine max GN=Gma.20253 PE,84.77,0,SIGNAL RECOGNITION PARTICLE 72,NULL; SIGNAL RECOGNITION PARTICLE 72,Signal recognition particle, SRP,CUFF.51088.1	Found	Found	1 replicate	Not found
2098	2	1	8	26	I1K4U3	NUC	C:cytoplasm C:nuclear proteasome complex C:proteasome regulatory particle, lid subcomplex	P:proteasome-mediated ubiquitin-dependent protein catabolic process	No Data	No Data	No Data	lj_descr	[Master Protein] I1K4U3 I1K4U3_SOYBN Uncharacterized protein	Glycine max GN=Gma.34689 PE,91.99,0,26S PROTEASOME NON-ATPASE REGULATORY SUBUNIT 12,NULL; 26S PROTEASOME NON-ATPASE REGULATORY SUBUNIT 1,CUFF.51675.1	Not found	Not found	Found	2 replicates
194	3	1	8	36	I1K566	END	C:endoplasmic reticulum	P:protein folding	GO:0005509	No Data	F:calcium ion binding	lj_descr	[Master Protein] I1K566 I1K566_SOYBN Uncharacterized protein	Glycine max PE=3 SV=1,84.89,0,CALRETICULIN,Calreticulin/calnexin; CALRETICULIN_1,Calreticulin/calnexin, conserved site; CALRETICUL,CUFF.51803.1	Not found	Not found	Found	2 replicates
148	7	6	14	83	I1K5M9	CYT	C:chloroplast stroma C:cytosol C:stromule	P:detection of gravity P:galactose catabolic process P:glucose metabolic process P:glycogen biosynthetic process P:starch biosynthetic process	GO:0000287 GO:0004614	4.2	F:magnesium ion binding F:phosphoglucomutase activity	lj_descr	[Master Protein] I1K5M9 I1K5M9_SOYBN Uncharacterized protein	Glycine max PE=3 SV=1,93.47,0,PGM_PMM_I,Alpha-D-phosphohexomutase, alpha/beta/alpha domain I; PGM_PMM_III,Alpha-D-phosphohexomutas,CUFF.52282.1	1 replicate	Not found	Found	Found
1159	5	1	1	1	I1K5N0	NUC	C:cell periphery C:cell wall	P:cell wall modification P:pectin catabolic process	GO:0045330 GO:0030599 GO:0046910	10.8.1 10.8.99 26.18	F:aspartyl esterase activity F:pectinesterase activity F:pectinesterase inhibitor activity	lj_descr	[Master Protein] I1K5N0 I1K5N0_SOYBN Pectinesterase	Glycine max PE=3 SV=1,74.46,0,seg,NULL; Pectin lyase-like,Pectin lyase fold/virulence factor; Plant invertase/pectin methylesteras,CUFF.52281.1	Not found	Not found	2 replicates	2 replicates
1551	6	2	4	12	I1K5T3	MIT	No Data	No Data	GO:0003860	No Data	F:3-hydroxyisobutyryl-CoA hydrolase activity	lj_descr	[Master Protein] I1K5T3 I1K5T3_SOYBN Uncharacterized protein	Glycine max GN=Gma.19648 PE,85.13,0,seg,NULL; LAMBDA-CRYSTALLIN HOMOLOG [SOURCE:UNIPROTKB/SWISS-PROT,ACC:Q9Y2S2],NULL; ENOYL-COA HYDRAT,CUFF.52293.1	Not found	2 replicates	Found	Found
1315	1	1	1	5	I1K6D0	NUC	No Data	No Data	No Data	No Data	No Data	lj_descr	[Master Protein] I1K6D0 I1K6D0_SOYBN Uncharacterized protein	Glycine max GN=Gma.34037 PE,32.99,7e-17,seg,NULL,CUFF.56286.1	Not found	Not found	Found	Not found
1204	2	1	1	6	I1K6K2	NUC	No Data	P:cellular amino acid metabolic process	GO:0030170	No Data	F:pyridoxal phosphate binding	lj_descr	[Master Protein] I1K6K2 I1K6K2_SOYBN Uncharacterized protein	Glycine max GN=Gma.22404 PE,75.65,0,Tryptophan synthase beta subunit-like PLP-dependent enzymes,Tryptophan synthase beta subunit-like PL,gene.g27704.t1.1	Not found	Not found	Found	Found
965	4	3	8	29	I1K764	NUC	C:chloroplast	P:glycogen biosynthetic process P:starch biosynthetic process	GO:0005524 GO:0008878	23.3 2.1.2.1	F:ATP binding F:glucose-1-phosphate adenylyltransferase activity	lj_descr	[Master Protein] I1K764 I1K764_SOYBN Glucose-1-phosphate adenylyltransferase	Glycine max GN=Gma.48792 PE=3 SV=1,86.23,0,ADP_GLC_PYROPHOSPH_1,ADP-glucose pyrophosphorylase, conserved site; ADP_GLC_PYROPHOSPH_2,ADP-glucose,CUFF.30605.1	Not found	2 replicates	Found	Found
1624	1	2	2	5	I1K7A1	NUC	C:integral component of membrane C:oligosaccharyltransferase complex	P:protein N-linked glycosylation via asparagine	GO:0004579	No Data	F:dolichyl-diphosphooligosaccharide-protein glycotransferase activity	lj_descr	[Master Protein] I1K7A1 I1K7A1_SOYBN Uncharacterized protein	Glycine max PE=4 SV=1,83.25,0,Ribophorin_I,Ribophorin I; coiled-coil,NULL; seg,NULL; SUBFAMILY NOT NAMED,NULL; RIBOPHORIN I,Riboph,CUFF.32051.1	Not found	Not found	Found	Found
2483	1	1	2	5	I1K925	PLA	C:cytoplasm	P:arginine biosynthetic process	GO:0003991 GO:0034618	No Data	F:acetylglutamate kinase activity F:arginine binding	lj_descr	[Master Protein] I1K925 I1K925_SOYBN Uncharacterized protein	Glycine max GN=Gma.50657 PE,81.84,0,FAMILY NOT NAMED,NULL; no description,Aspartate/glutamate/uridylate kinase; Carbamate kinase-like,As,CUFF.28184.1	Not found	Not found	Found	1 replicate
1361	3	1	1	4	I1K9P8	NUC	No Data	P:proteolysis	GO:0008234	No Data	F:cysteine-type peptidase activity	lj_descr	[Master Protein] I1K9P8 I1K9P8_SOYBN Uncharacterized protein	Glycine max PE=4 SV=1,64.07,0,ULP_PROTEASE,Peptidase C48, SUMO/Sentrin/Ubl1; seg,NULL; Peptidase_C48,Peptidase C48, SUMO/Sentrin/U,CUFF.27558.3	2 replicates	Found	Found	Found
2900	4	2	4	11	I1KAB1	CYT	C:chloroplast C:integral component of membrane	P:cellular response to oxidative stress P:hydrogen peroxide catabolic process P:response to reactive oxygen species	GO:0004130 GO:0020037	No Data	F:cytochrome-c peroxidase activity F:heme binding	lj_descr	[Master Protein] I1KAB1 I1KAB1_SOYBN Uncharacterized protein	Glycine max GN=Gma.10720 PE,83.33,0,peroxidase,Haem peroxidase, plant/fungal/bacterial; PEROXIDASE_4,Haem peroxidase, plant/fungal/bacte,CUFF.26431.2	Not found	Not found	Found	2 replicates
480	1	1	4	25	I1KBB6	NUC	No Data	No Data	GO:0004134 GO:0102500	2.2.2.4	F:4-alpha-glucanotransferase activity F:beta-maltose 4-alpha-glucanotransferase activity	lj_descr	[Master Protein] I1KBB6 I1KBB6_SOYBN Uncharacterized protein	Glycine max GN=Gma.30420 PE,84.04,0,Glyco_hydro_77,Glycoside hydrolase, family 77; coiled-coil,NULL; seg,NULL; SUBFAMILY NOT NAMED,NULL;,CUFF.26996.1	Not found	Not found	Found	Found
28	1	1	1	2	I1KBE2	NUC	C:nucleus	P:mRNA processing	GO:0003723	27.4	F:RNA binding	lj_descr	[Master Protein] I1KBE2 I1KBE2_SOYBN Uncharacterized protein	Glycine max GN=Gma.48151 PE,90.59,0,SUBFAMILY NOT NAMED,NULL; FAMILY NOT NAMED,NULL; SF-CC1: splicing factor, CC1-like family,Splicing f,CUFF.27053.2	Not found	Not found	2 replicates	Found
2808	8	2	7	49	I1KD37	NUC	C:cytosol C:Golgi apparatus	P:plant-type cell wall biogenesis P:UDP-L-arabinose metabolic process	GO:0052691	No Data	F:UDP-arabinopyranose mutase activity	lj_descr	[Master Protein] I1KD37 I1KD37_SOYBN Uncharacterized protein	Glycine max GN=Gma.45995 PE,90.5,0,Nucleotide-diphospho-sugar transferases,NULL; SUBFAMILY NOT NAMED,NULL; FAMILY NOT NAMED,NULL; RGP,R,CUFF.19727.1	Not found	Not found	Found	Found
380	2	3	6	25	I1KG78	NUC	No Data	No Data	GO:0005524	23.3	F:ATP binding	lj_descr	[Master Protein] I1KG78 I1KG78_SOYBN Uncharacterized protein	Glycine max PE=3 SV=1,84.82,0,HEATSHOCK70,Heat shock protein 70 family; Actin-like ATPase domain,NULL; Heat shock protein 70kD (HS,CUFF.43757.1	Not found	2 replicates	Found	Found
1166	3	1	3	12	I1KGF2	NUC	C:nucleus	P:protein deubiquitination P:ubiquitin-dependent protein catabolic process	GO:0036459	No Data	F:thiol-dependent ubiquitinyl hydrolase activity	lj_descr	[Master Protein] I1KGF2 I1KGF2_SOYBN Ubiquitin carboxyl-terminal hydrolase	Glycine max PE=3 SV=1,84.65,0,Cysteine proteinases,NULL; Ubiquitin-like,NULL; seg,NULL; UBIQUITIN_1,Ubiquitin conserved site; UCH_,CUFF.44458.1	Not found	Not found	Found	Found
1679	3	2	2	4	I1KGU5	NUC	C:nucleolar ribonuclease P complex	P:gene silencing by RNA	No Data	No Data	No Data	lj_descr	[Master Protein] I1KGU5 I1KGU5_SOYBN Uncharacterized protein	Glycine max PE=4 SV=1,83.15,0,XH,Uncharacterised domain XH; XS,XS domain; zf-XS,Zinc finger-XS domain; coiled-coil,NULL; seg,NULL;,CUFF.43619.1	Not found	Found	Found	Found
1563	1	1	1	4	I1KIV0	END	C:integral component of membrane C:membrane	P:secondary metabolite biosynthetic process	GO:0020037 GO:0005506 GO:0016709	No Data	F:heme binding F:iron ion binding F:oxidoreductase activity, acting on paired donors, with incorporation or reduction of molecular oxygen, NAD(P)H as one donor, and incorporation of one atom of oxygen	lj_descr	[Master Protein] I1KIV0 I1KIV0_SOYBN Uncharacterized protein	Glycine max PE=3 SV=1,69.14,0,EP450I,Cytochrome P450, E-class, group I; P450,Cytochrome P450; coiled-coil,NULL; no description,Cyt,CUFF.5080.1	Not found	Not found	Found	Found
529	2	1	2	6	I1KJ84	CSK	C:cytoplasm	No Data	GO:0016627	11.9.4.13	F:oxidoreductase activity, acting on the CH-CH group of donors	lj_descr	[Master Protein] I1KJ84 I1KJ84_SOYBN Uncharacterized protein	Glycine max GN=Gma.2418 PE=,91.88,0,DHO_dh,Dihydroorotate dehydrogenase, class 1/ 2; no description,Aldolase-type TIM barrel; FMN-linked,CUFF.35158.1	2 replicates	Not found	Found	Found
1953	4	3	4	12	I1KKN7	MIT	C:cytoplasm	No Data	GO:0003872 GO:0005524 GO:0047334 GO:0046872	4.4 23.3 4.5 15 15.2 15.3	F:6-phosphofructokinase activity F:ATP binding F:diphosphate-fructose-6-phosphate 1-phosphotransferase activity F:metal ion binding	lj_descr	[Master Protein] I1KKN7 I1KKN7_SOYBN Uncharacterized protein	Glycine max GN=Gma.31384 PE,90.94,0,PHFRCTKINASE,Phosphofructokinase; PFKA_PPi: diphosphate--fructose-6-phosphate 1-phos,Pyrophosphate-d,NODE_26125_length_2482_cov_307.692596.path1.1	2 replicates	Found	Found	Found
619	6	2	5	16	I1KL66	MIT	No Data	No Data	GO:0004491	No Data	F:methylmalonate-semialdehyde dehydrogenase (acylating) activity	lj_descr	[Master Protein] I1KL66 I1KL66_SOYBN Uncharacterized protein	Glycine max GN=Gma.18420 PE,90.32,0,no description,Aldehyde dehydrogenase, N-terminal; no description,Aldehyde dehydrogenase, C-terminal,CUFF.47046.1	2 replicates	Found	Found	Found
905	2	1	1	2	I1KMF4	PLA	C:cytoplasm	P:auxin-activated signaling pathway P:brassinosteroid mediated signaling pathway P:intracellular signal transduction P:protein phosphorylation	GO:0005524 GO:0004672 GO:0004674	23.3 29.4.1	F:ATP binding F:protein kinase activity F:protein serine/threonine kinase activity	lj_descr	[Master Protein] I1KMF4 I1KMF4_SOYBN Uncharacterized protein	Glycine max PE=3 SV=1,89.78,0,ANKYRIN-KINASE,NULL; SERINE-THREONINE PROTEIN KINASE,NULL; TYRKINASE,Serine-threonine/tyrosine-prote,CUFF.47910.1	Not found	Not found	1 replicate	1 replicate
1837	5	1	3	13	I1KMX5	NUC	C:peroxisome	P:fatty acid beta-oxidation	GO:0003857	11.9.4.9	F:3-hydroxyacyl-CoA dehydrogenase activity	lj_descr	[Master Protein] I1KMX5 I1KMX5_SOYBN Uncharacterized protein	Glycine max PE=4 SV=1,89.75,0,ClpP/crotonase,NULL; NAD(P)-binding Rossmann-fold domains,NULL; 6-phosphogluconate dehydrogenase C-t,CUFF.50744.1	Not found	Not found	2 replicates	Found
816	2	1	4	19	I1KNA0	PLA	No Data	P:nicotinamide nucleotide metabolic process	GO:0052855 GO:0005524 GO:0047453	23.3	F:ADP-dependent NAD(P)H-hydrate dehydratase activity F:ATP binding F:ATP-dependent NAD(P)H-hydrate dehydratase activity	lj_descr	[Master Protein] I1KNA0 I1KNA0_SOYBN ATP-dependent (S)-NAD(P)H-hydrate dehydratase	Glycine max GN=Gma.56139 PE=,86.07,0,NADHX_dehydratase,ADP/ATP-dependent (S)-NAD(P)H-hydrate dehydratase; no description,NULL; YJEF_C_3,Y,CUFF.60058.1	Not found	Not found	Found	Found
2369	11	1	2	4	I1KP02	CYT	No Data	No Data	No Data	No Data	No Data	lj_descr	[Master Protein] I1KP02 I1KP02_SOYBN Uncharacterized protein	Glycine max GN=Gma.18284 PE,49.58,0.00000000002,CRAL/TRIO, N-terminal domain,CRAL/TRIO, N-terminal domain; Domain in homologues of a S. cerevisiae p,CUFF.51783.1	Not found	Not found	2 replicates	2 replicates
2182	1	1	4	23	I1KPN2	NUC	C:cytoplasm C:nuclear membrane C:nuclear periphery	P:NLS-bearing protein import into nucleus P:protein import into nucleus, translocation P:ribosomal protein import into nucleus	GO:0008139 GO:0008565 GO:0008536	No Data	F:nuclear localization sequence binding F:protein transporter activity F:Ran GTPase binding	lj_descr	[Master Protein] I1KPN2 I1KPN2_SOYBN Uncharacterized protein	Glycine max GN=Gma.14524 PE,93.79,0,HEAT_EZ,NULL; IBN_N,Importin-beta, N-terminal; IMPORTIN SUBUNIT BETA-1 (KARYOPHERIN SUBUNIT BETA-1),,CUFF.52065.1	Not found	Not found	Found	Found
916	16	1	2	4	I1KR24	MIT	C:integral component of membrane	No Data	No Data	No Data	No Data	lj_descr	[Master Protein] I1KR24 I1KR24_SOYBN Uncharacterized protein	Glycine max GN=Gma.24999 PE,85.37,0,FAMILY NOT NAMED,NULL; seg,NULL; DUF1084,Domain of unknown function DUF1084,CUFF.46971.1	Not found	Not found	Found	2 replicates
1263	1	1	1	4	I1KRC7	CYT/NUC	No Data	P:metabolic process	GO:0003824	No Data	F:catalytic activity	lj_descr	[Master Protein] I1KRC7 I1KRC7_SOYBN Uncharacterized protein	Glycine max PE=4 SV=1,81.42,0,coiled-coil,NULL; PP2C-like,Protein phosphatase 2C-like; PP2C,Protein phosphatase 2C, manganese/magn,CUFF.46809.1	Not found	Not found	Found	Found
2325	2	3	14	44	I1KSL6	CYT	C:chaperonin-containing T-complex	P:'de novo' protein folding P:chaperone-mediated protein folding	GO:0005524 GO:0044183 GO:0051082	23.3	F:ATP binding F:protein binding involved in protein folding F:unfolded protein binding	lj_descr	[Master Protein] I1KSL6 I1KSL6_SOYBN T-complex protein 1 subunit alpha	Glycine max PE=3 SV=1,93.58,0,TCOMPLEXTCP1,Chaperone, tailless complex polypeptide 1; chap_CCT_alpha: T-complex protein 1, alpha s,CUFF.51425.1	Not found	Not found	Found	Found
1112	1	1	2	5	I1KT81	MIT	C:mitochondrion	No Data	GO:0008453 GO:0042802 GO:0030170	13.1.1.3.11	F:alanine-glyoxylate transaminase activity F:identical protein binding F:pyridoxal phosphate binding	lj_descr	[Master Protein] I1KT81 I1KT81_SOYBN Uncharacterized protein	Glycine max GN=Gma.22081 PE,82.23,0,no description,Pyridoxal phosphate-dependent transferase, major region, subdomain 2; no description,,CUFF.51678.1	Not found	2 replicates	Found	Found
799	1	1	2	3	I1KTQ4	MIT	No Data	P:tricarboxylic acid cycle	GO:0004108	6.1 8.1.2	F:citrate (Si)-synthase activity	lj_descr	[Master Protein] I1KTQ4 I1KTQ4_SOYBN Citrate synthase	Glycine max PE=3 SV=1,92.58,0,SUBFAMILY NOT NAMED,NULL; CITRATE SYNTHASE,Citrate synthase-like; no description,Citrate synthase-li,CUFF.41680.1	Not found	Not found	Found	1 replicate
150	3	2	5	6	I1KTT3	CYT	No Data	P:isocitrate metabolic process P:tricarboxylic acid cycle	GO:0004450 GO:0000287 GO:0051287	8.1.4	F:isocitrate dehydrogenase (NADP+) activity F:magnesium ion binding F:NAD binding	lj_descr	[Master Protein] I1KTT3 I1KTT3_SOYBN Isocitrate dehydrogenase [NADP]	Glycine max GN=Gma.40048 PE=3 SV=1,91.83,0,NADP-SPECIFIC ISOCITRATE DEHYDROGENASE,Isocitrate dehydrogenase NADP-dependent; Iso_dh,Isopropylmala,CUFF.41672.1	2 replicates	2 replicates	1 replicate	1 replicate
2946	1	3	30	204	I1KU21	CYT	No Data	No Data	GO:0005525 GO:0003924	30.5	F:GTP binding F:GTPase activity	lj_descr	[Master Protein] I1KU21 I1KU21_SOYBN Uncharacterized protein	Glycine max GN=Gma.38528 PE,96.09,0,no description,NULL; no description,Ribosomal protein S5 domain 2-type fold, subgroup; no descriptio,CUFF.42101.1	2 replicates	Found	Found	Found
562	6	1	12	28	I1KV92	NUC	C:COPI vesicle coat C:Golgi membrane	P:ER to Golgi vesicle-mediated transport P:intra-Golgi vesicle-mediated transport P:intracellular protein transport P:retrograde vesicle-mediated transport, Golgi to ER	GO:0005198	No Data	F:structural molecule activity	lj_descr	[Master Protein] I1KV92 I1KV92_SOYBN Uncharacterized protein	Glycine max GN=Gma.42291 PE,92.85,0,seg,NULL; WD40 repeat-like,WD40-repeat-containing domain; Coatomer_WDAD,Coatomer, WD associated regi,CUFF.43766.1	Not found	Not found	Found	2 replicates
1635	1	1	10	40	I1KVD8	PLA	C:membrane	P:lipid catabolic process P:phosphatidylcholine metabolic process	GO:0005509 GO:0070290 GO:0004630	11.9.3.1	F:calcium ion binding F:N-acylphosphatidylethanolamine-specific phospholipase D activity F:phospholipase D activity	lj_descr	[Master Protein] I1KVD8 I1KVD8_SOYBN Phospholipase D	Glycine max PE=3 SV=1,91.84,0,Phospholipase D/nuclease,NULL; C2 domain (Calcium/lipid-binding domain, CaLB),C2 calcium/lipid-bindi,CUFF.9105.1	Not found	Not found	Found	Found
1589	9	7	7	21	I1KWV4	NUC	No Data	P:carbohydrate metabolic process	GO:0030246 GO:0004553	10.6.1 10.6.2 26.3 26.4	F:carbohydrate binding F:hydrolase activity, hydrolyzing O-glycosyl compounds	lj_descr	[Master Protein] I1KWV4 I1KWV4_SOYBN Uncharacterized protein	Glycine max GN=Gma.9128 PE=,88.25,0,ALPHA-GLUCOSIDASE,NULL; ALPHA-GLUCOSIDASE,Glycoside hydrolase, family 31; (Trans)glycosidases,Glycos,CUFF.36701.1	Found	Found	Found	Found
1741	2	1	2	7	I1KZF6	PLA	No Data	No Data	No Data	No Data	No Data	lj_descr	[Master Protein] I1KZF6 I1KZF6_SOYBN Uncharacterized protein	Glycine max PE=4 SV=1,84.67,0,seg,NULL; coiled-coil,NULL,CUFF.35731.1	2 replicates	2 replicates	Found	Found
3028	1	2	8	43	I1KZJ0	MIT	C:cytoplasm	P:carbohydrate metabolic process P:pentose-phosphate shunt	GO:0004801	7.2.2	F:sedoheptulose-7-phosphate:D-glyceraldehyde-3-phosphate glyceronetransferase activity	lj_descr	[Master Protein] I1KZJ0 I1KZJ0_SOYBN Uncharacterized protein	Glycine max GN=Gma.54889 PE,88.66,0,seg,NULL; Transaldolase_2,Transaldolase type 2; TRANSALDOLASE,Transaldolase; TRANSALDOLASE_1,Transal,CUFF.30530.2	Not found	Not found	Found	Found
143	2	1	4	14	I1KZJ9	CYT/MIT	C:mitochondrion	P:mitochondrial glycyl-tRNA aminoacylation	GO:0005524 GO:0004820	23.3 29.1.14	F:ATP binding F:glycine-tRNA ligase activity	lj_descr	[Master Protein] I1KZJ9 I1KZJ9_SOYBN Uncharacterized protein	Glycine max GN=Gma.16782 PE,79.1,0,TRNASYNTHGLY,Glycyl-tRNA synthetase, alpha2 dimer; Class II aaRS and biotin synthetases,NULL; Class ,CUFF.30355.1	Not found	Not found	Found	Found
2670	4	2	6	17	I1L3W8	CYT	C:cytoplasm	No Data	GO:0003747	No Data	F:translation release factor activity	lj_descr	[Master Protein] I1L3W8 I1L3W8_SOYBN Uncharacterized protein	Glycine max PE=4 SV=1,96.34,0,seg,NULL; eRF1_2,eRF1 domain 2; eRF1_3,eRF1 domain 3; eRF1_1,eRF1 domain 1/Pelota-like; no descripti,CUFF.34869.1	Not found	Not found	Found	Found
1140	5	1	7	14	I1L3Y0	CYT	No Data	No Data	GO:0003676	No Data	F:nucleic acid binding	lj_descr	[Master Protein] I1L3Y0 I1L3Y0_SOYBN Uncharacterized protein	Glycine max PE=4 SV=1,97.75,0,no description,Stem cell self-renewal protein Piwi; SUBFAMILY NOT NAMED,NULL; EUKARYOTIC TRANSLATION,NODE_14177_length_1743_cov_502.297180.path2.1	Not found	Not found	2 replicates	Found
255	1	1	1	2	I1L451	CYT	C:cytoplasm	P:methylation P:phosphatidylcholine biosynthetic process	GO:0000234 GO:0008757	13.1.3.4.13	F:phosphoethanolamine N-methyltransferase activity F:S-adenosylmethionine-dependent methyltransferase activity	lj_descr	[Master Protein] I1L451 I1L451_SOYBN Uncharacterized protein	Glycine max GN=Gma.21410 PE,85.31,0,no description,NULL; SAM_MT103,Phosphoethanolamine N-methyltransferase; seg,NULL; coiled-coil,NULL; ,CUFF.35183.1	Not found	Not found	2 replicates	Not found
2456	1	1	1	1	I1L4A0	MIT	No Data	No Data	No Data	No Data	No Data	lj_descr	[Master Protein] I1L4A0 I1L4A0_SOYBN Uncharacterized protein	Glycine max GN=Gma.54918 PE,73.39,0,SUBFAMILY NOT NAMED,NULL; FAMILY NOT NAMED,NULL; seg,NULL; DUF789,Protein of unknown function DUF789,CUFF.21658.1	Not found	Not found	1 replicate	Not found
293	2	1	1	1	I1L4H0	MIT	No Data	No Data	GO:0004029	5.1	F:aldehyde dehydrogenase (NAD) activity	lj_descr	[Master Protein] I1L4H0 I1L4H0_SOYBN Uncharacterized protein	Glycine max GN=Gma.10949 PE,45.83,0.000000000002,ALDH-like,Aldehyde/histidinol dehydrogenase,CUFF.45675.2	Not found	Not found	Found	2 replicates
2227	1	1	1	6	I1L619	NUC	No Data	No Data	No Data	No Data	No Data	lj_descr	[Master Protein] I1L619 I1L619_SOYBN Uncharacterized protein	Glycine max GN=Gma.2318 PE=,88.99,0,seg,NULL; ARM repeat,Armadillo-type fold; RNI-like,NULL; BETA CATENIN-RELATED ARMADILLO REPEAT-CONTA,CUFF.16300.1	Not found	Not found	Found	Found
936	3	1	5	11	I1L759	PLA	No Data	P:nucleotide-sugar biosynthetic process	GO:0050662 GO:0016491	21.99	F:coenzyme binding F:oxidoreductase activity	lj_descr	[Master Protein] I1L759 I1L759_SOYBN Uncharacterized protein	Glycine max GN=Gma.56416 PE,91.67,0,NAD(P)-binding Rossmann-fold domains,NULL; no description,NAD(P)-binding domain; no description,NULL,CUFF.57744.1	Not found	Not found	Found	2 replicates
3193	4	1	2	3	I1L922	NUC	No Data	P:glutamine biosynthetic process	GO:0004356 GO:0016787	12.2.2	F:glutamate-ammonia ligase activity F:hydrolase activity	lj_descr	[Master Protein] I1L922 I1L922_SOYBN Uncharacterized protein	Glycine max GN=Gma.25108 PE,85.23,0,seg,NULL; Glutamine synthetase/guanido kinase,NULL; Metallo-dependent hydrolases,NULL; Glutamine syn,CUFF.53769.1	Not found	Not found	1 replicate	1 replicate
2465	1	1	1	1	I1LB20	CYT	No Data	P:response to karrikin	GO:0005524 GO:0016887	23.3 34.1	F:ATP binding F:ATPase activity	lj_descr	[Master Protein] I1LB20 I1LB20_SOYBN Uncharacterized protein	Glycine max GN=Gma.22371 PE,91.2,0,AAA_21,NULL; no description,NULL; P-loop containing nucleoside triphosphate hydrolases,NULL; SUBFAMI,CUFF.55425.1	Not found	Not found	Found	2 replicates
2363	3	1	1	6	I1LBL2	CYT	No Data	No Data	GO:0005509	No Data	F:calcium ion binding	lj_descr	[Master Protein] I1LBL2 I1LBL2_SOYBN Uncharacterized protein	Glycine max PE=4 SV=1,44.44,0.000009,EF-hand,NULL; no description,EF-hand-like domain; EF_HAND_1,EF-Hand 1, calcium-binding site; EF_hand,CUFF.14685.2	Not found	Not found	Found	Found
2544	2	2	4	6	I1LC96	PLA	No Data	P:metabolic process	GO:0016813	No Data	F:hydrolase activity, acting on carbon-nitrogen (but not peptide) bonds, in linear amidines	lj_descr	[Master Protein] I1LC96 I1LC96_SOYBN Uncharacterized protein	Glycine max GN=Gma.32220 PE,87.11,0,seg,NULL; no description,NULL; hydantase: amidase, hydantoinase/carbamoylase fami,Amidase, hydantoin,CUFF.54891.1	Not found	Found	Found	Found
821	1	2	3	13	I1LCL8	NUC	No Data	P:carbohydrate metabolic process	GO:0051060	No Data	F:pullulanase activity	lj_descr	[Master Protein] I1LCL8 I1LCL8_SOYBN Uncharacterized protein	Glycine max GN=Gma.5460 PE=,84.46,0,no description,Immunoglobulin-like fold; no description,Glycoside hydrolase, catalytic domain; PULLU,CUFF.55789.1	Not found	Not found	Found	Found
1867	2	1	7	21	I1LE22	CYT	C:cytosol C:cytosolic small ribosomal subunit	P:cytoplasmic translation	GO:0003735	No Data	F:structural constituent of ribosome	lj_descr	[Master Protein] I1LE22 I1LE22_SOYBN Uncharacterized protein	Glycine max GN=Gma.54712 PE,94.64,0,Ribosomal_S3Ae,Ribosomal protein S3Ae; seg,NULL; RIBOSOMAL_S3AE,Ribosomal protein S3Ae, conserved si,CUFF.57097.1	Not found	Not found	1 replicate	Not found
1886	4	1	6	21	I1LEE5	CYT	C:integral component of membrane	No Data	GO:0005509	No Data	F:calcium ion binding	lj_descr	[Master Protein] I1LEE5 I1LEE5_SOYBN Uncharacterized protein	Glycine max GN=Gma.41481 PE,91.13,0,EGF_CA,EGF-like calcium-binding, conserved site; Calcium-binding EGF-like domain,EGF-like calcium-bi,CUFF.56711.1	Not found	Not found	Found	2 replicates
27	1	2	6	20	I1LEV4	NUC	C:cytoplasm	P:glutaminyl-tRNA aminoacylation	GO:0005524 GO:0004819	23.3 29.1.18	F:ATP binding F:glutamine-tRNA ligase activity	lj_descr	[Master Protein] I1LEV4 I1LEV4_SOYBN Uncharacterized protein	Glycine max GN=Gma.49399 PE,91.69,0,tRNA-synt_1c,Glutamyl/glutaminyl-tRNA synthetase, class Ib, catalytic domain; tRNA_synt_1c_R1,Glutam,CUFF.50289.1	Not found	Found	Found	Found
392	4	1	5	17	I1LF32	NUC	C:COPII vesicle coat	P:ER to Golgi vesicle-mediated transport P:intracellular protein transport	GO:0008270	No Data	F:zinc ion binding	lj_descr	[Master Protein] I1LF32 I1LF32_SOYBN Uncharacterized protein	Glycine max GN=Gma.42928 PE,93.02,0,Sec23_trunk,Sec23/Sec24, trunk domain; Sec23_BS,Sec23/Sec24 beta-sandwich; Sec23_helical,Sec23/Sec24,CUFF.57330.2	Not found	Not found	Found	Found
1586	3	2	7	27	I1LFG4	NUC	No Data	P:metabolic process	GO:0004802	1.3.8 7.2.1	F:transketolase activity	lj_descr	[Master Protein] I1LFG4 I1LFG4_SOYBN Uncharacterized protein	Glycine max PE=4 SV=1,89.34,0,tktlase_bact: transketolase,Transketolase, bacterial-like; no description,NULL; no description,Trans,CUFF.60851.1	Not found	Not found	Found	1 replicate
2423	4	2	6	15	I1LFL5	PLA	No Data	No Data	GO:0005524 GO:0016301 GO:2001070	23.3 20.1.4	F:ATP binding F:kinase activity F:starch binding	lj_descr	[Master Protein] I1LFL5 I1LFL5_SOYBN Uncharacterized protein	Glycine max PE=4 SV=1,79.39,0,PPDK_N,Pyruvate phosphate dikinase, PEP/pyruvate-binding; CBM_20,Carbohydrate binding module family ,CUFF.57380.1	2 replicates	Found	Found	Found
2003	5	1	1	2	I1LFQ6	NUC	C:nucleus	P:DNA repair	GO:0005524 GO:0016301 GO:0044877 GO:0004674	23.3 20.1.4	F:ATP binding F:kinase activity F:macromolecular complex binding F:protein serine/threonine kinase activity	lj_descr	[Master Protein] I1LFQ6 I1LFQ6_SOYBN Uncharacterized protein	Glycine max GN=Gma.29514 PE,92.17,0,FKBP-RAPAMYCIN ASSOCIATED PROTEIN,Serine/threonine-protein kinase TOR/Smg1; ATAXIA TELANGIECTASIA MU,CUFF.25260.3	Not found	Not found	Found	2 replicates
1101	1	1	1	1	I1LG43	NUC	No Data	P:protein demethylation	GO:0051723	No Data	F:protein methylesterase activity	lj_descr	[Master Protein] I1LG43 I1LG43_SOYBN Protein phosphatase methylesterase 1	Glycine max GN=Gma.2947 PE=3 SV=1,86.16,0,seg,NULL; alpha/beta-Hydrolases,NULL; Abhydrolase_6,NULL; PROTEIN PHOSPHATASE METHYLESTERASE-1 RELAT,CUFF.38595.1	Not found	Not found	Found	Found
1247	5	1	4	17	I1LG74	PLA	No Data	P:galactose metabolic process	GO:0003978	10.1.2 10.1.9	F:UDP-glucose 4-epimerase activity	lj_descr	[Master Protein] I1LG74 I1LG74_SOYBN Uncharacterized protein	Glycine max GN=Gma.57862 PE,87.97,0,galE: UDP-glucose 4-epimerase,UDP-glucose 4-epimerase; no description,NAD(P)-binding domain; no desc,CUFF.52029.1	2 replicates	Found	Found	Found
2959	2	3	8	32	I1LL14	NUC	No Data	No Data	GO:0004462 GO:0046872	24.2 15 15.2 15.3	F:lactoylglutathione lyase activity F:metal ion binding	lj_descr	[Master Protein] I1LL14 I1LL14_SOYBN Uncharacterized protein	Glycine max GN=Gma.4045 PE=,81.2,0,LACTOYLGLUTATHIONE LYASE (GLYOXALASE I),NULL; glyox_I: lactoylglutathione lyase,Glyoxalase I; Glyoxa,CUFF.45316.1	Not found	2 replicates	Found	Found
2640	6	2	6	14	I1LL69	CYT	C:cell wall C:vacuole	P:carbohydrate metabolic process	GO:0004565 GO:0030246	3.8	F:beta-galactosidase activity F:carbohydrate binding	lj_descr	[Master Protein] I1LL69 I1LL69_SOYBN Beta-galactosidase	Glycine max GN=Gma.4099 PE=3 SV=1,87.49,0,GLYCOSYL_HYDROL_F35,Glycoside hydrolase, family 35, conserved site; GLHYDRLASE35,Glycoside hydrolase,CUFF.45375.2	2 replicates	Found	Found	Found
2583	2	1	1	6	I1LMC2	NUC	No Data	No Data	GO:0003676 GO:0000166	23	F:nucleic acid binding F:nucleotide binding	lj_descr	[Master Protein] I1LMC2 I1LMC2_SOYBN Uncharacterized protein	Glycine max GN=Gma.42841 PE,77.89,0,seg,NULL; no description,Nucleotide-binding, alpha-beta plait; RRM_1,RNA recognition motif domain; R,CUFF.57880.2	2 replicates	1 replicate	1 replicate	2 replicates
2596	2	2	4	10	I1LP82	MIT	C:cytoplasm	P:methionyl-tRNA aminoacylation	GO:0005524 GO:0004825 GO:0000049	23.3 29.1.10	F:ATP binding F:methionine-tRNA ligase activity F:tRNA binding	lj_descr	[Master Protein] I1LP82 I1LP82_SOYBN Methionine--tRNA ligase	Glycine max GN=metG PE=3 SV=1,87.44,0,TRNASYNTHMET,Methionyl-tRNA synthetase; metG: methionine--tRNA ligase,Methionyl-tRNA synthetase; seg,CUFF.46695.1	Not found	Not found	Found	Found
1730	2	3	10	18	I1LPC3	NUC	C:cytoplasm	P:isoleucyl-tRNA aminoacylation	GO:0002161 GO:0005524 GO:0004822 GO:0000049	23.3 29.1.5	F:aminoacyl-tRNA editing activity F:ATP binding F:isoleucine-tRNA ligase activity F:tRNA binding	lj_descr	[Master Protein] I1LPC3 I1LPC3_SOYBN Uncharacterized protein	Glycine max GN=Gma.7413 PE=,88.92,0,seg,NULL; AA_TRNA_LIGASE_I,Aminoacyl-tRNA synthetase, class I, conserved site; TRNASYNTHILE,Isoleuci,CUFF.46026.1	2 replicates	2 replicates	Found	Found
136	1	1	2	2	I1LRH3	NUC	C:COPII vesicle coat	P:ER to Golgi vesicle-mediated transport P:intracellular protein transport	GO:0008270	No Data	F:zinc ion binding	lj_descr	[Master Protein] I1LRH3 I1LRH3_SOYBN Uncharacterized protein	Glycine max GN=Gma.3853 PE=,93.84,0,vWA-like,NULL; Helical domain of Sec23/24,Sec23/Sec24, helical domain; beta-sandwich domain of Sec23,CUFF.45086.1	Not found	Not found	1 replicate	Not found
3103	2	1	16	47	I1LS70	NUC	C:nucleus C:proteasome regulatory particle, base subcomplex C:proteasome storage granule	P:proteasome-mediated ubiquitin-dependent protein catabolic process P:regulation of protein catabolic process	GO:0030234	No Data	F:enzyme regulator activity	lj_descr	[Master Protein] I1LS70 I1LS70_SOYBN Uncharacterized protein	Glycine max GN=Gma.1623 PE=,93.69,0,ARM repeat,Armadillo-type fold; no description,Armadillo-like helical; 26S PROTEASOME NON-ATPASE REG,CUFF.24712.1	Not found	Not found	Found	Found
637	4	1	1	4	I1LT32	MIT	No Data	P:cell redox homeostasis P:glycerol ether metabolic process	GO:0009055 GO:0015035	1.1.5 26.10 21.4	F:electron carrier activity F:protein disulfide oxidoreductase activity	lj_descr	[Master Protein] I1LT32 I1LT32_SOYBN Uncharacterized protein	Glycine max GN=Gma.31981 PE,74.05,0,no description,Thioredoxin-like fold; seg,NULL; Thioredoxin-like,Thioredoxin-like fold; THIOREDOXIN_,CUFF.18841.1	Not found	Not found	Found	2 replicates
2498	1	1	1	6	I1LT63	END	C:cytoplasm C:plasma membrane	No Data	GO:0010181 GO:0003955	No Data	F:FMN binding F:NAD(P)H dehydrogenase (quinone) activity	lj_descr	[Master Protein] I1LT63 I1LT63_SOYBN Uncharacterized protein	Glycine max GN=Gma.52084 PE,57.14,0,Flavoproteins,NULL; FMN_red,NADPH-dependent FMN reductase; seg,NULL; no description,NULL; FLAVODOXIN,CUFF.53983.1	Not found	Not found	Found	Found
183	3	1	5	28	I1LTQ1	MIT	No Data	No Data	GO:0003824 GO:0050662	No Data	F:catalytic activity F:coenzyme binding	lj_descr	[Master Protein] I1LTQ1 I1LTQ1_SOYBN Uncharacterized protein	Glycine max PE=4 SV=1,94.95,0,no description,NAD(P)-binding domain; no description,NULL; DTDP-GLUCOSE 4-6-DEHYDRATASE,NULL; NAD DE,CUFF.42272.1	Not found	Not found	Found	Found
570	1	1	1	6	I1LWR1	PLA	C:integral component of membrane	P:glucose import	GO:0005351 GO:0005355	No Data	F:carbohydrate:proton symporter activity F:glucose transmembrane transporter activity	lj_descr	[Master Protein] I1LWR1 I1LWR1_SOYBN Uncharacterized protein	Glycine max GN=Gma.42278 PE,88.53,0,SUGAR_TRANSPORT_1,Sugar transporter, conserved site; SUGAR_TRANSPORT_2,Sugar transporter, conserved ,CUFF.30437.1	Not found	2 replicates	Found	Found
486	3	2	9	54	I1LWR4	CYT	C:cytoplasm	P:glycogen catabolic process	GO:0008184 GO:0102250 GO:0030170 GO:0102499	No Data	F:glycogen phosphorylase activity F:linear malto-oligosaccharide phosphorylase activity F:pyridoxal phosphate binding F:SHG alpha-glucan phosphorylase activity	lj_descr	[Master Protein] I1LWR4 I1LWR4_SOYBN Phosphorylase	Glycine max GN=Gma.58237 PE=3 SV=1,88.38,0,P_ylase: glycogen/starch/alpha-glucan phosphorylas,Glycogen/starch/alpha-glucan phosphorylase; no de,CUFF.36287.1	Not found	Not found	Found	Found
1834	3	2	5	22	I1LWT5	NUC	C:eukaryotic 43S preinitiation complex C:eukaryotic 48S preinitiation complex C:eukaryotic translation initiation factor 3 complex C:eukaryotic translation initiation factor 3 complex, eIF3m	P:cytoplasmic translational initiation P:formation of cytoplasmic translation initiation complex	GO:0003743	29.2.3	F:translation initiation factor activity	lj_descr	[Master Protein] I1LWT5 I1LWT5_SOYBN Uncharacterized protein	Glycine max GN=Gma.56636 PE,89.27,0,COP9 SIGNALOSOME COMPLEX SUBUNIT 7,NULL; COP9 SIGNALOSOME COMPLEX SUBUNIT 7/DENDRITIC CELL PROTEIN G,CUFF.36257.1	2 replicates	Found	Found	Found
2275	4	1	1	2	I1LX67	NUC/CYT	No Data	No Data	GO:0046872 GO:0004722	15 15.2 15.3	F:metal ion binding F:protein serine/threonine phosphatase activity	lj_descr	[Master Protein] I1LX67 I1LX67_SOYBN Uncharacterized protein	Glycine max GN=Gma.56561 PE,74.19,0,PP2C-like,Protein phosphatase 2C-like; Serine/threonine phosphatases, family 2C, ca,Protein phosphat,CUFF.7434.1	2 replicates	2 replicates	Found	2 replicates
268	1	1	5	18	I1LXY1	NUC	C:cytosol C:extracellular region	P:homocysteine metabolic process	GO:0003871 GO:0008705 GO:0008270	13.1.3.4.3	F:5-methyltetrahydropteroyltriglutamate-homocysteine S-methyltransferase activity F:methionine synthase activity F:zinc ion binding	lj_descr	[Master Protein] I1LXY1 I1LXY1_SOYBN Uncharacterized protein	Glycine max GN=Gma.3920 PE=,94.44,0,no description,NULL; Meth_synt_2,Methionine synthase, vitamin-B12 independent; 5-METHYLTETRAHYDROPTE,CUFF.3256.1	Not found	Not found	2 replicates	2 replicates
53	2	1	9	61	I1LZ03	NUC	C:cytosolic large ribosomal subunit	P:cytoplasmic translation	GO:0003723 GO:0003735	27.4	F:RNA binding F:structural constituent of ribosome	lj_descr	[Master Protein] I1LZ03 I1LZ03_SOYBN Uncharacterized protein	Glycine max PE=4 SV=1,94.04,0,Ribosomal protein L4,Ribosomal protein L4 domain; Ribosomal_L4,Ribosomal protein L4/L1e; Ribos_L4_as,CUFF.53848.1	2 replicates	Found	Found	2 replicates
2775	4	1	4	43	I1LZG1	CYT	No Data	P:glycolytic process	GO:0004332	1.3.6 4.7	F:fructose-bisphosphate aldolase activity	lj_descr	[Master Protein] I1LZG1 I1LZG1_SOYBN Fructose-bisphosphate aldolase	Glycine max PE=3 SV=1,86.03,0,Aldolase,NULL; FRUCTOSE-BISPHOSPHATE ALDOLASE,Fructose-bisphosphate aldolase, class-I; no descriptio,CUFF.53851.1	Found	Found	Found	Found
594	1	1	1	1	I1M044	CYT	C:extracellular region C:plant-type cell wall C:plasmodesma	P:hydrogen peroxide catabolic process P:plant-type cell wall organization P:response to oxidative stress	GO:0020037 GO:0046872 GO:0004601	15 15.2 15.3 26.12	F:heme binding F:metal ion binding F:peroxidase activity	lj_descr	[Master Protein] I1M044 I1M044_SOYBN Uncharacterized protein	Glycine max PE=3 SV=1,79.22,0,no description,NULL; FAMILY NOT NAMED,NULL; PEROXIDASE_1,Peroxidases heam-ligand binding site; PEROX,CUFF.47490.1	Not found	Not found	Found	2 replicates
2389	1	7	19	88	I1M2K9	MIT	No Data	P:protein folding	GO:0005524 GO:0051082	23.3	F:ATP binding F:unfolded protein binding	lj_descr	[Master Protein] I1M2K9 I1M2K9_SOYBN Uncharacterized protein	Glycine max GN=Gma.28256 PE,94.54,0,Actin-like ATPase domain,NULL; Heat shock protein 70kD (HSP70), peptide-binding domain,NULL; prok_dn,CUFF.60757.1	Found	Found	Found	Found
2740	6	1	7	92	I1M596	CYT	No Data	P:oxylipin biosynthetic process	GO:0046872 GO:0016702	15 15.2 15.3	F:metal ion binding F:oxidoreductase activity, acting on single donors with incorporation of molecular oxygen, incorporation of two atoms of oxygen	lj_descr	[Master Protein] I1M596 I1M596_SOYBN Lipoxygenase	Glycine max GN=Gma.1862 PE=2 SV=1,87.27,0,no description,NULL; seg,NULL; LIPOXYGENASE_3,Lipoxygenase, C-terminal; PLTLPOXGNASE,Lipoxygenase, p,CUFF.40541.1	Found	Not found	2 replicates	Found
2969	3	1	1	1	I1M689	NUC	C:nucleus	No Data	No Data	No Data	No Data	lj_descr	[Master Protein] I1M689 I1M689_SOYBN Uncharacterized protein	Glycine max PE=4 SV=1,79.58,0,Es2,Nuclear protein DGCR14; seg,NULL; ES-2 PROTEIN - RELATED,NULL,CUFF.40070.1	Not found	Not found	Found	2 replicates
1903	2	1	1	1	I1M7A2	NUC	No Data	P:gene silencing by RNA	GO:0003676	No Data	F:nucleic acid binding	lj_descr	[Master Protein] I1M7A2 I1M7A2_SOYBN Uncharacterized protein	Glycine max PE=4 SV=1,85.18,0,no description,NULL; SUBFAMILY NOT NAMED,NULL; EUKARYOTIC TRANSLATION INITIATION FACTOR 2C,NULL; no ,CUFF.39573.1	Not found	Not found	2 replicates	Not found
955	3	1	5	6	I1M923	MIT	C:mitochondrion	P:glycine catabolic process	GO:0004375	1.2.4.4	F:glycine dehydrogenase (decarboxylating) activity	lj_descr	[Master Protein] I1M923 I1M923_SOYBN Uncharacterized protein	Glycine max PE=3 SV=1,89.53,0,PLP-dependent transferases,Pyridoxal phosphate-dependent transferase, major domain; GDC-P,Glycine cl,CUFF.52994.1	Not found	Not found	Found	Found
1376	2	1	6	17	I1M984	NUC	C:cytoplasm	P:aspartyl-tRNA aminoacylation	GO:0004815 GO:0005524	29.1.12 23.3	F:aspartate-tRNA ligase activity F:ATP binding	lj_descr	[Master Protein] I1M984 I1M984_SOYBN Uncharacterized protein	Glycine max GN=Gma.1067 PE=,87.66,0,coiled-coil,NULL; tRNA-synt_2,Aminoacyl-tRNA synthetase, class II (D/K/N); tRNA_anti,Nucleic acid bi,NODE_8705_length_1738_cov_253.809555.path1.1	Not found	Not found	Found	Found
3052	3	1	2	9	I1MAR9	EXC	No Data	P:carbohydrate metabolic process	GO:0004553	10.6.1 10.6.2 26.3 26.4	F:hydrolase activity, hydrolyzing O-glycosyl compounds	lj_descr	[Master Protein] I1MAR9 I1MAR9_SOYBN Uncharacterized protein	Glycine max PE=4 SV=1,82.65,0,Glyco_hydro_3,Glycoside hydrolase, family 3, N-terminal; Glyco_hydro_3_C,Glycoside hydrolase family ,CUFF.6050.1	Not found	Not found	Found	Found
503	3	3	9	15	I1MB15	NUC	C:cytoplasm	No Data	GO:0061630	No Data	F:ubiquitin protein ligase activity	lj_descr	[Master Protein] I1MB15 I1MB15_SOYBN Uncharacterized protein	Glycine max PE=4 SV=1,81.44,0,HECT,HECT; DUF913,E3 ubiquitin ligase, domain of unknown function DUF913; DUF908,E3 ubiquitin ligase,CUFF.27532.1	Not found	Not found	2 replicates	Found
1871	2	3	4	8	I1MBI6	NUC	C:chloroplast C:integral component of membrane	No Data	No Data	No Data	No Data	lj_descr	[Master Protein] I1MBI6 I1MBI6_SOYBN Uncharacterized protein	Glycine max GN=Gma.6998 PE=,86.07,0,seg,NULL,CUFF.38923.1	Found	Found	Found	Found
850	4	3	17	85	I1MBR7	CYT	C:cytoplasm	P:glycogen metabolic process P:UDP-glucose metabolic process	GO:0003983	4.1	F:UTP:glucose-1-phosphate uridylyltransferase activity	lj_descr	[Master Protein] I1MBR7 I1MBR7_SOYBN Uncharacterized protein	Glycine max GN=Gma.56729 PE,92.75,0,UDPGP,UTP--glucose-1-phosphate uridylyltransferase; UTP-GLUCOSE-1-PHOSPHATE URIDYLYLTRANSFERASE 2 (U,CUFF.39095.1	2 replicates	Found	Found	Found
1102	1	1	1	2	I1MC56	NUC	C:nucleus	P:auxin-activated signaling pathway P:regulation of transcription, DNA-templated P:transcription, DNA-templated	GO:0003677	28.1	F:DNA binding	lj_descr	[Master Protein] I1MC56 I1MC56_SOYBN Uncharacterized protein	Glycine max GN=Gma.48993 PE,70.39,0,B3 DNA binding domain,B3 DNA binding domain; DNA-binding pseudobarrel domain,DNA-binding pseudobarre,CUFF.28646.1	Not found	Not found	Found	2 replicates
31	7	3	13	32	I1MCM5	NUC	C:membrane coat	P:intracellular protein transport P:vesicle-mediated transport	GO:0005198	No Data	F:structural molecule activity	lj_descr	[Master Protein] I1MCM5 I1MCM5_SOYBN Uncharacterized protein	Glycine max PE=4 SV=1,92.25,0,COATOMER BETA SUBUNIT,NULL; COATOMER,NULL; GPROTEINBRPT,G-protein beta WD-40 repeat; WD_REPEATS_2,WD,CUFF.40458.1	Not found	Not found	Found	Found
2849	3	1	3	5	I1MDE5	END/GOL	No Data	No Data	No Data	No Data	No Data	lj_descr	[Master Protein] I1MDE5 I1MDE5_SOYBN Uncharacterized protein	Glycine max GN=Gma.53036 PE,89.28,0,Oxysterol_BP,Oxysterol-binding protein; OSBP,Oxysterol-binding protein, conserved site; Oxysterol-bi,CUFF.45440.2	Not found	Not found	2 replicates	2 replicates
2168	2	3	9	26	I1ME45	NUC	C:cytoplasm	No Data	GO:0004177	No Data	F:aminopeptidase activity	lj_descr	[Master Protein] I1ME45 I1ME45_SOYBN Proline iminopeptidase	Glycine max GN=Gma.18183 PE=3 SV=1,92.12,0,pro_imino_pep_1: prolyl aminopeptidase,Proline iminopeptidase; alpha/beta-Hydrolases,NULL; PROLINE I,CUFF.32117.2	Not found	Not found	Found	Found
2789	1	1	2	6	I1MFG7	NUC	No Data	No Data	GO:0003723	27.4	F:RNA binding	lj_descr	[Master Protein] I1MFG7 I1MFG7_SOYBN Uncharacterized protein	Glycine max PE=4 SV=1,80.89,0,RNA-binding domain, RBD,NULL; seg,NULL; RRM_1,RNA recognition motif domain; RRM,RNA recognition moti,CUFF.60032.1	Not found	Not found	1 replicate	1 replicate
2343	1	1	1	4	I1MGA1	NUC	C:COPI vesicle coat	P:retrograde vesicle-mediated transport, Golgi to ER	GO:0005198	No Data	F:structural molecule activity	lj_descr	[Master Protein] I1MGA1 I1MGA1_SOYBN Uncharacterized protein	Glycine max GN=Gma.1035 PE=,91.09,0,Coatomer_E,Coatomer, epsilon subunit; COATOMER SUBUNIT EPSILON,NULL; COATOMER SUBUNIT EPSILON,Coatom,CUFF.59638.2	Not found	Not found	2 replicates	Found
2131	7	2	11	55	I1MGI7	CYT	C:cytosol C:nuclear pore C:nucleoplasm	P:NLS-bearing protein import into nucleus	GO:0061608 GO:0008139 GO:0008565	No Data	F:nuclear import signal receptor activity F:nuclear localization sequence binding F:protein transporter activity	lj_descr	[Master Protein] I1MGI7 I1MGI7_SOYBN Importin subunit alpha	Glycine max PE=3 SV=1,94.92,0,no description,Armadillo-like helical; Arm,Armadillo; IBB,Importin-alpha, importin-beta-binding doma,CUFF.59620.1	2 replicates	Not found	Found	Found
2149	1	1	3	21	I1MGV6	CYT	C:cytosolic large ribosomal subunit	P:translation	GO:0003735	No Data	F:structural constituent of ribosome	lj_descr	[Master Protein] I1MGV6 I1MGV6_SOYBN 60S ribosomal protein L27	Glycine max GN=Gma.55267 PE=3 SV=1,88.15,0,RIBOSOMAL_L27E,Ribosomal protein L27e, conserved site; no description,Translation protein SH3-like, ,CUFF.48726.1	Not found	Not found	Found	Found
3042	1	1	4	11	I1MHG6	MIT	No Data	No Data	GO:0016620	No Data	F:oxidoreductase activity, acting on the aldehyde or oxo group of donors, NAD or NADP as acceptor	lj_descr	[Master Protein] I1MHG6 I1MHG6_SOYBN Uncharacterized protein	Glycine max GN=Gma.31363 PE,92.32,0,ALDEHYDE_DEHYDR_GLU,Aldehyde dehydrogenase, conserved site; seg,NULL; no description,Aldehyde dehydr,CUFF.59210.1	Not found	Not found	Found	Found
872	6	3	21	84	I1MJ28	MIT	C:chloroplast C:cytosol C:mitochondrion	P:'de novo' protein folding P:chaperone-mediated protein folding P:mitochondrion organization P:protein refolding	GO:0005524 GO:0044183 GO:0051082	23.3	F:ATP binding F:protein binding involved in protein folding F:unfolded protein binding	lj_descr	[Master Protein] I1MJ28 I1MJ28_SOYBN Uncharacterized protein	Glycine max PE=3 SV=1,89.98,0,seg,NULL; CHAPERONINS_CPN60,Chaperonin Cpn60, conserved site; coiled-coil,NULL; GroEL apical domain-,CUFF.42087.1	2 replicates	Found	Found	Found
2372	2	3	9	55	I1MJE1	MIT	C:mitochondrion	P:gamma-aminobutyric acid catabolic process P:glutamate decarboxylation to succinate	GO:0051287 GO:0004777 GO:0009013	No Data	F:NAD binding F:succinate-semialdehyde dehydrogenase (NAD+) activity F:succinate-semialdehyde dehydrogenase [NAD(P)+] activity	lj_descr	[Master Protein] I1MJE1 I1MJE1_SOYBN Uncharacterized protein	Glycine max GN=Gma.54356 PE,92.54,0,no description,Aldehyde dehydrogenase, N-terminal; no description,Aldehyde dehydrogenase, C-terminal,CUFF.41748.2	Found	Found	Found	Found
3033	9	5	12	41	I1MJN2	MIT	C:integral component of membrane C:mitochondrial inner membrane	P:regulation of mitochondrial membrane permeability	GO:0005471	No Data	F:ATP:ADP antiporter activity	lj_descr	[Master Protein] I1MJN2 I1MJN2_SOYBN Uncharacterized protein	Glycine max GN=Gma.54719 PE,90.49,0,MITOCARRIER,Mitochondrial carrier protein; ADPTRNSLCASE,Adenine nucleotide translocator 1; SUBFAMILY,CUFF.41608.1	Not found	Not found	Found	Found
1212	1	2	6	24	I1MM44	CYT	No Data	P:glucose metabolic process	GO:0051287 GO:0050661 GO:0016620	No Data	F:NAD binding F:NADP binding F:oxidoreductase activity, acting on the aldehyde or oxo group of donors, NAD or NADP as acceptor	lj_descr	[Master Protein] I1MM44 I1MM44_SOYBN Uncharacterized protein	Glycine max GN=Gma.37641 PE,86.82,0,seg,NULL; GAPDH,Glyceraldehyde 3-phosphate dehydrogenase, active site; Gp_dh_C,Glyceraldehyde 3-phos,CUFF.41879.1	2 replicates	2 replicates	Found	Found
2502	4	2	2	3	I1MNU2	NUC	No Data	P:galactose catabolic process via UDP-galactose	GO:0008108 GO:0008270	No Data	F:UDP-glucose:hexose-1-phosphate uridylyltransferase activity F:zinc ion binding	lj_descr	[Master Protein] I1MNU2 I1MNU2_SOYBN Uncharacterized protein	Glycine max GN=Gma.8033 PE=,81.58,0,seg,NULL; no description,HIT-like domain; GalP_UDP_transf,Galactose-1-phosphate uridyl transferase, ,CUFF.57652.1	Not found	Not found	Found	2 replicates
2184	11	2	3	14	I1MQ49	NUC	No Data	No Data	GO:0016301 GO:0016773	20.1.4 3.3	F:kinase activity F:phosphotransferase activity, alcohol group as acceptor	lj_descr	[Master Protein] I1MQ49 I1MQ49_SOYBN Uncharacterized protein	Glycine max GN=Gma.25669 PE,88.7,0,no description,NULL; Ribokinase-like,NULL; PfkB,PfkB; seg,NULL; FRUCTOKINASE,NULL; SUGAR KINASE,NULL,CUFF.34604.1	Not found	Not found	Found	Found
1125	1	1	4	9	I1MQL3	CYT	No Data	P:gene silencing by RNA	GO:0003676	No Data	F:nucleic acid binding	lj_descr	[Master Protein] I1MQL3 I1MQL3_SOYBN Uncharacterized protein	Glycine max GN=Gma.34596 PE,87.26,0,DUF1785,Domain of unknown function DUF1785; Gly-rich_Ago1,Argonaut, glycine-rich domain; no descript,NODE_37508_length_1120_cov_343.775879.path1.1	Not found	Not found	Found	Found
1172	2	2	5	36	I1MQS6	NUC	C:cytoplasm C:nucleus	P:glutathione metabolic process	GO:0004364 GO:0003746	26.9 29.2.4	F:glutathione transferase activity F:translation elongation factor activity	lj_descr	[Master Protein] I1MQS6 I1MQS6_SOYBN Uncharacterized protein	Glycine max PE=4 SV=1,87.38,0,eEF1-gamma domain,Translation elongation factor EF1B, gamma chain, conserved; Glutathione S-transfer,CUFF.39041.1	2 replicates	2 replicates	Found	Found
483	3	2	2	4	I1MRK4	CYT	No Data	P:metabolic process	GO:0016746	No Data	F:transferase activity, transferring acyl groups	lj_descr	[Master Protein] I1MRK4 I1MRK4_SOYBN Uncharacterized protein	Glycine max GN=Gma.55576 PE,77.39,0,BIOTINYL_LIPOYL,Biotin/lipoyl attachment; no description,NULL; no description,E3 binding; no descrip,CUFF.50742.1	Not found	Not found	Found	Found
524	1	1	3	5	I1MRT3	NUC	C:cytoplasm	P:galactose metabolic process	GO:0005524 GO:0004335 GO:0005534	23.3 3.8.1	F:ATP binding F:galactokinase activity F:galactose binding	lj_descr	[Master Protein] I1MRT3 I1MRT3_SOYBN Uncharacterized protein	Glycine max GN=Gma.55188 PE,89.34,0,MEVGALKINASE,Mevalonate/galactokinase; GALCTOKINASE,Galactokinase; no description,Ribosomal protein ,CUFF.50617.1	Not found	Not found	Found	Not found
2713	1	1	1	4	I1MSV8	NUC	C:cytoplasm	P:trehalose biosynthetic process P:trehalose metabolism in response to stress	GO:0016791	No Data	F:phosphatase activity	lj_descr	[Master Protein] I1MSV8 I1MSV8_SOYBN Uncharacterized protein	Glycine max GN=Gma.50494 PE,69.7,0,TREHALOSE-6-PHOSPHATE SYNTHASE,NULL; UDP-Glycosyltransferase/glycogen phosphorylase,NULL; no descrip,NODE_51861_length_596_cov_241.006714.path1.1	Found	Found	Found	2 replicates
160	2	1	4	9	I1MT11	NUC	No Data	No Data	GO:0003723	27.4	F:RNA binding	lj_descr	[Master Protein] I1MT11 I1MT11_SOYBN Uncharacterized protein	Glycine max GN=Gma.5132 PE=,83.36,0,seg,NULL; coiled-coil,NULL; MI,Initiation factor eIF-4 gamma, MA3; no description,MIF4-like, type 1/,CUFF.50224.1	2 replicates	Found	Found	2 replicates
1402	1	1	4	19	I1MT23	CYT	C:cytoplasm	No Data	GO:0004177 GO:0030145 GO:0008235	No Data	F:aminopeptidase activity F:manganese ion binding F:metalloexopeptidase activity	lj_descr	[Master Protein] I1MT23 I1MT23_SOYBN Uncharacterized protein	Glycine max GN=Gma.27769 PE,92.17,0,Zn-dependent exopeptidases,NULL; Peptidase_M17,Peptidase M17, leucyl aminopeptidase, C-terminal; LAM,NODE_4106_length_1377_cov_293.549011.path1.1	Not found	2 replicates	Found	Found
1099	4	4	13	40	I1MU40	NUC	No Data	P:sucrose metabolic process	GO:0016157 GO:0046524	2.2.1.5 2.1.1.1	F:sucrose synthase activity F:sucrose-phosphate synthase activity	lj_descr	[Master Protein] I1MU40 I1MU40_SOYBN Uncharacterized protein	Glycine max GN=Gma.2097 PE=,90.57,0,SUCROSE PHOSPHATE SYNTASE,NULL; GLYCOSYLTRANSFERASE,NULL; UDP-Glycosyltransferase/glycogen phosphory,CUFF.49949.1	Not found	Not found	Found	Found
1176	2	3	12	48	I1MUN6	NUC	C:cytoplasm	P:arginine biosynthetic process P:argininosuccinate metabolic process P:urea cycle	GO:0004055 GO:0005524	13.1.2.3.22 23.3	F:argininosuccinate synthase activity F:ATP binding	lj_descr	[Master Protein] I1MUN6 I1MUN6_SOYBN Uncharacterized protein	Glycine max PE=3 SV=1,86.82,0,argG: argininosuccinate synthase,Argininosuccinate synthase; Adenine nucleotide alpha hydrolases-lik,CUFF.6122.1	2 replicates	2 replicates	Found	Found
103	1	2	9	54	I1MXM6	NUC	C:cytoplasm	No Data	GO:0003723	27.4	F:RNA binding	lj_descr	[Master Protein] I1MXM6 I1MXM6_SOYBN Uncharacterized protein	Glycine max GN=Gma.1437 PE=,87.42,0,RNA recognition motif,RNA recognition motif domain, eukaryote; RNA recognition motif,RNA recognition,CUFF.23513.1	Found	Found	Found	Found
1507	1	1	1	1	I1N0J0	NUC/CYT	No Data	No Data	GO:0008168	No Data	F:methyltransferase activity	lj_descr	[Master Protein] I1N0J0 I1N0J0_SOYBN Uncharacterized protein	Glycine max PE=4 SV=1,90.15,0,S-adenosyl-L-methionine-dependent methyltransferases,NULL; S-ADENOSYL-L-METHIONINE:CARBOXYL METHYLTR,CUFF.58353.1	Not found	Not found	1 replicate	Not found
3117	3	1	1	3	I1N0W9	NUC	No Data	P:nucleoside metabolic process P:nucleotide biosynthetic process	GO:0000287 GO:0004749	23.1.3	F:magnesium ion binding F:ribose phosphate diphosphokinase activity	lj_descr	[Master Protein] I1N0W9 I1N0W9_SOYBN Uncharacterized protein	Glycine max PE=3 SV=1,89.97,0,ribP_PPkin: ribose-phosphate diphosphokinase,Ribose-phosphate diphosphokinase; Pribosyltran_N,NULL; ,CUFF.58557.1	Not found	Not found	1 replicate	1 replicate
852	9	1	3	17	I1N3A6	NUC	C:plant-type cell wall	P:carbohydrate metabolic process	GO:0052692	No Data	F:raffinose alpha-galactosidase activity	lj_descr	[Master Protein] I1N3A6 I1N3A6_SOYBN Uncharacterized protein	Glycine max GN=Gma.12698 PE,87.18,0,PROKAR_LIPOPROTEIN,NULL; (Trans)glycosidases,Glycoside hydrolase, superfamily; Glycosyl hydrolase do,CUFF.7900.1	Found	Found	Found	Found
397	4	1	1	1	I1N3M8	NUC	No Data	P:folic acid-containing compound biosynthetic process	GO:0004488 GO:0000166	23	F:methylenetetrahydrofolate dehydrogenase (NADP+) activity F:nucleotide binding	lj_descr	[Master Protein] I1N3M8 I1N3M8_SOYBN Uncharacterized protein	Glycine max GN=Gma.54372 PE,81.25,0,TETRAHYDROFOLATE DEHYDROGENASE/CYCLOHYDROLASE FAMILY MEMBER,NULL; NAD(P)-binding Rossmann-fold domai,CUFF.29360.1	Not found	Not found	2 replicates	2 replicates
280	4	1	4	11	I1N3X0	MIT	No Data	P:cellulose biosynthetic process	GO:0016866	No Data	F:intramolecular transferase activity	lj_descr	[Master Protein] I1N3X0 I1N3X0_SOYBN Uncharacterized protein	Glycine max PE=4 SV=1,88.73,0,seg,NULL; SUBFAMILY NOT NAMED,NULL; FAMILY NOT NAMED,NULL; RGP,Reversibly glycosylated polypeptide f,CUFF.29551.1	Not found	Not found	Found	1 replicate
1072	6	3	9	48	I1N4I6	NUC	C:cytosol C:nucleus	P:glycosaminoglycan biosynthetic process	GO:0051287 GO:0003979	10.1.4	F:NAD binding F:UDP-glucose 6-dehydrogenase activity	lj_descr	[Master Protein] I1N4I6 I1N4I6_SOYBN UDP-glucose 6-dehydrogenase	Glycine max GN=Gma.55041 PE=3 SV=1,95.83,0,UDP binding domain,UDP-glucose/GDP-mannose dehydrogenase, C-terminal; NAD(P)-binding Rossmann-fold d,CUFF.29859.1	Not found	2 replicates	Found	Found
1173	6	1	1	2	I1N4L1	CYT	No Data	No Data	GO:0016747	16.8.1.21	F:transferase activity, transferring acyl groups other than amino-acyl groups	lj_descr	[Master Protein] I1N4L1 I1N4L1_SOYBN Uncharacterized protein	Glycine max PE=4 SV=1,67.66,0,seg,NULL; no description,Chloramphenicol acetyltransferase-like domain; Transferase,Transferase; SUB,CUFF.29916.1	Not found	Not found	2 replicates	Found
1941	56	2	25	254	I1N557	NUC/CYT	No Data	No Data	GO:0005524	23.3	F:ATP binding	lj_descr	[Master Protein] I1N557 I1N557_SOYBN Uncharacterized protein	Glycine max PE=3 SV=1,96.29,0,HSP70_1,Heat shock protein 70, conserved site; HSP70_2,Heat shock protein 70, conserved site; HSP70_,CUFF.19461.1	Not found	Not found	Found	Not found
2555	1	2	2	2	I1N635	CYT	No Data	P:aromatic amino acid family biosynthetic process	GO:0003856 GO:0016491	21.99	F:3-dehydroquinate synthase activity F:oxidoreductase activity	lj_descr	[Master Protein] I1N635 I1N635_SOYBN Uncharacterized protein	Glycine max PE=4 SV=1,86.69,0,seg,NULL; Q84JW0_ARATH_Q84JW0;,3-dehydroquinate synthase, prokaryotic-type; DHQS,3-dehydroquinate sy,CUFF.36089.3	Not found	Not found	Found	2 replicates
2669	1	1	1	4	I1N734	NUC	No Data	P:protein dephosphorylation	GO:0008138	No Data	F:protein tyrosine/serine/threonine phosphatase activity	lj_descr	[Master Protein] I1N734 I1N734_SOYBN Uncharacterized protein	Glycine max PE=4 SV=1,90.77,0,5-AMP-ACTIVATED PROTEIN KINASE , BETA SUBUNIT,NULL; 5'-AMP-ACTIVATED PROTEIN KINASE , BETA SUBUNIT,N,CUFF.30986.1	2 replicates	Not found	Found	1 replicate
1998	2	2	6	28	I1N7G4	CYT	C:cytoplasm	No Data	GO:0004177 GO:0030145 GO:0008235	No Data	F:aminopeptidase activity F:manganese ion binding F:metalloexopeptidase activity	lj_descr	[Master Protein] I1N7G4 I1N7G4_SOYBN Uncharacterized protein	Glycine max GN=Gma.27992 PE,81.51,0,LEUCINE AMINOPEPTIDASE,Peptidase M17; LEUCINE AMINOPEPTIDASE-RELATED,NULL; CYTOSOL_AP,Peptidase M17,,CUFF.59020.1	Not found	Found	Found	Found
221	1	2	2	7	I1N8L6	MIT	C:plant-type cell wall	P:L-arabinose metabolic process	GO:0046556	No Data	F:alpha-L-arabinofuranosidase activity	lj_descr	[Master Protein] I1N8L6 I1N8L6_SOYBN Uncharacterized protein	Glycine max PE=4 SV=1,83.88,0,Alpha-L-AF_C,Alpha-L-arabinofuranosidase, C-terminal; CBM_6,Carbohydrate binding module family 6; no,CUFF.31859.1	2 replicates	Found	Found	Found
2992	1	1	1	6	I1N956	PLA	No Data	No Data	No Data	No Data	No Data	lj_descr	[Master Protein] I1N956 I1N956_SOYBN Uncharacterized protein (Fragment)	Glycine max GN=G,75.48,0,seg,NULL; no description,NULL; LRR_1,Leucine-rich repeat; LRRNT_2,Leucine-rich repeat-containing N-t,CUFF.32225.1	2 replicates	Found	Found	Found
1900	3	1	6	26	I1N9E6	MIT	C:intracellular	No Data	GO:0005525 GO:0003924 GO:0003746	30.5 29.2.4	F:GTP binding F:GTPase activity F:translation elongation factor activity	lj_descr	[Master Protein] I1N9E6 I1N9E6_SOYBN Elongation factor Tu	Glycine max GN=Gma.6395 PE=3 SV=1,90.53,0,P-loop containing nucleoside triphosphate hydrolases,NULL; EF-Tu/eEF-1alpha/eIF2-gamma C-terminal do,CUFF.32341.1	2 replicates	Found	Found	Found
292	3	3	3	6	I1NBI1	NUC	C:COPII vesicle coat	P:ER to Golgi vesicle-mediated transport P:intracellular protein transport	GO:0008270	No Data	F:zinc ion binding	lj_descr	[Master Protein] I1NBI1 I1NBI1_SOYBN Uncharacterized protein	Glycine max PE=4 SV=1,90.4,0,vWA-like,NULL; Helical domain of Sec23/24,Sec23/Sec24, helical domain; C-terminal, gelsolin-like dom,CUFF.33379.1	Not found	Not found	2 replicates	Found
96	3	3	5	27	I1NBI4	NUC	C:aminoacyl-tRNA synthetase multienzyme complex C:cytoplasm	P:prolyl-tRNA aminoacylation	GO:0005524 GO:0004827	23.3	F:ATP binding F:proline-tRNA ligase activity	lj_descr	[Master Protein] I1NBI4 I1NBI4_SOYBN Uncharacterized protein	Glycine max GN=Gma.19533 PE,92.49,0,Prolyl-tRNA synthetase, C-terminal,Proline-tRNA ligase, class II, C-terminal; Pro_tRNA_synth_type3,P,CUFF.33392.1	Not found	Not found	Found	Found
710	2	1	2	4	I1NBM7	NUC	No Data	P:lipid metabolic process P:protein catabolic process P:proteolysis	GO:0004190	No Data	F:aspartic-type endopeptidase activity	lj_descr	[Master Protein] I1NBM7 I1NBM7_SOYBN Uncharacterized protein	Glycine max GN=Gma.56964 PE,87.38,0,ASPARTIC PROTEINASE-RELATED,NULL; ASPARTYL PROTEASES,Peptidase A1; no description,Peptidase aspartic,CUFF.33943.1	Not found	Not found	2 replicates	2 replicates
1264	1	1	4	8	I1NBN5	NUC	C:COPII vesicle coat	P:ER to Golgi vesicle-mediated transport P:intracellular protein transport	GO:0008270	No Data	F:zinc ion binding	lj_descr	[Master Protein] I1NBN5 I1NBN5_SOYBN Uncharacterized protein	Glycine max GN=Gma.22191 PE,80.81,0,SUBFAMILY NOT NAMED,NULL; SEC24-RELATED PROTEIN,NULL; no description,NULL; seg,NULL; vWA-like,NULL; ,CUFF.33282.1	Not found	Not found	Found	2 replicates
960	2	2	3	11	I1NC65	NUC	C:cytoplasm C:nucleus C:proteasome core complex	P:proteolysis involved in cellular protein catabolic process	GO:0004298	No Data	F:threonine-type endopeptidase activity	lj_descr	[Master Protein] I1NC65 I1NC65_SOYBN Proteasome subunit beta type	Glycine max GN=Gma.25810 PE=3 SV=1,90.32,0,PROTEASOME_B_2,Proteasome B-type subunit; PROTEASOME_B_1,Proteasome, beta-type subunit, conserved si,CUFF.24541.1	Not found	Not found	Found	Found
3209	1	1	4	13	I1NCF0	NUC	No Data	P:cellular response to stress P:positive regulation of kinase activity P:regulation of translation	GO:0019901 GO:0019887 GO:0043022	No Data	F:protein kinase binding F:protein kinase regulator activity F:ribosome binding	lj_descr	[Master Protein] I1NCF0 I1NCF0_SOYBN Uncharacterized protein	Glycine max GN=Gma.16169 PE,87.3,0,TRANSLATIONAL ACTIVATOR GCN1-RELATED,NULL; TRANSLATIONAL ACTIVATOR GCN1-RELATED,Proteasome component,CUFF.33880.1	Not found	Not found	Found	1 replicate
1840	3	3	7	12	I1NDV3	MIT	No Data	No Data	GO:0003824	No Data	F:catalytic activity	lj_descr	[Master Protein] I1NDV3 I1NDV3_SOYBN Uncharacterized protein	Glycine max PE=4 SV=1,88.19,0,FAMILY NOT NAMED,NULL; seg,NULL; Acetyl-CoA synthetase-like,NULL; AMP_BINDING,AMP-binding, conserved,CUFF.57665.1	2 replicates	Not found	Found	Found
1014	1	1	4	10	I1NEH3	POX	No Data	P:metabolic process	GO:0016747	16.8.1.21	F:transferase activity, transferring acyl groups other than amino-acyl groups	lj_descr	[Master Protein] I1NEH3 I1NEH3_SOYBN Uncharacterized protein	Glycine max PE=3 SV=1,93.28,0,AcCoA-C-Actrans: acetyl-CoA C-acetyltransferase,Thiolase; 3-KETOACYL-COA THIOLASE B (BETA- KETOTHIOL,CUFF.12659.1	Not found	Not found	1 replicate	Not found
2365	1	1	1	1	I1NEN5	NUC	C:Prp19 complex C:U2-type catalytic step 1 spliceosome	P:DNA repair P:generation of catalytic spliceosome for first transesterification step	GO:0061630 GO:0004842	29.5.11.3 29.5.11.4.1 29.5.11.4.2 29.5.11.4.3.1 29.5.11.4.3.2 29.5.11.4.3.4 29.5.11.4.4 29.5.11.4.5.1	F:ubiquitin protein ligase activity F:ubiquitin-protein transferase activity	lj_descr	[Master Protein] I1NEN5 I1NEN5_SOYBN Uncharacterized protein	Glycine max GN=Gma.20730 PE,90.87,0,Modified RING finger domain,U box domain; WD40 repeats,WD40 repeat; WD_REPEATS_1,WD40 repeat, conser,CUFF.57497.1	Not found	Not found	1 replicate	Not found
1863	3	1	1	2	I1NEZ7	MIT	C:mitochondrial matrix	P:cellular response to oxidative stress P:chaperone-mediated protein complex assembly P:mitochondrion organization P:oxidation-dependent protein catabolic process P:protein quality control for misfolded or incompletely synthesized proteins	GO:0005524 GO:0004176 GO:0043565 GO:0004252	23.3 29.5.1	F:ATP binding F:ATP-dependent peptidase activity F:sequence-specific DNA binding F:serine-type endopeptidase activity	lj_descr	[Master Protein] I1NEZ7 I1NEZ7_SOYBN Lon protease homolog	Glycine max PE=3 SV=1,80.02,0,seg,NULL; ENDOLAPTASE,NULL; LON_SER,Peptidase S16, active site; lon: ATP-dependent protease La,Pepti,CUFF.11720.1	Not found	Not found	1 replicate	1 replicate
781	2	1	3	5	I1NF29	NUC	C:cytoplasm	No Data	GO:0004252 GO:0070008	29.5.1	F:serine-type endopeptidase activity F:serine-type exopeptidase activity	lj_descr	[Master Protein] I1NF29 I1NF29_SOYBN Uncharacterized protein	Glycine max GN=Gma.27619 PE,86.43,0,Peptidase/esterase 'gauge' domain,Peptidase S9A/B/C, oligopeptidase, N-terminal beta-propeller; alph,CUFF.57126.1	Not found	Not found	Found	Not found
564	9	6	6	23	I1NFH7	NUC	C:nucleus	P:nucleotide-excision repair P:proteasome-mediated ubiquitin-dependent protein catabolic process	GO:0003684	28.2	F:damaged DNA binding	lj_descr	[Master Protein] I1NFH7 I1NFH7_SOYBN Uncharacterized protein	Glycine max GN=Gma.55597 PE,80.79,0,rad23: UV excision repair protein Rad23,UV excision repair protein Rad23; seg,NULL; Ubiquitin homolo,CUFF.56941.1	Found	Found	Found	Found
1523	1	1	1	2	I1NGN1	PLA	No Data	P:catabolic process	GO:0016787	No Data	F:hydrolase activity	lj_descr	[Master Protein] I1NGN1 I1NGN1_SOYBN Uncharacterized protein (Fragment)	Glycine max GN=G,75.54,0,alpha/beta-Hydrolases,NULL; CARBOXYLESTERASE-RELATED,NULL; MEMBER OF 'GDXG' FAMILY OF LIPOLYTIC ENZY,CUFF.56491.1	Not found	Not found	2 replicates	Not found
2226	4	4	4	26	I1NH45	EXC	C:extracellular region C:plant-type cell wall C:plasmodesma	P:hydrogen peroxide catabolic process P:plant-type cell wall organization P:response to oxidative stress	GO:0020037 GO:0046872 GO:0004601	15 15.2 15.3 26.12	F:heme binding F:metal ion binding F:peroxidase activity	lj_descr	[Master Protein] I1NH45 I1NH45_SOYBN Uncharacterized protein	Glycine max PE=3 SV=1,76.29,0,PEROXIDASE_4,Haem peroxidase, plant/fungal/bacterial; PEROXIDASE_1,Peroxidases heam-ligand binding s,CUFF.56252.1	Found	Found	Found	Found
952	1	1	1	1	I1NIC1	CYT	C:Golgi apparatus C:integral component of membrane	P:cell wall organization or biogenesis	GO:0016413	No Data	F:O-acetyltransferase activity	lj_descr	[Master Protein] I1NIC1 I1NIC1_SOYBN Uncharacterized protein	Glycine max GN=Gma.42490 PE,65.47,0,seg,NULL; PC-Esterase,PC-Esterase; PMR5N,PMR5 N-terminal domain; FAMILY NOT NAMED,NULL,CUFF.9351.1	Not found	Found	Found	2 replicates
2264	2	5	8	33	I1NJ85	CYT	C:cytoplasm	P:10-formyltetrahydrofolate biosynthetic process P:purine nucleobase biosynthetic process	GO:0005524 GO:0004329 GO:0004477 GO:0004488	23.3 25.2	F:ATP binding F:formate-tetrahydrofolate ligase activity F:methenyltetrahydrofolate cyclohydrolase activity F:methylenetetrahydrofolate dehydrogenase (NADP+) activity	lj_descr	[Master Protein] I1NJ85 I1NJ85_SOYBN Uncharacterized protein	Glycine max GN=Gma.22152 PE,95.28,0,FTHFS,Formate-tetrahydrofolate ligase, FTHFS; no description,NULL; seg,NULL; P-loop containing nucle,CUFF.57305.1	Found	Found	Found	Found
1399	1	1	1	2	I1NJA0	PLA	C:1,3-beta-D-glucan synthase complex C:integral component of membrane	P:(1->3)-beta-D-glucan biosynthetic process	GO:0003843	3.6	F:1,3-beta-D-glucan synthase activity	lj_descr	[Master Protein] I1NJA0 I1NJA0_SOYBN Uncharacterized protein	Glycine max GN=Gma.31298 PE,85.89,0,Glucan_synthase,Glycosyl transferase, family 48; SUBFAMILY NOT NAMED,NULL; FAMILY NOT NAMED,NULL,CUFF.57287.1	Not found	Not found	1 replicate	1 replicate
1784	3	1	7	54	I1W1P0	CYT	No Data	No Data	GO:0003723	27.4	F:RNA binding	lj_descr	[Master Protein] I1W1P0 I1W1P0_COCNU PolyA binding protein (Fragment)	Cocos nucifera PE=2 SV=1,28.79,5e-18,no description,Nucleotide-binding, alpha-beta plait; seg,NULL; RRM_1,RNA recognition motif domain; H,CUFF.47905.3	Not found	Not found	Found	Found
2757	1	2	6	16	I3RZA0	MIT	C:cell	P:cell redox homeostasis	GO:0004148 GO:0009055 GO:0050660	8.1.1.3 1.1.5 26.10	F:dihydrolipoyl dehydrogenase activity F:electron transfer activity F:flavin adenine dinucleotide binding	lj_descr	[Master Protein] I3RZA0 I3RZA0_MEDTR Dihydrolipoyl dehydrogenase	Medicago truncatula PE=2 SV=1,88.22,0,Pyr_redox_2,Pyridine nucleotide-disulphide oxidoreductase, FAD/NAD(P)-binding domain; Pyr_redox_dim,,CUFF.50613.1	2 replicates	Found	Found	Found
2332	4	1	4	12	I3S077	CYT	No Data	No Data	GO:0004364	26.9	F:glutathione transferase activity	lj_descr	[Master Protein] I3S077 I3S077_LOTJA Uncharacterized protein	Lotus japonicus PE=2 SV=1,99.69,0,Glutathione S-transferase (GST), C-terminal domain,Glutathione S-transferase, C-terminal-like; Thior,CUFF.48027.1	Not found	Not found	2 replicates	Found
983	3	4	4	14	I3S0H9	NUC	No Data	No Data	No Data	No Data	No Data	lj_descr	[Master Protein] I3S0H9 I3S0H9_LOTJA Uncharacterized protein	Lotus japonicus PE=2 SV=1,99.6,0,NAD(P)-binding Rossmann-fold domains,NULL; no description,NAD(P)-binding domain; NAD_binding_10,NULL,CUFF.17370.1	2 replicates	Found	Found	Found
2086	4	1	8	30	I3S0W6	NUC	C:cytoplasm C:nucleus C:proteasome core complex, alpha-subunit complex	P:proteasome-mediated ubiquitin-dependent protein catabolic process	GO:0004298	No Data	F:threonine-type endopeptidase activity	lj_descr	[Master Protein] I3S0W6 I3S0W6_LOTJA Proteasome subunit alpha type	Lotus japonicus PE=2 SV=1,99.58,0,PROTEASOME_A_1,Proteasome, alpha-subunit, N-terminal domain; PROTEASOME SUBUNIT ALPHA TYPE 5,NULL; P,CUFF.57015.1	Not found	Not found	Found	Found
2856	1	2	5	32	I3S1S2	NUC	C:nascent polypeptide-associated complex	No Data	No Data	No Data	No Data	lj_descr	[Master Protein] I3S1S2 I3S1S2_LOTJA Uncharacterized protein	Lotus japonicus PE=2 SV=1,99.03,0,NAC,Nascent polypeptide-associated complex NAC; UBA,Ubiquitin-associated/translation elongation fact,CUFF.31852.1	Not found	Not found	Found	Found
682	11	2	6	16	I3S389	CYT	No Data	No Data	GO:0016491	21.99	F:oxidoreductase activity	lj_descr	[Master Protein] I3S389 I3S389_LOTJA Uncharacterized protein	Lotus japonicus PE=2 SV=1,99.68,0,NAD(P)-binding Rossmann-fold domains,NULL; GroES-like,GroES-like; Enoylreductase,Polyketide synthase,CUFF.40898.1	Not found	Not found	2 replicates	2 replicates
3252	1	1	1	2	I3S4D1	NUC	No Data	No Data	GO:0003723	27.4	F:RNA binding	lj_descr	[Master Protein] I3S4D1 I3S4D1_MEDTR Uncharacterized protein	Medicago truncatula PE=2 SV,29.17,0.000000000001,RRM,RNA recognition motif domain; RRM_1,RNA recognition motif domain; RNA-binding domain, RBD,NULL; ,CUFF.47618.1	Not found	Not found	1 replicate	1 replicate
2344	1	1	1	2	I3S6J5	NUC	C:cytosol	No Data	GO:0002161	No Data	F:aminoacyl-tRNA editing activity	lj_descr	[Master Protein] I3S6J5 I3S6J5_MEDTR Uncharacterized protein	Medicago truncatula PE=2 SV,95.12,0.00000000000006,no description,YbaK/aminoacyl-tRNA synthetase-associated domain; YbaK/ProRS associated domain,YbaK/a,NODE_92560_length_75_cov_124.626663.path2.1	Not found	Not found	1 replicate	1 replicate
1765	1	4	4	21	I3S9M2	NUC	No Data	No Data	No Data	No Data	No Data	lj_descr	[Master Protein] I3S9M2 I3S9M2_LOTJA Uncharacterized protein	Lotus japonicus PE=4 SV=1,100,0,MEMBRANE-ASSOCIATED PROGESTERONE RECEPTOR COMPONENT-RELATED,NULL; Cytochrome b5-like heme/steroid bi,CUFF.5060.1	Found	Found	Found	Found
86	5	3	6	24	I3SAH2	CYT	No Data	No Data	No Data	No Data	No Data	lj_descr	[Master Protein] I3SAH2 I3SAH2_LOTJA Uncharacterized protein	Lotus japonicus PE=2 SV=1,98.86,0,GDHRDH,Glucose/ribitol dehydrogenase; NAD(P)-binding Rossmann-fold domains,NULL; seg,NULL; no descri,CUFF.45918.1	Not found	Not found	Found	Found
1237	6	1	2	7	I3SAJ9	NUC	No Data	No Data	GO:0016787	No Data	F:hydrolase activity	lj_descr	[Master Protein] I3SAJ9 I3SAJ9_LOTJA Uncharacterized protein	Lotus japonicus PE=2 SV=1,99.58,0,alpha/beta-Hydrolases,NULL; DLH,Dienelactone hydrolase; ENDO-1,3-1,4-BETA-D-GLUCANASE,NULL; DIENELAC,CUFF.42458.1	Not found	Not found	1 replicate	Not found
2487	2	1	5	17	I3SB83	MIT	C:eukaryotic 43S preinitiation complex C:eukaryotic 48S preinitiation complex C:eukaryotic translation initiation factor 3 complex	P:formation of translation preinitiation complex	GO:0003743	29.2.3	F:translation initiation factor activity	lj_descr	[Master Protein] I3SB83 I3SB83_LOTJA Uncharacterized protein	Lotus japonicus PE=2 SV=1,98.49,0,seg,NULL; EUKARYOTIC TRANSLATION INITIATION FACTOR 3 SUBUNIT H,NULL; EUKARYOTIC TRANSLATION INITIATI,CUFF.30143.1	Not found	Found	Found	2 replicates
2198	26	1	7	26	I3SBM4	PLA	No Data	No Data	GO:0005525 GO:0003924	30.5	F:GTP binding F:GTPase activity	lj_descr	[Master Protein] I3SBM4 I3SBM4_LOTJA Uncharacterized protein	Lotus japonicus PE=2 SV=1,99.54,0,Ras,Small GTPase superfamily; small_GTP: small GTP-binding protein domain,Small GTP-binding protein ,NODE_4417_length_1224_cov_130.197708.path1.1	Not found	Not found	Found	Found
2607	2	3	4	15	I3SDK6	NUC	No Data	No Data	GO:0016491	21.99	F:oxidoreductase activity	lj_descr	[Master Protein] I3SDK6 I3SDK6_LOTJA Uncharacterized protein	Lotus japonicus PE=2 SV=1,100,0,quinone_pig3: putative NAD(P)H quinone oxidoreduct,Quinone oxidoreductase PIG3; no description,NULL;,CUFF.60631.1	Found	Found	Found	Found
2156	2	2	3	18	I3SE78	PLA	No Data	P:purine ribonucleoside salvage	GO:0004001	23.3.2.1	F:adenosine kinase activity	lj_descr	[Master Protein] I3SE78 I3SE78_LOTJA Uncharacterized protein	Lotus japonicus PE=2 SV=1,98.83,0,ADENOSINE KINASE,Adenosine kinase; SUGAR KINASE,NULL; PFKB_KINASES_2,Carbohydrate/puine kinase, PfkB,CUFF.53902.2	Not found	Found	Found	Found
2180	7	1	8	52	I3SER8	NUC	C:ribosome	P:ribosome biogenesis	No Data	No Data	No Data	lj_descr	[Master Protein] I3SER8 I3SER8_LOTJA Uncharacterized protein	Lotus japonicus PE=2 SV=1,99.63,0,seg,NULL; Ribosomal_60s,Ribosomal protein 60S; Ribosomal_L10,Ribosomal protein L10/acidic P0; 60S AC,CUFF.45092.1	Not found	Not found	1 replicate	1 replicate
1093	1	2	2	16	I3SG51	CYT	No Data	No Data	No Data	No Data	No Data	lj_descr	[Master Protein] I3SG51 I3SG51_LOTJA Uncharacterized protein	Lotus japonicus PE=2 SV=1,98.81,0,TCTP,Translationally controlled tumour protein; no description,Mss4/translationally controlled tumou,CUFF.51069.1	Not found	Not found	Found	Found
2055	9	1	5	20	I3SJG9	MIT	C:membrane	No Data	No Data	No Data	No Data	lj_descr	[Master Protein] I3SJG9 I3SJG9_LOTJA Uncharacterized protein	Lotus japonicus PE=2 SV=1,83.74,0,Band 7/SPFH domain,NULL; PROHIBITIN,Prohibitin; coiled-coil,NULL; seg,NULL; prohibitin homologues,Ba,CUFF.6228.1	Not found	Not found	Found	Found
2891	3	2	3	11	I3SK84	NUC	No Data	No Data	No Data	No Data	No Data	lj_descr	[Master Protein] I3SK84 I3SK84_LOTJA Uncharacterized protein	Lotus japonicus PE=2 SV=1,99.68,0,NAD(P)-binding Rossmann-fold domains,NULL; seg,NULL; SUBFAMILY NOT NAMED,NULL; NITROGEN METABOLIC RE,CUFF.30748.1	2 replicates	Found	Found	Found
1804	4	1	3	6	I3SM21	CYT	No Data	No Data	GO:0016813 GO:0046872	15 15.2 15.3	F:hydrolase activity, acting on carbon-nitrogen (but not peptide) bonds, in linear amidines F:metal ion binding	lj_descr	[Master Protein] I3SM21 I3SM21_MEDTR Uncharacterized protein	Medicago truncatula PE=2 SV,81.36,0,seg,NULL; ARGINASE_1,Ureohydrolase, manganese-binding site; ARGINASE_2,Ureohydrolase; ARGINASE-RELAT,CUFF.44589.2	Not found	Not found	2 replicates	Found
2015	5	1	4	34	I3SMI9	CYT	C:small ribosomal subunit	P:translation	GO:0003723 GO:0003735	27.4	F:RNA binding F:structural constituent of ribosome	lj_descr	[Master Protein] I3SMI9 I3SMI9_LOTJA Uncharacterized protein	Lotus japonicus PE=2 SV=1,99.35,0,RIBOSOMAL_S19,Ribosomal protein S19 conserved site; Ribosomal protein S19,Ribosomal protein S19, sup,CUFF.52331.1	2 replicates	2 replicates	Found	Found
958	4	2	3	7	I3SNG4	CYT	No Data	No Data	No Data	No Data	No Data	lj_descr	[Master Protein] I3SNG4 I3SNG4_LOTJA Uncharacterized protein	Lotus japonicus PE=2 SV=1,97.52,0,UNCHARACTERIZED,NULL; NADH-UBIQUINONE OXIDOREDUCTASE 39 KDA SUBUNIT-RELATED,NULL; NAD_binding_10,NUL,CUFF.27966.1	Not found	Not found	Found	Found
2014	1	1	2	7	I3SQ31	NUC	C:prefoldin complex	P:protein folding	No Data	No Data	No Data	lj_descr	[Master Protein] I3SQ31 I3SQ31_LOTJA Uncharacterized protein	Lotus japonicus PE=2 SV=1,100,0,seg,NULL; Prefoldin,Prefoldin subunit; Prefoldin,Prefoldin; PREFOLDIN SUBUNIT 3,Prefoldin, subunit 3,CUFF.24600.1	Not found	Not found	Found	Found
969	3	1	2	22	I3SQ74	PLA	No Data	No Data	GO:0004190	No Data	F:aspartic-type endopeptidase activity	lj_descr	[Master Protein] I3SQ74 I3SQ74_LOTJA Uncharacterized protein	Lotus japonicus PE=2 SV=1,99.55,0,seg,NULL; BASIC 7S GLOBULIN-RELATED,NULL; ASPARTYL PROTEASES,Peptidase A1; Acid proteases,Peptidase ,CUFF.54970.1	Found	Found	Found	Found
2756	4	3	8	50	I3SQA4	NUC	C:cell	P:cell redox homeostasis	GO:0051920	21.5	F:peroxiredoxin activity	lj_descr	[Master Protein] I3SQA4 I3SQA4_LOTJA Uncharacterized protein	Lotus japonicus PE=2 SV=1,99.62,0,Thioredoxin-like,Thioredoxin-like fold; THIOREDOXIN PEROXIDASE,NULL; seg,NULL; THIOREDOXIN_2,Thiored,CUFF.53992.1	Not found	Not found	Found	Found
537	7	8	8	70	I3SQF0	NUC	C:ribosome	P:translation	GO:0003735	No Data	F:structural constituent of ribosome	lj_descr	[Master Protein] I3SQF0 I3SQF0_LOTJA Uncharacterized protein	Lotus japonicus PE=2 SV=1,100,0,Ribosomal_S19e,Ribosomal protein S19e; RIBOSOMAL_S19E,Ribosomal protein S19e, conserved site; Q67ZX8,CUFF.16357.1	Found	Found	Found	Found
473	24	1	2	25	I3SSH5	NUC	C:nucleosome C:nucleus	No Data	GO:0003677 GO:0046982	28.1	F:DNA binding F:protein heterodimerization activity	lj_descr	[Master Protein] I3SSH5 I3SSH5_LOTJA Histone H2A	Lotus japonicus PE=2 SV=1,100,0,HISTONE_H2A,Histone H2A; no description,Histone-fold; Histone 2A,Histone H2A; HISTONEH2A,Histone H2A,CUFF.53265.1	Not found	Not found	Found	2 replicates
1175	2	1	1	8	I3SSP7	CYT	No Data	P:defense response P:response to biotic stimulus	No Data	No Data	No Data	lj_descr	[Master Protein] I3SSP7 I3SSP7_LOTJA Uncharacterized protein	Lotus japonicus PE=2 SV=1,77.56,0,Bet v1-like,NULL; Bet_v_1,Bet v I domain; no description,START-like domain; BETALLERGEN,Bet v I type,CUFF.24615.1	Found	Found	Found	2 replicates
1777	5	2	2	13	I3STG7	PLA	C:integral component of membrane	No Data	GO:0020037 GO:0046872	15 15.2 15.3	F:heme binding F:metal ion binding	lj_descr	[Master Protein] I3STG7 I3STG7_LOTJA Uncharacterized protein	Lotus japonicus PE=2 SV=1,100,0,CYTOCHROMEB5,Cytochrome b5; CYTOCHROME_B5_2,Cytochrome b5; Cytochrome b5-like heme/steroid binding d,CUFF.35479.1	Not found	Not found	Found	Found
962	15	13	13	72	I3STQ8	NUC	C:ribosome	P:translation	GO:0003735	No Data	F:structural constituent of ribosome	lj_descr	[Master Protein] I3STQ8 I3STQ8_LOTJA Uncharacterized protein	Lotus japonicus PE=2 SV=1,100,0,Ribosomal_L23,Ribosomal protein L25/L23; Ribosomal_L23eN,Ribosomal protein L23/L25, N-terminal; L23_,CUFF.30185.1	Found	Found	Found	Found
71	1	1	2	12	I3SUH8	MIT	No Data	P:response to stress	No Data	No Data	No Data	lj_descr	[Master Protein] I3SUH8 I3SUH8_LOTJA Uncharacterized protein	Lotus japonicus PE=2 SV=1,99.39,0,no description,Rossmann-like alpha/beta/alpha sandwich fold; SUBFAMILY NOT NAMED,NULL; FAMILY NOT NA,CUFF.7384.1	Not found	Not found	Found	Found
2904	4	2	11	100	I3SUQ0	CYT	C:ribosome	P:translation	GO:0003735	No Data	F:structural constituent of ribosome	lj_descr	[Master Protein] I3SUQ0 I3SUQ0_LOTJA Uncharacterized protein	Lotus japonicus PE=2 SV=1,98,0,RIBOSOMAL_S11,Ribosomal S11, conserved site; 40S RIBOSOMAL PROTEIN S14,NULL; 40S RIBOSOMAL PROTEIN S,CUFF.46802.1	Found	Found	2 replicates	Found
1733	1	2	3	18	I3SUT5	CYT	No Data	P:glycolytic process	GO:0004807	1.3.5 4.8	F:triose-phosphate isomerase activity	lj_descr	[Master Protein] I3SUT5 I3SUT5_LOTJA Triosephosphate isomerase	Lotus japonicus PE=2 SV=1,97.62,0,seg,NULL; tim: triose-phosphate isomerase,Triosephosphate isomerase; Triosephosphate isomerase (TIM),CUFF.24717.1	Not found	Not found	Found	Found
2314	1	1	1	1	I3SW23	NUC	No Data	P:protein neddylation	GO:0019781	No Data	F:NEDD8 activating enzyme activity	lj_descr	[Master Protein] I3SW23 I3SW23_LOTJA Uncharacterized protein	Lotus japonicus PE=2 SV=1,99.62,0,Activating enzymes of the ubiquitin-like proteins,Molybdenum cofactor biosynthesis, MoeB; no descrip,NODE_25087_length_1992_cov_44.185242.path1.1	Not found	Not found	2 replicates	2 replicates
147	1	3	19	125	I3SW82	NUC	C:chloroplast	P:glycogen biosynthetic process P:starch biosynthetic process	GO:0005524 GO:0008878	23.3 2.1.2.1	F:ATP binding F:glucose-1-phosphate adenylyltransferase activity	lj_descr	[Master Protein] I3SW82 I3SW82_LOTJA Glucose-1-phosphate adenylyltransferase	Lotus japonicus PE=2 SV=1,100,0,glgC: glucose-1-phosphate adenylyltransferase,Glucose-1-phosphate adenylyltransferase; seg,NULL; Nuc,CUFF.40123.1	Not found	Not found	Found	Found
1677	6	4	7	53	I3SWG3	END	C:endoplasmic reticulum	P:cell redox homeostasis	GO:0016853	No Data	F:isomerase activity	lj_descr	[Master Protein] I3SWG3 I3SWG3_LOTJA Uncharacterized protein	Lotus japonicus PE=2 SV=1,99.44,0,pdi_dom: protein disulfide-isomerase domain,Disulphide isomerase; no description,Thioredoxin-like fo,CUFF.55612.1	Found	Found	Found	Found
785	1	1	1	5	I3SWR8	MIT	No Data	P:fatty acid biosynthetic process	No Data	No Data	No Data	lj_descr	[Master Protein] I3SWR8 I3SWR8_LOTJA Acyl carrier protein	Lotus japonicus PE=2 SV=1,100,0,ACYL CARRIER PROTEIN,NULL; ACYL CARRIER PROTEIN/ZINC FINGER PROTEIN 593-RELATED,NULL; ACP-like,Acyl ,CUFF.29686.1	Not found	2 replicates	Found	Found
427	8	2	9	46	I3SWY5	PLA	No Data	No Data	GO:0051287 GO:0003979	10.1.4	F:NAD binding F:UDP-glucose 6-dehydrogenase activity	lj_descr	[Master Protein] I3SWY5 I3SWY5_LOTJA UDP-glucose 6-dehydrogenase	Lotus japonicus PE=2 SV=1,99.38,0,no description,NAD(P)-binding domain; no description,Cytochrome c1, transmembrane anchor, C-terminal,CUFF.36901.1	Not found	Not found	Found	Found
1137	1	1	1	1	I3SYV6	NUC	No Data	P:carbohydrate metabolic process	GO:0030246 GO:0047938	No Data	F:carbohydrate binding F:glucose-6-phosphate 1-epimerase activity	lj_descr	[Master Protein] I3SYV6 I3SYV6_LOTJA Uncharacterized protein	Lotus japonicus PE=2 SV=1,98.4,0,Galactose mutarotase-like,Glycoside hydrolase-type carbohydrate-binding; no description,Glycoside hy,CUFF.37769.1	Not found	Not found	Found	Found
2706	3	4	5	11	I3SZ90	NUC	C:ribosome	P:translation	GO:0003735	No Data	F:structural constituent of ribosome	lj_descr	[Master Protein] I3SZ90 I3SZ90_LOTJA Uncharacterized protein	Lotus japonicus PE=4 SV=1,100,0,Translation proteins,Translation elongation/initiation factor/Ribosomal, beta-barrel; Ribosomal_L35A,CUFF.46799.1	Not found	Not found	Found	Found
549	8	3	5	28	I3SZE8	CYT	C:ribosome	P:translation	GO:0003735	No Data	F:structural constituent of ribosome	lj_descr	[Master Protein] I3SZE8 I3SZE8_LOTJA Uncharacterized protein	Lotus japonicus PE=2 SV=1,100,0,60S RIBOSOMAL PROTEIN L32,NULL; 60S RIBOSOMAL PROTEIN L32 AND DNA-DIRECTED RNA POLYMERASE II, SUBUNI,CUFF.59469.1	2 replicates	Found	Found	Found
885	5	1	1	6	I3SZY3	NUC	No Data	P:RNA metabolic process	GO:0003723 GO:0043565 GO:0003697	27.4	F:RNA binding F:sequence-specific DNA binding F:single-stranded DNA binding	lj_descr	[Master Protein] I3SZY3 I3SZY3_LOTJA Uncharacterized protein	Lotus japonicus PE=2 SV=1,97.94,0,coiled-coil,NULL; TRANSLIN,NULL; TRANSLIN AND TRANSLIN ASSOCIATED PROTEIN X,Translin; no description,CUFF.32783.1	2 replicates	Found	Found	Found
430	2	1	3	18	I3T078	CYT	C:cell	P:cell redox homeostasis	GO:0050660 GO:0016491	21.99	F:flavin adenine dinucleotide binding F:oxidoreductase activity	lj_descr	[Master Protein] I3T078 I3T078_LOTJA Uncharacterized protein	Lotus japonicus PE=2 SV=1,97.84,0,FAD/NAD(P)-binding domain,NULL; Pyr_redox_2,Pyridine nucleotide-disulphide oxidoreductase, FAD/NAD(P,CUFF.23180.1	Not found	Not found	Found	Found
284	1	1	1	4	I3T0F9	END	No Data	P:protein repair P:response to oxidative stress	GO:0033743	No Data	F:peptide-methionine (R)-S-oxide reductase activity	lj_descr	[Master Protein] I3T0F9 I3T0F9_LOTJA Uncharacterized protein	Lotus japonicus PE=2 SV=1,98.98,0,SelR,Peptide methionine sulphoxide reductase MrsB; no description,Peptide methionine sulphoxide redu,CUFF.47067.1	2 replicates	Found	Found	Found
1922	21	2	4	5	I3T1Y1	CYT	No Data	No Data	GO:0010181 GO:0016491	21.99	F:FMN binding F:oxidoreductase activity	lj_descr	[Master Protein] I3T1Y1 I3T1Y1_LOTJA Uncharacterized protein	Lotus japonicus PE=2 SV=1,97.55,0,FMN-linked oxidoreductases,NULL; no description,Aldolase-type TIM barrel; Oxidored_FMN,NADH:flavin o,CUFF.25240.1	Not found	Not found	Found	2 replicates
844	1	2	2	2	I3T3W6	MIT	No Data	No Data	GO:0005215	34.99	F:transporter activity	lj_descr	[Master Protein] I3T3W6 I3T3W6_LOTJA Uncharacterized protein	Lotus japonicus PE=2 SV=1,100,0,no description,Calycin; BCTLIPOCALIN,Lipocalin, bacterial; APOLIPOPROTEIN D-RELATED,NULL; APOLIPOPRO,CUFF.5988.1	Not found	Not found	1 replicate	1 replicate
233	1	1	1	6	I3T581	MIT	C:cell	P:cell redox homeostasis	GO:0009055 GO:0015035	1.1.5 26.10 21.4	F:electron transfer activity F:protein disulfide oxidoreductase activity	lj_descr	[Master Protein] I3T581 I3T581_LOTJA Uncharacterized protein	Lotus japonicus PE=2 SV=1,100,0,Glutaredoxin,Glutaredoxin; TIGR00365: monothiol glutaredoxin, Grx4 family,Monothiol glutaredoxin-rel,CUFF.40281.1	2 replicates	Not found	Found	Found
1641	8	4	4	8	I3T6A4	PLA	C:integral component of membrane	P:vesicle-mediated transport	No Data	No Data	No Data	lj_descr	[Master Protein] I3T6A4 I3T6A4_LOTJA Uncharacterized protein	Lotus japonicus PE=2 SV=1,99.47,0,LONGIN,Longin domain; V_SNARE,Synaptobrevin; Longin,Longin domain; Synaptobrevin,Synaptobrevin; no d,CUFF.59038.1	Not found	Not found	Found	Found
2114	10	3	3	14	I3TA88	CYT	C:ribosome	P:translation	GO:0003735	No Data	F:structural constituent of ribosome	lj_descr	[Master Protein] I3TA88 I3TA88_LOTJA Uncharacterized protein	Lotus japonicus PE=2 SV=1,100,0,RIBOSOMAL_S17,Ribosomal protein S17, conserved site; RIBOSOMALS17,Ribosomal protein S17; Q7XIK5_ORYS,CUFF.50026.1	Not found	Not found	Found	Found
903	1	1	1	3	I3TAS1	CYT	C:cell	P:cell redox homeostasis P:glutathione metabolic process	GO:0009055 GO:0050660 GO:0004362 GO:0050661	1.1.5 26.10	F:electron transfer activity F:flavin adenine dinucleotide binding F:glutathione-disulfide reductase activity F:NADP binding	lj_descr	[Master Protein] I3TAS1 I3TAS1_MEDTR Uncharacterized protein	Medicago truncatula PE=2 SV,89.57,0,PYRIDINE_REDOX_1,Pyridine nucleotide-disulphide oxidoreductase, class I, active site; Pyr_redox_2,Py,CUFF.23006.1	Not found	Not found	Found	2 replicates
2918	7	8	8	25	A0A072UVM2	PLA	C:chloroplast	P:glutamine metabolic process P:histidine biosynthetic process	GO:0000107 GO:0016833	13.1.7.10	F:imidazoleglycerol-phosphate synthase activity F:oxo-acid-lyase activity		[Master Protein] Imidazole glycerol phosphate synthase subunit HisF	Medicago truncatula GN=MTR_3g052850 PE=3 SV=1	Not found	Not found	Found	Found
2161	4	2	2	5	G7J7C6	MIT	C:mitochondrion	P:protein transport	GO:0046872	15 15.2 15.3	F:metal ion binding		[Master Protein] Import inner membrane translocase protein	Medicago truncatula GN=MTR_3g080670 PE=3 SV=1	Not found	Not found	Found	Found
718	1	1	1	1	A0A072TJ92	PLA	C:nucleus	P:intracellular protein transport	GO:0008536	No Data	F:Ran GTPase binding		[Master Protein] Importin 9	Medicago truncatula GN=MTR_0010s0220 PE=4 SV=1	2 replicates	2 replicates	2 replicates	2 replicates
492	1	2	8	20	G7LIN4	PLA	C:cell wall C:cytosol	P:positive regulation of primary miRNA processing P:protein import into nucleus, translocation	GO:0008536	No Data	F:Ran GTPase binding		[Master Protein] Importin beta-3, putative	Medicago truncatula GN=MTR_8g085950 PE=4 SV=1	2 replicates	2 replicates	Found	Found
2170	1	1	3	4	A0A072VBB6	NUC	C:nucleus	P:intracellular protein transport P:nucleocytoplasmic transport	GO:0008565 GO:0008536	No Data	F:protein transporter activity F:Ran GTPase binding		[Master Protein] Importin beta-like protein	Medicago truncatula GN=MTR_3g491840 PE=4 SV=1	Not found	Not found	Found	2 replicates
2691	6	1	11	51	V7CAN7	CYT	C:cytoplasm C:nucleus	P:protein import into nucleus	GO:0061608 GO:0008565	No Data	F:nuclear import signal receptor activity F:protein transporter activity		[Master Protein] Importin subunit alpha	Phaseolus vulgaris GN=PHAVU_003G110500g PE=3 SV=1	2 replicates	2 replicates	Found	Found
2603	1	8	12	41	A0A072TWL1	NUC	C:nucleus	P:intracellular protein transport P:nucleocytoplasmic transport	GO:0008565 GO:0008536	No Data	F:protein transporter activity F:Ran GTPase binding		[Master Protein] Importin subunit beta-like protein	Medicago truncatula GN=MTR_8g099785 PE=4 SV=1	Not found	Not found	Found	Found
2541	3	3	3	4	A0A072TYK3	CYT	C:nucleus	P:intracellular protein transport	GO:0008536	No Data	F:Ran GTPase binding		[Master Protein] Importin-alpha re-exporter, putative	Medicago truncatula GN=MTR_8g027450 PE=4 SV=1	Not found	Not found	Found	Found
2515	8	5	6	10	G7KT01	NUC	C:nucleus	P:intracellular protein transport	GO:0008536	No Data	F:Ran GTPase binding		[Master Protein] Importin-like protein	Medicago truncatula GN=MTR_7g021500 PE=4 SV=2	Not found	Not found	Found	Found
656	4	1	3	13	T2DNZ6	NUC	No Data	No Data	No Data	No Data	No Data		[Master Protein] In2-1 protein	Phaseolus vulgaris PE=2 SV=1	Not found	Not found	Found	Found
1542	4	3	5	12	G7KHG0	NUC	No Data	No Data	GO:0051537 GO:0009055 GO:0050660 GO:0005506 GO:0016614	26.3 1.1.5 26.10	F:2 iron, 2 sulfur cluster binding F:electron transfer activity F:flavin adenine dinucleotide binding F:iron ion binding F:oxidoreductase activity, acting on CH-OH group of donors		[Master Protein] Indole-3-acetaldehyde oxidase	Medicago truncatula GN=MTR_5g087410 PE=4 SV=2	Not found	Not found	Found	2 replicates
1761	4	7	7	20	G7KZG9	MIT	C:cytoplasm	P:GMP biosynthetic process	GO:0003938 GO:0046872 GO:0000166	23.1.2.30 15 15.2 15.3 23	F:IMP dehydrogenase activity F:metal ion binding F:nucleotide binding		[Master Protein] Inosine-5'-monophosphate dehydrogenase	Medicago truncatula GN=MTR_7g085560 PE=3 SV=2	Found	Found	Found	Found
2973	5	2	2	2	G7LH14	NUC	C:intracellular	P:inositol trisphosphate metabolic process	GO:0005524 GO:0047325 GO:0052726 GO:0052725 GO:0000287	23.3	F:ATP binding F:inositol tetrakisphosphate 1-kinase activity F:inositol-1,3,4-trisphosphate 5-kinase activity F:inositol-1,3,4-trisphosphate 6-kinase activity F:magnesium ion binding		[Master Protein] Inositol-tetrakisphosphate 1-kinase	Medicago truncatula GN=MTR_8g066720 PE=3 SV=1	Not found	Not found	Found	Found
2700	5	6	6	14	A0A072U1Q0	POX	No Data	No Data	GO:0046872 GO:0004222	15 15.2 15.3	F:metal ion binding F:metalloendopeptidase activity		[Master Protein] Insulin-degrading enzyme	Medicago truncatula GN=MTR_7g091590 PE=3 SV=1	Not found	Not found	Found	Found
992	5	1	1	1	A0A072VKA0	MIT	No Data	P:iron-sulfur cluster assembly	GO:0005506 GO:0051536	No Data	F:iron ion binding F:iron-sulfur cluster binding		[Master Protein] Iron-sulfur cluster scaffold protein NFU4	Medicago truncatula GN=MTR_1g069215 PE=4 SV=1	Not found	Not found	1 replicate	Not found
3256	4	2	2	3	G7LIX1	PLA	C:chloroplast isoamylase complex	P:amylopectin biosynthetic process P:starch catabolic process	GO:0019156	2.1.2.4	F:isoamylase activity		[Master Protein] Isoamylase-type starch debranching enzyme	Medicago truncatula GN=MTR_8g101490 PE=4 SV=2	Not found	Not found	Found	Found
1518	1	3	6	26	A4PIT0	PLA	No Data	P:carbohydrate metabolic process	GO:0004553	10.6.1 10.6.2 26.3 26.4	F:hydrolase activity, hydrolyzing O-glycosyl compounds		[Master Protein] Isoamylase-type starch-debranching enzyme 3	Phaseolus vulgaris GN=PvISA3 PE=2 SV=1	Found	Found	Found	Found
2386	4	1	1	4	A0A072VH64	NUC	No Data	P:metabolic process	GO:0016787	No Data	F:hydrolase activity		[Master Protein] Isochorismatase hydrolase family protein	Medicago truncatula GN=MTR_1g037830 PE=4 SV=1	Not found	Not found	Found	Found
287	7	2	2	4	G7J6B4	MIT	C:mitochondrion	P:tricarboxylic acid cycle	GO:0004449 GO:0000287 GO:0051287	8.1.4 8.2.4	F:isocitrate dehydrogenase (NAD+) activity F:magnesium ion binding F:NAD binding		[Master Protein] Isocitrate dehydrogenase [NAD] subunit, mitochondrial	Medicago truncatula GN=MTR_3g101470 PE=3 SV=1	Not found	Not found	Found	Found
3138	4	2	6	15	G7KHI5	CYT	C:chloroplast stroma C:chloroplast thylakoid C:mitochondrion	P:isocitrate metabolic process P:tricarboxylic acid cycle	GO:0004450 GO:0000287 GO:0051287	8.1.4	F:isocitrate dehydrogenase (NADP+) activity F:magnesium ion binding F:NAD binding		[Master Protein] Isocitrate dehydrogenase [NADP]	Medicago truncatula GN=MTR_6g005470 PE=3 SV=1	Not found	Not found	Found	Found
1306	3	1	2	8	Q29U70	NUC	No Data	No Data	GO:0102670 GO:0030746 GO:0008171 GO:0046983	26.6	F:2,7,4'-trihydroxyisoflavanone-4'-O-methyltransferase activity F:isoflavone 4'-O-methyltransferase activity F:O-methyltransferase activity F:protein dimerization activity		[Master Protein] Isoflavone 4'-O-methyltransferase	Medicago truncatula GN=HI4'OMT PE=1 SV=1	Not found	Not found	Found	1 replicate
1976	1	1	1	1	A0A072UJL0	NUC	No Data	No Data	GO:0008171 GO:0046983	26.6	F:O-methyltransferase activity F:protein dimerization activity		[Master Protein] Isoflavone-7-O-methyltransferase	Medicago truncatula GN=MTR_4g033085 PE=3 SV=1	Not found	Not found	1 replicate	Not found
311	4	2	2	9	B4Y0U0	NUC	No Data	No Data	GO:0016420	No Data	F:malonyltransferase activity		[Master Protein] Isoflavonoid malonyl transferase 1	Medicago truncatula GN=MAT1 PE=2 SV=1	Not found	Not found	Found	Found
377	2	4	12	23	G7JQP6	PLA	C:cytoplasm	P:isoleucyl-tRNA aminoacylation	GO:0002161 GO:0005524 GO:0004822 GO:0000049	23.3 29.1.5	F:aminoacyl-tRNA editing activity F:ATP binding F:isoleucine-tRNA ligase activity F:tRNA binding		[Master Protein] Isoleucine-tRNA ligase	Medicago truncatula GN=MTR_4g076850 PE=3 SV=2	2 replicates	Found	Found	Found
2901	3	1	2	4	G7KWF1	NUC	No Data	No Data	GO:0003824	No Data	F:catalytic activity		[Master Protein] Isopenicillin N epimerase-like protein	Medicago truncatula GN=MTR_7g111540 PE=4 SV=1	Not found	Not found	Found	2 replicates
2305	1	1	2	5	J3L9X6	CYT	No Data	P:aromatic amino acid family metabolic process	GO:0003868	16.1.3.1	F:4-hydroxyphenylpyruvate dioxygenase activity	lj_descr	[Master Protein] J3L9X6 J3L9X6_ORYBR Uncharacterized protein (Fragment)	Oryza brachyanth,53,4e-18,4HPPD: 4-hydroxyphenylpyruvate dioxygenase,4-hydroxyphenylpyruvate dioxygenase; seg,NULL; no descrip,CUFF.8663.1	Not found	Not found	Found	Found
2905	1	1	2	21	J3LN28	NUC	No Data	No Data	No Data	No Data	No Data	lj_descr	[Master Protein] J3LN28 J3LN28_ORYBR Uncharacterized protein	Oryza brachyantha GN=OB03G2,51.55,6e-19,Heme oxygenase-like,Haem oxygenase-like, multi-helical; TENA_THI-4,Thiaminase-2/PQQ biosynthesis pro,CUFF.50677.1	2 replicates	Not found	Found	Found
79	1	2	2	4	J3N552	PLA	C:cytoplasm C:nucleus	P:protein transport	No Data	No Data	No Data	lj_descr	[Master Protein] J3N552 J3N552_ORYBR Uncharacterized protein	Oryza brachyantha GN=OB10G2,57.14,5e-17,NMD3,NMD3; SUBFAMILY NOT NAMED,NULL; NONSENSE-MEDIATED MRNA DECAY PROTEIN 3,NULL; seg,NULL,CUFF.35564.1	Not found	Not found	Found	Found
1211	3	1	1	1	J3SCX5	NUC	C:prefoldin complex	P:protein folding	GO:0051082	No Data	F:unfolded protein binding	lj_descr	[Master Protein] J3SCX5 J3SCX5_CROAD Prefoldin subunit 5-like	Crotalus adamanteus PE=2 SV=1,34.75,2e-19,SUBFAMILY NOT NAMED,NULL; PREFOLDIN SUBUNIT 5,NULL; coiled-coil,NULL; seg,NULL; Prefoldin,Prefoldin ,CUFF.57102.1	2 replicates	Found	Found	2 replicates
346	4	2	2	4	K1P9Q2	PLA	C:integral component of membrane C:signal peptidase complex	P:signal peptide processing	GO:0008233	29.5	F:peptidase activity	lj_descr	[Master Protein] K1P9Q2 K1P9Q2_CRAGI Signal peptidase complex subunit 3	Crassostrea gigas PE=4 SV=1,32.95,5e-19,SPC22,Signal peptidase 22kDa subunit; seg,NULL; SUBFAMILY NOT NAMED,NULL; MICROSOMAL SIGNAL PEPTIDAS,CUFF.34048.1	Not found	Not found	Found	2 replicates
1884	1	3	3	3	K4C6I9	MIT	C:integral component of membrane	No Data	No Data	No Data	No Data	lj_descr	[Master Protein] K4C6I9 K4C6I9_SOLLC Uncharacterized protein	Solanum lycopersicum GN=Sol,80,5e-19, ,CUFF.45372.1	Not found	Not found	2 replicates	1 replicate
560	3	1	1	3	K4C730	NUC	C:exocyst	P:exocytosis	No Data	No Data	No Data	lj_descr	[Master Protein] K4C730 K4C730_SOLLC Uncharacterized protein	Solanum lycopersicum GN=Sol,75.08,0,EXOCYST COMPLEX PROTEIN EXO70,NULL; EXOCYST COMPLEX PROTEIN EXO70,Exo70 exocyst complex subunit; Exo,CUFF.44256.1	2 replicates	2 replicates	2 replicates	Found
1154	11	1	1	4	K4CAK8	PLA	C:integral component of membrane C:SNARE complex	P:exocytosis P:vesicle fusion	GO:0005484 GO:0000149	No Data	F:SNAP receptor activity F:SNARE binding	lj_descr	[Master Protein] K4CAK8 K4CAK8_SOLLC Uncharacterized protein	Solanum lycopersicum GN=Sol,81.74,0,SYNAPTOBREVIN,Synaptobrevin; no description,Longin domain; no description,NULL; seg,NULL; SYNAPTOBRE,CUFF.30808.1	Not found	Not found	2 replicates	Found
254	3	1	7	36	K4D530	CYT	C:cytoplasm	P:glycolytic process	GO:0016301 GO:0000287 GO:0030955 GO:0004743	20.1.4 4.13 11.1.30	F:kinase activity F:magnesium ion binding F:potassium ion binding F:pyruvate kinase activity	lj_descr	[Master Protein] K4D530 K4D530_SOLLC Uncharacterized protein	Solanum lycopersicum GN=Sol,88.89,2e-17,PK C-terminal domain-like,Pyruvate kinase, C-terminal; no description,Pyruvate kinase, alpha/beta; P,CUFF.55643.1	Not found	Not found	Found	Found
820	3	1	1	2	K4DH53	CYT	No Data	No Data	No Data	No Data	No Data	lj_descr	[Master Protein] K4DH53 K4DH53_SOLLC Uncharacterized protein	Solanum lycopersicum GN=Sol,83.54,0,DNAJ_2,Heat shock protein DnaJ, N-terminal; seg,NULL; Chaperone J-domain,Heat shock protein DnaJ, N-,CUFF.25164.1	Not found	Not found	2 replicates	Found
1628	1	1	1	1	V7BXY2	NUC	C:katanin complex C:microtubule	P:microtubule severing	GO:0008017	No Data	F:microtubule binding		[Master Protein] Katanin p80 WD40 repeat-containing subunit B1 homolog	Phaseolus vulgaris GN=PHAVU_004G000600g PE=3 SV=1	Not found	Not found	Found	2 replicates
1466	4	8	11	42	G7JCK0	MIT	No Data	P:isoleucine biosynthetic process P:valine biosynthetic process	GO:0016853 GO:0004455 GO:0046872	13.1.4.1.2 15 15.2 15.3	F:isomerase activity F:ketol-acid reductoisomerase activity F:metal ion binding		[Master Protein] Ketol-acid reductoisomerase	Medicago truncatula GN=MTR_4g079780 PE=3 SV=1	Not found	Not found	Found	Found
884	1	2	3	4	A0A072UAL5	NUC	No Data	No Data	GO:0051287 GO:0004616	7.1.3	F:NAD binding F:phosphogluconate dehydrogenase (decarboxylating) activity		[Master Protein] Ketose-bisphosphate aldolase class-II family protein	Medicago truncatula GN=MTR_6g069685 PE=4 SV=1	Not found	Not found	Found	Found
291	1	1	1	1	V7AXP7	NUC	C:microtubule	P:microtubule-based movement	GO:0005524 GO:0008017 GO:0003777	23.3	F:ATP binding F:microtubule binding F:microtubule motor activity		[Master Protein] Kinesin-like protein	Phaseolus vulgaris GN=PHAVU_009G201300g PE=3 SV=1	Not found	Not found	1 replicate	Not found
236	1	1	1	1	A0A072V908	MIT	No Data	No Data	GO:0004866	No Data	F:endopeptidase inhibitor activity		[Master Protein] Kunitz type trypsin inhibitor	Medicago truncatula GN=MTR_2g073010 PE=4 SV=1	Not found	Not found	Found	2 replicates
2078	5	2	2	34	G7KKP1	NUC	No Data	No Data	GO:0004866	No Data	F:endopeptidase inhibitor activity		[Master Protein] Kunitz type trypsin inhibitor / miraculin	Medicago truncatula GN=MTR_6g078070 PE=2 SV=1	Found	Found	Found	Found
3282	6	3	4	7	A0A072VR08	NUC	No Data	P:tryptophan catabolic process to kynurenine	GO:0004061	No Data	F:arylformamidase activity		[Master Protein] Kynurenine formamidase-like protein	Medicago truncatula GN=MTR_1g107510 PE=4 SV=1	Not found	Not found	Found	Found
1032	1	1	1	2	Q93XE5	NUC	No Data	No Data	GO:0005524 GO:0043295 GO:0004363 GO:0000287 GO:0042803	23.3	F:ATP binding F:glutathione binding F:glutathione synthase activity F:magnesium ion binding F:protein homodimerization activity	lj_descr	[Master Protein] L.j. glutathione synthetase; 37222543 gb|AF279703.2|.path1.1		Not found	Not found	Found	Found
891	4	2	4	25	A0A072V507	MIT	No Data	No Data	GO:0004462 GO:0046872	24.2 15 15.2 15.3	F:lactoylglutathione lyase activity F:metal ion binding		[Master Protein] Lactoylglutathione lyase	Medicago truncatula GN=MTR_2g023500 PE=3 SV=1	Not found	Not found	Found	Found
2009	1	1	1	4	G7K3N2	CYT	No Data	No Data	GO:0016829	No Data	F:lyase activity		[Master Protein] Lactoylglutathione lyase/glyoxalase I family protein	Medicago truncatula GN=MTR_5g006360 PE=4 SV=1	Not found	Found	Found	Found
2249	2	1	2	14	G7JJ87	NUC	No Data	No Data	GO:0004462 GO:0046872	24.2 15 15.2 15.3	F:lactoylglutathione lyase activity F:metal ion binding		[Master Protein] Lactoylglutathione lyase-like protein	Medicago truncatula GN=MTR_4g132270 PE=4 SV=1	Not found	2 replicates	Found	Found
2129	10	2	3	6	A2Q4H7	NUC	No Data	No Data	GO:0005507 GO:0016491	21.99	F:copper ion binding F:oxidoreductase activity		[Master Protein] L-ascorbate oxidase-like protein	Medicago truncatula GN=MTR_2g088080 PE=4 SV=1	Not found	Found	Found	Found
363	4	3	3	8	G7JRI5	CYT	No Data	P:response to oxidative stress	GO:0020037 GO:0004601	26.12	F:heme binding F:peroxidase activity		[Master Protein] L-ascorbate peroxidase	Medicago truncatula GN=MTR_4g061140 PE=2 SV=1	Not found	Not found	Found	Found
1358	3	4	6	103	G7IDP3	PLA	No Data	No Data	No Data	No Data	No Data		[Master Protein] Late embryogenesis abundant D-like protein	Medicago truncatula GN=MTR_1g072090 PE=4 SV=1	Found	Found	Found	Found
2630	1	3	3	14	G7ISC0	NUC	No Data	No Data	No Data	No Data	No Data		[Master Protein] Late embryogenesis abundant domain protein, putative	Medicago truncatula GN=MTR_2g014040 PE=4 SV=1	Found	Found	Found	Found
438	3	7	7	86	A0A072TMR3	NUC	No Data	P:response to desiccation	No Data	No Data	No Data		[Master Protein] Late embryogenesis abundant protein	Medicago truncatula GN=MTR_8g028480 PE=4 SV=1	Found	Found	Found	Found
2883	2	1	2	7	A0A072UTU9	PLA	C:integral component of membrane	No Data	No Data	No Data	No Data		[Master Protein] Late embryogenesis abundant protein (LEA) family protein	Medicago truncatula GN=MTR_4g033230 PE=4 SV=1	Not found	Not found	Found	Found
19	1	5	5	21	G7I9D0	NUC	No Data	No Data	No Data	No Data	No Data		[Master Protein] Late embryogenesis abundant protein, putative	Medicago truncatula GN=MTR_1g061730 PE=4 SV=1	Found	Found	Found	Found
1984	1	1	2	187	A2A273	EXC	No Data	No Data	GO:0030246	No Data	F:carbohydrate binding		[Master Protein] Lectin (Fragment)	Phaseolus vulgaris GN=lec1 PE=3 SV=1	Not found	2 replicates	Found	Found
949	2	5	5	56	A0A072U3K0	NUC	No Data	No Data	GO:0045735	33.1	F:nutrient reservoir activity		[Master Protein] Legumin A2	Medicago truncatula GN=MTR_7g097000 PE=3 SV=1	Found	Found	Found	Found
1607	2	8	9	213	G7IEG7	NUC	No Data	No Data	GO:0045735	33.1	F:nutrient reservoir activity		[Master Protein] Legumin storage protein	Medicago truncatula GN=MTR_1g072600 PE=3 SV=1	Found	Found	Found	Found
361	1	1	3	61	B5U8K1	NUC	No Data	No Data	GO:0045735	33.1	F:nutrient reservoir activity		[Master Protein] Legumin storage protein 2	Lotus japonicus GN=llp2 PE=3 SV=1	Found	Found	Found	Found
824	1	1	3	25	B5U8K2	NUC	No Data	No Data	GO:0045735	33.1	F:nutrient reservoir activity		[Master Protein] Legumin storage protein 3	Lotus japonicus GN=llp3 PE=3 SV=1	Not found	Not found	Found	Found
1702	12	6	8	32	G7JM88	NUC	No Data	No Data	GO:0051537 GO:0010277	26.3 19.16	F:2 iron, 2 sulfur cluster binding F:chlorophyllide a oxygenase [overall] activity		[Master Protein] Lethal leaf-spot protein, putative	Medicago truncatula GN=MTR_4g057200 PE=4 SV=1	Not found	Not found	Found	Found
2829	2	6	6	39	A2Q4V2	PLA	No Data	No Data	No Data	No Data	No Data		[Master Protein] Leucine-rich repeat, plant specific	Medicago truncatula GN=MTR_7g092740 PE=4 SV=1	Found	Found	Found	Found
2632	4	5	5	12	G7IAW9	NUC	No Data	No Data	GO:0008237 GO:0008270	No Data	F:metallopeptidase activity F:zinc ion binding		[Master Protein] Leukotriene A-4 hydrolase-like protein	Medicago truncatula GN=MTR_1g116230 PE=4 SV=1	Not found	Not found	Found	Found
2834	4	4	4	4	A0A0C3UMZ7	NUC	C:membrane	No Data	GO:0003885 GO:0050660 GO:0016633	21.2.1.5	F:D-arabinono-1,4-lactone oxidase activity F:flavin adenine dinucleotide binding F:galactonolactone dehydrogenase activity		[Master Protein] L-galactono-1,4-lactone dehydrogenase	Medicago truncatula GN=MTR_1g050360 PE=4 SV=2	Not found	Not found	Found	2 replicates
2605	2	1	1	8	Q2HTF4	NUC	C:spliceosomal complex	P:spliceosomal snRNP assembly	No Data	No Data	No Data		[Master Protein] Like-Sm ribonucleoprotein-related, core	Medicago truncatula GN=MTR_7g104930 PE=4 SV=1	Found	Found	2 replicates	2 replicates
985	5	3	3	15	A0A072VL85	NUC	C:nucleosome C:nucleus	P:nucleosome assembly	GO:0003677	28.1	F:DNA binding		[Master Protein] Linker histone H1 and h5 family protein	Medicago truncatula GN=MTR_1g070435 PE=3 SV=1	Found	Found	Found	Found
1927	1	1	1	3	A0A072VA97	CYT	No Data	No Data	GO:0046872 GO:0016702	15 15.2 15.3	F:metal ion binding F:oxidoreductase activity, acting on single donors with incorporation of molecular oxygen, incorporation of two atoms of oxygen		[Master Protein] Linoleate 13S-lipoxygenase 2-1, related protein	Medicago truncatula GN=MTR_3g479460 PE=3 SV=1	Not found	Not found	Found	2 replicates
2651	1	1	1	2	G7JBD4	NUC	No Data	No Data	No Data	No Data	No Data		[Master Protein] Lipoprotein	Medicago truncatula GN=MTR_3g084870 PE=4 SV=1	Not found	Not found	1 replicate	Found
1530	15	2	22	345	G7IS29	CYT	No Data	P:oxylipin biosynthetic process	GO:0046872 GO:0016702	15 15.2 15.3	F:metal ion binding F:oxidoreductase activity, acting on single donors with incorporation of molecular oxygen, incorporation of two atoms of oxygen		[Master Protein] Lipoxygenase	Medicago truncatula GN=MTR_2g099560 PE=3 SV=1	Not found	Not found	Found	Found
3283	1	1	1	3	G7JIY5	NUC	C:cytoplasm	P:carbohydrate metabolic process P:carboxylic acid metabolic process	GO:0004459	No Data	F:L-lactate dehydrogenase activity		[Master Protein] L-lactate dehydrogenase	Medicago truncatula GN=MTR_4g101130 PE=3 SV=1	Not found	Not found	1 replicate	1 replicate
896	3	1	5	17	G7JTY4	NUC	C:chloroplast stroma	P:biosynthetic process P:response to cytokinin P:systemic acquired resistance, salicylic acid mediated signaling pathway	GO:0005507 GO:0010285 GO:0030170	13.1.3.5.3	F:copper ion binding F:L,L-diaminopimelate aminotransferase activity F:pyridoxal phosphate binding		[Master Protein] LL-diaminopimelate aminotransferase	Medicago truncatula GN=MTR_4g092620 PE=3 SV=1	Not found	Not found	Found	Found
2592	4	3	5	18	G7IZP1	END	C:apoplast C:chloroplast stroma C:plasmodesma	P:defense response to fungus P:oxalate catabolic process P:positive regulation of seed germination P:response to cadmium ion P:response to cytokinin P:seed coat development	GO:0050203	No Data	F:oxalate-CoA ligase activity		[Master Protein] Long-chain acyl-CoA synthetase	Medicago truncatula GN=MTR_3g035130 PE=4 SV=1	Not found	Not found	Found	Found
1637	6	1	1	1	G7KAK9	END	No Data	P:metabolic process	GO:0016874	No Data	F:ligase activity		[Master Protein] Long-chain fatty acyl CoA ligase	Medicago truncatula GN=MTR_5g009350 PE=4 SV=1	Not found	Not found	2 replicates	Not found
1742	2	1	1	1	G7IYL0	PLA	No Data	No Data	GO:0016301	20.1.4	F:kinase activity		[Master Protein] LRR receptor-like kinase	Medicago truncatula GN=MTR_3g009050 PE=4 SV=1	Not found	Not found	Found	2 replicates
1891	4	5	5	22	G7IUE0	PLA	No Data	No Data	GO:0016301	20.1.4	F:kinase activity		[Master Protein] LRR receptor-like kinase family protein	Medicago truncatula GN=MTR_2g098250 PE=4 SV=1	2 replicates	Found	Found	Found
679	3	2	3	4	A0A072USV4	CYT	C:integral component of membrane	No Data	GO:0016491	21.99	F:oxidoreductase activity		[Master Protein] Lysine-ketoglutarate reductase/saccharopine dehydrogenase	Medicago truncatula GN=MTR_4g124470 PE=4 SV=1	Not found	Not found	2 replicates	1 replicate
3079	8	1	5	18	V7B2W1	CYT	C:cytoplasm	P:lysyl-tRNA aminoacylation	GO:0005524 GO:0004824 GO:0003676	23.3 29.1.6	F:ATP binding F:lysine-tRNA ligase activity F:nucleic acid binding		[Master Protein] Lysine--tRNA ligase	Phaseolus vulgaris GN=PHAVU_009G239100g PE=3 SV=1	Not found	Not found	Found	Found
219	2	2	2	10	G7JZY6	NUC	No Data	P:metabolic process	GO:0016787	No Data	F:hydrolase activity		[Master Protein] M20 peptidase acetylornithine deacetylase	Medicago truncatula GN=MTR_5g014410 PE=4 SV=1	2 replicates	Found	Found	Found
1337	2	3	3	5	A0A072UJA6	NUC	C:endoplasmic reticulum C:Golgi apparatus C:integral component of membrane C:mitochondrion C:plasma membrane C:plasmodesma C:vacuolar membrane	P:protein processing	No Data	No Data	No Data		[Master Protein] M28 Zn-peptidase nicastrin	Medicago truncatula GN=MTR_4g052530 PE=4 SV=1	Not found	Not found	Found	Found
1668	4	1	1	2	A0A072UAP6	CYT	No Data	No Data	GO:0004222	No Data	F:metalloendopeptidase activity		[Master Protein] M48 family peptidase	Medicago truncatula GN=MTR_6g463380 PE=4 SV=1	Not found	Not found	1 replicate	2 replicates
595	7	1	1	1	G7J8K6	MIT	C:integral component of membrane C:nucleus	No Data	No Data	No Data	No Data		[Master Protein] Mago nashi family, integral exon junction complex protein	Medicago truncatula GN=MTR_3g118110 PE=4 SV=1	Not found	2 replicates	2 replicates	Found
2932	20	2	3	15	G7IRS0	PLA	C:integral component of membrane	No Data	GO:0015267	No Data	F:channel activity		[Master Protein] Major intrinsic protein (MIP) family transporter	Medicago truncatula GN=MTR_2g094270 PE=3 SV=1	Not found	Not found	Found	1 replicate
466	8	3	11	101	A0A072VMC4	CYT	No Data	P:carbohydrate metabolic process P:malate metabolic process P:tricarboxylic acid cycle	GO:0030060	No Data	F:L-malate dehydrogenase activity		[Master Protein] Malate dehydrogenase	Medicago truncatula GN=MTR_1g076130 PE=3 SV=1	2 replicates	Found	Found	Found
806	6	1	1	1	G7J9Y8	MIT	No Data	P:biosynthetic process	GO:0016779	No Data	F:nucleotidyltransferase activity		[Master Protein] Mannose-1-phosphate guanylyltransferase-like protein	Medicago truncatula GN=MTR_3g069070 PE=4 SV=1	Not found	Found	Found	Found
2907	3	1	1	4	A0A072TT32	NUC	C:integral component of membrane	P:oligosaccharide metabolic process	GO:0004573	No Data	F:mannosyl-oligosaccharide glucosidase activity		[Master Protein] Mannosyl-oligosaccharide glucosidase	Medicago truncatula GN=MTR_8g080360 PE=4 SV=1	Not found	Not found	Found	Found
115	2	1	1	2	A0A072US33	PLA	No Data	No Data	GO:0005524 GO:0004674	23.3	F:ATP binding F:protein serine/threonine kinase activity		[Master Protein] MAP kinase kinase	Medicago truncatula GN=MTR_4g125800 PE=3 SV=1	Not found	Not found	1 replicate	2 replicates
3257	9	1	1	3	G7IU31	PLA	No Data	No Data	GO:0005524 GO:0004672	23.3 29.4.1	F:ATP binding F:protein kinase activity		[Master Protein] MAP kinase kinase kinase-like protein	Medicago truncatula GN=MTR_2g092980 PE=4 SV=2	2 replicates	Not found	2 replicates	2 replicates
61	4	1	1	4	G7K583	NUC	No Data	No Data	No Data	No Data	No Data		[Master Protein] Maternal effect embryo arrest protein	Medicago truncatula GN=MTR_5g016450 PE=4 SV=2	2 replicates	Found	2 replicates	2 replicates
2974	3	3	3	9	G7J7I4	CYT	C:cytoplasm	No Data	GO:0003723	27.4	F:RNA binding		[Master Protein] MCT-like PUA RNA-binding-domain protein	Medicago truncatula GN=MTR_3g091920 PE=4 SV=1	2 replicates	Found	Found	Found
2728	10	9	9	37	A0A072U8T6	NUC	No Data	P:rRNA processing	GO:0008168 GO:0003723	27.4	F:methyltransferase activity F:RNA binding		[Master Protein] Mediator of RNA polymerase II transcription subunit 36a	Medicago truncatula GN=MTR_6g047580 PE=3 SV=1	Found	Found	Found	Found
1535	4	2	2	8	A0A072V367	NUC	No Data	No Data	GO:0016787	No Data	F:hydrolase activity		[Master Protein] Metal-dependent phosphohydrolase	Medicago truncatula GN=MTR_4g129850 PE=4 SV=1	Not found	Not found	Found	Found
2200	10	1	2	7	V5N902	CYT	No Data	No Data	GO:0008113	No Data	F:peptide-methionine (S)-S-oxide reductase activity		[Master Protein] Methionine sulfoxide reductase A	Phaseolus vulgaris GN=PHAVU_008G267100g PE=2 SV=1	Not found	Not found	Found	2 replicates
433	2	1	1	2	G7IFP1	END	No Data	P:protein repair P:response to oxidative stress	GO:0033743	No Data	F:peptide-methionine (R)-S-oxide reductase activity		[Master Protein] Methionine sulfoxide reductase B 2	Medicago truncatula OX=3880 GN=11439809 PE=2 SV=1	Not found	Not found	2 replicates	2 replicates
2415	1	3	5	9	G7JSP8	CYT	C:cytoplasm	P:methionyl-tRNA aminoacylation	GO:0005524 GO:0004825 GO:0000049	23.3 29.1.10	F:ATP binding F:methionine-tRNA ligase activity F:tRNA binding		[Master Protein] Methionine-tRNA ligase, putative	Medicago truncatula GN=MTR_4g077700 PE=3 SV=1	Not found	Not found	1 replicate	1 replicate
2022	2	2	2	4	G7JL66	MIT	No Data	No Data	GO:0016874	No Data	F:ligase activity		[Master Protein] Methylcrotonyl-CoA carboxylase beta chain, putative	Medicago truncatula GN=MTR_4g085890 PE=4 SV=1	Not found	Not found	Found	Found
1089	4	1	1	2	A0A072U2F8	NUC	No Data	No Data	GO:0004488	No Data	F:methylenetetrahydrofolate dehydrogenase (NADP+) activity		[Master Protein] Methylenetetrahydrofolate dehydrogenase	Medicago truncatula GN=MTR_7g076680 PE=3 SV=1	Not found	Not found	Found	Found
2079	5	4	4	15	A0A072VS77	MIT	No Data	P:methionine metabolic process P:tetrahydrofolate interconversion	GO:0004489	25.6	F:methylenetetrahydrofolate reductase (NAD(P)H) activity		[Master Protein] Methylenetetrahydrofolate reductase	Medicago truncatula GN=MTR_1g040105 PE=3 SV=1	Not found	Found	Found	Found
1909	3	2	2	8	A0A072VPX2	PLA	No Data	P:methionine biosynthetic process	GO:0046522	No Data	F:S-methyl-5-thioribose kinase activity		[Master Protein] Methylthioribose kinase	Medicago truncatula GN=MTR_1g107235 PE=3 SV=1	Not found	Not found	Found	Found
541	4	3	4	16	G7IGG7	PLA	C:cytoplasm C:nucleus C:plasmodesma	P:cellular response to ethylene stimulus P:cellular response to iron ion P:cellular response to nitric oxide P:L-methionine salvage from methylthioadenosine P:L-methionine salvage from S-adenosylmethionine	GO:0046523	No Data	F:S-methyl-5-thioribose-1-phosphate isomerase activity		[Master Protein] Methylthioribose-1-phosphate isomerase	Medicago truncatula GN=MTR_2g042450 PE=3 SV=2	Not found	Not found	Found	Found
513	9	1	1	2	V7BSB6	CYT	No Data	P:steroid biosynthetic process	GO:0008168	No Data	F:methyltransferase activity		[Master Protein] Methyltransferase	Phaseolus vulgaris GN=PHAVU_005G023700g PE=3 SV=1	Not found	2 replicates	Found	Found
1367	1	2	2	13	A0A072V335	NUC	No Data	No Data	No Data	No Data	No Data		[Master Protein] MFP1 attachment factor-like protein	Medicago truncatula GN=MTR_3g102500 PE=4 SV=1	Found	Found	Found	2 replicates
1704	11	1	2	5	T2DNY2	NUC	No Data	No Data	GO:0016620	No Data	F:oxidoreductase activity, acting on the aldehyde or oxo group of donors, NAD or NADP as acceptor		[Master Protein] Mitochondrial aldehyde dehydrogenase	Phaseolus vulgaris PE=2 SV=1	Not found	Not found	Found	2 replicates
1946	7	2	5	29	Q5ZF44	NUC	C:integral component of membrane	No Data	No Data	No Data	No Data		[Master Protein] Mitochondrial phosphate translocator	Medicago truncatula GN=mpt PE=3 SV=1	Not found	Not found	Found	Found
2185	2	1	1	1	G7I836	NUC	C:integral component of mitochondrial outer membrane	P:mitochondrion organization	GO:0005509 GO:0005525 GO:0003924	30.5	F:calcium ion binding F:GTP binding F:GTPase activity		[Master Protein] Mitochondrial Rho GTPase	Medicago truncatula GN=MTR_1g082870 PE=3 SV=1	Not found	Not found	Found	2 replicates
2192	2	1	1	1	Q1SN03	NUC	C:intracellular	No Data	GO:0005524 GO:0004707	23.3 30.6	F:ATP binding F:MAP kinase activity		[Master Protein] Mitogen-activated protein kinase	Medicago truncatula GN=MTR_8g106960 PE=4 SV=1	Not found	Not found	1 replicate	Not found
376	4	3	3	12	A0A072TUC0	NUC	No Data	No Data	GO:0050660 GO:0016491	21.99	F:flavin adenine dinucleotide binding F:oxidoreductase activity		[Master Protein] Monodehydroascorbate reductase	Medicago truncatula GN=MTR_8g098910 PE=4 SV=1	Not found	Not found	Found	Found
849	5	2	2	10	B7FGN1	NUC	No Data	No Data	GO:0043565	No Data	F:sequence-specific DNA binding		[Master Protein] Multiprotein bridging factor 1b-like protein	Medicago truncatula GN=MTR_4g080090 PE=2 SV=1	Not found	Not found	Found	Found
1549	2	1	1	5	T2DNV1	NUC	No Data	No Data	GO:0043565	No Data	F:sequence-specific DNA binding		[Master Protein] Multiprotein-bridging factor 1a-like protein	Phaseolus vulgaris PE=2 SV=1	Not found	Not found	Found	Found
1445	3	3	3	5	G7J2W4	NUC	C:integral component of membrane	No Data	No Data	No Data	No Data		[Master Protein] Myosin heavy chain-like protein	Medicago truncatula GN=MTR_3g109330 PE=2 SV=1	2 replicates	Found	Found	Found
1333	2	1	1	1	A2Q3I9	NUC	C:nucleus	P:regulation of transcription, DNA-templated P:transcription, DNA-templated	GO:0003677	28.1	F:DNA binding		[Master Protein] NAC transcription factor-like protein	Medicago truncatula GN=MTR_2g062730 PE=4 SV=1	2 replicates	Found	Found	Found
2154	2	7	7	34	G7I708	CYT	C:cytoplasm	P:arginine biosynthetic process	GO:0003942 GO:0051287 GO:0046983	No Data	F:N-acetyl-gamma-glutamyl-phosphate reductase activity F:NAD binding F:protein dimerization activity		[Master Protein] N-acetyl-gamma-glutamyl-phosphate reductase	Medicago truncatula GN=MTR_1g012540 PE=3 SV=1	Found	Found	Found	Found
1988	1	2	3	14	G7JCA9	NUC	C:cytoplasm	P:arginine biosynthetic process	GO:0003991	No Data	F:acetylglutamate kinase activity		[Master Protein] N-acetylglutamate kinase	Medicago truncatula GN=MTR_3g108460 PE=3 SV=1	Not found	Not found	Found	Found
1027	2	2	2	9	G7K8S5	CYT	C:cytoplasm	P:cellular amino acid metabolic process	GO:0004046 GO:0008237	No Data	F:aminoacylase activity F:metallopeptidase activity		[Master Protein] N-acyl-L-amino-acid amidohydrolase	Medicago truncatula GN=MTR_5g058430 PE=4 SV=1	Not found	Not found	Found	Found
1534	4	2	3	10	G7J970	NUC	No Data	No Data	No Data	No Data	No Data		[Master Protein] NAD(P)-binding rossmann-fold protein	Medicago truncatula GN=MTR_3g105660 PE=2 SV=1	Not found	Not found	Found	Found
3175	3	1	1	1	G7JZJ2	NUC	No Data	No Data	GO:0016491	21.99	F:oxidoreductase activity		[Master Protein] NAD(P)H dehydrogenase B2	Medicago truncatula GN=MTR_5g071250 PE=4 SV=2	2 replicates	Not found	2 replicates	1 replicate
3170	5	5	5	17	G7K6C8	CYT	No Data	No Data	GO:0010181 GO:0003955	No Data	F:FMN binding F:NAD(P)H dehydrogenase (quinone) activity		[Master Protein] NAD(P)H:quinone oxidoreductase, type IV protein	Medicago truncatula GN=MTR_5g070030 PE=2 SV=1	Not found	Not found	Found	Found
1353	4	2	2	5	G7J5P8	MIT	C:chloroplast C:cytosol C:mitochondrion	P:NADH metabolic process P:NADP metabolic process P:pyridoxine biosynthetic process	GO:0010181 GO:0046872 GO:0052856 GO:0052857 GO:0004733	15 15.2 15.3	F:FMN binding F:metal ion binding F:NADHX epimerase activity F:NADPHX epimerase activity F:pyridoxamine-phosphate oxidase activity		[Master Protein] NAD(P)H-hydrate epimerase	Medicago truncatula GN=MTR_3g100890 PE=2 SV=2	Not found	Not found	Found	2 replicates
740	3	4	7	21	G7IGF7	NUC	No Data	No Data	GO:0016620	No Data	F:oxidoreductase activity, acting on the aldehyde or oxo group of donors, NAD or NADP as acceptor		[Master Protein] NAD-dependent aldehyde dehydrogenase family protein	Medicago truncatula GN=MTR_2g042330 PE=3 SV=1	Not found	Found	Found	Found
1501	1	3	3	9	G7JFG1	NUC	No Data	No Data	No Data	No Data	No Data		[Master Protein] NAD-dependent epimerase/dehydratase family protein	Medicago truncatula GN=MTR_4g115730 PE=2 SV=1	Not found	Not found	Found	Found
2568	2	2	2	9	G7L9H2	MIT	No Data	P:tricarboxylic acid cycle	GO:0004449	8.1.4 8.2.4	F:isocitrate dehydrogenase (NAD+) activity		[Master Protein] NAD-dependent isocitrate dehydrogenase	Medicago truncatula GN=MTR_8g074030 PE=4 SV=1	2 replicates	Not found	Found	Found
2049	3	1	1	2	A0A072TKH3	NUC	C:mitochondrial inner membrane C:respiratory chain	No Data	GO:0009055 GO:0008137	1.1.5 26.10	F:electron transfer activity F:NADH dehydrogenase (ubiquinone) activity		[Master Protein] NADH dehydrogenase [ubiquinone] 1 alpha subcomplex subunit 12	Medicago truncatula GN=MTR_8g009960 PE=3 SV=1	Not found	Not found	Found	2 replicates
984	6	2	2	5	G7ZWQ4	MIT	C:membrane	No Data	GO:0051539 GO:0016651	No Data	F:4 iron, 4 sulfur cluster binding F:oxidoreductase activity, acting on NAD(P)H		[Master Protein] NADH dehydrogenase [ubiquinone] iron-sulfur protein	Medicago truncatula GN=MTR_8g010570 PE=3 SV=1	Not found	Not found	Found	Found
2271	4	4	4	9	G9JLS2	MIT	C:mitochondrion	No Data	GO:0051287 GO:0016651 GO:0048038	No Data	F:NAD binding F:oxidoreductase activity, acting on NAD(P)H F:quinone binding		[Master Protein] NADH dehydrogenase subunit 7	Lotus japonicus GN=nad7 PE=3 SV=1	2 replicates	Not found	Found	Found
3131	1	4	6	12	G9JLU0	MIT	C:mitochondrion	No Data	GO:0008137	No Data	F:NADH dehydrogenase (ubiquinone) activity		[Master Protein] NADH dehydrogenase subunit 9	Lotus japonicus GN=nad9 PE=3 SV=1	Not found	Found	Found	Found
277	6	1	1	2	Q93WZ7	NUC	No Data	P:glutamate biosynthetic process	GO:0050660 GO:0010181 GO:0016040 GO:0005506 GO:0051536	12.2.1.2	F:flavin adenine dinucleotide binding F:FMN binding F:glutamate synthase (NADH) activity F:iron ion binding F:iron-sulfur cluster binding		[Master Protein] NADH glutamate synthase	Phaseolus vulgaris PE=2 SV=2	Not found	2 replicates	2 replicates	2 replicates
550	1	1	1	2	G7JF62	MIT	No Data	P:electron transport chain	GO:0016651	No Data	F:oxidoreductase activity, acting on NAD(P)H		[Master Protein] NADH-ubiquinone oxidoreductase 18 kDa subunit	Medicago truncatula GN=MTR_4g097160 PE=2 SV=1	Not found	Found	Found	2 replicates
2429	4	1	2	3	G7II91	NUC	C:mitochondrial respiratory chain complex I	P:response to oxidative stress	GO:0051537 GO:0016491 GO:0008270	26.3 21.99	F:2 iron, 2 sulfur cluster binding F:oxidoreductase activity F:zinc ion binding		[Master Protein] NADH-ubiquinone oxidoreductase 24 kDa subunit, putative	Medicago truncatula GN=MTR_2g104110 PE=4 SV=1	Not found	Not found	1 replicate	Not found
2089	3	3	3	4	B7FIZ2	NUC	No Data	No Data	No Data	No Data	No Data		[Master Protein] NADH-ubiquinone oxidoreductase 39 kDa subunit	Medicago truncatula GN=MTR_1g069455 PE=2 SV=1	Not found	Not found	Found	2 replicates
2028	5	5	5	13	G7I3R9	NUC	C:mitochondrial inner membrane C:respiratory chain	No Data	GO:0051539 GO:0010181 GO:0046872 GO:0051287 GO:0008137	15 15.2 15.3	F:4 iron, 4 sulfur cluster binding F:FMN binding F:metal ion binding F:NAD binding F:NADH dehydrogenase (ubiquinone) activity		[Master Protein] NADH-ubiquinone oxidoreductase 51 kDa subunit	Medicago truncatula GN=MTR_1g042300 PE=4 SV=2	Not found	Not found	Found	Found
2954	2	7	9	25	G7J8R4	NUC	C:membrane	P:ATP synthesis coupled electron transport	GO:0009055 GO:0051536 GO:0008137	1.1.5 26.10	F:electron transfer activity F:iron-sulfur cluster binding F:NADH dehydrogenase (ubiquinone) activity		[Master Protein] NADH-ubiquinone oxidoreductase 75 kDa subunit	Medicago truncatula GN=MTR_3g065130 PE=3 SV=1	Found	Found	Found	Found
3128	1	1	1	1	A0A072UKP4	MIT	C:mitochondrial inner membrane	P:respiratory electron transport chain	GO:0016651	No Data	F:oxidoreductase activity, acting on NAD(P)H		[Master Protein] NADH-ubiquinone oxidoreductase, putative	Medicago truncatula GN=MTR_6g053280 PE=4 SV=1	Not found	Not found	1 replicate	Not found
1616	4	1	7	25	A0A072TLB9	EXC	C:integral component of membrane	No Data	GO:0016491	21.99	F:oxidoreductase activity		[Master Protein] NADP-dependent alkenal double bond reductase	Medicago truncatula GN=MTR_8g009830 PE=4 SV=1	Not found	Not found	2 replicates	2 replicates
2714	1	1	5	29	A0A072TWL8	PLA	No Data	P:oxidation-reduction process	No Data	No Data	No Data		[Master Protein] NADP-dependent alkenal double bond reductase P2 (Fragment)	Medicago truncatula GN=MTR_8g007325 PE=4 SV=1	Not found	Not found	Found	Not found
690	3	1	5	20	G7JJX4	MIT	No Data	No Data	GO:0016491	21.99	F:oxidoreductase activity		[Master Protein] NADP-dependent D-sorbitol-6-phosphate dehydrogenase	Medicago truncatula GN=MTR_4g072060 PE=2 SV=1	Not found	Not found	Found	Not found
1610	3	3	3	8	A0A072VPJ2	NUC	No Data	P:carbohydrate metabolic process P:malate metabolic process	GO:0046554	No Data	F:malate dehydrogenase (NADP+) activity		[Master Protein] NADP-dependent malate dehydrogenase	Medicago truncatula GN=MTR_1g090730 PE=4 SV=1	Not found	Not found	Found	2 replicates
1819	1	1	1	2	V7AVR7	END	C:endoplasmic reticulum membrane C:integral component of membrane	No Data	GO:0050660 GO:0010181 GO:0050661 GO:0003958	No Data	F:flavin adenine dinucleotide binding F:FMN binding F:NADP binding F:NADPH-hemoprotein reductase activity		[Master Protein] NADPH--cytochrome P450 reductase	Phaseolus vulgaris GN=PHAVU_009G036200g PE=3 SV=1	2 replicates	2 replicates	Found	Not found
3048	6	4	5	13	B7FJ07	NUC	No Data	No Data	GO:0016491	21.99	F:oxidoreductase activity		[Master Protein] NADPH-dependent quinone oxidoreductase	Medicago truncatula GN=MTR_2g012420 PE=2 SV=1	Found	Found	Found	Found
2232	7	6	6	67	I3SMY5	NUC	No Data	P:regulation of transcription, DNA-templated P:transcription, DNA-templated	No Data	No Data	No Data		[Master Protein] Nascent polypeptide-associated complex subunit beta	Lotus japonicus PE=2 SV=1	Found	Found	Found	Found
2333	8	5	6	28	B7FMW4	NUC	C:nascent polypeptide-associated complex	No Data	No Data	No Data	No Data		[Master Protein] Nascent proteinassociated complex alpha chain	Medicago truncatula GN=MTR_3g092970 PE=2 SV=1	Not found	Not found	Found	Found
186	1	1	1	24	G7JSC7	NUC/CYT	No Data	No Data	GO:0043531	No Data	F:ADP binding		[Master Protein] NB-ARC domain disease resistance protein	Medicago truncatula GN=MTR_4g020730 PE=4 SV=1	Found	Found	Found	Found
2030	4	3	7	43	G7ITU5	MIT	No Data	P:polyamine biosynthetic process	GO:0050126	22.1.5	F:N-carbamoylputrescine amidase activity		[Master Protein] N-carbamoylputrescine amidohydrolase, putative	Medicago truncatula GN=MTR_2g086600 PE=4 SV=1	Not found	Not found	Found	Found
2503	1	2	4	10	G7I3Z0	PLA	No Data	P:metabolic process	GO:0004848	No Data	F:ureidoglycolate hydrolase activity		[Master Protein] N-carbamyl-L-amino acid amidohydrolase	Medicago truncatula GN=MTR_1g075320 PE=4 SV=2	2 replicates	Found	Found	Found
2680	6	1	1	4	G7JDJ8	NUC	No Data	P:protein neddylation	GO:0019781	No Data	F:NEDD8 activating enzyme activity		[Master Protein] NEDD8-activating enzyme E1 regulatory subunit	Medicago truncatula GN=MTR_4g048220 PE=2 SV=1	Not found	Not found	Found	Found
496	6	2	2	3	A0A072UDZ0	CYT	C:integral component of membrane	P:carbohydrate metabolic process	GO:0030246 GO:0004553	10.6.1 10.6.2 26.3 26.4	F:carbohydrate binding F:hydrolase activity, hydrolyzing O-glycosyl compounds		[Master Protein] Neutral alpha-glucosidase	Medicago truncatula GN=MTR_5g026610 PE=3 SV=1	Not found	Not found	2 replicates	Found
1449	1	1	1	1	V7AFS7	PLA	C:endoplasmic reticulum C:Golgi apparatus C:integral component of membrane C:mitochondrion C:plasma membrane C:plasmodesma C:vacuolar membrane	P:protein processing P:regulation of signal transduction	No Data	No Data	No Data		[Master Protein] Nicalin	Phaseolus vulgaris GN=PHAVU_011G096100g PE=3 SV=1	Not found	Not found	2 replicates	2 replicates
2529	2	2	2	5	A0A072UKA3	PLA	No Data	P:nitrogen compound metabolic process	GO:0016810	No Data	F:hydrolase activity, acting on carbon-nitrogen (but not peptide) bonds		[Master Protein] Nitrilase/nitrile hydratase NIT4A-like protein	Medicago truncatula GN=MTR_4g052390 PE=4 SV=1	Not found	Not found	Found	2 replicates
2805	3	1	1	5	C0LLV9	NUC	C:nucleus	P:regulation of transcription, DNA-templated P:transcription, DNA-templated	GO:0003677	28.1	F:DNA binding		[Master Protein] Nodule inception protein	Medicago truncatula GN=NIN PE=2 SV=1	Not found	Found	Found	Found
2088	1	1	1	1	G7KY60	MIT	C:chloroplast inner membrane C:integral component of membrane C:mitochondrion	No Data	No Data	No Data	No Data		[Master Protein] Non-green plastid inner envelope membrane protein	Medicago truncatula GN=MTR_7g073340 PE=2 SV=2	Not found	Not found	1 replicate	Not found
1162	1	1	1	7	G7JJJ6	CYT	No Data	P:lipid transport	GO:0008289	No Data	F:lipid binding		[Master Protein] Non-specific lipid-transfer protein	Medicago truncatula GN=MTR_4g029350 PE=3 SV=1	Found	Found	2 replicates	2 replicates
2766	8	1	1	1	Q53VM4	NUC	No Data	No Data	GO:0005524 GO:0004674	23.3	F:ATP binding F:protein serine/threonine kinase activity		[Master Protein] Non-specific serine/threonine protein kinase	Lotus japonicus PE=2 SV=1	Not found	Not found	2 replicates	1 replicate
1652	2	1	1	2	A0A072VVU7	NUC	C:small-subunit processome	No Data	No Data	No Data	No Data		[Master Protein] Nop14 nucleolar-like protein	Medicago truncatula GN=MTR_1g064300 PE=4 SV=1	Not found	Not found	Found	Found
2358	4	4	4	14	G7KC30	NUC	C:intracellular ribonucleoprotein complex	No Data	No Data	No Data	No Data		[Master Protein] NOP56-like pre RNA processing ribonucleoprotein	Medicago truncatula GN=MTR_5g010260 PE=4 SV=1	Not found	Not found	Found	Found
2209	2	1	1	6	U5U098	NUC	No Data	No Data	No Data	No Data	No Data		[Master Protein] Nuclear migration protein nudC	Phaseolus vulgaris PE=2 SV=1	Found	2 replicates	Found	Found
91	1	1	1	2	G7I4A8	NUC	No Data	No Data	No Data	No Data	No Data		[Master Protein] Nuclear movement family protein	Medicago truncatula GN=MTR_1g008200 PE=2 SV=2	2 replicates	Not found	Found	Found
635	4	3	3	8	G8A181	NUC	No Data	No Data	No Data	No Data	No Data		[Master Protein] Nuclear pore localization protein NPL4	Medicago truncatula GN=MTR_7g107480 PE=4 SV=1	Not found	2 replicates	Found	Found
2416	3	1	1	1	B7FHB1	PLA	No Data	P:mitochondrial respiratory chain complex I assembly	No Data	No Data	No Data		[Master Protein] Nuclear protein E3-3, putative	Medicago truncatula GN=MTR_8g009670 PE=2 SV=1	Not found	Not found	1 replicate	Not found
2041	2	3	3	16	A0A072TM16	NUC	No Data	No Data	No Data	No Data	No Data		[Master Protein] Nuclear RNA-binding-like protein	Medicago truncatula GN=MTR_8g006960 PE=4 SV=1	Found	Found	Found	Found
3027	5	1	1	1	B7FGV1	NUC	C:nucleus	P:regulation of transcription, DNA-templated P:response to water deprivation	GO:0046982 GO:0043565	No Data	F:protein heterodimerization activity F:sequence-specific DNA binding		[Master Protein] Nuclear transcription factor Y subunit B	Medicago truncatula GN=MTR_1g072790 PE=2 SV=1	Not found	Not found	Found	Not found
2230	2	1	1	2	A0A072TT57	CYT	No Data	No Data	No Data	No Data	No Data		[Master Protein] Nuclear transport factor 2	Medicago truncatula GN=MTR_8g080790 PE=4 SV=1	Not found	Not found	Found	2 replicates
2189	2	3	3	8	G7I414	MIT	No Data	No Data	No Data	No Data	No Data		[Master Protein] Nuclear transport factor 2 (NTF2) family protein	Medicago truncatula GN=MTR_1g090630 PE=4 SV=1	Not found	Not found	Found	Found
2710	1	1	1	3	G7J7F6	MIT	No Data	No Data	No Data	No Data	No Data		[Master Protein] Nuclease-related domain protein	Medicago truncatula GN=MTR_3g091660 PE=4 SV=2	Not found	Not found	Found	Found
2629	15	1	3	4	Q2HS37	CYT	No Data	No Data	GO:0003723	27.4	F:RNA binding		[Master Protein] Nucleic acid binding NABP	Medicago truncatula GN=MTR_2g097670 PE=4 SV=1	Not found	Not found	1 replicate	Not found
732	10	5	5	30	B7FKB1	NUC	No Data	No Data	No Data	No Data	No Data		[Master Protein] Nucleic acid-binding, OB-fold-like protein	Medicago truncatula GN=MTR_8g064590 PE=2 SV=1	Found	Found	Found	Found
456	3	2	3	9	G7JNU5	PLA	C:integral component of membrane	No Data	GO:0022857	No Data	F:transmembrane transporter activity		[Master Protein] Nucleobase-ascorbate transporter-like protein	Medicago truncatula GN=MTR_4g106750 PE=4 SV=1	2 replicates	2 replicates	Found	Found
2812	1	1	1	2	G7ID95	CYT	No Data	No Data	No Data	No Data	No Data		[Master Protein] Nucleolar complex-like protein	Medicago truncatula GN=MTR_1g110560 PE=4 SV=1	Not found	Not found	Found	Found
3235	2	1	1	1	G7J5V1	NUC	C:intracellular	P:cell redox homeostasis P:intracellular signal transduction	No Data	No Data	No Data		[Master Protein] Nucleoredoxin, putative	Medicago truncatula GN=MTR_3g114530 PE=4 SV=1	2 replicates	Not found	Found	2 replicates
12	5	2	2	7	V7CPX5	NUC	No Data	P:CTP biosynthetic process P:GTP biosynthetic process P:UTP biosynthetic process	GO:0005524 GO:0004550	23.3 23.4.10	F:ATP binding F:nucleoside diphosphate kinase activity		[Master Protein] Nucleoside diphosphate kinase	Phaseolus vulgaris GN=PHAVU_002G297900g PE=3 SV=1	Not found	Found	Found	Found
599	5	3	3	5	A2Q555	NUC	C:nucleus	No Data	No Data	No Data	No Data		[Master Protein] Nucleosome/chromatin assembly factor group protein	Medicago truncatula GN=MTR_2g039250 PE=2 SV=1	Not found	2 replicates	Found	Found
1429	5	1	1	2	A0A072VR82	PLA	No Data	P:biosynthetic process	GO:0016740	23.3.1.2	F:transferase activity		[Master Protein] Nucleotidyltransferase	Medicago truncatula GN=MTR_1g109590 PE=4 SV=1	Not found	Not found	Found	Found
1461	2	4	4	6	A0A072UWJ0	NUC	No Data	No Data	GO:0016787	No Data	F:hydrolase activity		[Master Protein] Nudix hydrolase-like protein	Medicago truncatula GN=MTR_3g437740 PE=4 SV=1	Not found	Not found	Found	Found
1801	5	1	2	4	A0A072UK26	MIT	No Data	No Data	GO:0045735	33.1	F:nutrient reservoir activity		[Master Protein] Nutrient reservoir protein, putative	Medicago truncatula GN=MTR_4g062570 PE=4 SV=1	Not found	Not found	2 replicates	1 replicate
2481	2	1	12	25	O23960	MIT	No Data	No Data	GO:0003989 GO:0005524 GO:0004075 GO:0046872	11.1.1 23.3 15 15.2 15.3	F:acetyl-CoA carboxylase activity F:ATP binding F:biotin carboxylase activity F:metal ion binding	lj_descr	[Master Protein] O23960 O23960_SOYBN Acetyl-CoA carboxylase (Precursor)	Glycine max GN=accC-2 PE=2 SV=1,89.91,0,Biotin carboxylase C-terminal domain,Biotin carboxylase, C-terminal; accC: acetyl-CoA carboxylase, b,CUFF.52119.1	Not found	Not found	Found	2 replicates
3222	7	1	6	27	O49875	MIT	C:integral component of membrane C:mitochondrial inner membrane	No Data	GO:0022857	No Data	F:transmembrane transporter activity	lj_descr	[Master Protein] O49875 O49875_LUPAL Adenine nucleotide translocator	Lupinus albus GN=ant1 PE=2 SV=1,87.44,0,Mitochondrial carrier,Mitochondrial carrier domain; no description,Mitochondrial carrier domain; seg,CUFF.24044.1	Not found	Not found	Found	Found
1094	3	1	2	2	G7JNN9	MIT/CYT	No Data	P:cysteine biosynthetic process from serine	GO:0004124 GO:0016829	13.1.5.3.1	F:cysteine synthase activity F:lyase activity		[Master Protein] O-acetylserine (Thiol) lyase	Medicago truncatula GN=MTR_4g087520 PE=4 SV=2	2 replicates	Found	Found	Found
310	5	3	8	32	I3T9K3	NUC	C:cytoplasm	No Data	GO:0005524 GO:0016887 GO:0005525 GO:0043023 GO:0043022	23.3 34.1	F:ATP binding F:ATPase activity F:GTP binding F:ribosomal large subunit binding F:ribosome binding		[Master Protein] Obg-like ATPase 1	Medicago truncatula PE=2 SV=1	Not found	Not found	Found	Found
2853	1	2	2	6	A0A072V8Y3	NUC	No Data	No Data	GO:0005524 GO:0004672	23.3 29.4.1	F:ATP binding F:protein kinase activity		[Master Protein] Octicosapeptide/phox/Bem1p domain kinase superfamily protein	Medicago truncatula GN=MTR_2g461180 PE=4 SV=1	Not found	Not found	Found	Found
2646	1	1	1	1	A0A072VQ77	NUC	No Data	No Data	No Data	No Data	No Data		[Master Protein] Octicosapeptide/phox/Bem1p family protein	Medicago truncatula GN=MTR_1g109470 PE=4 SV=1	Not found	Not found	1 replicate	Not found
3267	2	1	1	5	G7J0R8	NUC	C:anchored component of plasma membrane	P:carbohydrate metabolic process	GO:0004553	10.6.1 10.6.2 26.3 26.4	F:hydrolase activity, hydrolyzing O-glycosyl compounds		[Master Protein] O-glycosyl hydrolase family 17 protein	Medicago truncatula GN=MTR_3g031770 PE=3 SV=1	2 replicates	Found	2 replicates	2 replicates
658	2	1	1	1	G7I2Z9	PLA	C:integral component of membrane C:monolayer-surrounded lipid storage body	No Data	No Data	No Data	No Data		[Master Protein] Oleosin	Medicago truncatula GN=MTR_1g090250 PE=3 SV=1	Not found	Not found	Found	2 replicates
152	2	1	2	14	U5U060	MIT	C:chloroplast C:mitochondrial proton-transporting ATP synthase complex C:plasma membrane	P:ATP synthesis coupled proton transport	GO:0050897 GO:0046933 GO:0008270	9.9	F:cobalt ion binding F:proton-transporting ATP synthase activity, rotational mechanism F:zinc ion binding		[Master Protein] Oligomycin sensitivity conferring protein	Phaseolus vulgaris GN=PHAVU_005G021000g PE=2 SV=1	2 replicates	2 replicates	Found	Found
632	1	1	1	1	I3SMT2	PLA	C:integral component of membrane	No Data	No Data	No Data	No Data		[Master Protein] Oligosaccharide transporter	Medicago truncatula GN=MTR_1g105470 PE=2 SV=1	Not found	Not found	Found	Not found
1740	4	3	3	5	A0A072VM58	NUC	C:integral component of membrane C:oligosaccharyltransferase complex	P:protein N-linked glycosylation	GO:0016740	23.3.1.2	F:transferase activity		[Master Protein] Oligosaccharyltransferase subunit ribophorin II	Medicago truncatula GN=MTR_1g069780 PE=4 SV=1	Not found	Not found	Found	Found
1220	3	3	3	6	G7L1T5	NUC	No Data	No Data	GO:0016740	23.3.1.2	F:transferase activity		[Master Protein] O-linked GlcNAc transferase-like protein	Medicago truncatula GN=MTR_7g114810 PE=4 SV=1	Not found	2 replicates	Found	Found
3144	6	2	2	4	A0A072UH43	NUC	No Data	No Data	GO:0008233	29.5	F:peptidase activity		[Master Protein] OTU-like cysteine protease	Medicago truncatula GN=MTR_5g092720 PE=4 SV=1	Not found	Not found	Found	2 replicates
3021	1	1	1	3	G7JMT8	EXC	C:integral component of membrane	No Data	No Data	No Data	No Data		[Master Protein] Outer envelope pore protein	Medicago truncatula GN=MTR_4g121900 PE=4 SV=2	2 replicates	Found	Found	2 replicates
720	1	1	1	2	A0A072VDK2	NUC	No Data	P:regulation of ion transmembrane transport	GO:0022843	No Data	F:voltage-gated cation channel activity		[Master Protein] Outer envelope pore protein 24B	Medicago truncatula GN=MTR_1g022050 PE=4 SV=1	Not found	Not found	Found	Not found
375	2	1	1	2	G7JBW9	NUC/PLA	C:outer membrane	No Data	No Data	No Data	No Data		[Master Protein] Outer membrane OMP85 family protein	Medicago truncatula GN=MTR_3g071450 PE=4 SV=1	Not found	Not found	2 replicates	1 replicate
1248	4	4	4	19	A0A072UJH2	CYT	No Data	No Data	GO:0016491	21.99	F:oxidoreductase activity		[Master Protein] Oxidoreductase family, NAD-binding rossmann fold protein	Medicago truncatula GN=MTR_6g038640 PE=4 SV=1	2 replicates	2 replicates	Found	Found
2615	7	3	3	3	G7J5F4	MIT	No Data	P:coenzyme A biosynthetic process	GO:0005524 GO:0004594	23.3 18.4.1	F:ATP binding F:pantothenate kinase activity		[Master Protein] Pantothenate kinase	Medicago truncatula GN=MTR_3g077740 PE=4 SV=1	Not found	Not found	1 replicate	1 replicate
790	3	5	5	18	Q2HTH4	MIT	No Data	No Data	No Data	No Data	No Data		[Master Protein] PAP fibrillin	Medicago truncatula GN=MTR_2g025050 PE=4 SV=1	Found	Found	Found	Found
2477	2	1	1	2	A0A072UKE3	PLA	No Data	No Data	GO:0008234	No Data	F:cysteine-type peptidase activity		[Master Protein] Papain family cysteine protease	Medicago truncatula GN=MTR_4g065077 PE=3 SV=1	Not found	Not found	2 replicates	2 replicates
2573	2	3	3	26	I3S7W3	CYT	No Data	P:defense response P:response to biotic stimulus	No Data	No Data	No Data		[Master Protein] Pathogenesis-related protein bet V I family protein	Medicago truncatula GN=MTR_4g120970 PE=2 SV=1	2 replicates	Found	Found	Found
3196	6	1	4	16	A0A072U5G6	MIT	No Data	P:response to oxidative stress	GO:0051213 GO:0020037 GO:0004601	26.12	F:dioxygenase activity F:heme binding F:peroxidase activity		[Master Protein] Pathogen-inducible alpha-dioxygenase	Medicago truncatula GN=MTR_6g007767 PE=4 SV=1	Not found	Not found	Found	Found
1317	5	1	3	25	I3SY05	CYT	C:cell wall C:extracellular region	P:cell wall organization	GO:0016787	No Data	F:hydrolase activity		[Master Protein] Pectin acetylesterase	Lotus japonicus PE=2 SV=1	Found	Found	Found	Found
3035	3	1	1	3	A2Q3R5	NUC	C:cell wall	P:cell wall modification P:pectin catabolic process	GO:0045330 GO:0030599	10.8.1 10.8.99	F:aspartyl esterase activity F:pectinesterase activity		[Master Protein] Pectinesterase	Medicago truncatula GN=MTR_7g011530 PE=2 SV=1	Not found	2 replicates	Found	Found
1013	1	1	1	6	G7I998	MIT	No Data	No Data	GO:0008270	No Data	F:zinc ion binding		[Master Protein] Pentatricopeptide (PPR) repeat protein	Medicago truncatula GN=MTR_1g059280 PE=4 SV=2	Not found	Not found	Found	Found
2242	2	1	1	1	G7I7U9	NUC	C:cytosol C:plasma membrane	No Data	GO:0004866	No Data	F:endopeptidase inhibitor activity		[Master Protein] Peptidase inhibitor I9	Medicago truncatula GN=MTR_1g050640 PE=2 SV=1	Not found	2 replicates	Found	Found
494	2	4	7	10	A0A072TU77	NUC	No Data	No Data	GO:0004177 GO:0008237 GO:0008270	No Data	F:aminopeptidase activity F:metallopeptidase activity F:zinc ion binding		[Master Protein] Peptidase M1 family aminopeptidase N	Medicago truncatula GN=MTR_8g098525 PE=4 SV=1	Not found	Not found	Found	Found
1403	4	1	1	1	G7IUT7	NUC	C:chloroplast	P:translation	GO:0046872 GO:0042586	15 15.2 15.3	F:metal ion binding F:peptide deformylase activity		[Master Protein] Peptide deformylase	Medicago truncatula GN=MTR_2g103420 PE=3 SV=1	Not found	Not found	Found	2 replicates
1057	1	1	1	1	G7KWE3	PLA	C:integral component of membrane	No Data	GO:0022857	No Data	F:transmembrane transporter activity		[Master Protein] Peptide transporter	Medicago truncatula GN=MTR_7g098040 PE=4 SV=1	Not found	2 replicates	2 replicates	2 replicates
648	10	1	5	31	I3S3K3	CYT	No Data	P:protein folding	GO:0003755	31.3.1	F:peptidyl-prolyl cis-trans isomerase activity		[Master Protein] Peptidyl-prolyl cis-trans isomerase	Medicago truncatula GN=MTR_3g463900 PE=2 SV=1	Not found	Not found	Found	Found
2151	2	1	1	1	G7K8J9	NUC	No Data	No Data	No Data	No Data	No Data		[Master Protein] Perchloric acid soluble translation inhibitor-like protein	Medicago truncatula GN=MTR_5g092740 PE=2 SV=1	Not found	Not found	2 replicates	Not found
3251	8	5	10	39	G7K0L3	PLA	No Data	P:metabolic process	GO:0016747	16.8.1.21	F:transferase activity, transferring acyl groups other than amino-acyl groups		[Master Protein] Peroxisomal acetoacetyl-coenzyme A thiolase	Medicago truncatula GN=MTR_5g098310 PE=3 SV=1	Found	Found	Found	Found
482	5	2	2	2	A2Q5C8	POX	C:integral component of peroxisomal membrane	P:peroxisome fission	No Data	No Data	No Data		[Master Protein] Peroxisomal biogenesis factor 11	Medicago truncatula GN=MTR_7g076200 PE=4 SV=1	Not found	Not found	1 replicate	1 replicate
1825	8	2	3	23	A0A072UW36	NUC	No Data	P:purine ribonucleoside salvage	GO:0004001	23.3.2.1	F:adenosine kinase activity		[Master Protein] PfkB family carbohydrate kinase	Medicago truncatula GN=MTR_4g461070 PE=4 SV=1	Not found	Not found	Found	Found
2	2	1	1	1	A0FK64	NUC	No Data	P:regulation of transcription, DNA-templated	GO:0042393 GO:0046872	15 15.2 15.3	F:histone binding F:metal ion binding		[Master Protein] PHD4 (Fragment)	Medicago truncatula PE=2 SV=1	Not found	Not found	1 replicate	Not found
1492	4	2	2	5	G7JG63	PLA	C:cytosol C:integral component of membrane	P:phenylalanyl-tRNA aminoacylation	GO:0005524 GO:0004826 GO:0000049	23.3 29.1.20	F:ATP binding F:phenylalanine-tRNA ligase activity F:tRNA binding		[Master Protein] Phenylalanyl-tRNA synthetase alpha chain, putative	Medicago truncatula GN=MTR_4g070040 PE=4 SV=1	Not found	Not found	Found	Found
2135	5	8	8	17	G7JT40	PLA	C:cytoplasm	P:phenylalanyl-tRNA aminoacylation	GO:0005524 GO:0000287 GO:0004826 GO:0000049	23.3 29.1.20	F:ATP binding F:magnesium ion binding F:phenylalanine-tRNA ligase activity F:tRNA binding		[Master Protein] Phenylalanyl-tRNA synthetase beta chain	Medicago truncatula GN=MTR_4g112680 PE=4 SV=2	2 replicates	Found	Found	Found
3212	5	3	3	9	V5NAQ9	CYT	No Data	No Data	No Data	No Data	No Data		[Master Protein] Phenylcoumaran benzylic ether reductase	Phaseolus vulgaris PE=2 SV=1	2 replicates	Not found	Found	Found
174	1	1	1	5	G7J743	CYT	No Data	No Data	No Data	No Data	No Data		[Master Protein] Phenylcoumaran benzylic ether reductase-like protein Fi1	Medicago truncatula GN=MTR_3g116840 PE=4 SV=1	Not found	Not found	Found	2 replicates
2647	9	1	3	8	Q9FYC2	NUC	C:chloroplast C:chloroplast envelope C:chloroplast inner membrane C:chloroplast thylakoid C:chloroplast thylakoid membrane	P:cell death P:chlorophyll catabolic process P:defense response to bacterium, incompatible interaction P:flower development P:fruit development	GO:0051537 GO:0010277 GO:0051536 GO:0046872 GO:0032441	26.3 19.16 15 15.2 15.3	F:2 iron, 2 sulfur cluster binding F:chlorophyllide a oxygenase [overall] activity F:iron-sulfur cluster binding F:metal ion binding F:pheophorbide a oxygenase activity		[Master Protein] Pheophorbide a oxygenase, chloroplastic	Arabidopsis thaliana OX=3702 GN=PAO PE=1 SV=1	Not found	Not found	Found	2 replicates
1685	7	6	6	32	A0A072TQN5	NUC	No Data	No Data	GO:0046872 GO:0004722	15 15.2 15.3	F:metal ion binding F:protein serine/threonine phosphatase activity		[Master Protein] Phosphatase 2C family protein	Medicago truncatula GN=MTR_8g463130 PE=3 SV=1	Found	Found	Found	Found
2366	6	1	4	23	G7LI48	NUC	C:integral component of membrane	No Data	No Data	No Data	No Data		[Master Protein] Phosphate carrier protein	Medicago truncatula GN=MTR_8g099910 PE=3 SV=2	Not found	Not found	Found	Found
2350	3	2	2	4	G7JCS2	NUC	No Data	No Data	No Data	No Data	No Data		[Master Protein] Phosphate-responsive 1 family protein	Medicago truncatula GN=MTR_4g094240 PE=2 SV=1	Not found	Not found	Found	Found
276	4	6	6	70	A0A072UGX9	NUC	No Data	No Data	No Data	No Data	No Data		[Master Protein] Phosphatidylethanolamine-binding protein	Medicago truncatula GN=MTR_4g017650 PE=4 SV=1	Found	Found	Found	Found
2944	3	1	1	3	A0A072VR13	NUC	No Data	No Data	GO:0004725	No Data	F:protein tyrosine phosphatase activity		[Master Protein] Phosphatidylinositol-3,4,5-trisphosphate 3-phosphatase	Medicago truncatula GN=MTR_1g107540 PE=4 SV=1	Not found	Not found	2 replicates	1 replicate
73	5	5	7	15	G7I4Z4	CYT	No Data	P:carbon fixation P:tricarboxylic acid cycle	GO:0008964	4.14	F:phosphoenolpyruvate carboxylase activity		[Master Protein] Phosphoenolpyruvate carboxylase	Medicago truncatula GN=MTR_1g094010 PE=4 SV=1	Not found	Not found	Found	Found
1255	6	2	2	12	G7KWQ5	GOL	C:integral component of membrane	No Data	GO:0003824 GO:0022857	No Data	F:catalytic activity F:transmembrane transporter activity		[Master Protein] Phosphoenolpyruvate phosphomutase	Medicago truncatula GN=MTR_7g006100 PE=4 SV=2	Found	Found	Found	2 replicates
1276	6	7	11	46	A0A072UBU6	NUC	No Data	No Data	GO:0005524 GO:0016301 GO:2001070	23.3 20.1.4	F:ATP binding F:kinase activity F:starch binding		[Master Protein] Phosphoglucan, water dikinase	Medicago truncatula GN=MTR_6g093240 PE=4 SV=1	Not found	Found	Found	Found
3020	3	3	18	63	G7IC41	CYT	C:integral component of membrane	P:carbohydrate metabolic process	GO:0016868 GO:0000287	No Data	F:intramolecular transferase activity, phosphotransferases F:magnesium ion binding		[Master Protein] Phosphogluco-mutase	Medicago truncatula GN=MTR_1g102010 PE=4 SV=1	Not found	Found	Found	Found
964	4	5	7	18	G7I385	NUC	No Data	P:carbohydrate metabolic process	GO:0016868	No Data	F:intramolecular transferase activity, phosphotransferases		[Master Protein] Phosphoglucomutase/phosphomannomutase family protein	Medicago truncatula GN=MTR_1g094980 PE=4 SV=1	2 replicates	Not found	Found	Found
452	4	2	21	181	G7IT86	CYT	No Data	P:glycolytic process	GO:0005524 GO:0004618	23.3 1.3.3 4.10	F:ATP binding F:phosphoglycerate kinase activity		[Master Protein] Phosphoglycerate kinase	Medicago truncatula GN=MTR_2g066120 PE=3 SV=1	1 replicate	Found	Found	Found
2846	3	5	5	9	A0A072UM09	MIT	No Data	No Data	No Data	No Data	No Data		[Master Protein] Phospholipase A-2-activating protein	Medicago truncatula GN=MTR_4g069090 PE=4 SV=1	Not found	Not found	Found	Found
2367	7	1	8	31	Q2HUA3	CYT/PLA	C:membrane	P:lipid catabolic process P:phosphatidylcholine metabolic process	GO:0005509 GO:0070290 GO:0004630	11.9.3.1	F:calcium ion binding F:N-acylphosphatidylethanolamine-specific phospholipase D activity F:phospholipase D activity		[Master Protein] Phospholipase D	Medicago truncatula GN=MTR_2g103730 PE=3 SV=1	Not found	Not found	Found	2 replicates
2364	7	1	1	4	G7L3I4	CYT	C:cytoplasm	P:GDP-mannose biosynthetic process	GO:0004615	10.1.21	F:phosphomannomutase activity		[Master Protein] Phosphomannomutase	Medicago truncatula GN=MTR_7g076670 PE=3 SV=2	Not found	Not found	Found	Found
2917	1	1	1	5	G7J6T9	NUC	C:peroxisome	No Data	GO:0005524 GO:0004631	23.3	F:ATP binding F:phosphomevalonate kinase activity		[Master Protein] Phosphomevalonate kinase	Medicago truncatula GN=MTR_3g091190 PE=4 SV=1	Not found	Not found	Found	1 replicate
2611	10	8	22	226	A0A072U338	CYT	C:phosphopyruvate hydratase complex	P:glycolytic process	GO:0000287 GO:0004634	4.12	F:magnesium ion binding F:phosphopyruvate hydratase activity		[Master Protein] Phosphopyruvate hydratase	Medicago truncatula GN=MTR_7g103620 PE=3 SV=1	Found	Found	Found	Found
2070	1	1	1	1	G7K3Z1	CYT	No Data	P:purine nucleobase biosynthetic process	GO:0005524 GO:0046872 GO:0004637	23.3 15 15.2 15.3 23.1.2.2	F:ATP binding F:metal ion binding F:phosphoribosylamine-glycine ligase activity		[Master Protein] Phosphoribosylamine-glycine ligase	Medicago truncatula GN=MTR_5g025310 PE=3 SV=2	Not found	Not found	2 replicates	Not found
1711	6	2	2	8	B7FJ14	MIT	C:cytoplasm	P:'de novo' IMP biosynthetic process	GO:0004641	23.1.2.5	F:phosphoribosylformylglycinamidine cyclo-ligase activity		[Master Protein] Phosphoribosylformylglycinamidine cyclo-ligase	Medicago truncatula GN=MTR_8g093860 PE=2 SV=1	Not found	2 replicates	Found	Found
2375	7	5	5	12	A0A072TUU6	NUC	No Data	P:'de novo' IMP biosynthetic process P:glutamine metabolic process	GO:0004642	23.1.2.4	F:phosphoribosylformylglycinamidine synthase activity		[Master Protein] Phosphoribosylformylglycinamidine synthase	Medicago truncatula GN=MTR_8g100045 PE=3 SV=1	Not found	Not found	Found	Found
137	6	2	2	3	B7FJJ0	PLA	No Data	P:carbohydrate metabolic process	GO:0005524 GO:0008974	23.3 1.3.12	F:ATP binding F:phosphoribulokinase activity		[Master Protein] Phosphoribulokinase	Medicago truncatula PE=2 SV=1	Not found	Not found	Found	2 replicates
2284	12	1	1	2	G7L7F0	MIT/NUC	C:cell	P:cellular glucose homeostasis P:glycolytic process	GO:0005524 GO:0005536 GO:0004396	23.3 2.2.1.4	F:ATP binding F:glucose binding F:hexokinase activity		[Master Protein] Phosphotransferase	Medicago truncatula GN=MTR_8g102460 PE=3 SV=2	Not found	Not found	1 replicate	Not found
2308	1	1	1	1	V7AY23	NUC/CYT	C:intracellular	P:detection of visible light P:protein-chromophore linkage P:protein-tetrapyrrole linkage P:red, far-red light phototransduction P:regulation of transcription, DNA-templated P:transcription, DNA-templated	GO:0000155 GO:0009881 GO:0042803	No Data	F:phosphorelay sensor kinase activity F:photoreceptor activity F:protein homodimerization activity		[Master Protein] Phytochrome	Phaseolus vulgaris GN=PHAVU_009G213400g PE=3 SV=1	Not found	Not found	Found	Found
977	1	1	1	2	A0A072VI72	NUC	No Data	P:DNA recombination P:DNA repair P:telomere maintenance	GO:0005524 GO:0003678	23.3	F:ATP binding F:DNA helicase activity		[Master Protein] PIF1-like helicase	Medicago truncatula GN=MTR_1g044190 PE=4 SV=1	Not found	Not found	2 replicates	Found
978	1	1	1	2	A0A072UQZ4	MIT	C:integral component of membrane	P:lipid metabolic process	GO:0008081	No Data	F:phosphoric diester hydrolase activity		[Master Protein] Pi-PLC X domain plant-like protein	Medicago truncatula GN=MTR_4g094820 PE=4 SV=1	Not found	Not found	1 replicate	1 replicate
3	1	1	1	1	I3SPG3	NUC	No Data	No Data	No Data	No Data	No Data		[Master Protein] PITH domain plant protein	Medicago truncatula GN=MTR_1g080960 PE=2 SV=1	Not found	Not found	Found	2 replicates
2960	7	1	1	3	A0A072TX17	PLA	No Data	No Data	GO:0004857	2.2.1.3.30	F:enzyme inhibitor activity		[Master Protein] Plant invertase/pectin methylesterase inhibitor	Medicago truncatula GN=MTR_8g104765 PE=4 SV=1	2 replicates	Found	Found	Found
3190	4	1	1	2	G7L824	NUC	No Data	No Data	No Data	No Data	No Data		[Master Protein] Plant/F15D2-27 protein	Medicago truncatula GN=MTR_8g088190 PE=4 SV=1	Found	Found	Found	Found
1457	2	1	1	5	I3SY47	NUC	No Data	No Data	No Data	No Data	No Data		[Master Protein] Plant/F1L3-4 protein, putative	Medicago truncatula GN=MTR_8g017610 PE=2 SV=1	Not found	Not found	Found	Found
1982	3	1	1	1	G7KIR8	NUC	No Data	No Data	No Data	No Data	No Data		[Master Protein] Plant/K24A2-2 protein	Medicago truncatula GN=MTR_6g007040 PE=4 SV=2	Not found	Not found	Found	2 replicates
3176	2	1	1	3	G7IES2	PLA	C:integral component of membrane	No Data	No Data	No Data	No Data		[Master Protein] Plant/K24M7-17 protein	Medicago truncatula GN=MTR_1g100800 PE=4 SV=1	Not found	Not found	2 replicates	Found
642	1	2	2	23	G7KDJ4	PLA	No Data	No Data	No Data	No Data	No Data		[Master Protein] Plant/MUD21-2 protein	Medicago truncatula GN=MTR_5g020060 PE=4 SV=1	Found	Found	Found	Found
1458	1	3	3	18	A0A072U4P3	NUC	No Data	P:anaerobic respiration P:response to oxidative stress	No Data	No Data	No Data		[Master Protein] Plant/T22K18-16 protein, putative	Medicago truncatula GN=MTR_7g103520 PE=4 SV=1	2 replicates	Found	Found	Found
3203	2	1	1	1	A0A072TRZ8	NUC	C:integral component of membrane	No Data	No Data	No Data	No Data		[Master Protein] Plant/T23E23-13 protein, putative	Medicago truncatula GN=MTR_8g063700 PE=4 SV=1	Not found	Not found	2 replicates	Found
189	7	5	5	14	G7JY31	NUC	No Data	No Data	No Data	No Data	No Data		[Master Protein] Plant/T31B5-30 protein	Medicago truncatula GN=MTR_5g045160 PE=4 SV=2	Not found	Not found	Found	Found
2027	28	2	4	9	A0A072URD6	PLA	C:integral component of membrane C:plasma membrane	P:proton export across plasma membrane	GO:0005524 GO:0046872 GO:0008553	23.3 15 15.2 15.3 34.1.2	F:ATP binding F:metal ion binding F:proton-exporting ATPase activity, phosphorylative mechanism		[Master Protein] Plasma membrane ATPase	Medicago truncatula GN=MTR_4g107500 PE=3 SV=1	Not found	Not found	Found	Not found
1426	4	11	11	29	B9V282	NUC	No Data	P:nitrogen compound metabolic process	GO:0005524 GO:0004088 GO:0046872	23.3 15 15.2 15.3	F:ATP binding F:carbamoyl-phosphate synthase (glutamine-hydrolyzing) activity F:metal ion binding		[Master Protein] Plastid carbamoylphosphate synthetase large subunit	Medicago truncatula GN=CPSl PE=2 SV=1	2 replicates	Found	Found	Found
3061	4	1	2	3	G7I4U4	CYT	No Data	No Data	No Data	No Data	No Data		[Master Protein] Plastid fibrillin	Medicago truncatula GN=MTR_1g075660 PE=4 SV=1	Not found	Not found	Found	2 replicates
1612	2	4	5	9	G7JEN5	NUC	No Data	P:metabolic process	GO:0004802	1.3.8 7.2.1	F:transketolase activity		[Master Protein] Plastid transketolase	Medicago truncatula GN=MTR_4g024630 PE=4 SV=1	2 replicates	Found	Found	Found
2949	39	6	13	49	A0A072TVF1	NUC	No Data	No Data	GO:0005524 GO:0016787	23.3	F:ATP binding F:hydrolase activity		[Master Protein] p-loop nucleoside triphosphate hydrolase superfamily protein	Medicago truncatula GN=MTR_8g099065 PE=4 SV=1	2 replicates	Found	Found	Found
2788	1	1	1	11	A0A072VKJ3	NUC	No Data	No Data	GO:0005524 GO:0016787 GO:0046872	23.3 15 15.2 15.3	F:ATP binding F:hydrolase activity F:metal ion binding		[Master Protein] p-loop nucleoside triphosphate hydrolase superfamily protein, putative	Medicago truncatula GN=MTR_2g078630 PE=4 SV=1	Not found	Not found	Found	2 replicates
2219	2	4	11	74	G7JIG7	NUC	No Data	P:protein ADP-ribosylation	GO:0003950	No Data	F:NAD+ ADP-ribosyltransferase activity		[Master Protein] Poly [ADP-ribose] polymerase	Medicago truncatula GN=MTR_4g053530 PE=4 SV=1	Not found	2 replicates	Found	Found
2083	3	7	9	19	G7J6Y1	NUC	C:cytoplasm	No Data	GO:0003723	27.4	F:RNA binding		[Master Protein] Polyadenylate-binding protein	Medicago truncatula GN=MTR_3g102040 PE=3 SV=1	Found	Found	Found	Found
3284	3	2	3	12	A0A072V5A8	NUC	No Data	No Data	GO:0003723	27.4	F:RNA binding		[Master Protein] Polyadenylate-binding protein RBP47B	Medicago truncatula GN=MTR_2g022950 PE=4 SV=1	Not found	Not found	Found	Found
2947	2	2	3	9	G7JJ57	NUC	No Data	No Data	GO:0003723	27.4	F:RNA binding		[Master Protein] Polyadenylate-binding protein RBP47C	Medicago truncatula GN=MTR_4g131970 PE=4 SV=1	2 replicates	Found	Found	Found
1876	6	1	1	11	I3T217	CYT	No Data	P:defense response P:response to biotic stimulus	No Data	No Data	No Data		[Master Protein] Polyketide cyclase/dehydrase and lipid transporter	Medicago truncatula GN=MTR_8g045735 PE=2 SV=1	Found	Found	Found	Found
1420	4	3	3	9	G7IBX9	MIT	C:nucleus	P:mRNA processing	GO:0003723	27.4	F:RNA binding		[Master Protein] Polypyrimidine tract-binding-like protein	Medicago truncatula GN=MTR_1g098530 PE=2 SV=1	Not found	Not found	Found	Found
1034	2	2	2	9	G7LCB5	MIT	C:mitochondrial outer membrane	P:protein import into mitochondrial matrix	GO:0008320	No Data	F:protein transmembrane transporter activity		[Master Protein] Porin/voltage-dependent anion-selective channel protein	Medicago truncatula GN=MTR_8g106070 PE=4 SV=2	Not found	Not found	Found	Found
1163	7	3	3	5	G7JQM6	NUC	No Data	P:peptidyl-pyrromethane cofactor linkage P:tetrapyrrole biosynthetic process	GO:0004418	19.5	F:hydroxymethylbilane synthase activity		[Master Protein] Porphobilinogen deaminase	Medicago truncatula GN=MTR_4g076600 PE=3 SV=1	Not found	Not found	Found	2 replicates
1847	2	1	1	2	G7J7F3	NUC	No Data	P:regulation of signal transduction	No Data	No Data	No Data		[Master Protein] PP2A regulatory subunit TAP46-like protein	Medicago truncatula GN=MTR_3g091640 PE=2 SV=1	Not found	Not found	Found	2 replicates
1639	1	1	2	12	G7K5W6	MIT	No Data	No Data	No Data	No Data	No Data		[Master Protein] PPR containing plant protein	Medicago truncatula GN=MTR_5g076010 PE=4 SV=2	2 replicates	Found	Found	Found
1832	2	1	1	6	A0A072UJW5	MIT	No Data	No Data	No Data	No Data	No Data		[Master Protein] PPR containing plant-like protein	Medicago truncatula GN=MTR_6g045263 PE=4 SV=1	Found	Not found	2 replicates	Not found
2248	4	2	2	4	A0A072TZT0	PLA/END	C:integral component of membrane	No Data	No Data	No Data	No Data		[Master Protein] PRA1 family protein	Medicago truncatula GN=MTR_7g064090 PE=3 SV=1	Not found	Not found	2 replicates	Found
2858	1	1	2	5	G7IMS6	NUC	C:prefoldin complex	P:protein folding	No Data	No Data	No Data		[Master Protein] Prefoldin subunit 3	Medicago truncatula GN=MTR_2g033830 PE=2 SV=1	Not found	Found	2 replicates	2 replicates
1134	1	2	2	2	G7KXF7	NUC	C:cytosol	P:regulation of timing of transition from vegetative to reproductive phase P:RNA processing	No Data	No Data	No Data		[Master Protein] Pre-mRNA-processing factor 39	Medicago truncatula GN=MTR_7g098430 PE=4 SV=2	Not found	Not found	2 replicates	2 replicates
2202	3	3	3	7	G7J8Y2	NUC	No Data	No Data	GO:0003723	27.4	F:RNA binding		[Master Protein] Pre-mRNA-splicing factor SF2-like protein	Medicago truncatula GN=MTR_3g092580 PE=4 SV=1	Not found	Not found	Found	Found
988	3	4	4	14	A0A072V9K1	NUC	C:cytoplasm	P:L-methionine salvage from methylthioadenosine P:L-methionine salvage from S-adenosylmethionine	GO:0043715 GO:0043716 GO:0043874 GO:0000287 GO:0046570 GO:0008270	No Data	F:2,3-diketo-5-methylthiopentyl-1-phosphate enolase activity F:2-hydroxy-3-keto-5-methylthiopentenyl-1-phosphate phosphatase activity F:acireductone synthase activity F:magnesium ion binding F:methylthioribulose 1-phosphate dehydratase activity F:zinc ion binding		[Master Protein] Probable bifunctional methylthioribulose-1-phosphate dehydratase/enolase-phosphatase E1	Medicago truncatula GN=MTR_2g079110 PE=3 SV=1	Not found	Not found	Found	Found
3211	13	1	2	35	Q1S053	NUC	C:nucleosome C:nucleus	No Data	GO:0003677 GO:0046982	28.1	F:DNA binding F:protein heterodimerization activity		[Master Protein] Probable histone H2A.3	Medicago truncatula PE=3 SV=1	Found	Found	Found	Found
980	3	8	15	55	A0A072TYG3	MIT	No Data	No Data	GO:0046872 GO:0004222	15 15.2 15.3	F:metal ion binding F:metalloendopeptidase activity		[Master Protein] Processing peptidase	Medicago truncatula GN=MTR_7g053330 PE=3 SV=1	2 replicates	Found	Found	Found
1131	13	2	2	12	T2DPD6	CSK	C:cytoskeleton	No Data	GO:0003779	No Data	F:actin binding		[Master Protein] Profilin	Phaseolus vulgaris GN=PHAVU_002G307700g PE=2 SV=1	Found	Found	Found	Found
507	11	3	7	32	G7JSU6	CSK	C:membrane	No Data	No Data	No Data	No Data		[Master Protein] Prohibitin complex protein	Medicago truncatula GN=MTR_4g078200 PE=4 SV=1	2 replicates	2 replicates	Found	Found
345	3	1	4	17	T2DPD9	CYT	C:membrane	No Data	No Data	No Data	No Data		[Master Protein] Prohibitin-1 mitochondrial-like isoform 1	Phaseolus vulgaris PE=2 SV=1	Not found	Not found	Found	Found
2076	2	5	8	37	A0A072V9Z9	NUC	No Data	No Data	No Data	No Data	No Data		[Master Protein] Proliferation-associated 2G4-like protein	Medicago truncatula GN=MTR_2g078290 PE=4 SV=1	2 replicates	Found	Found	Found
248	2	2	6	19	G7IFC0	NUC	C:cytoplasm	No Data	GO:0004177	No Data	F:aminopeptidase activity		[Master Protein] Proline iminopeptidase	Medicago truncatula GN=MTR_2g010480 PE=2 SV=1	Not found	Not found	Found	Found
2558	1	3	5	6	A0A072W2I7	PLA	No Data	No Data	GO:0004252 GO:0070008	29.5.1	F:serine-type endopeptidase activity F:serine-type exopeptidase activity		[Master Protein] Prolyl oligopeptidase family protein	Medicago truncatula GN=MTR_1g115230 PE=4 SV=1	Not found	Not found	Found	2 replicates
530	8	5	5	11	A0A072V4K2	NUC	No Data	No Data	GO:0004252 GO:0070008	29.5.1	F:serine-type endopeptidase activity F:serine-type exopeptidase activity		[Master Protein] Prolyl oligopeptidase-like protein	Medicago truncatula GN=MTR_3g115030 PE=4 SV=1	Not found	Not found	Found	Found
910	3	4	6	24	G7KUM3	NUC	C:cytoplasm	P:prolyl-tRNA aminoacylation	GO:0005524 GO:0004827	23.3	F:ATP binding F:proline-tRNA ligase activity		[Master Protein] Prolyl-tRNA synthetase family protein	Medicago truncatula GN=MTR_7g110660 PE=3 SV=2	Not found	Found	Found	Found
2174	3	1	1	5	G7KKY6	NUC	No Data	No Data	No Data	No Data	No Data		[Master Protein] Pro-resilin, putative	Medicago truncatula GN=MTR_6g012780 PE=4 SV=1	Not found	Not found	Found	Found
1997	7	9	9	19	A0A072UYC8	CYT	C:proteasome complex	No Data	GO:0070577 GO:0016504 GO:0070628	No Data	F:lysine-acetylated histone binding F:peptidase activator activity F:proteasome binding		[Master Protein] Proteasome activator complex subunit-like protein	Medicago truncatula GN=MTR_3g461520 PE=4 SV=1	Not found	Not found	Found	Found
3119	9	3	10	46	I3SSX1	NUC	C:cytoplasm C:nucleus C:proteasome core complex, alpha-subunit complex	P:proteasome-mediated ubiquitin-dependent protein catabolic process	GO:0004298	No Data	F:threonine-type endopeptidase activity		[Master Protein] Proteasome subunit alpha type	Medicago truncatula GN=MTR_1g112250 PE=2 SV=1	2 replicates	Not found	Found	Found
1209	5	4	5	19	G7KN41	PLA	C:cytoplasm C:nucleus C:proteasome core complex	P:proteolysis involved in cellular protein catabolic process	GO:0004298	No Data	F:threonine-type endopeptidase activity		[Master Protein] Proteasome subunit beta	Medicago truncatula GN=MTR_6g084450 PE=2 SV=1	Not found	Not found	Found	Found
113	6	1	3	12	I3S0S1	PLA	C:cytoplasm C:nucleus C:proteasome core complex, beta-subunit complex	P:proteasome-mediated ubiquitin-dependent protein catabolic process	GO:0004298	No Data	F:threonine-type endopeptidase activity		[Master Protein] Proteasome subunit beta type	Medicago truncatula PE=2 SV=1	Not found	Not found	Found	Found
2075	6	2	4	25	T2DLV6	PLA	C:proteasome core complex, beta-subunit complex	P:proteasome-mediated ubiquitin-dependent protein catabolic process	GO:0004298	No Data	F:threonine-type endopeptidase activity		[Master Protein] Proteasome subunit beta type-3-A isoform 1	Phaseolus vulgaris PE=2 SV=1	2 replicates	Not found	Found	Found
922	4	2	2	4	G7KCU1	MIT	C:membrane C:proteasome complex	P:proteasome assembly	GO:0032947	No Data	F:protein complex scaffold activity		[Master Protein] Proteasome-associated ECM29-like protein	Medicago truncatula GN=MTR_5g089000 PE=4 SV=2	2 replicates	2 replicates	Found	Found
164	1	4	4	4	G7I4Y0	NUC	C:cytosol C:P-body	P:cytoplasmic mRNA processing body assembly P:deadenylation-independent decapping of nuclear-transcribed mRNA P:negative regulation of translation P:positive regulation of cytoplasmic mRNA processing body assembly	GO:0003729 GO:0042803	No Data	F:mRNA binding F:protein homodimerization activity		[Master Protein] Protein decapping-like protein	Medicago truncatula GN=MTR_1g093860 PE=4 SV=1	Found	2 replicates	Found	2 replicates
1434	4	7	10	75	G7IDU4	END	C:endoplasmic reticulum	P:cell redox homeostasis	GO:0016853	No Data	F:isomerase activity		[Master Protein] Protein disulfide isomerase-like protein	Medicago truncatula GN=MTR_1g087520 PE=3 SV=2	Found	Found	Found	Found
1600	1	3	3	7	A0A072VPJ1	END	C:cell C:integral component of membrane	P:cell redox homeostasis	GO:0016853	No Data	F:isomerase activity		[Master Protein] Protein disulfide isomerase-like protein, putative	Medicago truncatula GN=MTR_1g096790 PE=4 SV=1	Not found	Not found	Found	Found
1105	4	5	6	65	A0A072V0J2	END	C:endoplasmic reticulum	P:cell redox homeostasis	GO:0003756	No Data	F:protein disulfide isomerase activity		[Master Protein] Protein disulfide-isomerase	Medicago truncatula GN=MTR_3g088220 PE=3 SV=1	Found	Found	Found	Found
502	2	4	4	17	A0A072VFT5	PLA	C:endoplasmic reticulum membrane C:integral component of membrane	No Data	GO:0005525 GO:0003924	30.5	F:GTP binding F:GTPase activity		[Master Protein] Protein ROOT HAIR DEFECTIVE 3 homolog	Medicago truncatula GN=MTR_2g029340 PE=3 SV=1	Not found	Not found	Found	Found
2250	1	1	1	1	G7J9P9	CYT	C:integral component of membrane	No Data	No Data	No Data	No Data		[Master Protein] Protein translocase, putative	Medicago truncatula GN=MTR_3g093380 PE=4 SV=1	Not found	Not found	2 replicates	2 replicates
1812	6	2	5	16	G7JBC0	PLA	C:COPII vesicle coat C:Golgi membrane	P:COPII-coated vesicle budding P:intracellular protein transport	GO:0008270	No Data	F:zinc ion binding		[Master Protein] Protein transporter Sec23-like protein	Medicago truncatula GN=MTR_3g084740 PE=4 SV=1	Not found	Not found	Found	Found
1221	2	2	5	14	A0A072VQR2	NUC	C:COPII vesicle coat	P:ER to Golgi vesicle-mediated transport P:intracellular protein transport	GO:0008270	No Data	F:zinc ion binding		[Master Protein] Protein transporter Sec24-like CEF protein, putative	Medicago truncatula GN=MTR_1g112310 PE=4 SV=1	Not found	Found	Found	Found
623	2	6	12	42	A0A072UUK4	NUC	No Data	No Data	No Data	No Data	No Data		[Master Protein] Protein transporter Sec31	Medicago truncatula GN=MTR_4g045577 PE=4 SV=1	2 replicates	Found	Found	Found
1613	8	10	10	34	G7LBX9	NUC	C:integral component of membrane	P:protein transport	No Data	No Data	No Data		[Master Protein] Protein transporter Sec61 subunit alpha-like protein	Medicago truncatula GN=MTR_8g058330 PE=3 SV=1	2 replicates	Found	Found	Found
2301	4	1	1	4	G7I7H5	NUC	C:integral component of membrane C:Sec61 translocon complex	P:intracellular protein transport	No Data	No Data	No Data		[Master Protein] Protein transporter Sec61 subunit beta-like protein	Medicago truncatula GN=MTR_1g082400 PE=4 SV=1	Not found	Not found	Found	2 replicates
731	3	1	1	1	G7KYP9	NUC	C:integral component of membrane	No Data	No Data	No Data	No Data		[Master Protein] Protein YIPF	Medicago truncatula GN=MTR_7g113620 PE=3 SV=1	Not found	Not found	Found	Found
1447	1	1	1	1	Q1STP4	PLA	No Data	No Data	No Data	No Data	No Data		[Master Protein] Proteinase inhibitor I4, serpin; emp24/gp25L/p24	Medicago truncatula GN=MTR_8g005040 PE=4 SV=1	Not found	Not found	2 replicates	2 replicates
1344	5	1	2	5	A0A072UYZ4	CYT	No Data	No Data	GO:0004719	No Data	F:protein-L-isoaspartate (D-aspartate) O-methyltransferase activity		[Master Protein] Protein-L-isoaspartate O-methyltransferase	Medicago truncatula GN=MTR_3g075470 PE=3 SV=1	Not found	Not found	Found	2 replicates
1138	3	2	2	2	G7KV99	MIT	C:cytosol C:nucleus	No Data	GO:0016279	No Data	F:protein-lysine N-methyltransferase activity		[Master Protein] Protein-lysine N-methyltransferase MTR_7g082910	Medicago truncatula GN=MTR_7g082910 PE=3 SV=1	Not found	Not found	Found	2 replicates
894	8	5	5	13	G7IRB6	CYT	C:endoplasmic reticulum C:integral component of membrane C:plasma membrane	P:regulation of proton transport	No Data	No Data	No Data		[Master Protein] Proton pump interactor, putative	Medicago truncatula GN=MTR_2g085330 PE=4 SV=2	Found	Found	Found	Found
1654	2	3	3	5	A0A072U2E8	NUC	No Data	No Data	GO:0003993 GO:0046872	26.13 15 15.2 15.3	F:acid phosphatase activity F:metal ion binding		[Master Protein] Purple acid phosphatase	Medicago truncatula GN=MTR_8g063080 PE=3 SV=1	Not found	Not found	Found	Found
1348	2	1	2	3	V5N8M2	PLA	No Data	P:pentose-phosphate shunt, non-oxidative branch	GO:0004751	1.3.10 7.2.4	F:ribose-5-phosphate isomerase activity		[Master Protein] Putative ribose-5-phosphate isomerase	Phaseolus vulgaris PE=2 SV=1	Not found	Not found	2 replicates	Not found
2318	20	8	8	44	B7FF81	NUC	No Data	No Data	No Data	No Data	No Data		[Master Protein] Putative uncharacterized protein OS=Medicago truncatula GN=MTR_1g058100 PE=2 SV=1		Found	Found	Found	Found
2277	8	2	4	39	B7FMJ8	CYT	C:ribosome	P:translation	GO:0003723 GO:0003735	27.4	F:RNA binding F:structural constituent of ribosome		[Master Protein] Putative uncharacterized protein OS=Medicago truncatula GN=MTR_1g098170 PE=2 SV=1		Found	Found	Found	Found
551	2	1	1	2	B7FMC0	NUC	C:cell	P:cell redox homeostasis	GO:0005524	23.3	F:ATP binding		[Master Protein] Putative uncharacterized protein OS=Medicago truncatula GN=MTR_1g106955 PE=2 SV=1		Not found	Not found	Found	2 replicates
2354	4	4	4	24	B7FIZ6	CYT	C:cell	P:cell redox homeostasis P:glycerol ether metabolic process	GO:0015035	21.4	F:protein disulfide oxidoreductase activity		[Master Protein] Putative uncharacterized protein OS=Medicago truncatula GN=MTR_2g010750 PE=2 SV=1		2 replicates	Not found	Found	Found
1548	4	4	4	15	B7FGM0	MIT	C:cell	P:cell redox homeostasis	GO:0016491	21.99	F:oxidoreductase activity		[Master Protein] Putative uncharacterized protein OS=Medicago truncatula GN=MTR_2g022660 PE=2 SV=1		2 replicates	Found	Found	Found
225	7	1	7	23	A2Q5G2	CYT	No Data	No Data	GO:0005525 GO:0003924	30.5	F:GTP binding F:GTPase activity		[Master Protein] Putative uncharacterized protein OS=Medicago truncatula GN=MTR_2g027660 PE=2 SV=1		Not found	Not found	Found	Found
402	1	2	2	25	A2Q3K2	NUC	No Data	No Data	No Data	No Data	No Data		[Master Protein] Putative uncharacterized protein OS=Medicago truncatula GN=MTR_2g062800 PE=4 SV=1		Found	Found	Found	Found
2922	2	6	8	35	B7FGM7	NUC	C:ribosome	No Data	No Data	No Data	No Data		[Master Protein] Putative uncharacterized protein OS=Medicago truncatula GN=MTR_2g086610 PE=2 SV=1		Found	Found	Found	Found
1831	20	6	12	43	B7FKX2	MIT	No Data	No Data	No Data	No Data	No Data		[Master Protein] Putative uncharacterized protein OS=Medicago truncatula GN=MTR_2g096660 PE=2 SV=1		Not found	Not found	Found	Found
2643	3	3	3	5	B7FIS2	END	C:endoplasmic reticulum membrane C:integral component of membrane	No Data	No Data	No Data	No Data		[Master Protein] Putative uncharacterized protein OS=Medicago truncatula GN=MTR_3g117740 PE=2 SV=1		Not found	Not found	Found	Found
2679	7	3	4	10	B7FLN2	NUC/CYT	No Data	No Data	GO:0046872 GO:0004722	15 15.2 15.3	F:metal ion binding F:protein serine/threonine phosphatase activity		[Master Protein] Putative uncharacterized protein OS=Medicago truncatula GN=MTR_4g007440 PE=2 SV=1		Not found	Not found	Found	Found
97	1	1	1	8	Q2MGQ1	CYT	C:chloroplast	No Data	No Data	No Data	No Data		[Master Protein] Putative uncharacterized protein OS=Medicago truncatula GN=MTR_4g084120 PE=4 SV=1		Not found	Not found	Found	Found
1862	5	1	1	1	B7FII7	NUC	No Data	P:riboflavin biosynthetic process	GO:0016787 GO:0008531	No Data	F:hydrolase activity F:riboflavin kinase activity		[Master Protein] Putative uncharacterized protein OS=Medicago truncatula GN=MTR_4g091060 PE=2 SV=1		Not found	Not found	1 replicate	Not found
704	6	4	4	12	B7FKG0	PLA	C:nucleolus C:ribosome	P:ribosome biogenesis	GO:0003723	27.4	F:RNA binding		[Master Protein] Putative uncharacterized protein OS=Medicago truncatula GN=MTR_4g114330 PE=2 SV=1		2 replicates	2 replicates	Found	Found
343	1	1	1	1	B7FFA9	NUC	C:integral component of membrane	No Data	No Data	No Data	No Data		[Master Protein] Putative uncharacterized protein OS=Medicago truncatula GN=MTR_4g123593 PE=2 SV=1		Not found	Not found	2 replicates	Not found
912	2	2	2	2	B7FIH8	NUC	C:cytoplasm C:integral component of membrane	P:lipid metabolic process	GO:0016627	11.9.4.13	F:oxidoreductase activity, acting on the CH-CH group of donors		[Master Protein] Putative uncharacterized protein OS=Medicago truncatula GN=MTR_5g087590 PE=2 SV=1		Not found	Not found	Found	2 replicates
2738	4	1	1	1	A2Q573	PLA	C:integral component of membrane	No Data	No Data	No Data	No Data		[Master Protein] Putative uncharacterized protein OS=Medicago truncatula GN=MTR_7g021620 PE=2 SV=1		Not found	2 replicates	Found	2 replicates
2543	3	2	2	4	B7FN45	PLA	C:integral component of membrane C:plasma membrane	P:pollen development P:response to oxidative stress	No Data	No Data	No Data		[Master Protein] Putative uncharacterized protein OS=Medicago truncatula GN=MTR_7g072680 PE=2 SV=1		2 replicates	Not found	Found	Found
1151	52	4	8	61	B7FGN8	NUC	C:ribosome	P:translation	GO:0003735	No Data	F:structural constituent of ribosome		[Master Protein] Putative uncharacterized protein OS=Medicago truncatula GN=MTR_8g088060 PE=2 SV=1		Found	Found	Found	Found
2998	1	1	1	6	Q2HSP7	NUC	No Data	No Data	No Data	No Data	No Data		[Master Protein] Putative uncharacterized protein OS=Medicago truncatula GN=MtrDRAFT_AC151520g14v2 PE=4 SV=1		Not found	Not found	Found	Found
967	1	3	3	5	Q38JC8	NUC	No Data	No Data	GO:0005215	34.99	F:transporter activity		[Master Protein] Putative uncharacterized protein OS=Medicago truncatula GN=TIL PE=2 SV=1		Not found	Not found	Found	Found
2937	1	1	4	21	A0A072VJS5	MIT	No Data	No Data	GO:0050660 GO:0016491	21.99	F:flavin adenine dinucleotide binding F:oxidoreductase activity		[Master Protein] Pyridine nucleotide-disulfide oxidoreductase	Medicago truncatula GN=MTR_1g060620 PE=4 SV=1	Not found	Not found	Found	2 replicates
2542	3	2	2	6	Q45FF2	CYT/PLA	C:cytosol C:endomembrane system C:plasma membrane	P:cellular amino acid metabolic process P:chlorophyll metabolic process P:hyperosmotic salinity response P:pyridoxal phosphate biosynthetic process P:response to lipid hydroperoxide P:response to non-ionic osmotic stress P:response to UV-B	GO:0003824 GO:0046982 GO:0042803	No Data	F:catalytic activity F:protein heterodimerization activity F:protein homodimerization activity		[Master Protein] Pyridoxal biosynthesis protein PDX1, putative	Medicago truncatula GN=MTR_2g017520 PE=2 SV=1	2 replicates	2 replicates	Found	Found
2809	1	1	1	2	A0A072UHJ3	PLA	No Data	No Data	GO:0048037	No Data	F:cofactor binding		[Master Protein] Pyridoxamine 5'-phosphate oxidase family protein	Medicago truncatula GN=MTR_4g007990 PE=4 SV=1	Not found	Not found	2 replicates	Not found
3247	1	3	4	8	G7IA37	MIT	C:cytoplasm	No Data	GO:0003872 GO:0005524 GO:0047334 GO:0046872	4.4 23.3 4.5 15 15.2 15.3	F:6-phosphofructokinase activity F:ATP binding F:diphosphate-fructose-6-phosphate 1-phosphotransferase activity F:metal ion binding		[Master Protein] Pyrophosphate--fructose 6-phosphate 1-phosphotransferase subunit alpha	Medicago truncatula GN=PFP-ALPHA PE=3 SV=2	Not found	Not found	Found	Found
1818	2	2	2	6	Q2HTG9	CYT	C:cytoplasm	P:fructose 6-phosphate metabolic process	GO:0003872 GO:0005524 GO:0047334 GO:0046872	4.4 23.3 4.5 15 15.2 15.3	F:6-phosphofructokinase activity F:ATP binding F:diphosphate-fructose-6-phosphate 1-phosphotransferase activity F:metal ion binding		[Master Protein] Pyrophosphate--fructose 6-phosphate 1-phosphotransferase subunit beta	Medicago truncatula GN=PFP-BETA PE=3 SV=1	Not found	2 replicates	Found	Found
927	2	1	1	1	A2Q2Y7	CYT	C:cell wall	P:L-proline biosynthetic process P:response to heat P:response to salt stress	GO:0004735	No Data	F:pyrroline-5-carboxylate reductase activity		[Master Protein] Pyrroline-5-carboxylate reductase	Medicago truncatula GN=MtrDRAFT_AC153128g5v2 PE=3 SV=1	Not found	Not found	Found	Not found
2187	12	1	4	6	B0FNB2	PLA	C:cytoplasm	P:L-proline biosynthetic process	GO:0005524 GO:0004349 GO:0004350	23.3	F:ATP binding F:glutamate 5-kinase activity F:glutamate-5-semialdehyde dehydrogenase activity		[Master Protein] Pyrroline-5-carboxylate synthetase	Phaseolus vulgaris GN=P5CS PE=2 SV=1	Not found	Not found	1 replicate	Not found
[truncated: 686 more rows]

## Sheet: 1
List of proteins, identified in yellow seeds of cultivar Millenium (Y) in non-depleted fraction and automaticaly assigned to BIN #1 (Photosyntesis)
[truncated: 59 more rows]

[truncated: 33 more sheets: 2, 3, 4, 5, 6, 7, 8, 9, 10, 11, 12, 13, 14, 15, 16, 17, 18, 19, 20, 21 …]
