# Supplementary material for: Proteome Map of Pea (Pisum sativum L.) Embryos Containing Different Amounts of Residual Chlorophylls
Source: Int J Mol Sci. 2018 Dec 15;19(12):4066. doi: 10.3390/ijms19124066 (PMC6320946; doi:10.3390/ijms19124066)
Supplement: Supplementary file 1 [file ijms-19-04066-s001.zip › Supplementary information/Supplementary_information_5b_Prediction_of_cellular_localization_green_seeds_PSP-depleted_and_not_depleted_fractions.xls]

## Sheet: All
Protein Group ID	# Proteins	# Unique Peptides	# Peptides	# PSMs	ID_corr	NGLoc Prediction	GO C	GO P	GO F (CODE)	BIN	GO F	ID_assigning	Group Description	Additional description	Green0 PS	Yellow0 PS	Yellow0 Total	Green0 Total
251	1	13	22	91	G7J2R6	NUC	C:RISC complex	P:gene silencing by RNA	No Data	No Data	No Data		[Master Protein] 110 kDa 4SNc-tudor domain protein	Medicago truncatula GN=MTR_3g098420 PE=4 SV=1	Found	2 replicates	Found	Found
1721	10	1	3	7	G7K3R4	CYT	No Data	No Data	GO:0010181 GO:0016491	21.99	F:FMN binding F:oxidoreductase activity		[Master Protein] 12-oxophytodienoate reductase-like protein	Medicago truncatula GN=MTR_5g006710 PE=4 SV=1	2 replicates	Not found	Found	2 replicates
1473	13	9	18	127	T2DP01	NUC/CYT	No Data	No Data	GO:0019904	No Data	F:protein domain specific binding		[Master Protein] 14-3-3 protein	Phaseolus vulgaris GN=PHAVU_009G032500g PE=2 SV=1	2 replicates	Found	Found	Found
1058	3	1	8	45	T2DMV9	NUC/CYT	C:cytosol C:nucleus C:plasma membrane	P:post-embryonic root development	GO:0005509 GO:0019904	No Data	F:calcium ion binding F:protein domain specific binding		[Master Protein] 14-3-3 protein-like protein	Phaseolus vulgaris PE=2 SV=1	2 replicates	2 replicates	Found	Found
1415	6	2	4	35	A0A072UYS2	CYT	No Data	No Data	No Data	No Data	No Data		[Master Protein] 17.6 kDa class I heat shock protein	Medicago truncatula GN=MTR_4g088475 PE=3 SV=1	2 replicates	Found	Found	Found
641	4	7	7	41	A0A072UP31	NUC/CYT	C:cell	P:cell redox homeostasis	GO:0051920	21.5	F:peroxiredoxin activity		[Master Protein] 1-cys peroxiredoxin PER1	Medicago truncatula GN=MTR_4g094720 PE=4 SV=1	Found	Found	Found	Found
758	4	8	10	36	B7FLD9	CYT	C:cytoplasm	P:glucose catabolic process	GO:0030145 GO:0004619	4.11	F:manganese ion binding F:phosphoglycerate mutase activity		[Master Protein] 2,3-bisphosphoglycerate-independent phosphoglycerate mutase	Medicago truncatula GN=MTR_7g074570 PE=2 SV=1	2 replicates	Not found	Found	Found
3272	4	5	5	18	G7LDS0	NUC	C:proteasome complex	P:proteasome assembly	No Data	No Data	No Data		[Master Protein] 26S proteasome non-ATPase regulatory subunit 5	Medicago truncatula GN=MTR_8g058790 PE=4 SV=1	2 replicates	2 replicates	Found	Found
2790	19	17	18	80	A0A072VDE6	NUC	C:cytoplasm C:proteasome complex	P:protein catabolic process	GO:0005524 GO:0016787	23.3	F:ATP binding F:hydrolase activity		[Master Protein] 26S proteasome regulatory particle triple-A ATPase protein	Medicago truncatula GN=MTR_3g112260 PE=3 SV=1	2 replicates	Found	Found	Found
2394	3	2	8	25	B7FLC5	NUC	C:proteasome complex	No Data	No Data	No Data	No Data		[Master Protein] 26S proteasome regulatory subunit N5	Medicago truncatula GN=MTR_8g092450 PE=2 SV=1	2 replicates	Found	Found	Found
1002	5	11	26	92	G7JTX3	NUC	C:proteasome complex	P:regulation of protein catabolic process	GO:0030234	No Data	F:enzyme regulator activity		[Master Protein] 26S proteasome regulatory subunit S2 1B	Medicago truncatula GN=MTR_4g078780 PE=4 SV=1	2 replicates	2 replicates	Found	Found
104	1	1	1	7	I3SYD0	NUC	No Data	No Data	No Data	No Data	No Data		[Master Protein] 28 kDa heat-and acid-stable phosphoprotein-like protein	Medicago truncatula GN=MTR_4g088110 PE=2 SV=1	2 replicates	Found	2 replicates	Not found
2406	4	3	3	9	G7J9Z8	CYT	C:cytosol	P:response to cadmium ion P:response to symbiotic fungus	GO:0051213 GO:0018580	No Data	F:dioxygenase activity F:nitronate monooxygenase activity		[Master Protein] 2-nitropropane dioxygenase-like protein	Medicago truncatula GN=MTR_3g069190 PE=4 SV=1	2 replicates	Found	Found	Found
2530	3	1	4	17	G7K3L9	MIT	C:oxoglutarate dehydrogenase complex	P:tricarboxylic acid cycle	GO:0004149	No Data	F:dihydrolipoyllysine-residue succinyltransferase activity		[Master Protein] 2-oxoacid dehydrogenase acyltransferase family protein	Medicago truncatula GN=MTR_5g093300 PE=4 SV=1	2 replicates	2 replicates	Found	Found
1619	1	3	6	64	A0A072U4L9	NUC	No Data	No Data	No Data	No Data	No Data		[Master Protein] 35 kDa seed maturation protein, putative	Medicago truncatula GN=MTR_7g103280 PE=4 SV=1	Found	Found	2 replicates	Found
737	4	5	5	11	G7I6Q7	CYT	No Data	P:cellular amino acid biosynthetic process	GO:0003861 GO:0051539	No Data	F:3-isopropylmalate dehydratase activity F:4 iron, 4 sulfur cluster binding		[Master Protein] 3-isopropylmalate dehydratase, large subunit	Medicago truncatula GN=MTR_1g045750 PE=4 SV=1	2 replicates	Not found	Found	Found
470	3	2	2	14	G7IMC1	MIT	C:cytoplasm	P:leucine biosynthetic process	GO:0003862 GO:0000287 GO:0051287	13.1.4.4.3	F:3-isopropylmalate dehydrogenase activity F:magnesium ion binding F:NAD binding		[Master Protein] 3-isopropylmalate dehydrogenase	Medicago truncatula GN=MTR_2g104610 PE=3 SV=1	2 replicates	Found	Found	Found
1460	6	3	8	25	A0A072VIH3	POX	No Data	P:metabolic process	GO:0016747	16.8.1.21	F:transferase activity, transferring acyl groups other than amino-acyl groups		[Master Protein] 3-ketoacyl-CoA thiolase 2, peroxisomal-like protein	Medicago truncatula GN=MTR_1g047210 PE=3 SV=1	Found	Found	Found	Found
66	8	1	3	20	G7JDB2	NUC	C:ribosome	P:translation	GO:0003735	No Data	F:structural constituent of ribosome		[Master Protein] 40S ribosomal protein S12	Medicago truncatula GN=MTR_4g006830 PE=2 SV=1	2 replicates	1 replicate	Found	Found
2446	9	1	1	11	G7IRA1	CYT	C:small ribosomal subunit	P:translation	GO:0003735	No Data	F:structural constituent of ribosome		[Master Protein] 40S ribosomal protein S20-2	Medicago truncatula GN=MTR_1g091057 PE=2 SV=1	Found	Found	Found	Found
3213	2	1	1	13	B7FGU9	CYT	C:ribosome	P:translation	GO:0003735	No Data	F:structural constituent of ribosome		[Master Protein] 40S ribosomal protein S21	Medicago truncatula GN=MTR_2g436800 PE=2 SV=1	Found	Found	2 replicates	2 replicates
1571	6	5	5	19	A0A072TZH9	NUC	C:small ribosomal subunit	P:translation	GO:0003735	No Data	F:structural constituent of ribosome		[Master Protein] 40S ribosomal protein S23-1	Medicago truncatula GN=MTR_7g061155 PE=4 SV=1	Found	Found	Found	Found
974	8	7	7	58	B7FMK4	MIT	C:ribosome	P:translation	GO:0003735	No Data	F:structural constituent of ribosome		[Master Protein] 40S ribosomal protein S24	Medicago truncatula GN=MTR_1g081410 PE=2 SV=1	Found	Found	Found	Found
2257	3	2	2	14	B7FN54	NUC	C:ribosome	P:translation	GO:0046872 GO:0003735	15 15.2 15.3	F:metal ion binding F:structural constituent of ribosome		[Master Protein] 40S ribosomal protein S27	Medicago truncatula GN=MTR_1g111970 PE=2 SV=1	Found	Found	Found	Found
2791	4	1	1	6	G7JW33	NUC	C:ribosome	P:translation	GO:0003735	No Data	F:structural constituent of ribosome		[Master Protein] 40S ribosomal protein S30	Medicago truncatula GN=MTR_4g100900 PE=3 SV=1	2 replicates	Not found	Found	Found
2454	6	7	14	60	G7K3P1	CYT	C:cytosolic small ribosomal subunit	P:translation	GO:0003735	No Data	F:structural constituent of ribosome		[Master Protein] 40S ribosomal protein S3a	Medicago truncatula GN=MTR_5g006440 PE=3 SV=1	2 replicates	2 replicates	Found	Found
3147	5	4	15	72	G7JLT2	CYT	C:ribosome	P:translation	GO:0019843 GO:0003735	No Data	F:rRNA binding F:structural constituent of ribosome		[Master Protein] 40S ribosomal protein S4	Medicago truncatula GN=MTR_4g014590 PE=3 SV=1	Found	Found	Found	Found
831	6	1	6	35	I3S397	NUC	C:ribosome	P:translation	GO:0003735	No Data	F:structural constituent of ribosome		[Master Protein] 40S ribosomal protein S6	Lotus japonicus PE=2 SV=1	Found	Found	Found	Found
1438	12	3	7	62	V7APP2	NUC	C:ribosome	P:translation	GO:0003735	No Data	F:structural constituent of ribosome		[Master Protein] 40S ribosomal protein S8	Phaseolus vulgaris GN=PHAVU_010G024600g PE=3 SV=1	Found	2 replicates	Found	Found
1796	12	10	10	65	V7APY2	CYT	C:cytosolic small ribosomal subunit	P:ribosomal small subunit assembly P:translation	GO:0003735	No Data	F:structural constituent of ribosome		[Master Protein] 40S ribosomal protein SA	Phaseolus vulgaris GN=PHAVU_010G125100g PE=3 SV=1	2 replicates	Found	Found	Found
2999	5	15	15	69	B7FGT0	PLA	C:ribosome	P:translation	GO:0003735	No Data	F:structural constituent of ribosome		[Master Protein] 40S ribosomal S7-like protein	Medicago truncatula GN=MTR_6g085000 PE=2 SV=1	Found	Found	Found	Found
645	12	10	10	38	G7IVB7	CYT	C:ribosome	P:translation	GO:0003735	No Data	F:structural constituent of ribosome		[Master Protein] 50S ribosomal protein L5P	Medicago truncatula GN=MTR_3g007700 PE=2 SV=1	Found	Found	Found	Found
1744	5	4	5	36	A0A072VLF0	NUC	C:ribosome	P:translational elongation	GO:0003735	No Data	F:structural constituent of ribosome		[Master Protein] 60S acidic ribosomal protein	Medicago truncatula GN=MTR_2g085085 PE=3 SV=1	Found	Found	Found	Found
788	8	5	5	56	B7FH91	NUC	C:ribosome	P:translation	GO:0003735	No Data	F:structural constituent of ribosome		[Master Protein] 60S ribosomal L12-like protein	Medicago truncatula GN=MTR_4g059400 PE=2 SV=1	Found	Found	Found	Found
1815	8	8	8	67	G7IUL4	CYT	C:ribosome	P:translation	GO:0003735	No Data	F:structural constituent of ribosome		[Master Protein] 60S ribosomal L28-like protein	Medicago truncatula GN=MTR_2g100410 PE=4 SV=1	Found	Found	Found	Found
1944	8	11	11	131	G7L3L0	CYT	C:large ribosomal subunit	P:translation	GO:0003723 GO:0003735	27.4	F:RNA binding F:structural constituent of ribosome		[Master Protein] 60S ribosomal L8-like protein	Medicago truncatula GN=MTR_7g076940 PE=2 SV=1	Found	Found	Found	Found
305	14	3	3	15	A0A072V158	PLA	C:ribosome	P:translation	GO:0003735	No Data	F:structural constituent of ribosome		[Master Protein] 60S ribosomal protein L10-2	Medicago truncatula GN=MTR_3g094230 PE=4 SV=1	2 replicates	Found	Found	Found
1836	11	3	11	60	B7FGS0	CYT	C:ribosome	P:translation	GO:0003735	No Data	F:structural constituent of ribosome		[Master Protein] 60S ribosomal protein L13	Medicago truncatula GN=MTR_1g022165 PE=2 SV=1	Found	Found	Found	Found
2523	8	2	6	20	B7FMG6	MIT	C:large ribosomal subunit	P:translation	GO:0003735	No Data	F:structural constituent of ribosome		[Master Protein] 60S ribosomal protein L13a-4	Medicago truncatula GN=MTR_1g023590 PE=2 SV=1	2 replicates	Not found	Found	Found
2814	8	1	6	41	I3SHA1	NUC	C:large ribosomal subunit	P:translation	GO:0003735	No Data	F:structural constituent of ribosome		[Master Protein] 60S ribosomal protein L17A	Medicago truncatula GN=MTR_8g080460 PE=2 SV=1	2 replicates	Found	Found	Found
2061	10	10	10	31	B7FJC3	MIT	C:ribosome	P:translation	GO:0003735	No Data	F:structural constituent of ribosome		[Master Protein] 60S ribosomal protein L18a	Medicago truncatula GN=MTR_2g098000 PE=2 SV=1	2 replicates	Not found	Found	Found
691	5	1	5	22	G7K2J3	NUC	C:large ribosomal subunit	P:translation	GO:0003735	No Data	F:structural constituent of ribosome		[Master Protein] 60S ribosomal protein L26-1	Medicago truncatula GN=MTR_5g015570 PE=2 SV=2	2 replicates	Found	Found	Found
2035	6	1	3	22	B7FH51	CYT	C:ribosome	P:translation	GO:0003735	No Data	F:structural constituent of ribosome		[Master Protein] 60S ribosomal protein L27	Medicago truncatula GN=MTR_2g006170 PE=2 SV=1	2 replicates	Found	Found	Found
2123	13	4	4	23	G7J4S6	NUC	C:large ribosomal subunit	P:translation	GO:0003735	No Data	F:structural constituent of ribosome		[Master Protein] 60S ribosomal protein L27a-3	Medicago truncatula GN=MTR_3g077050 PE=2 SV=1	Found	Found	Found	Found
2903	8	4	4	22	B7FGL4	PLA	C:ribosome	P:translation	GO:0003735	No Data	F:structural constituent of ribosome		[Master Protein] 60S ribosomal protein L31B	Medicago truncatula GN=MTR_8g101980 PE=2 SV=1	Found	Found	Found	Found
1604	1	1	1	2	B7FN56	CYT	C:ribosome	P:translation	GO:0003735	No Data	F:structural constituent of ribosome		[Master Protein] 60S ribosomal protein L32-1	Medicago truncatula GN=MTR_8g085740 PE=2 SV=1	2 replicates	Found	2 replicates	2 replicates
2199	10	5	5	19	G7IAL5	MIT	C:ribosome	P:translation	GO:0003735	No Data	F:structural constituent of ribosome		[Master Protein] 60S ribosomal protein L36	Medicago truncatula GN=MTR_1g100960 PE=3 SV=2	Found	Found	Found	Found
2832	4	2	2	20	A0A072TFU7	NUC	C:ribosome	P:translation	GO:0003735	No Data	F:structural constituent of ribosome		[Master Protein] 60S ribosomal protein L37a-2	Medicago truncatula GN=MTR_0199s0040 PE=3 SV=1	Found	Found	Found	Found
1793	1	2	3	11	G7JEV4	NUC	C:ribosome	P:translation	GO:0003735	No Data	F:structural constituent of ribosome		[Master Protein] 60S ribosomal protein L38A	Medicago truncatula GN=MTR_4g068040 PE=3 SV=2	2 replicates	Found	Found	Found
1120	10	7	13	71	G7IBY1	CYT	C:ribosome	P:translation	GO:0003735	No Data	F:structural constituent of ribosome		[Master Protein] 60S ribosomal protein L3B	Medicago truncatula GN=MTR_1g098540 PE=3 SV=2	Found	Found	Found	Found
1422	2	2	5	14	V5N8B8	NUC	C:ribosome	P:translation	GO:0003735	No Data	F:structural constituent of ribosome		[Master Protein] 60S ribosomal protein L4	Phaseolus vulgaris PE=2 SV=1	2 replicates	Found	Found	Found
2101	12	12	12	73	B7FJX5	NUC/CYT	C:ribosome	P:translation	GO:0008097 GO:0003735	No Data	F:5S rRNA binding F:structural constituent of ribosome		[Master Protein] 60S ribosomal protein L5-2	Medicago truncatula GN=MTR_8g028125 PE=2 SV=1	Found	Found	Found	Found
2551	7	24	26	149	Q1SKX2	END	No Data	P:protein folding	GO:0005524 GO:0051082	23.3	F:ATP binding F:unfolded protein binding		[Master Protein] 70 kDa heat shock protein	Medicago truncatula GN=MTR_2g005690 PE=3 SV=1	Found	Found	Found	Found
78	1	2	8	40	A5HIG2	MIT	C:mitochondrion	P:tricarboxylic acid cycle	GO:0005524 GO:0000287 GO:0004775	23.3 8.1.6	F:ATP binding F:magnesium ion binding F:succinate-CoA ligase (ADP-forming) activity	lj_descr	[Master Protein] A5HIG2 A5HIG2_9FABA Succinyl-CoA ligase beta subunit	Caragana jubata PE=2 SV=1,94.99,0,Glutathione synthetase ATP-binding domain-like,NULL; Succinyl-CoA synthetase domains,Succinyl-CoA sy,CUFF.54867.1	2 replicates	Found	Found	Found
2051	4	2	2	20	G7IMZ3	CYT	No Data	P:defense response P:response to biotic stimulus	No Data	No Data	No Data		[Master Protein] ABA-responsive protein	Medicago truncatula GN=MTR_2g035190 PE=3 SV=1	Found	Found	Found	Found
2620	6	4	4	14	A0A072TXB0	NUC	No Data	No Data	GO:0005524 GO:0016887	23.3 34.1	F:ATP binding F:ATPase activity		[Master Protein] ABC transporter family F protein PpABCF protein	Medicago truncatula GN=MTR_7g018380 PE=4 SV=1	1 replicate	Not found	Found	Found
1951	3	2	2	2	G7IDL5	MIT	No Data	No Data	GO:0005524 GO:0004075 GO:0046872	23.3 15 15.2 15.3	F:ATP binding F:biotin carboxylase activity F:metal ion binding		[Master Protein] Acetyl-CoA carboxylase, putative	Medicago truncatula GN=MTR_1g071610 PE=4 SV=1	2 replicates	Found	Found	Found
1395	6	6	21	132	G7JAX4	CSK	No Data	No Data	GO:0005524	23.3	F:ATP binding		[Master Protein] Actin 2	Medicago truncatula GN=MTR_3g095530 PE=2 SV=2	2 replicates	Found	Found	Found
1332	1	6	8	15	G7IN22	CSK	No Data	P:actin filament bundle assembly	GO:0051015	No Data	F:actin filament binding		[Master Protein] Actin filament bundling protein P-115-ABP	Medicago truncatula GN=MTR_2g036860 PE=4 SV=2	Found	Not found	Found	Found
2726	1	1	1	9	T2DMW4	CYT	C:actin cytoskeleton	P:actin filament depolymerization	GO:0003779	No Data	F:actin binding		[Master Protein] Actin-depolymerizing factor	Phaseolus vulgaris GN=PHAVU_007G157800g PE=2 SV=1	Found	Not found	Found	Found
3100	1	4	5	14	G7IXL5	NUC	No Data	No Data	GO:0008236	29.5.5	F:serine-type peptidase activity		[Master Protein] Acyl-peptide hydrolase-like protein	Medicago truncatula GN=MTR_3g051310 PE=4 SV=1	2 replicates	Found	Found	Found
2373	5	2	4	23	B7FN18	PLA	No Data	No Data	GO:0004017 GO:0005524	23.4.1 23.3	F:adenylate kinase activity F:ATP binding		[Master Protein] Adenylate kinase	Medicago truncatula GN=MTR_4g103800 PE=2 SV=1	Found	Found	Found	Found
1330	5	5	5	13	G7KTL4	CYT	C:chloroplast	P:'de novo' AMP biosynthetic process	GO:0004019 GO:0005525 GO:0000287	23.1.2.20	F:adenylosuccinate synthase activity F:GTP binding F:magnesium ion binding		[Master Protein] Adenylosuccinate synthetase, chloroplastic	Medicago truncatula GN=PURA PE=3 SV=1	2 replicates	Found	Found	Found
234	3	5	5	16	G7JG54	NUC	No Data	P:cytoskeleton organization	GO:0003779	No Data	F:actin binding		[Master Protein] Adenylyl cyclase-associated protein	Medicago truncatula GN=MTR_4g069960 PE=3 SV=1	Found	Found	Found	Found
2486	5	1	1	10	G7LHQ5	GOL	No Data	No Data	GO:0005096 GO:0046872	15 15.2 15.3	F:GTPase activator activity F:metal ion binding		[Master Protein] ADP-ribosylation factor GTPase-activating protein AGD10	Medicago truncatula GN=MTR_8g067080 PE=4 SV=1	Found	Found	Found	Found
124	4	5	6	14	G7JNH3	MIT/CYT	C:mitochondrion	P:mitochondrial alanyl-tRNA aminoacylation	GO:0004813 GO:0005524 GO:0000049 GO:0008270	29.1.7 23.3	F:alanine-tRNA ligase activity F:ATP binding F:tRNA binding F:zinc ion binding		[Master Protein] Alanine--tRNA ligase	Medicago truncatula GN=MTR_4g074640 PE=3 SV=1	2 replicates	Found	Found	Found
2600	9	5	6	19	A0A072US38	NUC	No Data	No Data	GO:0003676	No Data	F:nucleic acid binding		[Master Protein] Alba DNA/RNA-binding protein	Medicago truncatula GN=MTR_4g011000 PE=4 SV=1	2 replicates	Found	Found	Found
1606	5	1	9	92	G8JZ51	CYT	No Data	No Data	GO:0004022 GO:0008270	5.3 17.1.1.1.11 26.11.1	F:alcohol dehydrogenase (NAD) activity F:zinc ion binding		[Master Protein] Alcohol dehydrogenase	Lotus japonicus GN=ADH1 PE=2 SV=1	2 replicates	Found	1 replicate	Not found
3215	6	1	2	49	T2DLR9	CYT	No Data	No Data	GO:0016491 GO:0008270	21.99	F:oxidoreductase activity F:zinc ion binding		[Master Protein] Alcohol dehydrogenase 1	Phaseolus vulgaris GN=PHAVU_001G067300g PE=2 SV=1	2 replicates	Not found	Found	Found
811	12	10	10	83	A2Q5A8	NUC	No Data	No Data	No Data	No Data	No Data		[Master Protein] Aldo/keto reductase	Medicago truncatula GN=MTR_7g021680 PE=2 SV=1	Found	Found	Found	Found
670	5	4	4	22	I3SJX8	PLA	No Data	P:hexose metabolic process	GO:0004034 GO:0030246	No Data	F:aldose 1-epimerase activity F:carbohydrate binding		[Master Protein] Aldose 1-epimerase	Lotus japonicus PE=2 SV=1	2 replicates	2 replicates	Found	Found
2920	8	4	4	13	G7IN18	NUC	No Data	P:carbohydrate metabolic process	GO:0030246 GO:0047938	No Data	F:carbohydrate binding F:glucose-6-phosphate 1-epimerase activity		[Master Protein] Aldose 1-epimerase family protein	Medicago truncatula GN=MTR_2g036810 PE=4 SV=1	2 replicates	Found	Found	Found
730	1	2	3	10	H6WP29	NUC	C:integral component of membrane	P:allantoin catabolic process	GO:0004038 GO:0050897 GO:0008270	No Data	F:allantoinase activity F:cobalt ion binding F:zinc ion binding		[Master Protein] Allantoinase	Phaseolus vulgaris GN=PHAVU_006G186700g PE=2 SV=1	2 replicates	Found	Found	Found
2833	6	1	1	7	G7IKP0	PLA	No Data	No Data	GO:0045735	33.1	F:nutrient reservoir activity		[Master Protein] Allergen gly M Bd 28 kDa protein	Medicago truncatula GN=MTR_2g093390 PE=4 SV=2	2 replicates	2 replicates	Found	Found
906	1	1	3	13	I3SC37	CYT	No Data	No Data	No Data	No Data	No Data		[Master Protein] Allergenic isoflavone reductase-like protein Bet protein	Medicago truncatula GN=MTR_3g111980 PE=2 SV=1	2 replicates	Found	Found	Found
2717	1	3	4	15	A0A072VMS0	NUC	No Data	P:carbohydrate metabolic process	GO:0051060	No Data	F:pullulanase activity		[Master Protein] Alpha-1,6-glucosidase, pullulanase-type protein	Medicago truncatula GN=MTR_1g090693 PE=4 SV=1	2 replicates	2 replicates	Found	Found
410	11	3	6	27	A0A072U0S5	MIT	No Data	P:carbohydrate metabolic process	GO:0052692	No Data	F:raffinose alpha-galactosidase activity		[Master Protein] Alpha-galactosidase	Medicago truncatula GN=MTR_7g073650 PE=3 SV=1	2 replicates	Not found	Found	Found
1972	1	8	11	20	A0A072TTK9	NUC	No Data	No Data	GO:0005524 GO:0016301	23.3 20.1.4	F:ATP binding F:kinase activity		[Master Protein] Alpha-glucan water dikinase	Medicago truncatula GN=MTR_8g069760 PE=4 SV=1	2 replicates	Found	Found	Found
1463	2	2	2	12	D7RIC7	MIT	No Data	P:L-arabinose metabolic process	GO:0046556	No Data	F:alpha-L-arabinofuranosidase activity		[Master Protein] Alpha-L-arabinofuranosidase	Medicago truncatula GN=Araf1 PE=2 SV=1	2 replicates	2 replicates	Found	Found
431	5	4	4	14	A0A072VSE8	MIT	No Data	No Data	No Data	No Data	No Data		[Master Protein] Aluminum induced protein with YGL and LRDR motif protein	Medicago truncatula GN=MTR_1g041380 PE=4 SV=1	2 replicates	Found	Found	Found
1928	2	4	4	27	Q7XYX9	NUC	No Data	No Data	GO:0016301	20.1.4	F:kinase activity		[Master Protein] AMP-activated kinase, gamma regulatory subunit, putative	Medicago truncatula GN=MTR_2g103910 PE=2 SV=1	2 replicates	Not found	Found	Found
2517	3	2	4	18	V5N8I2	PLA	No Data	No Data	No Data	No Data	No Data		[Master Protein] Ankyrin-repeat protein	Phaseolus vulgaris PE=2 SV=1	Found	Found	Found	Found
1339	13	2	10	89	B7FJY0	PLA	No Data	No Data	GO:0005509 GO:0005544	No Data	F:calcium ion binding F:calcium-dependent phospholipid binding		[Master Protein] Annexin	Medicago truncatula GN=MTR_3g018780 PE=2 SV=1	Found	Found	Found	Found
2178	4	4	4	5	G7K1H7	NUC	C:clathrin adaptor complex C:Golgi apparatus	P:intracellular protein transport P:vesicle-mediated transport	No Data	No Data	No Data		[Master Protein] AP-1 complex subunit gamma-2	Medicago truncatula GN=MTR_5g034780 PE=4 SV=1	2 replicates	2 replicates	Found	2 replicates
240	10	3	3	7	B7FLE7	MIT	C:clathrin adaptor complex	P:intracellular protein transport P:vesicle-mediated transport	No Data	No Data	No Data		[Master Protein] AP-4 complex subunit mu-1	Medicago truncatula GN=MTR_3g112190 PE=2 SV=1	2 replicates	Found	Found	Found
1805	5	2	2	13	A0A072TSU7	PLA	No Data	No Data	No Data	No Data	No Data		[Master Protein] Arabinogalactan protein	Medicago truncatula GN=MTR_8g070860 PE=4 SV=1	2 replicates	2 replicates	Found	Found
1296	2	8	32	123	A0A072URM9	CYT	C:proton-transporting V-type ATPase, V1 domain	P:ATP hydrolysis coupled proton transport P:ATP metabolic process	GO:0005524 GO:0046961	23.3 1.1.4 34.1.1	F:ATP binding F:proton-transporting ATPase activity, rotational mechanism		[Master Protein] Archaeal/vacuolar-type H+-ATPase subunit A	Medicago truncatula GN=MTR_4g005410 PE=3 SV=1	Found	2 replicates	Found	Found
1260	9	20	20	66	A0A072VSL4	NUC	C:proton-transporting V-type ATPase, V1 domain	P:ATP hydrolysis coupled proton transport P:ATP metabolic process	GO:0005524	23.3	F:ATP binding		[Master Protein] Archaeal/vacuolar-type H+-ATPase subunit B	Medicago truncatula GN=MTR_1g112870 PE=3 SV=1	2 replicates	Found	Found	Found
3274	1	2	2	9	A0A072VLB2	PLA	C:chloroplast stroma	P:arginine biosynthetic process	GO:0004042 GO:0004358 GO:0103045	13.1.2.3.2	F:acetyl-CoA:L-glutamate N-acetyltransferase activity F:glutamate N-acetyltransferase activity F:methione N-acyltransferase activity		[Master Protein] Arginine biosynthesis bifunctional protein ArgJ, chloroplastic	Medicago truncatula GN=MTR_1g068845 PE=3 SV=1	Found	Found	Found	Found
2410	1	2	4	14	B3KYI2	CYT	No Data	P:asparagine biosynthetic process P:glutamine metabolic process	GO:0004066 GO:0005524	13.1.3.1.1 23.3	F:asparagine synthase (glutamine-hydrolyzing) activity F:ATP binding		[Master Protein] Asparagine synthetase type III	Phaseolus vulgaris GN=as3 PE=2 SV=1	2 replicates	Not found	Found	Found
610	1	3	4	11	G7LBH4	NUC	C:chloroplast stroma C:mitochondrion	P:isoleucine biosynthetic process P:lysine biosynthetic process via diaminopimelate P:methionine biosynthetic process P:threonine biosynthetic process	GO:0004073 GO:0003942 GO:0051287 GO:0050661 GO:0046983	13.1.3.6.1.2	F:aspartate-semialdehyde dehydrogenase activity F:N-acetyl-gamma-glutamyl-phosphate reductase activity F:NAD binding F:NADP binding F:protein dimerization activity		[Master Protein] Aspartate-semialdehyde dehydrogenase	Medicago truncatula GN=MTR_8g105860 PE=3 SV=1	2 replicates	Found	Found	Found
2408	3	2	3	13	T2DNA5	PLA	No Data	No Data	GO:0004190	No Data	F:aspartic-type endopeptidase activity		[Master Protein] Aspartic proteinase nepenthesin-1-like protein	Phaseolus vulgaris PE=2 SV=1	Found	Found	Found	Found
1294	4	6	6	26	G7J514	NUC	No Data	No Data	GO:0004177 GO:0008237 GO:0008270	No Data	F:aminopeptidase activity F:metallopeptidase activity F:zinc ion binding		[Master Protein] Aspartyl aminopeptidase-like protein, putative	Medicago truncatula GN=MTR_3g088860 PE=3 SV=1	2 replicates	2 replicates	Found	Found
132	7	2	21	145	A0A072TFS9	MIT	C:integral component of membrane C:proton-transporting ATP synthase complex, catalytic core F(1) C:respiratory chain	P:ATP synthesis coupled proton transport	GO:0005524 GO:0005507 GO:0004129 GO:0046933	23.3 9.7 9.9	F:ATP binding F:copper ion binding F:cytochrome-c oxidase activity F:proton-transporting ATP synthase activity, rotational mechanism		[Master Protein] ATP synthase F1, alpha subunit	Medicago truncatula GN=MTR_0212s0040 PE=3 SV=1	Found	Found	Found	Found
2921	2	2	18	143	A0A072W1H5	MIT	C:mitochondrial proton-transporting ATP synthase complex, catalytic core F(1)	P:ATP synthesis coupled proton transport	GO:0005524 GO:0046933	23.3 9.9	F:ATP binding F:proton-transporting ATP synthase activity, rotational mechanism		[Master Protein] ATP synthase subunit beta	Medicago truncatula GN=MTR_1g108765 PE=3 SV=1	2 replicates	Found	Found	Found
3112	12	5	8	20	G7K076	MIT	No Data	No Data	GO:0005524	23.3	F:ATP binding		[Master Protein] ATP-citrate synthase alpha chain protein	Medicago truncatula GN=MTR_5g033920 PE=4 SV=1	2 replicates	Found	Found	Found
1807	31	7	12	48	A0A072V223	CYT	C:cytoplasm	P:fructose 6-phosphate metabolic process	GO:0003872 GO:0005524 GO:0046872	4.4 23.3 15 15.2 15.3	F:6-phosphofructokinase activity F:ATP binding F:metal ion binding		[Master Protein] ATP-dependent 6-phosphofructokinase	Medicago truncatula GN=PFK PE=3 SV=1	2 replicates	Found	Found	Found
1148	10	25	41	238	A0A072UQA8	NUC	No Data	P:protein metabolic process	GO:0005524	23.3	F:ATP binding		[Master Protein] ATP-dependent chaperone ClpB	Medicago truncatula GN=MTR_4g109450 PE=3 SV=1	Found	Found	Found	Found
1513	16	4	5	21	B7FLF1	NUC	No Data	No Data	GO:0005507 GO:0016491	21.99	F:copper ion binding F:oxidoreductase activity	lj_descr	[Master Protein] B7FLF1 B7FLF1_MEDTR Putative uncharacterized protein	Medicago truncatul,91.36,0,PECTINESTERASE,NULL; MULTI-COPPER OXIDASE,NULL; no description,Cupredoxin; Cupredoxins,Cupredoxin; C,CUFF.28772.1	2 replicates	Found	Found	Found
833	1	1	1	5	B8BBU1	CYT	C:cytosol	P:response to cadmium ion P:response to symbiotic fungus	GO:0018580	No Data	F:nitronate monooxygenase activity	lj_descr	[Master Protein] B8BBU1 B8BBU1_ORYSI Putative uncharacterized protein	Oryza sativa subsp,68.52,0.000000000001,Inosine monophosphate dehydrogenase (IMPDH),NULL; NMO,2-nitropropane dioxygenase, NPD; SUBFAMILY NOT,CUFF.46992.1	2 replicates	Not found	Found	Found
1047	1	1	1	1	B9GQ57	PLA	No Data	No Data	No Data	No Data	No Data	lj_descr	[Master Protein] B9GQ57 B9GQ57_POPTR Predicted protein	Populus trichocarpa GN=POPTRDRAFT_753951 PE=4 SV=1,30.59,0.000008,seg,NULL,CUFF.35283.1	2 replicates	Found	Found	Not found
1814	54	3	15	213	B9N9W5	NUC/CYT	No Data	No Data	GO:0005524	23.3	F:ATP binding	lj_descr	[Master Protein] B9N9W5 B9N9W5_POPTR Predicted protein	Populus trichocarpa GN=POPTRDRAFT_587191 PE=3 SV=1,91.55,0,HEATSHOCK70,Heat shock protein 70 family; seg,NULL; Actin-like ATPase domain,NULL; Heat shock protei,CUFF.43546.1	Found	Found	Found	Found
2671	6	10	14	48	G7JI82	NUC	C:integral component of membrane	P:metabolic process	GO:0003824	No Data	F:catalytic activity		[Master Protein] Bacterial long-chain fatty acid CoA synthetase	Medicago truncatula GN=MTR_3g082660 PE=4 SV=1	2 replicates	Not found	Found	Found
144	2	2	3	5	A0A072TYG8	NUC	No Data	P:carbohydrate metabolic process	GO:0004563 GO:0102148	No Data	F:beta-N-acetylhexosaminidase activity F:N-acetyl-beta-D-galactosaminidase activity		[Master Protein] Beta-hexosaminidase	Medicago truncatula GN=MTR_7g023060 PE=3 SV=1	2 replicates	Not found	2 replicates	Found
1851	4	2	3	13	A0A072UZ53	POX	No Data	No Data	GO:0016620	No Data	F:oxidoreductase activity, acting on the aldehyde or oxo group of donors, NAD or NADP as acceptor		[Master Protein] Betaine aldehyde dehydrogenase	Medicago truncatula GN=MTR_3g078550 PE=3 SV=1	2 replicates	Found	Found	Found
2056	1	2	2	16	A2Q2Y8	NUC	No Data	No Data	GO:0009055	1.1.5 26.10	F:electron transfer activity		[Master Protein] Blue (Type 1) copper domain	Medicago truncatula GN=MTR_7g090170 PE=4 SV=1	Found	Found	Found	Found
2909	3	3	3	11	A0A072TU06	NUC	No Data	No Data	No Data	No Data	No Data		[Master Protein] BolA family transcriptional regulator	Medicago truncatula GN=MTR_8g092690 PE=3 SV=1	2 replicates	Found	Found	Found
2267	7	3	3	5	G7IHV8	NUC	No Data	No Data	GO:0003700	17.7.1 20.1.5	F:DNA binding transcription factor activity		[Master Protein] BZIP transcription factor	Medicago truncatula GN=MTR_2g099050 PE=4 SV=1	Found	Found	2 replicates	Not found
1061	9	5	5	39	C0Z2G1	CYT	No Data	No Data	No Data	No Data	No Data	lj_descr	[Master Protein] C0Z2G1 C0Z2G1_ARATH AT2G36620 protein	Arabidopsis thaliana GN=AT2G36620 PE=4 SV=1,60,0.17,Glucocorticoid receptor-like (DNA-binding domain),NULL; Ribosomal_L24e,Ribosomal protein L24e-relate,CUFF.51846.1	Found	Found	Found	Found
1196	1	2	2	8	A0A072V6M6	NUC	C:integral component of membrane	No Data	No Data	No Data	No Data		[Master Protein] C2 domain protein	Medicago truncatula GN=MTR_2g436900 PE=4 SV=1	2 replicates	Found	Found	Found
2985	6	4	4	21	A0A072VCJ8	NUC	No Data	No Data	GO:0003676	No Data	F:nucleic acid binding		[Master Protein] C2H2-type zinc finger protein	Medicago truncatula GN=MTR_1g009770 PE=4 SV=1	2 replicates	Found	Found	Found
2690	2	2	2	15	Q2HVN6	NUC	No Data	No Data	No Data	No Data	No Data		[Master Protein] C33G8.2, related	Medicago truncatula GN=MTR_7g085850 PE=4 SV=1	2 replicates	Not found	Found	Found
2979	1	1	1	3	C3YXN6	CYT	C:preribosome, large subunit precursor	P:chromatin organization P:endonucleolytic cleavage involved in rRNA processing P:maturation of 5.8S rRNA P:maturation of LSU-rRNA	No Data	No Data	No Data	lj_descr	[Master Protein] C3YXN6 C3YXN6_BRAFL Putative uncharacterized protein (Fragment)	Branchi,32.64,2e-18,Las1,Las1-like; UNCHARACTERIZED,Las1-like; seg,NULL,CUFF.39601.1	2 replicates	Found	Found	Found
2840	28	4	5	45	C6TB05	NUC	C:nucleosome C:nucleus	No Data	GO:0003677 GO:0046982	28.1	F:DNA binding F:protein heterodimerization activity	lj_descr	[Master Protein] C6TB05 C6TB05_SOYBN Histone H2A	Glycine max PE=2 SV=1,97.01,0,HISTONE_H2A,Histone H2A; Histone,Histone core; HISTONE H2A,NULL; no description,Histone-fold; Histon,CUFF.42880.1	Found	Found	Found	Found
1970	5	1	4	26	C6TCS7	NUC	No Data	No Data	GO:0047918 GO:0051287	21.2.1.1	F:GDP-mannose 3,5-epimerase activity F:NAD binding	lj_descr	[Master Protein] C6TCS7 C6TCS7_SOYBN Putative uncharacterized protein	Glycine max PE=2 S,94.68,0,Epimerase,NAD-dependent epimerase/dehydratase; NAD(P)-binding Rossmann-fold domains,NULL; no descrip,CUFF.19124.1	2 replicates	Found	Found	Found
168	3	4	4	11	A0A072VA70	PLA	No Data	No Data	GO:0008171	26.6	F:O-methyltransferase activity		[Master Protein] Caffeic acid O-methyltransferase	Medicago truncatula GN=MTR_2g072790 PE=3 SV=1	2 replicates	Not found	Found	Found
2476	6	3	3	15	A0A072VJB4	MIT	No Data	No Data	GO:0005509	No Data	F:calcium ion binding		[Master Protein] Calcium-binding EF-hand protein	Medicago truncatula GN=MTR_1g051895 PE=4 SV=1	2 replicates	Found	Found	Found
2653	12	2	2	3	A0A072TVF6	NUC/CYT	No Data	No Data	GO:0005524 GO:0005509 GO:0004672	23.3 29.4.1	F:ATP binding F:calcium ion binding F:protein kinase activity		[Master Protein] Calmodulin-domain kinase CDPK protein	Medicago truncatula GN=MTR_8g099095 PE=4 SV=1	2 replicates	2 replicates	Found	2 replicates
1109	3	1	1	1	G7L8S3	PLA	C:endoplasmic reticulum C:integral component of membrane C:plasma membrane	P:cell fate specification P:embryo development ending in seed dormancy P:regulation of multicellular organism growth	GO:0004198	No Data	F:calcium-dependent cysteine-type endopeptidase activity		[Master Protein] Calpain family cysteine protease	Medicago truncatula GN=MTR_8g088520 PE=3 SV=2	2 replicates	Not found	1 replicate	Not found
1228	12	5	5	12	B7FKE2	MIT	No Data	P:'de novo' pyrimidine nucleobase biosynthetic process P:glutamine metabolic process	GO:0004088	No Data	F:carbamoyl-phosphate synthase (glutamine-hydrolyzing) activity		[Master Protein] Carbamoylphosphate synthase small subunit	Medicago truncatula GN=MTR_4g103830 PE=2 SV=1	2 replicates	Found	Found	Found
127	5	7	7	12	G7KTM5	NUC	C:integral component of membrane	No Data	GO:0030246	No Data	F:carbohydrate binding		[Master Protein] Carbohydrate-binding-like fold protein	Medicago truncatula GN=MTR_7g109730 PE=4 SV=2	2 replicates	Found	Found	Found
1095	7	4	4	16	G7J8D4	NUC	C:chloroplast stroma C:cytosol	P:malate metabolic process P:nitrogen compound metabolic process P:oxaloacetate metabolic process	GO:0050152 GO:0008270	No Data	F:omega-amidase activity F:zinc ion binding		[Master Protein] Carbon-nitrogen family hydrolase	Medicago truncatula GN=MTR_3g104850 PE=4 SV=1	2 replicates	2 replicates	Found	Found
1781	1	2	2	5	G7LAR7	NUC	No Data	No Data	No Data	No Data	No Data		[Master Protein] CCR4-NOT transcription complex protein, putative	Medicago truncatula GN=MTR_8g005820 PE=4 SV=2	Found	Not found	Found	Found
218	4	2	2	5	B7FHV8	CYT	No Data	P:vacuolar transport	No Data	No Data	No Data		[Master Protein] Charged multivesicular body protein	Medicago truncatula GN=MTR_2g100420 PE=2 SV=1	2 replicates	Found	Found	Found
2491	8	2	2	4	G7ID31	EXC	No Data	P:carbohydrate metabolic process	GO:0004553	10.6.1 10.6.2 26.3 26.4	F:hydrolase activity, hydrolyzing O-glycosyl compounds		[Master Protein] Chitinase	Medicago truncatula GN=MTR_1g099310 PE=3 SV=1	2 replicates	Found	Found	Found
581	6	5	5	11	A0A072VPZ8	CYT	No Data	P:lignin biosynthetic process	GO:0045551 GO:0008270	16.2.1.10 16.8.4.1	F:cinnamyl-alcohol dehydrogenase activity F:zinc ion binding		[Master Protein] Cinnamyl alcohol dehydrogenase-like protein	Medicago truncatula GN=MTR_1g107425 PE=3 SV=1	2 replicates	Not found	Found	Found
2526	4	4	5	12	A0A072V8L1	MIT	No Data	P:tricarboxylic acid cycle	GO:0004108	6.1 8.1.2	F:citrate (Si)-synthase activity		[Master Protein] Citrate synthase	Medicago truncatula GN=MTR_2g061630 PE=3 SV=1	2 replicates	Found	Found	Found
2958	1	2	2	5	G7IHZ5	PLA	C:nucleus	No Data	GO:0016491	21.99	F:oxidoreductase activity		[Master Protein] Clavaminate synthase-like plant protein	Medicago truncatula GN=MTR_2g100850 PE=4 SV=1	2 replicates	Found	Found	Found
1877	5	1	3	7	B0BLI2	CYT	No Data	No Data	No Data	No Data	No Data		[Master Protein] CM0216.350.nc protein (Fragment)	Lotus japonicus GN=CM0216.350.nc PE=4 SV=1	2 replicates	2 replicates	Found	2 replicates
1239	6	16	16	42	A0A072UGQ1	NUC	C:COPI vesicle coat C:Golgi membrane	P:intracellular protein transport P:vesicle-mediated transport	GO:0005198	No Data	F:structural molecule activity		[Master Protein] Coatomer subunit beta	Medicago truncatula GN=MTR_4g008250 PE=4 SV=1	2 replicates	Found	Found	Found
1087	3	5	7	463	B5U8K3	NUC	No Data	No Data	GO:0045735	33.1	F:nutrient reservoir activity		[Master Protein] Convicilin storage protein 1	Lotus japonicus GN=lcp1 PE=4 SV=1	Found	Found	Found	Found
1920	2	7	7	25	G7I348	NUC	No Data	P:metal ion transport	GO:0046872	15 15.2 15.3	F:metal ion binding		[Master Protein] Copper chaperone	Medicago truncatula GN=MTR_1g092670 PE=2 SV=1	Found	Found	Found	Found
110	1	2	2	9	A0A072UVI4	CYT	No Data	No Data	No Data	No Data	No Data		[Master Protein] Copper ion-binding protein	Medicago truncatula GN=MTR_4g052910 PE=4 SV=1	Found	Found	Found	Found
2532	17	4	4	17	G7L647	NUC	C:nucleosome C:nucleus	No Data	GO:0003677 GO:0046982	28.1	F:DNA binding F:protein heterodimerization activity		[Master Protein] Core histone H2A/H2B/H3/H4	Medicago truncatula GN=MTR_7g013610 PE=3 SV=1	Found	Found	Found	Found
411	4	5	5	40	B7FMQ6	NUC	C:ribosome	P:translation	GO:0003735	No Data	F:structural constituent of ribosome	lj_lotusbase_ncbi	[Master Protein] CUFF.32575.1		Found	Found	Found	Found
2878	1	1	1	2	G7L4X9	CYT	No Data	No Data	GO:0046872	15 15.2 15.3	F:metal ion binding	lj_lotusbase_ncbi	[Master Protein] CUFF.32873.1		2 replicates	Found	Found	Not found
1584	8	15	15	55	A0A0R4J3N1	NUC	C:cytoplasm	P:protein catabolic process	GO:0005524 GO:0016787	23.3	F:ATP binding F:hydrolase activity	lj_lotusbase_ncbi	[Master Protein] CUFF.44199.2		Found	Found	Found	Found
381	7	3	6	14	I1LJ68	CYT	No Data	P:glycolytic process	GO:0004332	1.3.6 4.7	F:fructose-bisphosphate aldolase activity	lj_lotusbase_ncbi	[Master Protein] CUFF.45783.1		2 replicates	Found	Found	Found
2461	2	1	1	7	A0A0R0GGX4	NUC	C:nucleus	P:regulation of histone acetylation P:regulation of transcription by RNA polymerase II P:transcription, DNA-templated	GO:0003677 GO:0003713 GO:0008270	28.1	F:DNA binding F:transcription coactivator activity F:zinc ion binding	lj_lotusbase_ncbi	[Master Protein] CUFF.57600.1		2 replicates	Found	Found	Found
1545	6	1	3	10	I1KQX0	MIT	No Data	No Data	GO:0004491	No Data	F:methylmalonate-semialdehyde dehydrogenase (acylating) activity	lj_lotusbase_ncbi	[Master Protein] CUFF.60785.1		2 replicates	Not found	Found	Found
396	1	1	1	1	A0A061DSQ5	NUC	C:integral component of membrane	No Data	GO:0016740	23.3.1.2	F:transferase activity	lj_lotusbase_ncbi	[Master Protein] CUFF.9551.1		2 replicates	2 replicates	2 replicates	Not found
2662	8	3	3	8	A0A072USG4	CYT	No Data	P:ubiquitin-dependent protein catabolic process	GO:0031625	No Data	F:ubiquitin protein ligase binding		[Master Protein] Cullin 3B	Medicago truncatula GN=MTR_4g119413 PE=3 SV=1	2 replicates	2 replicates	Found	Found
2006	5	14	14	33	A0A072V3L0	NUC	C:cell wall C:cytosol C:plasma membrane	P:response to auxin P:vegetative to reproductive phase transition of meristem P:xylem and phloem pattern formation	No Data	No Data	No Data		[Master Protein] Cullin-associated NEDD8-dissociated protein	Medicago truncatula GN=MTR_4g134620 PE=4 SV=1	2 replicates	Found	Found	Found
2774	5	5	12	1002	Q2HW22	PLA	No Data	No Data	GO:0045735	33.1	F:nutrient reservoir activity		[Master Protein] Cupin, RmlC-type	Medicago truncatula GN=MTR_7g079730 PE=4 SV=1	Found	Found	Found	Found
159	3	2	2	11	I3SSK7	CYT	No Data	P:cyanate metabolic process	GO:0008824 GO:0043565	No Data	F:cyanate hydratase activity F:sequence-specific DNA binding		[Master Protein] Cyanate hydratase	Medicago truncatula GN=CYN PE=2 SV=1	Found	Found	Found	Found
3246	3	11	12	56	G7K5X3	MIT	No Data	No Data	No Data	No Data	No Data		[Master Protein] Cystathionine beta-synthase (CBS) family protein	Medicago truncatula GN=MTR_5g076080 PE=4 SV=1	Found	Found	Found	Found
111	2	2	2	10	G7LID2	CYT	C:integral component of membrane	No Data	GO:0004869 GO:0008233	29.5	F:cysteine-type endopeptidase inhibitor activity F:peptidase activity		[Master Protein] Cysteine proteinase inhibitor	Medicago truncatula GN=MTR_8g041410 PE=3 SV=1	Found	Found	Found	Found
2258	7	3	3	15	A2Q5X9	MIT	C:mitochondrion C:respiratory chain	No Data	GO:0009055 GO:0020037 GO:0046872	1.1.5 26.10 15 15.2 15.3	F:electron transfer activity F:heme binding F:metal ion binding		[Master Protein] Cytochrome c, monohaem	Medicago truncatula GN=MTR_7g080803 PE=2 SV=1	2 replicates	Found	Found	Found
909	8	5	5	16	G7KN93	MIT	No Data	No Data	GO:0009055 GO:0020037 GO:0046872	1.1.5 26.10 15 15.2 15.3	F:electron transfer activity F:heme binding F:metal ion binding		[Master Protein] Cytochrome c1, heme protein	Medicago truncatula GN=MTR_6g023230 PE=4 SV=1	2 replicates	2 replicates	Found	Found
403	2	4	7	46	B7FKU9	NUC	No Data	No Data	GO:0004488	No Data	F:methylenetetrahydrofolate dehydrogenase (NADP+) activity		[Master Protein] Cytoplasmic C-1-tetrahydrofolate synthase	Medicago truncatula GN=MTR_7g108580 PE=2 SV=1	Found	Found	Found	Found
2467	10	9	9	48	G7KG78	NUC	C:ribosome	P:translation	GO:0003735	No Data	F:structural constituent of ribosome		[Master Protein] Cytoplasmic ribosomal protein S13	Medicago truncatula GN=MTR_5g011910 PE=2 SV=1	2 replicates	Found	Found	Found
1531	3	4	7	30	G7JGP9	CYT	C:cytoplasm	No Data	GO:0004177 GO:0030145 GO:0008235	No Data	F:aminopeptidase activity F:manganese ion binding F:metalloexopeptidase activity		[Master Protein] Cytosol aminopeptidase family protein	Medicago truncatula GN=MTR_4g130860 PE=3 SV=1	Found	Found	Found	Found
2319	3	14	15	99	I3S3S0	CYT	No Data	P:glycolytic process	GO:0004807	1.3.5 4.8	F:triose-phosphate isomerase activity		[Master Protein] Cytosolic triosephosphate isomerase	Medicago truncatula GN=MTR_2g096940 PE=2 SV=1	Found	Found	Found	Found
3063	2	4	8	45	A0A072VR00	NUC	No Data	P:L-serine biosynthetic process	GO:0051287 GO:0004617	13.1.5.1.1	F:NAD binding F:phosphoglycerate dehydrogenase activity		[Master Protein] D-3-phosphoglycerate dehydrogenase	Medicago truncatula GN=MTR_1g107480 PE=3 SV=1	Found	Found	Found	Found
232	1	3	3	9	D7TS57	MIT	C:cytosol C:mitochondrion	P:'de novo' protein folding P:chaperone-mediated protein folding P:protein import into mitochondrial intermembrane space P:protein refolding	GO:0005524 GO:0044183 GO:0051082	23.3	F:ATP binding F:protein binding involved in protein folding F:unfolded protein binding	lj_descr	[Master Protein] D7TS57 D7TS57_VITVI Putative uncharacterized protein	Vitis vinifera GN=,91.67,0,Cpn60_TCP1,Chaperonin Cpn60/TCP-1; GroEL equatorial domain-like,Chaperonin Cpn60/TCP-1; TCOMPLEXTCP1,CUFF.5684.1	2 replicates	Found	Found	Found
1963	5	3	10	43	D7U564	CYT	C:cytoplasm C:nucleus C:proteasome core complex, alpha-subunit complex	P:ubiquitin-dependent protein catabolic process	GO:0004298	No Data	F:threonine-type endopeptidase activity	lj_descr	[Master Protein] D7U564 D7U564_VITVI Proteasome subunit alpha type	Vitis vinifera GN=VIT_03s0038g02300 PE=3 SV=,95.58,0,PROTEASOME SUBUNIT ALPHA TYPE 7,NULL; PROTEASOME SUBUNIT ALPHA/BETA,NULL; no description,NULL; N-ter,CUFF.3369.1	2 replicates	Found	Found	Found
316	1	1	1	33	D8GQ33	NUC	C:integral component of membrane	P:transmembrane transport	No Data	No Data	No Data	lj_descr	[Master Protein] D8GQ33 D8GQ33_CLOLD Predicted transporter protein, MFS family	Clostridium ljungdahlii (strain ,41.86,2.7, ,CUFF.39484.1	1 replicate	Found	Found	Found
1561	2	2	3	30	D8R8J0	NUC	C:integral component of membrane	No Data	No Data	No Data	No Data	lj_descr	[Master Protein] D8R8J0 D8R8J0_SELML Putative uncharacterized protein	Selaginella moelle,31.79,0.000000000000006,DUF4149,Domain of unknown function DUF4149; LATE EMBRYOGENESIS ABUNDANT PROTEIN, PUTATIVE,NULL; LATE,CUFF.46321.1	Found	Found	Found	Found
1590	1	2	2	12	G7J7R2	NUC	No Data	P:response to stress P:response to water	No Data	No Data	No Data		[Master Protein] Dehydrin	Medicago truncatula GN=MTR_3g117290 PE=2 SV=1	2 replicates	Found	Found	Found
2807	4	1	1	8	G7JTS7	NUC	No Data	No Data	No Data	No Data	No Data		[Master Protein] Dessication-induced 1VOC superfamily protein	Medicago truncatula GN=MTR_4g063500 PE=4 SV=2	Found	Found	Found	Found
727	4	2	2	3	A0A072U2R2	NUC	C:cytoplasm	P:lysine biosynthetic process via diaminopimelate	GO:0008837	13.1.3.5.4	F:diaminopimelate epimerase activity		[Master Protein] Diaminopimelate epimerase	Medicago truncatula GN=MTR_7g100345 PE=3 SV=1	2 replicates	Found	Found	2 replicates
1117	7	5	5	19	G7LIP6	PLA	C:integral component of membrane	No Data	No Data	No Data	No Data		[Master Protein] Dicarboxylate carrier protein	Medicago truncatula GN=MTR_8g086070 PE=3 SV=1	2 replicates	Not found	Found	Found
163	9	6	7	48	A0A072UJ41	PLA	No Data	No Data	GO:0016787	No Data	F:hydrolase activity		[Master Protein] Dienelactone hydrolase family protein	Medicago truncatula GN=MTR_4g049830 PE=4 SV=1	2 replicates	Found	Found	Found
1662	11	3	3	6	T2DP02	NUC	No Data	P:metabolic process	GO:0016746	No Data	F:transferase activity, transferring acyl groups		[Master Protein] Dihydrolipoamide acetyltransferase component of pyruvate dehydrogenase complex	Phaseolus vulgaris PE=2 SV=1	Found	Found	Found	Found
191	6	6	6	20	G7JMT6	PLA	C:cell	P:cell redox homeostasis	GO:0004148 GO:0009055 GO:0050660	8.1.1.3 1.1.5 26.10	F:dihydrolipoyl dehydrogenase activity F:electron transfer activity F:flavin adenine dinucleotide binding		[Master Protein] Dihydrolipoamide dehydrogenase	Medicago truncatula GN=MTR_4g121880 PE=4 SV=1	Found	Found	Found	Found
209	3	5	9	27	A0A072V2R0	MIT	C:cell	P:cell redox homeostasis	GO:0004148 GO:0009055 GO:0050660	8.1.1.3 1.1.5 26.10	F:dihydrolipoyl dehydrogenase activity F:electron transfer activity F:flavin adenine dinucleotide binding		[Master Protein] Dihydrolipoyl dehydrogenase	Medicago truncatula GN=MTR_4g123070 PE=4 SV=1	2 replicates	Found	Found	Found
514	3	4	6	43	G7KCW0	MIT	C:cytoplasm	No Data	GO:0016810	No Data	F:hydrolase activity, acting on carbon-nitrogen (but not peptide) bonds		[Master Protein] Dihydropyrimidinase	Medicago truncatula GN=MTR_5g089200 PE=4 SV=1	Found	Found	Found	Found
657	3	5	8	19	G7IRL3	NUC	C:chloroplast stroma	P:branched-chain amino acid biosynthetic process P:embryo sac development P:pollen development P:response to salt stress P:root development	GO:0005507 GO:0004160	No Data	F:copper ion binding F:dihydroxy-acid dehydratase activity		[Master Protein] Dihydroxyacid dehydratase	Medicago truncatula GN=MTR_2g089340 PE=3 SV=1	2 replicates	Found	Found	Found
518	6	3	3	31	V7CF86	EXC	C:apoplast	No Data	No Data	No Data	No Data		[Master Protein] Dirigent protein	Phaseolus vulgaris GN=PHAVU_003G252100g PE=3 SV=1	Found	Found	Found	Found
2599	5	3	3	26	G7J568	PLA	No Data	P:response to metal ion	No Data	No Data	No Data		[Master Protein] Divalent cation tolerance protein, CutA1 family protein	Medicago truncatula GN=MTR_3g100630 PE=2 SV=2	2 replicates	Found	Found	Found
393	1	1	1	7	G8A2H3	NUC	No Data	P:DNA repair	GO:0140078 GO:0140080 GO:0046872 GO:0004518	15 15.2 15.3	F:class I DNA-(apurinic or apyrimidinic site) lyase activity F:class III/IV DNA-(apurinic or apyrimidinic site) lyase activity F:metal ion binding F:nuclease activity		[Master Protein] DNA-(apurinic or apyrimidinic site) lyase	Medicago truncatula GN=MTR_3g075220 PE=3 SV=1	2 replicates	Found	Found	Found
2799	2	4	4	9	A0A072U4W9	NUC	No Data	No Data	GO:0003677	28.1	F:DNA binding		[Master Protein] DNA-binding protein, putative	Medicago truncatula GN=MTR_6g004930 PE=4 SV=1	2 replicates	Found	Found	Found
2689	14	5	5	15	G7IRG5	NUC	No Data	P:protein folding P:response to heat	GO:0005524 GO:0031072 GO:0046872 GO:0051082	23.3 15 15.2 15.3	F:ATP binding F:heat shock protein binding F:metal ion binding F:unfolded protein binding		[Master Protein] DnaJ-class molecular chaperone	Medicago truncatula GN=MTR_2g087660 PE=3 SV=1	2 replicates	2 replicates	Found	Found
1160	1	1	1	21	G7J6W2	MIT	No Data	No Data	No Data	No Data	No Data		[Master Protein] DUF4283 domain protein	Medicago truncatula GN=MTR_3g091430 PE=4 SV=2	2 replicates	Found	Found	Found
297	4	1	2	10	E5L932	NUC	No Data	No Data	GO:0003723	27.4	F:RNA binding	lj_descr	[Master Protein] E5L932 E5L932_9ROSA Putative glycine-rich RNA-binding protein 1	Malus h,91.86,2e-40,RNA-binding domain, RBD,NULL; RRM,RNA recognition motif domain; FAMILY NOT NAMED,NULL; RRM_1,RNA rec,CUFF.28857.2	2 replicates	2 replicates	Found	Found
808	7	3	15	50	E9RGY2	MIT	C:cytoplasm	P:protein catabolic process	GO:0005524 GO:0016787	23.3	F:ATP binding F:hydrolase activity	lj_descr	[Master Protein] E9RGY2 E9RGY2_SOPFL Regulatory particle triple-A ATPase 2	Sophora flavescens GN=RPT2 PE=2 SV=1,99.55,0,26S PROTEASE REGULATORY SUBUNIT 4,NULL; 26S PROTEASE REGULATORY SUBUNIT,NULL; no description,NULL; 2,CUFF.32615.1	2 replicates	Not found	Found	Found
491	11	4	9	45	A0A072V9M3	NUC	C:eukaryotic translation elongation factor 1 complex	No Data	GO:0003746	29.2.4	F:translation elongation factor activity		[Master Protein] Elongation factor 1-beta	Medicago truncatula GN=MTR_2g461200 PE=3 SV=1	Found	Found	Found	Found
1356	3	5	5	10	G7JHS5	NUC	No Data	No Data	GO:0005525 GO:0003924 GO:0003746	30.5 29.2.4	F:GTP binding F:GTPase activity F:translation elongation factor activity		[Master Protein] Elongation factor EF-Tu-like protein	Medicago truncatula GN=MTR_4g116430 PE=4 SV=2	2 replicates	Not found	Found	Found
631	1	3	3	4	G7KY52	PLA	C:chloroplast stroma	No Data	GO:0003746	29.2.4	F:translation elongation factor activity		[Master Protein] Elongation factor P (EF-P), putative	Medicago truncatula GN=MTR_7g073250 PE=3 SV=1	2 replicates	Found	1 replicate	Found
2297	4	3	9	43	V7CYM1	MIT	C:intracellular	No Data	GO:0005525 GO:0003924 GO:0003746	30.5 29.2.4	F:GTP binding F:GTPase activity F:translation elongation factor activity		[Master Protein] Elongation factor Tu	Phaseolus vulgaris GN=PHAVU_001G148200g PE=3 SV=1	Found	Found	Found	Found
1405	2	13	14	284	Q2Q4Y5	PLA	No Data	No Data	No Data	No Data	No Data		[Master Protein] Em6	Medicago truncatula GN=MTR_4g016960 PE=2 SV=1	Found	Found	Found	Found
2654	26	2	4	12	Q2HSS5	PLA	C:integral component of membrane	P:cellulose catabolic process	GO:0008810 GO:0016740	23.3.1.2	F:cellulase activity F:transferase activity		[Master Protein] Endoglucanase	Medicago truncatula GN=MTR_2g028480 PE=3 SV=1	2 replicates	Not found	Found	Found
1489	2	1	1	23	G7ISM5	NUC	No Data	No Data	No Data	No Data	No Data		[Master Protein] Enhancer of mRNA-decapping-like protein	Medicago truncatula GN=MTR_2g027690 PE=4 SV=2	2 replicates	2 replicates	Found	Found
2963	3	3	3	8	A0A072U5I5	CYT	C:membrane C:plant-type cell wall	P:response to karrikin	GO:0004190	No Data	F:aspartic-type endopeptidase activity		[Master Protein] Eukaryotic aspartyl protease family protein	Medicago truncatula GN=MTR_7g117430 PE=3 SV=1	2 replicates	Found	Found	Found
830	8	3	5	10	A0A072UZG4	CYT	No Data	No Data	GO:0003743	29.2.3	F:translation initiation factor activity		[Master Protein] Eukaryotic translation initiation factor 2 subunit beta	Medicago truncatula GN=MTR_3g467620 PE=4 SV=1	2 replicates	Found	Found	Found
913	3	2	9	30	V7CZ62	NUC	C:eukaryotic 43S preinitiation complex C:eukaryotic 48S preinitiation complex C:eukaryotic translation initiation factor 3 complex	P:formation of translation preinitiation complex P:regulation of translational initiation	GO:0003743	29.2.3	F:translation initiation factor activity		[Master Protein] Eukaryotic translation initiation factor 3 subunit A	Phaseolus vulgaris GN=PHAVU_001G169900g PE=3 SV=1	Found	Found	Found	Found
1538	8	5	5	26	G7LE61	NUC	C:eukaryotic 43S preinitiation complex C:eukaryotic 48S preinitiation complex C:eukaryotic translation initiation factor 3 complex	P:formation of translation preinitiation complex P:regulation of translational initiation	GO:0003743	29.2.3	F:translation initiation factor activity		[Master Protein] Eukaryotic translation initiation factor 3 subunit G	Medicago truncatula GN=MTR_8g107310 PE=3 SV=1	Found	Found	Found	Found
3006	3	8	8	20	Q94KS2	NUC	C:eukaryotic 43S preinitiation complex C:eukaryotic 48S preinitiation complex C:eukaryotic translation initiation factor 3 complex	P:formation of translation preinitiation complex P:regulation of translational initiation	GO:0003743	29.2.3	F:translation initiation factor activity		[Master Protein] Eukaryotic translation initiation factor 3 subunit I	Phaseolus vulgaris GN=PHAVU_002G070400g PE=2 SV=1	2 replicates	Found	Found	Found
2292	5	7	7	23	G7ZWE0	PLA	C:eukaryotic 43S preinitiation complex C:eukaryotic 48S preinitiation complex C:eukaryotic translation initiation factor 3 complex	P:formation of translation preinitiation complex P:regulation of translational initiation	GO:0003743	29.2.3	F:translation initiation factor activity		[Master Protein] Eukaryotic translation initiation factor 3 subunit L	Medicago truncatula GN=MTR_3g110068 PE=3 SV=1	2 replicates	2 replicates	Found	Found
1773	11	5	5	24	B7FH36	MIT	C:cytosol C:nucleolus	P:cellular response to abscisic acid stimulus P:embryo development ending in seed dormancy P:mature ribosome assembly P:ribosomal large subunit biogenesis	GO:0043023 GO:0043022 GO:0003743	29.2.3	F:ribosomal large subunit binding F:ribosome binding F:translation initiation factor activity		[Master Protein] Eukaryotic translation initiation factor 6	Medicago truncatula GN=EIF6 PE=2 SV=1	2 replicates	2 replicates	Found	Found
1100	6	2	2	2	G7KQ66	CYT	No Data	No Data	GO:0003723	27.4	F:RNA binding		[Master Protein] Evolutionarily carboxy-terminal region protein	Medicago truncatula GN=MTR_6g032970 PE=4 SV=1	2 replicates	Found	Found	2 replicates
206	6	7	12	37	A0A072UU27	MIT	C:proton-transporting ATP synthase complex, catalytic core F(1)	P:ATP synthesis coupled proton transport	GO:0046933	9.9	F:proton-transporting ATP synthase activity, rotational mechanism		[Master Protein] F0F1 ATP synthase subunit gamma	Medicago truncatula GN=MTR_4g129790 PE=3 SV=1	1 replicate	Not found	Found	Found
3146	2	4	4	26	G7LCJ4	MIT	C:proton-transporting ATP synthase complex, catalytic core F(1)	P:ATP synthesis coupled proton transport	GO:0046933	9.9	F:proton-transporting ATP synthase activity, rotational mechanism		[Master Protein] F0F1-type ATP synthase, epsilon subunit	Medicago truncatula GN=MTR_8g008870 PE=3 SV=1	Found	Found	Found	Found
2733	1	1	1	2	F2CYX2	CYT	C:integral component of membrane	No Data	No Data	No Data	No Data	lj_descr	[Master Protein] F2CYX2 F2CYX2_HORVD Predicted protein (Fragment)	Hordeum vulgare var. distichum PE=2 SV=1,42.28,4e-17,WD40,WD40 repeat; no description,WD40/YVTN repeat-like-containing domain; WD_REPEATS_REGION,WD40-rep,gene.g56951.t1.1	2 replicates	2 replicates	2 replicates	Not found
1854	3	2	10	90	F5B9G0	CYT	No Data	P:carbohydrate metabolic process P:malate metabolic process P:tricarboxylic acid cycle	GO:0030060	No Data	F:L-malate dehydrogenase activity	lj_descr	[Master Protein] F5B9G0 F5B9G0_LUPAN Malate dehydrogenase	Lupinus angustifolius GN=MDH1 PE=2 SV=1,94.88,0,seg,NULL; Ldh_1_C,Lactate/malate dehydrogenase, C-terminal; Ldh_1_N,Lactate/malate dehydrogenase, N-,CUFF.54965.1	Found	Found	Found	Found
246	6	2	3	9	F6H3Q4	CYT	No Data	No Data	No Data	No Data	No Data	lj_descr	[Master Protein] F6H3Q4 F6H3Q4_VITVI Putative uncharacterized protein	Vitis vinifera GN=,28.39,0.22,no description,NULL; HSP20-like chaperones,HSP20-like chaperone; HSP20,Alpha crystallin/Hsp20 domain,CUFF.3716.1	Found	Not found	Found	2 replicates
1270	1	1	1	9	F6H856	MIT	C:integral component of membrane	No Data	GO:0005524 GO:0030247 GO:0004672	23.3 10.5.1 29.4.1	F:ATP binding F:polysaccharide binding F:protein kinase activity	lj_descr	[Master Protein] F6H856 F6H856_VITVI Putative uncharacterized protein	Vitis vinifera GN=,32.96,2e-18,seg,NULL,CUFF.18238.2	2 replicates	Found	Found	Found
267	3	6	36	182	F6HCU9	END	No Data	P:protein folding P:response to stress	GO:0005524 GO:0051082	23.3	F:ATP binding F:unfolded protein binding	lj_descr	[Master Protein] F6HCU9 F6HCU9_VITVI Putative uncharacterized protein	Vitis vinifera GN=,94.28,0,HEAT SHOCK PROTEIN 90,Heat shock protein Hsp90; no description,ATPase-like, ATP-binding domain; HSP9,CUFF.40013.1	2 replicates	2 replicates	Found	Found
1322	1	1	1	3	F6HSQ4	NUC	No Data	No Data	No Data	No Data	No Data	lj_descr	[Master Protein] F6HSQ4 F6HSQ4_VITVI Putative uncharacterized protein	Vitis vinifera GN=,72.69,0,HEAT_REPEAT,HEAT, type 2; LISH,LisH dimerisation motif; ARM repeat,Armadillo-type fold; Lissencephal,CUFF.30304.2	2 replicates	Found	2 replicates	Found
2380	3	3	11	46	G7IF30	NUC	No Data	No Data	GO:0005524 GO:0004329	23.3 25.2	F:ATP binding F:formate-tetrahydrofolate ligase activity		[Master Protein] Formate-tetrahydrofolate ligase	Medicago truncatula GN=MTR_1g116140 PE=3 SV=2	Found	2 replicates	Found	Found
3194	9	4	7	23	A0A072UJW7	CYT	No Data	P:glycolytic process	GO:0004332	1.3.6 4.7	F:fructose-bisphosphate aldolase activity		[Master Protein] Fructose-bisphosphate aldolase	Medicago truncatula GN=MTR_4g057670 PE=3 SV=1	2 replicates	Not found	Found	Found
1943	1	4	4	23	Q2HT34	NUC	No Data	P:aromatic amino acid family metabolic process	GO:0004334	No Data	F:fumarylacetoacetase activity		[Master Protein] Fumarylacetoacetase	Medicago truncatula GN=MTR_2g025640 PE=4 SV=1	2 replicates	2 replicates	Found	Found
1384	4	3	4	16	G0WJI4	NUC	C:cytoplasm	P:isoleucine biosynthetic process P:lysine biosynthetic process via diaminopimelate P:methionine biosynthetic process P:threonine biosynthetic process	GO:0004073 GO:0051287 GO:0050661 GO:0046983	13.1.3.6.1.2	F:aspartate-semialdehyde dehydrogenase activity F:NAD binding F:NADP binding F:protein dimerization activity	lj_descr	[Master Protein] G0WJI4 G0WJI4_SOYBN Aspartate-semialdehyde dehydrogenase 2	Glycine max PE=2 SV=1,90.45,0,Glyceraldehyde-3-phosphate dehydrogenase-like, C-terminal domain,NULL; NAD(P)-binding Rossmann-fold ,CUFF.52355.1	2 replicates	2 replicates	Found	Found
325	1	2	2	2	G5DXD8	NUC	No Data	No Data	No Data	No Data	No Data	lj_descr	[Master Protein] G5DXD8 G5DXD8_SILLA Putative uncharacterized protein (Fragment)	Silene ,31.67,4e-18,coiled-coil,NULL; DUF1421,Protein of unknown function DUF1421; seg,NULL; SUBFAMILY NOT NAMED,NULL; F,CUFF.35825.1	2 replicates	Found	Found	Found
355	1	1	1	3	G7IB80	NUC	C:integral component of membrane	No Data	No Data	No Data	No Data	lj_descr	[Master Protein] G7IB80 G7IB80_MEDTR Putative uncharacterized protein	Medicago truncatul,69.92,0,DUF1230,Uncharacterised protein family Ycf36; Q9LYI9_ARATH_Q9LYI9;,Uncharacterised protein family Yc,CUFF.52920.2	2 replicates	2 replicates	Found	Found
156	3	1	4	14	G7ID01	NUC	No Data	No Data	GO:0005525 GO:0003924 GO:0003743	30.5 29.2.3	F:GTP binding F:GTPase activity F:translation initiation factor activity	lj_descr	[Master Protein] G7ID01 G7ID01_MEDTR Eukaryotic translation initiation factor 5B	Medicago truncatula GN=MTR_1g0,74.04,0,TRANSLATION INITIATION FACTOR IF-2,Translation initiation factor IF- 2; TRANSLATION FACTOR,NULL; no ,CUFF.56242.1	1 replicate	Not found	2 replicates	2 replicates
789	1	1	1	2	G7ID47	EXC	No Data	No Data	GO:0004252	29.5.1	F:serine-type endopeptidase activity	lj_descr	[Master Protein] G7ID47 G7ID47_MEDTR Subtilisin-like protease	Medicago truncatula GN=MTR_1g102350 PE=4 SV=1,81.35,0,SUBTILISIN,Peptidase S8, subtilisin-related; Subtilisin-like,Peptidase S8/S53, subtilisin/kexin/sedo,CUFF.32820.1	2 replicates	2 replicates	2 replicates	Found
622	1	2	13	92	G7IT85	CYT	No Data	P:glycolytic process	GO:0005524 GO:0004618	23.3 1.3.3 4.10	F:ATP binding F:phosphoglycerate kinase activity	lj_descr	[Master Protein] G7IT85 G7IT85_MEDTR Phosphoglycerate kinase	Medicago truncatula GN=MTR_2g066110 PE=3 SV=1,89.54,0,seg,NULL; Phosphoglyc_kinase,Phosphoglycerate kinase; PHGLYCKINASE,Phosphoglycerate kinase; no descr,CUFF.41900.2	2 replicates	2 replicates	Found	Found
2324	5	2	6	20	G7J6L9	NUC	No Data	P:carbohydrate metabolic process	GO:0004553	10.6.1 10.6.2 26.3 26.4	F:hydrolase activity, hydrolyzing O-glycosyl compounds	lj_descr	[Master Protein] G7J6L9 G7J6L9_MEDTR Beta-D-glucosidase	Medicago truncatula GN=MTR_3g079750 PE=4 SV=1,89.84,0,(Trans)glycosidases,Glycoside hydrolase, superfamily; Beta-D-glucan exohydrolase, C-terminal domain,,CUFF.8105.1	Found	Found	Found	Found
1132	2	2	9	29	G7JAR7	MIT	No Data	P:glycine biosynthetic process from serine P:tetrahydrofolate interconversion	GO:0004372 GO:0008168 GO:0030170	1.2.5 25.1	F:glycine hydroxymethyltransferase activity F:methyltransferase activity F:pyridoxal phosphate binding	lj_descr	[Master Protein] G7JAR7 G7JAR7_MEDTR Serine hydroxymethyltransferase	Medicago truncatula GN=MTR_3g084310 PE=3 S,94.48,0,no description,Pyridoxal phosphate-dependent transferase, major region, subdomain 1; no description,,CUFF.57678.1	1 replicate	Not found	Found	Found
1305	5	1	8	108	G7K694	CYT	No Data	P:glycolytic process	GO:0004332	1.3.6 4.7	F:fructose-bisphosphate aldolase activity	lj_descr	[Master Protein] G7K694 G7K694_MEDTR Fructose-bisphosphate aldolase	Medicago truncatula GN=MTR_5g069050 PE=3 SV,94.35,0,ALDOLASE_CLASS_I,Fructose-bisphosphate aldolase, class-I; no description,Aldolase-type TIM barrel; G,CUFF.39141.2	Found	Found	Found	Found
1755	5	1	1	2	G7KEY2	NUC	No Data	P:biosynthetic process	GO:0016779	No Data	F:nucleotidyltransferase activity	lj_descr	[Master Protein] G7KEY2 G7KEY2_MEDTR Phosphopantetheine adenylyltransferase	Medicago truncatula GN=MTR_5g020680,89.08,0,no description,Rossmann-like alpha/beta/alpha sandwich fold; SUBFAMILY NOT NAMED,NULL; FAMILY NOT NA,CUFF.37772.1	2 replicates	Not found	Found	Found
606	9	1	3	9	G7L8Y6	MIT	No Data	No Data	GO:0016620	No Data	F:oxidoreductase activity, acting on the aldehyde or oxo group of donors, NAD or NADP as acceptor	lj_descr	[Master Protein] G7L8Y6 G7L8Y6_MEDTR Aldehyde dehydrogenase	Medicago truncatula GN=MTR_8g083530 PE=3 SV=1,81.11,0,ALDEHYDE_DEHYDR_CYS,Aldehyde dehydrogenase, conserved site; ALDEHYDE_DEHYDR_GLU,Aldehyde dehydrogena,NODE_32244_length_1628_cov_157.764130.path1.1	2 replicates	Not found	Found	2 replicates
200	1	1	1	3	G7LBZ8	NUC	No Data	No Data	GO:0003676 GO:0000166	23	F:nucleic acid binding F:nucleotide binding	lj_descr	[Master Protein] G7LBZ8 G7LBZ8_MEDTR Pre-mRNA-splicing factor SF2	Medicago truncatula GN=MTR_8g058530 PE=4 SV=1,89.68,0,seg,NULL; RNA-binding domain, RBD,NULL; RNA recognition motif,RNA recognition motif domain; RRM_1,RN,CUFF.33534.1	2 replicates	Found	1 replicate	Found
748	1	1	1	15	G8A222	NUC	No Data	No Data	No Data	No Data	No Data	lj_descr	[Master Protein] G8A222 G8A222_MEDTR Low-temperature-induced 65 kDa protein	Medicago truncatula GN=MTR_128s0016,36.65,0.000000000000008,seg,NULL; CAP160,CAP160,CUFF.12890.1	Found	Found	Found	Found
398	1	3	3	6	G7IKW7	NUC	C:spliceosomal complex	P:mRNA splicing, via spliceosome	No Data	No Data	No Data		[Master Protein] GAMYB-binding protein	Medicago truncatula GN=MTR_2g030450 PE=4 SV=1	Found	Found	2 replicates	2 replicates
358	5	2	2	2	A0A072TXD7	EXC	C:plant-type cell wall C:plasmodesma	No Data	GO:0016788	No Data	F:hydrolase activity, acting on ester bonds		[Master Protein] GDSL-like lipase/acylhydrolase	Medicago truncatula GN=MTR_7g033165 PE=4 SV=1	2 replicates	Found	Found	2 replicates
1006	6	3	3	4	G7IQ36	CYT	No Data	P:isoprenoid biosynthetic process	GO:0016740	23.3.1.2	F:transferase activity		[Master Protein] Geranylgeranyl pyrophosphate synthase	Medicago truncatula GN=MTR_2g027300 PE=2 SV=1	2 replicates	2 replicates	Found	2 replicates
586	7	5	5	11	G7KJH0	NUC	No Data	P:biosynthetic process	GO:0016779	No Data	F:nucleotidyltransferase activity		[Master Protein] Glucose-1-phosphate adenylyltransferase family protein	Medicago truncatula GN=MTR_6g008840 PE=4 SV=2	2 replicates	2 replicates	Found	Found
6	8	2	2	6	G7J1A0	PLA	C:integral component of membrane	No Data	GO:0022857	No Data	F:transmembrane transporter activity		[Master Protein] Glucose-6-phosphate/phosphate translocator-like protein	Medicago truncatula GN=MTR_3g049400 PE=2 SV=1	2 replicates	Found	Found	Found
1386	2	2	3	3	A0A072VJB8	NUC	No Data	P:glutamine biosynthetic process	GO:0004356 GO:0016787	12.2.2	F:glutamate-ammonia ligase activity F:hydrolase activity		[Master Protein] Glutamate-ammonia ligase-like protein	Medicago truncatula GN=MTR_1g062650 PE=3 SV=1	1 replicate	Not found	Found	2 replicates
3130	1	1	1	2	G7LER3	CYT	No Data	No Data	No Data	No Data	No Data		[Master Protein] Glutamine synthetase, putative	Medicago truncatula GN=MTR_8g062840 PE=4 SV=2	2 replicates	Found	Found	Found
1522	5	1	1	1	G7IID6	PLA	C:cell	P:cell redox homeostasis	GO:0009055 GO:0015035	1.1.5 26.10 21.4	F:electron transfer activity F:protein disulfide oxidoreductase activity		[Master Protein] Glutaredoxin C4	Medicago truncatula GN=MTR_2g038560 PE=4 SV=1	2 replicates	2 replicates	Found	2 replicates
2387	11	7	7	36	G7LHZ7	PLA	No Data	P:response to oxidative stress	GO:0004602	21.2	F:glutathione peroxidase activity		[Master Protein] Glutathione peroxidase	Medicago truncatula GN=MTR_8g098400 PE=2 SV=1	Found	Found	Found	Found
2521	8	12	13	65	A0A072UVM3	CYT	No Data	No Data	GO:0016740	23.3.1.2	F:transferase activity		[Master Protein] Glutathione S-transferase	Medicago truncatula GN=MTR_3g450790 PE=3 SV=1	2 replicates	Found	Found	Found
92	1	4	14	163	U5U2N1	CYT	No Data	P:glucose metabolic process	GO:0051287 GO:0050661 GO:0016620	No Data	F:NAD binding F:NADP binding F:oxidoreductase activity, acting on the aldehyde or oxo group of donors, NAD or NADP as acceptor		[Master Protein] Glyceraldehyde-3-dehydrogenase C subunit	Phaseolus vulgaris PE=2 SV=1	Found	1 replicate	Found	Found
1377	1	1	3	52	A0A072VL27	NUC	No Data	No Data	GO:0045735	33.1	F:nutrient reservoir activity		[Master Protein] Glycinin A5A4B3 subunit	Medicago truncatula GN=MTR_1g069920 PE=3 SV=1	Found	Found	Found	Found
3034	1	6	6	93	A0A072U489	NUC	No Data	No Data	GO:0045735	33.1	F:nutrient reservoir activity		[Master Protein] Glycinin G4	Medicago truncatula GN=MTR_7g096970 PE=4 SV=1	Found	Found	Found	Found
1115	5	2	10	30	A0A072UUT9	CYT/MIT	C:cytoplasm C:integral component of membrane	P:glycyl-tRNA aminoacylation	GO:0005524 GO:0004820	23.3 29.1.14	F:ATP binding F:glycine-tRNA ligase activity		[Master Protein] Glycyl-tRNA synthetase/glycine-tRNA ligase	Medicago truncatula GN=MTR_3g006730 PE=4 SV=1	2 replicates	Found	Found	Found
665	1	3	3	7	I3SHU4	NUC	No Data	No Data	GO:0051287 GO:0004616	7.1.3	F:NAD binding F:phosphogluconate dehydrogenase (decarboxylating) activity		[Master Protein] Glyoxylate/succinic semialdehyde reductase	Medicago truncatula GN=MTR_8g028120 PE=2 SV=1	2 replicates	Found	Found	Found
1410	4	3	5	13	A0A072V5C1	NUC	No Data	P:fatty acid metabolic process	GO:0003857	11.9.4.9	F:3-hydroxyacyl-CoA dehydrogenase activity		[Master Protein] Glyoxysomal fatty acid beta-oxidation MFP-A protein	Medicago truncatula GN=MTR_2g436300 PE=4 SV=1	2 replicates	Found	Found	Found
1729	7	3	24	112	Q1RSH4	MIT	C:cytoplasm	P:protein refolding	GO:0005524	23.3	F:ATP binding		[Master Protein] GroEL-like chaperone, ATPase	Medicago truncatula GN=MTR_1g090130 PE=3 SV=1	Found	2 replicates	Found	Found
1625	2	5	5	21	G7ZWL8	MIT	C:cytoplasm	P:protein folding	No Data	No Data	No Data		[Master Protein] GroES chaperonin	Medicago truncatula GN=MTR_3g110030 PE=2 SV=1	1 replicate	Found	Found	Found
405	4	9	9	64	G7JR07	NUC	No Data	No Data	No Data	No Data	No Data		[Master Protein] Group 3 LEA protein	Medicago truncatula GN=MTR_4g123950 PE=4 SV=1	Found	Found	Found	Found
1359	7	4	4	15	V7AYC1	NUC	C:mitochondrial matrix	P:protein folding	GO:0000774 GO:0051087 GO:0042803	No Data	F:adenyl-nucleotide exchange factor activity F:chaperone binding F:protein homodimerization activity		[Master Protein] GrpE protein homolog	Phaseolus vulgaris GN=PHAVU_009G196500g PE=3 SV=1	Found	Found	Found	Found
2783	14	4	20	328	G7I7M0	CYT	C:cytoplasm	No Data	GO:0005525 GO:0003924 GO:0003746	30.5 29.2.4	F:GTP binding F:GTPase activity F:translation elongation factor activity		[Master Protein] GTP-binding elongation factor Tu family protein	Medicago truncatula GN=MTR_1g013680 PE=3 SV=2	Found	Found	Found	Found
224	20	7	7	46	B7FGN7	NUC	C:nucleus	P:nucleocytoplasmic transport P:protein transport	GO:0005525 GO:0003924	30.5	F:GTP binding F:GTPase activity		[Master Protein] GTP-binding nuclear protein	Medicago truncatula PE=2 SV=1	Found	Found	Found	Found
2018	9	7	7	40	G7LD98	CYT/PLA	No Data	No Data	No Data	No Data	No Data		[Master Protein] Guanine nucleotide-binding protein beta subunit-like protein	Medicago truncatula GN=MTR_8g106790 PE=4 SV=1	2 replicates	Found	Found	Found
1617	8	21	21	116	G7L8T3	NUC	C:intracellular	P:protein transport P:small GTPase mediated signal transduction	GO:0005093	No Data	F:Rab GDP-dissociation inhibitor activity		[Master Protein] Guanosine nucleotide diphosphate dissociation inhibitor	Medicago truncatula GN=MTR_8g088620 PE=2 SV=1	Found	Found	Found	Found
1995	3	1	1	7	H0ZH58	CYT	C:mitochondrion	P:intracellular transport P:positive regulation of glucokinase activity P:protein folding P:regulation of gluconeogenesis	GO:0046872 GO:0003755	15 15.2 15.3 31.3.1	F:metal ion binding F:peptidyl-prolyl cis-trans isomerase activity	lj_descr	[Master Protein] H0ZH58 H0ZH58_TAEGU Uncharacterized protein	Taeniopygia guttata GN=RANB,46.05,0.0000000000006,Ran-binding domain,Ran binding domain; PH domain-like,NULL; no description,Pleckstrin homology-like ,CUFF.56184.1	2 replicates	Found	Found	Found
1572	1	1	1	3	H9MCJ6	MIT	No Data	No Data	No Data	No Data	No Data	lj_descr	[Master Protein] H9MCJ6 H9MCJ6_PINLA Uncharacterized protein (Fragment)	Pinus lambertian,75.86,6e-18,Mt_ATP-synt_D,ATPase, F0 complex, subunit D, mitochondrial; SUBFAMILY NOT NAMED,NULL; FAMILY NOT NAM,CUFF.56095.1	2 replicates	2 replicates	Found	2 replicates
2312	47	9	32	387	G7JFK1	NUC/CYT	No Data	No Data	GO:0005524	23.3	F:ATP binding		[Master Protein] Heat shock 70 kDa protein	Medicago truncatula GN=MTR_4g130540 PE=3 SV=1	Found	Found	Found	Found
2081	62	4	24	249	Q2HT97	CYT/NUC	No Data	No Data	GO:0005524	23.3	F:ATP binding		[Master Protein] Heat shock cognate 70 kDa protein	Medicago truncatula GN=MTR_7g099680 PE=3 SV=1	2 replicates	2 replicates	Found	Found
744	21	2	34	301	A0A072TV12	END	No Data	No Data	GO:0005524	23.3	F:ATP binding		[Master Protein] Heat shock cognate 70 kDa-like protein	Medicago truncatula GN=MTR_8g099945 PE=3 SV=1	Found	2 replicates	Found	Found
2431	7	3	3	5	B7FNC7	NUC	C:chloroplast	P:histidine biosynthetic process	GO:0004399 GO:0051287 GO:0008270	13.1.7.8	F:histidinol dehydrogenase activity F:NAD binding F:zinc ion binding		[Master Protein] Histidinol dehydrogenase, chloroplastic	Medicago truncatula PE=2 SV=1	2 replicates	Not found	Found	Found
2488	7	11	11	32	A0A072VJI1	NUC	C:cytoplasm	P:histidyl-tRNA aminoacylation	GO:0005524 GO:0004821	23.3 29.1.21	F:ATP binding F:histidine-tRNA ligase activity		[Master Protein] Histidyl-tRNA synthetase	Medicago truncatula GN=MTR_1g057860 PE=3 SV=1	2 replicates	2 replicates	Found	Found
2825	1	1	1	12	Q7XJ35	NUC	C:nucleosome C:nucleus	P:nucleosome assembly	GO:0003677	28.1	F:DNA binding		[Master Protein] Histone H1	Medicago truncatula GN=His1 PE=3 SV=1	Found	Found	Found	Found
2298	19	2	3	39	I3SM33	NUC	C:nucleosome C:nucleus	No Data	GO:0003677 GO:0046982	28.1	F:DNA binding F:protein heterodimerization activity		[Master Protein] Histone H2A	Lotus japonicus PE=2 SV=1	Found	2 replicates	Found	Found
1319	32	4	4	41	G7JIM4	NUC	C:nucleosome C:nucleus	No Data	GO:0003677 GO:0046982	28.1	F:DNA binding F:protein heterodimerization activity		[Master Protein] Histone H2B	Medicago truncatula GN=MTR_4g070240 PE=2 SV=1	Found	Found	Found	Found
1440	6	10	10	54	G7JVF8	NUC	C:nucleosome C:nucleus	P:nucleosome assembly	GO:0003677 GO:0046982	28.1	F:DNA binding F:protein heterodimerization activity		[Master Protein] Histone H4	Medicago truncatula GN=MTR_4g128150 PE=3 SV=2	Found	Found	Found	Found
1417	3	1	5	55	G7IQ96	CYT	No Data	P:defense response P:signal transduction	GO:0043531 GO:0005524	23.3	F:ADP binding F:ATP binding		[Master Protein] HSPA4 nucleotide-binding domain protein	Medicago truncatula GN=MTR_2g040220 PE=3 SV=1	Found	2 replicates	Found	Found
950	4	2	2	9	G7KDB9	CYT	No Data	P:methylglyoxal catabolic process to D-lactate via S-lactoyl-glutathione	GO:0004416	24.1	F:hydroxyacylglutathione hydrolase activity		[Master Protein] Hydroxyacylglutathione hydrolase	Medicago truncatula GN=MTR_5g068440 PE=3 SV=1	2 replicates	Not found	Found	Found
3145	1	1	1	1	I1J6L0	CYT	C:chloroplast stroma	P:chorismate biosynthetic process P:shikimate metabolic process	GO:0003855 GO:0004764	13.1.6.1.10 13.1.6.1.10	F:3-dehydroquinate dehydratase activity F:shikimate 3-dehydrogenase (NADP+) activity	lj_descr	[Master Protein] I1J6L0 I1J6L0_SOYBN Uncharacterized protein	Glycine max GN=Gma.20458 PE,86.69,0,no description,Aldolase-type TIM barrel; no description,NULL; no description,NAD(P)-binding domain; ,CUFF.47226.1	2 replicates	Found	2 replicates	Not found
2093	3	1	3	34	I1J9Y0	NUC	No Data	No Data	No Data	No Data	No Data	lj_descr	[Master Protein] I1J9Y0 I1J9Y0_SOYBN Uncharacterized protein	Glycine max GN=Gma.5356 PE=,30.93,2e-18,TPR_11,NULL; TPR_1,Tetratricopeptide TPR-1; seg,NULL; no description,Tetratricopeptide-like helical;,CUFF.38377.1	Found	Found	Found	Found
1189	4	1	1	3	I1JGD6	NUC	C:U4/U6 x U5 tri-snRNP complex	P:mRNA splicing, via spliceosome	GO:0030621 GO:0017070	No Data	F:U4 snRNA binding F:U6 snRNA binding	lj_descr	[Master Protein] I1JGD6 I1JGD6_SOYBN Uncharacterized protein	Glycine max PE=4 SV=1,84.6,0,WD40,WD40 repeat; PRP4,Pre-mRNA processing factor 4 (PRP4)-like; no description,WD40/YVTN repeat-lik,CUFF.54088.1	Found	Not found	Found	Found
1597	2	1	6	26	I1JJT8	CYT	C:cytosol	P:fatty acid beta-oxidation	GO:0003985	16.1.2.1	F:acetyl-CoA C-acetyltransferase activity	lj_descr	[Master Protein] I1JJT8 I1JJT8_SOYBN Uncharacterized protein	Glycine max GN=Gma.21847 PE,90.42,0,THIOLASE_3,Thiolase, active site; THIOLASE_2,Thiolase, conserved site; AcCoA-C-Actrans: acetyl-CoA C,CUFF.40122.1	2 replicates	2 replicates	Found	Found
447	6	5	10	43	I1JN06	MIT	No Data	P:protein folding	No Data	No Data	No Data	lj_descr	[Master Protein] I1JN06 I1JN06_SOYBN Uncharacterized protein	Glycine max GN=Gma.41887 PE,33.33,3e-18,FKBP-like,NULL; TPR-like,NULL; TPR,Tetratricopeptide repeat; FKBP_PPIASE,Peptidyl-prolyl cis-trans i,CUFF.41156.1	2 replicates	Found	Found	Found
228	7	1	15	160	I1JPW5	CYT	C:phosphopyruvate hydratase complex	P:glycolytic process	GO:0000287 GO:0004634	4.12	F:magnesium ion binding F:phosphopyruvate hydratase activity	lj_descr	[Master Protein] I1JPW5 I1JPW5_SOYBN Uncharacterized protein	Glycine max GN=Gma.31115 PE,95.5,0,ENOLASE,Enolase; Enolase,Enolase; eno: phosphopyruvate hydratase,Enolase; Enolase C-terminal domain-,CUFF.34247.1	1 replicate	Not found	Found	Found
1849	2	3	12	70	I1JTY9	NUC	No Data	P:proteolysis	GO:0008237 GO:0008270	No Data	F:metallopeptidase activity F:zinc ion binding	lj_descr	[Master Protein] I1JTY9 I1JTY9_SOYBN Uncharacterized protein	Glycine max GN=Gma.15742 PE,87.19,0,seg,NULL; ALADIPTASE,Peptidase M1, membrane alanine aminopeptidase, N-terminal; Metalloproteases ("z,CUFF.28020.1	2 replicates	2 replicates	Found	Found
2119	2	2	2	6	I1K3J0	NUC	C:signal recognition particle, endoplasmic reticulum targeting	P:SRP-dependent cotranslational protein targeting to membrane, translocation	GO:0008312	No Data	F:7S RNA binding	lj_descr	[Master Protein] I1K3J0 I1K3J0_SOYBN Uncharacterized protein	Glycine max GN=Gma.20253 PE,84.77,0,SIGNAL RECOGNITION PARTICLE 72,NULL; SIGNAL RECOGNITION PARTICLE 72,Signal recognition particle, SRP,CUFF.51088.1	Found	Found	1 replicate	Not found
148	7	6	14	83	I1K5M9	CYT	C:chloroplast stroma C:cytosol C:stromule	P:detection of gravity P:galactose catabolic process P:glucose metabolic process P:glycogen biosynthetic process P:starch biosynthetic process	GO:0000287 GO:0004614	4.2	F:magnesium ion binding F:phosphoglucomutase activity	lj_descr	[Master Protein] I1K5M9 I1K5M9_SOYBN Uncharacterized protein	Glycine max PE=3 SV=1,93.47,0,PGM_PMM_I,Alpha-D-phosphohexomutase, alpha/beta/alpha domain I; PGM_PMM_III,Alpha-D-phosphohexomutas,CUFF.52282.1	1 replicate	Not found	Found	Found
1361	3	1	1	4	I1K9P8	NUC	No Data	P:proteolysis	GO:0008234	No Data	F:cysteine-type peptidase activity	lj_descr	[Master Protein] I1K9P8 I1K9P8_SOYBN Uncharacterized protein	Glycine max PE=4 SV=1,64.07,0,ULP_PROTEASE,Peptidase C48, SUMO/Sentrin/Ubl1; seg,NULL; Peptidase_C48,Peptidase C48, SUMO/Sentrin/U,CUFF.27558.3	2 replicates	Found	Found	Found
529	2	1	2	6	I1KJ84	CSK	C:cytoplasm	No Data	GO:0016627	11.9.4.13	F:oxidoreductase activity, acting on the CH-CH group of donors	lj_descr	[Master Protein] I1KJ84 I1KJ84_SOYBN Uncharacterized protein	Glycine max GN=Gma.2418 PE=,91.88,0,DHO_dh,Dihydroorotate dehydrogenase, class 1/ 2; no description,Aldolase-type TIM barrel; FMN-linked,CUFF.35158.1	2 replicates	Not found	Found	Found
1953	4	3	4	12	I1KKN7	MIT	C:cytoplasm	No Data	GO:0003872 GO:0005524 GO:0047334 GO:0046872	4.4 23.3 4.5 15 15.2 15.3	F:6-phosphofructokinase activity F:ATP binding F:diphosphate-fructose-6-phosphate 1-phosphotransferase activity F:metal ion binding	lj_descr	[Master Protein] I1KKN7 I1KKN7_SOYBN Uncharacterized protein	Glycine max GN=Gma.31384 PE,90.94,0,PHFRCTKINASE,Phosphofructokinase; PFKA_PPi: diphosphate--fructose-6-phosphate 1-phos,Pyrophosphate-d,NODE_26125_length_2482_cov_307.692596.path1.1	2 replicates	Found	Found	Found
619	6	2	5	16	I1KL66	MIT	No Data	No Data	GO:0004491	No Data	F:methylmalonate-semialdehyde dehydrogenase (acylating) activity	lj_descr	[Master Protein] I1KL66 I1KL66_SOYBN Uncharacterized protein	Glycine max GN=Gma.18420 PE,90.32,0,no description,Aldehyde dehydrogenase, N-terminal; no description,Aldehyde dehydrogenase, C-terminal,CUFF.47046.1	2 replicates	Found	Found	Found
150	3	2	5	6	I1KTT3	CYT	No Data	P:isocitrate metabolic process P:tricarboxylic acid cycle	GO:0004450 GO:0000287 GO:0051287	8.1.4	F:isocitrate dehydrogenase (NADP+) activity F:magnesium ion binding F:NAD binding	lj_descr	[Master Protein] I1KTT3 I1KTT3_SOYBN Isocitrate dehydrogenase [NADP]	Glycine max GN=Gma.40048 PE=3 SV=1,91.83,0,NADP-SPECIFIC ISOCITRATE DEHYDROGENASE,Isocitrate dehydrogenase NADP-dependent; Iso_dh,Isopropylmala,CUFF.41672.1	2 replicates	2 replicates	1 replicate	1 replicate
2946	1	3	30	204	I1KU21	CYT	No Data	No Data	GO:0005525 GO:0003924	30.5	F:GTP binding F:GTPase activity	lj_descr	[Master Protein] I1KU21 I1KU21_SOYBN Uncharacterized protein	Glycine max GN=Gma.38528 PE,96.09,0,no description,NULL; no description,Ribosomal protein S5 domain 2-type fold, subgroup; no descriptio,CUFF.42101.1	2 replicates	Found	Found	Found
1589	9	7	7	21	I1KWV4	NUC	No Data	P:carbohydrate metabolic process	GO:0030246 GO:0004553	10.6.1 10.6.2 26.3 26.4	F:carbohydrate binding F:hydrolase activity, hydrolyzing O-glycosyl compounds	lj_descr	[Master Protein] I1KWV4 I1KWV4_SOYBN Uncharacterized protein	Glycine max GN=Gma.9128 PE=,88.25,0,ALPHA-GLUCOSIDASE,NULL; ALPHA-GLUCOSIDASE,Glycoside hydrolase, family 31; (Trans)glycosidases,Glycos,CUFF.36701.1	Found	Found	Found	Found
1741	2	1	2	7	I1KZF6	PLA	No Data	No Data	No Data	No Data	No Data	lj_descr	[Master Protein] I1KZF6 I1KZF6_SOYBN Uncharacterized protein	Glycine max PE=4 SV=1,84.67,0,seg,NULL; coiled-coil,NULL,CUFF.35731.1	2 replicates	2 replicates	Found	Found
2423	4	2	6	15	I1LFL5	PLA	No Data	No Data	GO:0005524 GO:0016301 GO:2001070	23.3 20.1.4	F:ATP binding F:kinase activity F:starch binding	lj_descr	[Master Protein] I1LFL5 I1LFL5_SOYBN Uncharacterized protein	Glycine max PE=4 SV=1,79.39,0,PPDK_N,Pyruvate phosphate dikinase, PEP/pyruvate-binding; CBM_20,Carbohydrate binding module family ,CUFF.57380.1	2 replicates	Found	Found	Found
1247	5	1	4	17	I1LG74	PLA	No Data	P:galactose metabolic process	GO:0003978	10.1.2 10.1.9	F:UDP-glucose 4-epimerase activity	lj_descr	[Master Protein] I1LG74 I1LG74_SOYBN Uncharacterized protein	Glycine max GN=Gma.57862 PE,87.97,0,galE: UDP-glucose 4-epimerase,UDP-glucose 4-epimerase; no description,NAD(P)-binding domain; no desc,CUFF.52029.1	2 replicates	Found	Found	Found
2640	6	2	6	14	I1LL69	CYT	C:cell wall C:vacuole	P:carbohydrate metabolic process	GO:0004565 GO:0030246	3.8	F:beta-galactosidase activity F:carbohydrate binding	lj_descr	[Master Protein] I1LL69 I1LL69_SOYBN Beta-galactosidase	Glycine max GN=Gma.4099 PE=3 SV=1,87.49,0,GLYCOSYL_HYDROL_F35,Glycoside hydrolase, family 35, conserved site; GLHYDRLASE35,Glycoside hydrolase,CUFF.45375.2	2 replicates	Found	Found	Found
2583	2	1	1	6	I1LMC2	NUC	No Data	No Data	GO:0003676 GO:0000166	23	F:nucleic acid binding F:nucleotide binding	lj_descr	[Master Protein] I1LMC2 I1LMC2_SOYBN Uncharacterized protein	Glycine max GN=Gma.42841 PE,77.89,0,seg,NULL; no description,Nucleotide-binding, alpha-beta plait; RRM_1,RNA recognition motif domain; R,CUFF.57880.2	2 replicates	1 replicate	1 replicate	2 replicates
1730	2	3	10	18	I1LPC3	NUC	C:cytoplasm	P:isoleucyl-tRNA aminoacylation	GO:0002161 GO:0005524 GO:0004822 GO:0000049	23.3 29.1.5	F:aminoacyl-tRNA editing activity F:ATP binding F:isoleucine-tRNA ligase activity F:tRNA binding	lj_descr	[Master Protein] I1LPC3 I1LPC3_SOYBN Uncharacterized protein	Glycine max GN=Gma.7413 PE=,88.92,0,seg,NULL; AA_TRNA_LIGASE_I,Aminoacyl-tRNA synthetase, class I, conserved site; TRNASYNTHILE,Isoleuci,CUFF.46026.1	2 replicates	2 replicates	Found	Found
1834	3	2	5	22	I1LWT5	NUC	C:eukaryotic 43S preinitiation complex C:eukaryotic 48S preinitiation complex C:eukaryotic translation initiation factor 3 complex C:eukaryotic translation initiation factor 3 complex, eIF3m	P:cytoplasmic translational initiation P:formation of cytoplasmic translation initiation complex	GO:0003743	29.2.3	F:translation initiation factor activity	lj_descr	[Master Protein] I1LWT5 I1LWT5_SOYBN Uncharacterized protein	Glycine max GN=Gma.56636 PE,89.27,0,COP9 SIGNALOSOME COMPLEX SUBUNIT 7,NULL; COP9 SIGNALOSOME COMPLEX SUBUNIT 7/DENDRITIC CELL PROTEIN G,CUFF.36257.1	2 replicates	Found	Found	Found
2275	4	1	1	2	I1LX67	NUC/CYT	No Data	No Data	GO:0046872 GO:0004722	15 15.2 15.3	F:metal ion binding F:protein serine/threonine phosphatase activity	lj_descr	[Master Protein] I1LX67 I1LX67_SOYBN Uncharacterized protein	Glycine max GN=Gma.56561 PE,74.19,0,PP2C-like,Protein phosphatase 2C-like; Serine/threonine phosphatases, family 2C, ca,Protein phosphat,CUFF.7434.1	2 replicates	2 replicates	Found	2 replicates
53	2	1	9	61	I1LZ03	NUC	C:cytosolic large ribosomal subunit	P:cytoplasmic translation	GO:0003723 GO:0003735	27.4	F:RNA binding F:structural constituent of ribosome	lj_descr	[Master Protein] I1LZ03 I1LZ03_SOYBN Uncharacterized protein	Glycine max PE=4 SV=1,94.04,0,Ribosomal protein L4,Ribosomal protein L4 domain; Ribosomal_L4,Ribosomal protein L4/L1e; Ribos_L4_as,CUFF.53848.1	2 replicates	Found	Found	2 replicates
2775	4	1	4	43	I1LZG1	CYT	No Data	P:glycolytic process	GO:0004332	1.3.6 4.7	F:fructose-bisphosphate aldolase activity	lj_descr	[Master Protein] I1LZG1 I1LZG1_SOYBN Fructose-bisphosphate aldolase	Glycine max PE=3 SV=1,86.03,0,Aldolase,NULL; FRUCTOSE-BISPHOSPHATE ALDOLASE,Fructose-bisphosphate aldolase, class-I; no descriptio,CUFF.53851.1	Found	Found	Found	Found
2389	1	7	19	88	I1M2K9	MIT	No Data	P:protein folding	GO:0005524 GO:0051082	23.3	F:ATP binding F:unfolded protein binding	lj_descr	[Master Protein] I1M2K9 I1M2K9_SOYBN Uncharacterized protein	Glycine max GN=Gma.28256 PE,94.54,0,Actin-like ATPase domain,NULL; Heat shock protein 70kD (HSP70), peptide-binding domain,NULL; prok_dn,CUFF.60757.1	Found	Found	Found	Found
2740	6	1	7	92	I1M596	CYT	No Data	P:oxylipin biosynthetic process	GO:0046872 GO:0016702	15 15.2 15.3	F:metal ion binding F:oxidoreductase activity, acting on single donors with incorporation of molecular oxygen, incorporation of two atoms of oxygen	lj_descr	[Master Protein] I1M596 I1M596_SOYBN Lipoxygenase	Glycine max GN=Gma.1862 PE=2 SV=1,87.27,0,no description,NULL; seg,NULL; LIPOXYGENASE_3,Lipoxygenase, C-terminal; PLTLPOXGNASE,Lipoxygenase, p,CUFF.40541.1	Found	Not found	2 replicates	Found
1871	2	3	4	8	I1MBI6	NUC	C:chloroplast C:integral component of membrane	No Data	No Data	No Data	No Data	lj_descr	[Master Protein] I1MBI6 I1MBI6_SOYBN Uncharacterized protein	Glycine max GN=Gma.6998 PE=,86.07,0,seg,NULL,CUFF.38923.1	Found	Found	Found	Found
850	4	3	17	85	I1MBR7	CYT	C:cytoplasm	P:glycogen metabolic process P:UDP-glucose metabolic process	GO:0003983	4.1	F:UTP:glucose-1-phosphate uridylyltransferase activity	lj_descr	[Master Protein] I1MBR7 I1MBR7_SOYBN Uncharacterized protein	Glycine max GN=Gma.56729 PE,92.75,0,UDPGP,UTP--glucose-1-phosphate uridylyltransferase; UTP-GLUCOSE-1-PHOSPHATE URIDYLYLTRANSFERASE 2 (U,CUFF.39095.1	2 replicates	Found	Found	Found
2131	7	2	11	55	I1MGI7	CYT	C:cytosol C:nuclear pore C:nucleoplasm	P:NLS-bearing protein import into nucleus	GO:0061608 GO:0008139 GO:0008565	No Data	F:nuclear import signal receptor activity F:nuclear localization sequence binding F:protein transporter activity	lj_descr	[Master Protein] I1MGI7 I1MGI7_SOYBN Importin subunit alpha	Glycine max PE=3 SV=1,94.92,0,no description,Armadillo-like helical; Arm,Armadillo; IBB,Importin-alpha, importin-beta-binding doma,CUFF.59620.1	2 replicates	Not found	Found	Found
872	6	3	21	84	I1MJ28	MIT	C:chloroplast C:cytosol C:mitochondrion	P:'de novo' protein folding P:chaperone-mediated protein folding P:mitochondrion organization P:protein refolding	GO:0005524 GO:0044183 GO:0051082	23.3	F:ATP binding F:protein binding involved in protein folding F:unfolded protein binding	lj_descr	[Master Protein] I1MJ28 I1MJ28_SOYBN Uncharacterized protein	Glycine max PE=3 SV=1,89.98,0,seg,NULL; CHAPERONINS_CPN60,Chaperonin Cpn60, conserved site; coiled-coil,NULL; GroEL apical domain-,CUFF.42087.1	2 replicates	Found	Found	Found
2372	2	3	9	55	I1MJE1	MIT	C:mitochondrion	P:gamma-aminobutyric acid catabolic process P:glutamate decarboxylation to succinate	GO:0051287 GO:0004777 GO:0009013	No Data	F:NAD binding F:succinate-semialdehyde dehydrogenase (NAD+) activity F:succinate-semialdehyde dehydrogenase [NAD(P)+] activity	lj_descr	[Master Protein] I1MJE1 I1MJE1_SOYBN Uncharacterized protein	Glycine max GN=Gma.54356 PE,92.54,0,no description,Aldehyde dehydrogenase, N-terminal; no description,Aldehyde dehydrogenase, C-terminal,CUFF.41748.2	Found	Found	Found	Found
1212	1	2	6	24	I1MM44	CYT	No Data	P:glucose metabolic process	GO:0051287 GO:0050661 GO:0016620	No Data	F:NAD binding F:NADP binding F:oxidoreductase activity, acting on the aldehyde or oxo group of donors, NAD or NADP as acceptor	lj_descr	[Master Protein] I1MM44 I1MM44_SOYBN Uncharacterized protein	Glycine max GN=Gma.37641 PE,86.82,0,seg,NULL; GAPDH,Glyceraldehyde 3-phosphate dehydrogenase, active site; Gp_dh_C,Glyceraldehyde 3-phos,CUFF.41879.1	2 replicates	2 replicates	Found	Found
1172	2	2	5	36	I1MQS6	NUC	C:cytoplasm C:nucleus	P:glutathione metabolic process	GO:0004364 GO:0003746	26.9 29.2.4	F:glutathione transferase activity F:translation elongation factor activity	lj_descr	[Master Protein] I1MQS6 I1MQS6_SOYBN Uncharacterized protein	Glycine max PE=4 SV=1,87.38,0,eEF1-gamma domain,Translation elongation factor EF1B, gamma chain, conserved; Glutathione S-transfer,CUFF.39041.1	2 replicates	2 replicates	Found	Found
2713	1	1	1	4	I1MSV8	NUC	C:cytoplasm	P:trehalose biosynthetic process P:trehalose metabolism in response to stress	GO:0016791	No Data	F:phosphatase activity	lj_descr	[Master Protein] I1MSV8 I1MSV8_SOYBN Uncharacterized protein	Glycine max GN=Gma.50494 PE,69.7,0,TREHALOSE-6-PHOSPHATE SYNTHASE,NULL; UDP-Glycosyltransferase/glycogen phosphorylase,NULL; no descrip,NODE_51861_length_596_cov_241.006714.path1.1	Found	Found	Found	2 replicates
160	2	1	4	9	I1MT11	NUC	No Data	No Data	GO:0003723	27.4	F:RNA binding	lj_descr	[Master Protein] I1MT11 I1MT11_SOYBN Uncharacterized protein	Glycine max GN=Gma.5132 PE=,83.36,0,seg,NULL; coiled-coil,NULL; MI,Initiation factor eIF-4 gamma, MA3; no description,MIF4-like, type 1/,CUFF.50224.1	2 replicates	Found	Found	2 replicates
1176	2	3	12	48	I1MUN6	NUC	C:cytoplasm	P:arginine biosynthetic process P:argininosuccinate metabolic process P:urea cycle	GO:0004055 GO:0005524	13.1.2.3.22 23.3	F:argininosuccinate synthase activity F:ATP binding	lj_descr	[Master Protein] I1MUN6 I1MUN6_SOYBN Uncharacterized protein	Glycine max PE=3 SV=1,86.82,0,argG: argininosuccinate synthase,Argininosuccinate synthase; Adenine nucleotide alpha hydrolases-lik,CUFF.6122.1	2 replicates	2 replicates	Found	Found
103	1	2	9	54	I1MXM6	NUC	C:cytoplasm	No Data	GO:0003723	27.4	F:RNA binding	lj_descr	[Master Protein] I1MXM6 I1MXM6_SOYBN Uncharacterized protein	Glycine max GN=Gma.1437 PE=,87.42,0,RNA recognition motif,RNA recognition motif domain, eukaryote; RNA recognition motif,RNA recognition,CUFF.23513.1	Found	Found	Found	Found
852	9	1	3	17	I1N3A6	NUC	C:plant-type cell wall	P:carbohydrate metabolic process	GO:0052692	No Data	F:raffinose alpha-galactosidase activity	lj_descr	[Master Protein] I1N3A6 I1N3A6_SOYBN Uncharacterized protein	Glycine max GN=Gma.12698 PE,87.18,0,PROKAR_LIPOPROTEIN,NULL; (Trans)glycosidases,Glycoside hydrolase, superfamily; Glycosyl hydrolase do,CUFF.7900.1	Found	Found	Found	Found
2669	1	1	1	4	I1N734	NUC	No Data	P:protein dephosphorylation	GO:0008138	No Data	F:protein tyrosine/serine/threonine phosphatase activity	lj_descr	[Master Protein] I1N734 I1N734_SOYBN Uncharacterized protein	Glycine max PE=4 SV=1,90.77,0,5-AMP-ACTIVATED PROTEIN KINASE , BETA SUBUNIT,NULL; 5'-AMP-ACTIVATED PROTEIN KINASE , BETA SUBUNIT,N,CUFF.30986.1	2 replicates	Not found	Found	1 replicate
221	1	2	2	7	I1N8L6	MIT	C:plant-type cell wall	P:L-arabinose metabolic process	GO:0046556	No Data	F:alpha-L-arabinofuranosidase activity	lj_descr	[Master Protein] I1N8L6 I1N8L6_SOYBN Uncharacterized protein	Glycine max PE=4 SV=1,83.88,0,Alpha-L-AF_C,Alpha-L-arabinofuranosidase, C-terminal; CBM_6,Carbohydrate binding module family 6; no,CUFF.31859.1	2 replicates	Found	Found	Found
2992	1	1	1	6	I1N956	PLA	No Data	No Data	No Data	No Data	No Data	lj_descr	[Master Protein] I1N956 I1N956_SOYBN Uncharacterized protein (Fragment)	Glycine max GN=G,75.48,0,seg,NULL; no description,NULL; LRR_1,Leucine-rich repeat; LRRNT_2,Leucine-rich repeat-containing N-t,CUFF.32225.1	2 replicates	Found	Found	Found
1900	3	1	6	26	I1N9E6	MIT	C:intracellular	No Data	GO:0005525 GO:0003924 GO:0003746	30.5 29.2.4	F:GTP binding F:GTPase activity F:translation elongation factor activity	lj_descr	[Master Protein] I1N9E6 I1N9E6_SOYBN Elongation factor Tu	Glycine max GN=Gma.6395 PE=3 SV=1,90.53,0,P-loop containing nucleoside triphosphate hydrolases,NULL; EF-Tu/eEF-1alpha/eIF2-gamma C-terminal do,CUFF.32341.1	2 replicates	Found	Found	Found
1840	3	3	7	12	I1NDV3	MIT	No Data	No Data	GO:0003824	No Data	F:catalytic activity	lj_descr	[Master Protein] I1NDV3 I1NDV3_SOYBN Uncharacterized protein	Glycine max PE=4 SV=1,88.19,0,FAMILY NOT NAMED,NULL; seg,NULL; Acetyl-CoA synthetase-like,NULL; AMP_BINDING,AMP-binding, conserved,CUFF.57665.1	2 replicates	Not found	Found	Found
564	9	6	6	23	I1NFH7	NUC	C:nucleus	P:nucleotide-excision repair P:proteasome-mediated ubiquitin-dependent protein catabolic process	GO:0003684	28.2	F:damaged DNA binding	lj_descr	[Master Protein] I1NFH7 I1NFH7_SOYBN Uncharacterized protein	Glycine max GN=Gma.55597 PE,80.79,0,rad23: UV excision repair protein Rad23,UV excision repair protein Rad23; seg,NULL; Ubiquitin homolo,CUFF.56941.1	Found	Found	Found	Found
2226	4	4	4	26	I1NH45	EXC	C:extracellular region C:plant-type cell wall C:plasmodesma	P:hydrogen peroxide catabolic process P:plant-type cell wall organization P:response to oxidative stress	GO:0020037 GO:0046872 GO:0004601	15 15.2 15.3 26.12	F:heme binding F:metal ion binding F:peroxidase activity	lj_descr	[Master Protein] I1NH45 I1NH45_SOYBN Uncharacterized protein	Glycine max PE=3 SV=1,76.29,0,PEROXIDASE_4,Haem peroxidase, plant/fungal/bacterial; PEROXIDASE_1,Peroxidases heam-ligand binding s,CUFF.56252.1	Found	Found	Found	Found
2264	2	5	8	33	I1NJ85	CYT	C:cytoplasm	P:10-formyltetrahydrofolate biosynthetic process P:purine nucleobase biosynthetic process	GO:0005524 GO:0004329 GO:0004477 GO:0004488	23.3 25.2	F:ATP binding F:formate-tetrahydrofolate ligase activity F:methenyltetrahydrofolate cyclohydrolase activity F:methylenetetrahydrofolate dehydrogenase (NADP+) activity	lj_descr	[Master Protein] I1NJ85 I1NJ85_SOYBN Uncharacterized protein	Glycine max GN=Gma.22152 PE,95.28,0,FTHFS,Formate-tetrahydrofolate ligase, FTHFS; no description,NULL; seg,NULL; P-loop containing nucle,CUFF.57305.1	Found	Found	Found	Found
2757	1	2	6	16	I3RZA0	MIT	C:cell	P:cell redox homeostasis	GO:0004148 GO:0009055 GO:0050660	8.1.1.3 1.1.5 26.10	F:dihydrolipoyl dehydrogenase activity F:electron transfer activity F:flavin adenine dinucleotide binding	lj_descr	[Master Protein] I3RZA0 I3RZA0_MEDTR Dihydrolipoyl dehydrogenase	Medicago truncatula PE=2 SV=1,88.22,0,Pyr_redox_2,Pyridine nucleotide-disulphide oxidoreductase, FAD/NAD(P)-binding domain; Pyr_redox_dim,,CUFF.50613.1	2 replicates	Found	Found	Found
983	3	4	4	14	I3S0H9	NUC	No Data	No Data	No Data	No Data	No Data	lj_descr	[Master Protein] I3S0H9 I3S0H9_LOTJA Uncharacterized protein	Lotus japonicus PE=2 SV=1,99.6,0,NAD(P)-binding Rossmann-fold domains,NULL; no description,NAD(P)-binding domain; NAD_binding_10,NULL,CUFF.17370.1	2 replicates	Found	Found	Found
1765	1	4	4	21	I3S9M2	NUC	No Data	No Data	No Data	No Data	No Data	lj_descr	[Master Protein] I3S9M2 I3S9M2_LOTJA Uncharacterized protein	Lotus japonicus PE=4 SV=1,100,0,MEMBRANE-ASSOCIATED PROGESTERONE RECEPTOR COMPONENT-RELATED,NULL; Cytochrome b5-like heme/steroid bi,CUFF.5060.1	Found	Found	Found	Found
2607	2	3	4	15	I3SDK6	NUC	No Data	No Data	GO:0016491	21.99	F:oxidoreductase activity	lj_descr	[Master Protein] I3SDK6 I3SDK6_LOTJA Uncharacterized protein	Lotus japonicus PE=2 SV=1,100,0,quinone_pig3: putative NAD(P)H quinone oxidoreduct,Quinone oxidoreductase PIG3; no description,NULL;,CUFF.60631.1	Found	Found	Found	Found
2891	3	2	3	11	I3SK84	NUC	No Data	No Data	No Data	No Data	No Data	lj_descr	[Master Protein] I3SK84 I3SK84_LOTJA Uncharacterized protein	Lotus japonicus PE=2 SV=1,99.68,0,NAD(P)-binding Rossmann-fold domains,NULL; seg,NULL; SUBFAMILY NOT NAMED,NULL; NITROGEN METABOLIC RE,CUFF.30748.1	2 replicates	Found	Found	Found
2015	5	1	4	34	I3SMI9	CYT	C:small ribosomal subunit	P:translation	GO:0003723 GO:0003735	27.4	F:RNA binding F:structural constituent of ribosome	lj_descr	[Master Protein] I3SMI9 I3SMI9_LOTJA Uncharacterized protein	Lotus japonicus PE=2 SV=1,99.35,0,RIBOSOMAL_S19,Ribosomal protein S19 conserved site; Ribosomal protein S19,Ribosomal protein S19, sup,CUFF.52331.1	2 replicates	2 replicates	Found	Found
969	3	1	2	22	I3SQ74	PLA	No Data	No Data	GO:0004190	No Data	F:aspartic-type endopeptidase activity	lj_descr	[Master Protein] I3SQ74 I3SQ74_LOTJA Uncharacterized protein	Lotus japonicus PE=2 SV=1,99.55,0,seg,NULL; BASIC 7S GLOBULIN-RELATED,NULL; ASPARTYL PROTEASES,Peptidase A1; Acid proteases,Peptidase ,CUFF.54970.1	Found	Found	Found	Found
537	7	8	8	70	I3SQF0	NUC	C:ribosome	P:translation	GO:0003735	No Data	F:structural constituent of ribosome	lj_descr	[Master Protein] I3SQF0 I3SQF0_LOTJA Uncharacterized protein	Lotus japonicus PE=2 SV=1,100,0,Ribosomal_S19e,Ribosomal protein S19e; RIBOSOMAL_S19E,Ribosomal protein S19e, conserved site; Q67ZX8,CUFF.16357.1	Found	Found	Found	Found
1175	2	1	1	8	I3SSP7	CYT	No Data	P:defense response P:response to biotic stimulus	No Data	No Data	No Data	lj_descr	[Master Protein] I3SSP7 I3SSP7_LOTJA Uncharacterized protein	Lotus japonicus PE=2 SV=1,77.56,0,Bet v1-like,NULL; Bet_v_1,Bet v I domain; no description,START-like domain; BETALLERGEN,Bet v I type,CUFF.24615.1	Found	Found	Found	2 replicates
962	15	13	13	72	I3STQ8	NUC	C:ribosome	P:translation	GO:0003735	No Data	F:structural constituent of ribosome	lj_descr	[Master Protein] I3STQ8 I3STQ8_LOTJA Uncharacterized protein	Lotus japonicus PE=2 SV=1,100,0,Ribosomal_L23,Ribosomal protein L25/L23; Ribosomal_L23eN,Ribosomal protein L23/L25, N-terminal; L23_,CUFF.30185.1	Found	Found	Found	Found
2904	4	2	11	100	I3SUQ0	CYT	C:ribosome	P:translation	GO:0003735	No Data	F:structural constituent of ribosome	lj_descr	[Master Protein] I3SUQ0 I3SUQ0_LOTJA Uncharacterized protein	Lotus japonicus PE=2 SV=1,98,0,RIBOSOMAL_S11,Ribosomal S11, conserved site; 40S RIBOSOMAL PROTEIN S14,NULL; 40S RIBOSOMAL PROTEIN S,CUFF.46802.1	Found	Found	2 replicates	Found
1677	6	4	7	53	I3SWG3	END	C:endoplasmic reticulum	P:cell redox homeostasis	GO:0016853	No Data	F:isomerase activity	lj_descr	[Master Protein] I3SWG3 I3SWG3_LOTJA Uncharacterized protein	Lotus japonicus PE=2 SV=1,99.44,0,pdi_dom: protein disulfide-isomerase domain,Disulphide isomerase; no description,Thioredoxin-like fo,CUFF.55612.1	Found	Found	Found	Found
549	8	3	5	28	I3SZE8	CYT	C:ribosome	P:translation	GO:0003735	No Data	F:structural constituent of ribosome	lj_descr	[Master Protein] I3SZE8 I3SZE8_LOTJA Uncharacterized protein	Lotus japonicus PE=2 SV=1,100,0,60S RIBOSOMAL PROTEIN L32,NULL; 60S RIBOSOMAL PROTEIN L32 AND DNA-DIRECTED RNA POLYMERASE II, SUBUNI,CUFF.59469.1	2 replicates	Found	Found	Found
885	5	1	1	6	I3SZY3	NUC	No Data	P:RNA metabolic process	GO:0003723 GO:0043565 GO:0003697	27.4	F:RNA binding F:sequence-specific DNA binding F:single-stranded DNA binding	lj_descr	[Master Protein] I3SZY3 I3SZY3_LOTJA Uncharacterized protein	Lotus japonicus PE=2 SV=1,97.94,0,coiled-coil,NULL; TRANSLIN,NULL; TRANSLIN AND TRANSLIN ASSOCIATED PROTEIN X,Translin; no description,CUFF.32783.1	2 replicates	Found	Found	Found
284	1	1	1	4	I3T0F9	END	No Data	P:protein repair P:response to oxidative stress	GO:0033743	No Data	F:peptide-methionine (R)-S-oxide reductase activity	lj_descr	[Master Protein] I3T0F9 I3T0F9_LOTJA Uncharacterized protein	Lotus japonicus PE=2 SV=1,98.98,0,SelR,Peptide methionine sulphoxide reductase MrsB; no description,Peptide methionine sulphoxide redu,CUFF.47067.1	2 replicates	Found	Found	Found
233	1	1	1	6	I3T581	MIT	C:cell	P:cell redox homeostasis	GO:0009055 GO:0015035	1.1.5 26.10 21.4	F:electron transfer activity F:protein disulfide oxidoreductase activity	lj_descr	[Master Protein] I3T581 I3T581_LOTJA Uncharacterized protein	Lotus japonicus PE=2 SV=1,100,0,Glutaredoxin,Glutaredoxin; TIGR00365: monothiol glutaredoxin, Grx4 family,Monothiol glutaredoxin-rel,CUFF.40281.1	2 replicates	Not found	Found	Found
718	1	1	1	1	A0A072TJ92	PLA	C:nucleus	P:intracellular protein transport	GO:0008536	No Data	F:Ran GTPase binding		[Master Protein] Importin 9	Medicago truncatula GN=MTR_0010s0220 PE=4 SV=1	2 replicates	2 replicates	2 replicates	2 replicates
492	1	2	8	20	G7LIN4	PLA	C:cell wall C:cytosol	P:positive regulation of primary miRNA processing P:protein import into nucleus, translocation	GO:0008536	No Data	F:Ran GTPase binding		[Master Protein] Importin beta-3, putative	Medicago truncatula GN=MTR_8g085950 PE=4 SV=1	2 replicates	2 replicates	Found	Found
2691	6	1	11	51	V7CAN7	CYT	C:cytoplasm C:nucleus	P:protein import into nucleus	GO:0061608 GO:0008565	No Data	F:nuclear import signal receptor activity F:protein transporter activity		[Master Protein] Importin subunit alpha	Phaseolus vulgaris GN=PHAVU_003G110500g PE=3 SV=1	2 replicates	2 replicates	Found	Found
1761	4	7	7	20	G7KZG9	MIT	C:cytoplasm	P:GMP biosynthetic process	GO:0003938 GO:0046872 GO:0000166	23.1.2.30 15 15.2 15.3 23	F:IMP dehydrogenase activity F:metal ion binding F:nucleotide binding		[Master Protein] Inosine-5'-monophosphate dehydrogenase	Medicago truncatula GN=MTR_7g085560 PE=3 SV=2	Found	Found	Found	Found
1518	1	3	6	26	A4PIT0	PLA	No Data	P:carbohydrate metabolic process	GO:0004553	10.6.1 10.6.2 26.3 26.4	F:hydrolase activity, hydrolyzing O-glycosyl compounds		[Master Protein] Isoamylase-type starch-debranching enzyme 3	Phaseolus vulgaris GN=PvISA3 PE=2 SV=1	Found	Found	Found	Found
377	2	4	12	23	G7JQP6	PLA	C:cytoplasm	P:isoleucyl-tRNA aminoacylation	GO:0002161 GO:0005524 GO:0004822 GO:0000049	23.3 29.1.5	F:aminoacyl-tRNA editing activity F:ATP binding F:isoleucine-tRNA ligase activity F:tRNA binding		[Master Protein] Isoleucine-tRNA ligase	Medicago truncatula GN=MTR_4g076850 PE=3 SV=2	2 replicates	Found	Found	Found
2905	1	1	2	21	J3LN28	NUC	No Data	No Data	No Data	No Data	No Data	lj_descr	[Master Protein] J3LN28 J3LN28_ORYBR Uncharacterized protein	Oryza brachyantha GN=OB03G2,51.55,6e-19,Heme oxygenase-like,Haem oxygenase-like, multi-helical; TENA_THI-4,Thiaminase-2/PQQ biosynthesis pro,CUFF.50677.1	2 replicates	Not found	Found	Found
1211	3	1	1	1	J3SCX5	NUC	C:prefoldin complex	P:protein folding	GO:0051082	No Data	F:unfolded protein binding	lj_descr	[Master Protein] J3SCX5 J3SCX5_CROAD Prefoldin subunit 5-like	Crotalus adamanteus PE=2 SV=1,34.75,2e-19,SUBFAMILY NOT NAMED,NULL; PREFOLDIN SUBUNIT 5,NULL; coiled-coil,NULL; seg,NULL; Prefoldin,Prefoldin ,CUFF.57102.1	2 replicates	Found	Found	2 replicates
560	3	1	1	3	K4C730	NUC	C:exocyst	P:exocytosis	No Data	No Data	No Data	lj_descr	[Master Protein] K4C730 K4C730_SOLLC Uncharacterized protein	Solanum lycopersicum GN=Sol,75.08,0,EXOCYST COMPLEX PROTEIN EXO70,NULL; EXOCYST COMPLEX PROTEIN EXO70,Exo70 exocyst complex subunit; Exo,CUFF.44256.1	2 replicates	2 replicates	2 replicates	Found
2078	5	2	2	34	G7KKP1	NUC	No Data	No Data	GO:0004866	No Data	F:endopeptidase inhibitor activity		[Master Protein] Kunitz type trypsin inhibitor / miraculin	Medicago truncatula GN=MTR_6g078070 PE=2 SV=1	Found	Found	Found	Found
1358	3	4	6	103	G7IDP3	PLA	No Data	No Data	No Data	No Data	No Data		[Master Protein] Late embryogenesis abundant D-like protein	Medicago truncatula GN=MTR_1g072090 PE=4 SV=1	Found	Found	Found	Found
2630	1	3	3	14	G7ISC0	NUC	No Data	No Data	No Data	No Data	No Data		[Master Protein] Late embryogenesis abundant domain protein, putative	Medicago truncatula GN=MTR_2g014040 PE=4 SV=1	Found	Found	Found	Found
438	3	7	7	86	A0A072TMR3	NUC	No Data	P:response to desiccation	No Data	No Data	No Data		[Master Protein] Late embryogenesis abundant protein	Medicago truncatula GN=MTR_8g028480 PE=4 SV=1	Found	Found	Found	Found
19	1	5	5	21	G7I9D0	NUC	No Data	No Data	No Data	No Data	No Data		[Master Protein] Late embryogenesis abundant protein, putative	Medicago truncatula GN=MTR_1g061730 PE=4 SV=1	Found	Found	Found	Found
949	2	5	5	56	A0A072U3K0	NUC	No Data	No Data	GO:0045735	33.1	F:nutrient reservoir activity		[Master Protein] Legumin A2	Medicago truncatula GN=MTR_7g097000 PE=3 SV=1	Found	Found	Found	Found
1607	2	8	9	213	G7IEG7	NUC	No Data	No Data	GO:0045735	33.1	F:nutrient reservoir activity		[Master Protein] Legumin storage protein	Medicago truncatula GN=MTR_1g072600 PE=3 SV=1	Found	Found	Found	Found
361	1	1	3	61	B5U8K1	NUC	No Data	No Data	GO:0045735	33.1	F:nutrient reservoir activity		[Master Protein] Legumin storage protein 2	Lotus japonicus GN=llp2 PE=3 SV=1	Found	Found	Found	Found
2829	2	6	6	39	A2Q4V2	PLA	No Data	No Data	No Data	No Data	No Data		[Master Protein] Leucine-rich repeat, plant specific	Medicago truncatula GN=MTR_7g092740 PE=4 SV=1	Found	Found	Found	Found
2605	2	1	1	8	Q2HTF4	NUC	C:spliceosomal complex	P:spliceosomal snRNP assembly	No Data	No Data	No Data		[Master Protein] Like-Sm ribonucleoprotein-related, core	Medicago truncatula GN=MTR_7g104930 PE=4 SV=1	Found	Found	2 replicates	2 replicates
985	5	3	3	15	A0A072VL85	NUC	C:nucleosome C:nucleus	P:nucleosome assembly	GO:0003677	28.1	F:DNA binding		[Master Protein] Linker histone H1 and h5 family protein	Medicago truncatula GN=MTR_1g070435 PE=3 SV=1	Found	Found	Found	Found
1891	4	5	5	22	G7IUE0	PLA	No Data	No Data	GO:0016301	20.1.4	F:kinase activity		[Master Protein] LRR receptor-like kinase family protein	Medicago truncatula GN=MTR_2g098250 PE=4 SV=1	2 replicates	Found	Found	Found
219	2	2	2	10	G7JZY6	NUC	No Data	P:metabolic process	GO:0016787	No Data	F:hydrolase activity		[Master Protein] M20 peptidase acetylornithine deacetylase	Medicago truncatula GN=MTR_5g014410 PE=4 SV=1	2 replicates	Found	Found	Found
466	8	3	11	101	A0A072VMC4	CYT	No Data	P:carbohydrate metabolic process P:malate metabolic process P:tricarboxylic acid cycle	GO:0030060	No Data	F:L-malate dehydrogenase activity		[Master Protein] Malate dehydrogenase	Medicago truncatula GN=MTR_1g076130 PE=3 SV=1	2 replicates	Found	Found	Found
3257	9	1	1	3	G7IU31	PLA	No Data	No Data	GO:0005524 GO:0004672	23.3 29.4.1	F:ATP binding F:protein kinase activity		[Master Protein] MAP kinase kinase kinase-like protein	Medicago truncatula GN=MTR_2g092980 PE=4 SV=2	2 replicates	Not found	2 replicates	2 replicates
61	4	1	1	4	G7K583	NUC	No Data	No Data	No Data	No Data	No Data		[Master Protein] Maternal effect embryo arrest protein	Medicago truncatula GN=MTR_5g016450 PE=4 SV=2	2 replicates	Found	2 replicates	2 replicates
2974	3	3	3	9	G7J7I4	CYT	C:cytoplasm	No Data	GO:0003723	27.4	F:RNA binding		[Master Protein] MCT-like PUA RNA-binding-domain protein	Medicago truncatula GN=MTR_3g091920 PE=4 SV=1	2 replicates	Found	Found	Found
2728	10	9	9	37	A0A072U8T6	NUC	No Data	P:rRNA processing	GO:0008168 GO:0003723	27.4	F:methyltransferase activity F:RNA binding		[Master Protein] Mediator of RNA polymerase II transcription subunit 36a	Medicago truncatula GN=MTR_6g047580 PE=3 SV=1	Found	Found	Found	Found
1367	1	2	2	13	A0A072V335	NUC	No Data	No Data	No Data	No Data	No Data		[Master Protein] MFP1 attachment factor-like protein	Medicago truncatula GN=MTR_3g102500 PE=4 SV=1	Found	Found	Found	2 replicates
1445	3	3	3	5	G7J2W4	NUC	C:integral component of membrane	No Data	No Data	No Data	No Data		[Master Protein] Myosin heavy chain-like protein	Medicago truncatula GN=MTR_3g109330 PE=2 SV=1	2 replicates	Found	Found	Found
1333	2	1	1	1	A2Q3I9	NUC	C:nucleus	P:regulation of transcription, DNA-templated P:transcription, DNA-templated	GO:0003677	28.1	F:DNA binding		[Master Protein] NAC transcription factor-like protein	Medicago truncatula GN=MTR_2g062730 PE=4 SV=1	2 replicates	Found	Found	Found
2154	2	7	7	34	G7I708	CYT	C:cytoplasm	P:arginine biosynthetic process	GO:0003942 GO:0051287 GO:0046983	No Data	F:N-acetyl-gamma-glutamyl-phosphate reductase activity F:NAD binding F:protein dimerization activity		[Master Protein] N-acetyl-gamma-glutamyl-phosphate reductase	Medicago truncatula GN=MTR_1g012540 PE=3 SV=1	Found	Found	Found	Found
3175	3	1	1	1	G7JZJ2	NUC	No Data	No Data	GO:0016491	21.99	F:oxidoreductase activity		[Master Protein] NAD(P)H dehydrogenase B2	Medicago truncatula GN=MTR_5g071250 PE=4 SV=2	2 replicates	Not found	2 replicates	1 replicate
2568	2	2	2	9	G7L9H2	MIT	No Data	P:tricarboxylic acid cycle	GO:0004449	8.1.4 8.2.4	F:isocitrate dehydrogenase (NAD+) activity		[Master Protein] NAD-dependent isocitrate dehydrogenase	Medicago truncatula GN=MTR_8g074030 PE=4 SV=1	2 replicates	Not found	Found	Found
2271	4	4	4	9	G9JLS2	MIT	C:mitochondrion	No Data	GO:0051287 GO:0016651 GO:0048038	No Data	F:NAD binding F:oxidoreductase activity, acting on NAD(P)H F:quinone binding		[Master Protein] NADH dehydrogenase subunit 7	Lotus japonicus GN=nad7 PE=3 SV=1	2 replicates	Not found	Found	Found
2954	2	7	9	25	G7J8R4	NUC	C:membrane	P:ATP synthesis coupled electron transport	GO:0009055 GO:0051536 GO:0008137	1.1.5 26.10	F:electron transfer activity F:iron-sulfur cluster binding F:NADH dehydrogenase (ubiquinone) activity		[Master Protein] NADH-ubiquinone oxidoreductase 75 kDa subunit	Medicago truncatula GN=MTR_3g065130 PE=3 SV=1	Found	Found	Found	Found
1819	1	1	1	2	V7AVR7	END	C:endoplasmic reticulum membrane C:integral component of membrane	No Data	GO:0050660 GO:0010181 GO:0050661 GO:0003958	No Data	F:flavin adenine dinucleotide binding F:FMN binding F:NADP binding F:NADPH-hemoprotein reductase activity		[Master Protein] NADPH--cytochrome P450 reductase	Phaseolus vulgaris GN=PHAVU_009G036200g PE=3 SV=1	2 replicates	2 replicates	Found	Not found
3048	6	4	5	13	B7FJ07	NUC	No Data	No Data	GO:0016491	21.99	F:oxidoreductase activity		[Master Protein] NADPH-dependent quinone oxidoreductase	Medicago truncatula GN=MTR_2g012420 PE=2 SV=1	Found	Found	Found	Found
2232	7	6	6	67	I3SMY5	NUC	No Data	P:regulation of transcription, DNA-templated P:transcription, DNA-templated	No Data	No Data	No Data		[Master Protein] Nascent polypeptide-associated complex subunit beta	Lotus japonicus PE=2 SV=1	Found	Found	Found	Found
186	1	1	1	24	G7JSC7	NUC/CYT	No Data	No Data	GO:0043531	No Data	F:ADP binding		[Master Protein] NB-ARC domain disease resistance protein	Medicago truncatula GN=MTR_4g020730 PE=4 SV=1	Found	Found	Found	Found
2503	1	2	4	10	G7I3Z0	PLA	No Data	P:metabolic process	GO:0004848	No Data	F:ureidoglycolate hydrolase activity		[Master Protein] N-carbamyl-L-amino acid amidohydrolase	Medicago truncatula GN=MTR_1g075320 PE=4 SV=2	2 replicates	Found	Found	Found
1162	1	1	1	7	G7JJJ6	CYT	No Data	P:lipid transport	GO:0008289	No Data	F:lipid binding		[Master Protein] Non-specific lipid-transfer protein	Medicago truncatula GN=MTR_4g029350 PE=3 SV=1	Found	Found	2 replicates	2 replicates
2209	2	1	1	6	U5U098	NUC	No Data	No Data	No Data	No Data	No Data		[Master Protein] Nuclear migration protein nudC	Phaseolus vulgaris PE=2 SV=1	Found	2 replicates	Found	Found
91	1	1	1	2	G7I4A8	NUC	No Data	No Data	No Data	No Data	No Data		[Master Protein] Nuclear movement family protein	Medicago truncatula GN=MTR_1g008200 PE=2 SV=2	2 replicates	Not found	Found	Found
2041	2	3	3	16	A0A072TM16	NUC	No Data	No Data	No Data	No Data	No Data		[Master Protein] Nuclear RNA-binding-like protein	Medicago truncatula GN=MTR_8g006960 PE=4 SV=1	Found	Found	Found	Found
732	10	5	5	30	B7FKB1	NUC	No Data	No Data	No Data	No Data	No Data		[Master Protein] Nucleic acid-binding, OB-fold-like protein	Medicago truncatula GN=MTR_8g064590 PE=2 SV=1	Found	Found	Found	Found
456	3	2	3	9	G7JNU5	PLA	C:integral component of membrane	No Data	GO:0022857	No Data	F:transmembrane transporter activity		[Master Protein] Nucleobase-ascorbate transporter-like protein	Medicago truncatula GN=MTR_4g106750 PE=4 SV=1	2 replicates	2 replicates	Found	Found
3235	2	1	1	1	G7J5V1	NUC	C:intracellular	P:cell redox homeostasis P:intracellular signal transduction	No Data	No Data	No Data		[Master Protein] Nucleoredoxin, putative	Medicago truncatula GN=MTR_3g114530 PE=4 SV=1	2 replicates	Not found	Found	2 replicates
1094	3	1	2	2	G7JNN9	MIT/CYT	No Data	P:cysteine biosynthetic process from serine	GO:0004124 GO:0016829	13.1.5.3.1	F:cysteine synthase activity F:lyase activity		[Master Protein] O-acetylserine (Thiol) lyase	Medicago truncatula GN=MTR_4g087520 PE=4 SV=2	2 replicates	Found	Found	Found
3267	2	1	1	5	G7J0R8	NUC	C:anchored component of plasma membrane	P:carbohydrate metabolic process	GO:0004553	10.6.1 10.6.2 26.3 26.4	F:hydrolase activity, hydrolyzing O-glycosyl compounds		[Master Protein] O-glycosyl hydrolase family 17 protein	Medicago truncatula GN=MTR_3g031770 PE=3 SV=1	2 replicates	Found	2 replicates	2 replicates
152	2	1	2	14	U5U060	MIT	C:chloroplast C:mitochondrial proton-transporting ATP synthase complex C:plasma membrane	P:ATP synthesis coupled proton transport	GO:0050897 GO:0046933 GO:0008270	9.9	F:cobalt ion binding F:proton-transporting ATP synthase activity, rotational mechanism F:zinc ion binding		[Master Protein] Oligomycin sensitivity conferring protein	Phaseolus vulgaris GN=PHAVU_005G021000g PE=2 SV=1	2 replicates	2 replicates	Found	Found
3021	1	1	1	3	G7JMT8	EXC	C:integral component of membrane	No Data	No Data	No Data	No Data		[Master Protein] Outer envelope pore protein	Medicago truncatula GN=MTR_4g121900 PE=4 SV=2	2 replicates	Found	Found	2 replicates
1248	4	4	4	19	A0A072UJH2	CYT	No Data	No Data	GO:0016491	21.99	F:oxidoreductase activity		[Master Protein] Oxidoreductase family, NAD-binding rossmann fold protein	Medicago truncatula GN=MTR_6g038640 PE=4 SV=1	2 replicates	2 replicates	Found	Found
790	3	5	5	18	Q2HTH4	MIT	No Data	No Data	No Data	No Data	No Data		[Master Protein] PAP fibrillin	Medicago truncatula GN=MTR_2g025050 PE=4 SV=1	Found	Found	Found	Found
2573	2	3	3	26	I3S7W3	CYT	No Data	P:defense response P:response to biotic stimulus	No Data	No Data	No Data		[Master Protein] Pathogenesis-related protein bet V I family protein	Medicago truncatula GN=MTR_4g120970 PE=2 SV=1	2 replicates	Found	Found	Found
1317	5	1	3	25	I3SY05	CYT	C:cell wall C:extracellular region	P:cell wall organization	GO:0016787	No Data	F:hydrolase activity		[Master Protein] Pectin acetylesterase	Lotus japonicus PE=2 SV=1	Found	Found	Found	Found
3251	8	5	10	39	G7K0L3	PLA	No Data	P:metabolic process	GO:0016747	16.8.1.21	F:transferase activity, transferring acyl groups other than amino-acyl groups		[Master Protein] Peroxisomal acetoacetyl-coenzyme A thiolase	Medicago truncatula GN=MTR_5g098310 PE=3 SV=1	Found	Found	Found	Found
2135	5	8	8	17	G7JT40	PLA	C:cytoplasm	P:phenylalanyl-tRNA aminoacylation	GO:0005524 GO:0000287 GO:0004826 GO:0000049	23.3 29.1.20	F:ATP binding F:magnesium ion binding F:phenylalanine-tRNA ligase activity F:tRNA binding		[Master Protein] Phenylalanyl-tRNA synthetase beta chain	Medicago truncatula GN=MTR_4g112680 PE=4 SV=2	2 replicates	Found	Found	Found
3212	5	3	3	9	V5NAQ9	CYT	No Data	No Data	No Data	No Data	No Data		[Master Protein] Phenylcoumaran benzylic ether reductase	Phaseolus vulgaris PE=2 SV=1	2 replicates	Not found	Found	Found
1685	7	6	6	32	A0A072TQN5	NUC	No Data	No Data	GO:0046872 GO:0004722	15 15.2 15.3	F:metal ion binding F:protein serine/threonine phosphatase activity		[Master Protein] Phosphatase 2C family protein	Medicago truncatula GN=MTR_8g463130 PE=3 SV=1	Found	Found	Found	Found
276	4	6	6	70	A0A072UGX9	NUC	No Data	No Data	No Data	No Data	No Data		[Master Protein] Phosphatidylethanolamine-binding protein	Medicago truncatula GN=MTR_4g017650 PE=4 SV=1	Found	Found	Found	Found
1255	6	2	2	12	G7KWQ5	GOL	C:integral component of membrane	No Data	GO:0003824 GO:0022857	No Data	F:catalytic activity F:transmembrane transporter activity		[Master Protein] Phosphoenolpyruvate phosphomutase	Medicago truncatula GN=MTR_7g006100 PE=4 SV=2	Found	Found	Found	2 replicates
964	4	5	7	18	G7I385	NUC	No Data	P:carbohydrate metabolic process	GO:0016868	No Data	F:intramolecular transferase activity, phosphotransferases		[Master Protein] Phosphoglucomutase/phosphomannomutase family protein	Medicago truncatula GN=MTR_1g094980 PE=4 SV=1	2 replicates	Not found	Found	Found
452	4	2	21	181	G7IT86	CYT	No Data	P:glycolytic process	GO:0005524 GO:0004618	23.3 1.3.3 4.10	F:ATP binding F:phosphoglycerate kinase activity		[Master Protein] Phosphoglycerate kinase	Medicago truncatula GN=MTR_2g066120 PE=3 SV=1	1 replicate	Found	Found	Found
2611	10	8	22	226	A0A072U338	CYT	C:phosphopyruvate hydratase complex	P:glycolytic process	GO:0000287 GO:0004634	4.12	F:magnesium ion binding F:phosphopyruvate hydratase activity		[Master Protein] Phosphopyruvate hydratase	Medicago truncatula GN=MTR_7g103620 PE=3 SV=1	Found	Found	Found	Found
2960	7	1	1	3	A0A072TX17	PLA	No Data	No Data	GO:0004857	2.2.1.3.30	F:enzyme inhibitor activity		[Master Protein] Plant invertase/pectin methylesterase inhibitor	Medicago truncatula GN=MTR_8g104765 PE=4 SV=1	2 replicates	Found	Found	Found
3190	4	1	1	2	G7L824	NUC	No Data	No Data	No Data	No Data	No Data		[Master Protein] Plant/F15D2-27 protein	Medicago truncatula GN=MTR_8g088190 PE=4 SV=1	Found	Found	Found	Found
642	1	2	2	23	G7KDJ4	PLA	No Data	No Data	No Data	No Data	No Data		[Master Protein] Plant/MUD21-2 protein	Medicago truncatula GN=MTR_5g020060 PE=4 SV=1	Found	Found	Found	Found
1458	1	3	3	18	A0A072U4P3	NUC	No Data	P:anaerobic respiration P:response to oxidative stress	No Data	No Data	No Data		[Master Protein] Plant/T22K18-16 protein, putative	Medicago truncatula GN=MTR_7g103520 PE=4 SV=1	2 replicates	Found	Found	Found
1426	4	11	11	29	B9V282	NUC	No Data	P:nitrogen compound metabolic process	GO:0005524 GO:0004088 GO:0046872	23.3 15 15.2 15.3	F:ATP binding F:carbamoyl-phosphate synthase (glutamine-hydrolyzing) activity F:metal ion binding		[Master Protein] Plastid carbamoylphosphate synthetase large subunit	Medicago truncatula GN=CPSl PE=2 SV=1	2 replicates	Found	Found	Found
1612	2	4	5	9	G7JEN5	NUC	No Data	P:metabolic process	GO:0004802	1.3.8 7.2.1	F:transketolase activity		[Master Protein] Plastid transketolase	Medicago truncatula GN=MTR_4g024630 PE=4 SV=1	2 replicates	Found	Found	Found
2949	39	6	13	49	A0A072TVF1	NUC	No Data	No Data	GO:0005524 GO:0016787	23.3	F:ATP binding F:hydrolase activity		[Master Protein] p-loop nucleoside triphosphate hydrolase superfamily protein	Medicago truncatula GN=MTR_8g099065 PE=4 SV=1	2 replicates	Found	Found	Found
2083	3	7	9	19	G7J6Y1	NUC	C:cytoplasm	No Data	GO:0003723	27.4	F:RNA binding		[Master Protein] Polyadenylate-binding protein	Medicago truncatula GN=MTR_3g102040 PE=3 SV=1	Found	Found	Found	Found
2947	2	2	3	9	G7JJ57	NUC	No Data	No Data	GO:0003723	27.4	F:RNA binding		[Master Protein] Polyadenylate-binding protein RBP47C	Medicago truncatula GN=MTR_4g131970 PE=4 SV=1	2 replicates	Found	Found	Found
1876	6	1	1	11	I3T217	CYT	No Data	P:defense response P:response to biotic stimulus	No Data	No Data	No Data		[Master Protein] Polyketide cyclase/dehydrase and lipid transporter	Medicago truncatula GN=MTR_8g045735 PE=2 SV=1	Found	Found	Found	Found
1639	1	1	2	12	G7K5W6	MIT	No Data	No Data	No Data	No Data	No Data		[Master Protein] PPR containing plant protein	Medicago truncatula GN=MTR_5g076010 PE=4 SV=2	2 replicates	Found	Found	Found
1832	2	1	1	6	A0A072UJW5	MIT	No Data	No Data	No Data	No Data	No Data		[Master Protein] PPR containing plant-like protein	Medicago truncatula GN=MTR_6g045263 PE=4 SV=1	Found	Not found	2 replicates	Not found
3211	13	1	2	35	Q1S053	NUC	C:nucleosome C:nucleus	No Data	GO:0003677 GO:0046982	28.1	F:DNA binding F:protein heterodimerization activity		[Master Protein] Probable histone H2A.3	Medicago truncatula PE=3 SV=1	Found	Found	Found	Found
980	3	8	15	55	A0A072TYG3	MIT	No Data	No Data	GO:0046872 GO:0004222	15 15.2 15.3	F:metal ion binding F:metalloendopeptidase activity		[Master Protein] Processing peptidase	Medicago truncatula GN=MTR_7g053330 PE=3 SV=1	2 replicates	Found	Found	Found
1131	13	2	2	12	T2DPD6	CSK	C:cytoskeleton	No Data	GO:0003779	No Data	F:actin binding		[Master Protein] Profilin	Phaseolus vulgaris GN=PHAVU_002G307700g PE=2 SV=1	Found	Found	Found	Found
507	11	3	7	32	G7JSU6	CSK	C:membrane	No Data	No Data	No Data	No Data		[Master Protein] Prohibitin complex protein	Medicago truncatula GN=MTR_4g078200 PE=4 SV=1	2 replicates	2 replicates	Found	Found
2076	2	5	8	37	A0A072V9Z9	NUC	No Data	No Data	No Data	No Data	No Data		[Master Protein] Proliferation-associated 2G4-like protein	Medicago truncatula GN=MTR_2g078290 PE=4 SV=1	2 replicates	Found	Found	Found
3119	9	3	10	46	I3SSX1	NUC	C:cytoplasm C:nucleus C:proteasome core complex, alpha-subunit complex	P:proteasome-mediated ubiquitin-dependent protein catabolic process	GO:0004298	No Data	F:threonine-type endopeptidase activity		[Master Protein] Proteasome subunit alpha type	Medicago truncatula GN=MTR_1g112250 PE=2 SV=1	2 replicates	Not found	Found	Found
2075	6	2	4	25	T2DLV6	PLA	C:proteasome core complex, beta-subunit complex	P:proteasome-mediated ubiquitin-dependent protein catabolic process	GO:0004298	No Data	F:threonine-type endopeptidase activity		[Master Protein] Proteasome subunit beta type-3-A isoform 1	Phaseolus vulgaris PE=2 SV=1	2 replicates	Not found	Found	Found
922	4	2	2	4	G7KCU1	MIT	C:membrane C:proteasome complex	P:proteasome assembly	GO:0032947	No Data	F:protein complex scaffold activity		[Master Protein] Proteasome-associated ECM29-like protein	Medicago truncatula GN=MTR_5g089000 PE=4 SV=2	2 replicates	2 replicates	Found	Found
164	1	4	4	4	G7I4Y0	NUC	C:cytosol C:P-body	P:cytoplasmic mRNA processing body assembly P:deadenylation-independent decapping of nuclear-transcribed mRNA P:negative regulation of translation P:positive regulation of cytoplasmic mRNA processing body assembly	GO:0003729 GO:0042803	No Data	F:mRNA binding F:protein homodimerization activity		[Master Protein] Protein decapping-like protein	Medicago truncatula GN=MTR_1g093860 PE=4 SV=1	Found	2 replicates	Found	2 replicates
1434	4	7	10	75	G7IDU4	END	C:endoplasmic reticulum	P:cell redox homeostasis	GO:0016853	No Data	F:isomerase activity		[Master Protein] Protein disulfide isomerase-like protein	Medicago truncatula GN=MTR_1g087520 PE=3 SV=2	Found	Found	Found	Found
1105	4	5	6	65	A0A072V0J2	END	C:endoplasmic reticulum	P:cell redox homeostasis	GO:0003756	No Data	F:protein disulfide isomerase activity		[Master Protein] Protein disulfide-isomerase	Medicago truncatula GN=MTR_3g088220 PE=3 SV=1	Found	Found	Found	Found
623	2	6	12	42	A0A072UUK4	NUC	No Data	No Data	No Data	No Data	No Data		[Master Protein] Protein transporter Sec31	Medicago truncatula GN=MTR_4g045577 PE=4 SV=1	2 replicates	Found	Found	Found
1613	8	10	10	34	G7LBX9	NUC	C:integral component of membrane	P:protein transport	No Data	No Data	No Data		[Master Protein] Protein transporter Sec61 subunit alpha-like protein	Medicago truncatula GN=MTR_8g058330 PE=3 SV=1	2 replicates	Found	Found	Found
894	8	5	5	13	G7IRB6	CYT	C:endoplasmic reticulum C:integral component of membrane C:plasma membrane	P:regulation of proton transport	No Data	No Data	No Data		[Master Protein] Proton pump interactor, putative	Medicago truncatula GN=MTR_2g085330 PE=4 SV=2	Found	Found	Found	Found
2318	20	8	8	44	B7FF81	NUC	No Data	No Data	No Data	No Data	No Data		[Master Protein] Putative uncharacterized protein OS=Medicago truncatula GN=MTR_1g058100 PE=2 SV=1		Found	Found	Found	Found
2277	8	2	4	39	B7FMJ8	CYT	C:ribosome	P:translation	GO:0003723 GO:0003735	27.4	F:RNA binding F:structural constituent of ribosome		[Master Protein] Putative uncharacterized protein OS=Medicago truncatula GN=MTR_1g098170 PE=2 SV=1		Found	Found	Found	Found
2354	4	4	4	24	B7FIZ6	CYT	C:cell	P:cell redox homeostasis P:glycerol ether metabolic process	GO:0015035	21.4	F:protein disulfide oxidoreductase activity		[Master Protein] Putative uncharacterized protein OS=Medicago truncatula GN=MTR_2g010750 PE=2 SV=1		2 replicates	Not found	Found	Found
1548	4	4	4	15	B7FGM0	MIT	C:cell	P:cell redox homeostasis	GO:0016491	21.99	F:oxidoreductase activity		[Master Protein] Putative uncharacterized protein OS=Medicago truncatula GN=MTR_2g022660 PE=2 SV=1		2 replicates	Found	Found	Found
402	1	2	2	25	A2Q3K2	NUC	No Data	No Data	No Data	No Data	No Data		[Master Protein] Putative uncharacterized protein OS=Medicago truncatula GN=MTR_2g062800 PE=4 SV=1		Found	Found	Found	Found
2922	2	6	8	35	B7FGM7	NUC	C:ribosome	No Data	No Data	No Data	No Data		[Master Protein] Putative uncharacterized protein OS=Medicago truncatula GN=MTR_2g086610 PE=2 SV=1		Found	Found	Found	Found
704	6	4	4	12	B7FKG0	PLA	C:nucleolus C:ribosome	P:ribosome biogenesis	GO:0003723	27.4	F:RNA binding		[Master Protein] Putative uncharacterized protein OS=Medicago truncatula GN=MTR_4g114330 PE=2 SV=1		2 replicates	2 replicates	Found	Found
2543	3	2	2	4	B7FN45	PLA	C:integral component of membrane C:plasma membrane	P:pollen development P:response to oxidative stress	No Data	No Data	No Data		[Master Protein] Putative uncharacterized protein OS=Medicago truncatula GN=MTR_7g072680 PE=2 SV=1		2 replicates	Not found	Found	Found
1151	52	4	8	61	B7FGN8	NUC	C:ribosome	P:translation	GO:0003735	No Data	F:structural constituent of ribosome		[Master Protein] Putative uncharacterized protein OS=Medicago truncatula GN=MTR_8g088060 PE=2 SV=1		Found	Found	Found	Found
2542	3	2	2	6	Q45FF2	CYT/PLA	C:cytosol C:endomembrane system C:plasma membrane	P:cellular amino acid metabolic process P:chlorophyll metabolic process P:hyperosmotic salinity response P:pyridoxal phosphate biosynthetic process P:response to lipid hydroperoxide P:response to non-ionic osmotic stress P:response to UV-B	GO:0003824 GO:0046982 GO:0042803	No Data	F:catalytic activity F:protein heterodimerization activity F:protein homodimerization activity		[Master Protein] Pyridoxal biosynthesis protein PDX1, putative	Medicago truncatula GN=MTR_2g017520 PE=2 SV=1	2 replicates	2 replicates	Found	Found
851	6	3	14	59	Q1SN32	CYT	No Data	No Data	GO:0016301 GO:0000287 GO:0030955 GO:0004743	20.1.4 4.13 11.1.30	F:kinase activity F:magnesium ion binding F:potassium ion binding F:pyruvate kinase activity		[Master Protein] Pyruvate kinase	Medicago truncatula GN=MTR_1g061630 PE=3 SV=1	2 replicates	Found	Found	Found
532	1	1	1	24	Q06431	NUC	No Data	No Data	No Data	No Data	No Data	lj_descr	[Master Protein] Q06431 Q06431_BETPN BP8 protein	Betula pendula GN=BP8 PE=4 SV=1,44.07,4e-18,seg,NULL; LEA_4,Late embryogenesis abundant protein, LEA-3; coiled-coil,NULL; LATE EMBRYOGENESIS ABU,CUFF.17593.2	2 replicates	Not found	Found	Found
1303	2	2	2	3	Q2MJ14	END	No Data	No Data	GO:0020037 GO:0005506 GO:0004497 GO:0016705	No Data	F:heme binding F:iron ion binding F:monooxygenase activity F:oxidoreductase activity, acting on paired donors, with incorporation or reduction of molecular oxygen	lj_descr	[Master Protein] Q2MJ14 Q2MJ14_MEDTR Cytochrome P450 monooxygenase CYP83E8	Medicago truncatula GN=CYP83E8 PE=2 ,73.77,0,p450,Cytochrome P450; CYTOCHROME_P450,Cytochrome P450, conserved site; SUBFAMILY NOT NAMED,NULL; FAM,CUFF.42697.2	2 replicates	Not found	2 replicates	Not found
1252	3	3	3	8	Q2PES4	NUC	No Data	No Data	No Data	No Data	No Data	lj_descr	[Master Protein] Q2PES4 Q2PES4_TRIPR Putative fasciclin-like arabinogalactan protein FLA2 O,86.2,0,seg,NULL; Four repeated domains in the Fasciclin I fam,FAS1 domain; FAS1 domain,FAS1 domain; SUBFAMI,CUFF.40118.1		Found	Found	Found	Found
2709	4	10	10	48	Q38M52	CYT	C:cytoplasm C:nucleus C:proteasome core complex, alpha-subunit complex	P:ubiquitin-dependent protein catabolic process	GO:0004298	No Data	F:threonine-type endopeptidase activity	lj_descr	[Master Protein] Q38M52 Q38M52_SOLTU Proteasome subunit alpha type	Solanum tuberosum PE=2 SV=1,90.74,2e-19,N-terminal nucleophile aminohydrolases (Ntn hydrolases),NULL; PROTEASOME_A_2,Proteasome A-type subun,CUFF.34577.1	Found	Found	Found	Found
924	11	3	20	193	Q3LUM5	CYT	C:cytoplasm	P:seed trichome elongation P:seed trichome initiation	GO:0005525 GO:0003924 GO:0003746	30.5 29.2.4	F:GTP binding F:GTPase activity F:translation elongation factor activity	lj_descr	[Master Protein] Q3LUM5 Q3LUM5_GOSHI Elongation factor 1-alpha	Gossypium hirsutum GN=EF1A2 PE=2 SV=1,97.32,0,EFACTOR_GTP,Elongation factor, GTP-binding domain; EF-1_alpha: translation elongation factor EF-1, s,CUFF.31108.1	Found	Found	Found	Found
3064	1	2	2	25	Q584J4	NUC	No Data	No Data	No Data	No Data	No Data	lj_descr	[Master Protein] Q584J4 Q584J4_TRYB2 Putative uncharacterized protein	Trypanosoma brucei,42.6,0.00004,Cupin_1,Cupin 1; Cupin,Cupin 1; coiled-coil,NULL; seg,NULL; RmlC-like cupins,RmlC-like cupin domain;,CUFF.37820.1	Found	Found	Found	Found
2533	6	3	3	6	Q5W796	PLA	No Data	No Data	GO:0005525	No Data	F:GTP binding	lj_descr	[Master Protein] Q5W796 Q5W796_ORYSJ Os05g0357600 protein	Oryza sativa subsp. japonica GN=OJ1045_C06.7 PE=2 SV=,92.23,0,P-loop containing nucleoside triphosphate hydrolases,NULL; TGS-like,TGS-like; GTP1_OBG,GTP1/OBG, con,CUFF.44325.1	2 replicates	Not found	Found	Found
1071	4	5	5	12	Q66KP7	CYT	C:ribosome	P:translation	GO:0003735	No Data	F:structural constituent of ribosome	lj_descr	[Master Protein] Q66KP7 Q66KP7_XENLA MGC85550 protein	Xenopus laevis GN=rps28p9 PE=4 SV=1,77.05,2e-19,no description,Nucleic acid-binding, OB-fold; seg,NULL; RIBOSOMAL_S28E,Ribosomal protein S28e; 40S R,93501_g.1	2 replicates	Found	Found	Found
1314	1	1	1	2	Q7X9F5	EXC	No Data	P:carbohydrate metabolic process P:cell wall macromolecule catabolic process P:chitin catabolic process	GO:0008061 GO:0004568	No Data	F:chitin binding F:chitinase activity	lj_descr	[Master Protein] Q7X9F5 Q7X9F5_9FABA Class Ia chitinase	Galega orientalis PE=2 SV=1,73.63,0,seg,NULL; Chitin binding domain,Chitin-binding, type 1; Glyco_hydro_19,Glycoside hydrolase, family 1,CUFF.30466.1	2 replicates	2 replicates	Found	Found
1878	5	3	3	13	Q7XY18	MIT	C:ribosome	P:translation	GO:0003735	No Data	F:structural constituent of ribosome	lj_descr	[Master Protein] Q7XY18 Q7XY18_WHEAT Ribosomal protein S7 (Fragment)	Triticum aestivum PE=2 SV=1,79.63,5e-19,Ribosomal_S7e,Ribosomal protein S7e; SUBFAMILY NOT NAMED,NULL; 40S RIBOSOMAL PROTEIN S7,Ribosomal pr,NODE_37657_length_818_cov_275.864288.path1.1	2 replicates	Found	Found	Found
2294	21	2	28	232	Q9M4E8	END	No Data	No Data	GO:0005524	23.3	F:ATP binding	lj_descr	[Master Protein] Q9M4E8 Q9M4E8_CUCSA Heat shock protein 70	Cucumis sativus PE=2 SV=1,92.99,0,HSP70_1,Heat shock protein 70, conserved site; HSP70_2,Heat shock protein 70, conserved site; HSP70_,CUFF.52145.1	Found	Found	Found	Found
568	3	4	7	27	Q9ZTV0	NUC	No Data	No Data	GO:0016787 GO:0004488	No Data	F:hydrolase activity F:methylenetetrahydrofolate dehydrogenase (NADP+) activity	lj_descr	[Master Protein] Q9ZTV0 Q9ZTV0_PEA 5,10-methylenetetrahydrofolate dehydrogenase-5,10-methenyltetrahydrofolate cycl,93.88,0,NAD(P)-binding Rossmann-fold domains,NULL; Aminoacid dehydrogenase-like, N-terminal domain,NULL; THF,CUFF.33554.1		2 replicates	Found	Found	Found
222	2	2	4	26	G7JRF5	CYT	No Data	No Data	GO:0016491	21.99	F:oxidoreductase activity		[Master Protein] Quinone-oxidoreductase-like protein	Medicago truncatula GN=MTR_4g036260 PE=4 SV=2	Found	Found	Found	Found
64	13	4	7	42	Q40201	PLA	No Data	No Data	GO:0005525 GO:0003924	30.5	F:GTP binding F:GTPase activity		[Master Protein] RAB1A	Lotus japonicus GN=rab1A PE=2 SV=1	2 replicates	2 replicates	Found	Found
2658	1	1	1	2	G7JFC5	MIT	No Data	No Data	No Data	No Data	No Data		[Master Protein] Rap1-interacting factor 1 amino-terminal protein	Medicago truncatula GN=MTR_4g115340 PE=4 SV=1	Found	Found	Found	2 replicates
2621	5	4	4	6	G7KXF8	NUC	No Data	No Data	GO:0003729	No Data	F:mRNA binding		[Master Protein] Ras GTPase-activating binding-like protein	Medicago truncatula GN=MTR_7g098440 PE=4 SV=1	1 replicate	2 replicates	Found	Found
3026	10	5	9	52	G7IF49	NUC	C:ribosome	P:translation	GO:0003735	No Data	F:structural constituent of ribosome		[Master Protein] Ribosomal L22e family protein	Medicago truncatula GN=MTR_1g088450 PE=2 SV=1	Found	Found	Found	Found
945	15	4	6	29	G7ITT4	NUC	C:large ribosomal subunit	P:translation	GO:0003723 GO:0003735	27.4	F:RNA binding F:structural constituent of ribosome		[Master Protein] Ribosomal protein	Medicago truncatula GN=MTR_2g086500 PE=2 SV=1	2 replicates	Found	Found	Found
1753	11	2	2	20	A0A072TK88	PLA	C:ribosome	P:translation	GO:0003735	No Data	F:structural constituent of ribosome		[Master Protein] Ribosomal protein L7Ae/L30e/S12e/Gadd45 family protein	Medicago truncatula GN=MTR_0024s0220 PE=3 SV=1	Found	Found	Found	Found
321	3	3	12	100	G7IPY3	CYT	C:ribosome	P:translation	GO:0003735	No Data	F:structural constituent of ribosome		[Master Protein] Ribosomal protein S11	Medicago truncatula GN=MTR_2g019670 PE=2 SV=2	2 replicates	Found	Found	Found
2359	18	3	3	9	A0A072TWG1	MIT	C:chloroplast	P:carbon fixation P:photorespiration P:photosynthesis	GO:0004497 GO:0016984	1.3.1 1.3.2	F:monooxygenase activity F:ribulose-bisphosphate carboxylase activity		[Master Protein] Ribulose bisphosphate carboxylase small chain	Medicago truncatula GN=MTR_7g007120 PE=3 SV=1	2 replicates	Found	Found	Found
3217	2	1	1	4	V7CUE9	CYT	No Data	P:carbohydrate metabolic process P:pentose-phosphate shunt	GO:0046872 GO:0004750	15 15.2 15.3 1.3.11 7.2.3	F:metal ion binding F:ribulose-phosphate 3-epimerase activity		[Master Protein] Ribulose-phosphate 3-epimerase	Phaseolus vulgaris GN=PHAVU_001G095400g PE=3 SV=1	2 replicates	2 replicates	Found	Found
2887	5	3	3	11	G7KZD5	NUC	C:cytoplasm C:nucleus	P:defense response to bacterium P:stomatal closure	GO:0030246	No Data	F:carbohydrate binding		[Master Protein] Ricin-type beta-trefoil lectin domain protein	Medicago truncatula GN=MTR_7g085240 PE=4 SV=2	2 replicates	Found	Found	Found
1011	4	2	2	2	A0A072UK32	NUC	No Data	No Data	GO:0003723	27.4	F:RNA binding		[Master Protein] RNA and export factor-binding protein	Medicago truncatula GN=MTR_4g063557 PE=4 SV=1	2 replicates	Found	Found	2 replicates
860	1	1	1	5	G7I282	NUC	C:chloroplast	P:cellular response to light stimulus P:DNA-templated transcription, initiation	GO:0003700 GO:0003899 GO:0016987	17.7.1 20.1.5	F:DNA binding transcription factor activity F:DNA-directed 5'-3' RNA polymerase activity F:sigma factor activity		[Master Protein] RNA polymerase sigma factor	Medicago truncatula GN=MTR_1g007370 PE=4 SV=1	Found	Found	2 replicates	2 replicates
497	1	1	1	7	A0A072VKG7	PLA	No Data	No Data	GO:0003723	27.4	F:RNA binding		[Master Protein] RNA-binding (RRM/RBD/RNP motif) family protein, putative	Medicago truncatula GN=MTR_1g066970 PE=4 SV=1	Found	Found	Found	2 replicates
1476	4	7	9	48	G7IBA6	NUC	No Data	No Data	GO:0003723	27.4	F:RNA binding		[Master Protein] RNA-binding KH domain protein	Medicago truncatula GN=MTR_1g016760 PE=4 SV=2	Found	Found	Found	Found
1748	1	1	6	28	T2DNV7	MIT	C:cytoplasm	P:protein refolding	GO:0005524	23.3	F:ATP binding		[Master Protein] RuBisCO large subunit-binding protein subunit alpha	Phaseolus vulgaris PE=2 SV=1	Found	Found	Found	2 replicates
1018	5	1	1	1	G7J7J7	CYT	C:Ino80 complex C:NuA4 histone acetyltransferase complex C:R2TP complex	P:regulation of transcription, DNA-templated P:transcription, DNA-templated	GO:0005524 GO:0043141	23.3	F:ATP binding F:ATP-dependent 5'-3' DNA helicase activity		[Master Protein] RuvB-like helicase	Medicago truncatula GN=MTR_3g104080 PE=3 SV=1	2 replicates	Not found	Found	2 replicates
2288	7	4	5	50	G7KYI4	CYT	No Data	P:ethanol oxidation	GO:0051903 GO:0008270	No Data	F:S-(hydroxymethyl)glutathione dehydrogenase activity F:zinc ion binding		[Master Protein] S-(hydroxymethyl)glutathione dehydrogenase	Medicago truncatula GN=MTR_7g099040 PE=3 SV=1	Found	Found	Found	Found
204	2	5	5	94	G7ILJ6	CYT	No Data	No Data	No Data	No Data	No Data		[Master Protein] Secreted protein	Medicago truncatula GN=MTR_2g017440 PE=4 SV=1	2 replicates	2 replicates	Found	Found
2882	1	1	1	7	A0A072VM90	NUC	No Data	No Data	No Data	No Data	No Data		[Master Protein] Seed biotin containing protein SBP65, putative	Medicago truncatula GN=MTR_2g091170 PE=4 SV=1	Found	Not found	Found	Found
829	11	43	60	742	P14856	CYT	C:cytoplasm	P:oxylipin biosynthetic process	GO:0046872 GO:0016702	15 15.2 15.3	F:metal ion binding F:oxidoreductase activity, acting on single donors with incorporation of molecular oxygen, incorporation of two atoms of oxygen		[Master Protein] Seed linoleate 9S-lipoxygenase-2	Pisum sativum OX=3888 GN=LOX1.2 PE=2 SV=1	Found	Found	Found	Found
840	9	48	73	985	P09918	CYT	C:cytoplasm	P:oxylipin biosynthetic process	GO:0046872 GO:0016702	15 15.2 15.3	F:metal ion binding F:oxidoreductase activity, acting on single donors with incorporation of molecular oxygen, incorporation of two atoms of oxygen		[Master Protein] Seed linoleate 9S-lipoxygenase-3	Pisum sativum OX=3888 GN=LOX1.3 PE=2 SV=1	Found	Found	Found	Found
871	5	4	4	56	G7ITI2	NUC	No Data	No Data	No Data	No Data	No Data		[Master Protein] Seed maturation protein	Medicago truncatula GN=MTR_2g076230 PE=4 SV=1	Found	Found	Found	Found
157	1	1	1	15	A0A072U9M9	PLA	No Data	P:response to abscisic acid P:response to stress	No Data	No Data	No Data		[Master Protein] Seed maturation protein PM39, putative	Medicago truncatula GN=MTR_6g045273 PE=4 SV=1	Found	Found	Found	Found
809	8	4	4	12	A0A072V0B0	PLA	No Data	No Data	GO:0008430	No Data	F:selenium binding		[Master Protein] Selenium-binding-like protein	Medicago truncatula GN=MTR_3g084410 PE=4 SV=1	2 replicates	2 replicates	Found	Found
36	7	5	12	35	G7JAR7	MIT	No Data	P:glycine biosynthetic process from serine P:tetrahydrofolate interconversion	GO:0004372 GO:0008168 GO:0030170	1.2.5 25.1	F:glycine hydroxymethyltransferase activity F:methyltransferase activity F:pyridoxal phosphate binding		[Master Protein] Serine hydroxymethyltransferase	Medicago truncatula GN=MTR_3g084310 PE=3 SV=1	2 replicates	Not found	Found	Found
3069	2	1	1	5	A0A072VLU9	NUC	C:signal recognition particle, endoplasmic reticulum targeting	P:negative regulation of translational elongation P:SRP-dependent cotranslational protein targeting to membrane	GO:0008312	No Data	F:7S RNA binding		[Master Protein] Signal recognition particle 9 kDa protein	Medicago truncatula GN=MTR_1g070460 PE=3 SV=1	2 replicates	Not found	Found	Found
1436	5	5	5	11	G7LIT8	NUC	C:signal recognition particle, endoplasmic reticulum targeting	P:SRP-dependent cotranslational protein targeting to membrane	GO:0008312 GO:0030942 GO:0005047	No Data	F:7S RNA binding F:endoplasmic reticulum signal peptide binding F:signal recognition particle binding		[Master Protein] Signal recognition particle subunit SRP68	Medicago truncatula GN=MTR_8g100110 PE=3 SV=1	2 replicates	Not found	Found	Found
2084	1	3	3	10	A0A072TSZ4	NUC	C:signal recognition particle, endoplasmic reticulum targeting	P:SRP-dependent cotranslational protein targeting to membrane	GO:0008312	No Data	F:7S RNA binding		[Master Protein] Signal recognition particle subunit SRP72	Medicago truncatula GN=MTR_8g079990 PE=3 SV=1	Found	Found	Found	2 replicates
1727	2	1	1	5	G7IRT9	NUC	No Data	No Data	No Data	No Data	No Data		[Master Protein] SIT4 phosphatase-associated family protein	Medicago truncatula GN=MTR_2g094550 PE=4 SV=2	2 replicates	Not found	Found	Found
2377	1	4	7	75	A0A072UBI6	PLA	No Data	No Data	No Data	No Data	No Data		[Master Protein] Small hydrophilic plant seed protein	Medicago truncatula GN=MTR_7g069250 PE=4 SV=1	Found	Found	Found	Found
2211	5	2	2	6	V7B8N8	NUC	C:intracellular ribonucleoprotein complex C:nucleus	No Data	GO:0003723	27.4	F:RNA binding		[Master Protein] Small nuclear ribonucleoprotein-associated protein	Phaseolus vulgaris GN=PHAVU_008G264900g PE=3 SV=1	2 replicates	Found	Found	Found
2804	7	3	3	13	I3S6Y1	NUC/CYT	C:nucleus	P:protein sumoylation	No Data	No Data	No Data		[Master Protein] Small ubiquitin-related modifier	Lotus japonicus PE=2 SV=1	Found	Found	Found	Found
919	3	2	3	28	G7JRA5	MIT	No Data	No Data	No Data	No Data	No Data		[Master Protein] SOUL heme-binding family protein	Medicago truncatula GN=MTR_4g019150 PE=4 SV=1	Found	2 replicates	Found	Found
2329	3	7	9	39	G7KG90	NUC	No Data	No Data	No Data	No Data	No Data		[Master Protein] Stress-inducible protein, putative	Medicago truncatula GN=MTR_5g012030 PE=4 SV=1	Found	Found	Found	Found
3002	3	2	2	2	G7I9M5	CYT	C:integral component of membrane	No Data	GO:0005509	No Data	F:calcium ion binding		[Master Protein] Substrate carrier family protein	Medicago truncatula GN=MTR_1g095780 PE=3 SV=1	2 replicates	2 replicates	Found	Not found
2676	2	2	2	2	G7JCT4	EXC	No Data	No Data	GO:0004252	29.5.1	F:serine-type endopeptidase activity		[Master Protein] Subtilisin-like serine protease	Medicago truncatula GN=MTR_4g095360 PE=4 SV=1	2 replicates	Not found	2 replicates	2 replicates
2457	5	3	3	18	G7I4F8	MIT	C:mitochondrial respiratory chain complex II, succinate dehydrogenase complex (ubiquinone) C:nucleus	P:response to cytokinin	No Data	No Data	No Data		[Master Protein] Succinate dehydrogenase	Medicago truncatula GN=MTR_1g019810 PE=4 SV=2	2 replicates	2 replicates	Found	Found
1136	6	3	3	13	A0A072TJ20	MIT	C:mitochondrial inner membrane	P:tricarboxylic acid cycle	GO:0051537 GO:0051538 GO:0051539 GO:0009055 GO:0046872 GO:0008177	26.3 1.1.5 26.10 15 15.2 15.3	F:2 iron, 2 sulfur cluster binding F:3 iron, 4 sulfur cluster binding F:4 iron, 4 sulfur cluster binding F:electron transfer activity F:metal ion binding F:succinate dehydrogenase (ubiquinone) activity		[Master Protein] Succinate dehydrogenase [ubiquinone] iron-sulfur subunit, mitochondrial	Medicago truncatula GN=MTR_0018s0260 PE=3 SV=1	2 replicates	Found	Found	Found
2511	2	1	3	22	G7KKB4	MIT	C:mitochondrion	P:tricarboxylic acid cycle	GO:0048037 GO:0000166 GO:0004775	23 8.1.6	F:cofactor binding F:nucleotide binding F:succinate-CoA ligase (ADP-forming) activity		[Master Protein] Succinate--CoA ligase [ADP-forming] subunit alpha, mitochondrial	Medicago truncatula GN=MTR_6g077820 PE=3 SV=1	Found	Found	Found	Found
2496	1	5	11	42	A0A072VL01	MIT	C:mitochondrion	P:tricarboxylic acid cycle	GO:0005524 GO:0000287 GO:0004775	23.3 8.1.6	F:ATP binding F:magnesium ion binding F:succinate-CoA ligase (ADP-forming) activity		[Master Protein] Succinate--CoA ligase [ADP-forming] subunit beta, mitochondrial	Medicago truncatula GN=MTR_1g069645 PE=3 SV=1	Found	Found	2 replicates	Found
2411	1	2	2	87	G7IDM5	MIT	No Data	No Data	GO:0045735	33.1	F:nutrient reservoir activity		[Master Protein] Sucrose-binding protein-like protein	Medicago truncatula GN=MTR_1g071710 PE=4 SV=1	Found	Found	Found	Found
1698	4	2	4	13	G7IXI3	NUC	No Data	P:sucrose metabolic process	GO:0016157 GO:0046524	2.2.1.5 2.1.1.1	F:sucrose synthase activity F:sucrose-phosphate synthase activity		[Master Protein] Sucrose-phosphate synthase family protein	Medicago truncatula GN=MTR_3g047380 PE=4 SV=2	2 replicates	Found	Found	Found
1575	3	6	6	34	I3T560	MIT	No Data	No Data	GO:0046872 GO:0004784	15 15.2 15.3 21.6	F:metal ion binding F:superoxide dismutase activity		[Master Protein] Superoxide dismutase	Medicago truncatula GN=MTR_3g094250 PE=2 SV=1	2 replicates	Not found	Found	Found
388	4	3	3	71	B7FGV9	CYT	No Data	No Data	GO:0046872 GO:0004784	15 15.2 15.3 21.6	F:metal ion binding F:superoxide dismutase activity		[Master Protein] Superoxide dismutase [Cu-Zn]	Medicago truncatula GN=MTR_7g114240 PE=2 SV=1	Found	Found	Found	Found
794	2	1	3	12	A0A072UX98	NUC	No Data	No Data	No Data	No Data	No Data		[Master Protein] Synaptotagmin, putative	Medicago truncatula GN=MTR_4g073510 PE=4 SV=1	2 replicates	1 replicate	2 replicates	Found
1275	5	11	11	27	G7IPS8	CYT	C:cytoplasm	P:protein folding	GO:0005524 GO:0051082	23.3	F:ATP binding F:unfolded protein binding		[Master Protein] T-complex protein 1 subunit gamma	Medicago truncatula GN=MTR_2g013540 PE=3 SV=2	Found	Not found	Found	Found
3122	7	7	23	102	A0A072VDW9	MIT	C:cytoplasm	P:protein refolding	GO:0005524	23.3	F:ATP binding		[Master Protein] TCP-1/cpn60 chaperonin family protein	Medicago truncatula GN=MTR_1g017390 PE=3 SV=1	Found	Found	Found	Found
1973	1	3	3	29	Q38JD9	CYT	No Data	No Data	GO:0005215	34.99	F:transporter activity		[Master Protein] Temperature-induced lipocalin	Medicago truncatula GN=TIL' PE=2 SV=1	Found	Found	Found	Found
991	4	4	6	28	A0A072USU9	PLA	No Data	No Data	No Data	No Data	No Data		[Master Protein] TGB12K interacting protein	Medicago truncatula GN=MTR_3g009280 PE=4 SV=1	Found	Found	Found	Found
1169	9	3	3	16	A0A072V2Y4	CYT	C:cell	P:cell redox homeostasis P:glycerol ether metabolic process	GO:0015035	21.4	F:protein disulfide oxidoreductase activity		[Master Protein] Thioredoxin H-type 1 protein	Medicago truncatula GN=MTR_3g112410 PE=4 SV=1	2 replicates	2 replicates	Found	Found
1700	1	4	6	17	G7K2Q8	CYT/MIT	C:cytoplasm	P:threonyl-tRNA aminoacylation	GO:0005524 GO:0004829	23.3 29.1.3	F:ATP binding F:threonine-tRNA ligase activity		[Master Protein] Threonyl-tRNA synthetase/threonine-tRNA ligase, putative	Medicago truncatula GN=MTR_5g034820 PE=3 SV=1	2 replicates	Found	Found	Found
469	6	8	8	18	Q1SN19	NUC	No Data	No Data	No Data	No Data	No Data		[Master Protein] Transducin/WD40 repeat protein	Medicago truncatula GN=MTR_8g106820 PE=4 SV=1	2 replicates	2 replicates	Found	Found
2259	7	3	8	64	A0A072UXB1	CYT	No Data	No Data	GO:0003746	29.2.4	F:translation elongation factor activity		[Master Protein] Translation elongation factor EF1B, gamma chain	Medicago truncatula GN=MTR_3g058940 PE=4 SV=1	2 replicates	Not found	Found	Found
867	1	3	6	16	G7ID01	NUC	No Data	No Data	GO:0005525 GO:0003924 GO:0003743	30.5 29.2.3	F:GTP binding F:GTPase activity F:translation initiation factor activity		[Master Protein] Translation initiation factor	Medicago truncatula GN=MTR_1g099000 PE=4 SV=2	Found	Found	Found	Found
3202	6	4	4	13	G7KVQ1	NUC	C:ribosome	No Data	GO:0003743	29.2.3	F:translation initiation factor activity		[Master Protein] Translation machinery-associated protein 22	Medicago truncatula GN=MTR_7g023540 PE=3 SV=1	Found	Found	Found	Found
2941	3	5	7	45	I3T0E1	CYT	No Data	No Data	No Data	No Data	No Data		[Master Protein] Translationally-controlled tumor-like protein	Medicago truncatula GN=MTR_2g436620 PE=2 SV=1	Found	Found	Found	Found
1554	4	4	5	13	G7JCF5	NUC	C:intracellular C:outer membrane	P:intracellular protein transport	GO:0015450	No Data	F:P-P-bond-hydrolysis-driven protein transmembrane transporter activity		[Master Protein] Translocon at the outer envelope membrane ofs protein 75-III	Medicago truncatula GN=MTR_4g064780 PE=4 SV=1	2 replicates	Not found	Found	Found
826	5	7	8	24	A0A072TIB9	NUC	No Data	No Data	GO:0004252 GO:0008240	29.5.1	F:serine-type endopeptidase activity F:tripeptidyl-peptidase activity		[Master Protein] Tripeptidyl peptidase II	Medicago truncatula GN=MTR_0025s0060 PE=4 SV=1	2 replicates	Not found	Found	Found
238	1	2	2	12	A0A072V122	NUC	C:cytosol C:plasmodesma	No Data	GO:0000049	No Data	F:tRNA binding		[Master Protein] tRNA-binding region domain protein	Medicago truncatula GN=MTR_3g093870 PE=4 SV=1	Found	Found	Found	Found
706	21	1	2	70	Q01807	PLA	No Data	No Data	GO:0030246 GO:0046872	15 15.2 15.3	F:carbohydrate binding F:metal ion binding		[Master Protein] Truncated lectin 2	Medicago truncatula GN=LEC2 PE=3 SV=1	Found	Found	Found	Found
446	3	1	1	1	I3T266	NUC	C:cytoplasm C:microtubule	P:post-chaperonin tubulin folding pathway P:tubulin complex assembly	GO:0048487	No Data	F:beta-tubulin binding		[Master Protein] Tubulin-specific chaperone A	Lotus japonicus PE=2 SV=1	2 replicates	Not found	Found	Found
915	4	2	2	8	A0A072U4Q3	CYT	C:cell	P:cell redox homeostasis	GO:0016491	21.99	F:oxidoreductase activity		[Master Protein] Type II peroxiredoxin	Medicago truncatula GN=MTR_7g103610 PE=4 SV=1	Found	Found	Found	Found
278	4	4	4	13	A0A072VU52	NUC	No Data	P:tRNA aminoacylation for protein translation	GO:0005524 GO:0004831	23.3 29.1.1	F:ATP binding F:tyrosine-tRNA ligase activity		[Master Protein] Tyrosine-tRNA ligase-like protein	Medicago truncatula GN=MTR_1g053270 PE=3 SV=1	2 replicates	2 replicates	Found	Found
2414	8	1	1	1	G7KRW1	NUC	C:intracellular ribonucleoprotein complex	P:mRNA splicing, via spliceosome P:nuclear-transcribed mRNA catabolic process	No Data	No Data	No Data		[Master Protein] U6 snRNA-associated-like-Smprotein	Medicago truncatula GN=MTR_7g108700 PE=4 SV=1	2 replicates	2 replicates	2 replicates	2 replicates
812	5	6	6	21	I3T3U9	NUC	No Data	No Data	No Data	No Data	No Data		[Master Protein] UBA and UBX domain plant protein	Medicago truncatula GN=MTR_2g024420 PE=2 SV=1	Found	Found	2 replicates	2 replicates
2352	12	6	25	57	G7J6M6	NUC	No Data	P:protein deubiquitination P:ubiquitin-dependent protein catabolic process	GO:0036459	No Data	F:thiol-dependent ubiquitinyl hydrolase activity		[Master Protein] Ubiquitin carboxyl-terminal hydrolase-like protein	Medicago truncatula GN=MTR_3g079840 PE=3 SV=2	2 replicates	Not found	Found	Found
834	6	8	8	29	G7LAK8	NUC	No Data	P:ubiquitin-dependent protein catabolic process	No Data	No Data	No Data		[Master Protein] Ubiquitin fusion degradation 1 protein	Medicago truncatula GN=MTR_8g105250 PE=4 SV=1	Found	Found	Found	Found
1564	2	3	5	14	G7LHW1	NUC	No Data	No Data	GO:0003676	No Data	F:nucleic acid binding		[Master Protein] Ubiquitin-associated (UBA)/TS-N domain protein	Medicago truncatula GN=MTR_8g085380 PE=4 SV=1	1 replicate	Not found	2 replicates	1 replicate
2019	3	5	5	27	G7K8X5	CYT	No Data	No Data	No Data	No Data	No Data		[Master Protein] Ubiquitin-fold modifier 1	Medicago truncatula GN=MTR_5g059210 PE=2 SV=1	Found	Found	Found	Found
777	7	8	8	17	G7IR70	NUC	No Data	P:protein deubiquitination P:ubiquitin-dependent protein catabolic process	GO:0004843 GO:0008270	No Data	F:thiol-dependent ubiquitin-specific protease activity F:zinc ion binding		[Master Protein] Ubiquitinyl hydrolase 1	Medicago truncatula GN=MTR_2g081180 PE=3 SV=2	2 replicates	Found	Found	Found
3229	1	1	1	2	V7D0B0	NUC	No Data	No Data	GO:0003714	No Data	F:transcription corepressor activity		[Master Protein] Uncharacterized protein (Fragment) OS=Phaseolus vulgaris GN=PHAVU_001G205700g PE=4 SV=1		2 replicates	2 replicates	Found	2 replicates
1139	1	1	1	17	V7CLQ7	PLA	No Data	No Data	GO:0003723	27.4	F:RNA binding		[Master Protein] Uncharacterized protein (Fragment) OS=Phaseolus vulgaris GN=PHAVU_002G139600g PE=4 SV=1		Found	Found	Found	Found
957	2	1	2	3	V7CS23	NUC	No Data	P:proteolysis	No Data	No Data	No Data		[Master Protein] Uncharacterized protein (Fragment) OS=Phaseolus vulgaris GN=PHAVU_002G2910001g PE=4 SV=1		2 replicates	Found	Found	Found
627	1	1	1	4	V7CT55	PLA	No Data	No Data	GO:0046983	No Data	F:protein dimerization activity		[Master Protein] Uncharacterized protein (Fragment) OS=Phaseolus vulgaris GN=PHAVU_002G3313000g PE=4 SV=1		2 replicates	Found	Found	Found
2746	1	2	2	16	V7BYN3	MIT	No Data	P:oxidation-reduction process	GO:0051287	No Data	F:NAD binding		[Master Protein] Uncharacterized protein (Fragment) OS=Phaseolus vulgaris GN=PHAVU_004G0147000g PE=4 SV=1		Found	Found	Found	Found
525	2	1	1	2	G7IAU8	NUC	No Data	No Data	No Data	No Data	No Data		[Master Protein] Uncharacterized protein OS=Medicago truncatula GN=MTR_1g108620 PE=4 SV=1		2 replicates	Not found	Found	2 replicates
1569	4	2	2	2	A0A072VRY6	CYT	No Data	No Data	No Data	No Data	No Data		[Master Protein] Uncharacterized protein OS=Medicago truncatula GN=MTR_1g116875 PE=3 SV=1		2 replicates	2 replicates	Found	2 replicates
3186	1	1	1	8	A0A072V393	MIT	No Data	No Data	No Data	No Data	No Data		[Master Protein] Uncharacterized protein OS=Medicago truncatula GN=MTR_2g010935 PE=4 SV=1		Found	Found	Found	2 replicates
7	1	1	1	7	A0A072VNG1	NUC	No Data	No Data	No Data	No Data	No Data		[Master Protein] Uncharacterized protein OS=Medicago truncatula GN=MTR_2g105710 PE=4 SV=1		1 replicate	Not found	Found	Found
2535	1	2	2	11	A0A072VDK7	NUC	No Data	No Data	No Data	No Data	No Data		[Master Protein] Uncharacterized protein OS=Medicago truncatula GN=MTR_2g105720 PE=4 SV=1		2 replicates	Not found	Found	Found
887	1	1	1	6	G7JLY0	NUC	C:membrane	P:respiratory electron transport chain	GO:0009055	1.1.5 26.10	F:electron transfer activity		[Master Protein] Uncharacterized protein OS=Medicago truncatula GN=MTR_4g031190 PE=4 SV=1		2 replicates	Found	2 replicates	2 replicates
1320	1	1	1	5	G7LEN0	NUC	No Data	No Data	No Data	No Data	No Data		[Master Protein] Uncharacterized protein OS=Medicago truncatula GN=MTR_8g062420 PE=4 SV=2		2 replicates	Found	Found	Found
940	1	1	1	2	V7CT95	CYT	No Data	No Data	GO:0010181 GO:0016491	21.99	F:FMN binding F:oxidoreductase activity		[Master Protein] Uncharacterized protein OS=Phaseolus vulgaris GN=PHAVU_001G000800g PE=4 SV=1		2 replicates	Not found	Found	Found
3197	1	1	1	10	V7CVX6	NUC	C:integral component of membrane	No Data	GO:0009055	1.1.5 26.10	F:electron transfer activity		[Master Protein] Uncharacterized protein OS=Phaseolus vulgaris GN=PHAVU_001G041400g PE=4 SV=1		Found	Found	Found	Found
82	1	1	1	1	V7CTB2	CYT	No Data	P:metabolic process	GO:0003824	No Data	F:catalytic activity		[Master Protein] Uncharacterized protein OS=Phaseolus vulgaris GN=PHAVU_001G063600g PE=4 SV=1		2 replicates	Not found	Found	2 replicates
1313	1	1	1	4	V7CV35	NUC	No Data	P:L-arabinose metabolic process	GO:0046556	No Data	F:alpha-L-arabinofuranosidase activity		[Master Protein] Uncharacterized protein OS=Phaseolus vulgaris GN=PHAVU_001G115700g PE=4 SV=1		2 replicates	Found	Found	Found
1187	1	1	1	2	V7CYL7	NUC	No Data	P:lipid metabolic process	GO:0016787	No Data	F:hydrolase activity		[Master Protein] Uncharacterized protein OS=Phaseolus vulgaris GN=PHAVU_001G156900g PE=4 SV=1		2 replicates	2 replicates	Found	2 replicates
2064	5	5	15	142	V7CZL3	CYT	C:phosphopyruvate hydratase complex	P:glycolytic process	GO:0000287 GO:0004634	4.12	F:magnesium ion binding F:phosphopyruvate hydratase activity		[Master Protein] Uncharacterized protein OS=Phaseolus vulgaris GN=PHAVU_001G186100g PE=3 SV=1		Found	Found	Found	Found
1040	12	1	2	4	V7CY42	PLA	C:integral component of membrane	No Data	No Data	No Data	No Data		[Master Protein] Uncharacterized protein OS=Phaseolus vulgaris GN=PHAVU_001G207400g PE=4 SV=1		2 replicates	Not found	Found	2 replicates
5	3	2	2	3	V7CZM7	NUC	No Data	No Data	GO:0003676	No Data	F:nucleic acid binding		[Master Protein] Uncharacterized protein OS=Phaseolus vulgaris GN=PHAVU_001G250000g PE=4 SV=1		2 replicates	Not found	2 replicates	2 replicates
2112	4	3	3	3	V7CEN9	NUC	C:cytoplasm	P:nuclear-transcribed mRNA catabolic process, nonsense-mediated decay	GO:0005524 GO:0003677 GO:0004386 GO:0008270	23.3 28.1	F:ATP binding F:DNA binding F:helicase activity F:zinc ion binding		[Master Protein] Uncharacterized protein OS=Phaseolus vulgaris GN=PHAVU_002G003300g PE=4 SV=1		2 replicates	2 replicates	2 replicates	Found
1127	1	1	1	4	V7CIV9	MIT	No Data	No Data	No Data	No Data	No Data		[Master Protein] Uncharacterized protein OS=Phaseolus vulgaris GN=PHAVU_002G022400g PE=4 SV=1		Found	Found	Found	2 replicates
558	5	1	1	9	V7CJ80	CYT	No Data	No Data	No Data	No Data	No Data		[Master Protein] Uncharacterized protein OS=Phaseolus vulgaris GN=PHAVU_002G033200g PE=4 SV=1		2 replicates	Found	Found	Found
2207	7	1	2	5	V7CJC4	NUC	No Data	P:polyamine biosynthetic process	GO:0016740	23.3.1.2	F:transferase activity		[Master Protein] Uncharacterized protein OS=Phaseolus vulgaris GN=PHAVU_002G072200g PE=3 SV=1		2 replicates	Not found	Found	Found
1539	2	2	4	7	V7CJK2	CYT/MIT	C:cytoplasm	P:threonyl-tRNA aminoacylation	GO:0005524 GO:0004829	23.3 29.1.3	F:ATP binding F:threonine-tRNA ligase activity		[Master Protein] Uncharacterized protein OS=Phaseolus vulgaris GN=PHAVU_002G072800g PE=3 SV=1		2 replicates	2 replicates	2 replicates	2 replicates
2781	7	6	6	24	V7CL37	PLA	No Data	No Data	GO:0005524 GO:0016887	23.3 34.1	F:ATP binding F:ATPase activity		[Master Protein] Uncharacterized protein OS=Phaseolus vulgaris GN=PHAVU_002G121800g PE=4 SV=1		2 replicates	Found	Found	Found
3073	2	1	1	9	V7CMY6	PLA	No Data	No Data	GO:0003723	27.4	F:RNA binding		[Master Protein] Uncharacterized protein OS=Phaseolus vulgaris GN=PHAVU_002G138100g PE=4 SV=1		Found	Found	Found	2 replicates
2754	9	7	7	41	V7CJZ8	CYT	No Data	No Data	No Data	No Data	No Data		[Master Protein] Uncharacterized protein OS=Phaseolus vulgaris GN=PHAVU_002G159600g PE=4 SV=1		2 replicates	Found	Found	Found
825	7	1	6	36	V7CP60	NUC	C:large ribosomal subunit	P:translation	GO:0003735	No Data	F:structural constituent of ribosome		[Master Protein] Uncharacterized protein OS=Phaseolus vulgaris GN=PHAVU_002G174200g PE=3 SV=1		2 replicates	Found	Found	2 replicates
787	1	2	3	10	V7CLZ6	NUC	No Data	P:nitrogen compound metabolic process	No Data	No Data	No Data		[Master Protein] Uncharacterized protein OS=Phaseolus vulgaris GN=PHAVU_002G213100g PE=4 SV=1		2 replicates	2 replicates	Found	2 replicates
2441	1	2	15	71	V7CM26	MIT	No Data	P:protein folding	GO:0005524 GO:0051082	23.3	F:ATP binding F:unfolded protein binding		[Master Protein] Uncharacterized protein OS=Phaseolus vulgaris GN=PHAVU_002G215800g PE=3 SV=1		Found	2 replicates	Found	Found
347	16	2	7	27	V7CMD3	CYT	No Data	No Data	No Data	No Data	No Data		[Master Protein] Uncharacterized protein OS=Phaseolus vulgaris GN=PHAVU_002G231400g PE=3 SV=1		Found	Found	Found	Found
2428	6	3	3	14	V7CNI6	MIT	No Data	P:pollen development	No Data	No Data	No Data		[Master Protein] Uncharacterized protein OS=Phaseolus vulgaris GN=PHAVU_002G265700g PE=4 SV=1		2 replicates	2 replicates	Found	Found
2262	21	4	27	242	V7CQ18	END	No Data	No Data	GO:0005524	23.3	F:ATP binding		[Master Protein] Uncharacterized protein OS=Phaseolus vulgaris GN=PHAVU_002G301400g PE=3 SV=1		Found	Found	Found	Found
582	2	1	3	6	V7CQ74	MIT	No Data	No Data	GO:0003860	No Data	F:3-hydroxyisobutyryl-CoA hydrolase activity		[Master Protein] Uncharacterized protein OS=Phaseolus vulgaris GN=PHAVU_002G314900g PE=3 SV=1		2 replicates	Not found	Found	Found
420	8	14	15	62	V7CQI1	NUC	C:integral component of membrane C:proteasome complex	P:regulation of protein catabolic process	GO:0030234	No Data	F:enzyme regulator activity		[Master Protein] Uncharacterized protein OS=Phaseolus vulgaris GN=PHAVU_002G324700g PE=4 SV=1		Found	Found	Found	Found
911	4	1	10	75	V7C8K4	NUC	C:small ribosomal subunit	P:translation	GO:0003723 GO:0003735	27.4	F:RNA binding F:structural constituent of ribosome		[Master Protein] Uncharacterized protein OS=Phaseolus vulgaris GN=PHAVU_003G018300g PE=3 SV=1		2 replicates	Not found	Found	Found
1817	11	2	2	14	V7C5X3	NUC/CYT	No Data	No Data	No Data	No Data	No Data		[Master Protein] Uncharacterized protein OS=Phaseolus vulgaris GN=PHAVU_003G045000g PE=3 SV=1		Found	Found	Found	Found
861	2	2	2	2	V7C9F6	NUC	No Data	P:regulation of transcription, DNA-templated	GO:0005509	No Data	F:calcium ion binding		[Master Protein] Uncharacterized protein OS=Phaseolus vulgaris GN=PHAVU_003G045700g PE=4 SV=1		2 replicates	1 replicate	Found	Found
366	1	2	5	7	V7C6L3	CYT	No Data	No Data	GO:0005524 GO:0016301	23.3 20.1.4	F:ATP binding F:kinase activity		[Master Protein] Uncharacterized protein OS=Phaseolus vulgaris GN=PHAVU_003G062900g PE=4 SV=1		2 replicates	Not found	Found	Found
904	4	2	2	10	V7CA94	MIT	C:mitochondrial outer membrane	No Data	GO:0008308	No Data	F:voltage-gated anion channel activity		[Master Protein] Uncharacterized protein OS=Phaseolus vulgaris GN=PHAVU_003G069300g PE=4 SV=1		Found	Found	Found	Found
2650	1	2	5	80	V7CA00	NUC	No Data	No Data	GO:0016491	21.99	F:oxidoreductase activity		[Master Protein] Uncharacterized protein OS=Phaseolus vulgaris GN=PHAVU_003G091300g PE=4 SV=1		2 replicates	2 replicates	Found	Found
1049	3	4	7	14	V7CC59	NUC	No Data	No Data	GO:0003723	27.4	F:RNA binding		[Master Protein] Uncharacterized protein OS=Phaseolus vulgaris GN=PHAVU_003G154900g PE=4 SV=1		2 replicates	2 replicates	Found	Found
1029	4	6	7	45	V7CDE0	MIT	No Data	P:carbohydrate metabolic process P:malate metabolic process P:tricarboxylic acid cycle	GO:0030060	No Data	F:L-malate dehydrogenase activity		[Master Protein] Uncharacterized protein OS=Phaseolus vulgaris GN=PHAVU_003G189700g PE=4 SV=1		Found	Found	Found	Found
1005	1	1	1	5	V7CEJ9	MIT	No Data	No Data	No Data	No Data	No Data		[Master Protein] Uncharacterized protein OS=Phaseolus vulgaris GN=PHAVU_003G221700g PE=4 SV=1		Found	2 replicates	Found	Found
941	7	1	1	2	V7CH98	NUC	No Data	No Data	GO:0046872 GO:0003723	15 15.2 15.3 27.4	F:metal ion binding F:RNA binding		[Master Protein] Uncharacterized protein OS=Phaseolus vulgaris GN=PHAVU_003G273500g PE=4 SV=1		2 replicates	Not found	Found	Found
1226	2	2	2	4	V7C2W9	NUC	No Data	No Data	No Data	No Data	No Data		[Master Protein] Uncharacterized protein OS=Phaseolus vulgaris GN=PHAVU_004G028000g PE=4 SV=1		1 replicate	Not found	Found	2 replicates
3227	6	1	1	2	V7C595	NUC	No Data	P:cellular aromatic compound metabolic process	GO:0008198 GO:0016701 GO:0008270	No Data	F:ferrous iron binding F:oxidoreductase activity, acting on single donors with incorporation of molecular oxygen F:zinc ion binding		[Master Protein] Uncharacterized protein OS=Phaseolus vulgaris GN=PHAVU_004G132500g PE=4 SV=1		2 replicates	Found	2 replicates	1 replicate
1404	1	1	1	2	V7C5U5	PLA	No Data	No Data	GO:0005524 GO:0004672	23.3 29.4.1	F:ATP binding F:protein kinase activity		[Master Protein] Uncharacterized protein OS=Phaseolus vulgaris GN=PHAVU_004G154600g PE=4 SV=1		2 replicates	Not found	Found	Found
613	1	1	1	4	V7C790	CYT	No Data	P:response to stress P:response to water	No Data	No Data	No Data		[Master Protein] Uncharacterized protein OS=Phaseolus vulgaris GN=PHAVU_004G158800g PE=3 SV=1		2 replicates	Found	2 replicates	Found
1631	1	2	2	14	V7BVR5	NUC	No Data	No Data	No Data	No Data	No Data		[Master Protein] Uncharacterized protein OS=Phaseolus vulgaris GN=PHAVU_005G044200g PE=4 SV=1		Found	Found	Found	Found
2448	6	2	18	82	V7BTD9	MIT	C:cytoplasm	P:protein refolding	GO:0005524	23.3	F:ATP binding		[Master Protein] Uncharacterized protein OS=Phaseolus vulgaris GN=PHAVU_005G051700g PE=3 SV=1		Found	Found	Found	Found
1232	1	2	2	3	V7BW16	NUC/CYT	No Data	No Data	No Data	No Data	No Data		[Master Protein] Uncharacterized protein OS=Phaseolus vulgaris GN=PHAVU_005G054000g PE=4 SV=1		2 replicates	Not found	Found	Found
2159	6	4	8	20	V7BTF3	PLA	No Data	No Data	GO:0005525 GO:0003924	30.5	F:GTP binding F:GTPase activity		[Master Protein] Uncharacterized protein OS=Phaseolus vulgaris GN=PHAVU_005G057300g PE=4 SV=1		2 replicates	Not found	2 replicates	Found
1725	3	1	2	5	V7BWG3	MIT	C:intracellular C:outer membrane	P:intracellular protein transport	GO:0015450	No Data	F:P-P-bond-hydrolysis-driven protein transmembrane transporter activity		[Master Protein] Uncharacterized protein OS=Phaseolus vulgaris GN=PHAVU_005G146400g PE=4 SV=1		2 replicates	Found	Found	Found
1258	11	7	8	35	V7BWV9	PLA	No Data	No Data	GO:0016301 GO:0016773	20.1.4 3.3	F:kinase activity F:phosphotransferase activity, alcohol group as acceptor		[Master Protein] Uncharacterized protein OS=Phaseolus vulgaris GN=PHAVU_005G153300g PE=3 SV=1		2 replicates	2 replicates	Found	Found
512	1	2	2	13	V7C1I1	NUC	No Data	No Data	No Data	No Data	No Data		[Master Protein] Uncharacterized protein OS=Phaseolus vulgaris GN=PHAVU_005G178300g PE=4 SV=1		2 replicates	2 replicates	Found	Found
709	5	5	5	8	V7BXW4	NUC	C:spliceosomal complex	P:mRNA splicing, via spliceosome	GO:0030623 GO:0017070	No Data	F:U5 snRNA binding F:U6 snRNA binding		[Master Protein] Uncharacterized protein OS=Phaseolus vulgaris GN=PHAVU_005G178600g PE=4 SV=1		2 replicates	Found	Found	Found
457	4	1	2	6	V7BXP0	NUC	C:mitochondrial respiratory chain complex I	P:response to oxidative stress	GO:0051537 GO:0016491 GO:0008270	26.3 21.99	F:2 iron, 2 sulfur cluster binding F:oxidoreductase activity F:zinc ion binding		[Master Protein] Uncharacterized protein OS=Phaseolus vulgaris GN=PHAVU_005G179400g PE=4 SV=1		2 replicates	Found	Found	2 replicates
1873	2	2	3	4	V7BN62	NUC	No Data	No Data	GO:0003723	27.4	F:RNA binding		[Master Protein] Uncharacterized protein OS=Phaseolus vulgaris GN=PHAVU_006G005300g PE=4 SV=1		2 replicates	Found	Found	2 replicates
487	3	1	2	3	V7BN44	NUC	No Data	No Data	GO:0008236	29.5.5	F:serine-type peptidase activity		[Master Protein] Uncharacterized protein OS=Phaseolus vulgaris GN=PHAVU_006G042600g PE=4 SV=1		2 replicates	2 replicates	Found	2 replicates
1783	5	7	7	42	V7BKH8	PLA	No Data	No Data	No Data	No Data	No Data		[Master Protein] Uncharacterized protein OS=Phaseolus vulgaris GN=PHAVU_006G043400g PE=4 SV=1		Found	Found	Found	Found
214	6	1	5	22	V7BLY9	PLA	C:ribosome	P:translation	GO:0003735	No Data	F:structural constituent of ribosome		[Master Protein] Uncharacterized protein OS=Phaseolus vulgaris GN=PHAVU_006G089100g PE=4 SV=1		2 replicates	Found	Found	Found
1636	1	1	1	5	V7BMC6	NUC	No Data	No Data	GO:0016747	16.8.1.21	F:transferase activity, transferring acyl groups other than amino-acyl groups		[Master Protein] Uncharacterized protein OS=Phaseolus vulgaris GN=PHAVU_006G098500g PE=4 SV=1		Found	Found	Found	2 replicates
1929	1	1	1	3	V7BSL4	NUC	No Data	No Data	No Data	No Data	No Data		[Master Protein] Uncharacterized protein OS=Phaseolus vulgaris GN=PHAVU_006G135300g PE=4 SV=1		2 replicates	Not found	Found	Found
119	1	2	5	16	V7BRV6	CYT	C:chloroplast stroma	P:branched-chain amino acid biosynthetic process P:embryo sac development P:pollen development P:response to salt stress P:root development	GO:0005507 GO:0004160	No Data	F:copper ion binding F:dihydroxy-acid dehydratase activity		[Master Protein] Uncharacterized protein OS=Phaseolus vulgaris GN=PHAVU_006G152700g PE=3 SV=1		2 replicates	Found	Found	Found
1200	5	2	8	37	V7BQ03	NUC	No Data	No Data	GO:0016831 GO:0000287 GO:0030976	No Data	F:carboxy-lyase activity F:magnesium ion binding F:thiamine pyrophosphate binding		[Master Protein] Uncharacterized protein OS=Phaseolus vulgaris GN=PHAVU_006G177600g PE=3 SV=1		2 replicates	Not found	Found	Found
1830	2	1	1	4	V7BUM1	NUC	No Data	No Data	GO:0010181 GO:0003955	No Data	F:FMN binding F:NAD(P)H dehydrogenase (quinone) activity		[Master Protein] Uncharacterized protein OS=Phaseolus vulgaris GN=PHAVU_006G194800g PE=3 SV=1		2 replicates	Found	Found	Found
509	1	1	1	1	V7BRB7	PLA	C:endoplasmic reticulum membrane C:integral component of membrane C:plasmodesma	P:regulation of ion transmembrane transport P:regulation of membrane potential P:response to abscisic acid	GO:0042802 GO:0005249	No Data	F:identical protein binding F:voltage-gated potassium channel activity		[Master Protein] Uncharacterized protein OS=Phaseolus vulgaris GN=PHAVU_006G215700g PE=4 SV=1		2 replicates	Not found	2 replicates	Not found
2742	1	1	1	10	V7BBR4	NUC	No Data	No Data	No Data	No Data	No Data		[Master Protein] Uncharacterized protein OS=Phaseolus vulgaris GN=PHAVU_007G057900g PE=4 SV=1		2 replicates	Found	Found	Found
2155	6	3	5	49	V7BF61	CYT	C:ribosome	P:translation	GO:0003723 GO:0003735	27.4	F:RNA binding F:structural constituent of ribosome		[Master Protein] Uncharacterized protein OS=Phaseolus vulgaris GN=PHAVU_007G080500g PE=3 SV=1		Found	Found	Found	Found
1962	3	1	2	2	V7BDX7	NUC	No Data	No Data	No Data	No Data	No Data		[Master Protein] Uncharacterized protein OS=Phaseolus vulgaris GN=PHAVU_007G124100g PE=4 SV=1		2 replicates	2 replicates	Found	2 replicates
583	1	1	2	9	V7BI31	NUC	No Data	No Data	GO:0003723	27.4	F:RNA binding		[Master Protein] Uncharacterized protein OS=Phaseolus vulgaris GN=PHAVU_007G130600g PE=4 SV=1		1 replicate	Found	2 replicates	Not found
939	1	2	7	36	V7BFA0	NUC	C:ribosome	P:translation	GO:0003735	No Data	F:structural constituent of ribosome		[Master Protein] Uncharacterized protein OS=Phaseolus vulgaris GN=PHAVU_007G162900g PE=4 SV=1		Found	Found	Found	Found
3108	3	2	2	48	V7BIJ3	NUC	C:cytosol C:nucleus	No Data	No Data	No Data	No Data		[Master Protein] Uncharacterized protein OS=Phaseolus vulgaris GN=PHAVU_007G184800g PE=4 SV=1		Found	Found	Found	Found
2741	2	1	1	54	V7BGE1	NUC	No Data	No Data	GO:0045735	33.1	F:nutrient reservoir activity		[Master Protein] Uncharacterized protein OS=Phaseolus vulgaris GN=PHAVU_007G192800g PE=3 SV=1		1 replicate	Found	Found	Found
3037	2	1	3	12	V7BGH4	END	C:endoplasmic reticulum	P:protein folding	GO:0005509 GO:0051082	No Data	F:calcium ion binding F:unfolded protein binding		[Master Protein] Uncharacterized protein OS=Phaseolus vulgaris GN=PHAVU_007G200800g PE=3 SV=1		2 replicates	Not found	Found	Found
644	6	2	4	15	V7BJW0	NUC	C:ribosome	P:translation	GO:0003735	No Data	F:structural constituent of ribosome		[Master Protein] Uncharacterized protein OS=Phaseolus vulgaris GN=PHAVU_007G231100g PE=3 SV=1		2 replicates	Not found	Found	Found
2157	3	6	6	16	V7BK30	NUC	No Data	No Data	No Data	No Data	No Data		[Master Protein] Uncharacterized protein OS=Phaseolus vulgaris GN=PHAVU_007G236700g PE=4 SV=1		2 replicates	Not found	Found	Found
1656	15	2	3	90	V7B2Y0	END	No Data	No Data	GO:0005524	23.3	F:ATP binding		[Master Protein] Uncharacterized protein OS=Phaseolus vulgaris GN=PHAVU_008G011900g PE=3 SV=1		Found	Found	Found	Found
167	8	3	6	17	V7B4W6	NUC	C:cytoplasm	P:protein metabolic process P:protein refolding P:response to heat	GO:0005524	23.3	F:ATP binding		[Master Protein] Uncharacterized protein OS=Phaseolus vulgaris GN=PHAVU_008G035600g PE=3 SV=1		2 replicates	Found	Found	2 replicates
2816	1	2	3	45	V7B5W7	PLA	No Data	No Data	No Data	No Data	No Data		[Master Protein] Uncharacterized protein OS=Phaseolus vulgaris GN=PHAVU_008G096400g PE=4 SV=1		Found	Found	Found	Found
778	3	4	11	37	V7B763	MIT	No Data	No Data	GO:0046872 GO:0004222	15 15.2 15.3	F:metal ion binding F:metalloendopeptidase activity		[Master Protein] Uncharacterized protein OS=Phaseolus vulgaris GN=PHAVU_008G133900g PE=3 SV=1		2 replicates	Found	Found	Found
2482	5	1	3	27	V7B8C8	PLA	C:ribosome	P:translation	GO:0003735	No Data	F:structural constituent of ribosome		[Master Protein] Uncharacterized protein OS=Phaseolus vulgaris GN=PHAVU_008G136100g PE=4 SV=1		Found	Found	1 replicate	Found
1961	1	1	1	2	V7B9K2	NUC	C:integral component of membrane	No Data	No Data	No Data	No Data		[Master Protein] Uncharacterized protein OS=Phaseolus vulgaris GN=PHAVU_008G205800g PE=4 SV=1		2 replicates	Found	Found	2 replicates
1557	1	1	15	89	V7B803	CYT	No Data	P:UDP-glucose metabolic process	GO:0003983	4.1	F:UTP:glucose-1-phosphate uridylyltransferase activity		[Master Protein] Uncharacterized protein OS=Phaseolus vulgaris GN=PHAVU_008G240600g PE=4 SV=1		Found	Found	Found	Found
555	2	2	4	6	V7B8W2	CYT	No Data	No Data	GO:0003743	29.2.3	F:translation initiation factor activity		[Master Protein] Uncharacterized protein OS=Phaseolus vulgaris GN=PHAVU_008G246100g PE=4 SV=1		2 replicates	Not found	2 replicates	Found
815	1	1	2	4	V7B9T1	CYT/NUC	No Data	No Data	GO:0008168	No Data	F:methyltransferase activity		[Master Protein] Uncharacterized protein OS=Phaseolus vulgaris GN=PHAVU_008G272800g PE=4 SV=1		2 replicates	Found	Found	Not found
2223	4	2	3	20	V7AR96	NUC	No Data	No Data	GO:0003723	27.4	F:RNA binding		[Master Protein] Uncharacterized protein OS=Phaseolus vulgaris GN=PHAVU_009G023700g PE=4 SV=1		2 replicates	Found	Found	Found
2195	1	1	1	8	V7AT24	PLA	No Data	No Data	GO:0008233	29.5	F:peptidase activity		[Master Protein] Uncharacterized protein OS=Phaseolus vulgaris GN=PHAVU_009G076000g PE=4 SV=1		Found	Found	Found	2 replicates
479	1	1	1	1	V7AUE9	NUC	C:membrane	No Data	No Data	No Data	No Data		[Master Protein] Uncharacterized protein OS=Phaseolus vulgaris GN=PHAVU_009G088100g PE=4 SV=1		2 replicates	2 replicates	Found	2 replicates
315	2	3	4	35	V7AZR5	CYT	No Data	No Data	GO:0016491 GO:0008270	21.99	F:oxidoreductase activity F:zinc ion binding		[Master Protein] Uncharacterized protein OS=Phaseolus vulgaris GN=PHAVU_009G149500g PE=3 SV=1		Found	Found	Found	Found
390	1	1	6	26	V7AYA6	CYT	C:cytoplasm	No Data	GO:0004177 GO:0030145 GO:0008235	No Data	F:aminopeptidase activity F:manganese ion binding F:metalloexopeptidase activity		[Master Protein] Uncharacterized protein OS=Phaseolus vulgaris GN=PHAVU_009G195000g PE=3 SV=1		2 replicates	2 replicates	Found	2 replicates
1881	2	1	2	15	V7AL10	NUC	No Data	No Data	No Data	No Data	No Data		[Master Protein] Uncharacterized protein OS=Phaseolus vulgaris GN=PHAVU_010G006500g PE=4 SV=1		Found	Found	Found	2 replicates
1981	1	1	1	4	V7ANP9	PLA/CYT	No Data	No Data	GO:0003824	No Data	F:catalytic activity		[Master Protein] Uncharacterized protein OS=Phaseolus vulgaris GN=PHAVU_010G088900g PE=4 SV=1		2 replicates	2 replicates	Found	Found
3243	1	1	1	2	V7APZ2	NUC	No Data	P:metabolic process	GO:0016836	No Data	F:hydro-lyase activity		[Master Protein] Uncharacterized protein OS=Phaseolus vulgaris GN=PHAVU_010G153800g PE=4 SV=1		2 replicates	Not found	Found	Found
2345	13	2	3	6	V7AE64	NUC	No Data	No Data	GO:0003824 GO:0050662	No Data	F:catalytic activity F:coenzyme binding		[Master Protein] Uncharacterized protein OS=Phaseolus vulgaris GN=PHAVU_011G022300g PE=4 SV=1		2 replicates	Not found	Found	Found
1206	4	2	21	110	V7AJN0	PLA	No Data	No Data	GO:0005524 GO:0016787	23.3	F:ATP binding F:hydrolase activity		[Master Protein] Uncharacterized protein OS=Phaseolus vulgaris GN=PHAVU_011G083800g PE=4 SV=1		2 replicates	Not found	1 replicate	2 replicates
2824	3	3	12	54	V7AJW8	CYT	C:anchored component of plasma membrane C:cell wall C:cytosol	P:protein folding	GO:0005524 GO:0051082	23.3	F:ATP binding F:unfolded protein binding		[Master Protein] Uncharacterized protein OS=Phaseolus vulgaris GN=PHAVU_011G092200g PE=3 SV=1		Found	2 replicates	Found	Found
721	2	1	1	1	V7AGB8	NUC	C:nucleus	P:regulation of cell cycle	No Data	No Data	No Data		[Master Protein] Uncharacterized protein OS=Phaseolus vulgaris GN=PHAVU_011G110000g PE=3 SV=1		2 replicates	Found	2 replicates	Found
3056	14	5	11	44	V7AHS2	MIT	C:integral component of membrane C:mitochondrial inner membrane	No Data	GO:0022857	No Data	F:transmembrane transporter activity		[Master Protein] Uncharacterized protein OS=Phaseolus vulgaris GN=PHAVU_011G126000g PE=3 SV=1		2 replicates	Found	Found	Found
2995	3	1	2	7	V7ALN5	PLA	C:cytosol	P:homogentisate catabolic process P:L-phenylalanine catabolic process P:tyrosine catabolic process	GO:0004411	No Data	F:homogentisate 1,2-dioxygenase activity		[Master Protein] Uncharacterized protein OS=Phaseolus vulgaris GN=PHAVU_011G148800g PE=4 SV=1		2 replicates	2 replicates	2 replicates	Found
2167	6	3	3	21	A0A072TCT6	NUC	No Data	P:response to stress	No Data	No Data	No Data		[Master Protein] Universal stress family protein	Medicago truncatula GN=MTR_1527s0010 PE=4 SV=1	Found	Found	Found	Found
72	6	4	11	36	A0A072V4E2	NUC	No Data	P:'de novo' pyrimidine nucleobase biosynthetic process P:'de novo' UMP biosynthetic process	GO:0004588 GO:0004590	23.1.1.5 23.1.1.5	F:orotate phosphoribosyltransferase activity F:orotidine-5'-phosphate decarboxylase activity		[Master Protein] Uridine 5-monophosphate synthase-like protein	Medicago truncatula GN=MTR_3g017580 PE=3 SV=1	2 replicates	2 replicates	Found	Found
1304	6	14	14	39	G7JPM2	NUC	C:integral component of membrane	No Data	No Data	No Data	No Data		[Master Protein] Uro-adherence factor A, putative	Medicago truncatula GN=MTR_4g076030 PE=4 SV=1	2 replicates	Found	Found	Found
2587	5	8	24	112	G7KFV2	CYT	No Data	P:UDP-glucose metabolic process	GO:0003983	4.1	F:UTP:glucose-1-phosphate uridylyltransferase activity		[Master Protein] UTP-glucose-1-phosphate uridylyltransferase	Medicago truncatula GN=MTR_5g077000 PE=4 SV=1	Found	Found	Found	Found
2798	2	3	6	13	G7JL95	NUC	No Data	No Data	No Data	No Data	No Data		[Master Protein] Vacuolar import/degradation, VID27-like protein	Medicago truncatula GN=MTR_4g086240 PE=4 SV=1	2 replicates	Found	Found	Found
1762	3	3	7	22	G7IEX3	NUC	C:integral component of membrane	No Data	GO:0005509	No Data	F:calcium ion binding		[Master Protein] Vacuolar-sorting receptor-like protein	Medicago truncatula GN=MTR_1g106940 PE=4 SV=2	2 replicates	Not found	Found	Found
1495	1	1	1	1	G7LFW2	NUC	C:intracellular	P:intracellular protein transport	No Data	No Data	No Data		[Master Protein] VHS domain plant protein	Medicago truncatula GN=MTR_8g013720 PE=4 SV=1	2 replicates	Not found	2 replicates	2 replicates
2021	3	10	12	544	A0A072VPD1	NUC	No Data	No Data	GO:0045735	33.1	F:nutrient reservoir activity		[Master Protein] Vicilin 47 kDa protein	Medicago truncatula GN=MTR_1g103400 PE=4 SV=1	Found	Found	Found	Found
2975	1	5	5	12	G7KTI5	CSK	No Data	P:actin filament bundle assembly	GO:0051015	No Data	F:actin filament binding		[Master Protein] Villin	Medicago truncatula GN=MTR_7g091460 PE=4 SV=2	Found	2 replicates	Found	Found
1465	6	5	5	9	A0A072UCB4	NUC	C:chloroplast C:Golgi apparatus C:plant-type vacuole C:plasma membrane C:vacuolar proton-transporting V-type ATPase, V1 domain	P:ATP hydrolysis coupled proton transport P:unidimensional cell growth	GO:0015078	No Data	F:proton transmembrane transporter activity		[Master Protein] V-type proton ATPase subunit C	Medicago truncatula GN=MTR_7g083720 PE=3 SV=1	2 replicates	Found	Found	2 replicates
2739	1	1	1	7	Q09020	CYT	No Data	No Data	No Data	No Data	No Data		[Master Protein] Wound-induced basic protein	Phaseolus vulgaris GN=PR4 PE=2 SV=1	2 replicates	2 replicates	Found	Found
2624	5	1	3	15	G7IEF0	PLA	No Data	No Data	GO:0004190	No Data	F:aspartic-type endopeptidase activity		[Master Protein] Xyloglucanase-specific endoglucanase inhibitor protein	Medicago truncatula GN=MTR_1g072450 PE=3 SV=1	2 replicates	Not found	Found	2 replicates
1898	3	6	11	75	G7JD38	PLA	No Data	P:D-xylose metabolic process P:pentose-phosphate shunt	GO:0046872 GO:0009045	15 15.2 15.3 3.5.1	F:metal ion binding F:xylose isomerase activity		[Master Protein] Xylose isomerase	Medicago truncatula GN=MTR_4g128840 PE=3 SV=2	Found	Found	Found	Found
2697	7	4	4	22	A0A072TZA9	CYT	No Data	No Data	GO:0016491 GO:0008270	21.99	F:oxidoreductase activity F:zinc ion binding		[Master Protein] Zinc-binding dehydrogenase family oxidoreductase	Medicago truncatula GN=MTR_7g034395 PE=4 SV=1	2 replicates	Found	Found	Found
546	7	5	10	32	G7KGF6	PLA	No Data	No Data	GO:0046872 GO:0004222	15 15.2 15.3	F:metal ion binding F:metalloendopeptidase activity		[Master Protein] Zincin-like metalloprotease family protein	Medicago truncatula GN=MTR_5g030940 PE=3 SV=2	2 replicates	Not found	Found	Found

## Sheet: NUC
Protein Group ID	# Proteins	# Unique Peptides	# Peptides	# PSMs	ID_corr	NGLoc Prediction	GO C	GO P	GO F (CODE)	BIN	GO F	ID_assigning	Group Description	Additional description	Green0 PS	Yellow0 PS	Yellow0 Total	Green0 Total	Unnamed: 19	Unnamed: 20	Unnamed: 21	Unnamed: 22	Unnamed: 23	Unnamed: 24	Unnamed: 25	Unnamed: 26	Unnamed: 27	Unnamed: 28	Unnamed: 29	Unnamed: 30	Unnamed: 31	Unnamed: 32	Unnamed: 33	Unnamed: 34	Unnamed: 35	Unnamed: 36	Unnamed: 37	Unnamed: 38	Unnamed: 39	Unnamed: 40	Unnamed: 41	Unnamed: 42	Unnamed: 43	Unnamed: 44	Unnamed: 45	Unnamed: 46	Unnamed: 47	Unnamed: 48	Unnamed: 49
251	1	13	22	91	G7J2R6	NUC	C:RISC complex	P:gene silencing by RNA	No Data	No Data	No Data		[Master Protein] 110 kDa 4SNc-tudor domain protein	Medicago truncatula GN=MTR_3g098420 PE=4 SV=1	Found	2 replicates	Found	Found
3272	4	5	5	18	G7LDS0	NUC	C:proteasome complex	P:proteasome assembly	No Data	No Data	No Data		[Master Protein] 26S proteasome non-ATPase regulatory subunit 5	Medicago truncatula GN=MTR_8g058790 PE=4 SV=1	2 replicates	2 replicates	Found	Found
2790	19	17	18	80	A0A072VDE6	NUC	C:cytoplasm C:proteasome complex	P:protein catabolic process	GO:0005524 GO:0016787	23.3	F:ATP binding F:hydrolase activity		[Master Protein] 26S proteasome regulatory particle triple-A ATPase protein	Medicago truncatula GN=MTR_3g112260 PE=3 SV=1	2 replicates	Found	Found	Found
2394	3	2	8	25	B7FLC5	NUC	C:proteasome complex	No Data	No Data	No Data	No Data		[Master Protein] 26S proteasome regulatory subunit N5	Medicago truncatula GN=MTR_8g092450 PE=2 SV=1	2 replicates	Found	Found	Found
1002	5	11	26	92	G7JTX3	NUC	C:proteasome complex	P:regulation of protein catabolic process	GO:0030234	No Data	F:enzyme regulator activity		[Master Protein] 26S proteasome regulatory subunit S2 1B	Medicago truncatula GN=MTR_4g078780 PE=4 SV=1	2 replicates	2 replicates	Found	Found
104	1	1	1	7	I3SYD0	NUC	No Data	No Data	No Data	No Data	No Data		[Master Protein] 28 kDa heat-and acid-stable phosphoprotein-like protein	Medicago truncatula GN=MTR_4g088110 PE=2 SV=1	2 replicates	Found	2 replicates	Not found
1619	1	3	6	64	A0A072U4L9	NUC	No Data	No Data	No Data	No Data	No Data		[Master Protein] 35 kDa seed maturation protein, putative	Medicago truncatula GN=MTR_7g103280 PE=4 SV=1	Found	Found	2 replicates	Found
66	8	1	3	20	G7JDB2	NUC	C:ribosome	P:translation	GO:0003735	No Data	F:structural constituent of ribosome		[Master Protein] 40S ribosomal protein S12	Medicago truncatula GN=MTR_4g006830 PE=2 SV=1	2 replicates	1 replicate	Found	Found
1571	6	5	5	19	A0A072TZH9	NUC	C:small ribosomal subunit	P:translation	GO:0003735	No Data	F:structural constituent of ribosome		[Master Protein] 40S ribosomal protein S23-1	Medicago truncatula GN=MTR_7g061155 PE=4 SV=1	Found	Found	Found	Found
2257	3	2	2	14	B7FN54	NUC	C:ribosome	P:translation	GO:0046872 GO:0003735	15 15.2 15.3	F:metal ion binding F:structural constituent of ribosome		[Master Protein] 40S ribosomal protein S27	Medicago truncatula GN=MTR_1g111970 PE=2 SV=1	Found	Found	Found	Found
2791	4	1	1	6	G7JW33	NUC	C:ribosome	P:translation	GO:0003735	No Data	F:structural constituent of ribosome		[Master Protein] 40S ribosomal protein S30	Medicago truncatula GN=MTR_4g100900 PE=3 SV=1	2 replicates	Not found	Found	Found
831	6	1	6	35	I3S397	NUC	C:ribosome	P:translation	GO:0003735	No Data	F:structural constituent of ribosome		[Master Protein] 40S ribosomal protein S6	Lotus japonicus PE=2 SV=1	Found	Found	Found	Found
1438	12	3	7	62	V7APP2	NUC	C:ribosome	P:translation	GO:0003735	No Data	F:structural constituent of ribosome		[Master Protein] 40S ribosomal protein S8	Phaseolus vulgaris GN=PHAVU_010G024600g PE=3 SV=1	Found	2 replicates	Found	Found
1744	5	4	5	36	A0A072VLF0	NUC	C:ribosome	P:translational elongation	GO:0003735	No Data	F:structural constituent of ribosome		[Master Protein] 60S acidic ribosomal protein	Medicago truncatula GN=MTR_2g085085 PE=3 SV=1	Found	Found	Found	Found
788	8	5	5	56	B7FH91	NUC	C:ribosome	P:translation	GO:0003735	No Data	F:structural constituent of ribosome		[Master Protein] 60S ribosomal L12-like protein	Medicago truncatula GN=MTR_4g059400 PE=2 SV=1	Found	Found	Found	Found
2814	8	1	6	41	I3SHA1	NUC	C:large ribosomal subunit	P:translation	GO:0003735	No Data	F:structural constituent of ribosome		[Master Protein] 60S ribosomal protein L17A	Medicago truncatula GN=MTR_8g080460 PE=2 SV=1	2 replicates	Found	Found	Found
691	5	1	5	22	G7K2J3	NUC	C:large ribosomal subunit	P:translation	GO:0003735	No Data	F:structural constituent of ribosome		[Master Protein] 60S ribosomal protein L26-1	Medicago truncatula GN=MTR_5g015570 PE=2 SV=2	2 replicates	Found	Found	Found
2123	13	4	4	23	G7J4S6	NUC	C:large ribosomal subunit	P:translation	GO:0003735	No Data	F:structural constituent of ribosome		[Master Protein] 60S ribosomal protein L27a-3	Medicago truncatula GN=MTR_3g077050 PE=2 SV=1	Found	Found	Found	Found
2832	4	2	2	20	A0A072TFU7	NUC	C:ribosome	P:translation	GO:0003735	No Data	F:structural constituent of ribosome		[Master Protein] 60S ribosomal protein L37a-2	Medicago truncatula GN=MTR_0199s0040 PE=3 SV=1	Found	Found	Found	Found
1793	1	2	3	11	G7JEV4	NUC	C:ribosome	P:translation	GO:0003735	No Data	F:structural constituent of ribosome		[Master Protein] 60S ribosomal protein L38A	Medicago truncatula GN=MTR_4g068040 PE=3 SV=2	2 replicates	Found	Found	Found
1422	2	2	5	14	V5N8B8	NUC	C:ribosome	P:translation	GO:0003735	No Data	F:structural constituent of ribosome		[Master Protein] 60S ribosomal protein L4	Phaseolus vulgaris PE=2 SV=1	2 replicates	Found	Found	Found
2620	6	4	4	14	A0A072TXB0	NUC	No Data	No Data	GO:0005524 GO:0016887	23.3 34.1	F:ATP binding F:ATPase activity		[Master Protein] ABC transporter family F protein PpABCF protein	Medicago truncatula GN=MTR_7g018380 PE=4 SV=1	1 replicate	Not found	Found	Found
3100	1	4	5	14	G7IXL5	NUC	No Data	No Data	GO:0008236	29.5.5	F:serine-type peptidase activity		[Master Protein] Acyl-peptide hydrolase-like protein	Medicago truncatula GN=MTR_3g051310 PE=4 SV=1	2 replicates	Found	Found	Found
234	3	5	5	16	G7JG54	NUC	No Data	P:cytoskeleton organization	GO:0003779	No Data	F:actin binding		[Master Protein] Adenylyl cyclase-associated protein	Medicago truncatula GN=MTR_4g069960 PE=3 SV=1	Found	Found	Found	Found
2600	9	5	6	19	A0A072US38	NUC	No Data	No Data	GO:0003676	No Data	F:nucleic acid binding		[Master Protein] Alba DNA/RNA-binding protein	Medicago truncatula GN=MTR_4g011000 PE=4 SV=1	2 replicates	Found	Found	Found
811	12	10	10	83	A2Q5A8	NUC	No Data	No Data	No Data	No Data	No Data		[Master Protein] Aldo/keto reductase	Medicago truncatula GN=MTR_7g021680 PE=2 SV=1	Found	Found	Found	Found
2920	8	4	4	13	G7IN18	NUC	No Data	P:carbohydrate metabolic process	GO:0030246 GO:0047938	No Data	F:carbohydrate binding F:glucose-6-phosphate 1-epimerase activity		[Master Protein] Aldose 1-epimerase family protein	Medicago truncatula GN=MTR_2g036810 PE=4 SV=1	2 replicates	Found	Found	Found
730	1	2	3	10	H6WP29	NUC	C:integral component of membrane	P:allantoin catabolic process	GO:0004038 GO:0050897 GO:0008270	No Data	F:allantoinase activity F:cobalt ion binding F:zinc ion binding		[Master Protein] Allantoinase	Phaseolus vulgaris GN=PHAVU_006G186700g PE=2 SV=1	2 replicates	Found	Found	Found
2717	1	3	4	15	A0A072VMS0	NUC	No Data	P:carbohydrate metabolic process	GO:0051060	No Data	F:pullulanase activity		[Master Protein] Alpha-1,6-glucosidase, pullulanase-type protein	Medicago truncatula GN=MTR_1g090693 PE=4 SV=1	2 replicates	2 replicates	Found	Found
1972	1	8	11	20	A0A072TTK9	NUC	No Data	No Data	GO:0005524 GO:0016301	23.3 20.1.4	F:ATP binding F:kinase activity		[Master Protein] Alpha-glucan water dikinase	Medicago truncatula GN=MTR_8g069760 PE=4 SV=1	2 replicates	Found	Found	Found
1928	2	4	4	27	Q7XYX9	NUC	No Data	No Data	GO:0016301	20.1.4	F:kinase activity		[Master Protein] AMP-activated kinase, gamma regulatory subunit, putative	Medicago truncatula GN=MTR_2g103910 PE=2 SV=1	2 replicates	Not found	Found	Found
2178	4	4	4	5	G7K1H7	NUC	C:clathrin adaptor complex C:Golgi apparatus	P:intracellular protein transport P:vesicle-mediated transport	No Data	No Data	No Data		[Master Protein] AP-1 complex subunit gamma-2	Medicago truncatula GN=MTR_5g034780 PE=4 SV=1	2 replicates	2 replicates	Found	2 replicates
1260	9	20	20	66	A0A072VSL4	NUC	C:proton-transporting V-type ATPase, V1 domain	P:ATP hydrolysis coupled proton transport P:ATP metabolic process	GO:0005524	23.3	F:ATP binding		[Master Protein] Archaeal/vacuolar-type H+-ATPase subunit B	Medicago truncatula GN=MTR_1g112870 PE=3 SV=1	2 replicates	Found	Found	Found
610	1	3	4	11	G7LBH4	NUC	C:chloroplast stroma C:mitochondrion	P:isoleucine biosynthetic process P:lysine biosynthetic process via diaminopimelate P:methionine biosynthetic process P:threonine biosynthetic process	GO:0004073 GO:0003942 GO:0051287 GO:0050661 GO:0046983	13.1.3.6.1.2	F:aspartate-semialdehyde dehydrogenase activity F:N-acetyl-gamma-glutamyl-phosphate reductase activity F:NAD binding F:NADP binding F:protein dimerization activity		[Master Protein] Aspartate-semialdehyde dehydrogenase	Medicago truncatula GN=MTR_8g105860 PE=3 SV=1	2 replicates	Found	Found	Found
1294	4	6	6	26	G7J514	NUC	No Data	No Data	GO:0004177 GO:0008237 GO:0008270	No Data	F:aminopeptidase activity F:metallopeptidase activity F:zinc ion binding		[Master Protein] Aspartyl aminopeptidase-like protein, putative	Medicago truncatula GN=MTR_3g088860 PE=3 SV=1	2 replicates	2 replicates	Found	Found
1148	10	25	41	238	A0A072UQA8	NUC	No Data	P:protein metabolic process	GO:0005524	23.3	F:ATP binding		[Master Protein] ATP-dependent chaperone ClpB	Medicago truncatula GN=MTR_4g109450 PE=3 SV=1	Found	Found	Found	Found
1513	16	4	5	21	B7FLF1	NUC	No Data	No Data	GO:0005507 GO:0016491	21.99	F:copper ion binding F:oxidoreductase activity	lj_descr	[Master Protein] B7FLF1 B7FLF1_MEDTR Putative uncharacterized protein	Medicago truncatul,91.36,0,PECTINESTERASE,NULL; MULTI-COPPER OXIDASE,NULL; no description,Cupredoxin; Cupredoxins,Cupredoxin; C,CUFF.28772.1	2 replicates	Found	Found	Found
2671	6	10	14	48	G7JI82	NUC	C:integral component of membrane	P:metabolic process	GO:0003824	No Data	F:catalytic activity		[Master Protein] Bacterial long-chain fatty acid CoA synthetase	Medicago truncatula GN=MTR_3g082660 PE=4 SV=1	2 replicates	Not found	Found	Found
144	2	2	3	5	A0A072TYG8	NUC	No Data	P:carbohydrate metabolic process	GO:0004563 GO:0102148	No Data	F:beta-N-acetylhexosaminidase activity F:N-acetyl-beta-D-galactosaminidase activity		[Master Protein] Beta-hexosaminidase	Medicago truncatula GN=MTR_7g023060 PE=3 SV=1	2 replicates	Not found	2 replicates	Found
2056	1	2	2	16	A2Q2Y8	NUC	No Data	No Data	GO:0009055	1.1.5 26.10	F:electron transfer activity		[Master Protein] Blue (Type 1) copper domain	Medicago truncatula GN=MTR_7g090170 PE=4 SV=1	Found	Found	Found	Found
2909	3	3	3	11	A0A072TU06	NUC	No Data	No Data	No Data	No Data	No Data		[Master Protein] BolA family transcriptional regulator	Medicago truncatula GN=MTR_8g092690 PE=3 SV=1	2 replicates	Found	Found	Found
2267	7	3	3	5	G7IHV8	NUC	No Data	No Data	GO:0003700	17.7.1 20.1.5	F:DNA binding transcription factor activity		[Master Protein] BZIP transcription factor	Medicago truncatula GN=MTR_2g099050 PE=4 SV=1	Found	Found	2 replicates	Not found
1196	1	2	2	8	A0A072V6M6	NUC	C:integral component of membrane	No Data	No Data	No Data	No Data		[Master Protein] C2 domain protein	Medicago truncatula GN=MTR_2g436900 PE=4 SV=1	2 replicates	Found	Found	Found
2985	6	4	4	21	A0A072VCJ8	NUC	No Data	No Data	GO:0003676	No Data	F:nucleic acid binding		[Master Protein] C2H2-type zinc finger protein	Medicago truncatula GN=MTR_1g009770 PE=4 SV=1	2 replicates	Found	Found	Found
2690	2	2	2	15	Q2HVN6	NUC	No Data	No Data	No Data	No Data	No Data		[Master Protein] C33G8.2, related	Medicago truncatula GN=MTR_7g085850 PE=4 SV=1	2 replicates	Not found	Found	Found
2840	28	4	5	45	C6TB05	NUC	C:nucleosome C:nucleus	No Data	GO:0003677 GO:0046982	28.1	F:DNA binding F:protein heterodimerization activity	lj_descr	[Master Protein] C6TB05 C6TB05_SOYBN Histone H2A	Glycine max PE=2 SV=1,97.01,0,HISTONE_H2A,Histone H2A; Histone,Histone core; HISTONE H2A,NULL; no description,Histone-fold; Histon,CUFF.42880.1	Found	Found	Found	Found
1970	5	1	4	26	C6TCS7	NUC	No Data	No Data	GO:0047918 GO:0051287	21.2.1.1	F:GDP-mannose 3,5-epimerase activity F:NAD binding	lj_descr	[Master Protein] C6TCS7 C6TCS7_SOYBN Putative uncharacterized protein	Glycine max PE=2 S,94.68,0,Epimerase,NAD-dependent epimerase/dehydratase; NAD(P)-binding Rossmann-fold domains,NULL; no descrip,CUFF.19124.1	2 replicates	Found	Found	Found
127	5	7	7	12	G7KTM5	NUC	C:integral component of membrane	No Data	GO:0030246	No Data	F:carbohydrate binding		[Master Protein] Carbohydrate-binding-like fold protein	Medicago truncatula GN=MTR_7g109730 PE=4 SV=2	2 replicates	Found	Found	Found
1095	7	4	4	16	G7J8D4	NUC	C:chloroplast stroma C:cytosol	P:malate metabolic process P:nitrogen compound metabolic process P:oxaloacetate metabolic process	GO:0050152 GO:0008270	No Data	F:omega-amidase activity F:zinc ion binding		[Master Protein] Carbon-nitrogen family hydrolase	Medicago truncatula GN=MTR_3g104850 PE=4 SV=1	2 replicates	2 replicates	Found	Found
1781	1	2	2	5	G7LAR7	NUC	No Data	No Data	No Data	No Data	No Data		[Master Protein] CCR4-NOT transcription complex protein, putative	Medicago truncatula GN=MTR_8g005820 PE=4 SV=2	Found	Not found	Found	Found
1239	6	16	16	42	A0A072UGQ1	NUC	C:COPI vesicle coat C:Golgi membrane	P:intracellular protein transport P:vesicle-mediated transport	GO:0005198	No Data	F:structural molecule activity		[Master Protein] Coatomer subunit beta	Medicago truncatula GN=MTR_4g008250 PE=4 SV=1	2 replicates	Found	Found	Found
1087	3	5	7	463	B5U8K3	NUC	No Data	No Data	GO:0045735	33.1	F:nutrient reservoir activity		[Master Protein] Convicilin storage protein 1	Lotus japonicus GN=lcp1 PE=4 SV=1	Found	Found	Found	Found
1920	2	7	7	25	G7I348	NUC	No Data	P:metal ion transport	GO:0046872	15 15.2 15.3	F:metal ion binding		[Master Protein] Copper chaperone	Medicago truncatula GN=MTR_1g092670 PE=2 SV=1	Found	Found	Found	Found
2532	17	4	4	17	G7L647	NUC	C:nucleosome C:nucleus	No Data	GO:0003677 GO:0046982	28.1	F:DNA binding F:protein heterodimerization activity		[Master Protein] Core histone H2A/H2B/H3/H4	Medicago truncatula GN=MTR_7g013610 PE=3 SV=1	Found	Found	Found	Found
411	4	5	5	40	B7FMQ6	NUC	C:ribosome	P:translation	GO:0003735	No Data	F:structural constituent of ribosome	lj_lotusbase_ncbi	[Master Protein] CUFF.32575.1		Found	Found	Found	Found
1584	8	15	15	55	A0A0R4J3N1	NUC	C:cytoplasm	P:protein catabolic process	GO:0005524 GO:0016787	23.3	F:ATP binding F:hydrolase activity	lj_lotusbase_ncbi	[Master Protein] CUFF.44199.2		Found	Found	Found	Found
2461	2	1	1	7	A0A0R0GGX4	NUC	C:nucleus	P:regulation of histone acetylation P:regulation of transcription by RNA polymerase II P:transcription, DNA-templated	GO:0003677 GO:0003713 GO:0008270	28.1	F:DNA binding F:transcription coactivator activity F:zinc ion binding	lj_lotusbase_ncbi	[Master Protein] CUFF.57600.1		2 replicates	Found	Found	Found
396	1	1	1	1	A0A061DSQ5	NUC	C:integral component of membrane	No Data	GO:0016740	23.3.1.2	F:transferase activity	lj_lotusbase_ncbi	[Master Protein] CUFF.9551.1		2 replicates	2 replicates	2 replicates	Not found
2006	5	14	14	33	A0A072V3L0	NUC	C:cell wall C:cytosol C:plasma membrane	P:response to auxin P:vegetative to reproductive phase transition of meristem P:xylem and phloem pattern formation	No Data	No Data	No Data		[Master Protein] Cullin-associated NEDD8-dissociated protein	Medicago truncatula GN=MTR_4g134620 PE=4 SV=1	2 replicates	Found	Found	Found
403	2	4	7	46	B7FKU9	NUC	No Data	No Data	GO:0004488	No Data	F:methylenetetrahydrofolate dehydrogenase (NADP+) activity		[Master Protein] Cytoplasmic C-1-tetrahydrofolate synthase	Medicago truncatula GN=MTR_7g108580 PE=2 SV=1	Found	Found	Found	Found
2467	10	9	9	48	G7KG78	NUC	C:ribosome	P:translation	GO:0003735	No Data	F:structural constituent of ribosome		[Master Protein] Cytoplasmic ribosomal protein S13	Medicago truncatula GN=MTR_5g011910 PE=2 SV=1	2 replicates	Found	Found	Found
3063	2	4	8	45	A0A072VR00	NUC	No Data	P:L-serine biosynthetic process	GO:0051287 GO:0004617	13.1.5.1.1	F:NAD binding F:phosphoglycerate dehydrogenase activity		[Master Protein] D-3-phosphoglycerate dehydrogenase	Medicago truncatula GN=MTR_1g107480 PE=3 SV=1	Found	Found	Found	Found
316	1	1	1	33	D8GQ33	NUC	C:integral component of membrane	P:transmembrane transport	No Data	No Data	No Data	lj_descr	[Master Protein] D8GQ33 D8GQ33_CLOLD Predicted transporter protein, MFS family	Clostridium ljungdahlii (strain ,41.86,2.7, ,CUFF.39484.1	1 replicate	Found	Found	Found
1561	2	2	3	30	D8R8J0	NUC	C:integral component of membrane	No Data	No Data	No Data	No Data	lj_descr	[Master Protein] D8R8J0 D8R8J0_SELML Putative uncharacterized protein	Selaginella moelle,31.79,0.000000000000006,DUF4149,Domain of unknown function DUF4149; LATE EMBRYOGENESIS ABUNDANT PROTEIN, PUTATIVE,NULL; LATE,CUFF.46321.1	Found	Found	Found	Found
1590	1	2	2	12	G7J7R2	NUC	No Data	P:response to stress P:response to water	No Data	No Data	No Data		[Master Protein] Dehydrin	Medicago truncatula GN=MTR_3g117290 PE=2 SV=1	2 replicates	Found	Found	Found
2807	4	1	1	8	G7JTS7	NUC	No Data	No Data	No Data	No Data	No Data		[Master Protein] Dessication-induced 1VOC superfamily protein	Medicago truncatula GN=MTR_4g063500 PE=4 SV=2	Found	Found	Found	Found
727	4	2	2	3	A0A072U2R2	NUC	C:cytoplasm	P:lysine biosynthetic process via diaminopimelate	GO:0008837	13.1.3.5.4	F:diaminopimelate epimerase activity		[Master Protein] Diaminopimelate epimerase	Medicago truncatula GN=MTR_7g100345 PE=3 SV=1	2 replicates	Found	Found	2 replicates
1662	11	3	3	6	T2DP02	NUC	No Data	P:metabolic process	GO:0016746	No Data	F:transferase activity, transferring acyl groups		[Master Protein] Dihydrolipoamide acetyltransferase component of pyruvate dehydrogenase complex	Phaseolus vulgaris PE=2 SV=1	Found	Found	Found	Found
657	3	5	8	19	G7IRL3	NUC	C:chloroplast stroma	P:branched-chain amino acid biosynthetic process P:embryo sac development P:pollen development P:response to salt stress P:root development	GO:0005507 GO:0004160	No Data	F:copper ion binding F:dihydroxy-acid dehydratase activity		[Master Protein] Dihydroxyacid dehydratase	Medicago truncatula GN=MTR_2g089340 PE=3 SV=1	2 replicates	Found	Found	Found
393	1	1	1	7	G8A2H3	NUC	No Data	P:DNA repair	GO:0140078 GO:0140080 GO:0046872 GO:0004518	15 15.2 15.3	F:class I DNA-(apurinic or apyrimidinic site) lyase activity F:class III/IV DNA-(apurinic or apyrimidinic site) lyase activity F:metal ion binding F:nuclease activity		[Master Protein] DNA-(apurinic or apyrimidinic site) lyase	Medicago truncatula GN=MTR_3g075220 PE=3 SV=1	2 replicates	Found	Found	Found
2799	2	4	4	9	A0A072U4W9	NUC	No Data	No Data	GO:0003677	28.1	F:DNA binding		[Master Protein] DNA-binding protein, putative	Medicago truncatula GN=MTR_6g004930 PE=4 SV=1	2 replicates	Found	Found	Found
2689	14	5	5	15	G7IRG5	NUC	No Data	P:protein folding P:response to heat	GO:0005524 GO:0031072 GO:0046872 GO:0051082	23.3 15 15.2 15.3	F:ATP binding F:heat shock protein binding F:metal ion binding F:unfolded protein binding		[Master Protein] DnaJ-class molecular chaperone	Medicago truncatula GN=MTR_2g087660 PE=3 SV=1	2 replicates	2 replicates	Found	Found
297	4	1	2	10	E5L932	NUC	No Data	No Data	GO:0003723	27.4	F:RNA binding	lj_descr	[Master Protein] E5L932 E5L932_9ROSA Putative glycine-rich RNA-binding protein 1	Malus h,91.86,2e-40,RNA-binding domain, RBD,NULL; RRM,RNA recognition motif domain; FAMILY NOT NAMED,NULL; RRM_1,RNA rec,CUFF.28857.2	2 replicates	2 replicates	Found	Found
491	11	4	9	45	A0A072V9M3	NUC	C:eukaryotic translation elongation factor 1 complex	No Data	GO:0003746	29.2.4	F:translation elongation factor activity		[Master Protein] Elongation factor 1-beta	Medicago truncatula GN=MTR_2g461200 PE=3 SV=1	Found	Found	Found	Found
1356	3	5	5	10	G7JHS5	NUC	No Data	No Data	GO:0005525 GO:0003924 GO:0003746	30.5 29.2.4	F:GTP binding F:GTPase activity F:translation elongation factor activity		[Master Protein] Elongation factor EF-Tu-like protein	Medicago truncatula GN=MTR_4g116430 PE=4 SV=2	2 replicates	Not found	Found	Found
1489	2	1	1	23	G7ISM5	NUC	No Data	No Data	No Data	No Data	No Data		[Master Protein] Enhancer of mRNA-decapping-like protein	Medicago truncatula GN=MTR_2g027690 PE=4 SV=2	2 replicates	2 replicates	Found	Found
913	3	2	9	30	V7CZ62	NUC	C:eukaryotic 43S preinitiation complex C:eukaryotic 48S preinitiation complex C:eukaryotic translation initiation factor 3 complex	P:formation of translation preinitiation complex P:regulation of translational initiation	GO:0003743	29.2.3	F:translation initiation factor activity		[Master Protein] Eukaryotic translation initiation factor 3 subunit A	Phaseolus vulgaris GN=PHAVU_001G169900g PE=3 SV=1	Found	Found	Found	Found
1538	8	5	5	26	G7LE61	NUC	C:eukaryotic 43S preinitiation complex C:eukaryotic 48S preinitiation complex C:eukaryotic translation initiation factor 3 complex	P:formation of translation preinitiation complex P:regulation of translational initiation	GO:0003743	29.2.3	F:translation initiation factor activity		[Master Protein] Eukaryotic translation initiation factor 3 subunit G	Medicago truncatula GN=MTR_8g107310 PE=3 SV=1	Found	Found	Found	Found
3006	3	8	8	20	Q94KS2	NUC	C:eukaryotic 43S preinitiation complex C:eukaryotic 48S preinitiation complex C:eukaryotic translation initiation factor 3 complex	P:formation of translation preinitiation complex P:regulation of translational initiation	GO:0003743	29.2.3	F:translation initiation factor activity		[Master Protein] Eukaryotic translation initiation factor 3 subunit I	Phaseolus vulgaris GN=PHAVU_002G070400g PE=2 SV=1	2 replicates	Found	Found	Found
1322	1	1	1	3	F6HSQ4	NUC	No Data	No Data	No Data	No Data	No Data	lj_descr	[Master Protein] F6HSQ4 F6HSQ4_VITVI Putative uncharacterized protein	Vitis vinifera GN=,72.69,0,HEAT_REPEAT,HEAT, type 2; LISH,LisH dimerisation motif; ARM repeat,Armadillo-type fold; Lissencephal,CUFF.30304.2	2 replicates	Found	2 replicates	Found
2380	3	3	11	46	G7IF30	NUC	No Data	No Data	GO:0005524 GO:0004329	23.3 25.2	F:ATP binding F:formate-tetrahydrofolate ligase activity		[Master Protein] Formate-tetrahydrofolate ligase	Medicago truncatula GN=MTR_1g116140 PE=3 SV=2	Found	2 replicates	Found	Found
1943	1	4	4	23	Q2HT34	NUC	No Data	P:aromatic amino acid family metabolic process	GO:0004334	No Data	F:fumarylacetoacetase activity		[Master Protein] Fumarylacetoacetase	Medicago truncatula GN=MTR_2g025640 PE=4 SV=1	2 replicates	2 replicates	Found	Found
1384	4	3	4	16	G0WJI4	NUC	C:cytoplasm	P:isoleucine biosynthetic process P:lysine biosynthetic process via diaminopimelate P:methionine biosynthetic process P:threonine biosynthetic process	GO:0004073 GO:0051287 GO:0050661 GO:0046983	13.1.3.6.1.2	F:aspartate-semialdehyde dehydrogenase activity F:NAD binding F:NADP binding F:protein dimerization activity	lj_descr	[Master Protein] G0WJI4 G0WJI4_SOYBN Aspartate-semialdehyde dehydrogenase 2	Glycine max PE=2 SV=1,90.45,0,Glyceraldehyde-3-phosphate dehydrogenase-like, C-terminal domain,NULL; NAD(P)-binding Rossmann-fold ,CUFF.52355.1	2 replicates	2 replicates	Found	Found
325	1	2	2	2	G5DXD8	NUC	No Data	No Data	No Data	No Data	No Data	lj_descr	[Master Protein] G5DXD8 G5DXD8_SILLA Putative uncharacterized protein (Fragment)	Silene ,31.67,4e-18,coiled-coil,NULL; DUF1421,Protein of unknown function DUF1421; seg,NULL; SUBFAMILY NOT NAMED,NULL; F,CUFF.35825.1	2 replicates	Found	Found	Found
355	1	1	1	3	G7IB80	NUC	C:integral component of membrane	No Data	No Data	No Data	No Data	lj_descr	[Master Protein] G7IB80 G7IB80_MEDTR Putative uncharacterized protein	Medicago truncatul,69.92,0,DUF1230,Uncharacterised protein family Ycf36; Q9LYI9_ARATH_Q9LYI9;,Uncharacterised protein family Yc,CUFF.52920.2	2 replicates	2 replicates	Found	Found
156	3	1	4	14	G7ID01	NUC	No Data	No Data	GO:0005525 GO:0003924 GO:0003743	30.5 29.2.3	F:GTP binding F:GTPase activity F:translation initiation factor activity	lj_descr	[Master Protein] G7ID01 G7ID01_MEDTR Eukaryotic translation initiation factor 5B	Medicago truncatula GN=MTR_1g0,74.04,0,TRANSLATION INITIATION FACTOR IF-2,Translation initiation factor IF- 2; TRANSLATION FACTOR,NULL; no ,CUFF.56242.1	1 replicate	Not found	2 replicates	2 replicates
2324	5	2	6	20	G7J6L9	NUC	No Data	P:carbohydrate metabolic process	GO:0004553	10.6.1 10.6.2 26.3 26.4	F:hydrolase activity, hydrolyzing O-glycosyl compounds	lj_descr	[Master Protein] G7J6L9 G7J6L9_MEDTR Beta-D-glucosidase	Medicago truncatula GN=MTR_3g079750 PE=4 SV=1,89.84,0,(Trans)glycosidases,Glycoside hydrolase, superfamily; Beta-D-glucan exohydrolase, C-terminal domain,,CUFF.8105.1	Found	Found	Found	Found
1755	5	1	1	2	G7KEY2	NUC	No Data	P:biosynthetic process	GO:0016779	No Data	F:nucleotidyltransferase activity	lj_descr	[Master Protein] G7KEY2 G7KEY2_MEDTR Phosphopantetheine adenylyltransferase	Medicago truncatula GN=MTR_5g020680,89.08,0,no description,Rossmann-like alpha/beta/alpha sandwich fold; SUBFAMILY NOT NAMED,NULL; FAMILY NOT NA,CUFF.37772.1	2 replicates	Not found	Found	Found
200	1	1	1	3	G7LBZ8	NUC	No Data	No Data	GO:0003676 GO:0000166	23	F:nucleic acid binding F:nucleotide binding	lj_descr	[Master Protein] G7LBZ8 G7LBZ8_MEDTR Pre-mRNA-splicing factor SF2	Medicago truncatula GN=MTR_8g058530 PE=4 SV=1,89.68,0,seg,NULL; RNA-binding domain, RBD,NULL; RNA recognition motif,RNA recognition motif domain; RRM_1,RN,CUFF.33534.1	2 replicates	Found	1 replicate	Found
748	1	1	1	15	G8A222	NUC	No Data	No Data	No Data	No Data	No Data	lj_descr	[Master Protein] G8A222 G8A222_MEDTR Low-temperature-induced 65 kDa protein	Medicago truncatula GN=MTR_128s0016,36.65,0.000000000000008,seg,NULL; CAP160,CAP160,CUFF.12890.1	Found	Found	Found	Found
398	1	3	3	6	G7IKW7	NUC	C:spliceosomal complex	P:mRNA splicing, via spliceosome	No Data	No Data	No Data		[Master Protein] GAMYB-binding protein	Medicago truncatula GN=MTR_2g030450 PE=4 SV=1	Found	Found	2 replicates	2 replicates
586	7	5	5	11	G7KJH0	NUC	No Data	P:biosynthetic process	GO:0016779	No Data	F:nucleotidyltransferase activity		[Master Protein] Glucose-1-phosphate adenylyltransferase family protein	Medicago truncatula GN=MTR_6g008840 PE=4 SV=2	2 replicates	2 replicates	Found	Found
1386	2	2	3	3	A0A072VJB8	NUC	No Data	P:glutamine biosynthetic process	GO:0004356 GO:0016787	12.2.2	F:glutamate-ammonia ligase activity F:hydrolase activity		[Master Protein] Glutamate-ammonia ligase-like protein	Medicago truncatula GN=MTR_1g062650 PE=3 SV=1	1 replicate	Not found	Found	2 replicates
1377	1	1	3	52	A0A072VL27	NUC	No Data	No Data	GO:0045735	33.1	F:nutrient reservoir activity		[Master Protein] Glycinin A5A4B3 subunit	Medicago truncatula GN=MTR_1g069920 PE=3 SV=1	Found	Found	Found	Found
3034	1	6	6	93	A0A072U489	NUC	No Data	No Data	GO:0045735	33.1	F:nutrient reservoir activity		[Master Protein] Glycinin G4	Medicago truncatula GN=MTR_7g096970 PE=4 SV=1	Found	Found	Found	Found
665	1	3	3	7	I3SHU4	NUC	No Data	No Data	GO:0051287 GO:0004616	7.1.3	F:NAD binding F:phosphogluconate dehydrogenase (decarboxylating) activity		[Master Protein] Glyoxylate/succinic semialdehyde reductase	Medicago truncatula GN=MTR_8g028120 PE=2 SV=1	2 replicates	Found	Found	Found
1410	4	3	5	13	A0A072V5C1	NUC	No Data	P:fatty acid metabolic process	GO:0003857	11.9.4.9	F:3-hydroxyacyl-CoA dehydrogenase activity		[Master Protein] Glyoxysomal fatty acid beta-oxidation MFP-A protein	Medicago truncatula GN=MTR_2g436300 PE=4 SV=1	2 replicates	Found	Found	Found
405	4	9	9	64	G7JR07	NUC	No Data	No Data	No Data	No Data	No Data		[Master Protein] Group 3 LEA protein	Medicago truncatula GN=MTR_4g123950 PE=4 SV=1	Found	Found	Found	Found
1359	7	4	4	15	V7AYC1	NUC	C:mitochondrial matrix	P:protein folding	GO:0000774 GO:0051087 GO:0042803	No Data	F:adenyl-nucleotide exchange factor activity F:chaperone binding F:protein homodimerization activity		[Master Protein] GrpE protein homolog	Phaseolus vulgaris GN=PHAVU_009G196500g PE=3 SV=1	Found	Found	Found	Found
224	20	7	7	46	B7FGN7	NUC	C:nucleus	P:nucleocytoplasmic transport P:protein transport	GO:0005525 GO:0003924	30.5	F:GTP binding F:GTPase activity		[Master Protein] GTP-binding nuclear protein	Medicago truncatula PE=2 SV=1	Found	Found	Found	Found
1617	8	21	21	116	G7L8T3	NUC	C:intracellular	P:protein transport P:small GTPase mediated signal transduction	GO:0005093	No Data	F:Rab GDP-dissociation inhibitor activity		[Master Protein] Guanosine nucleotide diphosphate dissociation inhibitor	Medicago truncatula GN=MTR_8g088620 PE=2 SV=1	Found	Found	Found	Found
2431	7	3	3	5	B7FNC7	NUC	C:chloroplast	P:histidine biosynthetic process	GO:0004399 GO:0051287 GO:0008270	13.1.7.8	F:histidinol dehydrogenase activity F:NAD binding F:zinc ion binding		[Master Protein] Histidinol dehydrogenase, chloroplastic	Medicago truncatula PE=2 SV=1	2 replicates	Not found	Found	Found
2488	7	11	11	32	A0A072VJI1	NUC	C:cytoplasm	P:histidyl-tRNA aminoacylation	GO:0005524 GO:0004821	23.3 29.1.21	F:ATP binding F:histidine-tRNA ligase activity		[Master Protein] Histidyl-tRNA synthetase	Medicago truncatula GN=MTR_1g057860 PE=3 SV=1	2 replicates	2 replicates	Found	Found
2825	1	1	1	12	Q7XJ35	NUC	C:nucleosome C:nucleus	P:nucleosome assembly	GO:0003677	28.1	F:DNA binding		[Master Protein] Histone H1	Medicago truncatula GN=His1 PE=3 SV=1	Found	Found	Found	Found
2298	19	2	3	39	I3SM33	NUC	C:nucleosome C:nucleus	No Data	GO:0003677 GO:0046982	28.1	F:DNA binding F:protein heterodimerization activity		[Master Protein] Histone H2A	Lotus japonicus PE=2 SV=1	Found	2 replicates	Found	Found
1319	32	4	4	41	G7JIM4	NUC	C:nucleosome C:nucleus	No Data	GO:0003677 GO:0046982	28.1	F:DNA binding F:protein heterodimerization activity		[Master Protein] Histone H2B	Medicago truncatula GN=MTR_4g070240 PE=2 SV=1	Found	Found	Found	Found
1440	6	10	10	54	G7JVF8	NUC	C:nucleosome C:nucleus	P:nucleosome assembly	GO:0003677 GO:0046982	28.1	F:DNA binding F:protein heterodimerization activity		[Master Protein] Histone H4	Medicago truncatula GN=MTR_4g128150 PE=3 SV=2	Found	Found	Found	Found
2093	3	1	3	34	I1J9Y0	NUC	No Data	No Data	No Data	No Data	No Data	lj_descr	[Master Protein] I1J9Y0 I1J9Y0_SOYBN Uncharacterized protein	Glycine max GN=Gma.5356 PE=,30.93,2e-18,TPR_11,NULL; TPR_1,Tetratricopeptide TPR-1; seg,NULL; no description,Tetratricopeptide-like helical;,CUFF.38377.1	Found	Found	Found	Found
1189	4	1	1	3	I1JGD6	NUC	C:U4/U6 x U5 tri-snRNP complex	P:mRNA splicing, via spliceosome	GO:0030621 GO:0017070	No Data	F:U4 snRNA binding F:U6 snRNA binding	lj_descr	[Master Protein] I1JGD6 I1JGD6_SOYBN Uncharacterized protein	Glycine max PE=4 SV=1,84.6,0,WD40,WD40 repeat; PRP4,Pre-mRNA processing factor 4 (PRP4)-like; no description,WD40/YVTN repeat-lik,CUFF.54088.1	Found	Not found	Found	Found
1849	2	3	12	70	I1JTY9	NUC	No Data	P:proteolysis	GO:0008237 GO:0008270	No Data	F:metallopeptidase activity F:zinc ion binding	lj_descr	[Master Protein] I1JTY9 I1JTY9_SOYBN Uncharacterized protein	Glycine max GN=Gma.15742 PE,87.19,0,seg,NULL; ALADIPTASE,Peptidase M1, membrane alanine aminopeptidase, N-terminal; Metalloproteases ("z,CUFF.28020.1	2 replicates	2 replicates	Found	Found
2119	2	2	2	6	I1K3J0	NUC	C:signal recognition particle, endoplasmic reticulum targeting	P:SRP-dependent cotranslational protein targeting to membrane, translocation	GO:0008312	No Data	F:7S RNA binding	lj_descr	[Master Protein] I1K3J0 I1K3J0_SOYBN Uncharacterized protein	Glycine max GN=Gma.20253 PE,84.77,0,SIGNAL RECOGNITION PARTICLE 72,NULL; SIGNAL RECOGNITION PARTICLE 72,Signal recognition particle, SRP,CUFF.51088.1	Found	Found	1 replicate	Not found
1361	3	1	1	4	I1K9P8	NUC	No Data	P:proteolysis	GO:0008234	No Data	F:cysteine-type peptidase activity	lj_descr	[Master Protein] I1K9P8 I1K9P8_SOYBN Uncharacterized protein	Glycine max PE=4 SV=1,64.07,0,ULP_PROTEASE,Peptidase C48, SUMO/Sentrin/Ubl1; seg,NULL; Peptidase_C48,Peptidase C48, SUMO/Sentrin/U,CUFF.27558.3	2 replicates	Found	Found	Found
1589	9	7	7	21	I1KWV4	NUC	No Data	P:carbohydrate metabolic process	GO:0030246 GO:0004553	10.6.1 10.6.2 26.3 26.4	F:carbohydrate binding F:hydrolase activity, hydrolyzing O-glycosyl compounds	lj_descr	[Master Protein] I1KWV4 I1KWV4_SOYBN Uncharacterized protein	Glycine max GN=Gma.9128 PE=,88.25,0,ALPHA-GLUCOSIDASE,NULL; ALPHA-GLUCOSIDASE,Glycoside hydrolase, family 31; (Trans)glycosidases,Glycos,CUFF.36701.1	Found	Found	Found	Found
2583	2	1	1	6	I1LMC2	NUC	No Data	No Data	GO:0003676 GO:0000166	23	F:nucleic acid binding F:nucleotide binding	lj_descr	[Master Protein] I1LMC2 I1LMC2_SOYBN Uncharacterized protein	Glycine max GN=Gma.42841 PE,77.89,0,seg,NULL; no description,Nucleotide-binding, alpha-beta plait; RRM_1,RNA recognition motif domain; R,CUFF.57880.2	2 replicates	1 replicate	1 replicate	2 replicates
1730	2	3	10	18	I1LPC3	NUC	C:cytoplasm	P:isoleucyl-tRNA aminoacylation	GO:0002161 GO:0005524 GO:0004822 GO:0000049	23.3 29.1.5	F:aminoacyl-tRNA editing activity F:ATP binding F:isoleucine-tRNA ligase activity F:tRNA binding	lj_descr	[Master Protein] I1LPC3 I1LPC3_SOYBN Uncharacterized protein	Glycine max GN=Gma.7413 PE=,88.92,0,seg,NULL; AA_TRNA_LIGASE_I,Aminoacyl-tRNA synthetase, class I, conserved site; TRNASYNTHILE,Isoleuci,CUFF.46026.1	2 replicates	2 replicates	Found	Found
1834	3	2	5	22	I1LWT5	NUC	C:eukaryotic 43S preinitiation complex C:eukaryotic 48S preinitiation complex C:eukaryotic translation initiation factor 3 complex C:eukaryotic translation initiation factor 3 complex, eIF3m	P:cytoplasmic translational initiation P:formation of cytoplasmic translation initiation complex	GO:0003743	29.2.3	F:translation initiation factor activity	lj_descr	[Master Protein] I1LWT5 I1LWT5_SOYBN Uncharacterized protein	Glycine max GN=Gma.56636 PE,89.27,0,COP9 SIGNALOSOME COMPLEX SUBUNIT 7,NULL; COP9 SIGNALOSOME COMPLEX SUBUNIT 7/DENDRITIC CELL PROTEIN G,CUFF.36257.1	2 replicates	Found	Found	Found
53	2	1	9	61	I1LZ03	NUC	C:cytosolic large ribosomal subunit	P:cytoplasmic translation	GO:0003723 GO:0003735	27.4	F:RNA binding F:structural constituent of ribosome	lj_descr	[Master Protein] I1LZ03 I1LZ03_SOYBN Uncharacterized protein	Glycine max PE=4 SV=1,94.04,0,Ribosomal protein L4,Ribosomal protein L4 domain; Ribosomal_L4,Ribosomal protein L4/L1e; Ribos_L4_as,CUFF.53848.1	2 replicates	Found	Found	2 replicates
1871	2	3	4	8	I1MBI6	NUC	C:chloroplast C:integral component of membrane	No Data	No Data	No Data	No Data	lj_descr	[Master Protein] I1MBI6 I1MBI6_SOYBN Uncharacterized protein	Glycine max GN=Gma.6998 PE=,86.07,0,seg,NULL,CUFF.38923.1	Found	Found	Found	Found
1172	2	2	5	36	I1MQS6	NUC	C:cytoplasm C:nucleus	P:glutathione metabolic process	GO:0004364 GO:0003746	26.9 29.2.4	F:glutathione transferase activity F:translation elongation factor activity	lj_descr	[Master Protein] I1MQS6 I1MQS6_SOYBN Uncharacterized protein	Glycine max PE=4 SV=1,87.38,0,eEF1-gamma domain,Translation elongation factor EF1B, gamma chain, conserved; Glutathione S-transfer,CUFF.39041.1	2 replicates	2 replicates	Found	Found
2713	1	1	1	4	I1MSV8	NUC	C:cytoplasm	P:trehalose biosynthetic process P:trehalose metabolism in response to stress	GO:0016791	No Data	F:phosphatase activity	lj_descr	[Master Protein] I1MSV8 I1MSV8_SOYBN Uncharacterized protein	Glycine max GN=Gma.50494 PE,69.7,0,TREHALOSE-6-PHOSPHATE SYNTHASE,NULL; UDP-Glycosyltransferase/glycogen phosphorylase,NULL; no descrip,NODE_51861_length_596_cov_241.006714.path1.1	Found	Found	Found	2 replicates
160	2	1	4	9	I1MT11	NUC	No Data	No Data	GO:0003723	27.4	F:RNA binding	lj_descr	[Master Protein] I1MT11 I1MT11_SOYBN Uncharacterized protein	Glycine max GN=Gma.5132 PE=,83.36,0,seg,NULL; coiled-coil,NULL; MI,Initiation factor eIF-4 gamma, MA3; no description,MIF4-like, type 1/,CUFF.50224.1	2 replicates	Found	Found	2 replicates
1176	2	3	12	48	I1MUN6	NUC	C:cytoplasm	P:arginine biosynthetic process P:argininosuccinate metabolic process P:urea cycle	GO:0004055 GO:0005524	13.1.2.3.22 23.3	F:argininosuccinate synthase activity F:ATP binding	lj_descr	[Master Protein] I1MUN6 I1MUN6_SOYBN Uncharacterized protein	Glycine max PE=3 SV=1,86.82,0,argG: argininosuccinate synthase,Argininosuccinate synthase; Adenine nucleotide alpha hydrolases-lik,CUFF.6122.1	2 replicates	2 replicates	Found	Found
103	1	2	9	54	I1MXM6	NUC	C:cytoplasm	No Data	GO:0003723	27.4	F:RNA binding	lj_descr	[Master Protein] I1MXM6 I1MXM6_SOYBN Uncharacterized protein	Glycine max GN=Gma.1437 PE=,87.42,0,RNA recognition motif,RNA recognition motif domain, eukaryote; RNA recognition motif,RNA recognition,CUFF.23513.1	Found	Found	Found	Found
852	9	1	3	17	I1N3A6	NUC	C:plant-type cell wall	P:carbohydrate metabolic process	GO:0052692	No Data	F:raffinose alpha-galactosidase activity	lj_descr	[Master Protein] I1N3A6 I1N3A6_SOYBN Uncharacterized protein	Glycine max GN=Gma.12698 PE,87.18,0,PROKAR_LIPOPROTEIN,NULL; (Trans)glycosidases,Glycoside hydrolase, superfamily; Glycosyl hydrolase do,CUFF.7900.1	Found	Found	Found	Found
2669	1	1	1	4	I1N734	NUC	No Data	P:protein dephosphorylation	GO:0008138	No Data	F:protein tyrosine/serine/threonine phosphatase activity	lj_descr	[Master Protein] I1N734 I1N734_SOYBN Uncharacterized protein	Glycine max PE=4 SV=1,90.77,0,5-AMP-ACTIVATED PROTEIN KINASE , BETA SUBUNIT,NULL; 5'-AMP-ACTIVATED PROTEIN KINASE , BETA SUBUNIT,N,CUFF.30986.1	2 replicates	Not found	Found	1 replicate
564	9	6	6	23	I1NFH7	NUC	C:nucleus	P:nucleotide-excision repair P:proteasome-mediated ubiquitin-dependent protein catabolic process	GO:0003684	28.2	F:damaged DNA binding	lj_descr	[Master Protein] I1NFH7 I1NFH7_SOYBN Uncharacterized protein	Glycine max GN=Gma.55597 PE,80.79,0,rad23: UV excision repair protein Rad23,UV excision repair protein Rad23; seg,NULL; Ubiquitin homolo,CUFF.56941.1	Found	Found	Found	Found
983	3	4	4	14	I3S0H9	NUC	No Data	No Data	No Data	No Data	No Data	lj_descr	[Master Protein] I3S0H9 I3S0H9_LOTJA Uncharacterized protein	Lotus japonicus PE=2 SV=1,99.6,0,NAD(P)-binding Rossmann-fold domains,NULL; no description,NAD(P)-binding domain; NAD_binding_10,NULL,CUFF.17370.1	2 replicates	Found	Found	Found
1765	1	4	4	21	I3S9M2	NUC	No Data	No Data	No Data	No Data	No Data	lj_descr	[Master Protein] I3S9M2 I3S9M2_LOTJA Uncharacterized protein	Lotus japonicus PE=4 SV=1,100,0,MEMBRANE-ASSOCIATED PROGESTERONE RECEPTOR COMPONENT-RELATED,NULL; Cytochrome b5-like heme/steroid bi,CUFF.5060.1	Found	Found	Found	Found
2607	2	3	4	15	I3SDK6	NUC	No Data	No Data	GO:0016491	21.99	F:oxidoreductase activity	lj_descr	[Master Protein] I3SDK6 I3SDK6_LOTJA Uncharacterized protein	Lotus japonicus PE=2 SV=1,100,0,quinone_pig3: putative NAD(P)H quinone oxidoreduct,Quinone oxidoreductase PIG3; no description,NULL;,CUFF.60631.1	Found	Found	Found	Found
2891	3	2	3	11	I3SK84	NUC	No Data	No Data	No Data	No Data	No Data	lj_descr	[Master Protein] I3SK84 I3SK84_LOTJA Uncharacterized protein	Lotus japonicus PE=2 SV=1,99.68,0,NAD(P)-binding Rossmann-fold domains,NULL; seg,NULL; SUBFAMILY NOT NAMED,NULL; NITROGEN METABOLIC RE,CUFF.30748.1	2 replicates	Found	Found	Found
537	7	8	8	70	I3SQF0	NUC	C:ribosome	P:translation	GO:0003735	No Data	F:structural constituent of ribosome	lj_descr	[Master Protein] I3SQF0 I3SQF0_LOTJA Uncharacterized protein	Lotus japonicus PE=2 SV=1,100,0,Ribosomal_S19e,Ribosomal protein S19e; RIBOSOMAL_S19E,Ribosomal protein S19e, conserved site; Q67ZX8,CUFF.16357.1	Found	Found	Found	Found
962	15	13	13	72	I3STQ8	NUC	C:ribosome	P:translation	GO:0003735	No Data	F:structural constituent of ribosome	lj_descr	[Master Protein] I3STQ8 I3STQ8_LOTJA Uncharacterized protein	Lotus japonicus PE=2 SV=1,100,0,Ribosomal_L23,Ribosomal protein L25/L23; Ribosomal_L23eN,Ribosomal protein L23/L25, N-terminal; L23_,CUFF.30185.1	Found	Found	Found	Found
885	5	1	1	6	I3SZY3	NUC	No Data	P:RNA metabolic process	GO:0003723 GO:0043565 GO:0003697	27.4	F:RNA binding F:sequence-specific DNA binding F:single-stranded DNA binding	lj_descr	[Master Protein] I3SZY3 I3SZY3_LOTJA Uncharacterized protein	Lotus japonicus PE=2 SV=1,97.94,0,coiled-coil,NULL; TRANSLIN,NULL; TRANSLIN AND TRANSLIN ASSOCIATED PROTEIN X,Translin; no description,CUFF.32783.1	2 replicates	Found	Found	Found
2905	1	1	2	21	J3LN28	NUC	No Data	No Data	No Data	No Data	No Data	lj_descr	[Master Protein] J3LN28 J3LN28_ORYBR Uncharacterized protein	Oryza brachyantha GN=OB03G2,51.55,6e-19,Heme oxygenase-like,Haem oxygenase-like, multi-helical; TENA_THI-4,Thiaminase-2/PQQ biosynthesis pro,CUFF.50677.1	2 replicates	Not found	Found	Found
1211	3	1	1	1	J3SCX5	NUC	C:prefoldin complex	P:protein folding	GO:0051082	No Data	F:unfolded protein binding	lj_descr	[Master Protein] J3SCX5 J3SCX5_CROAD Prefoldin subunit 5-like	Crotalus adamanteus PE=2 SV=1,34.75,2e-19,SUBFAMILY NOT NAMED,NULL; PREFOLDIN SUBUNIT 5,NULL; coiled-coil,NULL; seg,NULL; Prefoldin,Prefoldin ,CUFF.57102.1	2 replicates	Found	Found	2 replicates
560	3	1	1	3	K4C730	NUC	C:exocyst	P:exocytosis	No Data	No Data	No Data	lj_descr	[Master Protein] K4C730 K4C730_SOLLC Uncharacterized protein	Solanum lycopersicum GN=Sol,75.08,0,EXOCYST COMPLEX PROTEIN EXO70,NULL; EXOCYST COMPLEX PROTEIN EXO70,Exo70 exocyst complex subunit; Exo,CUFF.44256.1	2 replicates	2 replicates	2 replicates	Found
2078	5	2	2	34	G7KKP1	NUC	No Data	No Data	GO:0004866	No Data	F:endopeptidase inhibitor activity		[Master Protein] Kunitz type trypsin inhibitor / miraculin	Medicago truncatula GN=MTR_6g078070 PE=2 SV=1	Found	Found	Found	Found
2630	1	3	3	14	G7ISC0	NUC	No Data	No Data	No Data	No Data	No Data		[Master Protein] Late embryogenesis abundant domain protein, putative	Medicago truncatula GN=MTR_2g014040 PE=4 SV=1	Found	Found	Found	Found
438	3	7	7	86	A0A072TMR3	NUC	No Data	P:response to desiccation	No Data	No Data	No Data		[Master Protein] Late embryogenesis abundant protein	Medicago truncatula GN=MTR_8g028480 PE=4 SV=1	Found	Found	Found	Found
19	1	5	5	21	G7I9D0	NUC	No Data	No Data	No Data	No Data	No Data		[Master Protein] Late embryogenesis abundant protein, putative	Medicago truncatula GN=MTR_1g061730 PE=4 SV=1	Found	Found	Found	Found
949	2	5	5	56	A0A072U3K0	NUC	No Data	No Data	GO:0045735	33.1	F:nutrient reservoir activity		[Master Protein] Legumin A2	Medicago truncatula GN=MTR_7g097000 PE=3 SV=1	Found	Found	Found	Found
1607	2	8	9	213	G7IEG7	NUC	No Data	No Data	GO:0045735	33.1	F:nutrient reservoir activity		[Master Protein] Legumin storage protein	Medicago truncatula GN=MTR_1g072600 PE=3 SV=1	Found	Found	Found	Found
361	1	1	3	61	B5U8K1	NUC	No Data	No Data	GO:0045735	33.1	F:nutrient reservoir activity		[Master Protein] Legumin storage protein 2	Lotus japonicus GN=llp2 PE=3 SV=1	Found	Found	Found	Found
2605	2	1	1	8	Q2HTF4	NUC	C:spliceosomal complex	P:spliceosomal snRNP assembly	No Data	No Data	No Data		[Master Protein] Like-Sm ribonucleoprotein-related, core	Medicago truncatula GN=MTR_7g104930 PE=4 SV=1	Found	Found	2 replicates	2 replicates
985	5	3	3	15	A0A072VL85	NUC	C:nucleosome C:nucleus	P:nucleosome assembly	GO:0003677	28.1	F:DNA binding		[Master Protein] Linker histone H1 and h5 family protein	Medicago truncatula GN=MTR_1g070435 PE=3 SV=1	Found	Found	Found	Found
219	2	2	2	10	G7JZY6	NUC	No Data	P:metabolic process	GO:0016787	No Data	F:hydrolase activity		[Master Protein] M20 peptidase acetylornithine deacetylase	Medicago truncatula GN=MTR_5g014410 PE=4 SV=1	2 replicates	Found	Found	Found
61	4	1	1	4	G7K583	NUC	No Data	No Data	No Data	No Data	No Data		[Master Protein] Maternal effect embryo arrest protein	Medicago truncatula GN=MTR_5g016450 PE=4 SV=2	2 replicates	Found	2 replicates	2 replicates
2728	10	9	9	37	A0A072U8T6	NUC	No Data	P:rRNA processing	GO:0008168 GO:0003723	27.4	F:methyltransferase activity F:RNA binding		[Master Protein] Mediator of RNA polymerase II transcription subunit 36a	Medicago truncatula GN=MTR_6g047580 PE=3 SV=1	Found	Found	Found	Found
1367	1	2	2	13	A0A072V335	NUC	No Data	No Data	No Data	No Data	No Data		[Master Protein] MFP1 attachment factor-like protein	Medicago truncatula GN=MTR_3g102500 PE=4 SV=1	Found	Found	Found	2 replicates
1445	3	3	3	5	G7J2W4	NUC	C:integral component of membrane	No Data	No Data	No Data	No Data		[Master Protein] Myosin heavy chain-like protein	Medicago truncatula GN=MTR_3g109330 PE=2 SV=1	2 replicates	Found	Found	Found
1333	2	1	1	1	A2Q3I9	NUC	C:nucleus	P:regulation of transcription, DNA-templated P:transcription, DNA-templated	GO:0003677	28.1	F:DNA binding		[Master Protein] NAC transcription factor-like protein	Medicago truncatula GN=MTR_2g062730 PE=4 SV=1	2 replicates	Found	Found	Found
3175	3	1	1	1	G7JZJ2	NUC	No Data	No Data	GO:0016491	21.99	F:oxidoreductase activity		[Master Protein] NAD(P)H dehydrogenase B2	Medicago truncatula GN=MTR_5g071250 PE=4 SV=2	2 replicates	Not found	2 replicates	1 replicate
2954	2	7	9	25	G7J8R4	NUC	C:membrane	P:ATP synthesis coupled electron transport	GO:0009055 GO:0051536 GO:0008137	1.1.5 26.10	F:electron transfer activity F:iron-sulfur cluster binding F:NADH dehydrogenase (ubiquinone) activity		[Master Protein] NADH-ubiquinone oxidoreductase 75 kDa subunit	Medicago truncatula GN=MTR_3g065130 PE=3 SV=1	Found	Found	Found	Found
3048	6	4	5	13	B7FJ07	NUC	No Data	No Data	GO:0016491	21.99	F:oxidoreductase activity		[Master Protein] NADPH-dependent quinone oxidoreductase	Medicago truncatula GN=MTR_2g012420 PE=2 SV=1	Found	Found	Found	Found
2232	7	6	6	67	I3SMY5	NUC	No Data	P:regulation of transcription, DNA-templated P:transcription, DNA-templated	No Data	No Data	No Data		[Master Protein] Nascent polypeptide-associated complex subunit beta	Lotus japonicus PE=2 SV=1	Found	Found	Found	Found
2209	2	1	1	6	U5U098	NUC	No Data	No Data	No Data	No Data	No Data		[Master Protein] Nuclear migration protein nudC	Phaseolus vulgaris PE=2 SV=1	Found	2 replicates	Found	Found
91	1	1	1	2	G7I4A8	NUC	No Data	No Data	No Data	No Data	No Data		[Master Protein] Nuclear movement family protein	Medicago truncatula GN=MTR_1g008200 PE=2 SV=2	2 replicates	Not found	Found	Found
2041	2	3	3	16	A0A072TM16	NUC	No Data	No Data	No Data	No Data	No Data		[Master Protein] Nuclear RNA-binding-like protein	Medicago truncatula GN=MTR_8g006960 PE=4 SV=1	Found	Found	Found	Found
732	10	5	5	30	B7FKB1	NUC	No Data	No Data	No Data	No Data	No Data		[Master Protein] Nucleic acid-binding, OB-fold-like protein	Medicago truncatula GN=MTR_8g064590 PE=2 SV=1	Found	Found	Found	Found
3235	2	1	1	1	G7J5V1	NUC	C:intracellular	P:cell redox homeostasis P:intracellular signal transduction	No Data	No Data	No Data		[Master Protein] Nucleoredoxin, putative	Medicago truncatula GN=MTR_3g114530 PE=4 SV=1	2 replicates	Not found	Found	2 replicates
3267	2	1	1	5	G7J0R8	NUC	C:anchored component of plasma membrane	P:carbohydrate metabolic process	GO:0004553	10.6.1 10.6.2 26.3 26.4	F:hydrolase activity, hydrolyzing O-glycosyl compounds		[Master Protein] O-glycosyl hydrolase family 17 protein	Medicago truncatula GN=MTR_3g031770 PE=3 SV=1	2 replicates	Found	2 replicates	2 replicates
1685	7	6	6	32	A0A072TQN5	NUC	No Data	No Data	GO:0046872 GO:0004722	15 15.2 15.3	F:metal ion binding F:protein serine/threonine phosphatase activity		[Master Protein] Phosphatase 2C family protein	Medicago truncatula GN=MTR_8g463130 PE=3 SV=1	Found	Found	Found	Found
276	4	6	6	70	A0A072UGX9	NUC	No Data	No Data	No Data	No Data	No Data		[Master Protein] Phosphatidylethanolamine-binding protein	Medicago truncatula GN=MTR_4g017650 PE=4 SV=1	Found	Found	Found	Found
964	4	5	7	18	G7I385	NUC	No Data	P:carbohydrate metabolic process	GO:0016868	No Data	F:intramolecular transferase activity, phosphotransferases		[Master Protein] Phosphoglucomutase/phosphomannomutase family protein	Medicago truncatula GN=MTR_1g094980 PE=4 SV=1	2 replicates	Not found	Found	Found
3190	4	1	1	2	G7L824	NUC	No Data	No Data	No Data	No Data	No Data		[Master Protein] Plant/F15D2-27 protein	Medicago truncatula GN=MTR_8g088190 PE=4 SV=1	Found	Found	Found	Found
1458	1	3	3	18	A0A072U4P3	NUC	No Data	P:anaerobic respiration P:response to oxidative stress	No Data	No Data	No Data		[Master Protein] Plant/T22K18-16 protein, putative	Medicago truncatula GN=MTR_7g103520 PE=4 SV=1	2 replicates	Found	Found	Found
1426	4	11	11	29	B9V282	NUC	No Data	P:nitrogen compound metabolic process	GO:0005524 GO:0004088 GO:0046872	23.3 15 15.2 15.3	F:ATP binding F:carbamoyl-phosphate synthase (glutamine-hydrolyzing) activity F:metal ion binding		[Master Protein] Plastid carbamoylphosphate synthetase large subunit	Medicago truncatula GN=CPSl PE=2 SV=1	2 replicates	Found	Found	Found
1612	2	4	5	9	G7JEN5	NUC	No Data	P:metabolic process	GO:0004802	1.3.8 7.2.1	F:transketolase activity		[Master Protein] Plastid transketolase	Medicago truncatula GN=MTR_4g024630 PE=4 SV=1	2 replicates	Found	Found	Found
2949	39	6	13	49	A0A072TVF1	NUC	No Data	No Data	GO:0005524 GO:0016787	23.3	F:ATP binding F:hydrolase activity		[Master Protein] p-loop nucleoside triphosphate hydrolase superfamily protein	Medicago truncatula GN=MTR_8g099065 PE=4 SV=1	2 replicates	Found	Found	Found
2083	3	7	9	19	G7J6Y1	NUC	C:cytoplasm	No Data	GO:0003723	27.4	F:RNA binding		[Master Protein] Polyadenylate-binding protein	Medicago truncatula GN=MTR_3g102040 PE=3 SV=1	Found	Found	Found	Found
2947	2	2	3	9	G7JJ57	NUC	No Data	No Data	GO:0003723	27.4	F:RNA binding		[Master Protein] Polyadenylate-binding protein RBP47C	Medicago truncatula GN=MTR_4g131970 PE=4 SV=1	2 replicates	Found	Found	Found
3211	13	1	2	35	Q1S053	NUC	C:nucleosome C:nucleus	No Data	GO:0003677 GO:0046982	28.1	F:DNA binding F:protein heterodimerization activity		[Master Protein] Probable histone H2A.3	Medicago truncatula PE=3 SV=1	Found	Found	Found	Found
2076	2	5	8	37	A0A072V9Z9	NUC	No Data	No Data	No Data	No Data	No Data		[Master Protein] Proliferation-associated 2G4-like protein	Medicago truncatula GN=MTR_2g078290 PE=4 SV=1	2 replicates	Found	Found	Found
3119	9	3	10	46	I3SSX1	NUC	C:cytoplasm C:nucleus C:proteasome core complex, alpha-subunit complex	P:proteasome-mediated ubiquitin-dependent protein catabolic process	GO:0004298	No Data	F:threonine-type endopeptidase activity		[Master Protein] Proteasome subunit alpha type	Medicago truncatula GN=MTR_1g112250 PE=2 SV=1	2 replicates	Not found	Found	Found
164	1	4	4	4	G7I4Y0	NUC	C:cytosol C:P-body	P:cytoplasmic mRNA processing body assembly P:deadenylation-independent decapping of nuclear-transcribed mRNA P:negative regulation of translation P:positive regulation of cytoplasmic mRNA processing body assembly	GO:0003729 GO:0042803	No Data	F:mRNA binding F:protein homodimerization activity		[Master Protein] Protein decapping-like protein	Medicago truncatula GN=MTR_1g093860 PE=4 SV=1	Found	2 replicates	Found	2 replicates
623	2	6	12	42	A0A072UUK4	NUC	No Data	No Data	No Data	No Data	No Data		[Master Protein] Protein transporter Sec31	Medicago truncatula GN=MTR_4g045577 PE=4 SV=1	2 replicates	Found	Found	Found
1613	8	10	10	34	G7LBX9	NUC	C:integral component of membrane	P:protein transport	No Data	No Data	No Data		[Master Protein] Protein transporter Sec61 subunit alpha-like protein	Medicago truncatula GN=MTR_8g058330 PE=3 SV=1	2 replicates	Found	Found	Found
2318	20	8	8	44	B7FF81	NUC	No Data	No Data	No Data	No Data	No Data		[Master Protein] Putative uncharacterized protein OS=Medicago truncatula GN=MTR_1g058100 PE=2 SV=1		Found	Found	Found	Found
402	1	2	2	25	A2Q3K2	NUC	No Data	No Data	No Data	No Data	No Data		[Master Protein] Putative uncharacterized protein OS=Medicago truncatula GN=MTR_2g062800 PE=4 SV=1		Found	Found	Found	Found
2922	2	6	8	35	B7FGM7	NUC	C:ribosome	No Data	No Data	No Data	No Data		[Master Protein] Putative uncharacterized protein OS=Medicago truncatula GN=MTR_2g086610 PE=2 SV=1		Found	Found	Found	Found
1151	52	4	8	61	B7FGN8	NUC	C:ribosome	P:translation	GO:0003735	No Data	F:structural constituent of ribosome		[Master Protein] Putative uncharacterized protein OS=Medicago truncatula GN=MTR_8g088060 PE=2 SV=1		Found	Found	Found	Found
532	1	1	1	24	Q06431	NUC	No Data	No Data	No Data	No Data	No Data	lj_descr	[Master Protein] Q06431 Q06431_BETPN BP8 protein	Betula pendula GN=BP8 PE=4 SV=1,44.07,4e-18,seg,NULL; LEA_4,Late embryogenesis abundant protein, LEA-3; coiled-coil,NULL; LATE EMBRYOGENESIS ABU,CUFF.17593.2	2 replicates	Not found	Found	Found
1252	3	3	3	8	Q2PES4	NUC	No Data	No Data	No Data	No Data	No Data	lj_descr	[Master Protein] Q2PES4 Q2PES4_TRIPR Putative fasciclin-like arabinogalactan protein FLA2 O,86.2,0,seg,NULL; Four repeated domains in the Fasciclin I fam,FAS1 domain; FAS1 domain,FAS1 domain; SUBFAMI,CUFF.40118.1		Found	Found	Found	Found
3064	1	2	2	25	Q584J4	NUC	No Data	No Data	No Data	No Data	No Data	lj_descr	[Master Protein] Q584J4 Q584J4_TRYB2 Putative uncharacterized protein	Trypanosoma brucei,42.6,0.00004,Cupin_1,Cupin 1; Cupin,Cupin 1; coiled-coil,NULL; seg,NULL; RmlC-like cupins,RmlC-like cupin domain;,CUFF.37820.1	Found	Found	Found	Found
568	3	4	7	27	Q9ZTV0	NUC	No Data	No Data	GO:0016787 GO:0004488	No Data	F:hydrolase activity F:methylenetetrahydrofolate dehydrogenase (NADP+) activity	lj_descr	[Master Protein] Q9ZTV0 Q9ZTV0_PEA 5,10-methylenetetrahydrofolate dehydrogenase-5,10-methenyltetrahydrofolate cycl,93.88,0,NAD(P)-binding Rossmann-fold domains,NULL; Aminoacid dehydrogenase-like, N-terminal domain,NULL; THF,CUFF.33554.1		2 replicates	Found	Found	Found
2621	5	4	4	6	G7KXF8	NUC	No Data	No Data	GO:0003729	No Data	F:mRNA binding		[Master Protein] Ras GTPase-activating binding-like protein	Medicago truncatula GN=MTR_7g098440 PE=4 SV=1	1 replicate	2 replicates	Found	Found
3026	10	5	9	52	G7IF49	NUC	C:ribosome	P:translation	GO:0003735	No Data	F:structural constituent of ribosome		[Master Protein] Ribosomal L22e family protein	Medicago truncatula GN=MTR_1g088450 PE=2 SV=1	Found	Found	Found	Found
945	15	4	6	29	G7ITT4	NUC	C:large ribosomal subunit	P:translation	GO:0003723 GO:0003735	27.4	F:RNA binding F:structural constituent of ribosome		[Master Protein] Ribosomal protein	Medicago truncatula GN=MTR_2g086500 PE=2 SV=1	2 replicates	Found	Found	Found
2887	5	3	3	11	G7KZD5	NUC	C:cytoplasm C:nucleus	P:defense response to bacterium P:stomatal closure	GO:0030246	No Data	F:carbohydrate binding		[Master Protein] Ricin-type beta-trefoil lectin domain protein	Medicago truncatula GN=MTR_7g085240 PE=4 SV=2	2 replicates	Found	Found	Found
1011	4	2	2	2	A0A072UK32	NUC	No Data	No Data	GO:0003723	27.4	F:RNA binding		[Master Protein] RNA and export factor-binding protein	Medicago truncatula GN=MTR_4g063557 PE=4 SV=1	2 replicates	Found	Found	2 replicates
860	1	1	1	5	G7I282	NUC	C:chloroplast	P:cellular response to light stimulus P:DNA-templated transcription, initiation	GO:0003700 GO:0003899 GO:0016987	17.7.1 20.1.5	F:DNA binding transcription factor activity F:DNA-directed 5'-3' RNA polymerase activity F:sigma factor activity		[Master Protein] RNA polymerase sigma factor	Medicago truncatula GN=MTR_1g007370 PE=4 SV=1	Found	Found	2 replicates	2 replicates
1476	4	7	9	48	G7IBA6	NUC	No Data	No Data	GO:0003723	27.4	F:RNA binding		[Master Protein] RNA-binding KH domain protein	Medicago truncatula GN=MTR_1g016760 PE=4 SV=2	Found	Found	Found	Found
2882	1	1	1	7	A0A072VM90	NUC	No Data	No Data	No Data	No Data	No Data		[Master Protein] Seed biotin containing protein SBP65, putative	Medicago truncatula GN=MTR_2g091170 PE=4 SV=1	Found	Not found	Found	Found
871	5	4	4	56	G7ITI2	NUC	No Data	No Data	No Data	No Data	No Data		[Master Protein] Seed maturation protein	Medicago truncatula GN=MTR_2g076230 PE=4 SV=1	Found	Found	Found	Found
3069	2	1	1	5	A0A072VLU9	NUC	C:signal recognition particle, endoplasmic reticulum targeting	P:negative regulation of translational elongation P:SRP-dependent cotranslational protein targeting to membrane	GO:0008312	No Data	F:7S RNA binding		[Master Protein] Signal recognition particle 9 kDa protein	Medicago truncatula GN=MTR_1g070460 PE=3 SV=1	2 replicates	Not found	Found	Found
1436	5	5	5	11	G7LIT8	NUC	C:signal recognition particle, endoplasmic reticulum targeting	P:SRP-dependent cotranslational protein targeting to membrane	GO:0008312 GO:0030942 GO:0005047	No Data	F:7S RNA binding F:endoplasmic reticulum signal peptide binding F:signal recognition particle binding		[Master Protein] Signal recognition particle subunit SRP68	Medicago truncatula GN=MTR_8g100110 PE=3 SV=1	2 replicates	Not found	Found	Found
2084	1	3	3	10	A0A072TSZ4	NUC	C:signal recognition particle, endoplasmic reticulum targeting	P:SRP-dependent cotranslational protein targeting to membrane	GO:0008312	No Data	F:7S RNA binding		[Master Protein] Signal recognition particle subunit SRP72	Medicago truncatula GN=MTR_8g079990 PE=3 SV=1	Found	Found	Found	2 replicates
1727	2	1	1	5	G7IRT9	NUC	No Data	No Data	No Data	No Data	No Data		[Master Protein] SIT4 phosphatase-associated family protein	Medicago truncatula GN=MTR_2g094550 PE=4 SV=2	2 replicates	Not found	Found	Found
2211	5	2	2	6	V7B8N8	NUC	C:intracellular ribonucleoprotein complex C:nucleus	No Data	GO:0003723	27.4	F:RNA binding		[Master Protein] Small nuclear ribonucleoprotein-associated protein	Phaseolus vulgaris GN=PHAVU_008G264900g PE=3 SV=1	2 replicates	Found	Found	Found
2329	3	7	9	39	G7KG90	NUC	No Data	No Data	No Data	No Data	No Data		[Master Protein] Stress-inducible protein, putative	Medicago truncatula GN=MTR_5g012030 PE=4 SV=1	Found	Found	Found	Found
1698	4	2	4	13	G7IXI3	NUC	No Data	P:sucrose metabolic process	GO:0016157 GO:0046524	2.2.1.5 2.1.1.1	F:sucrose synthase activity F:sucrose-phosphate synthase activity		[Master Protein] Sucrose-phosphate synthase family protein	Medicago truncatula GN=MTR_3g047380 PE=4 SV=2	2 replicates	Found	Found	Found
794	2	1	3	12	A0A072UX98	NUC	No Data	No Data	No Data	No Data	No Data		[Master Protein] Synaptotagmin, putative	Medicago truncatula GN=MTR_4g073510 PE=4 SV=1	2 replicates	1 replicate	2 replicates	Found
469	6	8	8	18	Q1SN19	NUC	No Data	No Data	No Data	No Data	No Data		[Master Protein] Transducin/WD40 repeat protein	Medicago truncatula GN=MTR_8g106820 PE=4 SV=1	2 replicates	2 replicates	Found	Found
867	1	3	6	16	G7ID01	NUC	No Data	No Data	GO:0005525 GO:0003924 GO:0003743	30.5 29.2.3	F:GTP binding F:GTPase activity F:translation initiation factor activity		[Master Protein] Translation initiation factor	Medicago truncatula GN=MTR_1g099000 PE=4 SV=2	Found	Found	Found	Found
3202	6	4	4	13	G7KVQ1	NUC	C:ribosome	No Data	GO:0003743	29.2.3	F:translation initiation factor activity		[Master Protein] Translation machinery-associated protein 22	Medicago truncatula GN=MTR_7g023540 PE=3 SV=1	Found	Found	Found	Found
1554	4	4	5	13	G7JCF5	NUC	C:intracellular C:outer membrane	P:intracellular protein transport	GO:0015450	No Data	F:P-P-bond-hydrolysis-driven protein transmembrane transporter activity		[Master Protein] Translocon at the outer envelope membrane ofs protein 75-III	Medicago truncatula GN=MTR_4g064780 PE=4 SV=1	2 replicates	Not found	Found	Found
826	5	7	8	24	A0A072TIB9	NUC	No Data	No Data	GO:0004252 GO:0008240	29.5.1	F:serine-type endopeptidase activity F:tripeptidyl-peptidase activity		[Master Protein] Tripeptidyl peptidase II	Medicago truncatula GN=MTR_0025s0060 PE=4 SV=1	2 replicates	Not found	Found	Found
238	1	2	2	12	A0A072V122	NUC	C:cytosol C:plasmodesma	No Data	GO:0000049	No Data	F:tRNA binding		[Master Protein] tRNA-binding region domain protein	Medicago truncatula GN=MTR_3g093870 PE=4 SV=1	Found	Found	Found	Found
446	3	1	1	1	I3T266	NUC	C:cytoplasm C:microtubule	P:post-chaperonin tubulin folding pathway P:tubulin complex assembly	GO:0048487	No Data	F:beta-tubulin binding		[Master Protein] Tubulin-specific chaperone A	Lotus japonicus PE=2 SV=1	2 replicates	Not found	Found	Found
278	4	4	4	13	A0A072VU52	NUC	No Data	P:tRNA aminoacylation for protein translation	GO:0005524 GO:0004831	23.3 29.1.1	F:ATP binding F:tyrosine-tRNA ligase activity		[Master Protein] Tyrosine-tRNA ligase-like protein	Medicago truncatula GN=MTR_1g053270 PE=3 SV=1	2 replicates	2 replicates	Found	Found
2414	8	1	1	1	G7KRW1	NUC	C:intracellular ribonucleoprotein complex	P:mRNA splicing, via spliceosome P:nuclear-transcribed mRNA catabolic process	No Data	No Data	No Data		[Master Protein] U6 snRNA-associated-like-Smprotein	Medicago truncatula GN=MTR_7g108700 PE=4 SV=1	2 replicates	2 replicates	2 replicates	2 replicates
812	5	6	6	21	I3T3U9	NUC	No Data	No Data	No Data	No Data	No Data		[Master Protein] UBA and UBX domain plant protein	Medicago truncatula GN=MTR_2g024420 PE=2 SV=1	Found	Found	2 replicates	2 replicates
2352	12	6	25	57	G7J6M6	NUC	No Data	P:protein deubiquitination P:ubiquitin-dependent protein catabolic process	GO:0036459	No Data	F:thiol-dependent ubiquitinyl hydrolase activity		[Master Protein] Ubiquitin carboxyl-terminal hydrolase-like protein	Medicago truncatula GN=MTR_3g079840 PE=3 SV=2	2 replicates	Not found	Found	Found
834	6	8	8	29	G7LAK8	NUC	No Data	P:ubiquitin-dependent protein catabolic process	No Data	No Data	No Data		[Master Protein] Ubiquitin fusion degradation 1 protein	Medicago truncatula GN=MTR_8g105250 PE=4 SV=1	Found	Found	Found	Found
1564	2	3	5	14	G7LHW1	NUC	No Data	No Data	GO:0003676	No Data	F:nucleic acid binding		[Master Protein] Ubiquitin-associated (UBA)/TS-N domain protein	Medicago truncatula GN=MTR_8g085380 PE=4 SV=1	1 replicate	Not found	2 replicates	1 replicate
777	7	8	8	17	G7IR70	NUC	No Data	P:protein deubiquitination P:ubiquitin-dependent protein catabolic process	GO:0004843 GO:0008270	No Data	F:thiol-dependent ubiquitin-specific protease activity F:zinc ion binding		[Master Protein] Ubiquitinyl hydrolase 1	Medicago truncatula GN=MTR_2g081180 PE=3 SV=2	2 replicates	Found	Found	Found
3229	1	1	1	2	V7D0B0	NUC	No Data	No Data	GO:0003714	No Data	F:transcription corepressor activity		[Master Protein] Uncharacterized protein (Fragment) OS=Phaseolus vulgaris GN=PHAVU_001G205700g PE=4 SV=1		2 replicates	2 replicates	Found	2 replicates
957	2	1	2	3	V7CS23	NUC	No Data	P:proteolysis	No Data	No Data	No Data		[Master Protein] Uncharacterized protein (Fragment) OS=Phaseolus vulgaris GN=PHAVU_002G2910001g PE=4 SV=1		2 replicates	Found	Found	Found
525	2	1	1	2	G7IAU8	NUC	No Data	No Data	No Data	No Data	No Data		[Master Protein] Uncharacterized protein OS=Medicago truncatula GN=MTR_1g108620 PE=4 SV=1		2 replicates	Not found	Found	2 replicates
7	1	1	1	7	A0A072VNG1	NUC	No Data	No Data	No Data	No Data	No Data		[Master Protein] Uncharacterized protein OS=Medicago truncatula GN=MTR_2g105710 PE=4 SV=1		1 replicate	Not found	Found	Found
2535	1	2	2	11	A0A072VDK7	NUC	No Data	No Data	No Data	No Data	No Data		[Master Protein] Uncharacterized protein OS=Medicago truncatula GN=MTR_2g105720 PE=4 SV=1		2 replicates	Not found	Found	Found
887	1	1	1	6	G7JLY0	NUC	C:membrane	P:respiratory electron transport chain	GO:0009055	1.1.5 26.10	F:electron transfer activity		[Master Protein] Uncharacterized protein OS=Medicago truncatula GN=MTR_4g031190 PE=4 SV=1		2 replicates	Found	2 replicates	2 replicates
1320	1	1	1	5	G7LEN0	NUC	No Data	No Data	No Data	No Data	No Data		[Master Protein] Uncharacterized protein OS=Medicago truncatula GN=MTR_8g062420 PE=4 SV=2		2 replicates	Found	Found	Found
3197	1	1	1	10	V7CVX6	NUC	C:integral component of membrane	No Data	GO:0009055	1.1.5 26.10	F:electron transfer activity		[Master Protein] Uncharacterized protein OS=Phaseolus vulgaris GN=PHAVU_001G041400g PE=4 SV=1		Found	Found	Found	Found
1313	1	1	1	4	V7CV35	NUC	No Data	P:L-arabinose metabolic process	GO:0046556	No Data	F:alpha-L-arabinofuranosidase activity		[Master Protein] Uncharacterized protein OS=Phaseolus vulgaris GN=PHAVU_001G115700g PE=4 SV=1		2 replicates	Found	Found	Found
1187	1	1	1	2	V7CYL7	NUC	No Data	P:lipid metabolic process	GO:0016787	No Data	F:hydrolase activity		[Master Protein] Uncharacterized protein OS=Phaseolus vulgaris GN=PHAVU_001G156900g PE=4 SV=1		2 replicates	2 replicates	Found	2 replicates
5	3	2	2	3	V7CZM7	NUC	No Data	No Data	GO:0003676	No Data	F:nucleic acid binding		[Master Protein] Uncharacterized protein OS=Phaseolus vulgaris GN=PHAVU_001G250000g PE=4 SV=1		2 replicates	Not found	2 replicates	2 replicates
2112	4	3	3	3	V7CEN9	NUC	C:cytoplasm	P:nuclear-transcribed mRNA catabolic process, nonsense-mediated decay	GO:0005524 GO:0003677 GO:0004386 GO:0008270	23.3 28.1	F:ATP binding F:DNA binding F:helicase activity F:zinc ion binding		[Master Protein] Uncharacterized protein OS=Phaseolus vulgaris GN=PHAVU_002G003300g PE=4 SV=1		2 replicates	2 replicates	2 replicates	Found
2207	7	1	2	5	V7CJC4	NUC	No Data	P:polyamine biosynthetic process	GO:0016740	23.3.1.2	F:transferase activity		[Master Protein] Uncharacterized protein OS=Phaseolus vulgaris GN=PHAVU_002G072200g PE=3 SV=1		2 replicates	Not found	Found	Found
825	7	1	6	36	V7CP60	NUC	C:large ribosomal subunit	P:translation	GO:0003735	No Data	F:structural constituent of ribosome		[Master Protein] Uncharacterized protein OS=Phaseolus vulgaris GN=PHAVU_002G174200g PE=3 SV=1		2 replicates	Found	Found	2 replicates
787	1	2	3	10	V7CLZ6	NUC	No Data	P:nitrogen compound metabolic process	No Data	No Data	No Data		[Master Protein] Uncharacterized protein OS=Phaseolus vulgaris GN=PHAVU_002G213100g PE=4 SV=1		2 replicates	2 replicates	Found	2 replicates
420	8	14	15	62	V7CQI1	NUC	C:integral component of membrane C:proteasome complex	P:regulation of protein catabolic process	GO:0030234	No Data	F:enzyme regulator activity		[Master Protein] Uncharacterized protein OS=Phaseolus vulgaris GN=PHAVU_002G324700g PE=4 SV=1		Found	Found	Found	Found
911	4	1	10	75	V7C8K4	NUC	C:small ribosomal subunit	P:translation	GO:0003723 GO:0003735	27.4	F:RNA binding F:structural constituent of ribosome		[Master Protein] Uncharacterized protein OS=Phaseolus vulgaris GN=PHAVU_003G018300g PE=3 SV=1		2 replicates	Not found	Found	Found
861	2	2	2	2	V7C9F6	NUC	No Data	P:regulation of transcription, DNA-templated	GO:0005509	No Data	F:calcium ion binding		[Master Protein] Uncharacterized protein OS=Phaseolus vulgaris GN=PHAVU_003G045700g PE=4 SV=1		2 replicates	1 replicate	Found	Found
2650	1	2	5	80	V7CA00	NUC	No Data	No Data	GO:0016491	21.99	F:oxidoreductase activity		[Master Protein] Uncharacterized protein OS=Phaseolus vulgaris GN=PHAVU_003G091300g PE=4 SV=1		2 replicates	2 replicates	Found	Found
1049	3	4	7	14	V7CC59	NUC	No Data	No Data	GO:0003723	27.4	F:RNA binding		[Master Protein] Uncharacterized protein OS=Phaseolus vulgaris GN=PHAVU_003G154900g PE=4 SV=1		2 replicates	2 replicates	Found	Found
941	7	1	1	2	V7CH98	NUC	No Data	No Data	GO:0046872 GO:0003723	15 15.2 15.3 27.4	F:metal ion binding F:RNA binding		[Master Protein] Uncharacterized protein OS=Phaseolus vulgaris GN=PHAVU_003G273500g PE=4 SV=1		2 replicates	Not found	Found	Found
1226	2	2	2	4	V7C2W9	NUC	No Data	No Data	No Data	No Data	No Data		[Master Protein] Uncharacterized protein OS=Phaseolus vulgaris GN=PHAVU_004G028000g PE=4 SV=1		1 replicate	Not found	Found	2 replicates
3227	6	1	1	2	V7C595	NUC	No Data	P:cellular aromatic compound metabolic process	GO:0008198 GO:0016701 GO:0008270	No Data	F:ferrous iron binding F:oxidoreductase activity, acting on single donors with incorporation of molecular oxygen F:zinc ion binding		[Master Protein] Uncharacterized protein OS=Phaseolus vulgaris GN=PHAVU_004G132500g PE=4 SV=1		2 replicates	Found	2 replicates	1 replicate
1631	1	2	2	14	V7BVR5	NUC	No Data	No Data	No Data	No Data	No Data		[Master Protein] Uncharacterized protein OS=Phaseolus vulgaris GN=PHAVU_005G044200g PE=4 SV=1		Found	Found	Found	Found
512	1	2	2	13	V7C1I1	NUC	No Data	No Data	No Data	No Data	No Data		[Master Protein] Uncharacterized protein OS=Phaseolus vulgaris GN=PHAVU_005G178300g PE=4 SV=1		2 replicates	2 replicates	Found	Found
709	5	5	5	8	V7BXW4	NUC	C:spliceosomal complex	P:mRNA splicing, via spliceosome	GO:0030623 GO:0017070	No Data	F:U5 snRNA binding F:U6 snRNA binding		[Master Protein] Uncharacterized protein OS=Phaseolus vulgaris GN=PHAVU_005G178600g PE=4 SV=1		2 replicates	Found	Found	Found
457	4	1	2	6	V7BXP0	NUC	C:mitochondrial respiratory chain complex I	P:response to oxidative stress	GO:0051537 GO:0016491 GO:0008270	26.3 21.99	F:2 iron, 2 sulfur cluster binding F:oxidoreductase activity F:zinc ion binding		[Master Protein] Uncharacterized protein OS=Phaseolus vulgaris GN=PHAVU_005G179400g PE=4 SV=1		2 replicates	Found	Found	2 replicates
1873	2	2	3	4	V7BN62	NUC	No Data	No Data	GO:0003723	27.4	F:RNA binding		[Master Protein] Uncharacterized protein OS=Phaseolus vulgaris GN=PHAVU_006G005300g PE=4 SV=1		2 replicates	Found	Found	2 replicates
487	3	1	2	3	V7BN44	NUC	No Data	No Data	GO:0008236	29.5.5	F:serine-type peptidase activity		[Master Protein] Uncharacterized protein OS=Phaseolus vulgaris GN=PHAVU_006G042600g PE=4 SV=1		2 replicates	2 replicates	Found	2 replicates
1636	1	1	1	5	V7BMC6	NUC	No Data	No Data	GO:0016747	16.8.1.21	F:transferase activity, transferring acyl groups other than amino-acyl groups		[Master Protein] Uncharacterized protein OS=Phaseolus vulgaris GN=PHAVU_006G098500g PE=4 SV=1		Found	Found	Found	2 replicates
1929	1	1	1	3	V7BSL4	NUC	No Data	No Data	No Data	No Data	No Data		[Master Protein] Uncharacterized protein OS=Phaseolus vulgaris GN=PHAVU_006G135300g PE=4 SV=1		2 replicates	Not found	Found	Found
1200	5	2	8	37	V7BQ03	NUC	No Data	No Data	GO:0016831 GO:0000287 GO:0030976	No Data	F:carboxy-lyase activity F:magnesium ion binding F:thiamine pyrophosphate binding		[Master Protein] Uncharacterized protein OS=Phaseolus vulgaris GN=PHAVU_006G177600g PE=3 SV=1		2 replicates	Not found	Found	Found
1830	2	1	1	4	V7BUM1	NUC	No Data	No Data	GO:0010181 GO:0003955	No Data	F:FMN binding F:NAD(P)H dehydrogenase (quinone) activity		[Master Protein] Uncharacterized protein OS=Phaseolus vulgaris GN=PHAVU_006G194800g PE=3 SV=1		2 replicates	Found	Found	Found
2742	1	1	1	10	V7BBR4	NUC	No Data	No Data	No Data	No Data	No Data		[Master Protein] Uncharacterized protein OS=Phaseolus vulgaris GN=PHAVU_007G057900g PE=4 SV=1		2 replicates	Found	Found	Found
1962	3	1	2	2	V7BDX7	NUC	No Data	No Data	No Data	No Data	No Data		[Master Protein] Uncharacterized protein OS=Phaseolus vulgaris GN=PHAVU_007G124100g PE=4 SV=1		2 replicates	2 replicates	Found	2 replicates
583	1	1	2	9	V7BI31	NUC	No Data	No Data	GO:0003723	27.4	F:RNA binding		[Master Protein] Uncharacterized protein OS=Phaseolus vulgaris GN=PHAVU_007G130600g PE=4 SV=1		1 replicate	Found	2 replicates	Not found
939	1	2	7	36	V7BFA0	NUC	C:ribosome	P:translation	GO:0003735	No Data	F:structural constituent of ribosome		[Master Protein] Uncharacterized protein OS=Phaseolus vulgaris GN=PHAVU_007G162900g PE=4 SV=1		Found	Found	Found	Found
3108	3	2	2	48	V7BIJ3	NUC	C:cytosol C:nucleus	No Data	No Data	No Data	No Data		[Master Protein] Uncharacterized protein OS=Phaseolus vulgaris GN=PHAVU_007G184800g PE=4 SV=1		Found	Found	Found	Found
2741	2	1	1	54	V7BGE1	NUC	No Data	No Data	GO:0045735	33.1	F:nutrient reservoir activity		[Master Protein] Uncharacterized protein OS=Phaseolus vulgaris GN=PHAVU_007G192800g PE=3 SV=1		1 replicate	Found	Found	Found
644	6	2	4	15	V7BJW0	NUC	C:ribosome	P:translation	GO:0003735	No Data	F:structural constituent of ribosome		[Master Protein] Uncharacterized protein OS=Phaseolus vulgaris GN=PHAVU_007G231100g PE=3 SV=1		2 replicates	Not found	Found	Found
2157	3	6	6	16	V7BK30	NUC	No Data	No Data	No Data	No Data	No Data		[Master Protein] Uncharacterized protein OS=Phaseolus vulgaris GN=PHAVU_007G236700g PE=4 SV=1		2 replicates	Not found	Found	Found
167	8	3	6	17	V7B4W6	NUC	C:cytoplasm	P:protein metabolic process P:protein refolding P:response to heat	GO:0005524	23.3	F:ATP binding		[Master Protein] Uncharacterized protein OS=Phaseolus vulgaris GN=PHAVU_008G035600g PE=3 SV=1		2 replicates	Found	Found	2 replicates
1961	1	1	1	2	V7B9K2	NUC	C:integral component of membrane	No Data	No Data	No Data	No Data		[Master Protein] Uncharacterized protein OS=Phaseolus vulgaris GN=PHAVU_008G205800g PE=4 SV=1		2 replicates	Found	Found	2 replicates
2223	4	2	3	20	V7AR96	NUC	No Data	No Data	GO:0003723	27.4	F:RNA binding		[Master Protein] Uncharacterized protein OS=Phaseolus vulgaris GN=PHAVU_009G023700g PE=4 SV=1		2 replicates	Found	Found	Found
479	1	1	1	1	V7AUE9	NUC	C:membrane	No Data	No Data	No Data	No Data		[Master Protein] Uncharacterized protein OS=Phaseolus vulgaris GN=PHAVU_009G088100g PE=4 SV=1		2 replicates	2 replicates	Found	2 replicates
1881	2	1	2	15	V7AL10	NUC	No Data	No Data	No Data	No Data	No Data		[Master Protein] Uncharacterized protein OS=Phaseolus vulgaris GN=PHAVU_010G006500g PE=4 SV=1		Found	Found	Found	2 replicates
3243	1	1	1	2	V7APZ2	NUC	No Data	P:metabolic process	GO:0016836	No Data	F:hydro-lyase activity		[Master Protein] Uncharacterized protein OS=Phaseolus vulgaris GN=PHAVU_010G153800g PE=4 SV=1		2 replicates	Not found	Found	Found
2345	13	2	3	6	V7AE64	NUC	No Data	No Data	GO:0003824 GO:0050662	No Data	F:catalytic activity F:coenzyme binding		[Master Protein] Uncharacterized protein OS=Phaseolus vulgaris GN=PHAVU_011G022300g PE=4 SV=1		2 replicates	Not found	Found	Found
721	2	1	1	1	V7AGB8	NUC	C:nucleus	P:regulation of cell cycle	No Data	No Data	No Data		[Master Protein] Uncharacterized protein OS=Phaseolus vulgaris GN=PHAVU_011G110000g PE=3 SV=1		2 replicates	Found	2 replicates	Found
2167	6	3	3	21	A0A072TCT6	NUC	No Data	P:response to stress	No Data	No Data	No Data		[Master Protein] Universal stress family protein	Medicago truncatula GN=MTR_1527s0010 PE=4 SV=1	Found	Found	Found	Found
72	6	4	11	36	A0A072V4E2	NUC	No Data	P:'de novo' pyrimidine nucleobase biosynthetic process P:'de novo' UMP biosynthetic process	GO:0004588 GO:0004590	23.1.1.5 23.1.1.5	F:orotate phosphoribosyltransferase activity F:orotidine-5'-phosphate decarboxylase activity		[Master Protein] Uridine 5-monophosphate synthase-like protein	Medicago truncatula GN=MTR_3g017580 PE=3 SV=1	2 replicates	2 replicates	Found	Found
1304	6	14	14	39	G7JPM2	NUC	C:integral component of membrane	No Data	No Data	No Data	No Data		[Master Protein] Uro-adherence factor A, putative	Medicago truncatula GN=MTR_4g076030 PE=4 SV=1	2 replicates	Found	Found	Found
2798	2	3	6	13	G7JL95	NUC	No Data	No Data	No Data	No Data	No Data		[Master Protein] Vacuolar import/degradation, VID27-like protein	Medicago truncatula GN=MTR_4g086240 PE=4 SV=1	2 replicates	Found	Found	Found
1762	3	3	7	22	G7IEX3	NUC	C:integral component of membrane	No Data	GO:0005509	No Data	F:calcium ion binding		[Master Protein] Vacuolar-sorting receptor-like protein	Medicago truncatula GN=MTR_1g106940 PE=4 SV=2	2 replicates	Not found	Found	Found
1495	1	1	1	1	G7LFW2	NUC	C:intracellular	P:intracellular protein transport	No Data	No Data	No Data		[Master Protein] VHS domain plant protein	Medicago truncatula GN=MTR_8g013720 PE=4 SV=1	2 replicates	Not found	2 replicates	2 replicates
2021	3	10	12	544	A0A072VPD1	NUC	No Data	No Data	GO:0045735	33.1	F:nutrient reservoir activity		[Master Protein] Vicilin 47 kDa protein	Medicago truncatula GN=MTR_1g103400 PE=4 SV=1	Found	Found	Found	Found
1465	6	5	5	9	A0A072UCB4	NUC	C:chloroplast C:Golgi apparatus C:plant-type vacuole C:plasma membrane C:vacuolar proton-transporting V-type ATPase, V1 domain	P:ATP hydrolysis coupled proton transport P:unidimensional cell growth	GO:0015078	No Data	F:proton transmembrane transporter activity		[Master Protein] V-type proton ATPase subunit C	Medicago truncatula GN=MTR_7g083720 PE=3 SV=1	2 replicates	Found	Found	2 replicates
[truncated: 150 more columns]

## Sheet: CYT
Protein Group ID	# Proteins	# Unique Peptides	# Peptides	# PSMs	ID_corr	NGLoc Prediction	GO C	GO P	GO F (CODE)	BIN	GO F	ID_assigning	Group Description	Additional description	Green0 PS	Yellow0 PS	Yellow0 Total	Green0 Total	Unnamed: 19	Unnamed: 20	Unnamed: 21	Unnamed: 22	Unnamed: 23	Unnamed: 24	Unnamed: 25	Unnamed: 26	Unnamed: 27	Unnamed: 28	Unnamed: 29	Unnamed: 30	Unnamed: 31	Unnamed: 32	Unnamed: 33	Unnamed: 34	Unnamed: 35	Unnamed: 36	Unnamed: 37	Unnamed: 38	Unnamed: 39	Unnamed: 40	Unnamed: 41	Unnamed: 42	Unnamed: 43	Unnamed: 44	Unnamed: 45	Unnamed: 46	Unnamed: 47	Unnamed: 48	Unnamed: 49
1721	10	1	3	7	G7K3R4	CYT	No Data	No Data	GO:0010181 GO:0016491	21.99	F:FMN binding F:oxidoreductase activity		[Master Protein] 12-oxophytodienoate reductase-like protein	Medicago truncatula GN=MTR_5g006710 PE=4 SV=1	2 replicates	Not found	Found	2 replicates
1415	6	2	4	35	A0A072UYS2	CYT	No Data	No Data	No Data	No Data	No Data		[Master Protein] 17.6 kDa class I heat shock protein	Medicago truncatula GN=MTR_4g088475 PE=3 SV=1	2 replicates	Found	Found	Found
758	4	8	10	36	B7FLD9	CYT	C:cytoplasm	P:glucose catabolic process	GO:0030145 GO:0004619	4.11	F:manganese ion binding F:phosphoglycerate mutase activity		[Master Protein] 2,3-bisphosphoglycerate-independent phosphoglycerate mutase	Medicago truncatula GN=MTR_7g074570 PE=2 SV=1	2 replicates	Not found	Found	Found
2406	4	3	3	9	G7J9Z8	CYT	C:cytosol	P:response to cadmium ion P:response to symbiotic fungus	GO:0051213 GO:0018580	No Data	F:dioxygenase activity F:nitronate monooxygenase activity		[Master Protein] 2-nitropropane dioxygenase-like protein	Medicago truncatula GN=MTR_3g069190 PE=4 SV=1	2 replicates	Found	Found	Found
737	4	5	5	11	G7I6Q7	CYT	No Data	P:cellular amino acid biosynthetic process	GO:0003861 GO:0051539	No Data	F:3-isopropylmalate dehydratase activity F:4 iron, 4 sulfur cluster binding		[Master Protein] 3-isopropylmalate dehydratase, large subunit	Medicago truncatula GN=MTR_1g045750 PE=4 SV=1	2 replicates	Not found	Found	Found
2446	9	1	1	11	G7IRA1	CYT	C:small ribosomal subunit	P:translation	GO:0003735	No Data	F:structural constituent of ribosome		[Master Protein] 40S ribosomal protein S20-2	Medicago truncatula GN=MTR_1g091057 PE=2 SV=1	Found	Found	Found	Found
3213	2	1	1	13	B7FGU9	CYT	C:ribosome	P:translation	GO:0003735	No Data	F:structural constituent of ribosome		[Master Protein] 40S ribosomal protein S21	Medicago truncatula GN=MTR_2g436800 PE=2 SV=1	Found	Found	2 replicates	2 replicates
2454	6	7	14	60	G7K3P1	CYT	C:cytosolic small ribosomal subunit	P:translation	GO:0003735	No Data	F:structural constituent of ribosome		[Master Protein] 40S ribosomal protein S3a	Medicago truncatula GN=MTR_5g006440 PE=3 SV=1	2 replicates	2 replicates	Found	Found
3147	5	4	15	72	G7JLT2	CYT	C:ribosome	P:translation	GO:0019843 GO:0003735	No Data	F:rRNA binding F:structural constituent of ribosome		[Master Protein] 40S ribosomal protein S4	Medicago truncatula GN=MTR_4g014590 PE=3 SV=1	Found	Found	Found	Found
1796	12	10	10	65	V7APY2	CYT	C:cytosolic small ribosomal subunit	P:ribosomal small subunit assembly P:translation	GO:0003735	No Data	F:structural constituent of ribosome		[Master Protein] 40S ribosomal protein SA	Phaseolus vulgaris GN=PHAVU_010G125100g PE=3 SV=1	2 replicates	Found	Found	Found
645	12	10	10	38	G7IVB7	CYT	C:ribosome	P:translation	GO:0003735	No Data	F:structural constituent of ribosome		[Master Protein] 50S ribosomal protein L5P	Medicago truncatula GN=MTR_3g007700 PE=2 SV=1	Found	Found	Found	Found
1815	8	8	8	67	G7IUL4	CYT	C:ribosome	P:translation	GO:0003735	No Data	F:structural constituent of ribosome		[Master Protein] 60S ribosomal L28-like protein	Medicago truncatula GN=MTR_2g100410 PE=4 SV=1	Found	Found	Found	Found
1944	8	11	11	131	G7L3L0	CYT	C:large ribosomal subunit	P:translation	GO:0003723 GO:0003735	27.4	F:RNA binding F:structural constituent of ribosome		[Master Protein] 60S ribosomal L8-like protein	Medicago truncatula GN=MTR_7g076940 PE=2 SV=1	Found	Found	Found	Found
1836	11	3	11	60	B7FGS0	CYT	C:ribosome	P:translation	GO:0003735	No Data	F:structural constituent of ribosome		[Master Protein] 60S ribosomal protein L13	Medicago truncatula GN=MTR_1g022165 PE=2 SV=1	Found	Found	Found	Found
2035	6	1	3	22	B7FH51	CYT	C:ribosome	P:translation	GO:0003735	No Data	F:structural constituent of ribosome		[Master Protein] 60S ribosomal protein L27	Medicago truncatula GN=MTR_2g006170 PE=2 SV=1	2 replicates	Found	Found	Found
1604	1	1	1	2	B7FN56	CYT	C:ribosome	P:translation	GO:0003735	No Data	F:structural constituent of ribosome		[Master Protein] 60S ribosomal protein L32-1	Medicago truncatula GN=MTR_8g085740 PE=2 SV=1	2 replicates	Found	2 replicates	2 replicates
1120	10	7	13	71	G7IBY1	CYT	C:ribosome	P:translation	GO:0003735	No Data	F:structural constituent of ribosome		[Master Protein] 60S ribosomal protein L3B	Medicago truncatula GN=MTR_1g098540 PE=3 SV=2	Found	Found	Found	Found
2051	4	2	2	20	G7IMZ3	CYT	No Data	P:defense response P:response to biotic stimulus	No Data	No Data	No Data		[Master Protein] ABA-responsive protein	Medicago truncatula GN=MTR_2g035190 PE=3 SV=1	Found	Found	Found	Found
2726	1	1	1	9	T2DMW4	CYT	C:actin cytoskeleton	P:actin filament depolymerization	GO:0003779	No Data	F:actin binding		[Master Protein] Actin-depolymerizing factor	Phaseolus vulgaris GN=PHAVU_007G157800g PE=2 SV=1	Found	Not found	Found	Found
1330	5	5	5	13	G7KTL4	CYT	C:chloroplast	P:'de novo' AMP biosynthetic process	GO:0004019 GO:0005525 GO:0000287	23.1.2.20	F:adenylosuccinate synthase activity F:GTP binding F:magnesium ion binding		[Master Protein] Adenylosuccinate synthetase, chloroplastic	Medicago truncatula GN=PURA PE=3 SV=1	2 replicates	Found	Found	Found
1606	5	1	9	92	G8JZ51	CYT	No Data	No Data	GO:0004022 GO:0008270	5.3 17.1.1.1.11 26.11.1	F:alcohol dehydrogenase (NAD) activity F:zinc ion binding		[Master Protein] Alcohol dehydrogenase	Lotus japonicus GN=ADH1 PE=2 SV=1	2 replicates	Found	1 replicate	Not found
3215	6	1	2	49	T2DLR9	CYT	No Data	No Data	GO:0016491 GO:0008270	21.99	F:oxidoreductase activity F:zinc ion binding		[Master Protein] Alcohol dehydrogenase 1	Phaseolus vulgaris GN=PHAVU_001G067300g PE=2 SV=1	2 replicates	Not found	Found	Found
906	1	1	3	13	I3SC37	CYT	No Data	No Data	No Data	No Data	No Data		[Master Protein] Allergenic isoflavone reductase-like protein Bet protein	Medicago truncatula GN=MTR_3g111980 PE=2 SV=1	2 replicates	Found	Found	Found
1296	2	8	32	123	A0A072URM9	CYT	C:proton-transporting V-type ATPase, V1 domain	P:ATP hydrolysis coupled proton transport P:ATP metabolic process	GO:0005524 GO:0046961	23.3 1.1.4 34.1.1	F:ATP binding F:proton-transporting ATPase activity, rotational mechanism		[Master Protein] Archaeal/vacuolar-type H+-ATPase subunit A	Medicago truncatula GN=MTR_4g005410 PE=3 SV=1	Found	2 replicates	Found	Found
2410	1	2	4	14	B3KYI2	CYT	No Data	P:asparagine biosynthetic process P:glutamine metabolic process	GO:0004066 GO:0005524	13.1.3.1.1 23.3	F:asparagine synthase (glutamine-hydrolyzing) activity F:ATP binding		[Master Protein] Asparagine synthetase type III	Phaseolus vulgaris GN=as3 PE=2 SV=1	2 replicates	Not found	Found	Found
1807	31	7	12	48	A0A072V223	CYT	C:cytoplasm	P:fructose 6-phosphate metabolic process	GO:0003872 GO:0005524 GO:0046872	4.4 23.3 15 15.2 15.3	F:6-phosphofructokinase activity F:ATP binding F:metal ion binding		[Master Protein] ATP-dependent 6-phosphofructokinase	Medicago truncatula GN=PFK PE=3 SV=1	2 replicates	Found	Found	Found
833	1	1	1	5	B8BBU1	CYT	C:cytosol	P:response to cadmium ion P:response to symbiotic fungus	GO:0018580	No Data	F:nitronate monooxygenase activity	lj_descr	[Master Protein] B8BBU1 B8BBU1_ORYSI Putative uncharacterized protein	Oryza sativa subsp,68.52,0.000000000001,Inosine monophosphate dehydrogenase (IMPDH),NULL; NMO,2-nitropropane dioxygenase, NPD; SUBFAMILY NOT,CUFF.46992.1	2 replicates	Not found	Found	Found
1061	9	5	5	39	C0Z2G1	CYT	No Data	No Data	No Data	No Data	No Data	lj_descr	[Master Protein] C0Z2G1 C0Z2G1_ARATH AT2G36620 protein	Arabidopsis thaliana GN=AT2G36620 PE=4 SV=1,60,0.17,Glucocorticoid receptor-like (DNA-binding domain),NULL; Ribosomal_L24e,Ribosomal protein L24e-relate,CUFF.51846.1	Found	Found	Found	Found
2979	1	1	1	3	C3YXN6	CYT	C:preribosome, large subunit precursor	P:chromatin organization P:endonucleolytic cleavage involved in rRNA processing P:maturation of 5.8S rRNA P:maturation of LSU-rRNA	No Data	No Data	No Data	lj_descr	[Master Protein] C3YXN6 C3YXN6_BRAFL Putative uncharacterized protein (Fragment)	Branchi,32.64,2e-18,Las1,Las1-like; UNCHARACTERIZED,Las1-like; seg,NULL,CUFF.39601.1	2 replicates	Found	Found	Found
218	4	2	2	5	B7FHV8	CYT	No Data	P:vacuolar transport	No Data	No Data	No Data		[Master Protein] Charged multivesicular body protein	Medicago truncatula GN=MTR_2g100420 PE=2 SV=1	2 replicates	Found	Found	Found
581	6	5	5	11	A0A072VPZ8	CYT	No Data	P:lignin biosynthetic process	GO:0045551 GO:0008270	16.2.1.10 16.8.4.1	F:cinnamyl-alcohol dehydrogenase activity F:zinc ion binding		[Master Protein] Cinnamyl alcohol dehydrogenase-like protein	Medicago truncatula GN=MTR_1g107425 PE=3 SV=1	2 replicates	Not found	Found	Found
1877	5	1	3	7	B0BLI2	CYT	No Data	No Data	No Data	No Data	No Data		[Master Protein] CM0216.350.nc protein (Fragment)	Lotus japonicus GN=CM0216.350.nc PE=4 SV=1	2 replicates	2 replicates	Found	2 replicates
110	1	2	2	9	A0A072UVI4	CYT	No Data	No Data	No Data	No Data	No Data		[Master Protein] Copper ion-binding protein	Medicago truncatula GN=MTR_4g052910 PE=4 SV=1	Found	Found	Found	Found
2878	1	1	1	2	G7L4X9	CYT	No Data	No Data	GO:0046872	15 15.2 15.3	F:metal ion binding	lj_lotusbase_ncbi	[Master Protein] CUFF.32873.1		2 replicates	Found	Found	Not found
381	7	3	6	14	I1LJ68	CYT	No Data	P:glycolytic process	GO:0004332	1.3.6 4.7	F:fructose-bisphosphate aldolase activity	lj_lotusbase_ncbi	[Master Protein] CUFF.45783.1		2 replicates	Found	Found	Found
2662	8	3	3	8	A0A072USG4	CYT	No Data	P:ubiquitin-dependent protein catabolic process	GO:0031625	No Data	F:ubiquitin protein ligase binding		[Master Protein] Cullin 3B	Medicago truncatula GN=MTR_4g119413 PE=3 SV=1	2 replicates	2 replicates	Found	Found
159	3	2	2	11	I3SSK7	CYT	No Data	P:cyanate metabolic process	GO:0008824 GO:0043565	No Data	F:cyanate hydratase activity F:sequence-specific DNA binding		[Master Protein] Cyanate hydratase	Medicago truncatula GN=CYN PE=2 SV=1	Found	Found	Found	Found
111	2	2	2	10	G7LID2	CYT	C:integral component of membrane	No Data	GO:0004869 GO:0008233	29.5	F:cysteine-type endopeptidase inhibitor activity F:peptidase activity		[Master Protein] Cysteine proteinase inhibitor	Medicago truncatula GN=MTR_8g041410 PE=3 SV=1	Found	Found	Found	Found
1531	3	4	7	30	G7JGP9	CYT	C:cytoplasm	No Data	GO:0004177 GO:0030145 GO:0008235	No Data	F:aminopeptidase activity F:manganese ion binding F:metalloexopeptidase activity		[Master Protein] Cytosol aminopeptidase family protein	Medicago truncatula GN=MTR_4g130860 PE=3 SV=1	Found	Found	Found	Found
2319	3	14	15	99	I3S3S0	CYT	No Data	P:glycolytic process	GO:0004807	1.3.5 4.8	F:triose-phosphate isomerase activity		[Master Protein] Cytosolic triosephosphate isomerase	Medicago truncatula GN=MTR_2g096940 PE=2 SV=1	Found	Found	Found	Found
1963	5	3	10	43	D7U564	CYT	C:cytoplasm C:nucleus C:proteasome core complex, alpha-subunit complex	P:ubiquitin-dependent protein catabolic process	GO:0004298	No Data	F:threonine-type endopeptidase activity	lj_descr	[Master Protein] D7U564 D7U564_VITVI Proteasome subunit alpha type	Vitis vinifera GN=VIT_03s0038g02300 PE=3 SV=,95.58,0,PROTEASOME SUBUNIT ALPHA TYPE 7,NULL; PROTEASOME SUBUNIT ALPHA/BETA,NULL; no description,NULL; N-ter,CUFF.3369.1	2 replicates	Found	Found	Found
2963	3	3	3	8	A0A072U5I5	CYT	C:membrane C:plant-type cell wall	P:response to karrikin	GO:0004190	No Data	F:aspartic-type endopeptidase activity		[Master Protein] Eukaryotic aspartyl protease family protein	Medicago truncatula GN=MTR_7g117430 PE=3 SV=1	2 replicates	Found	Found	Found
830	8	3	5	10	A0A072UZG4	CYT	No Data	No Data	GO:0003743	29.2.3	F:translation initiation factor activity		[Master Protein] Eukaryotic translation initiation factor 2 subunit beta	Medicago truncatula GN=MTR_3g467620 PE=4 SV=1	2 replicates	Found	Found	Found
1100	6	2	2	2	G7KQ66	CYT	No Data	No Data	GO:0003723	27.4	F:RNA binding		[Master Protein] Evolutionarily carboxy-terminal region protein	Medicago truncatula GN=MTR_6g032970 PE=4 SV=1	2 replicates	Found	Found	2 replicates
2733	1	1	1	2	F2CYX2	CYT	C:integral component of membrane	No Data	No Data	No Data	No Data	lj_descr	[Master Protein] F2CYX2 F2CYX2_HORVD Predicted protein (Fragment)	Hordeum vulgare var. distichum PE=2 SV=1,42.28,4e-17,WD40,WD40 repeat; no description,WD40/YVTN repeat-like-containing domain; WD_REPEATS_REGION,WD40-rep,gene.g56951.t1.1	2 replicates	2 replicates	2 replicates	Not found
1854	3	2	10	90	F5B9G0	CYT	No Data	P:carbohydrate metabolic process P:malate metabolic process P:tricarboxylic acid cycle	GO:0030060	No Data	F:L-malate dehydrogenase activity	lj_descr	[Master Protein] F5B9G0 F5B9G0_LUPAN Malate dehydrogenase	Lupinus angustifolius GN=MDH1 PE=2 SV=1,94.88,0,seg,NULL; Ldh_1_C,Lactate/malate dehydrogenase, C-terminal; Ldh_1_N,Lactate/malate dehydrogenase, N-,CUFF.54965.1	Found	Found	Found	Found
246	6	2	3	9	F6H3Q4	CYT	No Data	No Data	No Data	No Data	No Data	lj_descr	[Master Protein] F6H3Q4 F6H3Q4_VITVI Putative uncharacterized protein	Vitis vinifera GN=,28.39,0.22,no description,NULL; HSP20-like chaperones,HSP20-like chaperone; HSP20,Alpha crystallin/Hsp20 domain,CUFF.3716.1	Found	Not found	Found	2 replicates
3194	9	4	7	23	A0A072UJW7	CYT	No Data	P:glycolytic process	GO:0004332	1.3.6 4.7	F:fructose-bisphosphate aldolase activity		[Master Protein] Fructose-bisphosphate aldolase	Medicago truncatula GN=MTR_4g057670 PE=3 SV=1	2 replicates	Not found	Found	Found
622	1	2	13	92	G7IT85	CYT	No Data	P:glycolytic process	GO:0005524 GO:0004618	23.3 1.3.3 4.10	F:ATP binding F:phosphoglycerate kinase activity	lj_descr	[Master Protein] G7IT85 G7IT85_MEDTR Phosphoglycerate kinase	Medicago truncatula GN=MTR_2g066110 PE=3 SV=1,89.54,0,seg,NULL; Phosphoglyc_kinase,Phosphoglycerate kinase; PHGLYCKINASE,Phosphoglycerate kinase; no descr,CUFF.41900.2	2 replicates	2 replicates	Found	Found
1305	5	1	8	108	G7K694	CYT	No Data	P:glycolytic process	GO:0004332	1.3.6 4.7	F:fructose-bisphosphate aldolase activity	lj_descr	[Master Protein] G7K694 G7K694_MEDTR Fructose-bisphosphate aldolase	Medicago truncatula GN=MTR_5g069050 PE=3 SV,94.35,0,ALDOLASE_CLASS_I,Fructose-bisphosphate aldolase, class-I; no description,Aldolase-type TIM barrel; G,CUFF.39141.2	Found	Found	Found	Found
1006	6	3	3	4	G7IQ36	CYT	No Data	P:isoprenoid biosynthetic process	GO:0016740	23.3.1.2	F:transferase activity		[Master Protein] Geranylgeranyl pyrophosphate synthase	Medicago truncatula GN=MTR_2g027300 PE=2 SV=1	2 replicates	2 replicates	Found	2 replicates
3130	1	1	1	2	G7LER3	CYT	No Data	No Data	No Data	No Data	No Data		[Master Protein] Glutamine synthetase, putative	Medicago truncatula GN=MTR_8g062840 PE=4 SV=2	2 replicates	Found	Found	Found
2521	8	12	13	65	A0A072UVM3	CYT	No Data	No Data	GO:0016740	23.3.1.2	F:transferase activity		[Master Protein] Glutathione S-transferase	Medicago truncatula GN=MTR_3g450790 PE=3 SV=1	2 replicates	Found	Found	Found
92	1	4	14	163	U5U2N1	CYT	No Data	P:glucose metabolic process	GO:0051287 GO:0050661 GO:0016620	No Data	F:NAD binding F:NADP binding F:oxidoreductase activity, acting on the aldehyde or oxo group of donors, NAD or NADP as acceptor		[Master Protein] Glyceraldehyde-3-dehydrogenase C subunit	Phaseolus vulgaris PE=2 SV=1	Found	1 replicate	Found	Found
2783	14	4	20	328	G7I7M0	CYT	C:cytoplasm	No Data	GO:0005525 GO:0003924 GO:0003746	30.5 29.2.4	F:GTP binding F:GTPase activity F:translation elongation factor activity		[Master Protein] GTP-binding elongation factor Tu family protein	Medicago truncatula GN=MTR_1g013680 PE=3 SV=2	Found	Found	Found	Found
1995	3	1	1	7	H0ZH58	CYT	C:mitochondrion	P:intracellular transport P:positive regulation of glucokinase activity P:protein folding P:regulation of gluconeogenesis	GO:0046872 GO:0003755	15 15.2 15.3 31.3.1	F:metal ion binding F:peptidyl-prolyl cis-trans isomerase activity	lj_descr	[Master Protein] H0ZH58 H0ZH58_TAEGU Uncharacterized protein	Taeniopygia guttata GN=RANB,46.05,0.0000000000006,Ran-binding domain,Ran binding domain; PH domain-like,NULL; no description,Pleckstrin homology-like ,CUFF.56184.1	2 replicates	Found	Found	Found
1417	3	1	5	55	G7IQ96	CYT	No Data	P:defense response P:signal transduction	GO:0043531 GO:0005524	23.3	F:ADP binding F:ATP binding		[Master Protein] HSPA4 nucleotide-binding domain protein	Medicago truncatula GN=MTR_2g040220 PE=3 SV=1	Found	2 replicates	Found	Found
950	4	2	2	9	G7KDB9	CYT	No Data	P:methylglyoxal catabolic process to D-lactate via S-lactoyl-glutathione	GO:0004416	24.1	F:hydroxyacylglutathione hydrolase activity		[Master Protein] Hydroxyacylglutathione hydrolase	Medicago truncatula GN=MTR_5g068440 PE=3 SV=1	2 replicates	Not found	Found	Found
3145	1	1	1	1	I1J6L0	CYT	C:chloroplast stroma	P:chorismate biosynthetic process P:shikimate metabolic process	GO:0003855 GO:0004764	13.1.6.1.10 13.1.6.1.10	F:3-dehydroquinate dehydratase activity F:shikimate 3-dehydrogenase (NADP+) activity	lj_descr	[Master Protein] I1J6L0 I1J6L0_SOYBN Uncharacterized protein	Glycine max GN=Gma.20458 PE,86.69,0,no description,Aldolase-type TIM barrel; no description,NULL; no description,NAD(P)-binding domain; ,CUFF.47226.1	2 replicates	Found	2 replicates	Not found
1597	2	1	6	26	I1JJT8	CYT	C:cytosol	P:fatty acid beta-oxidation	GO:0003985	16.1.2.1	F:acetyl-CoA C-acetyltransferase activity	lj_descr	[Master Protein] I1JJT8 I1JJT8_SOYBN Uncharacterized protein	Glycine max GN=Gma.21847 PE,90.42,0,THIOLASE_3,Thiolase, active site; THIOLASE_2,Thiolase, conserved site; AcCoA-C-Actrans: acetyl-CoA C,CUFF.40122.1	2 replicates	2 replicates	Found	Found
228	7	1	15	160	I1JPW5	CYT	C:phosphopyruvate hydratase complex	P:glycolytic process	GO:0000287 GO:0004634	4.12	F:magnesium ion binding F:phosphopyruvate hydratase activity	lj_descr	[Master Protein] I1JPW5 I1JPW5_SOYBN Uncharacterized protein	Glycine max GN=Gma.31115 PE,95.5,0,ENOLASE,Enolase; Enolase,Enolase; eno: phosphopyruvate hydratase,Enolase; Enolase C-terminal domain-,CUFF.34247.1	1 replicate	Not found	Found	Found
148	7	6	14	83	I1K5M9	CYT	C:chloroplast stroma C:cytosol C:stromule	P:detection of gravity P:galactose catabolic process P:glucose metabolic process P:glycogen biosynthetic process P:starch biosynthetic process	GO:0000287 GO:0004614	4.2	F:magnesium ion binding F:phosphoglucomutase activity	lj_descr	[Master Protein] I1K5M9 I1K5M9_SOYBN Uncharacterized protein	Glycine max PE=3 SV=1,93.47,0,PGM_PMM_I,Alpha-D-phosphohexomutase, alpha/beta/alpha domain I; PGM_PMM_III,Alpha-D-phosphohexomutas,CUFF.52282.1	1 replicate	Not found	Found	Found
150	3	2	5	6	I1KTT3	CYT	No Data	P:isocitrate metabolic process P:tricarboxylic acid cycle	GO:0004450 GO:0000287 GO:0051287	8.1.4	F:isocitrate dehydrogenase (NADP+) activity F:magnesium ion binding F:NAD binding	lj_descr	[Master Protein] I1KTT3 I1KTT3_SOYBN Isocitrate dehydrogenase [NADP]	Glycine max GN=Gma.40048 PE=3 SV=1,91.83,0,NADP-SPECIFIC ISOCITRATE DEHYDROGENASE,Isocitrate dehydrogenase NADP-dependent; Iso_dh,Isopropylmala,CUFF.41672.1	2 replicates	2 replicates	1 replicate	1 replicate
2946	1	3	30	204	I1KU21	CYT	No Data	No Data	GO:0005525 GO:0003924	30.5	F:GTP binding F:GTPase activity	lj_descr	[Master Protein] I1KU21 I1KU21_SOYBN Uncharacterized protein	Glycine max GN=Gma.38528 PE,96.09,0,no description,NULL; no description,Ribosomal protein S5 domain 2-type fold, subgroup; no descriptio,CUFF.42101.1	2 replicates	Found	Found	Found
2640	6	2	6	14	I1LL69	CYT	C:cell wall C:vacuole	P:carbohydrate metabolic process	GO:0004565 GO:0030246	3.8	F:beta-galactosidase activity F:carbohydrate binding	lj_descr	[Master Protein] I1LL69 I1LL69_SOYBN Beta-galactosidase	Glycine max GN=Gma.4099 PE=3 SV=1,87.49,0,GLYCOSYL_HYDROL_F35,Glycoside hydrolase, family 35, conserved site; GLHYDRLASE35,Glycoside hydrolase,CUFF.45375.2	2 replicates	Found	Found	Found
2775	4	1	4	43	I1LZG1	CYT	No Data	P:glycolytic process	GO:0004332	1.3.6 4.7	F:fructose-bisphosphate aldolase activity	lj_descr	[Master Protein] I1LZG1 I1LZG1_SOYBN Fructose-bisphosphate aldolase	Glycine max PE=3 SV=1,86.03,0,Aldolase,NULL; FRUCTOSE-BISPHOSPHATE ALDOLASE,Fructose-bisphosphate aldolase, class-I; no descriptio,CUFF.53851.1	Found	Found	Found	Found
2740	6	1	7	92	I1M596	CYT	No Data	P:oxylipin biosynthetic process	GO:0046872 GO:0016702	15 15.2 15.3	F:metal ion binding F:oxidoreductase activity, acting on single donors with incorporation of molecular oxygen, incorporation of two atoms of oxygen	lj_descr	[Master Protein] I1M596 I1M596_SOYBN Lipoxygenase	Glycine max GN=Gma.1862 PE=2 SV=1,87.27,0,no description,NULL; seg,NULL; LIPOXYGENASE_3,Lipoxygenase, C-terminal; PLTLPOXGNASE,Lipoxygenase, p,CUFF.40541.1	Found	Not found	2 replicates	Found
850	4	3	17	85	I1MBR7	CYT	C:cytoplasm	P:glycogen metabolic process P:UDP-glucose metabolic process	GO:0003983	4.1	F:UTP:glucose-1-phosphate uridylyltransferase activity	lj_descr	[Master Protein] I1MBR7 I1MBR7_SOYBN Uncharacterized protein	Glycine max GN=Gma.56729 PE,92.75,0,UDPGP,UTP--glucose-1-phosphate uridylyltransferase; UTP-GLUCOSE-1-PHOSPHATE URIDYLYLTRANSFERASE 2 (U,CUFF.39095.1	2 replicates	Found	Found	Found
2131	7	2	11	55	I1MGI7	CYT	C:cytosol C:nuclear pore C:nucleoplasm	P:NLS-bearing protein import into nucleus	GO:0061608 GO:0008139 GO:0008565	No Data	F:nuclear import signal receptor activity F:nuclear localization sequence binding F:protein transporter activity	lj_descr	[Master Protein] I1MGI7 I1MGI7_SOYBN Importin subunit alpha	Glycine max PE=3 SV=1,94.92,0,no description,Armadillo-like helical; Arm,Armadillo; IBB,Importin-alpha, importin-beta-binding doma,CUFF.59620.1	2 replicates	Not found	Found	Found
1212	1	2	6	24	I1MM44	CYT	No Data	P:glucose metabolic process	GO:0051287 GO:0050661 GO:0016620	No Data	F:NAD binding F:NADP binding F:oxidoreductase activity, acting on the aldehyde or oxo group of donors, NAD or NADP as acceptor	lj_descr	[Master Protein] I1MM44 I1MM44_SOYBN Uncharacterized protein	Glycine max GN=Gma.37641 PE,86.82,0,seg,NULL; GAPDH,Glyceraldehyde 3-phosphate dehydrogenase, active site; Gp_dh_C,Glyceraldehyde 3-phos,CUFF.41879.1	2 replicates	2 replicates	Found	Found
2264	2	5	8	33	I1NJ85	CYT	C:cytoplasm	P:10-formyltetrahydrofolate biosynthetic process P:purine nucleobase biosynthetic process	GO:0005524 GO:0004329 GO:0004477 GO:0004488	23.3 25.2	F:ATP binding F:formate-tetrahydrofolate ligase activity F:methenyltetrahydrofolate cyclohydrolase activity F:methylenetetrahydrofolate dehydrogenase (NADP+) activity	lj_descr	[Master Protein] I1NJ85 I1NJ85_SOYBN Uncharacterized protein	Glycine max GN=Gma.22152 PE,95.28,0,FTHFS,Formate-tetrahydrofolate ligase, FTHFS; no description,NULL; seg,NULL; P-loop containing nucle,CUFF.57305.1	Found	Found	Found	Found
2015	5	1	4	34	I3SMI9	CYT	C:small ribosomal subunit	P:translation	GO:0003723 GO:0003735	27.4	F:RNA binding F:structural constituent of ribosome	lj_descr	[Master Protein] I3SMI9 I3SMI9_LOTJA Uncharacterized protein	Lotus japonicus PE=2 SV=1,99.35,0,RIBOSOMAL_S19,Ribosomal protein S19 conserved site; Ribosomal protein S19,Ribosomal protein S19, sup,CUFF.52331.1	2 replicates	2 replicates	Found	Found
1175	2	1	1	8	I3SSP7	CYT	No Data	P:defense response P:response to biotic stimulus	No Data	No Data	No Data	lj_descr	[Master Protein] I3SSP7 I3SSP7_LOTJA Uncharacterized protein	Lotus japonicus PE=2 SV=1,77.56,0,Bet v1-like,NULL; Bet_v_1,Bet v I domain; no description,START-like domain; BETALLERGEN,Bet v I type,CUFF.24615.1	Found	Found	Found	2 replicates
2904	4	2	11	100	I3SUQ0	CYT	C:ribosome	P:translation	GO:0003735	No Data	F:structural constituent of ribosome	lj_descr	[Master Protein] I3SUQ0 I3SUQ0_LOTJA Uncharacterized protein	Lotus japonicus PE=2 SV=1,98,0,RIBOSOMAL_S11,Ribosomal S11, conserved site; 40S RIBOSOMAL PROTEIN S14,NULL; 40S RIBOSOMAL PROTEIN S,CUFF.46802.1	Found	Found	2 replicates	Found
549	8	3	5	28	I3SZE8	CYT	C:ribosome	P:translation	GO:0003735	No Data	F:structural constituent of ribosome	lj_descr	[Master Protein] I3SZE8 I3SZE8_LOTJA Uncharacterized protein	Lotus japonicus PE=2 SV=1,100,0,60S RIBOSOMAL PROTEIN L32,NULL; 60S RIBOSOMAL PROTEIN L32 AND DNA-DIRECTED RNA POLYMERASE II, SUBUNI,CUFF.59469.1	2 replicates	Found	Found	Found
2691	6	1	11	51	V7CAN7	CYT	C:cytoplasm C:nucleus	P:protein import into nucleus	GO:0061608 GO:0008565	No Data	F:nuclear import signal receptor activity F:protein transporter activity		[Master Protein] Importin subunit alpha	Phaseolus vulgaris GN=PHAVU_003G110500g PE=3 SV=1	2 replicates	2 replicates	Found	Found
466	8	3	11	101	A0A072VMC4	CYT	No Data	P:carbohydrate metabolic process P:malate metabolic process P:tricarboxylic acid cycle	GO:0030060	No Data	F:L-malate dehydrogenase activity		[Master Protein] Malate dehydrogenase	Medicago truncatula GN=MTR_1g076130 PE=3 SV=1	2 replicates	Found	Found	Found
2974	3	3	3	9	G7J7I4	CYT	C:cytoplasm	No Data	GO:0003723	27.4	F:RNA binding		[Master Protein] MCT-like PUA RNA-binding-domain protein	Medicago truncatula GN=MTR_3g091920 PE=4 SV=1	2 replicates	Found	Found	Found
2154	2	7	7	34	G7I708	CYT	C:cytoplasm	P:arginine biosynthetic process	GO:0003942 GO:0051287 GO:0046983	No Data	F:N-acetyl-gamma-glutamyl-phosphate reductase activity F:NAD binding F:protein dimerization activity		[Master Protein] N-acetyl-gamma-glutamyl-phosphate reductase	Medicago truncatula GN=MTR_1g012540 PE=3 SV=1	Found	Found	Found	Found
1162	1	1	1	7	G7JJJ6	CYT	No Data	P:lipid transport	GO:0008289	No Data	F:lipid binding		[Master Protein] Non-specific lipid-transfer protein	Medicago truncatula GN=MTR_4g029350 PE=3 SV=1	Found	Found	2 replicates	2 replicates
1248	4	4	4	19	A0A072UJH2	CYT	No Data	No Data	GO:0016491	21.99	F:oxidoreductase activity		[Master Protein] Oxidoreductase family, NAD-binding rossmann fold protein	Medicago truncatula GN=MTR_6g038640 PE=4 SV=1	2 replicates	2 replicates	Found	Found
2573	2	3	3	26	I3S7W3	CYT	No Data	P:defense response P:response to biotic stimulus	No Data	No Data	No Data		[Master Protein] Pathogenesis-related protein bet V I family protein	Medicago truncatula GN=MTR_4g120970 PE=2 SV=1	2 replicates	Found	Found	Found
1317	5	1	3	25	I3SY05	CYT	C:cell wall C:extracellular region	P:cell wall organization	GO:0016787	No Data	F:hydrolase activity		[Master Protein] Pectin acetylesterase	Lotus japonicus PE=2 SV=1	Found	Found	Found	Found
3212	5	3	3	9	V5NAQ9	CYT	No Data	No Data	No Data	No Data	No Data		[Master Protein] Phenylcoumaran benzylic ether reductase	Phaseolus vulgaris PE=2 SV=1	2 replicates	Not found	Found	Found
452	4	2	21	181	G7IT86	CYT	No Data	P:glycolytic process	GO:0005524 GO:0004618	23.3 1.3.3 4.10	F:ATP binding F:phosphoglycerate kinase activity		[Master Protein] Phosphoglycerate kinase	Medicago truncatula GN=MTR_2g066120 PE=3 SV=1	1 replicate	Found	Found	Found
2611	10	8	22	226	A0A072U338	CYT	C:phosphopyruvate hydratase complex	P:glycolytic process	GO:0000287 GO:0004634	4.12	F:magnesium ion binding F:phosphopyruvate hydratase activity		[Master Protein] Phosphopyruvate hydratase	Medicago truncatula GN=MTR_7g103620 PE=3 SV=1	Found	Found	Found	Found
1876	6	1	1	11	I3T217	CYT	No Data	P:defense response P:response to biotic stimulus	No Data	No Data	No Data		[Master Protein] Polyketide cyclase/dehydrase and lipid transporter	Medicago truncatula GN=MTR_8g045735 PE=2 SV=1	Found	Found	Found	Found
894	8	5	5	13	G7IRB6	CYT	C:endoplasmic reticulum C:integral component of membrane C:plasma membrane	P:regulation of proton transport	No Data	No Data	No Data		[Master Protein] Proton pump interactor, putative	Medicago truncatula GN=MTR_2g085330 PE=4 SV=2	Found	Found	Found	Found
2277	8	2	4	39	B7FMJ8	CYT	C:ribosome	P:translation	GO:0003723 GO:0003735	27.4	F:RNA binding F:structural constituent of ribosome		[Master Protein] Putative uncharacterized protein OS=Medicago truncatula GN=MTR_1g098170 PE=2 SV=1		Found	Found	Found	Found
2354	4	4	4	24	B7FIZ6	CYT	C:cell	P:cell redox homeostasis P:glycerol ether metabolic process	GO:0015035	21.4	F:protein disulfide oxidoreductase activity		[Master Protein] Putative uncharacterized protein OS=Medicago truncatula GN=MTR_2g010750 PE=2 SV=1		2 replicates	Not found	Found	Found
851	6	3	14	59	Q1SN32	CYT	No Data	No Data	GO:0016301 GO:0000287 GO:0030955 GO:0004743	20.1.4 4.13 11.1.30	F:kinase activity F:magnesium ion binding F:potassium ion binding F:pyruvate kinase activity		[Master Protein] Pyruvate kinase	Medicago truncatula GN=MTR_1g061630 PE=3 SV=1	2 replicates	Found	Found	Found
2709	4	10	10	48	Q38M52	CYT	C:cytoplasm C:nucleus C:proteasome core complex, alpha-subunit complex	P:ubiquitin-dependent protein catabolic process	GO:0004298	No Data	F:threonine-type endopeptidase activity	lj_descr	[Master Protein] Q38M52 Q38M52_SOLTU Proteasome subunit alpha type	Solanum tuberosum PE=2 SV=1,90.74,2e-19,N-terminal nucleophile aminohydrolases (Ntn hydrolases),NULL; PROTEASOME_A_2,Proteasome A-type subun,CUFF.34577.1	Found	Found	Found	Found
924	11	3	20	193	Q3LUM5	CYT	C:cytoplasm	P:seed trichome elongation P:seed trichome initiation	GO:0005525 GO:0003924 GO:0003746	30.5 29.2.4	F:GTP binding F:GTPase activity F:translation elongation factor activity	lj_descr	[Master Protein] Q3LUM5 Q3LUM5_GOSHI Elongation factor 1-alpha	Gossypium hirsutum GN=EF1A2 PE=2 SV=1,97.32,0,EFACTOR_GTP,Elongation factor, GTP-binding domain; EF-1_alpha: translation elongation factor EF-1, s,CUFF.31108.1	Found	Found	Found	Found
1071	4	5	5	12	Q66KP7	CYT	C:ribosome	P:translation	GO:0003735	No Data	F:structural constituent of ribosome	lj_descr	[Master Protein] Q66KP7 Q66KP7_XENLA MGC85550 protein	Xenopus laevis GN=rps28p9 PE=4 SV=1,77.05,2e-19,no description,Nucleic acid-binding, OB-fold; seg,NULL; RIBOSOMAL_S28E,Ribosomal protein S28e; 40S R,93501_g.1	2 replicates	Found	Found	Found
222	2	2	4	26	G7JRF5	CYT	No Data	No Data	GO:0016491	21.99	F:oxidoreductase activity		[Master Protein] Quinone-oxidoreductase-like protein	Medicago truncatula GN=MTR_4g036260 PE=4 SV=2	Found	Found	Found	Found
321	3	3	12	100	G7IPY3	CYT	C:ribosome	P:translation	GO:0003735	No Data	F:structural constituent of ribosome		[Master Protein] Ribosomal protein S11	Medicago truncatula GN=MTR_2g019670 PE=2 SV=2	2 replicates	Found	Found	Found
3217	2	1	1	4	V7CUE9	CYT	No Data	P:carbohydrate metabolic process P:pentose-phosphate shunt	GO:0046872 GO:0004750	15 15.2 15.3 1.3.11 7.2.3	F:metal ion binding F:ribulose-phosphate 3-epimerase activity		[Master Protein] Ribulose-phosphate 3-epimerase	Phaseolus vulgaris GN=PHAVU_001G095400g PE=3 SV=1	2 replicates	2 replicates	Found	Found
1018	5	1	1	1	G7J7J7	CYT	C:Ino80 complex C:NuA4 histone acetyltransferase complex C:R2TP complex	P:regulation of transcription, DNA-templated P:transcription, DNA-templated	GO:0005524 GO:0043141	23.3	F:ATP binding F:ATP-dependent 5'-3' DNA helicase activity		[Master Protein] RuvB-like helicase	Medicago truncatula GN=MTR_3g104080 PE=3 SV=1	2 replicates	Not found	Found	2 replicates
2288	7	4	5	50	G7KYI4	CYT	No Data	P:ethanol oxidation	GO:0051903 GO:0008270	No Data	F:S-(hydroxymethyl)glutathione dehydrogenase activity F:zinc ion binding		[Master Protein] S-(hydroxymethyl)glutathione dehydrogenase	Medicago truncatula GN=MTR_7g099040 PE=3 SV=1	Found	Found	Found	Found
204	2	5	5	94	G7ILJ6	CYT	No Data	No Data	No Data	No Data	No Data		[Master Protein] Secreted protein	Medicago truncatula GN=MTR_2g017440 PE=4 SV=1	2 replicates	2 replicates	Found	Found
829	11	43	60	742	P14856	CYT	C:cytoplasm	P:oxylipin biosynthetic process	GO:0046872 GO:0016702	15 15.2 15.3	F:metal ion binding F:oxidoreductase activity, acting on single donors with incorporation of molecular oxygen, incorporation of two atoms of oxygen		[Master Protein] Seed linoleate 9S-lipoxygenase-2	Pisum sativum OX=3888 GN=LOX1.2 PE=2 SV=1	Found	Found	Found	Found
840	9	48	73	985	P09918	CYT	C:cytoplasm	P:oxylipin biosynthetic process	GO:0046872 GO:0016702	15 15.2 15.3	F:metal ion binding F:oxidoreductase activity, acting on single donors with incorporation of molecular oxygen, incorporation of two atoms of oxygen		[Master Protein] Seed linoleate 9S-lipoxygenase-3	Pisum sativum OX=3888 GN=LOX1.3 PE=2 SV=1	Found	Found	Found	Found
3002	3	2	2	2	G7I9M5	CYT	C:integral component of membrane	No Data	GO:0005509	No Data	F:calcium ion binding		[Master Protein] Substrate carrier family protein	Medicago truncatula GN=MTR_1g095780 PE=3 SV=1	2 replicates	2 replicates	Found	Not found
388	4	3	3	71	B7FGV9	CYT	No Data	No Data	GO:0046872 GO:0004784	15 15.2 15.3 21.6	F:metal ion binding F:superoxide dismutase activity		[Master Protein] Superoxide dismutase [Cu-Zn]	Medicago truncatula GN=MTR_7g114240 PE=2 SV=1	Found	Found	Found	Found
1275	5	11	11	27	G7IPS8	CYT	C:cytoplasm	P:protein folding	GO:0005524 GO:0051082	23.3	F:ATP binding F:unfolded protein binding		[Master Protein] T-complex protein 1 subunit gamma	Medicago truncatula GN=MTR_2g013540 PE=3 SV=2	Found	Not found	Found	Found
1973	1	3	3	29	Q38JD9	CYT	No Data	No Data	GO:0005215	34.99	F:transporter activity		[Master Protein] Temperature-induced lipocalin	Medicago truncatula GN=TIL' PE=2 SV=1	Found	Found	Found	Found
1169	9	3	3	16	A0A072V2Y4	CYT	C:cell	P:cell redox homeostasis P:glycerol ether metabolic process	GO:0015035	21.4	F:protein disulfide oxidoreductase activity		[Master Protein] Thioredoxin H-type 1 protein	Medicago truncatula GN=MTR_3g112410 PE=4 SV=1	2 replicates	2 replicates	Found	Found
2259	7	3	8	64	A0A072UXB1	CYT	No Data	No Data	GO:0003746	29.2.4	F:translation elongation factor activity		[Master Protein] Translation elongation factor EF1B, gamma chain	Medicago truncatula GN=MTR_3g058940 PE=4 SV=1	2 replicates	Not found	Found	Found
2941	3	5	7	45	I3T0E1	CYT	No Data	No Data	No Data	No Data	No Data		[Master Protein] Translationally-controlled tumor-like protein	Medicago truncatula GN=MTR_2g436620 PE=2 SV=1	Found	Found	Found	Found
915	4	2	2	8	A0A072U4Q3	CYT	C:cell	P:cell redox homeostasis	GO:0016491	21.99	F:oxidoreductase activity		[Master Protein] Type II peroxiredoxin	Medicago truncatula GN=MTR_7g103610 PE=4 SV=1	Found	Found	Found	Found
2019	3	5	5	27	G7K8X5	CYT	No Data	No Data	No Data	No Data	No Data		[Master Protein] Ubiquitin-fold modifier 1	Medicago truncatula GN=MTR_5g059210 PE=2 SV=1	Found	Found	Found	Found
1569	4	2	2	2	A0A072VRY6	CYT	No Data	No Data	No Data	No Data	No Data		[Master Protein] Uncharacterized protein OS=Medicago truncatula GN=MTR_1g116875 PE=3 SV=1		2 replicates	2 replicates	Found	2 replicates
940	1	1	1	2	V7CT95	CYT	No Data	No Data	GO:0010181 GO:0016491	21.99	F:FMN binding F:oxidoreductase activity		[Master Protein] Uncharacterized protein OS=Phaseolus vulgaris GN=PHAVU_001G000800g PE=4 SV=1		2 replicates	Not found	Found	Found
82	1	1	1	1	V7CTB2	CYT	No Data	P:metabolic process	GO:0003824	No Data	F:catalytic activity		[Master Protein] Uncharacterized protein OS=Phaseolus vulgaris GN=PHAVU_001G063600g PE=4 SV=1		2 replicates	Not found	Found	2 replicates
2064	5	5	15	142	V7CZL3	CYT	C:phosphopyruvate hydratase complex	P:glycolytic process	GO:0000287 GO:0004634	4.12	F:magnesium ion binding F:phosphopyruvate hydratase activity		[Master Protein] Uncharacterized protein OS=Phaseolus vulgaris GN=PHAVU_001G186100g PE=3 SV=1		Found	Found	Found	Found
558	5	1	1	9	V7CJ80	CYT	No Data	No Data	No Data	No Data	No Data		[Master Protein] Uncharacterized protein OS=Phaseolus vulgaris GN=PHAVU_002G033200g PE=4 SV=1		2 replicates	Found	Found	Found
2754	9	7	7	41	V7CJZ8	CYT	No Data	No Data	No Data	No Data	No Data		[Master Protein] Uncharacterized protein OS=Phaseolus vulgaris GN=PHAVU_002G159600g PE=4 SV=1		2 replicates	Found	Found	Found
347	16	2	7	27	V7CMD3	CYT	No Data	No Data	No Data	No Data	No Data		[Master Protein] Uncharacterized protein OS=Phaseolus vulgaris GN=PHAVU_002G231400g PE=3 SV=1		Found	Found	Found	Found
366	1	2	5	7	V7C6L3	CYT	No Data	No Data	GO:0005524 GO:0016301	23.3 20.1.4	F:ATP binding F:kinase activity		[Master Protein] Uncharacterized protein OS=Phaseolus vulgaris GN=PHAVU_003G062900g PE=4 SV=1		2 replicates	Not found	Found	Found
613	1	1	1	4	V7C790	CYT	No Data	P:response to stress P:response to water	No Data	No Data	No Data		[Master Protein] Uncharacterized protein OS=Phaseolus vulgaris GN=PHAVU_004G158800g PE=3 SV=1		2 replicates	Found	2 replicates	Found
119	1	2	5	16	V7BRV6	CYT	C:chloroplast stroma	P:branched-chain amino acid biosynthetic process P:embryo sac development P:pollen development P:response to salt stress P:root development	GO:0005507 GO:0004160	No Data	F:copper ion binding F:dihydroxy-acid dehydratase activity		[Master Protein] Uncharacterized protein OS=Phaseolus vulgaris GN=PHAVU_006G152700g PE=3 SV=1		2 replicates	Found	Found	Found
2155	6	3	5	49	V7BF61	CYT	C:ribosome	P:translation	GO:0003723 GO:0003735	27.4	F:RNA binding F:structural constituent of ribosome		[Master Protein] Uncharacterized protein OS=Phaseolus vulgaris GN=PHAVU_007G080500g PE=3 SV=1		Found	Found	Found	Found
1557	1	1	15	89	V7B803	CYT	No Data	P:UDP-glucose metabolic process	GO:0003983	4.1	F:UTP:glucose-1-phosphate uridylyltransferase activity		[Master Protein] Uncharacterized protein OS=Phaseolus vulgaris GN=PHAVU_008G240600g PE=4 SV=1		Found	Found	Found	Found
555	2	2	4	6	V7B8W2	CYT	No Data	No Data	GO:0003743	29.2.3	F:translation initiation factor activity		[Master Protein] Uncharacterized protein OS=Phaseolus vulgaris GN=PHAVU_008G246100g PE=4 SV=1		2 replicates	Not found	2 replicates	Found
315	2	3	4	35	V7AZR5	CYT	No Data	No Data	GO:0016491 GO:0008270	21.99	F:oxidoreductase activity F:zinc ion binding		[Master Protein] Uncharacterized protein OS=Phaseolus vulgaris GN=PHAVU_009G149500g PE=3 SV=1		Found	Found	Found	Found
390	1	1	6	26	V7AYA6	CYT	C:cytoplasm	No Data	GO:0004177 GO:0030145 GO:0008235	No Data	F:aminopeptidase activity F:manganese ion binding F:metalloexopeptidase activity		[Master Protein] Uncharacterized protein OS=Phaseolus vulgaris GN=PHAVU_009G195000g PE=3 SV=1		2 replicates	2 replicates	Found	2 replicates
2824	3	3	12	54	V7AJW8	CYT	C:anchored component of plasma membrane C:cell wall C:cytosol	P:protein folding	GO:0005524 GO:0051082	23.3	F:ATP binding F:unfolded protein binding		[Master Protein] Uncharacterized protein OS=Phaseolus vulgaris GN=PHAVU_011G092200g PE=3 SV=1		Found	2 replicates	Found	Found
2587	5	8	24	112	G7KFV2	CYT	No Data	P:UDP-glucose metabolic process	GO:0003983	4.1	F:UTP:glucose-1-phosphate uridylyltransferase activity		[Master Protein] UTP-glucose-1-phosphate uridylyltransferase	Medicago truncatula GN=MTR_5g077000 PE=4 SV=1	Found	Found	Found	Found
2739	1	1	1	7	Q09020	CYT	No Data	No Data	No Data	No Data	No Data		[Master Protein] Wound-induced basic protein	Phaseolus vulgaris GN=PR4 PE=2 SV=1	2 replicates	2 replicates	Found	Found
2697	7	4	4	22	A0A072TZA9	CYT	No Data	No Data	GO:0016491 GO:0008270	21.99	F:oxidoreductase activity F:zinc ion binding		[Master Protein] Zinc-binding dehydrogenase family oxidoreductase	Medicago truncatula GN=MTR_7g034395 PE=4 SV=1	2 replicates	Found	Found	Found
[truncated: 150 more columns]

## Sheet: NUC_CYT
Protein Group ID	# Proteins	# Unique Peptides	# Peptides	# PSMs	ID_corr	NGLoc Prediction	GO C	GO P	GO F (CODE)	BIN	GO F	ID_assigning	Group Description	Additional description	Green0 PS	Yellow0 PS	Yellow0 Total	Green0 Total	Unnamed: 19	Unnamed: 20	Unnamed: 21	Unnamed: 22	Unnamed: 23	Unnamed: 24	Unnamed: 25	Unnamed: 26	Unnamed: 27	Unnamed: 28	Unnamed: 29	Unnamed: 30	Unnamed: 31	Unnamed: 32	Unnamed: 33	Unnamed: 34	Unnamed: 35	Unnamed: 36	Unnamed: 37	Unnamed: 38	Unnamed: 39	Unnamed: 40	Unnamed: 41	Unnamed: 42	Unnamed: 43	Unnamed: 44	Unnamed: 45	Unnamed: 46	Unnamed: 47	Unnamed: 48	Unnamed: 49
1473	13	9	18	127	T2DP01	NUC/CYT	No Data	No Data	GO:0019904	No Data	F:protein domain specific binding		[Master Protein] 14-3-3 protein	Phaseolus vulgaris GN=PHAVU_009G032500g PE=2 SV=1	2 replicates	Found	Found	Found
1058	3	1	8	45	T2DMV9	NUC/CYT	C:cytosol C:nucleus C:plasma membrane	P:post-embryonic root development	GO:0005509 GO:0019904	No Data	F:calcium ion binding F:protein domain specific binding		[Master Protein] 14-3-3 protein-like protein	Phaseolus vulgaris PE=2 SV=1	2 replicates	2 replicates	Found	Found
641	4	7	7	41	A0A072UP31	NUC/CYT	C:cell	P:cell redox homeostasis	GO:0051920	21.5	F:peroxiredoxin activity		[Master Protein] 1-cys peroxiredoxin PER1	Medicago truncatula GN=MTR_4g094720 PE=4 SV=1	Found	Found	Found	Found
2101	12	12	12	73	B7FJX5	NUC/CYT	C:ribosome	P:translation	GO:0008097 GO:0003735	No Data	F:5S rRNA binding F:structural constituent of ribosome		[Master Protein] 60S ribosomal protein L5-2	Medicago truncatula GN=MTR_8g028125 PE=2 SV=1	Found	Found	Found	Found
1814	54	3	15	213	B9N9W5	NUC/CYT	No Data	No Data	GO:0005524	23.3	F:ATP binding	lj_descr	[Master Protein] B9N9W5 B9N9W5_POPTR Predicted protein	Populus trichocarpa GN=POPTRDRAFT_587191 PE=3 SV=1,91.55,0,HEATSHOCK70,Heat shock protein 70 family; seg,NULL; Actin-like ATPase domain,NULL; Heat shock protei,CUFF.43546.1	Found	Found	Found	Found
2653	12	2	2	3	A0A072TVF6	NUC/CYT	No Data	No Data	GO:0005524 GO:0005509 GO:0004672	23.3 29.4.1	F:ATP binding F:calcium ion binding F:protein kinase activity		[Master Protein] Calmodulin-domain kinase CDPK protein	Medicago truncatula GN=MTR_8g099095 PE=4 SV=1	2 replicates	2 replicates	Found	2 replicates
2312	47	9	32	387	G7JFK1	NUC/CYT	No Data	No Data	GO:0005524	23.3	F:ATP binding		[Master Protein] Heat shock 70 kDa protein	Medicago truncatula GN=MTR_4g130540 PE=3 SV=1	Found	Found	Found	Found
2275	4	1	1	2	I1LX67	NUC/CYT	No Data	No Data	GO:0046872 GO:0004722	15 15.2 15.3	F:metal ion binding F:protein serine/threonine phosphatase activity	lj_descr	[Master Protein] I1LX67 I1LX67_SOYBN Uncharacterized protein	Glycine max GN=Gma.56561 PE,74.19,0,PP2C-like,Protein phosphatase 2C-like; Serine/threonine phosphatases, family 2C, ca,Protein phosphat,CUFF.7434.1	2 replicates	2 replicates	Found	2 replicates
186	1	1	1	24	G7JSC7	NUC/CYT	No Data	No Data	GO:0043531	No Data	F:ADP binding		[Master Protein] NB-ARC domain disease resistance protein	Medicago truncatula GN=MTR_4g020730 PE=4 SV=1	Found	Found	Found	Found
2804	7	3	3	13	I3S6Y1	NUC/CYT	C:nucleus	P:protein sumoylation	No Data	No Data	No Data		[Master Protein] Small ubiquitin-related modifier	Lotus japonicus PE=2 SV=1	Found	Found	Found	Found
1817	11	2	2	14	V7C5X3	NUC/CYT	No Data	No Data	No Data	No Data	No Data		[Master Protein] Uncharacterized protein OS=Phaseolus vulgaris GN=PHAVU_003G045000g PE=3 SV=1		Found	Found	Found	Found
1232	1	2	2	3	V7BW16	NUC/CYT	No Data	No Data	No Data	No Data	No Data		[Master Protein] Uncharacterized protein OS=Phaseolus vulgaris GN=PHAVU_005G054000g PE=4 SV=1		2 replicates	Not found	Found	Found
[truncated: 150 more columns]

## Sheet: MIT
Protein Group ID	# Proteins	# Unique Peptides	# Peptides	# PSMs	ID_corr	NGLoc Prediction	GO C	GO P	GO F (CODE)	BIN	GO F	ID_assigning	Group Description	Additional description	Green0 PS	Yellow0 PS	Yellow0 Total	Green0 Total	Unnamed: 19	Unnamed: 20	Unnamed: 21	Unnamed: 22	Unnamed: 23	Unnamed: 24	Unnamed: 25	Unnamed: 26	Unnamed: 27	Unnamed: 28	Unnamed: 29	Unnamed: 30	Unnamed: 31	Unnamed: 32	Unnamed: 33	Unnamed: 34	Unnamed: 35	Unnamed: 36	Unnamed: 37	Unnamed: 38	Unnamed: 39	Unnamed: 40	Unnamed: 41	Unnamed: 42	Unnamed: 43	Unnamed: 44	Unnamed: 45	Unnamed: 46	Unnamed: 47	Unnamed: 48	Unnamed: 49
2530	3	1	4	17	G7K3L9	MIT	C:oxoglutarate dehydrogenase complex	P:tricarboxylic acid cycle	GO:0004149	No Data	F:dihydrolipoyllysine-residue succinyltransferase activity		[Master Protein] 2-oxoacid dehydrogenase acyltransferase family protein	Medicago truncatula GN=MTR_5g093300 PE=4 SV=1	2 replicates	2 replicates	Found	Found
470	3	2	2	14	G7IMC1	MIT	C:cytoplasm	P:leucine biosynthetic process	GO:0003862 GO:0000287 GO:0051287	13.1.4.4.3	F:3-isopropylmalate dehydrogenase activity F:magnesium ion binding F:NAD binding		[Master Protein] 3-isopropylmalate dehydrogenase	Medicago truncatula GN=MTR_2g104610 PE=3 SV=1	2 replicates	Found	Found	Found
974	8	7	7	58	B7FMK4	MIT	C:ribosome	P:translation	GO:0003735	No Data	F:structural constituent of ribosome		[Master Protein] 40S ribosomal protein S24	Medicago truncatula GN=MTR_1g081410 PE=2 SV=1	Found	Found	Found	Found
2523	8	2	6	20	B7FMG6	MIT	C:large ribosomal subunit	P:translation	GO:0003735	No Data	F:structural constituent of ribosome		[Master Protein] 60S ribosomal protein L13a-4	Medicago truncatula GN=MTR_1g023590 PE=2 SV=1	2 replicates	Not found	Found	Found
2061	10	10	10	31	B7FJC3	MIT	C:ribosome	P:translation	GO:0003735	No Data	F:structural constituent of ribosome		[Master Protein] 60S ribosomal protein L18a	Medicago truncatula GN=MTR_2g098000 PE=2 SV=1	2 replicates	Not found	Found	Found
2199	10	5	5	19	G7IAL5	MIT	C:ribosome	P:translation	GO:0003735	No Data	F:structural constituent of ribosome		[Master Protein] 60S ribosomal protein L36	Medicago truncatula GN=MTR_1g100960 PE=3 SV=2	Found	Found	Found	Found
78	1	2	8	40	A5HIG2	MIT	C:mitochondrion	P:tricarboxylic acid cycle	GO:0005524 GO:0000287 GO:0004775	23.3 8.1.6	F:ATP binding F:magnesium ion binding F:succinate-CoA ligase (ADP-forming) activity	lj_descr	[Master Protein] A5HIG2 A5HIG2_9FABA Succinyl-CoA ligase beta subunit	Caragana jubata PE=2 SV=1,94.99,0,Glutathione synthetase ATP-binding domain-like,NULL; Succinyl-CoA synthetase domains,Succinyl-CoA sy,CUFF.54867.1	2 replicates	Found	Found	Found
1951	3	2	2	2	G7IDL5	MIT	No Data	No Data	GO:0005524 GO:0004075 GO:0046872	23.3 15 15.2 15.3	F:ATP binding F:biotin carboxylase activity F:metal ion binding		[Master Protein] Acetyl-CoA carboxylase, putative	Medicago truncatula GN=MTR_1g071610 PE=4 SV=1	2 replicates	Found	Found	Found
410	11	3	6	27	A0A072U0S5	MIT	No Data	P:carbohydrate metabolic process	GO:0052692	No Data	F:raffinose alpha-galactosidase activity		[Master Protein] Alpha-galactosidase	Medicago truncatula GN=MTR_7g073650 PE=3 SV=1	2 replicates	Not found	Found	Found
1463	2	2	2	12	D7RIC7	MIT	No Data	P:L-arabinose metabolic process	GO:0046556	No Data	F:alpha-L-arabinofuranosidase activity		[Master Protein] Alpha-L-arabinofuranosidase	Medicago truncatula GN=Araf1 PE=2 SV=1	2 replicates	2 replicates	Found	Found
431	5	4	4	14	A0A072VSE8	MIT	No Data	No Data	No Data	No Data	No Data		[Master Protein] Aluminum induced protein with YGL and LRDR motif protein	Medicago truncatula GN=MTR_1g041380 PE=4 SV=1	2 replicates	Found	Found	Found
240	10	3	3	7	B7FLE7	MIT	C:clathrin adaptor complex	P:intracellular protein transport P:vesicle-mediated transport	No Data	No Data	No Data		[Master Protein] AP-4 complex subunit mu-1	Medicago truncatula GN=MTR_3g112190 PE=2 SV=1	2 replicates	Found	Found	Found
132	7	2	21	145	A0A072TFS9	MIT	C:integral component of membrane C:proton-transporting ATP synthase complex, catalytic core F(1) C:respiratory chain	P:ATP synthesis coupled proton transport	GO:0005524 GO:0005507 GO:0004129 GO:0046933	23.3 9.7 9.9	F:ATP binding F:copper ion binding F:cytochrome-c oxidase activity F:proton-transporting ATP synthase activity, rotational mechanism		[Master Protein] ATP synthase F1, alpha subunit	Medicago truncatula GN=MTR_0212s0040 PE=3 SV=1	Found	Found	Found	Found
2921	2	2	18	143	A0A072W1H5	MIT	C:mitochondrial proton-transporting ATP synthase complex, catalytic core F(1)	P:ATP synthesis coupled proton transport	GO:0005524 GO:0046933	23.3 9.9	F:ATP binding F:proton-transporting ATP synthase activity, rotational mechanism		[Master Protein] ATP synthase subunit beta	Medicago truncatula GN=MTR_1g108765 PE=3 SV=1	2 replicates	Found	Found	Found
3112	12	5	8	20	G7K076	MIT	No Data	No Data	GO:0005524	23.3	F:ATP binding		[Master Protein] ATP-citrate synthase alpha chain protein	Medicago truncatula GN=MTR_5g033920 PE=4 SV=1	2 replicates	Found	Found	Found
2476	6	3	3	15	A0A072VJB4	MIT	No Data	No Data	GO:0005509	No Data	F:calcium ion binding		[Master Protein] Calcium-binding EF-hand protein	Medicago truncatula GN=MTR_1g051895 PE=4 SV=1	2 replicates	Found	Found	Found
1228	12	5	5	12	B7FKE2	MIT	No Data	P:'de novo' pyrimidine nucleobase biosynthetic process P:glutamine metabolic process	GO:0004088	No Data	F:carbamoyl-phosphate synthase (glutamine-hydrolyzing) activity		[Master Protein] Carbamoylphosphate synthase small subunit	Medicago truncatula GN=MTR_4g103830 PE=2 SV=1	2 replicates	Found	Found	Found
2526	4	4	5	12	A0A072V8L1	MIT	No Data	P:tricarboxylic acid cycle	GO:0004108	6.1 8.1.2	F:citrate (Si)-synthase activity		[Master Protein] Citrate synthase	Medicago truncatula GN=MTR_2g061630 PE=3 SV=1	2 replicates	Found	Found	Found
1545	6	1	3	10	I1KQX0	MIT	No Data	No Data	GO:0004491	No Data	F:methylmalonate-semialdehyde dehydrogenase (acylating) activity	lj_lotusbase_ncbi	[Master Protein] CUFF.60785.1		2 replicates	Not found	Found	Found
3246	3	11	12	56	G7K5X3	MIT	No Data	No Data	No Data	No Data	No Data		[Master Protein] Cystathionine beta-synthase (CBS) family protein	Medicago truncatula GN=MTR_5g076080 PE=4 SV=1	Found	Found	Found	Found
2258	7	3	3	15	A2Q5X9	MIT	C:mitochondrion C:respiratory chain	No Data	GO:0009055 GO:0020037 GO:0046872	1.1.5 26.10 15 15.2 15.3	F:electron transfer activity F:heme binding F:metal ion binding		[Master Protein] Cytochrome c, monohaem	Medicago truncatula GN=MTR_7g080803 PE=2 SV=1	2 replicates	Found	Found	Found
909	8	5	5	16	G7KN93	MIT	No Data	No Data	GO:0009055 GO:0020037 GO:0046872	1.1.5 26.10 15 15.2 15.3	F:electron transfer activity F:heme binding F:metal ion binding		[Master Protein] Cytochrome c1, heme protein	Medicago truncatula GN=MTR_6g023230 PE=4 SV=1	2 replicates	2 replicates	Found	Found
232	1	3	3	9	D7TS57	MIT	C:cytosol C:mitochondrion	P:'de novo' protein folding P:chaperone-mediated protein folding P:protein import into mitochondrial intermembrane space P:protein refolding	GO:0005524 GO:0044183 GO:0051082	23.3	F:ATP binding F:protein binding involved in protein folding F:unfolded protein binding	lj_descr	[Master Protein] D7TS57 D7TS57_VITVI Putative uncharacterized protein	Vitis vinifera GN=,91.67,0,Cpn60_TCP1,Chaperonin Cpn60/TCP-1; GroEL equatorial domain-like,Chaperonin Cpn60/TCP-1; TCOMPLEXTCP1,CUFF.5684.1	2 replicates	Found	Found	Found
209	3	5	9	27	A0A072V2R0	MIT	C:cell	P:cell redox homeostasis	GO:0004148 GO:0009055 GO:0050660	8.1.1.3 1.1.5 26.10	F:dihydrolipoyl dehydrogenase activity F:electron transfer activity F:flavin adenine dinucleotide binding		[Master Protein] Dihydrolipoyl dehydrogenase	Medicago truncatula GN=MTR_4g123070 PE=4 SV=1	2 replicates	Found	Found	Found
514	3	4	6	43	G7KCW0	MIT	C:cytoplasm	No Data	GO:0016810	No Data	F:hydrolase activity, acting on carbon-nitrogen (but not peptide) bonds		[Master Protein] Dihydropyrimidinase	Medicago truncatula GN=MTR_5g089200 PE=4 SV=1	Found	Found	Found	Found
1160	1	1	1	21	G7J6W2	MIT	No Data	No Data	No Data	No Data	No Data		[Master Protein] DUF4283 domain protein	Medicago truncatula GN=MTR_3g091430 PE=4 SV=2	2 replicates	Found	Found	Found
808	7	3	15	50	E9RGY2	MIT	C:cytoplasm	P:protein catabolic process	GO:0005524 GO:0016787	23.3	F:ATP binding F:hydrolase activity	lj_descr	[Master Protein] E9RGY2 E9RGY2_SOPFL Regulatory particle triple-A ATPase 2	Sophora flavescens GN=RPT2 PE=2 SV=1,99.55,0,26S PROTEASE REGULATORY SUBUNIT 4,NULL; 26S PROTEASE REGULATORY SUBUNIT,NULL; no description,NULL; 2,CUFF.32615.1	2 replicates	Not found	Found	Found
2297	4	3	9	43	V7CYM1	MIT	C:intracellular	No Data	GO:0005525 GO:0003924 GO:0003746	30.5 29.2.4	F:GTP binding F:GTPase activity F:translation elongation factor activity		[Master Protein] Elongation factor Tu	Phaseolus vulgaris GN=PHAVU_001G148200g PE=3 SV=1	Found	Found	Found	Found
1773	11	5	5	24	B7FH36	MIT	C:cytosol C:nucleolus	P:cellular response to abscisic acid stimulus P:embryo development ending in seed dormancy P:mature ribosome assembly P:ribosomal large subunit biogenesis	GO:0043023 GO:0043022 GO:0003743	29.2.3	F:ribosomal large subunit binding F:ribosome binding F:translation initiation factor activity		[Master Protein] Eukaryotic translation initiation factor 6	Medicago truncatula GN=EIF6 PE=2 SV=1	2 replicates	2 replicates	Found	Found
206	6	7	12	37	A0A072UU27	MIT	C:proton-transporting ATP synthase complex, catalytic core F(1)	P:ATP synthesis coupled proton transport	GO:0046933	9.9	F:proton-transporting ATP synthase activity, rotational mechanism		[Master Protein] F0F1 ATP synthase subunit gamma	Medicago truncatula GN=MTR_4g129790 PE=3 SV=1	1 replicate	Not found	Found	Found
3146	2	4	4	26	G7LCJ4	MIT	C:proton-transporting ATP synthase complex, catalytic core F(1)	P:ATP synthesis coupled proton transport	GO:0046933	9.9	F:proton-transporting ATP synthase activity, rotational mechanism		[Master Protein] F0F1-type ATP synthase, epsilon subunit	Medicago truncatula GN=MTR_8g008870 PE=3 SV=1	Found	Found	Found	Found
1270	1	1	1	9	F6H856	MIT	C:integral component of membrane	No Data	GO:0005524 GO:0030247 GO:0004672	23.3 10.5.1 29.4.1	F:ATP binding F:polysaccharide binding F:protein kinase activity	lj_descr	[Master Protein] F6H856 F6H856_VITVI Putative uncharacterized protein	Vitis vinifera GN=,32.96,2e-18,seg,NULL,CUFF.18238.2	2 replicates	Found	Found	Found
1132	2	2	9	29	G7JAR7	MIT	No Data	P:glycine biosynthetic process from serine P:tetrahydrofolate interconversion	GO:0004372 GO:0008168 GO:0030170	1.2.5 25.1	F:glycine hydroxymethyltransferase activity F:methyltransferase activity F:pyridoxal phosphate binding	lj_descr	[Master Protein] G7JAR7 G7JAR7_MEDTR Serine hydroxymethyltransferase	Medicago truncatula GN=MTR_3g084310 PE=3 S,94.48,0,no description,Pyridoxal phosphate-dependent transferase, major region, subdomain 1; no description,,CUFF.57678.1	1 replicate	Not found	Found	Found
606	9	1	3	9	G7L8Y6	MIT	No Data	No Data	GO:0016620	No Data	F:oxidoreductase activity, acting on the aldehyde or oxo group of donors, NAD or NADP as acceptor	lj_descr	[Master Protein] G7L8Y6 G7L8Y6_MEDTR Aldehyde dehydrogenase	Medicago truncatula GN=MTR_8g083530 PE=3 SV=1,81.11,0,ALDEHYDE_DEHYDR_CYS,Aldehyde dehydrogenase, conserved site; ALDEHYDE_DEHYDR_GLU,Aldehyde dehydrogena,NODE_32244_length_1628_cov_157.764130.path1.1	2 replicates	Not found	Found	2 replicates
1729	7	3	24	112	Q1RSH4	MIT	C:cytoplasm	P:protein refolding	GO:0005524	23.3	F:ATP binding		[Master Protein] GroEL-like chaperone, ATPase	Medicago truncatula GN=MTR_1g090130 PE=3 SV=1	Found	2 replicates	Found	Found
1625	2	5	5	21	G7ZWL8	MIT	C:cytoplasm	P:protein folding	No Data	No Data	No Data		[Master Protein] GroES chaperonin	Medicago truncatula GN=MTR_3g110030 PE=2 SV=1	1 replicate	Found	Found	Found
1572	1	1	1	3	H9MCJ6	MIT	No Data	No Data	No Data	No Data	No Data	lj_descr	[Master Protein] H9MCJ6 H9MCJ6_PINLA Uncharacterized protein (Fragment)	Pinus lambertian,75.86,6e-18,Mt_ATP-synt_D,ATPase, F0 complex, subunit D, mitochondrial; SUBFAMILY NOT NAMED,NULL; FAMILY NOT NAM,CUFF.56095.1	2 replicates	2 replicates	Found	2 replicates
447	6	5	10	43	I1JN06	MIT	No Data	P:protein folding	No Data	No Data	No Data	lj_descr	[Master Protein] I1JN06 I1JN06_SOYBN Uncharacterized protein	Glycine max GN=Gma.41887 PE,33.33,3e-18,FKBP-like,NULL; TPR-like,NULL; TPR,Tetratricopeptide repeat; FKBP_PPIASE,Peptidyl-prolyl cis-trans i,CUFF.41156.1	2 replicates	Found	Found	Found
1953	4	3	4	12	I1KKN7	MIT	C:cytoplasm	No Data	GO:0003872 GO:0005524 GO:0047334 GO:0046872	4.4 23.3 4.5 15 15.2 15.3	F:6-phosphofructokinase activity F:ATP binding F:diphosphate-fructose-6-phosphate 1-phosphotransferase activity F:metal ion binding	lj_descr	[Master Protein] I1KKN7 I1KKN7_SOYBN Uncharacterized protein	Glycine max GN=Gma.31384 PE,90.94,0,PHFRCTKINASE,Phosphofructokinase; PFKA_PPi: diphosphate--fructose-6-phosphate 1-phos,Pyrophosphate-d,NODE_26125_length_2482_cov_307.692596.path1.1	2 replicates	Found	Found	Found
619	6	2	5	16	I1KL66	MIT	No Data	No Data	GO:0004491	No Data	F:methylmalonate-semialdehyde dehydrogenase (acylating) activity	lj_descr	[Master Protein] I1KL66 I1KL66_SOYBN Uncharacterized protein	Glycine max GN=Gma.18420 PE,90.32,0,no description,Aldehyde dehydrogenase, N-terminal; no description,Aldehyde dehydrogenase, C-terminal,CUFF.47046.1	2 replicates	Found	Found	Found
2389	1	7	19	88	I1M2K9	MIT	No Data	P:protein folding	GO:0005524 GO:0051082	23.3	F:ATP binding F:unfolded protein binding	lj_descr	[Master Protein] I1M2K9 I1M2K9_SOYBN Uncharacterized protein	Glycine max GN=Gma.28256 PE,94.54,0,Actin-like ATPase domain,NULL; Heat shock protein 70kD (HSP70), peptide-binding domain,NULL; prok_dn,CUFF.60757.1	Found	Found	Found	Found
872	6	3	21	84	I1MJ28	MIT	C:chloroplast C:cytosol C:mitochondrion	P:'de novo' protein folding P:chaperone-mediated protein folding P:mitochondrion organization P:protein refolding	GO:0005524 GO:0044183 GO:0051082	23.3	F:ATP binding F:protein binding involved in protein folding F:unfolded protein binding	lj_descr	[Master Protein] I1MJ28 I1MJ28_SOYBN Uncharacterized protein	Glycine max PE=3 SV=1,89.98,0,seg,NULL; CHAPERONINS_CPN60,Chaperonin Cpn60, conserved site; coiled-coil,NULL; GroEL apical domain-,CUFF.42087.1	2 replicates	Found	Found	Found
2372	2	3	9	55	I1MJE1	MIT	C:mitochondrion	P:gamma-aminobutyric acid catabolic process P:glutamate decarboxylation to succinate	GO:0051287 GO:0004777 GO:0009013	No Data	F:NAD binding F:succinate-semialdehyde dehydrogenase (NAD+) activity F:succinate-semialdehyde dehydrogenase [NAD(P)+] activity	lj_descr	[Master Protein] I1MJE1 I1MJE1_SOYBN Uncharacterized protein	Glycine max GN=Gma.54356 PE,92.54,0,no description,Aldehyde dehydrogenase, N-terminal; no description,Aldehyde dehydrogenase, C-terminal,CUFF.41748.2	Found	Found	Found	Found
221	1	2	2	7	I1N8L6	MIT	C:plant-type cell wall	P:L-arabinose metabolic process	GO:0046556	No Data	F:alpha-L-arabinofuranosidase activity	lj_descr	[Master Protein] I1N8L6 I1N8L6_SOYBN Uncharacterized protein	Glycine max PE=4 SV=1,83.88,0,Alpha-L-AF_C,Alpha-L-arabinofuranosidase, C-terminal; CBM_6,Carbohydrate binding module family 6; no,CUFF.31859.1	2 replicates	Found	Found	Found
1900	3	1	6	26	I1N9E6	MIT	C:intracellular	No Data	GO:0005525 GO:0003924 GO:0003746	30.5 29.2.4	F:GTP binding F:GTPase activity F:translation elongation factor activity	lj_descr	[Master Protein] I1N9E6 I1N9E6_SOYBN Elongation factor Tu	Glycine max GN=Gma.6395 PE=3 SV=1,90.53,0,P-loop containing nucleoside triphosphate hydrolases,NULL; EF-Tu/eEF-1alpha/eIF2-gamma C-terminal do,CUFF.32341.1	2 replicates	Found	Found	Found
1840	3	3	7	12	I1NDV3	MIT	No Data	No Data	GO:0003824	No Data	F:catalytic activity	lj_descr	[Master Protein] I1NDV3 I1NDV3_SOYBN Uncharacterized protein	Glycine max PE=4 SV=1,88.19,0,FAMILY NOT NAMED,NULL; seg,NULL; Acetyl-CoA synthetase-like,NULL; AMP_BINDING,AMP-binding, conserved,CUFF.57665.1	2 replicates	Not found	Found	Found
2757	1	2	6	16	I3RZA0	MIT	C:cell	P:cell redox homeostasis	GO:0004148 GO:0009055 GO:0050660	8.1.1.3 1.1.5 26.10	F:dihydrolipoyl dehydrogenase activity F:electron transfer activity F:flavin adenine dinucleotide binding	lj_descr	[Master Protein] I3RZA0 I3RZA0_MEDTR Dihydrolipoyl dehydrogenase	Medicago truncatula PE=2 SV=1,88.22,0,Pyr_redox_2,Pyridine nucleotide-disulphide oxidoreductase, FAD/NAD(P)-binding domain; Pyr_redox_dim,,CUFF.50613.1	2 replicates	Found	Found	Found
233	1	1	1	6	I3T581	MIT	C:cell	P:cell redox homeostasis	GO:0009055 GO:0015035	1.1.5 26.10 21.4	F:electron transfer activity F:protein disulfide oxidoreductase activity	lj_descr	[Master Protein] I3T581 I3T581_LOTJA Uncharacterized protein	Lotus japonicus PE=2 SV=1,100,0,Glutaredoxin,Glutaredoxin; TIGR00365: monothiol glutaredoxin, Grx4 family,Monothiol glutaredoxin-rel,CUFF.40281.1	2 replicates	Not found	Found	Found
1761	4	7	7	20	G7KZG9	MIT	C:cytoplasm	P:GMP biosynthetic process	GO:0003938 GO:0046872 GO:0000166	23.1.2.30 15 15.2 15.3 23	F:IMP dehydrogenase activity F:metal ion binding F:nucleotide binding		[Master Protein] Inosine-5'-monophosphate dehydrogenase	Medicago truncatula GN=MTR_7g085560 PE=3 SV=2	Found	Found	Found	Found
2568	2	2	2	9	G7L9H2	MIT	No Data	P:tricarboxylic acid cycle	GO:0004449	8.1.4 8.2.4	F:isocitrate dehydrogenase (NAD+) activity		[Master Protein] NAD-dependent isocitrate dehydrogenase	Medicago truncatula GN=MTR_8g074030 PE=4 SV=1	2 replicates	Not found	Found	Found
2271	4	4	4	9	G9JLS2	MIT	C:mitochondrion	No Data	GO:0051287 GO:0016651 GO:0048038	No Data	F:NAD binding F:oxidoreductase activity, acting on NAD(P)H F:quinone binding		[Master Protein] NADH dehydrogenase subunit 7	Lotus japonicus GN=nad7 PE=3 SV=1	2 replicates	Not found	Found	Found
152	2	1	2	14	U5U060	MIT	C:chloroplast C:mitochondrial proton-transporting ATP synthase complex C:plasma membrane	P:ATP synthesis coupled proton transport	GO:0050897 GO:0046933 GO:0008270	9.9	F:cobalt ion binding F:proton-transporting ATP synthase activity, rotational mechanism F:zinc ion binding		[Master Protein] Oligomycin sensitivity conferring protein	Phaseolus vulgaris GN=PHAVU_005G021000g PE=2 SV=1	2 replicates	2 replicates	Found	Found
790	3	5	5	18	Q2HTH4	MIT	No Data	No Data	No Data	No Data	No Data		[Master Protein] PAP fibrillin	Medicago truncatula GN=MTR_2g025050 PE=4 SV=1	Found	Found	Found	Found
1639	1	1	2	12	G7K5W6	MIT	No Data	No Data	No Data	No Data	No Data		[Master Protein] PPR containing plant protein	Medicago truncatula GN=MTR_5g076010 PE=4 SV=2	2 replicates	Found	Found	Found
1832	2	1	1	6	A0A072UJW5	MIT	No Data	No Data	No Data	No Data	No Data		[Master Protein] PPR containing plant-like protein	Medicago truncatula GN=MTR_6g045263 PE=4 SV=1	Found	Not found	2 replicates	Not found
980	3	8	15	55	A0A072TYG3	MIT	No Data	No Data	GO:0046872 GO:0004222	15 15.2 15.3	F:metal ion binding F:metalloendopeptidase activity		[Master Protein] Processing peptidase	Medicago truncatula GN=MTR_7g053330 PE=3 SV=1	2 replicates	Found	Found	Found
922	4	2	2	4	G7KCU1	MIT	C:membrane C:proteasome complex	P:proteasome assembly	GO:0032947	No Data	F:protein complex scaffold activity		[Master Protein] Proteasome-associated ECM29-like protein	Medicago truncatula GN=MTR_5g089000 PE=4 SV=2	2 replicates	2 replicates	Found	Found
1548	4	4	4	15	B7FGM0	MIT	C:cell	P:cell redox homeostasis	GO:0016491	21.99	F:oxidoreductase activity		[Master Protein] Putative uncharacterized protein OS=Medicago truncatula GN=MTR_2g022660 PE=2 SV=1		2 replicates	Found	Found	Found
1878	5	3	3	13	Q7XY18	MIT	C:ribosome	P:translation	GO:0003735	No Data	F:structural constituent of ribosome	lj_descr	[Master Protein] Q7XY18 Q7XY18_WHEAT Ribosomal protein S7 (Fragment)	Triticum aestivum PE=2 SV=1,79.63,5e-19,Ribosomal_S7e,Ribosomal protein S7e; SUBFAMILY NOT NAMED,NULL; 40S RIBOSOMAL PROTEIN S7,Ribosomal pr,NODE_37657_length_818_cov_275.864288.path1.1	2 replicates	Found	Found	Found
2658	1	1	1	2	G7JFC5	MIT	No Data	No Data	No Data	No Data	No Data		[Master Protein] Rap1-interacting factor 1 amino-terminal protein	Medicago truncatula GN=MTR_4g115340 PE=4 SV=1	Found	Found	Found	2 replicates
2359	18	3	3	9	A0A072TWG1	MIT	C:chloroplast	P:carbon fixation P:photorespiration P:photosynthesis	GO:0004497 GO:0016984	1.3.1 1.3.2	F:monooxygenase activity F:ribulose-bisphosphate carboxylase activity		[Master Protein] Ribulose bisphosphate carboxylase small chain	Medicago truncatula GN=MTR_7g007120 PE=3 SV=1	2 replicates	Found	Found	Found
1748	1	1	6	28	T2DNV7	MIT	C:cytoplasm	P:protein refolding	GO:0005524	23.3	F:ATP binding		[Master Protein] RuBisCO large subunit-binding protein subunit alpha	Phaseolus vulgaris PE=2 SV=1	Found	Found	Found	2 replicates
36	7	5	12	35	G7JAR7	MIT	No Data	P:glycine biosynthetic process from serine P:tetrahydrofolate interconversion	GO:0004372 GO:0008168 GO:0030170	1.2.5 25.1	F:glycine hydroxymethyltransferase activity F:methyltransferase activity F:pyridoxal phosphate binding		[Master Protein] Serine hydroxymethyltransferase	Medicago truncatula GN=MTR_3g084310 PE=3 SV=1	2 replicates	Not found	Found	Found
919	3	2	3	28	G7JRA5	MIT	No Data	No Data	No Data	No Data	No Data		[Master Protein] SOUL heme-binding family protein	Medicago truncatula GN=MTR_4g019150 PE=4 SV=1	Found	2 replicates	Found	Found
2457	5	3	3	18	G7I4F8	MIT	C:mitochondrial respiratory chain complex II, succinate dehydrogenase complex (ubiquinone) C:nucleus	P:response to cytokinin	No Data	No Data	No Data		[Master Protein] Succinate dehydrogenase	Medicago truncatula GN=MTR_1g019810 PE=4 SV=2	2 replicates	2 replicates	Found	Found
1136	6	3	3	13	A0A072TJ20	MIT	C:mitochondrial inner membrane	P:tricarboxylic acid cycle	GO:0051537 GO:0051538 GO:0051539 GO:0009055 GO:0046872 GO:0008177	26.3 1.1.5 26.10 15 15.2 15.3	F:2 iron, 2 sulfur cluster binding F:3 iron, 4 sulfur cluster binding F:4 iron, 4 sulfur cluster binding F:electron transfer activity F:metal ion binding F:succinate dehydrogenase (ubiquinone) activity		[Master Protein] Succinate dehydrogenase [ubiquinone] iron-sulfur subunit, mitochondrial	Medicago truncatula GN=MTR_0018s0260 PE=3 SV=1	2 replicates	Found	Found	Found
2511	2	1	3	22	G7KKB4	MIT	C:mitochondrion	P:tricarboxylic acid cycle	GO:0048037 GO:0000166 GO:0004775	23 8.1.6	F:cofactor binding F:nucleotide binding F:succinate-CoA ligase (ADP-forming) activity		[Master Protein] Succinate--CoA ligase [ADP-forming] subunit alpha, mitochondrial	Medicago truncatula GN=MTR_6g077820 PE=3 SV=1	Found	Found	Found	Found
2496	1	5	11	42	A0A072VL01	MIT	C:mitochondrion	P:tricarboxylic acid cycle	GO:0005524 GO:0000287 GO:0004775	23.3 8.1.6	F:ATP binding F:magnesium ion binding F:succinate-CoA ligase (ADP-forming) activity		[Master Protein] Succinate--CoA ligase [ADP-forming] subunit beta, mitochondrial	Medicago truncatula GN=MTR_1g069645 PE=3 SV=1	Found	Found	2 replicates	Found
2411	1	2	2	87	G7IDM5	MIT	No Data	No Data	GO:0045735	33.1	F:nutrient reservoir activity		[Master Protein] Sucrose-binding protein-like protein	Medicago truncatula GN=MTR_1g071710 PE=4 SV=1	Found	Found	Found	Found
1575	3	6	6	34	I3T560	MIT	No Data	No Data	GO:0046872 GO:0004784	15 15.2 15.3 21.6	F:metal ion binding F:superoxide dismutase activity		[Master Protein] Superoxide dismutase	Medicago truncatula GN=MTR_3g094250 PE=2 SV=1	2 replicates	Not found	Found	Found
3122	7	7	23	102	A0A072VDW9	MIT	C:cytoplasm	P:protein refolding	GO:0005524	23.3	F:ATP binding		[Master Protein] TCP-1/cpn60 chaperonin family protein	Medicago truncatula GN=MTR_1g017390 PE=3 SV=1	Found	Found	Found	Found
2746	1	2	2	16	V7BYN3	MIT	No Data	P:oxidation-reduction process	GO:0051287	No Data	F:NAD binding		[Master Protein] Uncharacterized protein (Fragment) OS=Phaseolus vulgaris GN=PHAVU_004G0147000g PE=4 SV=1		Found	Found	Found	Found
3186	1	1	1	8	A0A072V393	MIT	No Data	No Data	No Data	No Data	No Data		[Master Protein] Uncharacterized protein OS=Medicago truncatula GN=MTR_2g010935 PE=4 SV=1		Found	Found	Found	2 replicates
1127	1	1	1	4	V7CIV9	MIT	No Data	No Data	No Data	No Data	No Data		[Master Protein] Uncharacterized protein OS=Phaseolus vulgaris GN=PHAVU_002G022400g PE=4 SV=1		Found	Found	Found	2 replicates
2441	1	2	15	71	V7CM26	MIT	No Data	P:protein folding	GO:0005524 GO:0051082	23.3	F:ATP binding F:unfolded protein binding		[Master Protein] Uncharacterized protein OS=Phaseolus vulgaris GN=PHAVU_002G215800g PE=3 SV=1		Found	2 replicates	Found	Found
2428	6	3	3	14	V7CNI6	MIT	No Data	P:pollen development	No Data	No Data	No Data		[Master Protein] Uncharacterized protein OS=Phaseolus vulgaris GN=PHAVU_002G265700g PE=4 SV=1		2 replicates	2 replicates	Found	Found
582	2	1	3	6	V7CQ74	MIT	No Data	No Data	GO:0003860	No Data	F:3-hydroxyisobutyryl-CoA hydrolase activity		[Master Protein] Uncharacterized protein OS=Phaseolus vulgaris GN=PHAVU_002G314900g PE=3 SV=1		2 replicates	Not found	Found	Found
904	4	2	2	10	V7CA94	MIT	C:mitochondrial outer membrane	No Data	GO:0008308	No Data	F:voltage-gated anion channel activity		[Master Protein] Uncharacterized protein OS=Phaseolus vulgaris GN=PHAVU_003G069300g PE=4 SV=1		Found	Found	Found	Found
1029	4	6	7	45	V7CDE0	MIT	No Data	P:carbohydrate metabolic process P:malate metabolic process P:tricarboxylic acid cycle	GO:0030060	No Data	F:L-malate dehydrogenase activity		[Master Protein] Uncharacterized protein OS=Phaseolus vulgaris GN=PHAVU_003G189700g PE=4 SV=1		Found	Found	Found	Found
1005	1	1	1	5	V7CEJ9	MIT	No Data	No Data	No Data	No Data	No Data		[Master Protein] Uncharacterized protein OS=Phaseolus vulgaris GN=PHAVU_003G221700g PE=4 SV=1		Found	2 replicates	Found	Found
2448	6	2	18	82	V7BTD9	MIT	C:cytoplasm	P:protein refolding	GO:0005524	23.3	F:ATP binding		[Master Protein] Uncharacterized protein OS=Phaseolus vulgaris GN=PHAVU_005G051700g PE=3 SV=1		Found	Found	Found	Found
1725	3	1	2	5	V7BWG3	MIT	C:intracellular C:outer membrane	P:intracellular protein transport	GO:0015450	No Data	F:P-P-bond-hydrolysis-driven protein transmembrane transporter activity		[Master Protein] Uncharacterized protein OS=Phaseolus vulgaris GN=PHAVU_005G146400g PE=4 SV=1		2 replicates	Found	Found	Found
778	3	4	11	37	V7B763	MIT	No Data	No Data	GO:0046872 GO:0004222	15 15.2 15.3	F:metal ion binding F:metalloendopeptidase activity		[Master Protein] Uncharacterized protein OS=Phaseolus vulgaris GN=PHAVU_008G133900g PE=3 SV=1		2 replicates	Found	Found	Found
3056	14	5	11	44	V7AHS2	MIT	C:integral component of membrane C:mitochondrial inner membrane	No Data	GO:0022857	No Data	F:transmembrane transporter activity		[Master Protein] Uncharacterized protein OS=Phaseolus vulgaris GN=PHAVU_011G126000g PE=3 SV=1		2 replicates	Found	Found	Found
[truncated: 150 more columns]

## Sheet: POX
Protein Group ID	# Proteins	# Unique Peptides	# Peptides	# PSMs	ID_corr	NGLoc Prediction	GO C	GO P	GO F (CODE)	BIN	GO F	ID_assigning	Group Description	Additional description	Green0 PS	Yellow0 PS	Yellow0 Total	Green0 Total	Unnamed: 19	Unnamed: 20	Unnamed: 21	Unnamed: 22	Unnamed: 23	Unnamed: 24	Unnamed: 25	Unnamed: 26	Unnamed: 27	Unnamed: 28	Unnamed: 29	Unnamed: 30	Unnamed: 31	Unnamed: 32	Unnamed: 33	Unnamed: 34	Unnamed: 35	Unnamed: 36	Unnamed: 37	Unnamed: 38	Unnamed: 39	Unnamed: 40	Unnamed: 41	Unnamed: 42	Unnamed: 43	Unnamed: 44	Unnamed: 45	Unnamed: 46	Unnamed: 47	Unnamed: 48	Unnamed: 49
1460	6	3	8	25	A0A072VIH3	POX	No Data	P:metabolic process	GO:0016747	16.8.1.21	F:transferase activity, transferring acyl groups other than amino-acyl groups		[Master Protein] 3-ketoacyl-CoA thiolase 2, peroxisomal-like protein	Medicago truncatula GN=MTR_1g047210 PE=3 SV=1	Found	Found	Found	Found
1851	4	2	3	13	A0A072UZ53	POX	No Data	No Data	GO:0016620	No Data	F:oxidoreductase activity, acting on the aldehyde or oxo group of donors, NAD or NADP as acceptor		[Master Protein] Betaine aldehyde dehydrogenase	Medicago truncatula GN=MTR_3g078550 PE=3 SV=1	2 replicates	Found	Found	Found
[truncated: 150 more columns]

## Sheet: PLA
Protein Group ID	# Proteins	# Unique Peptides	# Peptides	# PSMs	ID_corr	NGLoc Prediction	GO C	GO P	GO F (CODE)	BIN	GO F	ID_assigning	Group Description	Additional description	Green0 PS	Yellow0 PS	Yellow0 Total	Green0 Total	Unnamed: 19	Unnamed: 20	Unnamed: 21	Unnamed: 22	Unnamed: 23	Unnamed: 24	Unnamed: 25	Unnamed: 26	Unnamed: 27	Unnamed: 28	Unnamed: 29	Unnamed: 30	Unnamed: 31	Unnamed: 32	Unnamed: 33	Unnamed: 34	Unnamed: 35	Unnamed: 36	Unnamed: 37	Unnamed: 38	Unnamed: 39	Unnamed: 40	Unnamed: 41	Unnamed: 42	Unnamed: 43	Unnamed: 44	Unnamed: 45	Unnamed: 46	Unnamed: 47	Unnamed: 48	Unnamed: 49
2999	5	15	15	69	B7FGT0	PLA	C:ribosome	P:translation	GO:0003735	No Data	F:structural constituent of ribosome		[Master Protein] 40S ribosomal S7-like protein	Medicago truncatula GN=MTR_6g085000 PE=2 SV=1	Found	Found	Found	Found
305	14	3	3	15	A0A072V158	PLA	C:ribosome	P:translation	GO:0003735	No Data	F:structural constituent of ribosome		[Master Protein] 60S ribosomal protein L10-2	Medicago truncatula GN=MTR_3g094230 PE=4 SV=1	2 replicates	Found	Found	Found
2903	8	4	4	22	B7FGL4	PLA	C:ribosome	P:translation	GO:0003735	No Data	F:structural constituent of ribosome		[Master Protein] 60S ribosomal protein L31B	Medicago truncatula GN=MTR_8g101980 PE=2 SV=1	Found	Found	Found	Found
2373	5	2	4	23	B7FN18	PLA	No Data	No Data	GO:0004017 GO:0005524	23.4.1 23.3	F:adenylate kinase activity F:ATP binding		[Master Protein] Adenylate kinase	Medicago truncatula GN=MTR_4g103800 PE=2 SV=1	Found	Found	Found	Found
670	5	4	4	22	I3SJX8	PLA	No Data	P:hexose metabolic process	GO:0004034 GO:0030246	No Data	F:aldose 1-epimerase activity F:carbohydrate binding		[Master Protein] Aldose 1-epimerase	Lotus japonicus PE=2 SV=1	2 replicates	2 replicates	Found	Found
2833	6	1	1	7	G7IKP0	PLA	No Data	No Data	GO:0045735	33.1	F:nutrient reservoir activity		[Master Protein] Allergen gly M Bd 28 kDa protein	Medicago truncatula GN=MTR_2g093390 PE=4 SV=2	2 replicates	2 replicates	Found	Found
2517	3	2	4	18	V5N8I2	PLA	No Data	No Data	No Data	No Data	No Data		[Master Protein] Ankyrin-repeat protein	Phaseolus vulgaris PE=2 SV=1	Found	Found	Found	Found
1339	13	2	10	89	B7FJY0	PLA	No Data	No Data	GO:0005509 GO:0005544	No Data	F:calcium ion binding F:calcium-dependent phospholipid binding		[Master Protein] Annexin	Medicago truncatula GN=MTR_3g018780 PE=2 SV=1	Found	Found	Found	Found
1805	5	2	2	13	A0A072TSU7	PLA	No Data	No Data	No Data	No Data	No Data		[Master Protein] Arabinogalactan protein	Medicago truncatula GN=MTR_8g070860 PE=4 SV=1	2 replicates	2 replicates	Found	Found
3274	1	2	2	9	A0A072VLB2	PLA	C:chloroplast stroma	P:arginine biosynthetic process	GO:0004042 GO:0004358 GO:0103045	13.1.2.3.2	F:acetyl-CoA:L-glutamate N-acetyltransferase activity F:glutamate N-acetyltransferase activity F:methione N-acyltransferase activity		[Master Protein] Arginine biosynthesis bifunctional protein ArgJ, chloroplastic	Medicago truncatula GN=MTR_1g068845 PE=3 SV=1	Found	Found	Found	Found
2408	3	2	3	13	T2DNA5	PLA	No Data	No Data	GO:0004190	No Data	F:aspartic-type endopeptidase activity		[Master Protein] Aspartic proteinase nepenthesin-1-like protein	Phaseolus vulgaris PE=2 SV=1	Found	Found	Found	Found
1047	1	1	1	1	B9GQ57	PLA	No Data	No Data	No Data	No Data	No Data	lj_descr	[Master Protein] B9GQ57 B9GQ57_POPTR Predicted protein	Populus trichocarpa GN=POPTRDRAFT_753951 PE=4 SV=1,30.59,0.000008,seg,NULL,CUFF.35283.1	2 replicates	Found	Found	Not found
168	3	4	4	11	A0A072VA70	PLA	No Data	No Data	GO:0008171	26.6	F:O-methyltransferase activity		[Master Protein] Caffeic acid O-methyltransferase	Medicago truncatula GN=MTR_2g072790 PE=3 SV=1	2 replicates	Not found	Found	Found
1109	3	1	1	1	G7L8S3	PLA	C:endoplasmic reticulum C:integral component of membrane C:plasma membrane	P:cell fate specification P:embryo development ending in seed dormancy P:regulation of multicellular organism growth	GO:0004198	No Data	F:calcium-dependent cysteine-type endopeptidase activity		[Master Protein] Calpain family cysteine protease	Medicago truncatula GN=MTR_8g088520 PE=3 SV=2	2 replicates	Not found	1 replicate	Not found
2958	1	2	2	5	G7IHZ5	PLA	C:nucleus	No Data	GO:0016491	21.99	F:oxidoreductase activity		[Master Protein] Clavaminate synthase-like plant protein	Medicago truncatula GN=MTR_2g100850 PE=4 SV=1	2 replicates	Found	Found	Found
2774	5	5	12	1002	Q2HW22	PLA	No Data	No Data	GO:0045735	33.1	F:nutrient reservoir activity		[Master Protein] Cupin, RmlC-type	Medicago truncatula GN=MTR_7g079730 PE=4 SV=1	Found	Found	Found	Found
1117	7	5	5	19	G7LIP6	PLA	C:integral component of membrane	No Data	No Data	No Data	No Data		[Master Protein] Dicarboxylate carrier protein	Medicago truncatula GN=MTR_8g086070 PE=3 SV=1	2 replicates	Not found	Found	Found
163	9	6	7	48	A0A072UJ41	PLA	No Data	No Data	GO:0016787	No Data	F:hydrolase activity		[Master Protein] Dienelactone hydrolase family protein	Medicago truncatula GN=MTR_4g049830 PE=4 SV=1	2 replicates	Found	Found	Found
191	6	6	6	20	G7JMT6	PLA	C:cell	P:cell redox homeostasis	GO:0004148 GO:0009055 GO:0050660	8.1.1.3 1.1.5 26.10	F:dihydrolipoyl dehydrogenase activity F:electron transfer activity F:flavin adenine dinucleotide binding		[Master Protein] Dihydrolipoamide dehydrogenase	Medicago truncatula GN=MTR_4g121880 PE=4 SV=1	Found	Found	Found	Found
2599	5	3	3	26	G7J568	PLA	No Data	P:response to metal ion	No Data	No Data	No Data		[Master Protein] Divalent cation tolerance protein, CutA1 family protein	Medicago truncatula GN=MTR_3g100630 PE=2 SV=2	2 replicates	Found	Found	Found
631	1	3	3	4	G7KY52	PLA	C:chloroplast stroma	No Data	GO:0003746	29.2.4	F:translation elongation factor activity		[Master Protein] Elongation factor P (EF-P), putative	Medicago truncatula GN=MTR_7g073250 PE=3 SV=1	2 replicates	Found	1 replicate	Found
1405	2	13	14	284	Q2Q4Y5	PLA	No Data	No Data	No Data	No Data	No Data		[Master Protein] Em6	Medicago truncatula GN=MTR_4g016960 PE=2 SV=1	Found	Found	Found	Found
2654	26	2	4	12	Q2HSS5	PLA	C:integral component of membrane	P:cellulose catabolic process	GO:0008810 GO:0016740	23.3.1.2	F:cellulase activity F:transferase activity		[Master Protein] Endoglucanase	Medicago truncatula GN=MTR_2g028480 PE=3 SV=1	2 replicates	Not found	Found	Found
2292	5	7	7	23	G7ZWE0	PLA	C:eukaryotic 43S preinitiation complex C:eukaryotic 48S preinitiation complex C:eukaryotic translation initiation factor 3 complex	P:formation of translation preinitiation complex P:regulation of translational initiation	GO:0003743	29.2.3	F:translation initiation factor activity		[Master Protein] Eukaryotic translation initiation factor 3 subunit L	Medicago truncatula GN=MTR_3g110068 PE=3 SV=1	2 replicates	2 replicates	Found	Found
6	8	2	2	6	G7J1A0	PLA	C:integral component of membrane	No Data	GO:0022857	No Data	F:transmembrane transporter activity		[Master Protein] Glucose-6-phosphate/phosphate translocator-like protein	Medicago truncatula GN=MTR_3g049400 PE=2 SV=1	2 replicates	Found	Found	Found
1522	5	1	1	1	G7IID6	PLA	C:cell	P:cell redox homeostasis	GO:0009055 GO:0015035	1.1.5 26.10 21.4	F:electron transfer activity F:protein disulfide oxidoreductase activity		[Master Protein] Glutaredoxin C4	Medicago truncatula GN=MTR_2g038560 PE=4 SV=1	2 replicates	2 replicates	Found	2 replicates
2387	11	7	7	36	G7LHZ7	PLA	No Data	P:response to oxidative stress	GO:0004602	21.2	F:glutathione peroxidase activity		[Master Protein] Glutathione peroxidase	Medicago truncatula GN=MTR_8g098400 PE=2 SV=1	Found	Found	Found	Found
1741	2	1	2	7	I1KZF6	PLA	No Data	No Data	No Data	No Data	No Data	lj_descr	[Master Protein] I1KZF6 I1KZF6_SOYBN Uncharacterized protein	Glycine max PE=4 SV=1,84.67,0,seg,NULL; coiled-coil,NULL,CUFF.35731.1	2 replicates	2 replicates	Found	Found
2423	4	2	6	15	I1LFL5	PLA	No Data	No Data	GO:0005524 GO:0016301 GO:2001070	23.3 20.1.4	F:ATP binding F:kinase activity F:starch binding	lj_descr	[Master Protein] I1LFL5 I1LFL5_SOYBN Uncharacterized protein	Glycine max PE=4 SV=1,79.39,0,PPDK_N,Pyruvate phosphate dikinase, PEP/pyruvate-binding; CBM_20,Carbohydrate binding module family ,CUFF.57380.1	2 replicates	Found	Found	Found
1247	5	1	4	17	I1LG74	PLA	No Data	P:galactose metabolic process	GO:0003978	10.1.2 10.1.9	F:UDP-glucose 4-epimerase activity	lj_descr	[Master Protein] I1LG74 I1LG74_SOYBN Uncharacterized protein	Glycine max GN=Gma.57862 PE,87.97,0,galE: UDP-glucose 4-epimerase,UDP-glucose 4-epimerase; no description,NAD(P)-binding domain; no desc,CUFF.52029.1	2 replicates	Found	Found	Found
2992	1	1	1	6	I1N956	PLA	No Data	No Data	No Data	No Data	No Data	lj_descr	[Master Protein] I1N956 I1N956_SOYBN Uncharacterized protein (Fragment)	Glycine max GN=G,75.48,0,seg,NULL; no description,NULL; LRR_1,Leucine-rich repeat; LRRNT_2,Leucine-rich repeat-containing N-t,CUFF.32225.1	2 replicates	Found	Found	Found
969	3	1	2	22	I3SQ74	PLA	No Data	No Data	GO:0004190	No Data	F:aspartic-type endopeptidase activity	lj_descr	[Master Protein] I3SQ74 I3SQ74_LOTJA Uncharacterized protein	Lotus japonicus PE=2 SV=1,99.55,0,seg,NULL; BASIC 7S GLOBULIN-RELATED,NULL; ASPARTYL PROTEASES,Peptidase A1; Acid proteases,Peptidase ,CUFF.54970.1	Found	Found	Found	Found
718	1	1	1	1	A0A072TJ92	PLA	C:nucleus	P:intracellular protein transport	GO:0008536	No Data	F:Ran GTPase binding		[Master Protein] Importin 9	Medicago truncatula GN=MTR_0010s0220 PE=4 SV=1	2 replicates	2 replicates	2 replicates	2 replicates
492	1	2	8	20	G7LIN4	PLA	C:cell wall C:cytosol	P:positive regulation of primary miRNA processing P:protein import into nucleus, translocation	GO:0008536	No Data	F:Ran GTPase binding		[Master Protein] Importin beta-3, putative	Medicago truncatula GN=MTR_8g085950 PE=4 SV=1	2 replicates	2 replicates	Found	Found
1518	1	3	6	26	A4PIT0	PLA	No Data	P:carbohydrate metabolic process	GO:0004553	10.6.1 10.6.2 26.3 26.4	F:hydrolase activity, hydrolyzing O-glycosyl compounds		[Master Protein] Isoamylase-type starch-debranching enzyme 3	Phaseolus vulgaris GN=PvISA3 PE=2 SV=1	Found	Found	Found	Found
377	2	4	12	23	G7JQP6	PLA	C:cytoplasm	P:isoleucyl-tRNA aminoacylation	GO:0002161 GO:0005524 GO:0004822 GO:0000049	23.3 29.1.5	F:aminoacyl-tRNA editing activity F:ATP binding F:isoleucine-tRNA ligase activity F:tRNA binding		[Master Protein] Isoleucine-tRNA ligase	Medicago truncatula GN=MTR_4g076850 PE=3 SV=2	2 replicates	Found	Found	Found
1358	3	4	6	103	G7IDP3	PLA	No Data	No Data	No Data	No Data	No Data		[Master Protein] Late embryogenesis abundant D-like protein	Medicago truncatula GN=MTR_1g072090 PE=4 SV=1	Found	Found	Found	Found
2829	2	6	6	39	A2Q4V2	PLA	No Data	No Data	No Data	No Data	No Data		[Master Protein] Leucine-rich repeat, plant specific	Medicago truncatula GN=MTR_7g092740 PE=4 SV=1	Found	Found	Found	Found
1891	4	5	5	22	G7IUE0	PLA	No Data	No Data	GO:0016301	20.1.4	F:kinase activity		[Master Protein] LRR receptor-like kinase family protein	Medicago truncatula GN=MTR_2g098250 PE=4 SV=1	2 replicates	Found	Found	Found
3257	9	1	1	3	G7IU31	PLA	No Data	No Data	GO:0005524 GO:0004672	23.3 29.4.1	F:ATP binding F:protein kinase activity		[Master Protein] MAP kinase kinase kinase-like protein	Medicago truncatula GN=MTR_2g092980 PE=4 SV=2	2 replicates	Not found	2 replicates	2 replicates
2503	1	2	4	10	G7I3Z0	PLA	No Data	P:metabolic process	GO:0004848	No Data	F:ureidoglycolate hydrolase activity		[Master Protein] N-carbamyl-L-amino acid amidohydrolase	Medicago truncatula GN=MTR_1g075320 PE=4 SV=2	2 replicates	Found	Found	Found
456	3	2	3	9	G7JNU5	PLA	C:integral component of membrane	No Data	GO:0022857	No Data	F:transmembrane transporter activity		[Master Protein] Nucleobase-ascorbate transporter-like protein	Medicago truncatula GN=MTR_4g106750 PE=4 SV=1	2 replicates	2 replicates	Found	Found
3251	8	5	10	39	G7K0L3	PLA	No Data	P:metabolic process	GO:0016747	16.8.1.21	F:transferase activity, transferring acyl groups other than amino-acyl groups		[Master Protein] Peroxisomal acetoacetyl-coenzyme A thiolase	Medicago truncatula GN=MTR_5g098310 PE=3 SV=1	Found	Found	Found	Found
2135	5	8	8	17	G7JT40	PLA	C:cytoplasm	P:phenylalanyl-tRNA aminoacylation	GO:0005524 GO:0000287 GO:0004826 GO:0000049	23.3 29.1.20	F:ATP binding F:magnesium ion binding F:phenylalanine-tRNA ligase activity F:tRNA binding		[Master Protein] Phenylalanyl-tRNA synthetase beta chain	Medicago truncatula GN=MTR_4g112680 PE=4 SV=2	2 replicates	Found	Found	Found
2960	7	1	1	3	A0A072TX17	PLA	No Data	No Data	GO:0004857	2.2.1.3.30	F:enzyme inhibitor activity		[Master Protein] Plant invertase/pectin methylesterase inhibitor	Medicago truncatula GN=MTR_8g104765 PE=4 SV=1	2 replicates	Found	Found	Found
642	1	2	2	23	G7KDJ4	PLA	No Data	No Data	No Data	No Data	No Data		[Master Protein] Plant/MUD21-2 protein	Medicago truncatula GN=MTR_5g020060 PE=4 SV=1	Found	Found	Found	Found
2075	6	2	4	25	T2DLV6	PLA	C:proteasome core complex, beta-subunit complex	P:proteasome-mediated ubiquitin-dependent protein catabolic process	GO:0004298	No Data	F:threonine-type endopeptidase activity		[Master Protein] Proteasome subunit beta type-3-A isoform 1	Phaseolus vulgaris PE=2 SV=1	2 replicates	Not found	Found	Found
704	6	4	4	12	B7FKG0	PLA	C:nucleolus C:ribosome	P:ribosome biogenesis	GO:0003723	27.4	F:RNA binding		[Master Protein] Putative uncharacterized protein OS=Medicago truncatula GN=MTR_4g114330 PE=2 SV=1		2 replicates	2 replicates	Found	Found
2543	3	2	2	4	B7FN45	PLA	C:integral component of membrane C:plasma membrane	P:pollen development P:response to oxidative stress	No Data	No Data	No Data		[Master Protein] Putative uncharacterized protein OS=Medicago truncatula GN=MTR_7g072680 PE=2 SV=1		2 replicates	Not found	Found	Found
2533	6	3	3	6	Q5W796	PLA	No Data	No Data	GO:0005525	No Data	F:GTP binding	lj_descr	[Master Protein] Q5W796 Q5W796_ORYSJ Os05g0357600 protein	Oryza sativa subsp. japonica GN=OJ1045_C06.7 PE=2 SV=,92.23,0,P-loop containing nucleoside triphosphate hydrolases,NULL; TGS-like,TGS-like; GTP1_OBG,GTP1/OBG, con,CUFF.44325.1	2 replicates	Not found	Found	Found
64	13	4	7	42	Q40201	PLA	No Data	No Data	GO:0005525 GO:0003924	30.5	F:GTP binding F:GTPase activity		[Master Protein] RAB1A	Lotus japonicus GN=rab1A PE=2 SV=1	2 replicates	2 replicates	Found	Found
1753	11	2	2	20	A0A072TK88	PLA	C:ribosome	P:translation	GO:0003735	No Data	F:structural constituent of ribosome		[Master Protein] Ribosomal protein L7Ae/L30e/S12e/Gadd45 family protein	Medicago truncatula GN=MTR_0024s0220 PE=3 SV=1	Found	Found	Found	Found
497	1	1	1	7	A0A072VKG7	PLA	No Data	No Data	GO:0003723	27.4	F:RNA binding		[Master Protein] RNA-binding (RRM/RBD/RNP motif) family protein, putative	Medicago truncatula GN=MTR_1g066970 PE=4 SV=1	Found	Found	Found	2 replicates
157	1	1	1	15	A0A072U9M9	PLA	No Data	P:response to abscisic acid P:response to stress	No Data	No Data	No Data		[Master Protein] Seed maturation protein PM39, putative	Medicago truncatula GN=MTR_6g045273 PE=4 SV=1	Found	Found	Found	Found
809	8	4	4	12	A0A072V0B0	PLA	No Data	No Data	GO:0008430	No Data	F:selenium binding		[Master Protein] Selenium-binding-like protein	Medicago truncatula GN=MTR_3g084410 PE=4 SV=1	2 replicates	2 replicates	Found	Found
2377	1	4	7	75	A0A072UBI6	PLA	No Data	No Data	No Data	No Data	No Data		[Master Protein] Small hydrophilic plant seed protein	Medicago truncatula GN=MTR_7g069250 PE=4 SV=1	Found	Found	Found	Found
991	4	4	6	28	A0A072USU9	PLA	No Data	No Data	No Data	No Data	No Data		[Master Protein] TGB12K interacting protein	Medicago truncatula GN=MTR_3g009280 PE=4 SV=1	Found	Found	Found	Found
706	21	1	2	70	Q01807	PLA	No Data	No Data	GO:0030246 GO:0046872	15 15.2 15.3	F:carbohydrate binding F:metal ion binding		[Master Protein] Truncated lectin 2	Medicago truncatula GN=LEC2 PE=3 SV=1	Found	Found	Found	Found
1139	1	1	1	17	V7CLQ7	PLA	No Data	No Data	GO:0003723	27.4	F:RNA binding		[Master Protein] Uncharacterized protein (Fragment) OS=Phaseolus vulgaris GN=PHAVU_002G139600g PE=4 SV=1		Found	Found	Found	Found
627	1	1	1	4	V7CT55	PLA	No Data	No Data	GO:0046983	No Data	F:protein dimerization activity		[Master Protein] Uncharacterized protein (Fragment) OS=Phaseolus vulgaris GN=PHAVU_002G3313000g PE=4 SV=1		2 replicates	Found	Found	Found
1040	12	1	2	4	V7CY42	PLA	C:integral component of membrane	No Data	No Data	No Data	No Data		[Master Protein] Uncharacterized protein OS=Phaseolus vulgaris GN=PHAVU_001G207400g PE=4 SV=1		2 replicates	Not found	Found	2 replicates
2781	7	6	6	24	V7CL37	PLA	No Data	No Data	GO:0005524 GO:0016887	23.3 34.1	F:ATP binding F:ATPase activity		[Master Protein] Uncharacterized protein OS=Phaseolus vulgaris GN=PHAVU_002G121800g PE=4 SV=1		2 replicates	Found	Found	Found
3073	2	1	1	9	V7CMY6	PLA	No Data	No Data	GO:0003723	27.4	F:RNA binding		[Master Protein] Uncharacterized protein OS=Phaseolus vulgaris GN=PHAVU_002G138100g PE=4 SV=1		Found	Found	Found	2 replicates
1404	1	1	1	2	V7C5U5	PLA	No Data	No Data	GO:0005524 GO:0004672	23.3 29.4.1	F:ATP binding F:protein kinase activity		[Master Protein] Uncharacterized protein OS=Phaseolus vulgaris GN=PHAVU_004G154600g PE=4 SV=1		2 replicates	Not found	Found	Found
2159	6	4	8	20	V7BTF3	PLA	No Data	No Data	GO:0005525 GO:0003924	30.5	F:GTP binding F:GTPase activity		[Master Protein] Uncharacterized protein OS=Phaseolus vulgaris GN=PHAVU_005G057300g PE=4 SV=1		2 replicates	Not found	2 replicates	Found
1258	11	7	8	35	V7BWV9	PLA	No Data	No Data	GO:0016301 GO:0016773	20.1.4 3.3	F:kinase activity F:phosphotransferase activity, alcohol group as acceptor		[Master Protein] Uncharacterized protein OS=Phaseolus vulgaris GN=PHAVU_005G153300g PE=3 SV=1		2 replicates	2 replicates	Found	Found
1783	5	7	7	42	V7BKH8	PLA	No Data	No Data	No Data	No Data	No Data		[Master Protein] Uncharacterized protein OS=Phaseolus vulgaris GN=PHAVU_006G043400g PE=4 SV=1		Found	Found	Found	Found
214	6	1	5	22	V7BLY9	PLA	C:ribosome	P:translation	GO:0003735	No Data	F:structural constituent of ribosome		[Master Protein] Uncharacterized protein OS=Phaseolus vulgaris GN=PHAVU_006G089100g PE=4 SV=1		2 replicates	Found	Found	Found
509	1	1	1	1	V7BRB7	PLA	C:endoplasmic reticulum membrane C:integral component of membrane C:plasmodesma	P:regulation of ion transmembrane transport P:regulation of membrane potential P:response to abscisic acid	GO:0042802 GO:0005249	No Data	F:identical protein binding F:voltage-gated potassium channel activity		[Master Protein] Uncharacterized protein OS=Phaseolus vulgaris GN=PHAVU_006G215700g PE=4 SV=1		2 replicates	Not found	2 replicates	Not found
2816	1	2	3	45	V7B5W7	PLA	No Data	No Data	No Data	No Data	No Data		[Master Protein] Uncharacterized protein OS=Phaseolus vulgaris GN=PHAVU_008G096400g PE=4 SV=1		Found	Found	Found	Found
2482	5	1	3	27	V7B8C8	PLA	C:ribosome	P:translation	GO:0003735	No Data	F:structural constituent of ribosome		[Master Protein] Uncharacterized protein OS=Phaseolus vulgaris GN=PHAVU_008G136100g PE=4 SV=1		Found	Found	1 replicate	Found
2195	1	1	1	8	V7AT24	PLA	No Data	No Data	GO:0008233	29.5	F:peptidase activity		[Master Protein] Uncharacterized protein OS=Phaseolus vulgaris GN=PHAVU_009G076000g PE=4 SV=1		Found	Found	Found	2 replicates
1206	4	2	21	110	V7AJN0	PLA	No Data	No Data	GO:0005524 GO:0016787	23.3	F:ATP binding F:hydrolase activity		[Master Protein] Uncharacterized protein OS=Phaseolus vulgaris GN=PHAVU_011G083800g PE=4 SV=1		2 replicates	Not found	1 replicate	2 replicates
2995	3	1	2	7	V7ALN5	PLA	C:cytosol	P:homogentisate catabolic process P:L-phenylalanine catabolic process P:tyrosine catabolic process	GO:0004411	No Data	F:homogentisate 1,2-dioxygenase activity		[Master Protein] Uncharacterized protein OS=Phaseolus vulgaris GN=PHAVU_011G148800g PE=4 SV=1		2 replicates	2 replicates	2 replicates	Found
2624	5	1	3	15	G7IEF0	PLA	No Data	No Data	GO:0004190	No Data	F:aspartic-type endopeptidase activity		[Master Protein] Xyloglucanase-specific endoglucanase inhibitor protein	Medicago truncatula GN=MTR_1g072450 PE=3 SV=1	2 replicates	Not found	Found	2 replicates
1898	3	6	11	75	G7JD38	PLA	No Data	P:D-xylose metabolic process P:pentose-phosphate shunt	GO:0046872 GO:0009045	15 15.2 15.3 3.5.1	F:metal ion binding F:xylose isomerase activity		[Master Protein] Xylose isomerase	Medicago truncatula GN=MTR_4g128840 PE=3 SV=2	Found	Found	Found	Found
546	7	5	10	32	G7KGF6	PLA	No Data	No Data	GO:0046872 GO:0004222	15 15.2 15.3	F:metal ion binding F:metalloendopeptidase activity		[Master Protein] Zincin-like metalloprotease family protein	Medicago truncatula GN=MTR_5g030940 PE=3 SV=2	2 replicates	Not found	Found	Found
[truncated: 150 more columns]

## Sheet: END
Protein Group ID	# Proteins	# Unique Peptides	# Peptides	# PSMs	ID_corr	NGLoc Prediction	GO C	GO P	GO F (CODE)	BIN	GO F	ID_assigning	Group Description	Additional description	Green0 PS	Yellow0 PS	Yellow0 Total	Green0 Total	Unnamed: 19	Unnamed: 20	Unnamed: 21	Unnamed: 22	Unnamed: 23	Unnamed: 24	Unnamed: 25	Unnamed: 26	Unnamed: 27	Unnamed: 28	Unnamed: 29	Unnamed: 30	Unnamed: 31	Unnamed: 32	Unnamed: 33	Unnamed: 34	Unnamed: 35	Unnamed: 36	Unnamed: 37	Unnamed: 38	Unnamed: 39	Unnamed: 40	Unnamed: 41	Unnamed: 42	Unnamed: 43	Unnamed: 44	Unnamed: 45	Unnamed: 46	Unnamed: 47	Unnamed: 48	Unnamed: 49
2551	7	24	26	149	Q1SKX2	END	No Data	P:protein folding	GO:0005524 GO:0051082	23.3	F:ATP binding F:unfolded protein binding		[Master Protein] 70 kDa heat shock protein	Medicago truncatula GN=MTR_2g005690 PE=3 SV=1	Found	Found	Found	Found
267	3	6	36	182	F6HCU9	END	No Data	P:protein folding P:response to stress	GO:0005524 GO:0051082	23.3	F:ATP binding F:unfolded protein binding	lj_descr	[Master Protein] F6HCU9 F6HCU9_VITVI Putative uncharacterized protein	Vitis vinifera GN=,94.28,0,HEAT SHOCK PROTEIN 90,Heat shock protein Hsp90; no description,ATPase-like, ATP-binding domain; HSP9,CUFF.40013.1	2 replicates	2 replicates	Found	Found
744	21	2	34	301	A0A072TV12	END	No Data	No Data	GO:0005524	23.3	F:ATP binding		[Master Protein] Heat shock cognate 70 kDa-like protein	Medicago truncatula GN=MTR_8g099945 PE=3 SV=1	Found	2 replicates	Found	Found
1677	6	4	7	53	I3SWG3	END	C:endoplasmic reticulum	P:cell redox homeostasis	GO:0016853	No Data	F:isomerase activity	lj_descr	[Master Protein] I3SWG3 I3SWG3_LOTJA Uncharacterized protein	Lotus japonicus PE=2 SV=1,99.44,0,pdi_dom: protein disulfide-isomerase domain,Disulphide isomerase; no description,Thioredoxin-like fo,CUFF.55612.1	Found	Found	Found	Found
284	1	1	1	4	I3T0F9	END	No Data	P:protein repair P:response to oxidative stress	GO:0033743	No Data	F:peptide-methionine (R)-S-oxide reductase activity	lj_descr	[Master Protein] I3T0F9 I3T0F9_LOTJA Uncharacterized protein	Lotus japonicus PE=2 SV=1,98.98,0,SelR,Peptide methionine sulphoxide reductase MrsB; no description,Peptide methionine sulphoxide redu,CUFF.47067.1	2 replicates	Found	Found	Found
1819	1	1	1	2	V7AVR7	END	C:endoplasmic reticulum membrane C:integral component of membrane	No Data	GO:0050660 GO:0010181 GO:0050661 GO:0003958	No Data	F:flavin adenine dinucleotide binding F:FMN binding F:NADP binding F:NADPH-hemoprotein reductase activity		[Master Protein] NADPH--cytochrome P450 reductase	Phaseolus vulgaris GN=PHAVU_009G036200g PE=3 SV=1	2 replicates	2 replicates	Found	Not found
1434	4	7	10	75	G7IDU4	END	C:endoplasmic reticulum	P:cell redox homeostasis	GO:0016853	No Data	F:isomerase activity		[Master Protein] Protein disulfide isomerase-like protein	Medicago truncatula GN=MTR_1g087520 PE=3 SV=2	Found	Found	Found	Found
1105	4	5	6	65	A0A072V0J2	END	C:endoplasmic reticulum	P:cell redox homeostasis	GO:0003756	No Data	F:protein disulfide isomerase activity		[Master Protein] Protein disulfide-isomerase	Medicago truncatula GN=MTR_3g088220 PE=3 SV=1	Found	Found	Found	Found
1303	2	2	2	3	Q2MJ14	END	No Data	No Data	GO:0020037 GO:0005506 GO:0004497 GO:0016705	No Data	F:heme binding F:iron ion binding F:monooxygenase activity F:oxidoreductase activity, acting on paired donors, with incorporation or reduction of molecular oxygen	lj_descr	[Master Protein] Q2MJ14 Q2MJ14_MEDTR Cytochrome P450 monooxygenase CYP83E8	Medicago truncatula GN=CYP83E8 PE=2 ,73.77,0,p450,Cytochrome P450; CYTOCHROME_P450,Cytochrome P450, conserved site; SUBFAMILY NOT NAMED,NULL; FAM,CUFF.42697.2	2 replicates	Not found	2 replicates	Not found
2294	21	2	28	232	Q9M4E8	END	No Data	No Data	GO:0005524	23.3	F:ATP binding	lj_descr	[Master Protein] Q9M4E8 Q9M4E8_CUCSA Heat shock protein 70	Cucumis sativus PE=2 SV=1,92.99,0,HSP70_1,Heat shock protein 70, conserved site; HSP70_2,Heat shock protein 70, conserved site; HSP70_,CUFF.52145.1	Found	Found	Found	Found
2262	21	4	27	242	V7CQ18	END	No Data	No Data	GO:0005524	23.3	F:ATP binding		[Master Protein] Uncharacterized protein OS=Phaseolus vulgaris GN=PHAVU_002G301400g PE=3 SV=1		Found	Found	Found	Found
3037	2	1	3	12	V7BGH4	END	C:endoplasmic reticulum	P:protein folding	GO:0005509 GO:0051082	No Data	F:calcium ion binding F:unfolded protein binding		[Master Protein] Uncharacterized protein OS=Phaseolus vulgaris GN=PHAVU_007G200800g PE=3 SV=1		2 replicates	Not found	Found	Found
1656	15	2	3	90	V7B2Y0	END	No Data	No Data	GO:0005524	23.3	F:ATP binding		[Master Protein] Uncharacterized protein OS=Phaseolus vulgaris GN=PHAVU_008G011900g PE=3 SV=1		Found	Found	Found	Found
[truncated: 150 more columns]

## Sheet: CSK
Protein Group ID	# Proteins	# Unique Peptides	# Peptides	# PSMs	ID_corr	NGLoc Prediction	GO C	GO P	GO F (CODE)	BIN	GO F	ID_assigning	Group Description	Additional description	Green0 PS	Yellow0 PS	Yellow0 Total	Green0 Total	Unnamed: 19	Unnamed: 20	Unnamed: 21	Unnamed: 22	Unnamed: 23	Unnamed: 24	Unnamed: 25	Unnamed: 26	Unnamed: 27	Unnamed: 28	Unnamed: 29	Unnamed: 30	Unnamed: 31	Unnamed: 32	Unnamed: 33	Unnamed: 34	Unnamed: 35	Unnamed: 36	Unnamed: 37	Unnamed: 38	Unnamed: 39	Unnamed: 40	Unnamed: 41	Unnamed: 42	Unnamed: 43	Unnamed: 44	Unnamed: 45	Unnamed: 46	Unnamed: 47	Unnamed: 48	Unnamed: 49
1395	6	6	21	132	G7JAX4	CSK	No Data	No Data	GO:0005524	23.3	F:ATP binding		[Master Protein] Actin 2	Medicago truncatula GN=MTR_3g095530 PE=2 SV=2	2 replicates	Found	Found	Found
1332	1	6	8	15	G7IN22	CSK	No Data	P:actin filament bundle assembly	GO:0051015	No Data	F:actin filament binding		[Master Protein] Actin filament bundling protein P-115-ABP	Medicago truncatula GN=MTR_2g036860 PE=4 SV=2	Found	Not found	Found	Found
529	2	1	2	6	I1KJ84	CSK	C:cytoplasm	No Data	GO:0016627	11.9.4.13	F:oxidoreductase activity, acting on the CH-CH group of donors	lj_descr	[Master Protein] I1KJ84 I1KJ84_SOYBN Uncharacterized protein	Glycine max GN=Gma.2418 PE=,91.88,0,DHO_dh,Dihydroorotate dehydrogenase, class 1/ 2; no description,Aldolase-type TIM barrel; FMN-linked,CUFF.35158.1	2 replicates	Not found	Found	Found
1131	13	2	2	12	T2DPD6	CSK	C:cytoskeleton	No Data	GO:0003779	No Data	F:actin binding		[Master Protein] Profilin	Phaseolus vulgaris GN=PHAVU_002G307700g PE=2 SV=1	Found	Found	Found	Found
507	11	3	7	32	G7JSU6	CSK	C:membrane	No Data	No Data	No Data	No Data		[Master Protein] Prohibitin complex protein	Medicago truncatula GN=MTR_4g078200 PE=4 SV=1	2 replicates	2 replicates	Found	Found
2975	1	5	5	12	G7KTI5	CSK	No Data	P:actin filament bundle assembly	GO:0051015	No Data	F:actin filament binding		[Master Protein] Villin	Medicago truncatula GN=MTR_7g091460 PE=4 SV=2	Found	2 replicates	Found	Found
[truncated: 150 more columns]

## Sheet: GOL
Protein Group ID	# Proteins	# Unique Peptides	# Peptides	# PSMs	ID_corr	NGLoc Prediction	GO C	GO P	GO F (CODE)	BIN	GO F	ID_assigning	Group Description	Additional description	Green0 PS	Yellow0 PS	Yellow0 Total	Green0 Total	Unnamed: 19	Unnamed: 20	Unnamed: 21	Unnamed: 22	Unnamed: 23	Unnamed: 24	Unnamed: 25	Unnamed: 26	Unnamed: 27	Unnamed: 28	Unnamed: 29	Unnamed: 30	Unnamed: 31	Unnamed: 32	Unnamed: 33	Unnamed: 34	Unnamed: 35	Unnamed: 36	Unnamed: 37	Unnamed: 38	Unnamed: 39	Unnamed: 40	Unnamed: 41	Unnamed: 42	Unnamed: 43	Unnamed: 44	Unnamed: 45	Unnamed: 46	Unnamed: 47	Unnamed: 48	Unnamed: 49
2486	5	1	1	10	G7LHQ5	GOL	No Data	No Data	GO:0005096 GO:0046872	15 15.2 15.3	F:GTPase activator activity F:metal ion binding		[Master Protein] ADP-ribosylation factor GTPase-activating protein AGD10	Medicago truncatula GN=MTR_8g067080 PE=4 SV=1	Found	Found	Found	Found
1255	6	2	2	12	G7KWQ5	GOL	C:integral component of membrane	No Data	GO:0003824 GO:0022857	No Data	F:catalytic activity F:transmembrane transporter activity		[Master Protein] Phosphoenolpyruvate phosphomutase	Medicago truncatula GN=MTR_7g006100 PE=4 SV=2	Found	Found	Found	2 replicates
[truncated: 150 more columns]

[truncated: 6 more sheets: MIT_CYT, EXC, CYT_MIT, CYT_PLA, CYT_NUC, PLA_CYT]
