# Supplementary material for: Proteome Map of Pea (Pisum sativum L.) Embryos Containing Different Amounts of Residual Chlorophylls
Source: Int J Mol Sci. 2018 Dec 15;19(12):4066. doi: 10.3390/ijms19124066 (PMC6320946; doi:10.3390/ijms19124066)
Supplement: Supplementary file 1 [file ijms-19-04066-s001.zip › Supplementary information/Supplementary_information_5d_Prediction_of_cellular_localization_green_seeds_not_depleted_fractions.xls]

## Sheet: All
Protein Group ID	# Proteins	# Unique Peptides	# Peptides	# PSMs	ID_corr	NGLoc Prediction	GO C	GO P	GO F (CODE)	BIN	GO F	ID_assigning	Group Description	Additional description	Green0 PS	Yellow0 PS	Yellow0 Total	Green0 Total
195	1	1	1	1	A0A072UN08	CYT	No Data	P:heat acclimation P:posttranscriptional regulation of gene expression	GO:0003824	No Data	F:catalytic activity		[Master Protein] (2R)-phospho-3-sulfolactate synthase ComA	Medicago truncatula GN=MTR_4g092110 PE=4 SV=1	Not found	Not found	Found	2 replicates
128	5	4	4	21	A0A072VQU1	NUC	C:cytoplasm C:nucleus	P:L-methionine salvage from methylthioadenosine	GO:0010309 GO:0005506	No Data	F:acireductone dioxygenase [iron(II)-requiring] activity F:iron ion binding		[Master Protein] 1,2-dihydroxy-3-keto-5-methylthiopentene dioxygenase	Medicago truncatula GN=MTR_1g102870 PE=3 SV=1	Not found	Not found	Found	Found
251	1	13	22	91	G7J2R6	NUC	C:RISC complex	P:gene silencing by RNA	No Data	No Data	No Data		[Master Protein] 110 kDa 4SNc-tudor domain protein	Medicago truncatula GN=MTR_3g098420 PE=4 SV=1	Found	2 replicates	Found	Found
1721	10	1	3	7	G7K3R4	CYT	No Data	No Data	GO:0010181 GO:0016491	21.99	F:FMN binding F:oxidoreductase activity		[Master Protein] 12-oxophytodienoate reductase-like protein	Medicago truncatula GN=MTR_5g006710 PE=4 SV=1	2 replicates	Not found	Found	2 replicates
1473	13	9	18	127	T2DP01	NUC/CYT	No Data	No Data	GO:0019904	No Data	F:protein domain specific binding		[Master Protein] 14-3-3 protein	Phaseolus vulgaris GN=PHAVU_009G032500g PE=2 SV=1	2 replicates	Found	Found	Found
1058	3	1	8	45	T2DMV9	NUC/CYT	C:cytosol C:nucleus C:plasma membrane	P:post-embryonic root development	GO:0005509 GO:0019904	No Data	F:calcium ion binding F:protein domain specific binding		[Master Protein] 14-3-3 protein-like protein	Phaseolus vulgaris PE=2 SV=1	2 replicates	2 replicates	Found	Found
2835	8	4	6	23	G7JWT4	NUC/CYT	No Data	No Data	GO:0019904	No Data	F:protein domain specific binding		[Master Protein] 14-3-like protein GF14	Medicago truncatula GN=MTR_5g044160 PE=3 SV=1	Not found	Not found	Found	Found
1415	6	2	4	35	A0A072UYS2	CYT	No Data	No Data	No Data	No Data	No Data		[Master Protein] 17.6 kDa class I heat shock protein	Medicago truncatula GN=MTR_4g088475 PE=3 SV=1	2 replicates	Found	Found	Found
169	7	1	2	14	A0A072VEZ8	CYT	No Data	No Data	GO:0046872 GO:0016491	15 15.2 15.3 21.99	F:metal ion binding F:oxidoreductase activity		[Master Protein] 1-aminocyclopropane-1-carboxylate oxidase-like protein	Medicago truncatula GN=MTR_1g032220 PE=3 SV=1	Not found	Not found	Found	2 replicates
641	4	7	7	41	A0A072UP31	NUC/CYT	C:cell	P:cell redox homeostasis	GO:0051920	21.5	F:peroxiredoxin activity		[Master Protein] 1-cys peroxiredoxin PER1	Medicago truncatula GN=MTR_4g094720 PE=4 SV=1	Found	Found	Found	Found
758	4	8	10	36	B7FLD9	CYT	C:cytoplasm	P:glucose catabolic process	GO:0030145 GO:0004619	4.11	F:manganese ion binding F:phosphoglycerate mutase activity		[Master Protein] 2,3-bisphosphoglycerate-independent phosphoglycerate mutase	Medicago truncatula GN=MTR_7g074570 PE=2 SV=1	2 replicates	Not found	Found	Found
554	1	2	2	6	A0A072VR03	PLA	No Data	No Data	GO:0003824	No Data	F:catalytic activity		[Master Protein] 2,4-dihydroxyhept-2-ene-1,7-dioic acid aldolase, putative	Medicago truncatula GN=MTR_1g031790 PE=4 SV=1	Not found	Not found	Found	2 replicates
1695	4	1	2	13	Q84KK4	NUC	No Data	P:isoflavonoid phytoalexin biosynthetic process	GO:0102670 GO:0030746 GO:0008171 GO:0046983	26.6	F:2,7,4'-trihydroxyisoflavanone-4'-O-methyltransferase activity F:isoflavone 4'-O-methyltransferase activity F:O-methyltransferase activity F:protein dimerization activity	lj_ncbi	[Master Protein] 2,7,4'-trihydroxyisoflavanone 4'-O-methyltransferase, complete cds; 28804595 dbj|AB091686.1|.path1.1		Not found	Not found	Found	Found
2392	5	3	8	31	B7FH05	CYT	C:proteasome core complex	P:proteolysis involved in cellular protein catabolic process	GO:0004298	No Data	F:threonine-type endopeptidase activity		[Master Protein] 20S proteasome beta protein	Medicago truncatula GN=MTR_5g012470 PE=2 SV=1	Not found	2 replicates	Found	Found
1372	14	1	13	51	G7IV48	NUC	C:cell wall C:cytosol C:membrane C:plasmodesma C:proteasome complex	P:protein catabolic process	GO:0005524 GO:0008233 GO:0036402	23.3 29.5	F:ATP binding F:peptidase activity F:proteasome-activating ATPase activity		[Master Protein] 26S protease regulatory subunit 6B	Medicago truncatula GN=MTR_3g062510 PE=3 SV=1	Not found	Not found	Found	Found
1080	5	2	2	5	G7JXW1	NUC	C:cell wall C:proteasome complex	No Data	No Data	No Data	No Data		[Master Protein] 26S proteasome non-ATPase regulatory subunit 10	Medicago truncatula GN=MTR_5g043640 PE=4 SV=1	Not found	Not found	Found	Found
1810	7	5	12	34	G7J5U6	NUC	C:proteasome complex	P:regulation of protein catabolic process	GO:0030234	No Data	F:enzyme regulator activity		[Master Protein] 26S proteasome non-ATPase regulatory subunit 3	Medicago truncatula GN=MTR_3g114480 PE=4 SV=1	Not found	Not found	Found	Found
3272	4	5	5	18	G7LDS0	NUC	C:proteasome complex	P:proteasome assembly	No Data	No Data	No Data		[Master Protein] 26S proteasome non-ATPase regulatory subunit 5	Medicago truncatula GN=MTR_8g058790 PE=4 SV=1	2 replicates	2 replicates	Found	Found
499	7	9	9	29	G7JMM6	NUC	C:proteasome complex	No Data	GO:0030234	No Data	F:enzyme regulator activity		[Master Protein] 26S proteasome non-ATPase regulatory subunit 6	Medicago truncatula GN=MTR_4g104080 PE=4 SV=1	Not found	2 replicates	Found	Found
677	6	7	10	43	B7FL82	NUC	C:proteasome regulatory particle	P:proteolysis	No Data	No Data	No Data		[Master Protein] 26S proteasome regulatory particle non-ATPase subunit 12	Medicago truncatula GN=MTR_1g016750 PE=2 SV=1	Not found	Not found	Found	Found
1067	5	4	9	26	G7JB60	NUC	C:proteasome regulatory particle	No Data	No Data	No Data	No Data		[Master Protein] 26S proteasome regulatory particle non-ATPase subunit 8	Medicago truncatula GN=MTR_3g070180 PE=4 SV=1	Not found	Not found	Found	Found
2790	19	17	18	80	A0A072VDE6	NUC	C:cytoplasm C:proteasome complex	P:protein catabolic process	GO:0005524 GO:0016787	23.3	F:ATP binding F:hydrolase activity		[Master Protein] 26S proteasome regulatory particle triple-A ATPase protein	Medicago truncatula GN=MTR_3g112260 PE=3 SV=1	2 replicates	Found	Found	Found
2394	3	2	8	25	B7FLC5	NUC	C:proteasome complex	No Data	No Data	No Data	No Data		[Master Protein] 26S proteasome regulatory subunit N5	Medicago truncatula GN=MTR_8g092450 PE=2 SV=1	2 replicates	Found	Found	Found
1002	5	11	26	92	G7JTX3	NUC	C:proteasome complex	P:regulation of protein catabolic process	GO:0030234	No Data	F:enzyme regulator activity		[Master Protein] 26S proteasome regulatory subunit S2 1B	Medicago truncatula GN=MTR_4g078780 PE=4 SV=1	2 replicates	2 replicates	Found	Found
104	1	1	1	7	I3SYD0	NUC	No Data	No Data	No Data	No Data	No Data		[Master Protein] 28 kDa heat-and acid-stable phosphoprotein-like protein	Medicago truncatula GN=MTR_4g088110 PE=2 SV=1	2 replicates	Found	2 replicates	Not found
3120	1	2	2	4	G7KTD1	NUC	C:cytoplasm	P:biosynthetic process	GO:0008676	No Data	F:3-deoxy-8-phosphooctulonate synthase activity		[Master Protein] 2-dehydro-3-deoxyphosphooctonate aldolase	Medicago truncatula GN=MTR_7g081220 PE=3 SV=2	Not found	Not found	Found	1 replicate
2385	4	4	4	10	A0A072U4V2	MIT	C:cytosol	No Data	GO:0016829 GO:0000287 GO:0030976	No Data	F:lyase activity F:magnesium ion binding F:thiamine pyrophosphate binding		[Master Protein] 2-hydroxyacyl-CoA lyase	Medicago truncatula GN=MTR_6g004200 PE=3 SV=1	Not found	Not found	Found	Found
970	4	2	2	6	Q2HRX9	NUC	No Data	P:metabolic process	GO:0016787	No Data	F:hydrolase activity		[Master Protein] 2-hydroxyisoflavanone dehydratase	Medicago truncatula GN=MTR_7g051020 PE=4 SV=1	Not found	2 replicates	Found	Found
1664	5	3	3	8	G7IAZ2	NUC	No Data	P:leucine biosynthetic process	GO:0003852	13.1.4.4.1	F:2-isopropylmalate synthase activity		[Master Protein] 2-isopropylmalate synthase	Medicago truncatula GN=MTR_1g116500 PE=3 SV=1	Not found	Not found	Found	Found
1573	10	3	3	9	G7ICQ0	NUC	C:integral component of membrane	No Data	GO:0008168	No Data	F:methyltransferase activity		[Master Protein] 2-methyl-6-phytylbenzoquinone methyltransferase	Medicago truncatula GN=MTR_1g071110 PE=3 SV=1	Not found	Not found	Found	Found
2406	4	3	3	9	G7J9Z8	CYT	C:cytosol	P:response to cadmium ion P:response to symbiotic fungus	GO:0051213 GO:0018580	No Data	F:dioxygenase activity F:nitronate monooxygenase activity		[Master Protein] 2-nitropropane dioxygenase-like protein	Medicago truncatula GN=MTR_3g069190 PE=4 SV=1	2 replicates	Found	Found	Found
329	14	1	1	2	G7LIE7	CYT	No Data	No Data	GO:0046872 GO:0016491	15 15.2 15.3 21.99	F:metal ion binding F:oxidoreductase activity		[Master Protein] 2OG-Fe(II) oxygenase family oxidoreductase	Medicago truncatula GN=MTR_8g041600 PE=3 SV=1	Not found	Not found	2 replicates	Found
2530	3	1	4	17	G7K3L9	MIT	C:oxoglutarate dehydrogenase complex	P:tricarboxylic acid cycle	GO:0004149	No Data	F:dihydrolipoyllysine-residue succinyltransferase activity		[Master Protein] 2-oxoacid dehydrogenase acyltransferase family protein	Medicago truncatula GN=MTR_5g093300 PE=4 SV=1	2 replicates	2 replicates	Found	Found
723	4	1	1	4	G7IPL2	PLA	C:integral component of membrane	P:sodium ion transport P:transmembrane transport	GO:0005215	34.99	F:transporter activity		[Master Protein] 2-oxoglutarate/malate translocator	Medicago truncatula GN=MTR_2g009220 PE=4 SV=1	Not found	Not found	2 replicates	2 replicates
2492	2	1	1	2	A0A072UJ55	NUC	C:integral component of membrane	No Data	GO:0016301	20.1.4	F:kinase activity		[Master Protein] 2-phosphoglycerate kinase	Medicago truncatula GN=MTR_4g036835 PE=4 SV=1	Not found	Found	Found	Found
1350	1	1	1	3	A0A072UAH3	PLA	No Data	P:glycerol metabolic process	GO:0005524 GO:0004371	23.3	F:ATP binding F:glycerone kinase activity		[Master Protein] 3,4-dihydroxy-2-butanone kinase, putative	Medicago truncatula GN=MTR_6g073003 PE=4 SV=1	Not found	Not found	2 replicates	1 replicate
1926	4	3	5	13	I3SMF8	CYT	No Data	No Data	No Data	No Data	No Data		[Master Protein] 3,5-epimerase/4-reductase	Medicago truncatula GN=MTR_4g102550 PE=2 SV=1	Not found	Not found	Found	Found
2507	2	1	1	3	A0A072UQW2	NUC	No Data	No Data	GO:0003723	27.4	F:RNA binding		[Master Protein] 31 kDa ribonucleoprotein	Medicago truncatula GN=MTR_4g104470 PE=4 SV=1	Not found	Not found	2 replicates	Found
1619	1	3	6	64	A0A072U4L9	NUC	No Data	No Data	No Data	No Data	No Data		[Master Protein] 35 kDa seed maturation protein, putative	Medicago truncatula GN=MTR_7g103280 PE=4 SV=1	Found	Found	2 replicates	Found
3279	5	1	1	5	G7KER8	PLA	No Data	P:isoprenoid biosynthetic process P:sterol biosynthetic process	GO:0004421	16.1.2.2	F:hydroxymethylglutaryl-CoA synthase activity		[Master Protein] 3-hydroxy-3-methylglutaryl coenzyme A synthase	Medicago truncatula GN=MTR_5g011040 PE=4 SV=1	Not found	Not found	Found	Found
737	4	5	5	11	G7I6Q7	CYT	No Data	P:cellular amino acid biosynthetic process	GO:0003861 GO:0051539	No Data	F:3-isopropylmalate dehydratase activity F:4 iron, 4 sulfur cluster binding		[Master Protein] 3-isopropylmalate dehydratase, large subunit	Medicago truncatula GN=MTR_1g045750 PE=4 SV=1	2 replicates	Not found	Found	Found
647	2	1	1	4	A0A072UHV5	NUC	No Data	P:metabolic process	GO:0016836	No Data	F:hydro-lyase activity		[Master Protein] 3-isopropylmalate dehydratase, small subunit	Medicago truncatula GN=MTR_4g011180 PE=4 SV=1	Not found	Not found	Found	Found
470	3	2	2	14	G7IMC1	MIT	C:cytoplasm	P:leucine biosynthetic process	GO:0003862 GO:0000287 GO:0051287	13.1.4.4.3	F:3-isopropylmalate dehydrogenase activity F:magnesium ion binding F:NAD binding		[Master Protein] 3-isopropylmalate dehydrogenase	Medicago truncatula GN=MTR_2g104610 PE=3 SV=1	2 replicates	Found	Found	Found
1460	6	3	8	25	A0A072VIH3	POX	No Data	P:metabolic process	GO:0016747	16.8.1.21	F:transferase activity, transferring acyl groups other than amino-acyl groups		[Master Protein] 3-ketoacyl-CoA thiolase 2, peroxisomal-like protein	Medicago truncatula GN=MTR_1g047210 PE=3 SV=1	Found	Found	Found	Found
3054	1	4	4	10	A0A072VQ81	MIT	No Data	P:fatty acid biosynthetic process	GO:0016747	16.8.1.21	F:transferase activity, transferring acyl groups other than amino-acyl groups		[Master Protein] 3-oxoacyl-(Acyl carrier) synthase II	Medicago truncatula GN=MTR_1g103020 PE=3 SV=1	Not found	Not found	Found	Found
3023	1	1	1	1	G8A2A8	CYT	No Data	No Data	No Data	No Data	No Data		[Master Protein] 3-oxo-delta(4,5)-steroid 5-beta-reductase-like protein	Medicago truncatula GN=MTR_3g102770 PE=2 SV=1	Not found	Not found	Found	2 replicates
2976	1	1	1	2	G7JEN4	MIT	No Data	P:aromatic amino acid family biosynthetic process P:chorismate biosynthetic process	GO:0003866	13.1.6.1.6	F:3-phosphoshikimate 1-carboxyvinyltransferase activity		[Master Protein] 3-phosphoshikimate 1-carboxyvinyltransferase	Medicago truncatula GN=MTR_4g024620 PE=3 SV=1	Not found	Not found	1 replicate	Not found
66	8	1	3	20	G7JDB2	NUC	C:ribosome	P:translation	GO:0003735	No Data	F:structural constituent of ribosome		[Master Protein] 40S ribosomal protein S12	Medicago truncatula GN=MTR_4g006830 PE=2 SV=1	2 replicates	1 replicate	Found	Found
795	4	1	4	36	G7LAJ5	CYT	C:small ribosomal subunit	P:translation	GO:0003723 GO:0003735	27.4	F:RNA binding F:structural constituent of ribosome		[Master Protein] 40S ribosomal protein S15-4	Medicago truncatula GN=MTR_8g105110 PE=2 SV=1	Not found	Not found	Found	Found
2446	9	1	1	11	G7IRA1	CYT	C:small ribosomal subunit	P:translation	GO:0003735	No Data	F:structural constituent of ribosome		[Master Protein] 40S ribosomal protein S20-2	Medicago truncatula GN=MTR_1g091057 PE=2 SV=1	Found	Found	Found	Found
3213	2	1	1	13	B7FGU9	CYT	C:ribosome	P:translation	GO:0003735	No Data	F:structural constituent of ribosome		[Master Protein] 40S ribosomal protein S21	Medicago truncatula GN=MTR_2g436800 PE=2 SV=1	Found	Found	2 replicates	2 replicates
1571	6	5	5	19	A0A072TZH9	NUC	C:small ribosomal subunit	P:translation	GO:0003735	No Data	F:structural constituent of ribosome		[Master Protein] 40S ribosomal protein S23-1	Medicago truncatula GN=MTR_7g061155 PE=4 SV=1	Found	Found	Found	Found
974	8	7	7	58	B7FMK4	MIT	C:ribosome	P:translation	GO:0003735	No Data	F:structural constituent of ribosome		[Master Protein] 40S ribosomal protein S24	Medicago truncatula GN=MTR_1g081410 PE=2 SV=1	Found	Found	Found	Found
2152	7	1	10	72	G7LAL7	NUC	C:small ribosomal subunit	P:translation	GO:0003723 GO:0003735	27.4	F:RNA binding F:structural constituent of ribosome		[Master Protein] 40S ribosomal protein S2-4	Medicago truncatula GN=MTR_8g105340 PE=3 SV=1	Not found	Found	Found	Found
215	6	2	3	13	A0A072VBJ7	CYT	C:ribosome	P:translation	GO:0003735	No Data	F:structural constituent of ribosome		[Master Protein] 40S ribosomal protein S26	Medicago truncatula GN=MTR_3g094220 PE=3 SV=1	Not found	Not found	Found	Found
2257	3	2	2	14	B7FN54	NUC	C:ribosome	P:translation	GO:0046872 GO:0003735	15 15.2 15.3	F:metal ion binding F:structural constituent of ribosome		[Master Protein] 40S ribosomal protein S27	Medicago truncatula GN=MTR_1g111970 PE=2 SV=1	Found	Found	Found	Found
2791	4	1	1	6	G7JW33	NUC	C:ribosome	P:translation	GO:0003735	No Data	F:structural constituent of ribosome		[Master Protein] 40S ribosomal protein S30	Medicago truncatula GN=MTR_4g100900 PE=3 SV=1	2 replicates	Not found	Found	Found
2454	6	7	14	60	G7K3P1	CYT	C:cytosolic small ribosomal subunit	P:translation	GO:0003735	No Data	F:structural constituent of ribosome		[Master Protein] 40S ribosomal protein S3a	Medicago truncatula GN=MTR_5g006440 PE=3 SV=1	2 replicates	2 replicates	Found	Found
3147	5	4	15	72	G7JLT2	CYT	C:ribosome	P:translation	GO:0019843 GO:0003735	No Data	F:rRNA binding F:structural constituent of ribosome		[Master Protein] 40S ribosomal protein S4	Medicago truncatula GN=MTR_4g014590 PE=3 SV=1	Found	Found	Found	Found
1974	7	2	8	35	A0A072VJE7	CYT	C:small ribosomal subunit	P:translation	GO:0003723 GO:0003735	27.4	F:RNA binding F:structural constituent of ribosome		[Master Protein] 40S ribosomal protein S5-2	Medicago truncatula GN=MTR_1g054310 PE=3 SV=1	Not found	Not found	Found	Found
516	7	1	7	30	T2DNT1	CYT	C:small ribosomal subunit	P:translation	GO:0003723 GO:0003735	27.4	F:RNA binding F:structural constituent of ribosome		[Master Protein] 40S ribosomal protein S5-like protein	Phaseolus vulgaris PE=2 SV=1	Not found	Not found	2 replicates	1 replicate
831	6	1	6	35	I3S397	NUC	C:ribosome	P:translation	GO:0003735	No Data	F:structural constituent of ribosome		[Master Protein] 40S ribosomal protein S6	Lotus japonicus PE=2 SV=1	Found	Found	Found	Found
1438	12	3	7	62	V7APP2	NUC	C:ribosome	P:translation	GO:0003735	No Data	F:structural constituent of ribosome		[Master Protein] 40S ribosomal protein S8	Phaseolus vulgaris GN=PHAVU_010G024600g PE=3 SV=1	Found	2 replicates	Found	Found
1796	12	10	10	65	V7APY2	CYT	C:cytosolic small ribosomal subunit	P:ribosomal small subunit assembly P:translation	GO:0003735	No Data	F:structural constituent of ribosome		[Master Protein] 40S ribosomal protein SA	Phaseolus vulgaris GN=PHAVU_010G125100g PE=3 SV=1	2 replicates	Found	Found	Found
2999	5	15	15	69	B7FGT0	PLA	C:ribosome	P:translation	GO:0003735	No Data	F:structural constituent of ribosome		[Master Protein] 40S ribosomal S7-like protein	Medicago truncatula GN=MTR_6g085000 PE=2 SV=1	Found	Found	Found	Found
1870	2	9	11	50	G7JAA1	NUC	C:chloroplast	P:glucose metabolic process P:maltose catabolic process P:starch catabolic process	GO:0004134 GO:0102500	2.2.2.4	F:4-alpha-glucanotransferase activity F:beta-maltose 4-alpha-glucanotransferase activity		[Master Protein] 4-alpha-glucanotransferase	Medicago truncatula GN=MTR_3g094840 PE=3 SV=2	Not found	Not found	Found	Found
1599	3	4	4	8	G7L4U3	CYT	No Data	No Data	GO:0004134 GO:2001070	2.2.2.4	F:4-alpha-glucanotransferase activity F:starch binding		[Master Protein] 4-alpha-glucanotransferase DPE2	Medicago truncatula GN=MTR_7g088740 PE=4 SV=2	Not found	Not found	Found	Found
2986	4	2	2	7	A0A072VMI5	PLA	No Data	P:lysine biosynthetic process via diaminopimelate	GO:0008840	13.1.3.5.1	F:4-hydroxy-tetrahydrodipicolinate synthase		[Master Protein] 4-hydroxy-tetrahydrodipicolinate synthase	Medicago truncatula GN=MTR_1g088775 PE=4 SV=1	Not found	Not found	Found	Found
645	12	10	10	38	G7IVB7	CYT	C:ribosome	P:translation	GO:0003735	No Data	F:structural constituent of ribosome		[Master Protein] 50S ribosomal protein L5P	Medicago truncatula GN=MTR_3g007700 PE=2 SV=1	Found	Found	Found	Found
1084	3	1	1	4	A0A072UP30	PLA	C:riboflavin synthase complex	P:riboflavin biosynthetic process	GO:0000906	No Data	F:6,7-dimethyl-8-ribityllumazine synthase activity		[Master Protein] 6,7-dimethyl-8-ribityllumazine synthase	Medicago truncatula GN=MTR_4g094700 PE=3 SV=1	Not found	Not found	Found	Found
1744	5	4	5	36	A0A072VLF0	NUC	C:ribosome	P:translational elongation	GO:0003735	No Data	F:structural constituent of ribosome		[Master Protein] 60S acidic ribosomal protein	Medicago truncatula GN=MTR_2g085085 PE=3 SV=1	Found	Found	Found	Found
352	11	1	8	58	G7JC94	NUC	C:ribosome	P:ribosome biogenesis	No Data	No Data	No Data		[Master Protein] 60S acidic ribosomal protein P0	Medicago truncatula GN=MTR_3g108280 PE=3 SV=1	Not found	Not found	Found	Found
788	8	5	5	56	B7FH91	NUC	C:ribosome	P:translation	GO:0003735	No Data	F:structural constituent of ribosome		[Master Protein] 60S ribosomal L12-like protein	Medicago truncatula GN=MTR_4g059400 PE=2 SV=1	Found	Found	Found	Found
684	2	2	5	24	B7FL54	NUC	C:ribosome	P:translation	GO:0003735	No Data	F:structural constituent of ribosome		[Master Protein] 60S ribosomal L14-like protein	Medicago truncatula GN=MTR_4g120770 PE=2 SV=1	Not found	Not found	Found	Found
1815	8	8	8	67	G7IUL4	CYT	C:ribosome	P:translation	GO:0003735	No Data	F:structural constituent of ribosome		[Master Protein] 60S ribosomal L28-like protein	Medicago truncatula GN=MTR_2g100410 PE=4 SV=1	Found	Found	Found	Found
649	13	2	6	29	I3T617	CYT	C:ribosome	P:translation	GO:0003735	No Data	F:structural constituent of ribosome		[Master Protein] 60S ribosomal L35-like protein	Medicago truncatula GN=MTR_1g067490 PE=2 SV=1	Not found	Not found	Found	2 replicates
2338	2	2	15	110	G7I6N5	NUC	C:ribosome	P:translation	GO:0003735	No Data	F:structural constituent of ribosome		[Master Protein] 60S ribosomal L4-like protein	Medicago truncatula GN=MTR_1g045410 PE=4 SV=1	Not found	Not found	Found	2 replicates
1944	8	11	11	131	G7L3L0	CYT	C:large ribosomal subunit	P:translation	GO:0003723 GO:0003735	27.4	F:RNA binding F:structural constituent of ribosome		[Master Protein] 60S ribosomal L8-like protein	Medicago truncatula GN=MTR_7g076940 PE=2 SV=1	Found	Found	Found	Found
305	14	3	3	15	A0A072V158	PLA	C:ribosome	P:translation	GO:0003735	No Data	F:structural constituent of ribosome		[Master Protein] 60S ribosomal protein L10-2	Medicago truncatula GN=MTR_3g094230 PE=4 SV=1	2 replicates	Found	Found	Found
1836	11	3	11	60	B7FGS0	CYT	C:ribosome	P:translation	GO:0003735	No Data	F:structural constituent of ribosome		[Master Protein] 60S ribosomal protein L13	Medicago truncatula GN=MTR_1g022165 PE=2 SV=1	Found	Found	Found	Found
2523	8	2	6	20	B7FMG6	MIT	C:large ribosomal subunit	P:translation	GO:0003735	No Data	F:structural constituent of ribosome		[Master Protein] 60S ribosomal protein L13a-4	Medicago truncatula GN=MTR_1g023590 PE=2 SV=1	2 replicates	Not found	Found	Found
2814	8	1	6	41	I3SHA1	NUC	C:large ribosomal subunit	P:translation	GO:0003735	No Data	F:structural constituent of ribosome		[Master Protein] 60S ribosomal protein L17A	Medicago truncatula GN=MTR_8g080460 PE=2 SV=1	2 replicates	Found	Found	Found
2061	10	10	10	31	B7FJC3	MIT	C:ribosome	P:translation	GO:0003735	No Data	F:structural constituent of ribosome		[Master Protein] 60S ribosomal protein L18a	Medicago truncatula GN=MTR_2g098000 PE=2 SV=1	2 replicates	Not found	Found	Found
691	5	1	5	22	G7K2J3	NUC	C:large ribosomal subunit	P:translation	GO:0003735	No Data	F:structural constituent of ribosome		[Master Protein] 60S ribosomal protein L26-1	Medicago truncatula GN=MTR_5g015570 PE=2 SV=2	2 replicates	Found	Found	Found
2035	6	1	3	22	B7FH51	CYT	C:ribosome	P:translation	GO:0003735	No Data	F:structural constituent of ribosome		[Master Protein] 60S ribosomal protein L27	Medicago truncatula GN=MTR_2g006170 PE=2 SV=1	2 replicates	Found	Found	Found
2123	13	4	4	23	G7J4S6	NUC	C:large ribosomal subunit	P:translation	GO:0003735	No Data	F:structural constituent of ribosome		[Master Protein] 60S ribosomal protein L27a-3	Medicago truncatula GN=MTR_3g077050 PE=2 SV=1	Found	Found	Found	Found
2903	8	4	4	22	B7FGL4	PLA	C:ribosome	P:translation	GO:0003735	No Data	F:structural constituent of ribosome		[Master Protein] 60S ribosomal protein L31B	Medicago truncatula GN=MTR_8g101980 PE=2 SV=1	Found	Found	Found	Found
1604	1	1	1	2	B7FN56	CYT	C:ribosome	P:translation	GO:0003735	No Data	F:structural constituent of ribosome		[Master Protein] 60S ribosomal protein L32-1	Medicago truncatula GN=MTR_8g085740 PE=2 SV=1	2 replicates	Found	2 replicates	2 replicates
2782	5	1	2	5	A0A072UET3	NUC	C:ribosome	P:translation	GO:0003735	No Data	F:structural constituent of ribosome		[Master Protein] 60S ribosomal protein L35a-3	Medicago truncatula GN=MTR_5g081705 PE=4 SV=1	Not found	Not found	1 replicate	1 replicate
2199	10	5	5	19	G7IAL5	MIT	C:ribosome	P:translation	GO:0003735	No Data	F:structural constituent of ribosome		[Master Protein] 60S ribosomal protein L36	Medicago truncatula GN=MTR_1g100960 PE=3 SV=2	Found	Found	Found	Found
2832	4	2	2	20	A0A072TFU7	NUC	C:ribosome	P:translation	GO:0003735	No Data	F:structural constituent of ribosome		[Master Protein] 60S ribosomal protein L37a-2	Medicago truncatula GN=MTR_0199s0040 PE=3 SV=1	Found	Found	Found	Found
1793	1	2	3	11	G7JEV4	NUC	C:ribosome	P:translation	GO:0003735	No Data	F:structural constituent of ribosome		[Master Protein] 60S ribosomal protein L38A	Medicago truncatula GN=MTR_4g068040 PE=3 SV=2	2 replicates	Found	Found	Found
1120	10	7	13	71	G7IBY1	CYT	C:ribosome	P:translation	GO:0003735	No Data	F:structural constituent of ribosome		[Master Protein] 60S ribosomal protein L3B	Medicago truncatula GN=MTR_1g098540 PE=3 SV=2	Found	Found	Found	Found
1311	8	2	7	28	T2DNL9	CYT	C:ribosome	P:translation	GO:0003735	No Data	F:structural constituent of ribosome		[Master Protein] 60S ribosomal protein L3-like protein	Phaseolus vulgaris PE=2 SV=1	Not found	Not found	Found	2 replicates
1422	2	2	5	14	V5N8B8	NUC	C:ribosome	P:translation	GO:0003735	No Data	F:structural constituent of ribosome		[Master Protein] 60S ribosomal protein L4	Phaseolus vulgaris PE=2 SV=1	2 replicates	Found	Found	Found
2101	12	12	12	73	B7FJX5	NUC/CYT	C:ribosome	P:translation	GO:0008097 GO:0003735	No Data	F:5S rRNA binding F:structural constituent of ribosome		[Master Protein] 60S ribosomal protein L5-2	Medicago truncatula GN=MTR_8g028125 PE=2 SV=1	Found	Found	Found	Found
299	1	4	4	11	G7K669	NUC	C:ribosome	P:translation	GO:0019843 GO:0003735	No Data	F:rRNA binding F:structural constituent of ribosome		[Master Protein] 60S ribosomal protein L6	Medicago truncatula GN=MTR_5g068780 PE=4 SV=1	Not found	1 replicate	Found	Found
344	10	7	12	47	A0A072VPV6	NUC	C:ribosome	No Data	No Data	No Data	No Data		[Master Protein] 60S ribosomal protein L7	Medicago truncatula GN=MTR_1g022385 PE=4 SV=1	Not found	Found	Found	Found
138	7	1	6	22	T2DNA9	NUC	C:ribosome	No Data	No Data	No Data	No Data		[Master Protein] 60S ribosomal protein L7-4-like protein	Phaseolus vulgaris PE=2 SV=1	Not found	Not found	Found	Found
2045	3	7	15	48	A0A072TX81	PLA	No Data	P:D-gluconate metabolic process P:pentose-phosphate shunt	GO:0004616	7.1.3	F:phosphogluconate dehydrogenase (decarboxylating) activity		[Master Protein] 6-phosphogluconate dehydrogenase, decarboxylating	Medicago truncatula GN=MTR_7g017900 PE=3 SV=1	Not found	Not found	Found	Found
2551	7	24	26	149	Q1SKX2	END	No Data	P:protein folding	GO:0005524 GO:0051082	23.3	F:ATP binding F:unfolded protein binding		[Master Protein] 70 kDa heat shock protein	Medicago truncatula GN=MTR_2g005690 PE=3 SV=1	Found	Found	Found	Found
3050	3	1	1	1	A2Q465	NUC	No Data	No Data	GO:0005524 GO:0004386 GO:0003676	23.3	F:ATP binding F:helicase activity F:nucleic acid binding	lj_descr	[Master Protein] A2Q465 A2Q465_MEDTR DEAD-box ATP-dependent RNA helicase	Medicago truncatula GN=MTR_040s0046 PE,92.46,0,SUBFAMILY NOT NAMED,NULL; FAMILY NOT NAMED,NULL; HELICASE_ATP_BIND_1,Helicase, superfamily 1/2, ATP-,CUFF.2797.1	Not found	Not found	Found	2 replicates
2787	4	2	3	5	A2XYP5	NUC	No Data	No Data	GO:0008168	No Data	F:methyltransferase activity	lj_descr	[Master Protein] A2XYP5 A2XYP5_ORYSI Putative uncharacterized protein	Oryza sativa subsp,43.37,0.00000000001,S-adenosyl-L-methionine-dependent methyltransferases,NULL; seg,NULL; S-ADENOSYL-L-METHIONINE:CARBOXY,CUFF.39889.1	Not found	Not found	Found	1 replicate
921	1	1	1	6	A4S3V0	NUC	C:eukaryotic translation initiation factor 3 complex	No Data	GO:0003743	29.2.3	F:translation initiation factor activity	lj_descr	[Master Protein] A4S3V0 A4S3V0_OSTLU Predicted protein	Ostreococcus lucimarinus (strain CCE9901) GN=OSTLU_26180,42.21,8e-18,no description,Eukaryotic translation initiation factor 3-like domain; seg,NULL; EUKARYOTIC TRANSLAT,CUFF.34837.1	Not found	Not found	Found	Found
3271	1	1	1	1	A5ADJ2	MIT	C:chloroplast C:mitochondrion	P:cytidine to uridine editing P:mitochondrial mRNA modification	GO:0050897	No Data	F:cobalt ion binding	lj_descr	[Master Protein] A5ADJ2 A5ADJ2_VITVI Putative uncharacterized protein	Vitis vinifera GN=,39.6,0.0008,seg,NULL; FAMILY NOT NAMED,NULL,CUFF.42122.1	Not found	Not found	Found	Not found
2163	7	1	1	6	A5AKR8	CYT	No Data	P:metabolic process	GO:0016758	26.2	F:transferase activity, transferring hexosyl groups	lj_descr	[Master Protein] A5AKR8 A5AKR8_VITVI Putative uncharacterized protein	Vitis vinifera GN=,29.15,8e-16,UDPGT,UDP-glucuronosyl/UDP-glucosyltransferase; no description,NULL; UDP-GLUCOSYLTRANSFERASE,NULL; G,CUFF.7478.1	Not found	Not found	Found	Found
2475	1	1	1	1	A5AQQ0	NUC	No Data	No Data	No Data	No Data	No Data	lj_descr	[Master Protein] A5AQQ0 A5AQQ0_VITVI Putative uncharacterized protein	Vitis vinifera GN=,37.13,2e-18,SUBFAMILY NOT NAMED,NULL; GEMIN2,Survival motor neuron interacting protein 1; SIP1,NULL; coiled-coil,CUFF.57312.1	Not found	Not found	1 replicate	Found
544	2	1	1	1	A5BVB2	NUC	No Data	No Data	GO:0003723	27.4	F:RNA binding	lj_descr	[Master Protein] A5BVB2 A5BVB2_VITVI Putative uncharacterized protein (Fragment)	Vitis v,30.13,5e-18,K homology RNA-binding domain,K Homology domain; KH_TYPE_1,K Homology domain, type 1; no description,CUFF.29795.1	Not found	2 replicates	Found	Not found
1181	1	1	1	2	A5C8I6	NUC	No Data	No Data	GO:0003676 GO:0008270	No Data	F:nucleic acid binding F:zinc ion binding	lj_descr	[Master Protein] A5C8I6 A5C8I6_VITVI Putative uncharacterized protein	Vitis vinifera GN=,60.53,0.000000000000001,seg,NULL,CUFF.11311.1	Not found	Not found	2 replicates	Found
78	1	2	8	40	A5HIG2	MIT	C:mitochondrion	P:tricarboxylic acid cycle	GO:0005524 GO:0000287 GO:0004775	23.3 8.1.6	F:ATP binding F:magnesium ion binding F:succinate-CoA ligase (ADP-forming) activity	lj_descr	[Master Protein] A5HIG2 A5HIG2_9FABA Succinyl-CoA ligase beta subunit	Caragana jubata PE=2 SV=1,94.99,0,Glutathione synthetase ATP-binding domain-like,NULL; Succinyl-CoA synthetase domains,Succinyl-CoA sy,CUFF.54867.1	2 replicates	Found	Found	Found
3232	5	3	3	6	A8J251	NUC	C:integral component of membrane	P:peroxisome organization	No Data	No Data	No Data	lj_descr	[Master Protein] A8J251 A8J251_CHLRE Predicted protein	Chlamydomonas reinhardtii GN=CHLREDRAFT_191680 PE=4 SV=1,38.06,0.000000000002,seg,NULL,CUFF.42477.1	Not found	Not found	Found	Found
1289	1	1	1	1	A9NTU4	NUC	No Data	No Data	GO:0003723	27.4	F:RNA binding	lj_descr	[Master Protein] A9NTU4 A9NTU4_PICSI Putative uncharacterized protein	Picea sitchensis P,45.88,4e-16,seg,NULL; RRM,RNA recognition motif domain; RNA-BINDING PROTEIN, PUTATIVE,NULL; FAMILY NOT NAMED,NUL,CUFF.7311.1	Not found	Not found	Found	1 replicate
994	1	1	1	1	A9PFZ3	NUC	C:chloroplast C:ribosome	P:translation	GO:0019843 GO:0003735	No Data	F:rRNA binding F:structural constituent of ribosome	lj_descr	[Master Protein] A9PFZ3 A9PFZ3_POPTR Predicted protein	Populus trichocarpa GN=POPTRDRAFT_709829 PE=2 SV=1,58.95,3e-19,Q9FKP0_ARATH_Q9FKP0;,Ribosomal protein L6, chloroplast; seg,NULL,CUFF.28461.1	Not found	Not found	1 replicate	Not found
956	1	1	1	1	A9U4J6	PLA	No Data	No Data	No Data	No Data	No Data	lj_descr	[Master Protein] A9U4J6 A9U4J6_PHYPA Predicted protein	Physcomitrella patens subsp. patens GN=PHYPADRAFT_173637,32.08,2e-17,CoA-dependent acyltransferases,NULL,CUFF.31104.1	Not found	Not found	1 replicate	Not found
265	3	2	2	3	A0A072UYZ3	NUC	C:Golgi apparatus C:plasma membrane C:plasmodesma C:vacuole	No Data	GO:0005524	23.3	F:ATP binding		[Master Protein] AAA family ATPase	Medicago truncatula GN=MTR_4g088885 PE=4 SV=1	Not found	Not found	Found	1 replicate
2051	4	2	2	20	G7IMZ3	CYT	No Data	P:defense response P:response to biotic stimulus	No Data	No Data	No Data		[Master Protein] ABA-responsive protein	Medicago truncatula GN=MTR_2g035190 PE=3 SV=1	Found	Found	Found	Found
2247	3	2	2	2	G7J816	PLA	C:cytosol	P:defense response to bacterium P:response to cadmium ion	GO:0005524 GO:0016887	23.3 34.1	F:ATP binding F:ATPase activity		[Master Protein] ABC transporter F family-like protein	Medicago truncatula GN=MTR_3g080970 PE=4 SV=1	Not found	Not found	2 replicates	2 replicates
2620	6	4	4	14	A0A072TXB0	NUC	No Data	No Data	GO:0005524 GO:0016887	23.3 34.1	F:ATP binding F:ATPase activity		[Master Protein] ABC transporter family F protein PpABCF protein	Medicago truncatula GN=MTR_7g018380 PE=4 SV=1	1 replicate	Not found	Found	Found
1601	4	2	2	3	A0A072VMQ2	PLA	No Data	No Data	GO:0005524 GO:0016887	23.3 34.1	F:ATP binding F:ATPase activity		[Master Protein] ABC transporter family protein	Medicago truncatula GN=MTR_2g095440 PE=4 SV=1	Not found	2 replicates	Found	2 replicates
2485	8	3	3	9	B7FKV4	NUC	No Data	No Data	GO:0016811	No Data	F:hydrolase activity, acting on carbon-nitrogen (but not peptide) bonds, in linear amides		[Master Protein] Acetamidase/formamidase, putative	Medicago truncatula GN=MTR_4g095660 PE=2 SV=1	Not found	Not found	Found	Found
101	3	4	4	10	G7KYC5	NUC	No Data	P:acetyl-CoA biosynthetic process from acetate	GO:0003987 GO:0016208	11.1.8	F:acetate-CoA ligase activity F:AMP binding		[Master Protein] Acetate-CoA ligase	Medicago truncatula GN=MTR_7g084850 PE=3 SV=1	Not found	Not found	Found	Found
1627	3	1	1	2	G7L8T1	NUC	C:chloroplast C:peroxisome	P:regulation of catalytic activity P:valine biosynthetic process	GO:0003984 GO:0043621	13.1.4.1.1	F:acetolactate synthase activity F:protein self-association		[Master Protein] Acetolactate synthase, small subunit	Medicago truncatula GN=MTR_8g088600 PE=4 SV=1	Not found	Not found	2 replicates	2 replicates
556	1	2	13	26	G7LIV6	MIT	No Data	No Data	GO:0005524 GO:0004075 GO:0046872	23.3 15 15.2 15.3	F:ATP binding F:biotin carboxylase activity F:metal ion binding		[Master Protein] Acetyl-CoA carboxylase biotin carboxylase subunit	Medicago truncatula GN=MTR_8g101330 PE=2 SV=2	Not found	Not found	Found	Found
1951	3	2	2	2	G7IDL5	MIT	No Data	No Data	GO:0005524 GO:0004075 GO:0046872	23.3 15 15.2 15.3	F:ATP binding F:biotin carboxylase activity F:metal ion binding		[Master Protein] Acetyl-CoA carboxylase, putative	Medicago truncatula GN=MTR_1g071610 PE=4 SV=1	2 replicates	Found	Found	Found
47	5	1	1	2	A0A072VPT1	MIT	C:mitochondrial matrix C:pyruvate dehydrogenase complex	P:pyruvate metabolic process	GO:0004742	8.1.1.2	F:dihydrolipoyllysine-residue acetyltransferase activity		[Master Protein] Acetyltransferase component of pyruvate dehydrogenase complex	Medicago truncatula GN=MTR_1g091037 PE=3 SV=1	Not found	Not found	2 replicates	2 replicates
1714	6	5	20	83	G7ITZ5	CYT/MIT	No Data	P:metabolic process	GO:0051539 GO:0003994	8.1.3	F:4 iron, 4 sulfur cluster binding F:aconitate hydratase activity		[Master Protein] Aconitate hydratase	Medicago truncatula GN=MTR_2g088360 PE=3 SV=1	Not found	Not found	Found	Found
2764	3	1	11	49	V7AGZ9	CYT/MIT	No Data	P:metabolic process	GO:0051539 GO:0003994	8.1.3	F:4 iron, 4 sulfur cluster binding F:aconitate hydratase activity		[Master Protein] Aconitate hydratase (Fragment)	Phaseolus vulgaris GN=PHAVU_011G1037001g PE=3 SV=1	Not found	Not found	Found	2 replicates
1395	6	6	21	132	G7JAX4	CSK	No Data	No Data	GO:0005524	23.3	F:ATP binding		[Master Protein] Actin 2	Medicago truncatula GN=MTR_3g095530 PE=2 SV=2	2 replicates	Found	Found	Found
1332	1	6	8	15	G7IN22	CSK	No Data	P:actin filament bundle assembly	GO:0051015	No Data	F:actin filament binding		[Master Protein] Actin filament bundling protein P-115-ABP	Medicago truncatula GN=MTR_2g036860 PE=4 SV=2	Found	Not found	Found	Found
2726	1	1	1	9	T2DMW4	CYT	C:actin cytoskeleton	P:actin filament depolymerization	GO:0003779	No Data	F:actin binding		[Master Protein] Actin-depolymerizing factor	Phaseolus vulgaris GN=PHAVU_007G157800g PE=2 SV=1	Found	Not found	Found	Found
1083	1	1	1	1	G7KW94	NUC	No Data	P:response to stress	GO:0001671 GO:0051087	No Data	F:ATPase activator activity F:chaperone binding		[Master Protein] Activator of 90 kDa heat shock ATPase-like protein	Medicago truncatula GN=MTR_7g093500 PE=4 SV=1	Not found	Not found	1 replicate	Not found
1370	4	5	5	22	G7JWI7	NUC	No Data	No Data	GO:0004252	29.5.1	F:serine-type endopeptidase activity		[Master Protein] Acylamino-acid-releasing enzyme-like protein, putative	Medicago truncatula GN=MTR_5g042400 PE=4 SV=2	Not found	Not found	Found	Found
2682	5	4	4	6	A0A072U1Y7	POX	No Data	No Data	GO:0003995 GO:0050660	No Data	F:acyl-CoA dehydrogenase activity F:flavin adenine dinucleotide binding		[Master Protein] Acyl-CoA dehydrogenase	Medicago truncatula GN=MTR_7g068850 PE=3 SV=1	Not found	Found	Found	Found
2150	3	4	4	18	B7FGG9	NUC	No Data	No Data	GO:0008080	No Data	F:N-acetyltransferase activity		[Master Protein] Acyl-CoA N-acyltransferase (NAT) family protein	Medicago truncatula GN=MTR_1g049370 PE=2 SV=1	Not found	Not found	Found	Found
2501	5	3	3	3	A0A072V293	NUC	C:integral component of membrane	No Data	GO:0000062	11.1.13	F:fatty-acyl-CoA binding		[Master Protein] Acyl-CoA-binding domain protein	Medicago truncatula GN=MTR_3g491870 PE=4 SV=1	Not found	Not found	Found	Found
3100	1	4	5	14	G7IXL5	NUC	No Data	No Data	GO:0008236	29.5.5	F:serine-type peptidase activity		[Master Protein] Acyl-peptide hydrolase-like protein	Medicago truncatula GN=MTR_3g051310 PE=4 SV=1	2 replicates	Found	Found	Found
1566	3	1	1	1	I3T5Y3	NUC	C:membrane	P:endocytosis	No Data	No Data	No Data		[Master Protein] Adaptin ear-binding coat-associated protein 1	Medicago truncatula GN=MTR_2g091185 PE=2 SV=1	Not found	Not found	1 replicate	Not found
2245	4	2	2	3	A0A072VAY5	PLA	C:clathrin adaptor complex C:clathrin-coated pit	P:clathrin-dependent endocytosis P:intracellular protein transport	GO:0035615	No Data	F:clathrin adaptor activity		[Master Protein] Adaptor protein complex AP-2, alpha subunit	Medicago truncatula GN=MTR_2g084610 PE=4 SV=1	Not found	Not found	2 replicates	Found
3285	5	2	3	18	B7FGP5	NUC	No Data	P:response to stress	GO:0016787	No Data	F:hydrolase activity		[Master Protein] Adenine nucleotide alpha hydrolase superfamily protein	Medicago truncatula GN=MTR_4g019800 PE=2 SV=1	Not found	Not found	Found	Found
3201	11	2	2	6	I3T714	CYT	C:cytoplasm	P:adenine salvage P:nucleoside metabolic process	GO:0003999	23.3.1.1	F:adenine phosphoribosyltransferase activity		[Master Protein] Adenine phosphoribosyltransferase-like protein	Medicago truncatula GN=MTR_3g103010 PE=2 SV=1	Not found	Not found	Found	Found
2280	6	2	15	65	V7C8C7	MIT	No Data	P:one-carbon metabolic process P:S-adenosylhomocysteine catabolic process	GO:0004013 GO:0051287	No Data	F:adenosylhomocysteinase activity F:NAD binding		[Master Protein] Adenosylhomocysteinase	Phaseolus vulgaris GN=PHAVU_003G051200g PE=3 SV=1	Not found	Not found	Found	Found
2373	5	2	4	23	B7FN18	PLA	No Data	No Data	GO:0004017 GO:0005524	23.4.1 23.3	F:adenylate kinase activity F:ATP binding		[Master Protein] Adenylate kinase	Medicago truncatula GN=MTR_4g103800 PE=2 SV=1	Found	Found	Found	Found
2142	1	1	1	1	G7KBW0	MIT	No Data	P:IMP biosynthetic process	GO:0004018	23.1.2.8	F:N6-(1,2-dicarboxyethyl)AMP AMP-lyase (fumarate-forming) activity		[Master Protein] Adenylosuccinate lyase	Medicago truncatula GN=MTR_5g081750 PE=4 SV=2	Not found	Not found	1 replicate	Found
1330	5	5	5	13	G7KTL4	CYT	C:chloroplast	P:'de novo' AMP biosynthetic process	GO:0004019 GO:0005525 GO:0000287	23.1.2.20	F:adenylosuccinate synthase activity F:GTP binding F:magnesium ion binding		[Master Protein] Adenylosuccinate synthetase, chloroplastic	Medicago truncatula GN=PURA PE=3 SV=1	2 replicates	Found	Found	Found
234	3	5	5	16	G7JG54	NUC	No Data	P:cytoskeleton organization	GO:0003779	No Data	F:actin binding		[Master Protein] Adenylyl cyclase-associated protein	Medicago truncatula GN=MTR_4g069960 PE=3 SV=1	Found	Found	Found	Found
1416	10	2	2	2	G7LIU7	NUC	C:cytoplasm C:nucleus	No Data	No Data	No Data	No Data		[Master Protein] Adhesion regulating molecule protein, putative	Medicago truncatula GN=MTR_8g101230 PE=4 SV=2	Not found	Not found	Found	Found
841	5	2	2	5	G7KRI4	PLA	C:integral component of membrane	P:lipid storage	No Data	No Data	No Data		[Master Protein] Adipose-regulatory protein (Seipin), putative	Medicago truncatula GN=MTR_7g080030 PE=4 SV=1	Not found	Not found	2 replicates	1 replicate
593	19	10	10	44	T2DNK0	GOL	C:intracellular	No Data	GO:0005525	No Data	F:GTP binding		[Master Protein] ADP ribosylation factor	Phaseolus vulgaris PE=2 SV=1	Not found	Not found	Found	Found
2255	6	1	5	10	G7IMG2	NUC	C:chloroplast membrane C:integral component of membrane	No Data	GO:0005524 GO:0005471	23.3	F:ATP binding F:ATP:ADP antiporter activity		[Master Protein] ADP,ATP carrier protein	Medicago truncatula GN=MTR_2g102740 PE=3 SV=2	Not found	Not found	2 replicates	1 replicate
3178	8	2	7	26	G7LDP4	MIT	C:integral component of membrane C:mitochondrial inner membrane	No Data	GO:0022857	No Data	F:transmembrane transporter activity		[Master Protein] ADP/ATP carrier protein	Medicago truncatula GN=MTR_8g036880 PE=3 SV=1	Not found	Not found	Found	Found
2486	5	1	1	10	G7LHQ5	GOL	No Data	No Data	GO:0005096 GO:0046872	15 15.2 15.3	F:GTPase activator activity F:metal ion binding		[Master Protein] ADP-ribosylation factor GTPase-activating protein AGD10	Medicago truncatula GN=MTR_8g067080 PE=4 SV=1	Found	Found	Found	Found
934	3	1	5	11	G7KEF8	NUC	No Data	P:purine nucleotide biosynthetic process	GO:0003937 GO:0004643	23.1.2.9 23.1.2.9	F:IMP cyclohydrolase activity F:phosphoribosylaminoimidazolecarboxamide formyltransferase activity		[Master Protein] Aicarft/IMPCHase bienzyme family protein	Medicago truncatula GN=MTR_5g095820 PE=3 SV=2	Not found	Not found	Found	2 replicates
2823	6	5	6	16	B7FLF5	MIT	C:mitochondrion C:vacuolar membrane	P:response to cadmium ion	GO:0030170 GO:0008483 GO:0008270	No Data	F:pyridoxal phosphate binding F:transaminase activity F:zinc ion binding		[Master Protein] Alanine-glyoxylate aminotransferase-like protein	Medicago truncatula GN=MTR_8g091660 PE=2 SV=1	Not found	Not found	Found	Found
124	4	5	6	14	G7JNH3	MIT/CYT	C:mitochondrion	P:mitochondrial alanyl-tRNA aminoacylation	GO:0004813 GO:0005524 GO:0000049 GO:0008270	29.1.7 23.3	F:alanine-tRNA ligase activity F:ATP binding F:tRNA binding F:zinc ion binding		[Master Protein] Alanine--tRNA ligase	Medicago truncatula GN=MTR_4g074640 PE=3 SV=1	2 replicates	Found	Found	Found
2600	9	5	6	19	A0A072US38	NUC	No Data	No Data	GO:0003676	No Data	F:nucleic acid binding		[Master Protein] Alba DNA/RNA-binding protein	Medicago truncatula GN=MTR_4g011000 PE=4 SV=1	2 replicates	Found	Found	Found
404	2	1	1	1	I3SD26	CYT	No Data	No Data	GO:0046872	15 15.2 15.3	F:metal ion binding		[Master Protein] Albumin-2 protein	Medicago truncatula GN=MTR_0057s0100 PE=2 SV=1	Not found	Not found	1 replicate	Not found
1606	5	1	9	92	G8JZ51	CYT	No Data	No Data	GO:0004022 GO:0008270	5.3 17.1.1.1.11 26.11.1	F:alcohol dehydrogenase (NAD) activity F:zinc ion binding		[Master Protein] Alcohol dehydrogenase	Lotus japonicus GN=ADH1 PE=2 SV=1	2 replicates	Found	1 replicate	Not found
3215	6	1	2	49	T2DLR9	CYT	No Data	No Data	GO:0016491 GO:0008270	21.99	F:oxidoreductase activity F:zinc ion binding		[Master Protein] Alcohol dehydrogenase 1	Phaseolus vulgaris GN=PHAVU_001G067300g PE=2 SV=1	2 replicates	Not found	Found	Found
2421	1	1	1	2	G7JME3	NUC	No Data	No Data	GO:0016491 GO:0008270	21.99	F:oxidoreductase activity F:zinc ion binding		[Master Protein] Alcohol dehydrogenase zinc-binding domain protein	Medicago truncatula GN=MTR_4g086410 PE=4 SV=1	Not found	Not found	Found	2 replicates
1142	9	1	2	2	V7CVR8	CYT	No Data	P:cellular aldehyde metabolic process	GO:0004030	No Data	F:aldehyde dehydrogenase [NAD(P)+] activity		[Master Protein] Aldehyde dehydrogenase	Phaseolus vulgaris GN=PHAVU_001G072600g PE=3 SV=1	Not found	Not found	1 replicate	Not found
811	12	10	10	83	A2Q5A8	NUC	No Data	No Data	No Data	No Data	No Data		[Master Protein] Aldo/keto reductase	Medicago truncatula GN=MTR_7g021680 PE=2 SV=1	Found	Found	Found	Found
2806	4	4	4	10	G7JTZ5	NUC	C:cytosol	P:L-ascorbic acid biosynthetic process	GO:0010349	21.2.1.4	F:L-galactose dehydrogenase activity		[Master Protein] Aldo/keto reductase family oxidoreductase	Medicago truncatula GN=MTR_4g092750 PE=4 SV=1	Not found	Not found	Found	Found
670	5	4	4	22	I3SJX8	PLA	No Data	P:hexose metabolic process	GO:0004034 GO:0030246	No Data	F:aldose 1-epimerase activity F:carbohydrate binding		[Master Protein] Aldose 1-epimerase	Lotus japonicus PE=2 SV=1	2 replicates	2 replicates	Found	Found
2920	8	4	4	13	G7IN18	NUC	No Data	P:carbohydrate metabolic process	GO:0030246 GO:0047938	No Data	F:carbohydrate binding F:glucose-6-phosphate 1-epimerase activity		[Master Protein] Aldose 1-epimerase family protein	Medicago truncatula GN=MTR_2g036810 PE=4 SV=1	2 replicates	Found	Found	Found
2065	2	1	1	1	G7IAV4	NUC	No Data	No Data	No Data	No Data	No Data		[Master Protein] ALG2-interacting protein X	Medicago truncatula GN=MTR_1g108690 PE=4 SV=2	Not found	Not found	1 replicate	2 replicates
730	1	2	3	10	H6WP29	NUC	C:integral component of membrane	P:allantoin catabolic process	GO:0004038 GO:0050897 GO:0008270	No Data	F:allantoinase activity F:cobalt ion binding F:zinc ion binding		[Master Protein] Allantoinase	Phaseolus vulgaris GN=PHAVU_006G186700g PE=2 SV=1	2 replicates	Found	Found	Found
2833	6	1	1	7	G7IKP0	PLA	No Data	No Data	GO:0045735	33.1	F:nutrient reservoir activity		[Master Protein] Allergen gly M Bd 28 kDa protein	Medicago truncatula GN=MTR_2g093390 PE=4 SV=2	2 replicates	2 replicates	Found	Found
906	1	1	3	13	I3SC37	CYT	No Data	No Data	No Data	No Data	No Data		[Master Protein] Allergenic isoflavone reductase-like protein Bet protein	Medicago truncatula GN=MTR_3g111980 PE=2 SV=1	2 replicates	Found	Found	Found
1587	1	1	1	3	A0A072VJQ4	PLA	C:integral component of membrane	No Data	GO:0016787	No Data	F:hydrolase activity		[Master Protein] Alpha/beta fold hydrolase	Medicago truncatula GN=MTR_1g060130 PE=4 SV=1	Not found	Not found	Found	2 replicates
2173	1	1	1	1	A0A072VLR1	NUC	No Data	P:lipid metabolic process	GO:0016787	No Data	F:hydrolase activity		[Master Protein] Alpha/beta-hydrolase superfamily protein	Medicago truncatula GN=MTR_1g070195 PE=4 SV=1	Not found	Not found	Found	2 replicates
772	3	7	15	93	A0A072TGQ9	CYT	C:chloroplast stroma C:integral component of membrane	P:carbohydrate metabolic process P:response to temperature stimulus P:response to water deprivation	GO:0008184 GO:0102250 GO:0030170 GO:0102499	No Data	F:glycogen phosphorylase activity F:linear malto-oligosaccharide phosphorylase activity F:pyridoxal phosphate binding F:SHG alpha-glucan phosphorylase activity		[Master Protein] Alpha-1,4 glucan phosphorylase	Medicago truncatula GN=MTR_0288s0040 PE=3 SV=1	Not found	2 replicates	Found	Found
1640	4	3	6	22	Q2HV87	CYT	No Data	P:plant-type cell wall organization or biogenesis	GO:0016866	No Data	F:intramolecular transferase activity		[Master Protein] Alpha-1,4-glucan-protein synthase (UDP-forming)	Medicago truncatula GN=MTR_7g079490 PE=4 SV=1	Not found	Not found	Found	Found
94	7	5	10	80	G7JWW6	NUC	No Data	P:plant-type cell wall organization or biogenesis	GO:0016866	No Data	F:intramolecular transferase activity		[Master Protein] Alpha-1,4-glucan-protein synthase [UDP-forming]-like protein	Medicago truncatula GN=MTR_5g046030 PE=2 SV=1	Not found	Found	Found	Found
2717	1	3	4	15	A0A072VMS0	NUC	No Data	P:carbohydrate metabolic process	GO:0051060	No Data	F:pullulanase activity		[Master Protein] Alpha-1,6-glucosidase, pullulanase-type protein	Medicago truncatula GN=MTR_1g090693 PE=4 SV=1	2 replicates	2 replicates	Found	Found
410	11	3	6	27	A0A072U0S5	MIT	No Data	P:carbohydrate metabolic process	GO:0052692	No Data	F:raffinose alpha-galactosidase activity		[Master Protein] Alpha-galactosidase	Medicago truncatula GN=MTR_7g073650 PE=3 SV=1	2 replicates	Not found	Found	Found
1972	1	8	11	20	A0A072TTK9	NUC	No Data	No Data	GO:0005524 GO:0016301	23.3 20.1.4	F:ATP binding F:kinase activity		[Master Protein] Alpha-glucan water dikinase	Medicago truncatula GN=MTR_8g069760 PE=4 SV=1	2 replicates	Found	Found	Found
1463	2	2	2	12	D7RIC7	MIT	No Data	P:L-arabinose metabolic process	GO:0046556	No Data	F:alpha-L-arabinofuranosidase activity		[Master Protein] Alpha-L-arabinofuranosidase	Medicago truncatula GN=Araf1 PE=2 SV=1	2 replicates	2 replicates	Found	Found
2020	3	1	1	1	A0A072W198	CYT	No Data	No Data	GO:0004560	No Data	F:alpha-L-fucosidase activity		[Master Protein] Alpha-L-fucosidase-like protein	Medicago truncatula GN=MTR_1g107135 PE=4 SV=1	Not found	Not found	Found	2 replicates
1952	5	2	2	3	G7KX95	NUC	C:apoplast C:plant-type cell wall C:vacuolar membrane	P:mannose metabolic process	GO:0004559 GO:0030246 GO:0046872	15 15.2 15.3	F:alpha-mannosidase activity F:carbohydrate binding F:metal ion binding		[Master Protein] Alpha-mannosidase	Medicago truncatula GN=MTR_7g084030 PE=3 SV=2	Not found	Not found	Found	Found
1165	9	1	1	2	G7J0U6	NUC	No Data	No Data	No Data	No Data	No Data		[Master Protein] Alpha-N-acetylglucosaminidase family protein	Medicago truncatula GN=MTR_3g032980 PE=4 SV=2	Not found	Not found	Found	1 replicate
17	7	3	5	13	V5N978	NUC	C:intracellular	P:intracellular protein transport	No Data	No Data	No Data		[Master Protein] Alpha-soluble NSF attachment protein	Phaseolus vulgaris PE=2 SV=1	Not found	Not found	Found	Found
431	5	4	4	14	A0A072VSE8	MIT	No Data	No Data	No Data	No Data	No Data		[Master Protein] Aluminum induced protein with YGL and LRDR motif protein	Medicago truncatula GN=MTR_1g041380 PE=4 SV=1	2 replicates	Found	Found	Found
2353	4	1	2	7	V7BV13	NUC	C:integral component of membrane	P:amine metabolic process	GO:0005507 GO:0008131 GO:0048038	No Data	F:copper ion binding F:primary amine oxidase activity F:quinone binding		[Master Protein] Amine oxidase	Phaseolus vulgaris GN=PHAVU_005G023500g PE=3 SV=1	Not found	Not found	1 replicate	Found
2118	5	2	4	21	A0A072VH72	NUC	C:cytoplasm	P:cellular amino acid metabolic process	GO:0004046 GO:0008237	No Data	F:aminoacylase activity F:metallopeptidase activity		[Master Protein] Aminoacylase	Medicago truncatula GN=MTR_1g038920 PE=3 SV=1	Not found	2 replicates	Found	Found
428	1	2	5	14	A2Q4Y9	NUC	C:cytoplasm	P:leucyl-tRNA aminoacylation	GO:0002161 GO:0005524 GO:0004823	23.3 29.1.4	F:aminoacyl-tRNA editing activity F:ATP binding F:leucine-tRNA ligase activity		[Master Protein] Aminoacyl-tRNA synthetase, class Ia	Medicago truncatula GN=MTR_7g006450 PE=3 SV=1	Not found	2 replicates	Found	Found
419	7	3	3	5	V7C9C8	MIT	C:mitochondrion	P:glycine catabolic process	GO:0004047 GO:0008483	No Data	F:aminomethyltransferase activity F:transaminase activity		[Master Protein] Aminomethyltransferase	Phaseolus vulgaris GN=PHAVU_003G080400g PE=3 SV=1	Not found	Not found	Found	2 replicates
362	2	4	16	92	G7J8C0	PLA	No Data	No Data	GO:0004177 GO:0008237 GO:0008270	No Data	F:aminopeptidase activity F:metallopeptidase activity F:zinc ion binding		[Master Protein] Aminopeptidase	Medicago truncatula GN=MTR_3g104720 PE=3 SV=1	Not found	Not found	Found	Found
1722	3	2	6	12	A0A072VDQ9	NUC	No Data	No Data	GO:0016740	23.3.1.2	F:transferase activity		[Master Protein] Amino-terminal acetyltransferase, putative	Medicago truncatula GN=MTR_2g102435 PE=4 SV=1	Not found	Not found	Found	Found
1683	7	4	4	10	A0A072VE35	MIT	No Data	No Data	No Data	No Data	No Data		[Master Protein] AmmeMemoRadiSam system protein B	Medicago truncatula GN=MTR_1g012830 PE=3 SV=1	Not found	Found	Found	Found
1928	2	4	4	27	Q7XYX9	NUC	No Data	No Data	GO:0016301	20.1.4	F:kinase activity		[Master Protein] AMP-activated kinase, gamma regulatory subunit, putative	Medicago truncatula GN=MTR_2g103910 PE=2 SV=1	2 replicates	Not found	Found	Found
3244	8	2	4	32	G7IQ90	NUC	No Data	P:defense response P:signal transduction	GO:0043531 GO:0005524	23.3	F:ADP binding F:ATP binding		[Master Protein] Animal HSPA9 nucleotide-binding domain protein	Medicago truncatula GN=MTR_2g040160 PE=3 SV=1	Not found	Not found	Found	Found
2418	1	1	1	2	A0A072U5A8	NUC	No Data	No Data	No Data	No Data	No Data		[Master Protein] Ankyrin repeat protein	Medicago truncatula GN=MTR_7g115280 PE=4 SV=1	Not found	Not found	Found	2 replicates
2517	3	2	4	18	V5N8I2	PLA	No Data	No Data	No Data	No Data	No Data		[Master Protein] Ankyrin-repeat protein	Phaseolus vulgaris PE=2 SV=1	Found	Found	Found	Found
1339	13	2	10	89	B7FJY0	PLA	No Data	No Data	GO:0005509 GO:0005544	No Data	F:calcium ion binding F:calcium-dependent phospholipid binding		[Master Protein] Annexin	Medicago truncatula GN=MTR_3g018780 PE=2 SV=1	Found	Found	Found	Found
2684	1	2	4	14	V5N971	NUC	No Data	No Data	GO:0005509 GO:0005544	No Data	F:calcium ion binding F:calcium-dependent phospholipid binding		[Master Protein] Annexin-like protein	Phaseolus vulgaris PE=2 SV=1	Not found	2 replicates	Found	Found
1833	3	1	1	4	A0A072VAG9	CYT	No Data	No Data	GO:0016747	16.8.1.21	F:transferase activity, transferring acyl groups other than amino-acyl groups		[Master Protein] Anthocyanin 5-aromatic acyltransferase	Medicago truncatula GN=MTR_2g089765 PE=4 SV=1	Not found	Not found	Found	2 replicates
2178	4	4	4	5	G7K1H7	NUC	C:clathrin adaptor complex C:Golgi apparatus	P:intracellular protein transport P:vesicle-mediated transport	No Data	No Data	No Data		[Master Protein] AP-1 complex subunit gamma-2	Medicago truncatula GN=MTR_5g034780 PE=4 SV=1	2 replicates	2 replicates	Found	2 replicates
2645	3	6	6	9	G7L7U1	NUC	C:AP-4 adaptor complex	P:intracellular protein transport P:vesicle-mediated transport	No Data	No Data	No Data		[Master Protein] AP-4 complex subunit epsilon	Medicago truncatula GN=MTR_8g072250 PE=4 SV=2	Not found	Not found	Found	Found
240	10	3	3	7	B7FLE7	MIT	C:clathrin adaptor complex	P:intracellular protein transport P:vesicle-mediated transport	No Data	No Data	No Data		[Master Protein] AP-4 complex subunit mu-1	Medicago truncatula GN=MTR_3g112190 PE=2 SV=1	2 replicates	Found	Found	Found
1128	1	1	1	1	G7I3E3	NUC	C:cytosol	No Data	No Data	No Data	No Data		[Master Protein] Appr-1-P processing enzyme family protein	Medicago truncatula GN=MTR_1g007640 PE=2 SV=1	Not found	Not found	1 replicate	Not found
146	2	2	2	4	A0A072UPD8	NUC	No Data	No Data	No Data	No Data	No Data		[Master Protein] Ara4-interacting protein	Medicago truncatula GN=MTR_4g102810 PE=4 SV=1	Not found	2 replicates	Found	2 replicates
1805	5	2	2	13	A0A072TSU7	PLA	No Data	No Data	No Data	No Data	No Data		[Master Protein] Arabinogalactan protein	Medicago truncatula GN=MTR_8g070860 PE=4 SV=1	2 replicates	2 replicates	Found	Found
1296	2	8	32	123	A0A072URM9	CYT	C:proton-transporting V-type ATPase, V1 domain	P:ATP hydrolysis coupled proton transport P:ATP metabolic process	GO:0005524 GO:0046961	23.3 1.1.4 34.1.1	F:ATP binding F:proton-transporting ATPase activity, rotational mechanism		[Master Protein] Archaeal/vacuolar-type H+-ATPase subunit A	Medicago truncatula GN=MTR_4g005410 PE=3 SV=1	Found	2 replicates	Found	Found
1260	9	20	20	66	A0A072VSL4	NUC	C:proton-transporting V-type ATPase, V1 domain	P:ATP hydrolysis coupled proton transport P:ATP metabolic process	GO:0005524	23.3	F:ATP binding		[Master Protein] Archaeal/vacuolar-type H+-ATPase subunit B	Medicago truncatula GN=MTR_1g112870 PE=3 SV=1	2 replicates	Found	Found	Found
776	12	2	2	5	B7FMK2	NUC	C:proton-transporting two-sector ATPase complex, catalytic domain	P:ATP hydrolysis coupled proton transport	GO:0046961	1.1.4 34.1.1	F:proton-transporting ATPase activity, rotational mechanism		[Master Protein] Archaeal/vacuolar-type H+-ATPase subunit E	Medicago truncatula GN=MTR_5g009720 PE=2 SV=1	Not found	Not found	Found	Found
3274	1	2	2	9	A0A072VLB2	PLA	C:chloroplast stroma	P:arginine biosynthetic process	GO:0004042 GO:0004358 GO:0103045	13.1.2.3.2	F:acetyl-CoA:L-glutamate N-acetyltransferase activity F:glutamate N-acetyltransferase activity F:methione N-acyltransferase activity		[Master Protein] Arginine biosynthesis bifunctional protein ArgJ, chloroplastic	Medicago truncatula GN=MTR_1g068845 PE=3 SV=1	Found	Found	Found	Found
1675	6	11	11	65	G7J530	NUC	No Data	P:arginine biosynthetic process via ornithine	GO:0004056	13.1.2.3.23	F:argininosuccinate lyase activity		[Master Protein] Argininosuccinate lyase	Medicago truncatula GN=MTR_3g100220 PE=3 SV=2	Not found	2 replicates	Found	Found
298	3	3	17	84	G7J524	PLA	No Data	P:arginine biosynthetic process	GO:0004055 GO:0005524	13.1.2.3.22 23.3	F:argininosuccinate synthase activity F:ATP binding		[Master Protein] Argininosuccinate synthase	Medicago truncatula GN=MTR_3g088970 PE=3 SV=1	Not found	Found	Found	Found
1673	11	3	12	26	A0A072UM25	CYT	No Data	P:gene silencing by RNA	GO:0003676	No Data	F:nucleic acid binding		[Master Protein] Argonaute protein 1A	Medicago truncatula GN=MTR_6g477980 PE=3 SV=1	Not found	2 replicates	Found	Found
2300	3	2	2	3	B7FKA1	NUC	No Data	No Data	No Data	No Data	No Data		[Master Protein] Armadillo/beta-catenin-like repeat protein	Medicago truncatula GN=MTR_4g021570 PE=2 SV=1	Not found	Not found	Found	Found
474	3	1	1	3	G7I505	NUC	No Data	No Data	GO:0005524 GO:0016887	23.3 34.1	F:ATP binding F:ATPase activity		[Master Protein] Arsenical pump-driving ATPase-like protein	Medicago truncatula GN=MTR_1g094680 PE=4 SV=2	Not found	Not found	2 replicates	Found
2463	8	2	2	3	A0A072UXM4	NUC	No Data	P:asparagine biosynthetic process P:glutamine metabolic process	GO:0004066 GO:0005524	13.1.3.1.1 23.3	F:asparagine synthase (glutamine-hydrolyzing) activity F:ATP binding		[Master Protein] Asparagine synthetase [glutamine-hydrolyzing] protein	Medicago truncatula GN=MTR_3g464580 PE=4 SV=1	Not found	Not found	Found	2 replicates
2410	1	2	4	14	B3KYI2	CYT	No Data	P:asparagine biosynthetic process P:glutamine metabolic process	GO:0004066 GO:0005524	13.1.3.1.1 23.3	F:asparagine synthase (glutamine-hydrolyzing) activity F:ATP binding		[Master Protein] Asparagine synthetase type III	Phaseolus vulgaris GN=as3 PE=2 SV=1	2 replicates	Not found	Found	Found
668	6	6	7	21	A0A072VCX2	CYT	C:membrane C:peroxisome C:plastid	P:biosynthetic process P:cellular amino acid metabolic process P:leaf senescence	GO:0004069 GO:0030170	13.1.1.2.1	F:L-aspartate:2-oxoglutarate aminotransferase activity F:pyridoxal phosphate binding		[Master Protein] Aspartate aminotransferase	Medicago truncatula GN=MTR_3g110065 PE=4 SV=1	Not found	Not found	Found	Found
2659	12	8	8	22	G7J330	PLA	No Data	P:biosynthetic process	GO:0030170 GO:0008483	No Data	F:pyridoxal phosphate binding F:transaminase activity		[Master Protein] Aspartate aminotransferase family protein	Medicago truncatula GN=MTR_3g072670 PE=4 SV=2	Not found	Not found	Found	Found
610	1	3	4	11	G7LBH4	NUC	C:chloroplast stroma C:mitochondrion	P:isoleucine biosynthetic process P:lysine biosynthetic process via diaminopimelate P:methionine biosynthetic process P:threonine biosynthetic process	GO:0004073 GO:0003942 GO:0051287 GO:0050661 GO:0046983	13.1.3.6.1.2	F:aspartate-semialdehyde dehydrogenase activity F:N-acetyl-gamma-glutamyl-phosphate reductase activity F:NAD binding F:NADP binding F:protein dimerization activity		[Master Protein] Aspartate-semialdehyde dehydrogenase	Medicago truncatula GN=MTR_8g105860 PE=3 SV=1	2 replicates	Found	Found	Found
339	2	4	12	30	G7I885	NUC	C:cytoplasm	P:aspartyl-tRNA aminoacylation	GO:0004815 GO:0005524	29.1.12 23.3	F:aspartate-tRNA ligase activity F:ATP binding		[Master Protein] Aspartate-tRNA ligase	Medicago truncatula GN=MTR_1g014140 PE=3 SV=1	Not found	Not found	Found	Found
2408	3	2	3	13	T2DNA5	PLA	No Data	No Data	GO:0004190	No Data	F:aspartic-type endopeptidase activity		[Master Protein] Aspartic proteinase nepenthesin-1-like protein	Phaseolus vulgaris PE=2 SV=1	Found	Found	Found	Found
923	9	4	4	7	G7LH36	NUC	No Data	P:cellular amino acid biosynthetic process	GO:0004072 GO:0050661 GO:0016491	13.1.3.6.1.1 13.1.3.6.1.10 21.99	F:aspartate kinase activity F:NADP binding F:oxidoreductase activity		[Master Protein] Aspartokinase-homoserine dehydrogenase	Medicago truncatula GN=MTR_8g083210 PE=4 SV=2	Not found	Not found	Found	Found
1294	4	6	6	26	G7J514	NUC	No Data	No Data	GO:0004177 GO:0008237 GO:0008270	No Data	F:aminopeptidase activity F:metallopeptidase activity F:zinc ion binding		[Master Protein] Aspartyl aminopeptidase-like protein, putative	Medicago truncatula GN=MTR_3g088860 PE=3 SV=1	2 replicates	2 replicates	Found	Found
3269	2	1	1	1	A0A072V017	NUC	C:nucleus	P:transcription, DNA-templated	GO:0003680 GO:0003700	17.7.1 20.1.5	F:AT DNA binding F:DNA binding transcription factor activity		[Master Protein] AT hook motif DNA-binding family protein	Medicago truncatula GN=MTR_3g068035 PE=4 SV=1	Not found	Not found	Found	2 replicates
807	6	5	5	15	G7JFL4	NUC	C:cytoplasm	P:histidine biosynthetic process	GO:0003879 GO:0000287	13.1.7.1	F:ATP phosphoribosyltransferase activity F:magnesium ion binding		[Master Protein] ATP phosphoribosyltransferase catalytic subunit	Medicago truncatula GN=MTR_4g130680 PE=4 SV=1	Not found	Not found	Found	Found
85	10	5	5	7	A0A072W0C8	NUC	No Data	P:sulfate assimilation	GO:0004781	14.1	F:sulfate adenylyltransferase (ATP) activity		[Master Protein] ATP sulfurylase	Medicago truncatula GN=MTR_1g102550 PE=4 SV=1	Not found	Not found	2 replicates	Found
132	7	2	21	145	A0A072TFS9	MIT	C:integral component of membrane C:proton-transporting ATP synthase complex, catalytic core F(1) C:respiratory chain	P:ATP synthesis coupled proton transport	GO:0005524 GO:0005507 GO:0004129 GO:0046933	23.3 9.7 9.9	F:ATP binding F:copper ion binding F:cytochrome-c oxidase activity F:proton-transporting ATP synthase activity, rotational mechanism		[Master Protein] ATP synthase F1, alpha subunit	Medicago truncatula GN=MTR_0212s0040 PE=3 SV=1	Found	Found	Found	Found
371	6	1	1	2	G7IUL1	NUC	C:mitochondrial proton-transporting ATP synthase complex, coupling factor F(o)	P:ATP synthesis coupled proton transport	GO:0015078	No Data	F:hydrogen ion transmembrane transporter activity		[Master Protein] ATP synthase G subunit family protein	Medicago truncatula GN=MTR_2g100380 PE=4 SV=2	Not found	Not found	Found	Found
3259	1	1	1	5	G9JLT8	CYT	C:integral component of membrane C:mitochondrial membrane C:proton-transporting ATP synthase complex, coupling factor F(o)	P:ATP hydrolysis coupled proton transport P:ATP synthesis coupled proton transport	GO:0015078 GO:0008289	No Data	F:hydrogen ion transmembrane transporter activity F:lipid binding		[Master Protein] ATP synthase subunit 9, mitochondrial	Lotus japonicus GN=atp9 PE=3 SV=1	Not found	Not found	2 replicates	1 replicate
651	6	3	5	14	S4T0X8	MIT	C:chloroplast thylakoid membrane C:mitochondrion C:plastoglobule C:proton-transporting ATP synthase complex, catalytic core F(1) C:stromule C:thylakoid lumen	P:ATP synthesis coupled proton transport P:defense response to bacterium P:response to cold	GO:0005524 GO:0046933 GO:0008270	23.3 9.9	F:ATP binding F:proton-transporting ATP synthase activity, rotational mechanism F:zinc ion binding		[Master Protein] ATP synthase subunit alpha	Medicago truncatula GN=atpA PE=3 SV=1	Not found	Not found	Found	2 replicates
2921	2	2	18	143	A0A072W1H5	MIT	C:mitochondrial proton-transporting ATP synthase complex, catalytic core F(1)	P:ATP synthesis coupled proton transport	GO:0005524 GO:0046933	23.3 9.9	F:ATP binding F:proton-transporting ATP synthase activity, rotational mechanism		[Master Protein] ATP synthase subunit beta	Medicago truncatula GN=MTR_1g108765 PE=3 SV=1	2 replicates	Found	Found	Found
2950	3	3	3	13	G7I9M9	MIT	C:mitochondrial proton-transporting ATP synthase complex, coupling factor F(o)	P:ATP synthesis coupled proton transport	GO:0015078	No Data	F:hydrogen ion transmembrane transporter activity		[Master Protein] ATP synthase subunit d, mitochondrial	Medicago truncatula GN=MTR_1g095830 PE=2 SV=1	Not found	Not found	Found	Found
1097	5	4	4	14	A0A072TNB3	NUC	C:cytosol C:endoplasmic reticulum	P:protein insertion into ER membrane P:root hair elongation	GO:0005524 GO:0016887 GO:0043621	23.3 34.1	F:ATP binding F:ATPase activity F:protein self-association		[Master Protein] ATPase ASNA1 homolog	Medicago truncatula GN=MTR_8g032880 PE=3 SV=1	Not found	Not found	Found	Found
1223	2	3	3	7	G9JLT1	MIT	C:mitochondrial proton-transporting ATP synthase complex, coupling factor F(o)	P:ATP synthesis coupled proton transport	GO:0015078	No Data	F:hydrogen ion transmembrane transporter activity		[Master Protein] ATPase subunit 4	Lotus japonicus GN=atp4 PE=4 SV=1	Not found	Not found	Found	Found
2469	2	1	3	17	A0A126TEZ4	MIT	C:integral component of membrane C:mitochondrion	No Data	No Data	No Data	No Data		[Master Protein] ATPase subunit 8	Medicago truncatula GN=atp8 PE=4 SV=1	Not found	Not found	Found	Found
3161	6	4	29	139	A0A072VKP7	PLA	No Data	No Data	GO:0005524 GO:0016787	23.3	F:ATP binding F:hydrolase activity		[Master Protein] ATPase, AAA-type, CDC48 protein	Medicago truncatula GN=MTR_1g063380 PE=4 SV=1	Not found	2 replicates	Found	Found
42	6	15	15	54	A2Q2V1	NUC	No Data	P:metabolic process	GO:0016874 GO:0016829 GO:0046912	No Data	F:ligase activity F:lyase activity F:transferase activity, transferring acyl groups, acyl groups converted into alkyl on transfer		[Master Protein] ATP-citrate lyase/succinyl-CoA ligase	Medicago truncatula GN=MTR_2g034090 PE=4 SV=1	Not found	2 replicates	Found	Found
3112	12	5	8	20	G7K076	MIT	No Data	No Data	GO:0005524	23.3	F:ATP binding		[Master Protein] ATP-citrate synthase alpha chain protein	Medicago truncatula GN=MTR_5g033920 PE=4 SV=1	2 replicates	Found	Found	Found
3139	3	2	5	19	A0A072V4Q4	NUC	C:integral component of membrane	P:nicotinamide nucleotide metabolic process	GO:0052855 GO:0005524 GO:0047453	23.3	F:ADP-dependent NAD(P)H-hydrate dehydratase activity F:ATP binding F:ATP-dependent NAD(P)H-hydrate dehydratase activity		[Master Protein] ATP-dependent (S)-NAD(P)H-hydrate dehydratase	Medicago truncatula GN=MTR_2g022530 PE=3 SV=1	Not found	Not found	Found	Found
1807	31	7	12	48	A0A072V223	CYT	C:cytoplasm	P:fructose 6-phosphate metabolic process	GO:0003872 GO:0005524 GO:0046872	4.4 23.3 15 15.2 15.3	F:6-phosphofructokinase activity F:ATP binding F:metal ion binding		[Master Protein] ATP-dependent 6-phosphofructokinase	Medicago truncatula GN=PFK PE=3 SV=1	2 replicates	Found	Found	Found
1148	10	25	41	238	A0A072UQA8	NUC	No Data	P:protein metabolic process	GO:0005524	23.3	F:ATP binding		[Master Protein] ATP-dependent chaperone ClpB	Medicago truncatula GN=MTR_4g109450 PE=3 SV=1	Found	Found	Found	Found
1143	13	2	14	35	G7LIT0	MIT	No Data	No Data	GO:0005524 GO:0008233	23.3 29.5	F:ATP binding F:peptidase activity		[Master Protein] ATP-dependent Clp protease ATP-binding subunit	Medicago truncatula GN=MTR_8g100040 PE=3 SV=1	Not found	Not found	Found	Found
2821	3	1	1	1	A0A072URC7	NUC	No Data	No Data	GO:0004252	29.5.1	F:serine-type endopeptidase activity		[Master Protein] ATP-dependent Clp protease proteolytic subunit	Medicago truncatula GN=MTR_4g099360 PE=3 SV=1	Not found	Not found	1 replicate	Not found
1325	1	1	1	1	G7I2M0	NUC	No Data	No Data	GO:0005524 GO:0004003 GO:0003677	23.3 28.1	F:ATP binding F:ATP-dependent DNA helicase activity F:DNA binding		[Master Protein] ATP-dependent DNA helicase REP	Medicago truncatula GN=MTR_1g072800 PE=4 SV=2	Not found	Not found	1 replicate	Not found
74	2	1	1	1	B7FGH1	PLA	C:integral component of membrane	No Data	No Data	No Data	No Data		[Master Protein] ATRER1A-like protein	Medicago truncatula GN=MTR_4g070400 PE=2 SV=1	Not found	Not found	1 replicate	Not found
1811	1	2	2	4	Q0GXX4	NUC	C:integral component of membrane	P:metabolic process	GO:0016787	No Data	F:hydrolase activity		[Master Protein] Auxin conjugate hydrolase	Medicago truncatula GN=IAR34 PE=2 SV=1	Not found	Not found	2 replicates	Found
1987	3	4	8	15	G7KRX3	NUC	No Data	No Data	GO:0008270	No Data	F:zinc ion binding		[Master Protein] Auxin transporter BIG	Medicago truncatula GN=MTR_7g017100 PE=4 SV=2	Not found	2 replicates	Found	Found
203	2	2	2	2	G7J995	NUC	No Data	No Data	No Data	No Data	No Data		[Master Protein] Axoneme-associated protein mst101, putative	Medicago truncatula GN=MTR_3g118350 PE=4 SV=1	Not found	2 replicates	Found	2 replicates
1199	2	1	1	4	B6UBI4	NUC	No Data	No Data	No Data	No Data	No Data	lj_descr	[Master Protein] B6UBI4 B6UBI4_MAIZE Putative uncharacterized protein	Zea mays PE=2 SV=1,44.35,3e-18,coiled-coil,NULL; seg,NULL,CUFF.28455.1	Not found	Not found	Found	Found
1939	9	2	10	60	B6VPZ9	MIT	C:mitochondrion	P:formate catabolic process	GO:0008863 GO:0051287 GO:0016616	1.2.6 25.10	F:formate dehydrogenase (NAD+) activity F:NAD binding F:oxidoreductase activity, acting on the CH-OH group of donors, NAD or NADP as acceptor	lj_descr	[Master Protein] B6VPZ9 B6VPZ9_LOTJA Formate dehydrogenase	Lotus japonicus GN=fdh PE=2 SV=1,99.74,0,FORMATE DEHYDROGENASE,NULL; 2-HYDROXYACID DEHYDROGENASE-RELATED,NULL; NAD(P)-binding Rossmann-fold d,CUFF.35898.1	Not found	2 replicates	Found	Found
1629	2	2	2	3	B7FF73	PLA	No Data	No Data	GO:0005525 GO:0003924	30.5	F:GTP binding F:GTPase activity	lj_descr	[Master Protein] B7FF73 B7FF73_MEDTR Uncharacterized protein	Medicago truncatula PE=2 SV,87.74,0,RAB,NULL; Ras subfamily of RAS small GTPases,Small GTPase superfamily, Ras type; Rab subfamily of sm,CUFF.55785.1	Not found	Not found	Found	Found
2582	2	2	5	27	B7FH81	NUC	C:ribosome	P:translation	GO:0003735	No Data	F:structural constituent of ribosome	lj_descr	[Master Protein] B7FH81 B7FH81_MEDTR Putative uncharacterized protein	Medicago truncatul,83.33,0,seg,NULL; coiled-coil,NULL; no description,Translation protein SH3-like, subgroup; 60S RIBOSOMAL PRO,CUFF.41587.1	Not found	2 replicates	Found	Found
467	5	2	2	4	B7FJ76	NUC	No Data	No Data	GO:0008080	No Data	F:N-acetyltransferase activity	lj_descr	[Master Protein] B7FJ76 B7FJ76_MEDTR N-terminal acetyltransferase complex ARD1 subunit-like protein	Medicago tr,87.69,0,seg,NULL; no description,Acyl-CoA N-acyltransferase; Acetyltransf_1,GNAT domain; Acyl-CoA N-acyltran,CUFF.41503.1	Not found	Not found	Found	Found
1513	16	4	5	21	B7FLF1	NUC	No Data	No Data	GO:0005507 GO:0016491	21.99	F:copper ion binding F:oxidoreductase activity	lj_descr	[Master Protein] B7FLF1 B7FLF1_MEDTR Putative uncharacterized protein	Medicago truncatul,91.36,0,PECTINESTERASE,NULL; MULTI-COPPER OXIDASE,NULL; no description,Cupredoxin; Cupredoxins,Cupredoxin; C,CUFF.28772.1	2 replicates	Found	Found	Found
833	1	1	1	5	B8BBU1	CYT	C:cytosol	P:response to cadmium ion P:response to symbiotic fungus	GO:0018580	No Data	F:nitronate monooxygenase activity	lj_descr	[Master Protein] B8BBU1 B8BBU1_ORYSI Putative uncharacterized protein	Oryza sativa subsp,68.52,0.000000000001,Inosine monophosphate dehydrogenase (IMPDH),NULL; NMO,2-nitropropane dioxygenase, NPD; SUBFAMILY NOT,CUFF.46992.1	2 replicates	Not found	Found	Found
2777	1	1	2	5	B9FW46	NUC	C:endoplasmic reticulum membrane C:Golgi apparatus C:integral component of membrane C:nucleolus C:plant-type cell wall C:plasmodesma C:vacuolar membrane	P:plant-type cell wall organization P:protein N-linked glycosylation via asparagine P:unidimensional cell growth	No Data	No Data	No Data	lj_descr	[Master Protein] B9FW46 B9FW46_ORYSJ Putative uncharacterized protein	Oryza sativa subsp,71.67,3e-18,DDOST_48kD,Oligosaccharyl transferase complex, subunit Wbp1; seg,NULL; DOLICHYL-DIPHOSPHOOLIGOSACCHA,CUFF.45744.1	Not found	Not found	Found	Found
2417	5	1	2	6	B9G712	CYT	No Data	No Data	GO:0008113	No Data	F:peptide-methionine (S)-S-oxide reductase activity	lj_descr	[Master Protein] B9G712 B9G712_ORYSJ Putative uncharacterized protein	Oryza sativa subsp,39.13,3.1,MsrA,Peptide methionine sulphoxide reductase MsrA; no description,Peptide methionine sulphoxide redu,CUFF.19233.1	Not found	Not found	Found	2 replicates
1047	1	1	1	1	B9GQ57	PLA	No Data	No Data	No Data	No Data	No Data	lj_descr	[Master Protein] B9GQ57 B9GQ57_POPTR Predicted protein	Populus trichocarpa GN=POPTRDRAFT_753951 PE=4 SV=1,30.59,0.000008,seg,NULL,CUFF.35283.1	2 replicates	Found	Found	Not found
2842	1	2	3	11	B9GSC1	CYT	C:cytosolic large ribosomal subunit	P:translation	GO:0003723 GO:0003735	27.4	F:RNA binding F:structural constituent of ribosome	lj_descr	[Master Protein] B9GSC1 B9GSC1_POPTR Predicted protein	Populus trichocarpa GN=POPTRDRAFT_552462 PE=4 SV=1,90.37,0,Ribosomal_L18e,Ribosomal protein L18e/L15P; 60S RIBOSOMAL PROTEIN L18,Ribosomal protein L18e; no des,CUFF.55428.1	Not found	Not found	Found	Found
1911	1	1	1	2	B9N641	END	No Data	No Data	No Data	No Data	No Data	lj_descr	[Master Protein] B9N641 B9N641_POPTR Predicted protein	Populus trichocarpa GN=POPTRDRAFT_583041 PE=4 SV=1,57.81,0.000000000004, ,CUFF.51326.1	Not found	Not found	1 replicate	1 replicate
1814	54	3	15	213	B9N9W5	NUC/CYT	No Data	No Data	GO:0005524	23.3	F:ATP binding	lj_descr	[Master Protein] B9N9W5 B9N9W5_POPTR Predicted protein	Populus trichocarpa GN=POPTRDRAFT_587191 PE=3 SV=1,91.55,0,HEATSHOCK70,Heat shock protein 70 family; seg,NULL; Actin-like ATPase domain,NULL; Heat shock protei,CUFF.43546.1	Found	Found	Found	Found
2759	7	1	2	11	B9R7I8	EXC	C:extracellular space	No Data	GO:0016740	23.3.1.2	F:transferase activity	lj_descr	[Master Protein] B9R7I8 B9R7I8_RICCO Protein Z, putative	Ricinus communis GN=RCOM_159199,60.45,0,seg,NULL; SERine Proteinase INhibitors,Serpin domain; Serpin,Serpin domain; no description,NULL; SE,gene.g30908.t1.1	Not found	Found	2 replicates	Found
2470	1	1	1	7	B9SR13	NUC/CYT	No Data	No Data	GO:0032440 GO:0005524	23.3	F:2-alkenal reductase [NAD(P)] activity F:ATP binding	lj_descr	[Master Protein] B9SR13 B9SR13_RICCO Heat shock protein, putative	Ricinus communis GN=RC,85.39,0,Actin-like ATPase domain,NULL; Heat shock protein 70kD (HSP70), peptide-binding domain,NULL; no desc,CUFF.13939.1	Not found	Not found	Found	1 replicate
2671	6	10	14	48	G7JI82	NUC	C:integral component of membrane	P:metabolic process	GO:0003824	No Data	F:catalytic activity		[Master Protein] Bacterial long-chain fatty acid CoA synthetase	Medicago truncatula GN=MTR_3g082660 PE=4 SV=1	2 replicates	Not found	Found	Found
2672	2	1	1	2	A0A072VMB7	NUC	C:integral component of membrane	No Data	No Data	No Data	No Data		[Master Protein] Bet1-like SNARE protein 1-1	Medicago truncatula GN=MTR_1g070240 PE=4 SV=1	Not found	2 replicates	Found	2 replicates
2725	5	9	9	16	G7JQK3	NUC	C:clathrin adaptor complex	P:intracellular protein transport P:vesicle-mediated transport	GO:0030276	No Data	F:clathrin binding		[Master Protein] Beta-adaptin-like protein	Medicago truncatula GN=MTR_4g076210 PE=3 SV=1	Not found	Not found	Found	Found
653	2	1	1	1	G1FTR3	NUC	C:integral component of membrane	No Data	No Data	No Data	No Data		[Master Protein] Beta-carotene hydroxylase	Phaseolus vulgaris GN=Chyb PE=2 SV=1	Not found	Not found	1 replicate	Not found
266	15	2	3	7	G7IRQ0	PLA	No Data	P:carbohydrate metabolic process	GO:0004565 GO:0030246	3.8	F:beta-galactosidase activity F:carbohydrate binding		[Master Protein] Beta-galactosidase	Medicago truncatula GN=MTR_2g094020 PE=3 SV=2	Not found	Not found	Found	Found
144	2	2	3	5	A0A072TYG8	NUC	No Data	P:carbohydrate metabolic process	GO:0004563 GO:0102148	No Data	F:beta-N-acetylhexosaminidase activity F:N-acetyl-beta-D-galactosaminidase activity		[Master Protein] Beta-hexosaminidase	Medicago truncatula GN=MTR_7g023060 PE=3 SV=1	2 replicates	Not found	2 replicates	Found
1851	4	2	3	13	A0A072UZ53	POX	No Data	No Data	GO:0016620	No Data	F:oxidoreductase activity, acting on the aldehyde or oxo group of donors, NAD or NADP as acceptor		[Master Protein] Betaine aldehyde dehydrogenase	Medicago truncatula GN=MTR_3g078550 PE=3 SV=1	2 replicates	Found	Found	Found
1186	1	1	2	4	G7JV36	NUC	No Data	P:nitrogen compound metabolic process	No Data	No Data	No Data		[Master Protein] Beta-ureidopropionase-like protein	Medicago truncatula GN=MTR_4g093570 PE=2 SV=1	Not found	2 replicates	Found	Found
2056	1	2	2	16	A2Q2Y8	NUC	No Data	No Data	GO:0009055	1.1.5 26.10	F:electron transfer activity		[Master Protein] Blue (Type 1) copper domain	Medicago truncatula GN=MTR_7g090170 PE=4 SV=1	Found	Found	Found	Found
2909	3	3	3	11	A0A072TU06	NUC	No Data	No Data	No Data	No Data	No Data		[Master Protein] BolA family transcriptional regulator	Medicago truncatula GN=MTR_8g092690 PE=3 SV=1	2 replicates	Found	Found	Found
2267	7	3	3	5	G7IHV8	NUC	No Data	No Data	GO:0003700	17.7.1 20.1.5	F:DNA binding transcription factor activity		[Master Protein] BZIP transcription factor	Medicago truncatula GN=MTR_2g099050 PE=4 SV=1	Found	Found	2 replicates	Not found
1025	1	1	1	2	C0KWD9	PLA	No Data	P:biosynthetic process	GO:0008928	No Data	F:mannose-1-phosphate guanylyltransferase (GDP) activity	lj_descr	[Master Protein] C0KWD9 C0KWD9_9ERIC GDP-D-mannose pyrophosphorylase	Actinidia latifolia GN=GMP PE=2 SV=1,96.03,0,MANNOSE-1-PHOSPHATE GUANYLTRANSFERASE,NULL; SUGAR-1-PHOSPHATE GUANYL TRANSFERASE,NULL; NTP_transfera,CUFF.39157.1	Not found	Not found	2 replicates	1 replicate
1061	9	5	5	39	C0Z2G1	CYT	No Data	No Data	No Data	No Data	No Data	lj_descr	[Master Protein] C0Z2G1 C0Z2G1_ARATH AT2G36620 protein	Arabidopsis thaliana GN=AT2G36620 PE=4 SV=1,60,0.17,Glucocorticoid receptor-like (DNA-binding domain),NULL; Ribosomal_L24e,Ribosomal protein L24e-relate,CUFF.51846.1	Found	Found	Found	Found
372	3	2	3	5	A0A072TGP1	PLA	C:integral component of membrane	No Data	No Data	No Data	No Data		[Master Protein] C2 calcium/lipid-binding and GRAM domain protein	Medicago truncatula GN=MTR_0305s0020 PE=4 SV=1	Not found	2 replicates	2 replicates	Found
1196	1	2	2	8	A0A072V6M6	NUC	C:integral component of membrane	No Data	No Data	No Data	No Data		[Master Protein] C2 domain protein	Medicago truncatula GN=MTR_2g436900 PE=4 SV=1	2 replicates	Found	Found	Found
2985	6	4	4	21	A0A072VCJ8	NUC	No Data	No Data	GO:0003676	No Data	F:nucleic acid binding		[Master Protein] C2H2-type zinc finger protein	Medicago truncatula GN=MTR_1g009770 PE=4 SV=1	2 replicates	Found	Found	Found
2690	2	2	2	15	Q2HVN6	NUC	No Data	No Data	No Data	No Data	No Data		[Master Protein] C33G8.2, related	Medicago truncatula GN=MTR_7g085850 PE=4 SV=1	2 replicates	Not found	Found	Found
2979	1	1	1	3	C3YXN6	CYT	C:preribosome, large subunit precursor	P:chromatin organization P:endonucleolytic cleavage involved in rRNA processing P:maturation of 5.8S rRNA P:maturation of LSU-rRNA	No Data	No Data	No Data	lj_descr	[Master Protein] C3YXN6 C3YXN6_BRAFL Putative uncharacterized protein (Fragment)	Branchi,32.64,2e-18,Las1,Las1-like; UNCHARACTERIZED,Las1-like; seg,NULL,CUFF.39601.1	2 replicates	Found	Found	Found
2495	2	2	3	6	C5DB50	CYT	C:cytoplasm	P:glucose catabolic process	GO:0030145 GO:0004619	4.11	F:manganese ion binding F:phosphoglycerate mutase activity	lj_descr	[Master Protein] C5DB50 C5DB50_VITVI Putative 2,3-bisphosphoglycerate-independent phosphogl,86.64,0,FAMILY NOT NAMED,NULL; 2,3-Bisphosphoglycerate-independent phosphoglycerate mutase, substrate-bindin,CUFF.40882.1		Not found	Not found	2 replicates	1 replicate
1712	5	1	15	68	C5NU06	CSK	C:microtubule	P:microtubule-based process	GO:0005525 GO:0003924 GO:0005200	30.5 31.1	F:GTP binding F:GTPase activity F:structural constituent of cytoskeleton	lj_descr	[Master Protein] C5NU06 C5NU06_LOTJA Tubulin beta chain	Lotus japonicus GN=LjTUB PE=2 SV=1,99.78,0,coiled-coil,NULL; TUBULIN,Tubulin; BETATUBULIN,Beta tubulin; no description,Tubulin/FtsZ, GTPase dom,CUFF.59729.1	Not found	Not found	Found	2 replicates
3158	4	1	4	15	C6T763	NUC	C:proteasome regulatory particle	P:proteolysis	No Data	No Data	No Data	lj_descr	[Master Protein] C6T763 C6T763_SOYBN Uncharacterized protein	Glycine max GN=Gma.4383 PE=,94.01,0,26S PROTEASOME NON-ATPASE REGULATORY SUBUNIT 8,26S proteasome non-ATPase regulatory subunit Rpn12; s,CUFF.46796.1	Not found	Not found	2 replicates	Found
869	3	2	7	35	C6T857	CYT	No Data	P:isocitrate metabolic process P:tricarboxylic acid cycle	GO:0004450 GO:0000287 GO:0051287	8.1.4	F:isocitrate dehydrogenase (NADP+) activity F:magnesium ion binding F:NAD binding	lj_descr	[Master Protein] C6T857 C6T857_SOYBN Isocitrate dehydrogenase [NADP]	Glycine max GN=Gma.51869 PE=2 SV=1,94.88,0,Isocitrate/Isopropylmalate dehydrogenase-like,NULL; IDH_IMDH,Isocitrate/isopropylmalate dehydrogenas,CUFF.26592.1	Not found	Not found	Found	Found
1541	1	1	1	2	C6TA60	CYT	No Data	No Data	GO:0016491 GO:0008270	21.99	F:oxidoreductase activity F:zinc ion binding	lj_descr	[Master Protein] C6TA60 C6TA60_SOYBN Putative uncharacterized protein	Glycine max PE=2 S,72.46,0,ALCOHOL DEHYDROGENASE,NULL; ALCOHOL DEHYDROGENASE RELATED,Alcohol dehydrogenase superfamily, zinc-ty,gene.g29150.t1.1	Not found	Not found	Found	Not found
2840	28	4	5	45	C6TB05	NUC	C:nucleosome C:nucleus	No Data	GO:0003677 GO:0046982	28.1	F:DNA binding F:protein heterodimerization activity	lj_descr	[Master Protein] C6TB05 C6TB05_SOYBN Histone H2A	Glycine max PE=2 SV=1,97.01,0,HISTONE_H2A,Histone H2A; Histone,Histone core; HISTONE H2A,NULL; no description,Histone-fold; Histon,CUFF.42880.1	Found	Found	Found	Found
1970	5	1	4	26	C6TCS7	NUC	No Data	No Data	GO:0047918 GO:0051287	21.2.1.1	F:GDP-mannose 3,5-epimerase activity F:NAD binding	lj_descr	[Master Protein] C6TCS7 C6TCS7_SOYBN Putative uncharacterized protein	Glycine max PE=2 S,94.68,0,Epimerase,NAD-dependent epimerase/dehydratase; NAD(P)-binding Rossmann-fold domains,NULL; no descrip,CUFF.19124.1	2 replicates	Found	Found	Found
2852	2	2	2	4	C6TCW0	NUC	No Data	No Data	GO:0004190 GO:0043130	No Data	F:aspartic-type endopeptidase activity F:ubiquitin binding	lj_descr	[Master Protein] C6TCW0 C6TCW0_SOYBN Putative uncharacterized protein	Glycine max PE=2 S,89.59,0,coiled-coil,NULL; no description,NULL; DNA-DAMAGE INDUCIBLE PROTEIN DDI1 (V-SNARE-MASTER 1),NULL; AS,CUFF.58157.1	Not found	Not found	2 replicates	Found
3268	12	1	2	10	C6TDZ1	PLA	C:integral component of membrane	No Data	GO:0015267	No Data	F:channel activity	lj_descr	[Master Protein] C6TDZ1 C6TDZ1_SOYBN Uncharacterized protein	Glycine max GN=Gma.55035 PE,86.67,0,Aquaporin-like,Aquaporin-like; MIP,Major intrinsic protein, conserved site; MIP,Major intrinsic prot,CUFF.45374.1	Not found	Not found	1 replicate	Not found
680	3	2	7	26	C6TJL2	NUC	C:cytosol C:nucleus C:proteasome regulatory particle, lid subcomplex	P:proteasome assembly P:ubiquitin-dependent protein catabolic process	GO:0005198	No Data	F:structural molecule activity	lj_descr	[Master Protein] C6TJL2 C6TJL2_SOYBN Uncharacterized protein	Glycine max GN=Gma.30058 PE,94.56,0,26S PROTEASOME NON-ATPASE REGULATORY SUBUNIT 13,NULL; "Winged helix" DNA-binding domain,NULL; motif ,CUFF.37353.1	Not found	Not found	Found	Found
2235	4	2	14	128	C6TN36	CYT	No Data	P:glucose metabolic process	GO:0051287 GO:0050661 GO:0016620	No Data	F:NAD binding F:NADP binding F:oxidoreductase activity, acting on the aldehyde or oxo group of donors, NAD or NADP as acceptor	lj_descr	[Master Protein] C6TN36 C6TN36_SOYBN Uncharacterized protein	Glycine max GN=Gma.5505 PE=,94.71,0,seg,NULL; Glyceraldehyde 3-phosphate dehydrogenase, NA,Glyceraldehyde 3-phosphate dehydrogenase, NAD,CUFF.6010.1	Not found	Not found	Found	Found
168	3	4	4	11	A0A072VA70	PLA	No Data	No Data	GO:0008171	26.6	F:O-methyltransferase activity		[Master Protein] Caffeic acid O-methyltransferase	Medicago truncatula GN=MTR_2g072790 PE=3 SV=1	2 replicates	Not found	Found	Found
1396	1	1	1	2	G7L1W8	NUC	No Data	No Data	GO:0005509	No Data	F:calcium ion binding		[Master Protein] Calcium-binding EF hand protein, putative	Medicago truncatula GN=MTR_7g115070 PE=4 SV=1	Not found	Not found	2 replicates	Found
2476	6	3	3	15	A0A072VJB4	MIT	No Data	No Data	GO:0005509	No Data	F:calcium ion binding		[Master Protein] Calcium-binding EF-hand protein	Medicago truncatula GN=MTR_1g051895 PE=4 SV=1	2 replicates	Found	Found	Found
3004	6	1	1	1	G7JLQ8	PLA	No Data	No Data	No Data	No Data	No Data		[Master Protein] Calcium-binding protein	Medicago truncatula GN=MTR_4g133600 PE=4 SV=2	Not found	Not found	Found	2 replicates
2967	2	1	1	1	G7LCN5	NUC	No Data	No Data	No Data	No Data	No Data		[Master Protein] Calcium-dependent lipid-binding (CaLB domain) family protein	Medicago truncatula GN=MTR_8g032300 PE=2 SV=1	Not found	Not found	2 replicates	Not found
2221	10	1	1	3	A0A072UGP5	PLA	C:integral component of membrane	No Data	GO:0005524 GO:0005388 GO:0005516	23.3	F:ATP binding F:calcium-transporting ATPase activity F:calmodulin binding		[Master Protein] Calcium-transporting ATPase	Medicago truncatula GN=MTR_4g008170 PE=3 SV=1	Not found	Not found	Found	1 replicate
2653	12	2	2	3	A0A072TVF6	NUC/CYT	No Data	No Data	GO:0005524 GO:0005509 GO:0004672	23.3 29.4.1	F:ATP binding F:calcium ion binding F:protein kinase activity		[Master Protein] Calmodulin-domain kinase CDPK protein	Medicago truncatula GN=MTR_8g099095 PE=4 SV=1	2 replicates	2 replicates	Found	2 replicates
1064	8	8	10	38	A0A072V1W7	END	C:endoplasmic reticulum C:integral component of membrane	P:protein folding	GO:0005509 GO:0051082	No Data	F:calcium ion binding F:unfolded protein binding		[Master Protein] Calnexin 2	Medicago truncatula GN=MTR_3g098430 PE=3 SV=1	Not found	Not found	Found	Found
1109	3	1	1	1	G7L8S3	PLA	C:endoplasmic reticulum C:integral component of membrane C:plasma membrane	P:cell fate specification P:embryo development ending in seed dormancy P:regulation of multicellular organism growth	GO:0004198	No Data	F:calcium-dependent cysteine-type endopeptidase activity		[Master Protein] Calpain family cysteine protease	Medicago truncatula GN=MTR_8g088520 PE=3 SV=2	2 replicates	Not found	1 replicate	Not found
24	3	4	7	30	G7I9H2	END	C:endoplasmic reticulum	P:protein folding	GO:0005509 GO:0051082	No Data	F:calcium ion binding F:unfolded protein binding		[Master Protein] Calreticulin	Medicago truncatula GN=MTR_1g083960 PE=2 SV=1	Not found	2 replicates	Found	Found
1228	12	5	5	12	B7FKE2	MIT	No Data	P:'de novo' pyrimidine nucleobase biosynthetic process P:glutamine metabolic process	GO:0004088	No Data	F:carbamoyl-phosphate synthase (glutamine-hydrolyzing) activity		[Master Protein] Carbamoylphosphate synthase small subunit	Medicago truncatula GN=MTR_4g103830 PE=2 SV=1	2 replicates	Found	Found	Found
127	5	7	7	12	G7KTM5	NUC	C:integral component of membrane	No Data	GO:0030246	No Data	F:carbohydrate binding		[Master Protein] Carbohydrate-binding-like fold protein	Medicago truncatula GN=MTR_7g109730 PE=4 SV=2	2 replicates	Found	Found	Found
1095	7	4	4	16	G7J8D4	NUC	C:chloroplast stroma C:cytosol	P:malate metabolic process P:nitrogen compound metabolic process P:oxaloacetate metabolic process	GO:0050152 GO:0008270	No Data	F:omega-amidase activity F:zinc ion binding		[Master Protein] Carbon-nitrogen family hydrolase	Medicago truncatula GN=MTR_3g104850 PE=4 SV=1	2 replicates	2 replicates	Found	Found
877	1	1	1	1	G7ZZF9	MIT	No Data	No Data	GO:0016740	23.3.1.2	F:transferase activity		[Master Protein] Carboxyl transferase domain protein	Medicago truncatula GN=MTR_3g011860 PE=4 SV=1	Not found	Not found	1 replicate	Not found
515	4	1	2	4	I3T377	EXC	No Data	No Data	GO:0004185	No Data	F:serine-type carboxypeptidase activity		[Master Protein] Carboxypeptidase	Lotus japonicus PE=2 SV=1	Not found	Not found	Found	Found
2315	5	2	3	8	G7K4W1	CYT/NUC	C:nucleus C:phosphopyruvate hydratase complex	P:glycolytic process	GO:0000287 GO:0004634	4.12	F:magnesium ion binding F:phosphopyruvate hydratase activity		[Master Protein] Carboxy-terminal TIM barrel domain enolase	Medicago truncatula GN=MTR_5g096970 PE=3 SV=1	Not found	Not found	Found	2 replicates
2311	7	6	6	10	Q8LP17	CYT	No Data	No Data	GO:0046872 GO:0016702	15 15.2 15.3	F:metal ion binding F:oxidoreductase activity, acting on single donors with incorporation of molecular oxygen, incorporation of two atoms of oxygen		[Master Protein] Carotenoid 9,10(9',10')-cleavage dioxygenase 1	Pisum sativum OX=3888 GN=CCD1 PE=2 SV=1	Not found	Not found	Found	Found
1813	5	2	4	13	T2DN96	POX	No Data	P:hydrogen peroxide catabolic process P:response to oxidative stress	GO:0004096 GO:0020037 GO:0046872	21.6 15 15.2 15.3	F:catalase activity F:heme binding F:metal ion binding		[Master Protein] Catalase	Phaseolus vulgaris PE=2 SV=1	Not found	Found	Found	Found
914	2	2	2	2	A0A072V2S7	PLA	C:integral component of membrane	P:cation transport	GO:0005524 GO:0016887 GO:0046872	23.3 34.1 15 15.2 15.3	F:ATP binding F:ATPase activity F:metal ion binding		[Master Protein] Cation-transporting ATPase	Medicago truncatula GN=MTR_3g097560 PE=3 SV=1	Not found	Not found	1 replicate	Found
563	1	1	1	1	G7J0J6	NUC	No Data	No Data	No Data	No Data	No Data		[Master Protein] CC-NBS-LRR resistance protein, putative	Medicago truncatula GN=MTR_3g014530 PE=4 SV=2	Not found	Not found	1 replicate	Not found
1781	1	2	2	5	G7LAR7	NUC	No Data	No Data	No Data	No Data	No Data		[Master Protein] CCR4-NOT transcription complex protein, putative	Medicago truncatula GN=MTR_8g005820 PE=4 SV=2	Found	Not found	Found	Found
3288	3	2	2	8	A0A072ULA4	PLA	C:cytosol C:nucleolus C:plasmodesma	P:pseudouridine synthesis P:RNA processing	GO:0009982 GO:0003723	23.5.2 29.1.30 27.4	F:pseudouridine synthase activity F:RNA binding		[Master Protein] Centromere/microtubule-binding protein	Medicago truncatula GN=MTR_4g074160 PE=4 SV=1	Not found	Not found	Found	Found
2085	6	3	3	12	A0A072V0J3	NUC	No Data	No Data	GO:0016872	No Data	F:intramolecular lyase activity		[Master Protein] Chalcone-flavonone isomerase family protein	Medicago truncatula GN=MTR_3g093980 PE=3 SV=1	Not found	Not found	Found	Found
162	3	3	7	22	G7J9V8	NUC	C:mitochondrion	P:protein metabolic process P:protein refolding P:response to heat	GO:0005524	23.3	F:ATP binding		[Master Protein] Chaperone ClpB, putative	Medicago truncatula GN=MTR_3g106160 PE=3 SV=1	Not found	Not found	Found	Found
2435	1	2	18	97	P42730	NUC	C:chloroplast envelope C:chloroplast stroma C:cytosol C:nucleus	P:positive regulation of translation P:protein metabolic process P:protein unfolding P:response to heat P:response to high light intensity P:response to hydrogen peroxide	GO:0005524	23.3	F:ATP binding		[Master Protein] Chaperone protein ClpB1	Arabidopsis thaliana OX=3702 GN=CLPB1 PE=1 SV=2	Not found	Not found	Found	2 replicates
1210	1	1	1	5	G7J5N0	CYT	C:cytoplasm	P:protein folding	GO:0003824	No Data	F:catalytic activity		[Master Protein] Chaperonin GroS	Medicago truncatula GN=MTR_3g089960 PE=4 SV=1	Not found	Not found	Found	Found
218	4	2	2	5	B7FHV8	CYT	No Data	P:vacuolar transport	No Data	No Data	No Data		[Master Protein] Charged multivesicular body protein	Medicago truncatula GN=MTR_2g100420 PE=2 SV=1	2 replicates	Found	Found	Found
2491	8	2	2	4	G7ID31	EXC	No Data	P:carbohydrate metabolic process	GO:0004553	10.6.1 10.6.2 26.3 26.4	F:hydrolase activity, hydrolyzing O-glycosyl compounds		[Master Protein] Chitinase	Medicago truncatula GN=MTR_1g099310 PE=3 SV=1	2 replicates	Found	Found	Found
2090	3	1	1	4	G7J999	EXC	C:integral component of membrane	P:carbohydrate metabolic process P:cell wall macromolecule catabolic process P:chitin catabolic process	GO:0008061 GO:0004568	No Data	F:chitin binding F:chitinase activity		[Master Protein] Chitinase (Class I) / Hevein	Medicago truncatula GN=MTR_3g118390 PE=4 SV=2	Not found	2 replicates	2 replicates	Not found
3038	2	2	2	3	G7LA76	EXC	No Data	P:carbohydrate metabolic process P:cell wall macromolecule catabolic process P:chitin catabolic process	GO:0008061 GO:0004568	No Data	F:chitin binding F:chitinase activity		[Master Protein] Chitinase (Class Ib) / Hevein	Medicago truncatula GN=MTR_8g074330 PE=2 SV=2	Not found	Not found	Found	2 replicates
842	3	2	2	5	G7KEX6	PLA	No Data	No Data	No Data	No Data	No Data		[Master Protein] Chromosome condensation regulator RCC1 repeat protein	Medicago truncatula GN=MTR_5g020630 PE=4 SV=1	Not found	Not found	Found	2 replicates
798	8	6	6	18	G7JRR9	NUC	C:nucleus	P:intracellular protein transport	GO:0008536	No Data	F:Ran GTPase binding		[Master Protein] Chromosome region maintenance protein 1/exportin	Medicago truncatula GN=MTR_4g077660 PE=4 SV=2	Not found	Not found	Found	Found
1392	9	3	3	11	G7JFN2	CYT	No Data	No Data	GO:0003824 GO:0050662	No Data	F:catalytic activity F:coenzyme binding		[Master Protein] Cinnamoyl-CoA reductase	Medicago truncatula GN=MTR_4g009040 PE=4 SV=2	Not found	Not found	Found	Found
2736	4	2	4	10	G7KEC3	CYT	C:cytosol	No Data	GO:0003824 GO:0050662	No Data	F:catalytic activity F:coenzyme binding		[Master Protein] Cinnamoyl-CoA reductase-like protein	Medicago truncatula GN=MTR_5g072620 PE=4 SV=1	Not found	2 replicates	Found	Found
581	6	5	5	11	A0A072VPZ8	CYT	No Data	P:lignin biosynthetic process	GO:0045551 GO:0008270	16.2.1.10 16.8.4.1	F:cinnamyl-alcohol dehydrogenase activity F:zinc ion binding		[Master Protein] Cinnamyl alcohol dehydrogenase-like protein	Medicago truncatula GN=MTR_1g107425 PE=3 SV=1	2 replicates	Not found	Found	Found
2526	4	4	5	12	A0A072V8L1	MIT	No Data	P:tricarboxylic acid cycle	GO:0004108	6.1 8.1.2	F:citrate (Si)-synthase activity		[Master Protein] Citrate synthase	Medicago truncatula GN=MTR_2g061630 PE=3 SV=1	2 replicates	Found	Found	Found
1860	1	2	3	4	A0A072V987	NUC	No Data	P:glutamine metabolic process	GO:0016740	23.3.1.2	F:transferase activity		[Master Protein] Class I glutamine amidotransferase superfamily protein	Medicago truncatula GN=MTR_2g078060 PE=4 SV=1	Not found	Not found	2 replicates	1 replicate
2518	4	3	37	113	W8E7A2	NUC	C:clathrin coat of coated pit C:clathrin coat of trans-Golgi network vesicle C:clathrin complex	P:clathrin coat assembly P:intracellular protein transport P:vesicle-mediated transport	GO:0032051 GO:0005198	No Data	F:clathrin light chain binding F:structural molecule activity		[Master Protein] Clathrin heavy chain	Lotus japonicus GN=CHC2 PE=2 SV=1	Not found	Not found	Found	Found
1382	3	3	6	21	G7IP27	NUC	C:clathrin coat of coated pit C:clathrin coat of trans-Golgi network vesicle	P:intracellular protein transport P:vesicle-mediated transport	GO:0005198	No Data	F:structural molecule activity		[Master Protein] Clathrin light chain	Medicago truncatula GN=MTR_2g013220 PE=3 SV=1	Not found	Not found	Found	Found
2958	1	2	2	5	G7IHZ5	PLA	C:nucleus	No Data	GO:0016491	21.99	F:oxidoreductase activity		[Master Protein] Clavaminate synthase-like plant protein	Medicago truncatula GN=MTR_2g100850 PE=4 SV=1	2 replicates	Found	Found	Found
1857	3	1	1	5	G7IWH9	NUC	C:cytoplasm	P:intracellular distribution of mitochondria	GO:0003743	29.2.3	F:translation initiation factor activity		[Master Protein] Clustered mitochondria protein homolog	Medicago truncatula GN=MTR_3g027610 PE=3 SV=2	Not found	Not found	2 replicates	Found
1877	5	1	3	7	B0BLI2	CYT	No Data	No Data	No Data	No Data	No Data		[Master Protein] CM0216.350.nc protein (Fragment)	Lotus japonicus GN=CM0216.350.nc PE=4 SV=1	2 replicates	2 replicates	Found	2 replicates
997	1	1	1	5	Q5QQ34	PLA	C:cytoplasmic vesicle C:Golgi membrane	P:protein transport P:retrograde vesicle-mediated transport, Golgi to ER	GO:0005198	No Data	F:structural molecule activity		[Master Protein] Coatomer epsilon subunit	Medicago truncatula GN=cope1 PE=2 SV=1	Not found	Not found	Found	Found
817	4	14	27	61	A0A072VNH5	NUC	C:COPI vesicle coat C:Golgi membrane	P:intracellular protein transport P:vesicle-mediated transport	GO:0005198	No Data	F:structural molecule activity		[Master Protein] Coatomer subunit alpha	Medicago truncatula GN=MTR_1g090827 PE=4 SV=1	Not found	Not found	Found	Found
1239	6	16	16	42	A0A072UGQ1	NUC	C:COPI vesicle coat C:Golgi membrane	P:intracellular protein transport P:vesicle-mediated transport	GO:0005198	No Data	F:structural molecule activity		[Master Protein] Coatomer subunit beta	Medicago truncatula GN=MTR_4g008250 PE=4 SV=1	2 replicates	Found	Found	Found
1855	2	3	12	24	A0A072UH84	NUC	C:COPI-coated vesicle membrane C:Golgi membrane C:membrane coat	P:intracellular protein transport P:vesicle-mediated transport	GO:0005198	No Data	F:structural molecule activity		[Master Protein] Coatomer subunit beta'	Medicago truncatula GN=MTR_4g011950 PE=3 SV=1	Not found	Not found	2 replicates	Found
313	9	3	5	28	V7BD83	NUC	C:COPI vesicle coat C:Golgi membrane	P:protein transport P:retrograde vesicle-mediated transport, Golgi to ER	No Data	No Data	No Data		[Master Protein] Coatomer subunit delta	Phaseolus vulgaris GN=PHAVU_007G023200g PE=3 SV=1	Not found	Not found	Found	Found
2678	6	11	11	38	G7JG50	PLA	C:COPI vesicle coat C:Golgi membrane	P:intracellular protein transport P:vesicle-mediated transport	GO:0005198	No Data	F:structural molecule activity		[Master Protein] Coatomer subunit gamma	Medicago truncatula GN=MTR_4g069920 PE=3 SV=1	Not found	Not found	Found	Found
823	2	1	11	44	G7J648	NUC	C:chloroplast C:cytosol	No Data	GO:0003871 GO:0008705 GO:0008270	13.1.3.4.3	F:5-methyltetrahydropteroyltriglutamate-homocysteine S-methyltransferase activity F:methionine synthase activity F:zinc ion binding		[Master Protein] Cobalamin-independent methionine synthase	Medicago truncatula GN=MTR_3g079640 PE=3 SV=1	Not found	Not found	Found	Found
2980	2	3	5	5	A0A072UG57	GOL	C:Golgi membrane	P:intracellular protein transport P:vesicle fusion with Golgi apparatus	GO:0008565	No Data	F:protein transporter activity		[Master Protein] Coiled-coil vesicle tethering-like protein, putative	Medicago truncatula GN=MTR_6g004510 PE=4 SV=1	Not found	Not found	Found	1 replicate
2432	1	1	1	1	B1NY79	NUC	No Data	No Data	No Data	No Data	No Data		[Master Protein] Cold-acclimation specific protein 15	Medicago truncatula GN=MTR_7g086340 PE=4 SV=1	Not found	Not found	Found	2 replicates
1996	2	1	1	1	A0A072UXZ4	MIT	C:integral component of membrane	No Data	No Data	No Data	No Data		[Master Protein] Cold-regulated protein, putative	Medicago truncatula GN=MTR_3g067720 PE=4 SV=1	Not found	Not found	Found	Found
1524	1	1	1	3	G7I999	NUC	No Data	No Data	No Data	No Data	No Data		[Master Protein] Complex I subunit	Medicago truncatula GN=MTR_1g059290 PE=2 SV=1	Not found	Not found	Found	Found
2460	1	1	1	1	A0A072VK55	NUC	No Data	No Data	No Data	No Data	No Data		[Master Protein] Condensation domain protein	Medicago truncatula GN=MTR_1g059760 PE=4 SV=1	Not found	Not found	Found	2 replicates
1087	3	5	7	463	B5U8K3	NUC	No Data	No Data	GO:0045735	33.1	F:nutrient reservoir activity		[Master Protein] Convicilin storage protein 1	Lotus japonicus GN=lcp1 PE=4 SV=1	Found	Found	Found	Found
3289	2	1	1	1	A0A072TQ51	NUC/CYT	C:COP9 signalosome	P:protein deneddylation	No Data	No Data	No Data		[Master Protein] COP9 signalosome complex subunit 1	Medicago truncatula GN=MTR_8g432630 PE=4 SV=1	Not found	Not found	2 replicates	1 replicate
35	6	1	1	5	G7L2Q4	NUC/CYT	No Data	No Data	No Data	No Data	No Data		[Master Protein] COP9 signalosome complex subunit 2	Medicago truncatula GN=MTR_7g087530 PE=4 SV=1	Not found	Not found	2 replicates	2 replicates
2279	4	2	2	3	I3T146	NUC/CYT	C:COP9 signalosome	P:protein deneddylation	No Data	No Data	No Data		[Master Protein] COP9 signalosome complex subunit 6a	Medicago truncatula GN=MTR_3g009270 PE=2 SV=1	Not found	Not found	2 replicates	Found
2606	8	3	3	3	A0A072U221	CYT/NUC	C:cytosol	P:COP9 signalosome assembly P:protein deneddylation	No Data	No Data	No Data		[Master Protein] COP9 signalosome complex subunit-like protein	Medicago truncatula GN=MTR_7g081735 PE=4 SV=1	Not found	2 replicates	Found	Found
1920	2	7	7	25	G7I348	NUC	No Data	P:metal ion transport	GO:0046872	15 15.2 15.3	F:metal ion binding		[Master Protein] Copper chaperone	Medicago truncatula GN=MTR_1g092670 PE=2 SV=1	Found	Found	Found	Found
110	1	2	2	9	A0A072UVI4	CYT	No Data	No Data	No Data	No Data	No Data		[Master Protein] Copper ion-binding protein	Medicago truncatula GN=MTR_4g052910 PE=4 SV=1	Found	Found	Found	Found
273	2	1	1	1	G7KFC7	NUC	No Data	P:porphyrin-containing compound biosynthetic process	GO:0004109	19.8	F:coproporphyrinogen oxidase activity		[Master Protein] Coproporphyrinogen III oxidase	Medicago truncatula GN=MTR_5g098800 PE=4 SV=1	Not found	Not found	2 replicates	2 replicates
2532	17	4	4	17	G7L647	NUC	C:nucleosome C:nucleus	No Data	GO:0003677 GO:0046982	28.1	F:DNA binding F:protein heterodimerization activity		[Master Protein] Core histone H2A/H2B/H3/H4	Medicago truncatula GN=MTR_7g013610 PE=3 SV=1	Found	Found	Found	Found
2166	5	1	2	5	A0A072UF37	MIT	No Data	No Data	No Data	No Data	No Data		[Master Protein] CS domain protein	Medicago truncatula GN=MTR_7g108860 PE=4 SV=1	Not found	Not found	Found	Not found
3143	2	1	4	22	A0A1S2YC84	NUC	C:nucleus	P:intracellular protein transport P:nucleocytoplasmic transport	GO:0008565 GO:0008536	No Data	F:protein transporter activity F:Ran GTPase binding	lj_lotusbase_ncbi	[Master Protein] CUFF.26690.1		Not found	Not found	Found	Found
411	4	5	5	40	B7FMQ6	NUC	C:ribosome	P:translation	GO:0003735	No Data	F:structural constituent of ribosome	lj_lotusbase_ncbi	[Master Protein] CUFF.32575.1		Found	Found	Found	Found
2878	1	1	1	2	G7L4X9	CYT	No Data	No Data	GO:0046872	15 15.2 15.3	F:metal ion binding	lj_lotusbase_ncbi	[Master Protein] CUFF.32873.1		2 replicates	Found	Found	Not found
2425	4	1	1	1	A0A1S2XVA2	CYT	No Data	P:protein folding	GO:0003755	31.3.1	F:peptidyl-prolyl cis-trans isomerase activity	lj_lotusbase_ncbi	[Master Protein] CUFF.33049.2		Not found	Not found	Found	Found
1736	2	1	5	10	A0A1S2YUY3	MIT	No Data	No Data	GO:0046872 GO:0004222	15 15.2 15.3	F:metal ion binding F:metalloendopeptidase activity	lj_lotusbase_ncbi	[Master Protein] CUFF.43877.1		Not found	Found	2 replicates	Found
1584	8	15	15	55	A0A0R4J3N1	NUC	C:cytoplasm	P:protein catabolic process	GO:0005524 GO:0016787	23.3	F:ATP binding F:hydrolase activity	lj_lotusbase_ncbi	[Master Protein] CUFF.44199.2		Found	Found	Found	Found
381	7	3	6	14	I1LJ68	CYT	No Data	P:glycolytic process	GO:0004332	1.3.6 4.7	F:fructose-bisphosphate aldolase activity	lj_lotusbase_ncbi	[Master Protein] CUFF.45783.1		2 replicates	Found	Found	Found
1879	4	2	2	3	A0A1S2YHK7	PLA	No Data	P:metabolic process	GO:0070569	No Data	F:uridylyltransferase activity	lj_lotusbase_ncbi	[Master Protein] CUFF.46739.1		Not found	Not found	2 replicates	Found
458	1	1	1	2	A0A1S2YRS7	NUC	C:peroxisome	No Data	No Data	No Data	No Data	lj_lotusbase_ncbi	[Master Protein] CUFF.48717.1		Not found	Not found	2 replicates	Not found
2943	1	1	1	2	A0A061GN46	NUC	C:chloroplast C:integral component of membrane C:mitochondrial respiratory chain complex I	No Data	No Data	No Data	No Data	lj_lotusbase_ncbi	[Master Protein] CUFF.49759.1		Not found	Not found	1 replicate	1 replicate
2479	7	2	11	38	A0A1S2YF32	NUC	C:cytoplasm	P:asparaginyl-tRNA aminoacylation	GO:0004816 GO:0005524 GO:0003676	29.1.22 23.3	F:asparagine-tRNA ligase activity F:ATP binding F:nucleic acid binding	lj_lotusbase_ncbi	[Master Protein] CUFF.52151.1		Not found	2 replicates	Found	Found
2461	2	1	1	7	A0A0R0GGX4	NUC	C:nucleus	P:regulation of histone acetylation P:regulation of transcription by RNA polymerase II P:transcription, DNA-templated	GO:0003677 GO:0003713 GO:0008270	28.1	F:DNA binding F:transcription coactivator activity F:zinc ion binding	lj_lotusbase_ncbi	[Master Protein] CUFF.57600.1		2 replicates	Found	Found	Found
2800	1	1	1	2	G7IPW7	GOL	C:integral component of membrane	P:metabolic process	GO:0005509 GO:0004571	No Data	F:calcium ion binding F:mannosyl-oligosaccharide 1,2-alpha-mannosidase activity	lj_lotusbase_ncbi	[Master Protein] CUFF.60237.1		Not found	Not found	Found	2 replicates
1545	6	1	3	10	I1KQX0	MIT	No Data	No Data	GO:0004491	No Data	F:methylmalonate-semialdehyde dehydrogenase (acylating) activity	lj_lotusbase_ncbi	[Master Protein] CUFF.60785.1		2 replicates	Not found	Found	Found
396	1	1	1	1	A0A061DSQ5	NUC	C:integral component of membrane	No Data	GO:0016740	23.3.1.2	F:transferase activity	lj_lotusbase_ncbi	[Master Protein] CUFF.9551.1		2 replicates	2 replicates	2 replicates	Not found
2662	8	3	3	8	A0A072USG4	CYT	No Data	P:ubiquitin-dependent protein catabolic process	GO:0031625	No Data	F:ubiquitin protein ligase binding		[Master Protein] Cullin 3B	Medicago truncatula GN=MTR_4g119413 PE=3 SV=1	2 replicates	2 replicates	Found	Found
2006	5	14	14	33	A0A072V3L0	NUC	C:cell wall C:cytosol C:plasma membrane	P:response to auxin P:vegetative to reproductive phase transition of meristem P:xylem and phloem pattern formation	No Data	No Data	No Data		[Master Protein] Cullin-associated NEDD8-dissociated protein	Medicago truncatula GN=MTR_4g134620 PE=4 SV=1	2 replicates	Found	Found	Found
2880	1	1	1	2	G7JT65	NUC	C:cytosol	No Data	No Data	No Data	No Data		[Master Protein] Cupin family protein	Medicago truncatula GN=MTR_4g125100 PE=2 SV=1	Not found	Not found	1 replicate	1 replicate
2774	5	5	12	1002	Q2HW22	PLA	No Data	No Data	GO:0045735	33.1	F:nutrient reservoir activity		[Master Protein] Cupin, RmlC-type	Medicago truncatula GN=MTR_7g079730 PE=4 SV=1	Found	Found	Found	Found
1048	7	1	1	1	A0A072V3C4	NUC	No Data	No Data	No Data	No Data	No Data		[Master Protein] CW7 protein, putative	Medicago truncatula GN=MTR_3g103350 PE=4 SV=1	Not found	Not found	2 replicates	Found
121	4	1	1	1	A0A072VM63	NUC	No Data	No Data	No Data	No Data	No Data		[Master Protein] Cwf18 pre-mRNA splicing factor	Medicago truncatula GN=MTR_1g077570 PE=4 SV=1	Not found	Not found	2 replicates	Not found
159	3	2	2	11	I3SSK7	CYT	No Data	P:cyanate metabolic process	GO:0008824 GO:0043565	No Data	F:cyanate hydratase activity F:sequence-specific DNA binding		[Master Protein] Cyanate hydratase	Medicago truncatula GN=CYN PE=2 SV=1	Found	Found	Found	Found
3246	3	11	12	56	G7K5X3	MIT	No Data	No Data	No Data	No Data	No Data		[Master Protein] Cystathionine beta-synthase (CBS) family protein	Medicago truncatula GN=MTR_5g076080 PE=4 SV=1	Found	Found	Found	Found
111	2	2	2	10	G7LID2	CYT	C:integral component of membrane	No Data	GO:0004869 GO:0008233	29.5	F:cysteine-type endopeptidase inhibitor activity F:peptidase activity		[Master Protein] Cysteine proteinase inhibitor	Medicago truncatula GN=MTR_8g041410 PE=3 SV=1	Found	Found	Found	Found
2989	4	2	2	3	A0A072USH2	NUC	No Data	No Data	No Data	No Data	No Data		[Master Protein] Cysteine sulfinate desulfinase/cysteine desulfurase and-related enzyme, putative	Medicago truncatula GN=MTR_4g134910 PE=4 SV=1	Not found	Not found	2 replicates	Not found
699	6	1	2	4	V7BCG5	CYT/MIT	No Data	P:cysteine biosynthetic process from serine	GO:0004124	13.1.5.3.1	F:cysteine synthase activity		[Master Protein] Cysteine synthase	Phaseolus vulgaris GN=PHAVU_007G057600g PE=3 SV=1	Not found	Not found	2 replicates	2 replicates
2037	4	1	1	4	G9JLU1	PLA	C:integral component of membrane C:mitochondrial inner membrane C:respiratory chain complex III	P:mitochondrial electron transport, ubiquinol to cytochrome c	GO:0046872 GO:0008121	15 15.2 15.3 9.5	F:metal ion binding F:ubiquinol-cytochrome-c reductase activity		[Master Protein] Cytochrome b	Lotus japonicus GN=cob PE=3 SV=1	Not found	Not found	Found	2 replicates
857	9	4	4	22	A0A072VQL5	NUC	No Data	No Data	No Data	No Data	No Data		[Master Protein] Cytochrome b5-like heme/steroid-binding domain protein	Medicago truncatula GN=MTR_1g100727 PE=3 SV=1	Not found	2 replicates	Found	Found
440	3	1	1	2	B7FGY5	MIT	C:mitochondrial respiratory chain complex III	P:mitochondrial electron transport, ubiquinol to cytochrome c	No Data	No Data	No Data		[Master Protein] Cytochrome b-c1 complex subunit 7	Medicago truncatula GN=MTR_1g011880 PE=2 SV=1	Not found	Not found	Found	2 replicates
1914	8	4	4	11	G7KXA6	MIT	C:mitochondrial inner membrane C:respiratory chain	No Data	GO:0051537 GO:0008121	26.3 9.5	F:2 iron, 2 sulfur cluster binding F:ubiquinol-cytochrome-c reductase activity		[Master Protein] Cytochrome b-c1 complex subunit Rieske, mitochondrial	Medicago truncatula GN=MTR_7g084150 PE=4 SV=1	Not found	Not found	Found	Found
461	3	1	1	6	G9JLR9	MIT	C:integral component of membrane C:mitochondrial inner membrane C:plasma membrane C:respiratory chain complex IV	P:aerobic respiration P:electron transport coupled proton transport P:oxidative phosphorylation	GO:0004129 GO:0020037 GO:0005506	9.7	F:cytochrome-c oxidase activity F:heme binding F:iron ion binding		[Master Protein] Cytochrome c oxidase subunit 1	Lotus japonicus GN=cox1 PE=3 SV=1	Not found	Not found	Found	2 replicates
3099	5	2	3	10	G9JLV1	MIT	C:integral component of membrane C:mitochondrial inner membrane C:respiratory chain	No Data	GO:0005507 GO:0004129	9.7	F:copper ion binding F:cytochrome-c oxidase activity		[Master Protein] Cytochrome c oxidase subunit 2	Lotus japonicus GN=cox2 PE=3 SV=1	Not found	Not found	Found	Found
1277	2	1	1	1	G9JLU6	CYT	C:integral component of membrane C:mitochondrion	P:aerobic electron transport chain	GO:0004129	9.7	F:cytochrome-c oxidase activity		[Master Protein] Cytochrome c oxidase subunit 3	Lotus japonicus GN=cox3 PE=2 SV=1	Not found	Not found	1 replicate	Not found
2322	1	1	1	6	I3ST38	MIT	C:mitochondrial envelope	No Data	GO:0004129	9.7	F:cytochrome-c oxidase activity		[Master Protein] Cytochrome C oxidase subunit 5b	Medicago truncatula GN=MTR_4g011340 PE=2 SV=1	Not found	Not found	Found	Found
1705	3	1	1	4	G7IDQ0	MIT	C:integral component of membrane C:mitochondrial respiratory chain	No Data	No Data	No Data	No Data		[Master Protein] Cytochrome c oxidase subunit 5C	Medicago truncatula GN=MTR_1g087020 PE=3 SV=1	Not found	Not found	Found	Found
2258	7	3	3	15	A2Q5X9	MIT	C:mitochondrion C:respiratory chain	No Data	GO:0009055 GO:0020037 GO:0046872	1.1.5 26.10 15 15.2 15.3	F:electron transfer activity F:heme binding F:metal ion binding		[Master Protein] Cytochrome c, monohaem	Medicago truncatula GN=MTR_7g080803 PE=2 SV=1	2 replicates	Found	Found	Found
909	8	5	5	16	G7KN93	MIT	No Data	No Data	GO:0009055 GO:0020037 GO:0046872	1.1.5 26.10 15 15.2 15.3	F:electron transfer activity F:heme binding F:metal ion binding		[Master Protein] Cytochrome c1, heme protein	Medicago truncatula GN=MTR_6g023230 PE=4 SV=1	2 replicates	2 replicates	Found	Found
435	5	2	2	3	A0A072UTC1	END	No Data	No Data	GO:0020037 GO:0005506 GO:0004497 GO:0016705	No Data	F:heme binding F:iron ion binding F:monooxygenase activity F:oxidoreductase activity, acting on paired donors, with incorporation or reduction of molecular oxygen		[Master Protein] Cytochrome P450 family 71 protein	Medicago truncatula GN=MTR_4g026050 PE=3 SV=1	Not found	Not found	Found	Found
3085	1	1	1	2	A0A072VAP5	PLA	C:integral component of membrane	No Data	GO:0020037 GO:0005506 GO:0004497 GO:0016705	No Data	F:heme binding F:iron ion binding F:monooxygenase activity F:oxidoreductase activity, acting on paired donors, with incorporation or reduction of molecular oxygen		[Master Protein] Cytochrome P450 family 72 protein	Medicago truncatula GN=MTR_2g072400 PE=3 SV=1	Not found	Not found	Found	Not found
3148	17	2	2	2	G7KJF1	END	C:integral component of membrane	No Data	GO:0020037 GO:0005506 GO:0004497 GO:0016705	No Data	F:heme binding F:iron ion binding F:monooxygenase activity F:oxidoreductase activity, acting on paired donors, with incorporation or reduction of molecular oxygen		[Master Protein] Cytochrome P450 family protein	Medicago truncatula GN=MTR_6g008600 PE=3 SV=1	Not found	Not found	Found	2 replicates
1385	4	1	1	2	Q2MJ22	CYT	No Data	No Data	GO:0020037 GO:0005506 GO:0008168 GO:0004497 GO:0016705	No Data	F:heme binding F:iron ion binding F:methyltransferase activity F:monooxygenase activity F:oxidoreductase activity, acting on paired donors, with incorporation or reduction of molecular oxygen		[Master Protein] Cytochrome P450 monooxygenase CYP51G1	Medicago truncatula GN=CYP51G1 PE=2 SV=1	Not found	Not found	Found	Found
1646	1	1	1	1	A0A072V4C4	EXC	No Data	P:cytokinin metabolic process	GO:0019139 GO:0050660 GO:0016614	17.4.1	F:cytokinin dehydrogenase activity F:flavin adenine dinucleotide binding F:oxidoreductase activity, acting on CH-OH group of donors		[Master Protein] Cytokinin oxidase/dehydrogenase-like protein	Medicago truncatula GN=MTR_3g112350 PE=4 SV=1	Not found	Not found	Found	2 replicates
902	5	6	10	25	G7L2R6	NUC	C:cytoplasm	P:asparaginyl-tRNA aminoacylation	GO:0004816 GO:0005524 GO:0003676	29.1.22 23.3	F:asparagine-tRNA ligase activity F:ATP binding F:nucleic acid binding		[Master Protein] Cytoplasmic asparagine-tRNA ligase	Medicago truncatula GN=MTR_7g101050 PE=3 SV=2	Not found	Not found	Found	Found
403	2	4	7	46	B7FKU9	NUC	No Data	No Data	GO:0004488	No Data	F:methylenetetrahydrofolate dehydrogenase (NADP+) activity		[Master Protein] Cytoplasmic C-1-tetrahydrofolate synthase	Medicago truncatula GN=MTR_7g108580 PE=2 SV=1	Found	Found	Found	Found
1841	1	4	12	69	G7L9S8	CYT	No Data	P:carbohydrate metabolic process	GO:0016868 GO:0000287	No Data	F:intramolecular transferase activity, phosphotransferases F:magnesium ion binding		[Master Protein] Cytoplasmic phosphoglucomutase	Medicago truncatula GN=MTR_8g104540 PE=4 SV=1	Not found	Not found	Found	Found
2467	10	9	9	48	G7KG78	NUC	C:ribosome	P:translation	GO:0003735	No Data	F:structural constituent of ribosome		[Master Protein] Cytoplasmic ribosomal protein S13	Medicago truncatula GN=MTR_5g011910 PE=2 SV=1	2 replicates	Found	Found	Found
1531	3	4	7	30	G7JGP9	CYT	C:cytoplasm	No Data	GO:0004177 GO:0030145 GO:0008235	No Data	F:aminopeptidase activity F:manganese ion binding F:metalloexopeptidase activity		[Master Protein] Cytosol aminopeptidase family protein	Medicago truncatula GN=MTR_4g130860 PE=3 SV=1	Found	Found	Found	Found
2274	10	5	7	18	G7KNI3	POX	No Data	No Data	GO:0016620	No Data	F:oxidoreductase activity, acting on the aldehyde or oxo group of donors, NAD or NADP as acceptor		[Master Protein] Cytosolic aldehyde dehydrogenase	Medicago truncatula GN=MTR_6g086300 PE=3 SV=1	Not found	Not found	Found	Found
129	6	1	2	7	G7J8C7	CYT	No Data	No Data	No Data	No Data	No Data		[Master Protein] Cytosolic class II small heat-shock protein	Medicago truncatula GN=MTR_3g104780 PE=2 SV=1	Not found	Not found	Found	2 replicates
2559	5	1	1	3	B7FKL5	NUC	C:cytoplasm	P:iron-sulfur cluster assembly	GO:0051539 GO:0005524 GO:0046872	23.3 15 15.2 15.3	F:4 iron, 4 sulfur cluster binding F:ATP binding F:metal ion binding		[Master Protein] Cytosolic Fe-S cluster assembly factor NBP35	Medicago truncatula GN=NBP35 PE=2 SV=1	Not found	2 replicates	2 replicates	Found
1764	3	3	4	12	A0A072U991	CYT	C:cell	P:cell redox homeostasis P:glutathione metabolic process	GO:0009055 GO:0050660 GO:0004362 GO:0050661	1.1.5 26.10	F:electron transfer activity F:flavin adenine dinucleotide binding F:glutathione-disulfide reductase activity F:NADP binding		[Master Protein] Cytosolic glutathione reductase	Medicago truncatula GN=MTR_6g033515 PE=3 SV=1	Not found	Not found	Found	Found
2319	3	14	15	99	I3S3S0	CYT	No Data	P:glycolytic process	GO:0004807	1.3.5 4.8	F:triose-phosphate isomerase activity		[Master Protein] Cytosolic triosephosphate isomerase	Medicago truncatula GN=MTR_2g096940 PE=2 SV=1	Found	Found	Found	Found
890	1	1	1	1	D3PAV3	NUC	C:cytoplasm	P:diaminopimelate biosynthetic process P:lysine biosynthetic process via diaminopimelate	GO:0008840	13.1.3.5.1	F:4-hydroxy-tetrahydrodipicolinate synthase	lj_descr	[Master Protein] D3PAV3 D3PAV3_DEFDS Dihydrodipicolinate synthase	Deferribacter desulfuricans (strain DSM 14783,36.79,3e-19,no description,Aldolase-type TIM barrel; SUBFAMILY NOT NAMED,NULL; DIHYDRODIPICOLINATE SYNTHASE,Dihy,NODE_44679_length_857_cov_169.624268.path1.1	Not found	Not found	Found	2 replicates
3063	2	4	8	45	A0A072VR00	NUC	No Data	P:L-serine biosynthetic process	GO:0051287 GO:0004617	13.1.5.1.1	F:NAD binding F:phosphoglycerate dehydrogenase activity		[Master Protein] D-3-phosphoglycerate dehydrogenase	Medicago truncatula GN=MTR_1g107480 PE=3 SV=1	Found	Found	Found	Found
232	1	3	3	9	D7TS57	MIT	C:cytosol C:mitochondrion	P:'de novo' protein folding P:chaperone-mediated protein folding P:protein import into mitochondrial intermembrane space P:protein refolding	GO:0005524 GO:0044183 GO:0051082	23.3	F:ATP binding F:protein binding involved in protein folding F:unfolded protein binding	lj_descr	[Master Protein] D7TS57 D7TS57_VITVI Putative uncharacterized protein	Vitis vinifera GN=,91.67,0,Cpn60_TCP1,Chaperonin Cpn60/TCP-1; GroEL equatorial domain-like,Chaperonin Cpn60/TCP-1; TCOMPLEXTCP1,CUFF.5684.1	2 replicates	Found	Found	Found
1963	5	3	10	43	D7U564	CYT	C:cytoplasm C:nucleus C:proteasome core complex, alpha-subunit complex	P:ubiquitin-dependent protein catabolic process	GO:0004298	No Data	F:threonine-type endopeptidase activity	lj_descr	[Master Protein] D7U564 D7U564_VITVI Proteasome subunit alpha type	Vitis vinifera GN=VIT_03s0038g02300 PE=3 SV=,95.58,0,PROTEASOME SUBUNIT ALPHA TYPE 7,NULL; PROTEASOME SUBUNIT ALPHA/BETA,NULL; no description,NULL; N-ter,CUFF.3369.1	2 replicates	Found	Found	Found
1772	1	1	1	1	D7U6M5	CYT	C:integral component of membrane C:membrane	P:signal transduction	No Data	No Data	No Data	lj_descr	[Master Protein] D7U6M5 D7U6M5_VITVI Putative uncharacterized protein	Vitis vinifera GN=,38.52,2e-17,PGG,PGG domain; Ank_2,Ankyrin repeat-containing domain; no description,Ankyrin repeat-containing dom,CUFF.50859.1	Not found	Not found	Found	2 replicates
2528	8	1	1	1	D7UBN5	PLA	No Data	No Data	GO:0016810	No Data	F:hydrolase activity, acting on carbon-nitrogen (but not peptide) bonds	lj_descr	[Master Protein] D7UBN5 D7UBN5_VITVI Putative uncharacterized protein	Vitis vinifera GN=,71.33,0,seg,NULL; Amidohydro_3,Amidohydrolase 3; no description,NULL; IMIDAZOLONEPROPIONASE,Imidazolonepropi,CUFF.17005.2	Not found	Not found	Found	1 replicate
848	7	2	5	11	D7UPM9	NUC	C:COPII vesicle coat C:Golgi membrane	P:COPII-coated vesicle budding P:positive regulation of TORC1 signaling P:protein transport	GO:0005198	No Data	F:structural molecule activity	lj_descr	[Master Protein] D7UPM9 D7UPM9_LOTJA SEC13 family protein	Lotus japonicus GN=Sec13-like 1 PE=2 SV=1,100,0,WD_REPEATS_REGION,WD40-repeat-containing domain; GPROTEINBRPT,G-protein beta WD-40 repeat; PTHR11024,CUFF.58377.1	Not found	Not found	Found	Found
2283	7	1	4	8	D7UPN0	CYT	C:COPII vesicle coat C:Golgi membrane	P:COPII-coated vesicle budding P:positive regulation of TORC1 signaling P:protein transport	GO:0005198	No Data	F:structural molecule activity	lj_descr	[Master Protein] D7UPN0 D7UPN0_LOTJA SEC13 family protein	Lotus japonicus GN=Sec13-like 2 PE=2 SV=1,100,0,WD_REPEATS_REGION,WD40-repeat-containing domain; GPROTEINBRPT,G-protein beta WD-40 repeat; PTHR11024,CUFF.39876.1	Not found	Not found	Found	Found
316	1	1	1	33	D8GQ33	NUC	C:integral component of membrane	P:transmembrane transport	No Data	No Data	No Data	lj_descr	[Master Protein] D8GQ33 D8GQ33_CLOLD Predicted transporter protein, MFS family	Clostridium ljungdahlii (strain ,41.86,2.7, ,CUFF.39484.1	1 replicate	Found	Found	Found
1561	2	2	3	30	D8R8J0	NUC	C:integral component of membrane	No Data	No Data	No Data	No Data	lj_descr	[Master Protein] D8R8J0 D8R8J0_SELML Putative uncharacterized protein	Selaginella moelle,31.79,0.000000000000006,DUF4149,Domain of unknown function DUF4149; LATE EMBRYOGENESIS ABUNDANT PROTEIN, PUTATIVE,NULL; LATE,CUFF.46321.1	Found	Found	Found	Found
1520	1	1	1	5	D8SY77	CYT	No Data	No Data	No Data	No Data	No Data	lj_descr	[Master Protein] D8SY77 D8SY77_SELML Putative uncharacterized protein	Selaginella moelle,27.8,0.00000000009,Stress responsive A/B Barrel Domain,Stress responsive alpha-beta barrel; seg,NULL; Dimeric alpha+bet,CUFF.50483.1	Not found	Not found	Found	2 replicates
62	2	1	1	4	D8U2G2	NUC	C:prefoldin complex	P:protein folding	GO:0051082	No Data	F:unfolded protein binding	lj_descr	[Master Protein] D8U2G2 D8U2G2_VOLCA Putative uncharacterized protein	Volvox carteri GN=,45.83,4e-19,Prefoldin_2,Prefoldin beta-like; coiled-coil,NULL; seg,NULL; Prefoldin,Prefoldin; SUBFAMILY NOT NAME,CUFF.6099.1	Not found	Not found	Found	Found
2063	3	2	5	9	G7L9M1	NUC/CYT	C:nucleus	P:DNA repair	GO:0003684	28.2	F:damaged DNA binding		[Master Protein] Damaged DNA-binding protein 1A	Medicago truncatula GN=MTR_8g089380 PE=4 SV=2	Not found	Not found	Found	2 replicates
2795	1	1	1	1	A0A072V4A1	MIT	No Data	No Data	No Data	No Data	No Data		[Master Protein] DCD (Development and cell death) domain protein	Medicago truncatula GN=MTR_3g012490 PE=4 SV=1	Not found	Not found	2 replicates	Not found
954	6	3	22	128	A2Q689	NUC	No Data	No Data	GO:0005524 GO:0004386 GO:0003676	23.3	F:ATP binding F:helicase activity F:nucleic acid binding		[Master Protein] DEAD-box ATP-dependent RNA helicase	Medicago truncatula GN=MTR_2g039960 PE=3 SV=1	Not found	Found	Found	Found
1185	22	8	9	18	G7JA48	NUC	No Data	No Data	GO:0005524 GO:0004386 GO:0003676	23.3	F:ATP binding F:helicase activity F:nucleic acid binding		[Master Protein] DEAD-box ATP-dependent RNA helicase-like protein	Medicago truncatula GN=MTR_3g083690 PE=4 SV=1	Not found	Not found	Found	Found
1590	1	2	2	12	G7J7R2	NUC	No Data	P:response to stress P:response to water	No Data	No Data	No Data		[Master Protein] Dehydrin	Medicago truncatula GN=MTR_3g117290 PE=2 SV=1	2 replicates	Found	Found	Found
2548	6	3	4	23	Q4JR85	NUC	C:chloroplast envelope C:chloroplast stroma	P:protein glutathionylation P:response to cytokinin	GO:0045174 GO:0016740	21.2.1 23.3.1.2	F:glutathione dehydrogenase (ascorbate) activity F:transferase activity		[Master Protein] Dehydroascorbate reductase	Medicago truncatula GN=MTR_3g066060 PE=2 SV=1	Not found	Not found	Found	Found
3199	1	1	1	2	A0A072UWT2	NUC	No Data	No Data	No Data	No Data	No Data		[Master Protein] DEK carboxy-terminal domain protein	Medicago truncatula GN=MTR_3g058970 PE=4 SV=1	Not found	Not found	Found	Found
1582	7	6	6	11	G7JPY4	NUC	No Data	No Data	GO:0016620	No Data	F:oxidoreductase activity, acting on the aldehyde or oxo group of donors, NAD or NADP as acceptor		[Master Protein] Delta-1-pyrroline-5-carboxylate dehydrogenase	Medicago truncatula GN=MTR_4g107940 PE=4 SV=1	Not found	Found	Found	2 replicates
624	13	1	7	16	G7J9Y9	NUC	C:cytoplasm	P:L-proline biosynthetic process	GO:0005524 GO:0004349 GO:0004350	23.3	F:ATP binding F:glutamate 5-kinase activity F:glutamate-5-semialdehyde dehydrogenase activity		[Master Protein] Delta-1-pyrroline-5-carboxylate synthetase	Medicago truncatula GN=MTR_3g069080 PE=3 SV=2	Not found	Not found	Found	2 replicates
878	11	1	2	3	H0UST0	NUC	C:cytoplasm	P:L-proline biosynthetic process	GO:0005524 GO:0004349 GO:0004350	23.3	F:ATP binding F:glutamate 5-kinase activity F:glutamate-5-semialdehyde dehydrogenase activity		[Master Protein] Delta-1-pyrroline-5-carboxylate synthetase 2	Medicago truncatula GN=P5CS2 PE=2 SV=1	Not found	Not found	2 replicates	2 replicates
2807	4	1	1	8	G7JTS7	NUC	No Data	No Data	No Data	No Data	No Data		[Master Protein] Dessication-induced 1VOC superfamily protein	Medicago truncatula GN=MTR_4g063500 PE=4 SV=2	Found	Found	Found	Found
1023	3	2	2	3	G7JAA5	NUC	No Data	No Data	GO:0005525	No Data	F:GTP binding		[Master Protein] Developmentally regulated GTP-binding protein	Medicago truncatula GN=MTR_3g094880 PE=4 SV=1	Not found	Not found	Found	Found
1088	6	1	1	2	G7JJF7	PLA	No Data	No Data	GO:0051287 GO:0016616	1.2.6 25.10	F:NAD binding F:oxidoreductase activity, acting on the CH-OH group of donors, NAD or NADP as acceptor		[Master Protein] D-glycerate dehydrogenase/hydroxypyruvate reductase	Medicago truncatula GN=MTR_4g013100 PE=3 SV=1	Not found	Not found	2 replicates	2 replicates
1897	1	2	4	7	G7JXL1	NUC	No Data	P:lysine biosynthetic process via diaminopimelate	GO:0008836	13.1.3.5.5	F:diaminopimelate decarboxylase activity		[Master Protein] Diaminopimelate decarboxylase	Medicago truncatula GN=MTR_5g022700 PE=3 SV=1	Not found	Not found	Found	Found
727	4	2	2	3	A0A072U2R2	NUC	C:cytoplasm	P:lysine biosynthetic process via diaminopimelate	GO:0008837	13.1.3.5.4	F:diaminopimelate epimerase activity		[Master Protein] Diaminopimelate epimerase	Medicago truncatula GN=MTR_7g100345 PE=3 SV=1	2 replicates	Found	Found	2 replicates
1117	7	5	5	19	G7LIP6	PLA	C:integral component of membrane	No Data	No Data	No Data	No Data		[Master Protein] Dicarboxylate carrier protein	Medicago truncatula GN=MTR_8g086070 PE=3 SV=1	2 replicates	Not found	Found	Found
163	9	6	7	48	A0A072UJ41	PLA	No Data	No Data	GO:0016787	No Data	F:hydrolase activity		[Master Protein] Dienelactone hydrolase family protein	Medicago truncatula GN=MTR_4g049830 PE=4 SV=1	2 replicates	Found	Found	Found
1662	11	3	3	6	T2DP02	NUC	No Data	P:metabolic process	GO:0016746	No Data	F:transferase activity, transferring acyl groups		[Master Protein] Dihydrolipoamide acetyltransferase component of pyruvate dehydrogenase complex	Phaseolus vulgaris PE=2 SV=1	Found	Found	Found	Found
191	6	6	6	20	G7JMT6	PLA	C:cell	P:cell redox homeostasis	GO:0004148 GO:0009055 GO:0050660	8.1.1.3 1.1.5 26.10	F:dihydrolipoyl dehydrogenase activity F:electron transfer activity F:flavin adenine dinucleotide binding		[Master Protein] Dihydrolipoamide dehydrogenase	Medicago truncatula GN=MTR_4g121880 PE=4 SV=1	Found	Found	Found	Found
209	3	5	9	27	A0A072V2R0	MIT	C:cell	P:cell redox homeostasis	GO:0004148 GO:0009055 GO:0050660	8.1.1.3 1.1.5 26.10	F:dihydrolipoyl dehydrogenase activity F:electron transfer activity F:flavin adenine dinucleotide binding		[Master Protein] Dihydrolipoyl dehydrogenase	Medicago truncatula GN=MTR_4g123070 PE=4 SV=1	2 replicates	Found	Found	Found
2749	1	1	1	2	G7JTT9	NUC	No Data	P:pyrimidine nucleobase biosynthetic process	GO:0004151	23.1.1.3	F:dihydroorotase activity		[Master Protein] Dihydroorotase	Medicago truncatula GN=MTR_4g078370 PE=3 SV=1	Not found	Not found	Found	2 replicates
514	3	4	6	43	G7KCW0	MIT	C:cytoplasm	No Data	GO:0016810	No Data	F:hydrolase activity, acting on carbon-nitrogen (but not peptide) bonds		[Master Protein] Dihydropyrimidinase	Medicago truncatula GN=MTR_5g089200 PE=4 SV=1	Found	Found	Found	Found
657	3	5	8	19	G7IRL3	NUC	C:chloroplast stroma	P:branched-chain amino acid biosynthetic process P:embryo sac development P:pollen development P:response to salt stress P:root development	GO:0005507 GO:0004160	No Data	F:copper ion binding F:dihydroxy-acid dehydratase activity		[Master Protein] Dihydroxyacid dehydratase	Medicago truncatula GN=MTR_2g089340 PE=3 SV=1	2 replicates	Found	Found	Found
1301	2	2	2	3	G7J6W0	NUC	No Data	No Data	GO:0008236	29.5.5	F:serine-type peptidase activity		[Master Protein] Dipeptidyl peptidase IV-like protein	Medicago truncatula GN=MTR_3g091420 PE=4 SV=1	Not found	Not found	Found	Found
1528	2	1	1	1	V7BD59	NUC	C:cytosol	P:isopentenyl diphosphate biosynthetic process, mevalonate pathway P:sterol biosynthetic process	GO:0005524 GO:0004163	23.3 16.1.2.6	F:ATP binding F:diphosphomevalonate decarboxylase activity		[Master Protein] Diphosphomevalonate decarboxylase	Phaseolus vulgaris GN=PHAVU_007G021200g PE=3 SV=1	Not found	Not found	Found	2 replicates
518	6	3	3	31	V7CF86	EXC	C:apoplast	No Data	No Data	No Data	No Data		[Master Protein] Dirigent protein	Phaseolus vulgaris GN=PHAVU_003G252100g PE=3 SV=1	Found	Found	Found	Found
1694	7	1	1	2	G7KJS0	NUC	No Data	P:signal transduction	GO:0043531	No Data	F:ADP binding		[Master Protein] Disease resistance protein (TIR-NBS-LRR class)	Medicago truncatula GN=MTR_6g075970 PE=4 SV=1	Not found	Not found	Found	1 replicate
1983	1	1	1	2	G7JVS3	NUC	No Data	P:signal transduction	GO:0043531	No Data	F:ADP binding		[Master Protein] Disease resistance protein (TIR-NBS-LRR class), putative	Medicago truncatula GN=MTR_4g023040 PE=4 SV=1	Not found	Not found	Found	2 replicates
2599	5	3	3	26	G7J568	PLA	No Data	P:response to metal ion	No Data	No Data	No Data		[Master Protein] Divalent cation tolerance protein, CutA1 family protein	Medicago truncatula GN=MTR_3g100630 PE=2 SV=2	2 replicates	Found	Found	Found
180	1	1	1	1	A0A072TDW4	NUC	C:integral component of membrane	P:DNA topological change	GO:0005524 GO:0003677 GO:0003918	23.3 28.1	F:ATP binding F:DNA binding F:DNA topoisomerase type II (ATP-hydrolyzing) activity		[Master Protein] DNA topoisomerase 2	Medicago truncatula GN=MTR_0756s0010 PE=3 SV=1	Not found	Not found	Found	Not found
393	1	1	1	7	G8A2H3	NUC	No Data	P:DNA repair	GO:0140078 GO:0140080 GO:0046872 GO:0004518	15 15.2 15.3	F:class I DNA-(apurinic or apyrimidinic site) lyase activity F:class III/IV DNA-(apurinic or apyrimidinic site) lyase activity F:metal ion binding F:nuclease activity		[Master Protein] DNA-(apurinic or apyrimidinic site) lyase	Medicago truncatula GN=MTR_3g075220 PE=3 SV=1	2 replicates	Found	Found	Found
1153	6	1	5	7	G7JAD9	NUC	No Data	No Data	GO:0003677	28.1	F:DNA binding		[Master Protein] DNA-binding protein alba protein	Medicago truncatula GN=MTR_3g095250 PE=4 SV=2	Not found	Not found	1 replicate	Not found
2436	2	1	5	29	V5N8X7	NUC	No Data	No Data	GO:0003677	28.1	F:DNA binding		[Master Protein] DNA-binding protein GBP16	Phaseolus vulgaris PE=2 SV=1	Not found	2 replicates	Found	Found
2799	2	4	4	9	A0A072U4W9	NUC	No Data	No Data	GO:0003677	28.1	F:DNA binding		[Master Protein] DNA-binding protein, putative	Medicago truncatula GN=MTR_6g004930 PE=4 SV=1	2 replicates	Found	Found	Found
1442	2	1	1	6	G7L0V6	NUC	No Data	P:carbohydrate metabolic process	GO:0016853	No Data	F:isomerase activity		[Master Protein] DNA-damage-repair/toleration protein DRT102, putative	Medicago truncatula GN=MTR_7g114750 PE=4 SV=1	Not found	Not found	Found	Found
1774	5	2	2	8	G7LEJ1	NUC	No Data	No Data	No Data	No Data	No Data		[Master Protein] DnaJ heat shock amino-terminal domain protein	Medicago truncatula GN=MTR_8g037810 PE=4 SV=1	Not found	Not found	Found	Found
102	5	1	1	1	B7FHS3	NUC	No Data	P:protein folding	GO:0051082	No Data	F:unfolded protein binding		[Master Protein] DnaJ heat shock family protein	Medicago truncatula GN=MTR_4g078850 PE=2 SV=1	Not found	Not found	1 replicate	Not found
2689	14	5	5	15	G7IRG5	NUC	No Data	P:protein folding P:response to heat	GO:0005524 GO:0031072 GO:0046872 GO:0051082	23.3 15 15.2 15.3	F:ATP binding F:heat shock protein binding F:metal ion binding F:unfolded protein binding		[Master Protein] DnaJ-class molecular chaperone	Medicago truncatula GN=MTR_2g087660 PE=3 SV=1	2 replicates	2 replicates	Found	Found
3018	1	1	1	5	A0A072UI93	NUC	C:nucleus	P:regulation of transcription, DNA-templated	GO:0003677	28.1	F:DNA binding		[Master Protein] Dof zinc finger DOF5.2-like protein	Medicago truncatula GN=MTR_6g027450 PE=4 SV=1	Not found	2 replicates	2 replicates	Found
609	2	3	4	13	A0A072UL06	MIT	C:endoplasmic reticulum membrane C:integral component of membrane	P:protein N-linked glycosylation via asparagine	GO:0016757	16.8.1.12 26.2 29.7	F:transferase activity, transferring glycosyl groups		[Master Protein] Dolichyl-diphosphooligosaccharide--protein glycosyltransferase 48 kDa subunit	Medicago truncatula GN=MTR_4g069240 PE=3 SV=1	Not found	Not found	Found	Found
1355	3	3	3	5	G7I373	MIT	C:endoplasmic reticulum membrane C:integral component of membrane	P:protein glycosylation	GO:0004579	No Data	F:dolichyl-diphosphooligosaccharide-protein glycotransferase activity		[Master Protein] Dolichyl-diphosphooligosaccharide--protein glycosyltransferase subunit 1	Medicago truncatula GN=MTR_1g094870 PE=3 SV=2	Not found	Not found	Found	Found
1933	3	3	3	6	I3T953	NUC	C:cytosol C:nucleus	P:DNA repair P:programmed cell death	GO:0003684	28.2	F:damaged DNA binding		[Master Protein] Double-stranded DNA-binding-like protein	Medicago truncatula GN=MTR_4g094580 PE=2 SV=1	Not found	Not found	Found	Found
1887	2	3	3	8	A0A072V0V9	NUC	No Data	No Data	No Data	No Data	No Data		[Master Protein] DPP6 amino-terminal domain protein	Medicago truncatula GN=MTR_3g088425 PE=4 SV=1	Not found	Not found	Found	Found
2008	3	1	1	1	G7IMF2	PLA	C:integral component of membrane	No Data	GO:0005524 GO:0016887	23.3 34.1	F:ATP binding F:ATPase activity		[Master Protein] Drug resistance transporter-like ABC domain protein	Medicago truncatula GN=MTR_2g102640 PE=3 SV=2	Not found	Not found	1 replicate	Not found
2868	3	2	2	2	G7INA2	END	No Data	No Data	No Data	No Data	No Data		[Master Protein] DUF1682 family protein	Medicago truncatula GN=MTR_2g005930 PE=4 SV=2	Not found	2 replicates	1 replicate	2 replicates
768	3	1	1	1	G7JVD2	NUC	No Data	P:RNA splicing	No Data	No Data	No Data		[Master Protein] DUF1777 family protein	Medicago truncatula GN=MTR_4g127860 PE=4 SV=1	Not found	Found	2 replicates	2 replicates
2784	1	1	1	3	A0A072TSL0	PLA	No Data	No Data	No Data	No Data	No Data		[Master Protein] DUF239 domain protein	Medicago truncatula GN=MTR_8g069750 PE=4 SV=1	Not found	Not found	Found	Found
1931	1	1	1	1	G7IMU4	CYT	No Data	No Data	No Data	No Data	No Data		[Master Protein] DUF295 family protein	Medicago truncatula GN=MTR_2g034630 PE=4 SV=1	Not found	Not found	Found	2 replicates
11	6	2	3	11	A0A072TIU5	NUC	No Data	No Data	No Data	No Data	No Data		[Master Protein] DUF3411 domain protein	Medicago truncatula GN=MTR_0013s0150 PE=4 SV=1	Not found	Not found	Found	Found
1160	1	1	1	21	G7J6W2	MIT	No Data	No Data	No Data	No Data	No Data		[Master Protein] DUF4283 domain protein	Medicago truncatula GN=MTR_3g091430 PE=4 SV=2	2 replicates	Found	Found	Found
2244	2	7	7	28	G7L0J4	PLA	C:integral component of membrane	No Data	No Data	No Data	No Data		[Master Protein] DUF639 family protein	Medicago truncatula GN=MTR_7g086350 PE=4 SV=2	Not found	Not found	Found	Found
2346	15	5	6	36	A0A072TU53	CYT	No Data	No Data	No Data	No Data	No Data		[Master Protein] DUF642 family protein	Medicago truncatula GN=MTR_0045s0110 PE=4 SV=1	Not found	Not found	Found	Found
1203	1	1	1	1	E0VUM3	NUC	No Data	No Data	No Data	No Data	No Data	lj_descr	[Master Protein] E0VUM3 E0VUM3_PEDHC Serologically defined colon cancer antigen, putative O,45.16,3e-18,DUF3441,Protein of unknown function DUF3441; DUF814,Domain of unknown function DUF814; zf-CCHC,Zinc ,CUFF.59624.1		Not found	Not found	Found	2 replicates
1360	5	11	24	92	G7KVS0	NUC	No Data	P:tricarboxylic acid cycle	GO:0004591 GO:0030976	8.1.5	F:oxoglutarate dehydrogenase (succinyl-transferring) activity F:thiamine pyrophosphate binding		[Master Protein] E1 subunit-like 2-oxoglutarate dehydrogenase	Medicago truncatula GN=MTR_7g023770 PE=4 SV=2	Not found	Found	Found	Found
2687	1	1	1	2	E1ZSA8	MIT	No Data	No Data	GO:0016872	No Data	F:intramolecular lyase activity	lj_descr	[Master Protein] E1ZSA8 E1ZSA8_CHLVA Putative uncharacterized protein	Chlorella variabil,35.02,8e-19,Chalcone,Chalcone isomerase; Chalcone isomerase,Chalcone isomerase; seg,NULL,CUFF.32354.1	Not found	Not found	Found	Found
1054	1	5	11	18	G7JYH3	NUC	No Data	No Data	GO:0016874 GO:0004842	29.5.11.3 29.5.11.4.1 29.5.11.4.2 29.5.11.4.3.1 29.5.11.4.3.2 29.5.11.4.3.4 29.5.11.4.4 29.5.11.4.5.1	F:ligase activity F:ubiquitin-protein transferase activity		[Master Protein] E3 ubiquitin-protein ligase UPL1-like protein	Medicago truncatula GN=MTR_5g066710 PE=4 SV=1	Not found	Not found	Found	Found
297	4	1	2	10	E5L932	NUC	No Data	No Data	GO:0003723	27.4	F:RNA binding	lj_descr	[Master Protein] E5L932 E5L932_9ROSA Putative glycine-rich RNA-binding protein 1	Malus h,91.86,2e-40,RNA-binding domain, RBD,NULL; RRM,RNA recognition motif domain; FAMILY NOT NAMED,NULL; RRM_1,RNA rec,CUFF.28857.2	2 replicates	2 replicates	Found	Found
391	2	1	3	4	E9BZ66	PLA	C:vacuolar proton-transporting V-type ATPase, V1 domain	P:ATP hydrolysis coupled proton transport P:ubiquitin-dependent protein catabolic process	GO:0046961 GO:0036459	1.1.4 34.1.1	F:proton-transporting ATPase activity, rotational mechanism F:ubiquitinyl hydrolase activity	lj_descr	[Master Protein] E9BZ66 E9BZ66_CAPO3 Vacuolar proton pump subunit H	Capsaspora owczarzaki (strain ATCC 30864) G,33.96,0.00000000003,ARM repeat,Armadillo-type fold; V-TYPE PROTON ATPASE SUBUNIT H,NULL; V-TYPE PROTON ATPASE SUBUNIT H,,NODE_40529_length_590_cov_184.867798.path2.1	Not found	Not found	1 replicate	Not found
1994	1	2	2	5	E9IEB0	NUC	No Data	P:protein folding	GO:0051082	No Data	F:unfolded protein binding	lj_descr	[Master Protein] E9IEB0 E9IEB0_SOLIN Putative uncharacterized protein (Fragment)	Solenop,48.51,0.000000000000007,Chaperone J-domain,Heat shock protein DnaJ, N-terminal; HSP40/DnaJ peptide-binding domain,HSP40/DnaJ,CUFF.33491.1	Not found	Found	Found	Found
808	7	3	15	50	E9RGY2	MIT	C:cytoplasm	P:protein catabolic process	GO:0005524 GO:0016787	23.3	F:ATP binding F:hydrolase activity	lj_descr	[Master Protein] E9RGY2 E9RGY2_SOPFL Regulatory particle triple-A ATPase 2	Sophora flavescens GN=RPT2 PE=2 SV=1,99.55,0,26S PROTEASE REGULATORY SUBUNIT 4,NULL; 26S PROTEASE REGULATORY SUBUNIT,NULL; no description,NULL; 2,CUFF.32615.1	2 replicates	Not found	Found	Found
1937	5	1	1	1	G7KY76	CSK	No Data	No Data	GO:0005509	No Data	F:calcium ion binding		[Master Protein] EF hand calcium-binding family protein	Medicago truncatula GN=MTR_7g074020 PE=4 SV=1	Not found	Not found	1 replicate	Not found
604	4	1	1	1	A0A072VM69	MIT	No Data	No Data	GO:0009055	1.1.5 26.10	F:electron transfer activity		[Master Protein] Electron transfer flavoprotein subunit beta	Medicago truncatula GN=MTR_1g074170 PE=4 SV=1	Not found	Not found	1 replicate	2 replicates
1767	14	1	13	189	V7C335	CYT	C:cytoplasm	No Data	GO:0005525 GO:0003924 GO:0003746	30.5 29.2.4	F:GTP binding F:GTPase activity F:translation elongation factor activity		[Master Protein] Elongation factor 1-alpha	Phaseolus vulgaris GN=PHAVU_004G075100g PE=3 SV=1	Not found	Not found	1 replicate	Not found
491	11	4	9	45	A0A072V9M3	NUC	C:eukaryotic translation elongation factor 1 complex	No Data	GO:0003746	29.2.4	F:translation elongation factor activity		[Master Protein] Elongation factor 1-beta	Medicago truncatula GN=MTR_2g461200 PE=3 SV=1	Found	Found	Found	Found
1356	3	5	5	10	G7JHS5	NUC	No Data	No Data	GO:0005525 GO:0003924 GO:0003746	30.5 29.2.4	F:GTP binding F:GTPase activity F:translation elongation factor activity		[Master Protein] Elongation factor EF-Tu-like protein	Medicago truncatula GN=MTR_4g116430 PE=4 SV=2	2 replicates	Not found	Found	Found
631	1	3	3	4	G7KY52	PLA	C:chloroplast stroma	No Data	GO:0003746	29.2.4	F:translation elongation factor activity		[Master Protein] Elongation factor P (EF-P), putative	Medicago truncatula GN=MTR_7g073250 PE=3 SV=1	2 replicates	Found	1 replicate	Found
2297	4	3	9	43	V7CYM1	MIT	C:intracellular	No Data	GO:0005525 GO:0003924 GO:0003746	30.5 29.2.4	F:GTP binding F:GTPase activity F:translation elongation factor activity		[Master Protein] Elongation factor Tu	Phaseolus vulgaris GN=PHAVU_001G148200g PE=3 SV=1	Found	Found	Found	Found
1405	2	13	14	284	Q2Q4Y5	PLA	No Data	No Data	No Data	No Data	No Data		[Master Protein] Em6	Medicago truncatula GN=MTR_4g016960 PE=2 SV=1	Found	Found	Found	Found
1297	3	4	4	16	G7K0K7	EXC	C:endoplasmic reticulum membrane C:integral component of membrane	No Data	No Data	No Data	No Data		[Master Protein] Emp24/gp25L/p24 family protein	Medicago truncatula GN=MTR_5g098250 PE=2 SV=1	Not found	Not found	Found	Found
2023	3	2	2	4	G7I838	PLA	No Data	P:carbohydrate metabolic process	GO:0033947	No Data	F:mannosylglycoprotein endo-beta-mannosidase activity		[Master Protein] Endo-beta-mannosidase-like mannosylglycoprotein	Medicago truncatula GN=MTR_1g082890 PE=4 SV=2	Not found	Not found	2 replicates	Found
2654	26	2	4	12	Q2HSS5	PLA	C:integral component of membrane	P:cellulose catabolic process	GO:0008810 GO:0016740	23.3.1.2	F:cellulase activity F:transferase activity		[Master Protein] Endoglucanase	Medicago truncatula GN=MTR_2g028480 PE=3 SV=1	2 replicates	Not found	Found	Found
1489	2	1	1	23	G7ISM5	NUC	No Data	No Data	No Data	No Data	No Data		[Master Protein] Enhancer of mRNA-decapping-like protein	Medicago truncatula GN=MTR_2g027690 PE=4 SV=2	2 replicates	2 replicates	Found	Found
2236	8	3	3	5	G7J2K6	NUC	C:integral component of membrane	No Data	No Data	No Data	No Data		[Master Protein] Enoyl-(Acyl carrier) reductase	Medicago truncatula GN=MTR_3g086210 PE=3 SV=1	Not found	Not found	Found	Found
1690	3	1	5	19	A0A072TZC5	CYT	No Data	No Data	No Data	No Data	No Data		[Master Protein] Enoyl-acyl-carrier reductase	Medicago truncatula GN=MTR_7g053290 PE=4 SV=1	Not found	Not found	1 replicate	Not found
527	5	2	2	8	A0A072V220	NUC	C:intracellular	P:intracellular protein transport	No Data	No Data	No Data		[Master Protein] ENTH/VHS/GAT family protein	Medicago truncatula GN=MTR_3g088805 PE=4 SV=1	Not found	Not found	Found	Found
3019	23	1	6	23	A2Q320	NUC	No Data	No Data	GO:0016787	No Data	F:hydrolase activity		[Master Protein] Epoxide hydrolase	Medicago truncatula GN=MTR_7g113020 PE=4 SV=1	Not found	Not found	Found	2 replicates
2702	3	3	5	10	A0A072VCC4	CYT	No Data	No Data	GO:0016787	No Data	F:hydrolase activity		[Master Protein] Epoxide hydrolase-like protein	Medicago truncatula GN=MTR_2g090240 PE=4 SV=1	Not found	Not found	Found	Found
3277	1	1	1	1	A0A072TIZ8	PLA	C:integral component of membrane	No Data	GO:0005337	No Data	F:nucleoside transmembrane transporter activity		[Master Protein] Equilibrative nucleoside transporter 6	Medicago truncatula GN=MTR_0008s0170 PE=4 SV=1	Not found	Not found	Found	2 replicates
1823	4	2	2	5	I3SDS4	NUC	C:endoplasmic reticulum C:integral component of membrane	P:protein retention in ER lumen	GO:0046923	No Data	F:ER retention sequence binding		[Master Protein] ER lumen protein retaining receptor-like protein	Medicago truncatula GN=MTR_4g075550 PE=2 SV=1	Not found	2 replicates	Found	Found
3206	5	2	2	5	G7I684	NUC	C:integral component of membrane	No Data	No Data	No Data	No Data		[Master Protein] ER membrane protein complex subunit 3	Medicago truncatula GN=MTR_1g079890 PE=2 SV=1	Not found	Not found	Found	2 replicates
1720	3	8	8	15	A0A072V2Z0	NUC	C:ER membrane protein complex	No Data	No Data	No Data	No Data		[Master Protein] ER membrane protein complex subunit-like protein	Medicago truncatula GN=MTR_3g110140 PE=4 SV=1	Not found	Not found	Found	Found
1287	6	1	1	1	G7KRL1	NUC	No Data	No Data	No Data	No Data	No Data		[Master Protein] ER membrane protein complex subunit-like protein, putative	Medicago truncatula GN=MTR_7g080350 PE=4 SV=1	Not found	Not found	2 replicates	1 replicate
2963	3	3	3	8	A0A072U5I5	CYT	C:membrane C:plant-type cell wall	P:response to karrikin	GO:0004190	No Data	F:aspartic-type endopeptidase activity		[Master Protein] Eukaryotic aspartyl protease family protein	Medicago truncatula GN=MTR_7g117430 PE=3 SV=1	2 replicates	Found	Found	Found
3008	3	9	9	22	G7KRJ1	NUC	No Data	No Data	GO:0003743	29.2.3	F:translation initiation factor activity		[Master Protein] Eukaryotic translation initiation factor	Medicago truncatula GN=MTR_7g080110 PE=4 SV=1	Not found	2 replicates	Found	Found
1086	4	4	8	18	G7IJ99	PLA	C:integral component of membrane	No Data	GO:0005525 GO:0003924 GO:0003743	30.5 29.2.3	F:GTP binding F:GTPase activity F:translation initiation factor activity		[Master Protein] Eukaryotic translation initiation factor 2 EIF2-gamma-II	Medicago truncatula GN=MTR_2g069440 PE=4 SV=1	Not found	Not found	Found	Found
830	8	3	5	10	A0A072UZG4	CYT	No Data	No Data	GO:0003743	29.2.3	F:translation initiation factor activity		[Master Protein] Eukaryotic translation initiation factor 2 subunit beta	Medicago truncatula GN=MTR_3g467620 PE=4 SV=1	2 replicates	Found	Found	Found
913	3	2	9	30	V7CZ62	NUC	C:eukaryotic 43S preinitiation complex C:eukaryotic 48S preinitiation complex C:eukaryotic translation initiation factor 3 complex	P:formation of translation preinitiation complex P:regulation of translational initiation	GO:0003743	29.2.3	F:translation initiation factor activity		[Master Protein] Eukaryotic translation initiation factor 3 subunit A	Phaseolus vulgaris GN=PHAVU_001G169900g PE=3 SV=1	Found	Found	Found	Found
3011	3	4	12	41	G7J950	CSK	C:eukaryotic 43S preinitiation complex C:eukaryotic 48S preinitiation complex C:eukaryotic translation initiation factor 3 complex	P:formation of translation preinitiation complex P:regulation of translational initiation	GO:0003743 GO:0031369	29.2.3	F:translation initiation factor activity F:translation initiation factor binding		[Master Protein] Eukaryotic translation initiation factor 3 subunit B	Medicago truncatula GN=MTR_3g105430 PE=3 SV=2	Not found	Not found	Found	Found
2778	3	2	11	27	G7I5V8	NUC	C:eukaryotic 43S preinitiation complex C:eukaryotic 48S preinitiation complex C:eukaryotic translation initiation factor 3 complex	P:formation of translation preinitiation complex P:regulation of translational initiation	GO:0003743 GO:0031369	29.2.3	F:translation initiation factor activity F:translation initiation factor binding		[Master Protein] Eukaryotic translation initiation factor 3 subunit C	Medicago truncatula GN=MTR_1g023190 PE=3 SV=2	Not found	Not found	Found	Not found
488	3	3	8	20	A0A072U5R5	NUC	C:eukaryotic 43S preinitiation complex C:eukaryotic 48S preinitiation complex C:eukaryotic translation initiation factor 3 complex	P:cap-dependent translational initiation P:formation of cytoplasmic translation initiation complex	GO:0098808 GO:0003743	29.2.3	F:mRNA cap binding F:translation initiation factor activity		[Master Protein] Eukaryotic translation initiation factor 3 subunit D	Medicago truncatula GN=MTR_7g111950 PE=3 SV=1	Not found	Not found	Found	Found
3181	6	2	10	27	V7BI41	NUC	C:eukaryotic 43S preinitiation complex C:eukaryotic 48S preinitiation complex C:eukaryotic translation initiation factor 3 complex	P:formation of translation preinitiation complex P:regulation of translational initiation	GO:0003743	29.2.3	F:translation initiation factor activity		[Master Protein] Eukaryotic translation initiation factor 3 subunit E	Phaseolus vulgaris GN=PHAVU_007G250100g PE=3 SV=1	Not found	Not found	Found	2 replicates
485	5	5	5	22	B7FK44	NUC	C:eukaryotic 43S preinitiation complex C:eukaryotic 48S preinitiation complex C:eukaryotic translation initiation factor 3 complex	P:formation of translation preinitiation complex P:regulation of translational initiation	GO:0003743	29.2.3	F:translation initiation factor activity		[Master Protein] Eukaryotic translation initiation factor 3 subunit F	Medicago truncatula GN=MTR_3g070190 PE=2 SV=1	Not found	2 replicates	Found	Found
1538	8	5	5	26	G7LE61	NUC	C:eukaryotic 43S preinitiation complex C:eukaryotic 48S preinitiation complex C:eukaryotic translation initiation factor 3 complex	P:formation of translation preinitiation complex P:regulation of translational initiation	GO:0003743	29.2.3	F:translation initiation factor activity		[Master Protein] Eukaryotic translation initiation factor 3 subunit G	Medicago truncatula GN=MTR_8g107310 PE=3 SV=1	Found	Found	Found	Found
1318	2	3	7	27	A2Q5B8	NUC	C:cytosol C:eukaryotic 43S preinitiation complex C:eukaryotic 48S preinitiation complex C:eukaryotic translation initiation factor 3 complex C:polysomal ribosome	P:formation of translation preinitiation complex P:positive regulation of translational initiation P:response to abscisic acid P:response to auxin P:response to glucose P:response to maltose P:response to sucrose	GO:0003743	29.2.3	F:translation initiation factor activity		[Master Protein] Eukaryotic translation initiation factor 3 subunit H	Medicago truncatula GN=MTR_7g021870 PE=3 SV=1	Not found	Not found	Found	Found
3006	3	8	8	20	Q94KS2	NUC	C:eukaryotic 43S preinitiation complex C:eukaryotic 48S preinitiation complex C:eukaryotic translation initiation factor 3 complex	P:formation of translation preinitiation complex P:regulation of translational initiation	GO:0003743	29.2.3	F:translation initiation factor activity		[Master Protein] Eukaryotic translation initiation factor 3 subunit I	Phaseolus vulgaris GN=PHAVU_002G070400g PE=2 SV=1	2 replicates	Found	Found	Found
1913	2	1	1	1	I3SKP6	NUC	C:eukaryotic 43S preinitiation complex C:eukaryotic 48S preinitiation complex C:eukaryotic translation initiation factor 3 complex	P:formation of translation preinitiation complex P:regulation of translational initiation	GO:0003743	29.2.3	F:translation initiation factor activity		[Master Protein] Eukaryotic translation initiation factor 3 subunit J	Medicago truncatula GN=MTR_6g478160 PE=2 SV=1	Not found	Not found	2 replicates	1 replicate
2938	2	1	2	8	I3SP58	CYT	C:eukaryotic 43S preinitiation complex C:eukaryotic 48S preinitiation complex C:eukaryotic translation initiation factor 3 complex	P:formation of translation preinitiation complex P:regulation of translational initiation	GO:0043022 GO:0003743	29.2.3	F:ribosome binding F:translation initiation factor activity		[Master Protein] Eukaryotic translation initiation factor 3 subunit K	Lotus japonicus PE=2 SV=1	Not found	Not found	Found	Found
2292	5	7	7	23	G7ZWE0	PLA	C:eukaryotic 43S preinitiation complex C:eukaryotic 48S preinitiation complex C:eukaryotic translation initiation factor 3 complex	P:formation of translation preinitiation complex P:regulation of translational initiation	GO:0003743	29.2.3	F:translation initiation factor activity		[Master Protein] Eukaryotic translation initiation factor 3 subunit L	Medicago truncatula GN=MTR_3g110068 PE=3 SV=1	2 replicates	2 replicates	Found	Found
2936	2	3	6	14	A0A072U6R5	CYT	C:eukaryotic 43S preinitiation complex C:eukaryotic 48S preinitiation complex C:eukaryotic translation initiation factor 3 complex, eIF3m	P:formation of cytoplasmic translation initiation complex	GO:0003743	29.2.3	F:translation initiation factor activity		[Master Protein] Eukaryotic translation initiation factor 3 subunit M	Medicago truncatula GN=MTR_6g015395 PE=3 SV=1	Not found	Not found	Found	Found
1681	1	1	1	1	G7I6M4	NUC	C:cytoplasm	No Data	GO:0003743	29.2.3	F:translation initiation factor activity		[Master Protein] Eukaryotic translation initiation factor 4E	Medicago truncatula GN=MTR_1g045130 PE=2 SV=1	Not found	Not found	Found	2 replicates
1835	16	4	9	44	B7FMA6	NUC	No Data	P:positive regulation of translational elongation P:positive regulation of translational termination P:translational frameshifting	GO:0043022 GO:0003746 GO:0003743	29.2.4 29.2.3	F:ribosome binding F:translation elongation factor activity F:translation initiation factor activity		[Master Protein] Eukaryotic translation initiation factor 5A	Medicago truncatula GN=MTR_4g109130 PE=2 SV=1	Not found	Not found	Found	Found
1773	11	5	5	24	B7FH36	MIT	C:cytosol C:nucleolus	P:cellular response to abscisic acid stimulus P:embryo development ending in seed dormancy P:mature ribosome assembly P:ribosomal large subunit biogenesis	GO:0043023 GO:0043022 GO:0003743	29.2.3	F:ribosomal large subunit binding F:ribosome binding F:translation initiation factor activity		[Master Protein] Eukaryotic translation initiation factor 6	Medicago truncatula GN=EIF6 PE=2 SV=1	2 replicates	2 replicates	Found	Found
1938	2	1	1	2	G7JKR1	NUC	No Data	No Data	GO:0003743	29.2.3	F:translation initiation factor activity		[Master Protein] Eukaryotic translation initiation factor SUI1-like protein	Medicago truncatula GN=MTR_4g030200 PE=4 SV=1	Not found	Not found	Found	2 replicates
1100	6	2	2	2	G7KQ66	CYT	No Data	No Data	GO:0003723	27.4	F:RNA binding		[Master Protein] Evolutionarily carboxy-terminal region protein	Medicago truncatula GN=MTR_6g032970 PE=4 SV=1	2 replicates	Found	Found	2 replicates
2039	3	1	1	1	A0A072VJG7	NUC	C:exocyst	P:exocytosis	No Data	No Data	No Data		[Master Protein] Exocyst subunit exo70 family protein	Medicago truncatula GN=MTR_1g057560 PE=4 SV=1	Not found	Not found	Found	2 replicates
210	4	1	1	1	A0A072VFU8	NUC	No Data	P:protein glycosylation	GO:0016757	16.8.1.12 26.2 29.7	F:transferase activity, transferring glycosyl groups		[Master Protein] Exostosin family protein	Medicago truncatula GN=MTR_1g029350 PE=4 SV=1	Not found	Not found	Found	Found
1827	14	1	1	1	A0A072U0G9	EXC	C:cell wall C:extracellular region C:membrane	P:plant-type cell wall organization	No Data	No Data	No Data		[Master Protein] Expansin-A1-like protein	Medicago truncatula GN=MTR_7g061720 PE=4 SV=1	Not found	Not found	Found	2 replicates
206	6	7	12	37	A0A072UU27	MIT	C:proton-transporting ATP synthase complex, catalytic core F(1)	P:ATP synthesis coupled proton transport	GO:0046933	9.9	F:proton-transporting ATP synthase activity, rotational mechanism		[Master Protein] F0F1 ATP synthase subunit gamma	Medicago truncatula GN=MTR_4g129790 PE=3 SV=1	1 replicate	Not found	Found	Found
317	5	2	3	29	I3SDG7	MIT	C:chloroplast C:mitochondrial proton-transporting ATP synthase complex C:plasma membrane	P:ATP synthesis coupled proton transport	GO:0050897 GO:0046933 GO:0008270	9.9	F:cobalt ion binding F:proton-transporting ATP synthase activity, rotational mechanism F:zinc ion binding		[Master Protein] F0F1-type ATP synthase, delta subunit	Medicago truncatula GN=MTR_3g028730 PE=2 SV=1	Not found	Not found	Found	Found
3146	2	4	4	26	G7LCJ4	MIT	C:proton-transporting ATP synthase complex, catalytic core F(1)	P:ATP synthesis coupled proton transport	GO:0046933	9.9	F:proton-transporting ATP synthase activity, rotational mechanism		[Master Protein] F0F1-type ATP synthase, epsilon subunit	Medicago truncatula GN=MTR_8g008870 PE=3 SV=1	Found	Found	Found	Found
929	2	2	2	10	G7ZYS9	MIT	No Data	No Data	No Data	No Data	No Data		[Master Protein] F1F0-ATPase inhibitor protein	Medicago truncatula GN=MTR_1g111840 PE=2 SV=1	Not found	Not found	Found	Found
2733	1	1	1	2	F2CYX2	CYT	C:integral component of membrane	No Data	No Data	No Data	No Data	lj_descr	[Master Protein] F2CYX2 F2CYX2_HORVD Predicted protein (Fragment)	Hordeum vulgare var. distichum PE=2 SV=1,42.28,4e-17,WD40,WD40 repeat; no description,WD40/YVTN repeat-like-containing domain; WD_REPEATS_REGION,WD40-rep,gene.g56951.t1.1	2 replicates	2 replicates	2 replicates	Not found
1039	7	5	5	11	F2E038	MIT	No Data	No Data	No Data	No Data	No Data	lj_descr	[Master Protein] F2E038 F2E038_HORVD Predicted protein (Fragment)	Hordeum vulgare var. distichum PE=2 SV=1,68.85,1e-17,coiled-coil,NULL,CUFF.45381.1	Not found	Not found	Found	Found
1178	1	1	1	2	F2VPS5	NUC	No Data	P:response to stress	No Data	No Data	No Data	lj_descr	[Master Protein] F2VPS5 F2VPS5_SOLNI Universal stress protein A-like protein (Fragment)	Solanum nigrum GN=USPAL,80.39,1e-17,no description,Rossmann-like alpha/beta/alpha sandwich fold; UNVRSLSTRESS,Universal stress protein A,CUFF.35844.1	Not found	Not found	Found	2 replicates
1859	1	1	1	1	F4WWA3	NUC	No Data	No Data	No Data	No Data	No Data	lj_descr	[Master Protein] F4WWA3 F4WWA3_ACREC Protein C20orf11	Acromyrmex echinatior GN=G5I_10218 PE=4 SV=1,36.2,5e-19,C-terminal to LisH motif.,CTLH, C-terminal LisH motif; CT11-RanBPM,CRA domain; RAN BINDING PROTEIN 9,NODE_29871_length_975_cov_45.341537.path1.1	Not found	Not found	1 replicate	Not found
1854	3	2	10	90	F5B9G0	CYT	No Data	P:carbohydrate metabolic process P:malate metabolic process P:tricarboxylic acid cycle	GO:0030060	No Data	F:L-malate dehydrogenase activity	lj_descr	[Master Protein] F5B9G0 F5B9G0_LUPAN Malate dehydrogenase	Lupinus angustifolius GN=MDH1 PE=2 SV=1,94.88,0,seg,NULL; Ldh_1_C,Lactate/malate dehydrogenase, C-terminal; Ldh_1_N,Lactate/malate dehydrogenase, N-,CUFF.54965.1	Found	Found	Found	Found
946	1	1	1	1	F6GVK1	NUC	No Data	No Data	No Data	No Data	No Data	lj_descr	[Master Protein] F6GVK1 F6GVK1_VITVI Putative uncharacterized protein	Vitis vinifera GN=,47.52,4e-18,seg,NULL,CUFF.46549.1	Not found	Not found	1 replicate	Not found
1779	10	1	5	20	F6GY49	CYT	C:cytosolic large ribosomal subunit	P:ribosomal large subunit assembly P:translation	GO:0003723 GO:0003735	27.4	F:RNA binding F:structural constituent of ribosome	lj_descr	[Master Protein] F6GY49 F6GY49_VITVI Putative uncharacterized protein	Vitis vinifera GN=,88.95,0,no description,NULL; seg,NULL; RIBOSOMAL_L3,Ribosomal protein L3, conserved site; 60S RIBOSOMAL PROT,CUFF.46849.1	Not found	Not found	2 replicates	2 replicates
246	6	2	3	9	F6H3Q4	CYT	No Data	No Data	No Data	No Data	No Data	lj_descr	[Master Protein] F6H3Q4 F6H3Q4_VITVI Putative uncharacterized protein	Vitis vinifera GN=,28.39,0.22,no description,NULL; HSP20-like chaperones,HSP20-like chaperone; HSP20,Alpha crystallin/Hsp20 domain,CUFF.3716.1	Found	Not found	Found	2 replicates
1270	1	1	1	9	F6H856	MIT	C:integral component of membrane	No Data	GO:0005524 GO:0030247 GO:0004672	23.3 10.5.1 29.4.1	F:ATP binding F:polysaccharide binding F:protein kinase activity	lj_descr	[Master Protein] F6H856 F6H856_VITVI Putative uncharacterized protein	Vitis vinifera GN=,32.96,2e-18,seg,NULL,CUFF.18238.2	2 replicates	Found	Found	Found
629	2	1	1	1	F6HBY3	CYT	C:cytoplasm	No Data	GO:0008239	No Data	F:dipeptidyl-peptidase activity	lj_descr	[Master Protein] F6HBY3 F6HBY3_VITVI Putative uncharacterized protein	Vitis vinifera GN=,78.99,0,seg,NULL; NUDIX,NUDIX hydrolase domain; Peptidase_M49,NULL; Nudix,NUDIX hydrolase domain-like; no de,CUFF.59105.1	Not found	Not found	1 replicate	Not found
267	3	6	36	182	F6HCU9	END	No Data	P:protein folding P:response to stress	GO:0005524 GO:0051082	23.3	F:ATP binding F:unfolded protein binding	lj_descr	[Master Protein] F6HCU9 F6HCU9_VITVI Putative uncharacterized protein	Vitis vinifera GN=,94.28,0,HEAT SHOCK PROTEIN 90,Heat shock protein Hsp90; no description,ATPase-like, ATP-binding domain; HSP9,CUFF.40013.1	2 replicates	2 replicates	Found	Found
1322	1	1	1	3	F6HSQ4	NUC	No Data	No Data	No Data	No Data	No Data	lj_descr	[Master Protein] F6HSQ4 F6HSQ4_VITVI Putative uncharacterized protein	Vitis vinifera GN=,72.69,0,HEAT_REPEAT,HEAT, type 2; LISH,LisH dimerisation motif; ARM repeat,Armadillo-type fold; Lissencephal,CUFF.30304.2	2 replicates	Found	2 replicates	Found
1660	1	1	1	2	F6XG27	NUC	No Data	No Data	GO:0003677	28.1	F:DNA binding	lj_descr	[Master Protein] F6XG27 F6XG27_CALJA Uncharacterized protein	Callithrix jacchus PE=4 SV=,40.62,8.9,seg,NULL,CUFF.60801.1	Not found	Not found	1 replicate	1 replicate
1110	5	4	4	11	F9W2W3	NUC	No Data	P:glycogen biosynthetic process	GO:0003844 GO:0043169 GO:0004553	2.1.2.3 10.6.1 10.6.2 26.3 26.4	F:1,4-alpha-glucan branching enzyme activity F:cation binding F:hydrolase activity, hydrolyzing O-glycosyl compounds	lj_descr	[Master Protein] F9W2W3 F9W2W3_SOYBN Alpha-amylase	Glycine max GN=AMY1 PE=4 SV=1,86.36,0,no description,Immunoglobulin-like fold; no description,Glycoside hydrolase, catalytic domain; no de,CUFF.28875.1	Not found	Not found	Found	Found
2217	1	1	1	1	A0A072V059	NUC	No Data	No Data	GO:0016491	21.99	F:oxidoreductase activity		[Master Protein] FAD-dependent oxidoreductase	Medicago truncatula GN=MTR_4g094962 PE=4 SV=1	Not found	Not found	2 replicates	Not found
728	8	5	5	14	Q2HTY1	NUC	No Data	No Data	GO:0005509 GO:0016491	21.99	F:calcium ion binding F:oxidoreductase activity		[Master Protein] FAD-dependent pyridine nucleotide-disulphide oxidoreductase; Calcium-binding EF-hand	Medicago truncatula GN=MTR_4g091240 PE=4 SV=1	Not found	Not found	Found	Found
3230	3	4	4	6	A0A072VMS3	NUC	No Data	No Data	No Data	No Data	No Data		[Master Protein] FAS-associated factor 2-B-like protein	Medicago truncatula GN=MTR_1g077740 PE=4 SV=1	Not found	Not found	Found	Found
1490	2	1	1	4	G7ZZJ9	NUC	No Data	No Data	No Data	No Data	No Data		[Master Protein] F-box protein interaction domain protein	Medicago truncatula GN=MTR_1g068875 PE=4 SV=1	Not found	Not found	1 replicate	Not found
1004	3	1	1	1	G7IDX0	NUC	No Data	No Data	No Data	No Data	No Data		[Master Protein] F-box-like protein	Medicago truncatula GN=MTR_1g099490 PE=4 SV=1	Not found	Not found	Found	2 replicates
3254	1	1	1	3	G7KGA4	MIT	C:integral component of membrane	No Data	No Data	No Data	No Data		[Master Protein] FG-GAP repeat protein	Medicago truncatula GN=MTR_5g021150 PE=4 SV=2	Not found	2 replicates	Found	Found
2982	4	2	4	12	D2DFB1	CYT	No Data	No Data	GO:0046872 GO:0045486	15 15.2 15.3 16.8.3.2	F:metal ion binding F:naringenin 3-dioxygenase activity		[Master Protein] Flavanone-3-hydroxylase	Medicago truncatula GN=MTR_8g075890 PE=2 SV=1	Not found	Not found	Found	Found
2000	9	2	10	46	A0A072UGE8	MIT	C:mitochondrion	P:formate catabolic process	GO:0008863 GO:0051287 GO:0016616	1.2.6 25.10	F:formate dehydrogenase (NAD+) activity F:NAD binding F:oxidoreductase activity, acting on the CH-OH group of donors, NAD or NADP as acceptor		[Master Protein] Formate dehydrogenase, mitochondrial	Medicago truncatula GN=MTR_6g007170 PE=3 SV=1	Not found	Not found	Found	Found
2380	3	3	11	46	G7IF30	NUC	No Data	No Data	GO:0005524 GO:0004329	23.3 25.2	F:ATP binding F:formate-tetrahydrofolate ligase activity		[Master Protein] Formate-tetrahydrofolate ligase	Medicago truncatula GN=MTR_1g116140 PE=3 SV=2	Found	2 replicates	Found	Found
1036	7	2	2	2	A0A072U1Q8	CYT	No Data	P:carbohydrate metabolic process	GO:0042132	1.3.7 2.1.1.3	F:fructose 1,6-bisphosphate 1-phosphatase activity		[Master Protein] Fructose-1,6-bisphosphatase	Medicago truncatula GN=MTR_7g066120 PE=3 SV=1	Not found	Not found	Found	2 replicates
3194	9	4	7	23	A0A072UJW7	CYT	No Data	P:glycolytic process	GO:0004332	1.3.6 4.7	F:fructose-bisphosphate aldolase activity		[Master Protein] Fructose-bisphosphate aldolase	Medicago truncatula GN=MTR_4g057670 PE=3 SV=1	2 replicates	Not found	Found	Found
1943	1	4	4	23	Q2HT34	NUC	No Data	P:aromatic amino acid family metabolic process	GO:0004334	No Data	F:fumarylacetoacetase activity		[Master Protein] Fumarylacetoacetase	Medicago truncatula GN=MTR_2g025640 PE=4 SV=1	2 replicates	2 replicates	Found	Found
2516	6	4	5	16	G7KWF0	NUC	C:integral component of membrane	P:lipid metabolic process	GO:0004190	No Data	F:aspartic-type endopeptidase activity		[Master Protein] Fungal proteinase A, aspartic proteinase superfamily protein	Medicago truncatula GN=MTR_7g111530 PE=3 SV=2	Not found	2 replicates	Found	Found
1384	4	3	4	16	G0WJI4	NUC	C:cytoplasm	P:isoleucine biosynthetic process P:lysine biosynthetic process via diaminopimelate P:methionine biosynthetic process P:threonine biosynthetic process	GO:0004073 GO:0051287 GO:0050661 GO:0046983	13.1.3.6.1.2	F:aspartate-semialdehyde dehydrogenase activity F:NAD binding F:NADP binding F:protein dimerization activity	lj_descr	[Master Protein] G0WJI4 G0WJI4_SOYBN Aspartate-semialdehyde dehydrogenase 2	Glycine max PE=2 SV=1,90.45,0,Glyceraldehyde-3-phosphate dehydrogenase-like, C-terminal domain,NULL; NAD(P)-binding Rossmann-fold ,CUFF.52355.1	2 replicates	2 replicates	Found	Found
2536	3	1	3	8	G3FIQ0	CYT	No Data	No Data	GO:0046872 GO:0016491	15 15.2 15.3 21.99	F:metal ion binding F:oxidoreductase activity	lj_descr	[Master Protein] G3FIQ0 G3FIQ0_9ROSI F3H	Canarium album GN=F3H PE=2 SV=1,87.26,0,DIOX_N,Non-haem dioxygenase N-terminal domain; 2OG-FeII_Oxy,Oxoglutarate/iron-dependent dioxygenase;,CUFF.42763.1	Not found	Not found	Found	Found
1121	5	4	4	11	G3Q409	CYT	C:prefoldin complex	P:protein folding	GO:0051082	No Data	F:unfolded protein binding	lj_descr	[Master Protein] G3Q409 G3Q409_GASAC Uncharacterized protein	Gasterosteus aculeatus GN=P,45.69,2e-19,coiled-coil,NULL; Prefoldin,Prefoldin; seg,NULL; no description,NULL; SUBFAMILY NOT NAMED,NULL; PREF,CUFF.54025.1	Not found	Not found	Found	Found
325	1	2	2	2	G5DXD8	NUC	No Data	No Data	No Data	No Data	No Data	lj_descr	[Master Protein] G5DXD8 G5DXD8_SILLA Putative uncharacterized protein (Fragment)	Silene ,31.67,4e-18,coiled-coil,NULL; DUF1421,Protein of unknown function DUF1421; seg,NULL; SUBFAMILY NOT NAMED,NULL; F,CUFF.35825.1	2 replicates	Found	Found	Found
759	1	2	2	4	G7I708	CYT	C:cytoplasm	P:arginine biosynthetic process	GO:0003942 GO:0051287 GO:0046983	No Data	F:N-acetyl-gamma-glutamyl-phosphate reductase activity F:NAD binding F:protein dimerization activity	lj_descr	[Master Protein] G7I708 G7I708_MEDTR N-acetyl-gamma-glutamyl-phosphate reductase	Medicago truncatula GN=MTR_1g0,84.57,0,ARGC,N-acetyl-gamma-glutamyl-phosphate reductase, active site; argC: N-acetyl-gamma-glutamyl-phospha,CUFF.9201.1	Not found	Found	Found	Found
1842	2	1	5	23	G7I9F7	CYT	C:cytoplasm C:nucleus	P:protein import into nucleus	GO:0061608 GO:0008565	No Data	F:nuclear import signal receptor activity F:protein transporter activity	lj_descr	[Master Protein] G7I9F7 G7I9F7_MEDTR Importin subunit alpha	Medicago truncatula GN=MTR_1g083810 PE=3 SV=1,93.63,0,ARM repeat,Armadillo-type fold; IMPORTIN ALPHA,NULL; no description,Armadillo-like helical; Armadill,CUFF.55661.1	Not found	Not found	2 replicates	Found
355	1	1	1	3	G7IB80	NUC	C:integral component of membrane	No Data	No Data	No Data	No Data	lj_descr	[Master Protein] G7IB80 G7IB80_MEDTR Putative uncharacterized protein	Medicago truncatul,69.92,0,DUF1230,Uncharacterised protein family Ycf36; Q9LYI9_ARATH_Q9LYI9;,Uncharacterised protein family Yc,CUFF.52920.2	2 replicates	2 replicates	Found	Found
982	1	2	13	42	G7IC40	CYT	No Data	P:carbohydrate metabolic process	GO:0016868 GO:0000287	No Data	F:intramolecular transferase activity, phosphotransferases F:magnesium ion binding	lj_descr	[Master Protein] G7IC40 G7IC40_MEDTR Phosphoglucomutase	Medicago truncatula GN=MTR_1g102010 PE=4 SV=1,93.3,0,seg,NULL; PHOSPHOGLUCOMUTASE,NULL; PHOSPHOHEXOMUTASE FAMILY MEMBER,NULL; Phosphoglucomutase, C-termi,CUFF.56475.2	Not found	Not found	1 replicate	2 replicates
156	3	1	4	14	G7ID01	NUC	No Data	No Data	GO:0005525 GO:0003924 GO:0003743	30.5 29.2.3	F:GTP binding F:GTPase activity F:translation initiation factor activity	lj_descr	[Master Protein] G7ID01 G7ID01_MEDTR Eukaryotic translation initiation factor 5B	Medicago truncatula GN=MTR_1g0,74.04,0,TRANSLATION INITIATION FACTOR IF-2,Translation initiation factor IF- 2; TRANSLATION FACTOR,NULL; no ,CUFF.56242.1	1 replicate	Not found	2 replicates	2 replicates
789	1	1	1	2	G7ID47	EXC	No Data	No Data	GO:0004252	29.5.1	F:serine-type endopeptidase activity	lj_descr	[Master Protein] G7ID47 G7ID47_MEDTR Subtilisin-like protease	Medicago truncatula GN=MTR_1g102350 PE=4 SV=1,81.35,0,SUBTILISIN,Peptidase S8, subtilisin-related; Subtilisin-like,Peptidase S8/S53, subtilisin/kexin/sedo,CUFF.32820.1	2 replicates	2 replicates	2 replicates	Found
1451	1	1	1	1	G7IHV7	CYT	C:mitochondrion	P:leucine catabolic process P:response to absence of light	No Data	No Data	No Data	lj_descr	[Master Protein] G7IHV7 G7IHV7_MEDTR Electron transfer flavoprotein-ubiquinone oxidoreductase	Medicago truncatu,81.95,0,no description,NULL; seg,NULL; FAD/NAD(P)-binding domain,NULL; FAD-linked reductases, C-terminal dom,CUFF.40597.1	Not found	Not found	2 replicates	2 replicates
1516	2	1	2	11	G7ILM0	END	No Data	No Data	GO:0005524	23.3	F:ATP binding	lj_descr	[Master Protein] G7ILM0 G7ILM0_MEDTR Heat-shock protein	Medicago truncatula GN=MTR_2g017730 PE=3 SV=1,75.33,0,HSP70_1,Heat shock protein 70, conserved site; HSP70_2,Heat shock protein 70, conserved site; HSP70_,CUFF.60524.1	Not found	Not found	1 replicate	Not found
1912	1	1	1	1	G7IMC1	MIT	C:cytoplasm	P:leucine biosynthetic process	GO:0003862 GO:0000287 GO:0051287	13.1.4.4.3	F:3-isopropylmalate dehydrogenase activity F:magnesium ion binding F:NAD binding	lj_descr	[Master Protein] G7IMC1 G7IMC1_MEDTR 3-isopropylmalate dehydrogenase	Medicago truncatula GN=MTR_2g104610 PE=3 S,83.33,0,Isocitrate/Isopropylmalate dehydrogenase-like,NULL; Iso_dh,Isopropylmalate dehydrogenase-like domain,CUFF.40222.1	Not found	Not found	Found	Not found
131	1	1	3	5	G7IMD3	NUC	No Data	No Data	No Data	No Data	No Data	lj_descr	[Master Protein] G7IMD3 G7IMD3_MEDTR NMDA receptor-regulated protein	Medicago truncatula GN=MTR_2g102440 PE=4 S,85.22,0,N-TERMINAL ACETLYTRANSFERASE-RELATED,N-terminal acetyltransferase A, auxiliary subunit; N-TERMINAL A,CUFF.40313.1	Not found	Not found	Found	1 replicate
622	1	2	13	92	G7IT85	CYT	No Data	P:glycolytic process	GO:0005524 GO:0004618	23.3 1.3.3 4.10	F:ATP binding F:phosphoglycerate kinase activity	lj_descr	[Master Protein] G7IT85 G7IT85_MEDTR Phosphoglycerate kinase	Medicago truncatula GN=MTR_2g066110 PE=3 SV=1,89.54,0,seg,NULL; Phosphoglyc_kinase,Phosphoglycerate kinase; PHGLYCKINASE,Phosphoglycerate kinase; no descr,CUFF.41900.2	2 replicates	2 replicates	Found	Found
2489	3	2	9	32	G7IYW1	NUC	No Data	P:'de novo' pyrimidine nucleobase biosynthetic process P:'de novo' UMP biosynthetic process	GO:0004588 GO:0004590	23.1.1.5 23.1.1.5	F:orotate phosphoribosyltransferase activity F:orotidine-5'-phosphate decarboxylase activity	lj_descr	[Master Protein] G7IYW1 G7IYW1_MEDTR Uridine 5'-monophosphate synthase	Medicago truncatula GN=MTR_3g017580 PE=3,93.72,0,no description,NULL; no description,Aldolase-type TIM barrel; seg,NULL; OMPdecase,Orotidine 5'-phosp,CUFF.8877.1	Not found	Not found	Found	Found
3293	3	1	1	3	G7J2I8	NUC	No Data	No Data	No Data	No Data	No Data	lj_descr	[Master Protein] G7J2I8 G7J2I8_MEDTR Chloroplast small heat shock protein	Medicago truncatula GN=MTR_3g086050 P,67.36,0,HEAT SHOCK PROTEIN 26,NULL; SMALL HEAT-SHOCK PROTEIN (HSP20) FAMILY,NULL; seg,NULL; HSP20,Alpha crys,CUFF.9836.1	Not found	Not found	Found	Found
1098	1	1	1	7	G7J477	END	C:integral component of membrane	No Data	GO:0020037 GO:0005506 GO:0004497 GO:0016705	No Data	F:heme binding F:iron ion binding F:monooxygenase activity F:oxidoreductase activity, acting on paired donors, with incorporation or reduction of molecular oxygen	lj_descr	[Master Protein] G7J477 G7J477_MEDTR Cytochrome P450	Medicago truncatula GN=MTR_3g076560 PE=3 SV=1,73.12,0,seg,NULL; SUBFAMILY NOT NAMED,NULL; FAMILY NOT NAMED,NULL; CYTOCHROME_P450,Cytochrome P450, conserve,gene.g22027.t1.1	Not found	Not found	Found	Found
2324	5	2	6	20	G7J6L9	NUC	No Data	P:carbohydrate metabolic process	GO:0004553	10.6.1 10.6.2 26.3 26.4	F:hydrolase activity, hydrolyzing O-glycosyl compounds	lj_descr	[Master Protein] G7J6L9 G7J6L9_MEDTR Beta-D-glucosidase	Medicago truncatula GN=MTR_3g079750 PE=4 SV=1,89.84,0,(Trans)glycosidases,Glycoside hydrolase, superfamily; Beta-D-glucan exohydrolase, C-terminal domain,,CUFF.8105.1	Found	Found	Found	Found
2285	3	1	2	22	G7J7W0	CYT	No Data	P:glutamine metabolic process	GO:0016740	23.3.1.2	F:transferase activity	lj_descr	[Master Protein] G7J7W0 G7J7W0_MEDTR Intracellular protease	Medicago truncatula GN=MTR_3g064140 PE=4 SV=1,86.6,0,DJ-1_PfpI,ThiJ/PfpI; PUTATIVE THIJ FAMILY INTRACELLULAR PROTEASE/AMIDASE,NULL; THIJ/PFPI,NULL; no de,CUFF.57737.1	Not found	Not found	Found	Found
1132	2	2	9	29	G7JAR7	MIT	No Data	P:glycine biosynthetic process from serine P:tetrahydrofolate interconversion	GO:0004372 GO:0008168 GO:0030170	1.2.5 25.1	F:glycine hydroxymethyltransferase activity F:methyltransferase activity F:pyridoxal phosphate binding	lj_descr	[Master Protein] G7JAR7 G7JAR7_MEDTR Serine hydroxymethyltransferase	Medicago truncatula GN=MTR_3g084310 PE=3 S,94.48,0,no description,Pyridoxal phosphate-dependent transferase, major region, subdomain 1; no description,,CUFF.57678.1	1 replicate	Not found	Found	Found
3049	1	1	5	24	G7JCK0	MIT	No Data	P:isoleucine biosynthetic process P:valine biosynthetic process	GO:0016853 GO:0004455 GO:0046872	13.1.4.1.2 15 15.2 15.3	F:isomerase activity F:ketol-acid reductoisomerase activity F:metal ion binding	lj_descr	[Master Protein] G7JCK0 G7JCK0_MEDTR Ketol-acid reductoisomerase	Medicago truncatula GN=MTR_4g079780 PE=4 SV=1,88.92,0,GB DEF: KETOL-ACID REDUCTOISOMERASE, CHLOROPLAST PRECURSOR (EC 1.1.1.86) (ACETOHYDROXY-A,NULL; FAMIL,CUFF.20833.1	Not found	Not found	Found	Found
3266	2	2	2	4	G7JFG1	NUC	No Data	No Data	No Data	No Data	No Data	lj_descr	[Master Protein] G7JFG1 G7JFG1_MEDTR Uncharacterized protein	Medicago truncatula GN=MTR_,82.83,0,NAD(P)-binding Rossmann-fold domains,NULL; PUTATIVE UDP-GALACTOSE 4-EPIMERASE,NULL; NAD DEPENDENT EP,CUFF.46769.1	Not found	Not found	Found	Found
2514	3	2	2	4	G7JHI5	PLA	C:endoplasmic reticulum C:Golgi apparatus C:integral component of membrane C:nucleolus C:plasmodesma C:vacuolar membrane	P:ubiquitin-dependent ERAD pathway	GO:0031625	No Data	F:ubiquitin protein ligase binding	lj_descr	[Master Protein] G7JHI5 G7JHI5_MEDTR Erlin-2	Medicago truncatula GN=MTR_4g083100 PE=4 SV=1,85.21,0,prohibitin homologues,Band 7 protein; Band_7,Band 7 protein; Band 7/SPFH domain,NULL; SUBFAMILY NOT ,CUFF.47885.1	Not found	Not found	Found	Found
1284	1	3	10	59	G7JIG7	NUC	No Data	P:protein ADP-ribosylation	GO:0003950	No Data	F:NAD+ ADP-ribosyltransferase activity	lj_descr	[Master Protein] G7JIG7 G7JIG7_MEDTR Poly	Medicago truncatula GN=MTR_4g053530 PE=4 SV=1,78.13,0,ADP-ribosylation,NULL; Domain of poly(ADP-ribose) polymerase,Poly(ADP-ribose) polymerase, regulatory,gene.g50097.t1.1	Not found	Not found	Found	Found
2730	3	1	2	2	G7JIS3	NUC	No Data	No Data	GO:0008270	No Data	F:zinc ion binding	lj_descr	[Master Protein] G7JIS3 G7JIS3_MEDTR Zinc finger protein ZPR1 (Fragment)	Medicago truncatula GN=MTR_4g083780 PE,33.17,2e-18,zf-ZPR1,Zinc finger, ZPR1-type; seg,NULL; Duplicated domain in the epidermal growth fa,Zinc finger, ,CUFF.30377.1	Not found	Not found	1 replicate	Not found
87	1	2	3	9	G7JJ58	NUC	No Data	No Data	GO:0003676 GO:0000166	23	F:nucleic acid binding F:nucleotide binding	lj_descr	[Master Protein] G7JJ58 G7JJ58_MEDTR RNA-binding protein	Medicago truncatula GN=MTR_4g131970 PE=4 SV=1,26.78,0.0000003,RRM,RNA recognition motif domain; RRM_1,RNA recognition motif domain; no description,Nucleotide-bind,CUFF.46585.1	Not found	Not found	Found	Found
2307	8	1	1	3	G7JL07	PLA	No Data	P:'de novo' IMP biosynthetic process P:nucleoside metabolic process P:purine nucleobase biosynthetic process	GO:0004044 GO:0051536 GO:0046872	23.1.2.1 15 15.2 15.3	F:amidophosphoribosyltransferase activity F:iron-sulfur cluster binding F:metal ion binding	lj_descr	[Master Protein] G7JL07 G7JL07_MEDTR Amidophosphoribosyltransferase	Medicago truncatula GN=MTR_4g072110 PE=3 SV,87.54,0,N-terminal nucleophile aminohydrolases (Ntn hydrolases),NULL; PRTase-like,NULL; seg,NULL; GATASE_TYP,CUFF.15957.1	Not found	Not found	2 replicates	2 replicates
646	2	1	4	8	G7JL95	NUC	No Data	No Data	No Data	No Data	No Data	lj_descr	[Master Protein] G7JL95 G7JL95_MEDTR DEM2	Medicago truncatula GN=MTR_4g086240 PE=4 SV=1,81.59,0,seg,NULL; FAMILY NOT NAMED,NULL; Putative isomerase YbhE,NULL; VID27,Vacuolar import/degradation, Vi,CUFF.39174.1	Not found	Not found	1 replicate	Not found
3132	1	1	1	1	G7JMC4	NUC	C:integral component of membrane	No Data	No Data	No Data	No Data	lj_descr	[Master Protein] G7JMC4 G7JMC4_MEDTR Pentatricopeptide repeat-containing protein	Medicago truncatula GN=MTR_4g0,68,0,PPR: pentatricopeptide repeat domain,Pentatricopeptide repeat; FAMILY NOT NAMED,NULL; coiled-coil,NU,CUFF.45864.1	Not found	Not found	2 replicates	Not found
972	1	1	2	9	G7JPD1	END	C:endoplasmic reticulum	P:cell redox homeostasis	GO:0003756	No Data	F:protein disulfide isomerase activity	lj_descr	[Master Protein] G7JPD1 G7JPD1_MEDTR Protein disulfide isomerase L-2	Medicago truncatula GN=MTR_4g059450 PE=3 S,82.5,0,THIOREDOXIN_2,Thioredoxin-like fold; THIOREDOXIN_1,Thioredoxin, conserved site; THIOREDOXIN,Thioredo,CUFF.45287.1	Not found	Not found	2 replicates	2 replicates
122	2	1	2	4	G7JS28	CYT	C:integral component of membrane	No Data	GO:0016491	21.99	F:oxidoreductase activity	lj_descr	[Master Protein] G7JS28 G7JS28_MEDTR Lysine-ketoglutarate reductase/saccharopine dehydrogenase	Medicago truncat,86.84,0,no description,NULL; no description,NAD(P)-binding domain; seg,NULL; Saccharop_dh,Saccharopine dehyd,CUFF.50522.1	Not found	Not found	Found	Found
1305	5	1	8	108	G7K694	CYT	No Data	P:glycolytic process	GO:0004332	1.3.6 4.7	F:fructose-bisphosphate aldolase activity	lj_descr	[Master Protein] G7K694 G7K694_MEDTR Fructose-bisphosphate aldolase	Medicago truncatula GN=MTR_5g069050 PE=3 SV,94.35,0,ALDOLASE_CLASS_I,Fructose-bisphosphate aldolase, class-I; no description,Aldolase-type TIM barrel; G,CUFF.39141.2	Found	Found	Found	Found
1755	5	1	1	2	G7KEY2	NUC	No Data	P:biosynthetic process	GO:0016779	No Data	F:nucleotidyltransferase activity	lj_descr	[Master Protein] G7KEY2 G7KEY2_MEDTR Phosphopantetheine adenylyltransferase	Medicago truncatula GN=MTR_5g020680,89.08,0,no description,Rossmann-like alpha/beta/alpha sandwich fold; SUBFAMILY NOT NAMED,NULL; FAMILY NOT NA,CUFF.37772.1	2 replicates	Not found	Found	Found
351	2	1	2	5	G7KK50	MIT/CYT	C:chloroplast C:cytosol	P:alanyl-tRNA aminoacylation P:response to cadmium ion	GO:0004813 GO:0005524 GO:0003676	29.1.7 23.3	F:alanine-tRNA ligase activity F:ATP binding F:nucleic acid binding	lj_descr	[Master Protein] G7KK50 G7KK50_MEDTR Alanyl-tRNA synthetase (Fragment)	Medicago truncatula GN=MTR_6g045600 PE=3,94.85,0,tRNA-synt_2c,Alanyl-tRNA synthetase, class IIc, N-terminal; SUBFAMILY NOT NAMED,Alanine-tRNA ligase,,CUFF.7668.1	Not found	Not found	Found	2 replicates
3189	1	1	1	2	G7KKS2	NUC	No Data	P:signal transduction	GO:0043531	No Data	F:ADP binding	lj_descr	[Master Protein] G7KKS2 G7KKS2_MEDTR NBS-containing resistance-like protein	Medicago truncatula GN=MTR_6g078420,42.61,0,seg,NULL; Toll/Interleukin receptor TIR domain,Toll/interleukin-1 receptor homology (TIR) domain; L ,CUFF.23309.1	Not found	Not found	Found	Found
2745	10	1	2	3	G7KNM6	CYT	No Data	No Data	GO:0016491	21.99	F:oxidoreductase activity	lj_descr	[Master Protein] G7KNM6 G7KNM6_MEDTR Short-chain alcohol dehydrogenase	Medicago truncatula GN=MTR_6g023590 PE=3,65.41,0,adh_short_C2,NULL; ADH_SHORT,Short-chain dehydrogenase/reductase, conserved site; GDHRDH,Glucose/rib,CUFF.3199.1	Not found	Not found	Found	2 replicates
725	5	1	1	1	G7KVA1	NUC	No Data	No Data	GO:0003743	29.2.3	F:translation initiation factor activity	lj_descr	[Master Protein] G7KVA1 G7KVA1_MEDTR Eukaryotic translation initiation factor	Medicago truncatula GN=MTR_7g0829,79.08,0,eIF-5_eIF-2B,Translation initiation factor IF2/IF5; W2,W2 domain; no description,Translation initiat,CUFF.30331.1	Not found	2 replicates	Found	Found
2447	5	1	2	7	G7KVX4	EXC	C:extracellular space	No Data	No Data	No Data	No Data	lj_descr	[Master Protein] G7KVX4 G7KVX4_MEDTR Serpin-ZX	Medicago truncatula GN=MTR_7g050810 PE=3 SV=1,34.64,0.00000000004,SERine Proteinase INhibitors,Serpin domain; SERPIN,Protease inhibitor I4, serpin, conserved site; S,CUFF.4082.1	Not found	Not found	Found	Found
3195	6	1	2	21	G7L003	END	No Data	No Data	GO:0005524	23.3	F:ATP binding	lj_descr	[Master Protein] G7L003 G7L003_MEDTR Heat shock protein	Medicago truncatula GN=MTR_7g026090 PE=3 SV=1,45.65,0.00000000000006,seg,NULL; HEAT SHOCK PROTEIN 70 (HSP70),NULL; HEAT SHOCK PROTEIN 70KDA,NULL; Actin-like ATPase domai,CUFF.16846.1	Not found	Not found	Found	Found
3110	10	1	16	95	G7L017	CSK	No Data	No Data	GO:0005524	23.3	F:ATP binding	lj_descr	[Master Protein] G7L017 G7L017_MEDTR Actin	Medicago truncatula GN=MTR_7g026230 PE=3 SV=1,98.67,0,ACTIN,Actin-like; no description,NULL; Actin-like ATPase domain,NULL; ATARP5 (ACTIN-RELATED PROTEIN ,CUFF.30153.2	Not found	Not found	1 replicate	2 replicates
1069	6	2	3	7	G7L1R3	CYT	No Data	No Data	GO:0016301 GO:0000287 GO:0030955 GO:0004743	20.1.4 4.13 11.1.30	F:kinase activity F:magnesium ion binding F:potassium ion binding F:pyruvate kinase activity	lj_descr	[Master Protein] G7L1R3 G7L1R3_MEDTR Pyruvate kinase	Medicago truncatula GN=MTR_7g100760 PE=3 SV=1,91.58,0,SUBFAMILY NOT NAMED,NULL; PYRUVATE KINASE,Pyruvate kinase; Phosphoenolpyruvate/pyruvate domain,Pyruv,CUFF.47873.1	Not found	Not found	Found	Found
606	9	1	3	9	G7L8Y6	MIT	No Data	No Data	GO:0016620	No Data	F:oxidoreductase activity, acting on the aldehyde or oxo group of donors, NAD or NADP as acceptor	lj_descr	[Master Protein] G7L8Y6 G7L8Y6_MEDTR Aldehyde dehydrogenase	Medicago truncatula GN=MTR_8g083530 PE=3 SV=1,81.11,0,ALDEHYDE_DEHYDR_CYS,Aldehyde dehydrogenase, conserved site; ALDEHYDE_DEHYDR_GLU,Aldehyde dehydrogena,NODE_32244_length_1628_cov_157.764130.path1.1	2 replicates	Not found	Found	2 replicates
67	8	2	7	12	G7LBG6	PLA	No Data	P:trehalose biosynthetic process	GO:0003824	No Data	F:catalytic activity	lj_descr	[Master Protein] G7LBG6 G7LBG6_MEDTR Alpha,alpha-trehalose-phosphate synthase	Medicago truncatula GN=MTR_8g1057,90.88,0,seg,NULL; TREHALOSE-6-PHOSPHATE SYNTHASE,NULL; UDP-Glycosyltransferase/glycogen phosphorylase,NULL; ,CUFF.52349.1	Not found	1 replicate	2 replicates	2 replicates
200	1	1	1	3	G7LBZ8	NUC	No Data	No Data	GO:0003676 GO:0000166	23	F:nucleic acid binding F:nucleotide binding	lj_descr	[Master Protein] G7LBZ8 G7LBZ8_MEDTR Pre-mRNA-splicing factor SF2	Medicago truncatula GN=MTR_8g058530 PE=4 SV=1,89.68,0,seg,NULL; RNA-binding domain, RBD,NULL; RNA recognition motif,RNA recognition motif domain; RRM_1,RN,CUFF.33534.1	2 replicates	Found	1 replicate	Found
2981	1	1	1	1	G7LI99	CYT	No Data	P:oxylipin biosynthetic process	GO:0046872 GO:0016702	15 15.2 15.3	F:metal ion binding F:oxidoreductase activity, acting on single donors with incorporation of molecular oxygen, incorporation of two atoms of oxygen	lj_descr	[Master Protein] G7LI99 G7LI99_MEDTR Lipoxygenase	Medicago truncatula GN=MTR_8g018420 PE=3 SV=1,75.22,6.00036e-42,Lipoxygenase,Lipoxygenase, C-terminal; no description,NULL; LIPOXYGENASE_3,Lipoxygenase, C-terminal;,CUFF.40447.2	Not found	Not found	2 replicates	Not found
242	3	2	2	2	G7ZVC0	NUC	No Data	No Data	GO:0046872 GO:0008233	15 15.2 15.3 29.5	F:metal ion binding F:peptidase activity	lj_descr	[Master Protein] G7ZVC0 G7ZVC0_MEDTR Presequence protease	Medicago truncatula GN=MTR_023s0026 PE=3 SV=1,82.71,0,M16C_assoc,Peptidase M16C associated; Peptidase_M16_C,Peptidase M16, C-terminal; Peptidase_M16,Pepti,CUFF.25116.1	Not found	Not found	2 replicates	Found
3142	11	2	4	21	G7ZZU2	CYT	C:cytoplasm	P:fructose 6-phosphate metabolic process	GO:0003872 GO:0005524 GO:0046872	4.4 23.3 15 15.2 15.3	F:6-phosphofructokinase activity F:ATP binding F:metal ion binding	lj_descr	[Master Protein] G7ZZU2 G7ZZU2_MEDTR 6-phosphofructokinase	Medicago truncatula GN=MTR_091s0008 PE=4 SV=1,82.52,0,PFK,Phosphofructokinase domain; no description,NULL; seg,NULL; PHFRCTKINASE,Phosphofructokinase; Pho,CUFF.46404.1	Not found	Not found	Found	Found
2148	3	1	2	10	G8A030	CYT	No Data	No Data	GO:0046872 GO:0016491	15 15.2 15.3 21.99	F:metal ion binding F:oxidoreductase activity	lj_descr	[Master Protein] G8A030 G8A030_MEDTR Gibberellin 20 oxidase 1-B	Medicago truncatula GN=MTR_097s0023 PE=3 SV=1,75.68,0,2OG-FeII_Oxy,Oxoglutarate/iron-dependent dioxygenase; DIOX_N,Non-haem dioxygenase N-terminal domain;,CUFF.13121.1	Not found	Not found	Found	2 replicates
748	1	1	1	15	G8A222	NUC	No Data	No Data	No Data	No Data	No Data	lj_descr	[Master Protein] G8A222 G8A222_MEDTR Low-temperature-induced 65 kDa protein	Medicago truncatula GN=MTR_128s0016,36.65,0.000000000000008,seg,NULL; CAP160,CAP160,CUFF.12890.1	Found	Found	Found	Found
2062	6	1	2	3	A0A072VID2	CYT	No Data	No Data	GO:0016757	16.8.1.12 26.2 29.7	F:transferase activity, transferring glycosyl groups		[Master Protein] Galactinol-raffinose galactosyltransferase	Medicago truncatula GN=MTR_1g052515 PE=4 SV=1	Not found	Not found	Found	Found
1302	6	4	4	7	A0A072U593	MIT	No Data	No Data	No Data	No Data	No Data		[Master Protein] Gamma carbonic anhydrase-like protein	Medicago truncatula GN=MTR_8g096820 PE=4 SV=1	Not found	Not found	Found	Found
2894	5	1	1	4	G7J0S1	PLA	No Data	No Data	No Data	No Data	No Data		[Master Protein] Gamma interferon inducible lysosomal thiol reductase	Medicago truncatula GN=MTR_3g031800 PE=4 SV=1	Not found	Not found	Found	Found
722	6	2	2	3	G7JPM8	NUC	No Data	No Data	GO:0030170 GO:0008483	No Data	F:pyridoxal phosphate binding F:transaminase activity		[Master Protein] Gamma-aminobutyrate transaminase	Medicago truncatula GN=MTR_4g076100 PE=3 SV=1	Not found	Not found	Found	2 replicates
398	1	3	3	6	G7IKW7	NUC	C:spliceosomal complex	P:mRNA splicing, via spliceosome	No Data	No Data	No Data		[Master Protein] GAMYB-binding protein	Medicago truncatula GN=MTR_2g030450 PE=4 SV=1	Found	Found	2 replicates	2 replicates
601	3	5	7	37	A0A072VNM9	NUC	No Data	No Data	GO:0047918 GO:0051287	21.2.1.1	F:GDP-mannose 3,5-epimerase activity F:NAD binding		[Master Protein] GDP-D-mannose-3,5-epimerase	Medicago truncatula GN=MTR_1g080950 PE=4 SV=1	Not found	Not found	Found	Found
2336	3	1	1	2	G7JWE6	NUC	No Data	P:fucose metabolic process	GO:0016757	16.8.1.12 26.2 29.7	F:transferase activity, transferring glycosyl groups		[Master Protein] GDP-fucose protein O-fucosyltransferase	Medicago truncatula GN=MTR_5g032100 PE=4 SV=1	Not found	Not found	Found	Not found
358	5	2	2	2	A0A072TXD7	EXC	C:plant-type cell wall C:plasmodesma	No Data	GO:0016788	No Data	F:hydrolase activity, acting on ester bonds		[Master Protein] GDSL-like lipase/acylhydrolase	Medicago truncatula GN=MTR_7g033165 PE=4 SV=1	2 replicates	Found	Found	2 replicates
197	1	1	1	1	A0A1S2Y787	MIT	No Data	P:regulation of transcription, DNA-templated	No Data	No Data	No Data	lj_ncbi	[Master Protein] gene.g31567.t1.1		Not found	Not found	Found	Not found
1464	7	2	9	60	A0A072VBW0	NUC/CYT	C:cytosol C:nucleus C:plasma membrane	P:post-embryonic root development	GO:0005509 GO:0019904	No Data	F:calcium ion binding F:protein domain specific binding		[Master Protein] General regulatory factor 2	Medicago truncatula GN=MTR_2g091225 PE=3 SV=1	Not found	Not found	Found	Found
1006	6	3	3	4	G7IQ36	CYT	No Data	P:isoprenoid biosynthetic process	GO:0016740	23.3.1.2	F:transferase activity		[Master Protein] Geranylgeranyl pyrophosphate synthase	Medicago truncatula GN=MTR_2g027300 PE=2 SV=1	2 replicates	2 replicates	Found	2 replicates
324	1	1	1	1	I3SE96	NUC	No Data	No Data	GO:0005524 GO:0016301	23.3 20.1.4	F:ATP binding F:kinase activity		[Master Protein] GHMP kinase ATP-binding protein, putative	Medicago truncatula GN=MTR_6g004430 PE=2 SV=1	Not found	Not found	2 replicates	2 replicates
429	1	1	1	5	G7K2P1	NUC	No Data	No Data	GO:0051213 GO:0046872	15 15.2 15.3	F:dioxygenase activity F:metal ion binding		[Master Protein] Gibberellin 2-beta-dioxygenase	Medicago truncatula GN=MTR_5g025090 PE=3 SV=1	Not found	Not found	Found	Found
2924	8	3	3	19	G7J870	MIT	No Data	P:carbohydrate metabolic process P:pentose-phosphate shunt	GO:0017057 GO:0016853	7.1.2	F:6-phosphogluconolactonase activity F:isomerase activity		[Master Protein] Glucosamine-6-phosphate isomerase/6-phosphogluconolactonase	Medicago truncatula GN=MTR_3g092110 PE=4 SV=1	Not found	Found	Found	Found
586	7	5	5	11	G7KJH0	NUC	No Data	P:biosynthetic process	GO:0016779	No Data	F:nucleotidyltransferase activity		[Master Protein] Glucose-1-phosphate adenylyltransferase family protein	Medicago truncatula GN=MTR_6g008840 PE=4 SV=2	2 replicates	2 replicates	Found	Found
662	9	1	3	7	A0A072U7V2	CYT	No Data	P:glucose metabolic process P:pentose-phosphate shunt	GO:0004345 GO:0050661	7.1.1	F:glucose-6-phosphate dehydrogenase activity F:NADP binding		[Master Protein] Glucose-6-phosphate 1-dehydrogenase	Medicago truncatula GN=MTR_6g022860 PE=3 SV=1	Not found	Not found	Found	Found
1400	5	6	6	17	G7KBI3	CYT	C:chloroplast envelope C:chloroplast stroma C:cytosol	P:gluconeogenesis P:glycolytic process P:positive regulation of flower development P:starch metabolic process	GO:0004347	4.3	F:glucose-6-phosphate isomerase activity		[Master Protein] Glucose-6-phosphate isomerase	Medicago truncatula GN=MTR_5g065880 PE=3 SV=2	Not found	Not found	Found	Found
6	8	2	2	6	G7J1A0	PLA	C:integral component of membrane	No Data	GO:0022857	No Data	F:transmembrane transporter activity		[Master Protein] Glucose-6-phosphate/phosphate translocator-like protein	Medicago truncatula GN=MTR_3g049400 PE=2 SV=1	2 replicates	Found	Found	Found
425	6	7	7	31	G4W9I5	NUC	No Data	P:tetrapyrrole biosynthetic process	GO:0042286 GO:0030170 GO:0008483	19.3	F:glutamate-1-semialdehyde 2,1-aminomutase activity F:pyridoxal phosphate binding F:transaminase activity		[Master Protein] Glutamate 1-semialdehyde aminotransferase	Medicago truncatula GN=GSA PE=2 SV=1	Not found	Not found	Found	Found
578	5	1	3	9	V7CBZ3	MIT	No Data	P:cellular amino acid metabolic process	GO:0016639	No Data	F:oxidoreductase activity, acting on the CH-NH2 group of donors, NAD or NADP as acceptor		[Master Protein] Glutamate dehydrogenase	Phaseolus vulgaris GN=PHAVU_003G225100g PE=3 SV=1	Not found	Not found	1 replicate	Not found
1386	2	2	3	3	A0A072VJB8	NUC	No Data	P:glutamine biosynthetic process	GO:0004356 GO:0016787	12.2.2	F:glutamate-ammonia ligase activity F:hydrolase activity		[Master Protein] Glutamate-ammonia ligase-like protein	Medicago truncatula GN=MTR_1g062650 PE=3 SV=1	1 replicate	Not found	Found	2 replicates
1059	1	1	3	5	Q9ZNX6	NUC	C:chloroplast stroma	P:defense response by callose deposition in cell wall P:defense response to bacterium, incompatible interaction P:defense response to fungus P:defense response to insect P:flower development P:glucosinolate biosynthetic process P:glutathione biosynthetic process P:indole phytoalexin biosynthetic process P:response to cadmium ion P:response to heat P:response to jasmonic acid P:response to ozone	GO:0005524 GO:0004357	23.3	F:ATP binding F:glutamate-cysteine ligase activity		[Master Protein] Glutamate--cysteine ligase, chloroplastic	Medicago truncatula GN=GSH1 PE=2 SV=1	Not found	Not found	2 replicates	2 replicates
1558	11	2	3	7	G7J9B8	CYT	No Data	P:glutamine biosynthetic process	GO:0005524 GO:0004356	23.3 12.2.2	F:ATP binding F:glutamate-ammonia ligase activity		[Master Protein] Glutamine synthetase	Medicago truncatula GN=MTR_3g065250 PE=3 SV=1	Not found	Not found	2 replicates	Not found
3130	1	1	1	2	G7LER3	CYT	No Data	No Data	No Data	No Data	No Data		[Master Protein] Glutamine synthetase, putative	Medicago truncatula GN=MTR_8g062840 PE=4 SV=2	2 replicates	Found	Found	Found
2096	2	6	10	22	G7ICA2	PLA	C:cytoplasm	P:glutaminyl-tRNA aminoacylation	GO:0005524 GO:0004819	23.3 29.1.18	F:ATP binding F:glutamine-tRNA ligase activity		[Master Protein] Glutamine-tRNA ligase	Medicago truncatula GN=MTR_1g110430 PE=3 SV=2	Not found	Not found	Found	Found
1882	2	3	8	21	G7IAE3	NUC	C:cytoplasm	P:glutamyl-tRNA aminoacylation	GO:0005524 GO:0004818	23.3 29.1.17	F:ATP binding F:glutamate-tRNA ligase activity		[Master Protein] Glutamyl-tRNA synthetase	Medicago truncatula GN=MTR_1g085150 PE=3 SV=1	Not found	Not found	Found	Found
1522	5	1	1	1	G7IID6	PLA	C:cell	P:cell redox homeostasis	GO:0009055 GO:0015035	1.1.5 26.10 21.4	F:electron transfer activity F:protein disulfide oxidoreductase activity		[Master Protein] Glutaredoxin C4	Medicago truncatula GN=MTR_2g038560 PE=4 SV=1	2 replicates	2 replicates	Found	2 replicates
2387	11	7	7	36	G7LHZ7	PLA	No Data	P:response to oxidative stress	GO:0004602	21.2	F:glutathione peroxidase activity		[Master Protein] Glutathione peroxidase	Medicago truncatula GN=MTR_8g098400 PE=2 SV=1	Found	Found	Found	Found
1374	4	3	3	6	A0A072VL94	CYT	C:chloroplast stroma C:mitochondrion	P:cell redox homeostasis P:glutathione metabolic process	GO:0005524 GO:0005507 GO:0009055 GO:0050660 GO:0004362 GO:0050661	23.3 1.1.5 26.10	F:ATP binding F:copper ion binding F:electron transfer activity F:flavin adenine dinucleotide binding F:glutathione-disulfide reductase activity F:NADP binding		[Master Protein] Glutathione reductase	Medicago truncatula GN=MTR_1g070505 PE=3 SV=1	Not found	2 replicates	Found	Found
2521	8	12	13	65	A0A072UVM3	CYT	No Data	No Data	GO:0016740	23.3.1.2	F:transferase activity		[Master Protein] Glutathione S-transferase	Medicago truncatula GN=MTR_3g450790 PE=3 SV=1	2 replicates	Found	Found	Found
2122	2	1	1	5	I3T1N4	NUC	C:cytoplasm	P:aromatic amino acid family metabolic process	GO:0016740	23.3.1.2	F:transferase activity		[Master Protein] Glutathione S-transferase tau 5	Medicago truncatula GN=MTR_4g134380 PE=2 SV=1	Not found	Not found	Found	Found
1197	3	2	2	24	A0A072VJU4	NUC/CYT	No Data	No Data	GO:0016740	23.3.1.2	F:transferase activity		[Master Protein] Glutathione S-transferase, amino-terminal domain protein	Medicago truncatula GN=MTR_2g070120 PE=3 SV=1	Not found	2 replicates	Found	Found
846	4	4	7	30	G7JIT9	NUC	No Data	No Data	GO:0004364	26.9	F:glutathione transferase activity		[Master Protein] Glutathione S-transferase-like protein	Medicago truncatula GN=MTR_4g084040 PE=4 SV=1	Not found	Not found	Found	Found
92	1	4	14	163	U5U2N1	CYT	No Data	P:glucose metabolic process	GO:0051287 GO:0050661 GO:0016620	No Data	F:NAD binding F:NADP binding F:oxidoreductase activity, acting on the aldehyde or oxo group of donors, NAD or NADP as acceptor		[Master Protein] Glyceraldehyde-3-dehydrogenase C subunit	Phaseolus vulgaris PE=2 SV=1	Found	1 replicate	Found	Found
1908	11	4	4	6	T2DNM0	CYT	No Data	No Data	GO:0016620	No Data	F:oxidoreductase activity, acting on the aldehyde or oxo group of donors, NAD or NADP as acceptor		[Master Protein] Glyceraldehyde-3-phosphate dehydrogenase	Phaseolus vulgaris PE=2 SV=1	Not found	2 replicates	Found	2 replicates
2665	2	1	1	1	V7BKF3	MIT	C:glycerol-3-phosphate dehydrogenase complex	P:glycerol-3-phosphate metabolic process	GO:0052591	No Data	F:sn-glycerol-3-phosphate:ubiquinone-8 oxidoreductase activity		[Master Protein] Glycerol-3-phosphate dehydrogenase	Phaseolus vulgaris GN=PHAVU_007G245200g PE=3 SV=1	Not found	Not found	2 replicates	Found
2113	1	3	3	9	A0A072V145	NUC	No Data	No Data	GO:0008168	No Data	F:methyltransferase activity		[Master Protein] Glycine cleavage T-protein aminomethyltransferase	Medicago truncatula GN=MTR_3g078637 PE=4 SV=1	Not found	Not found	Found	Found
37	2	2	6	8	G7I9Z0	MIT	C:mitochondrion	P:glycine catabolic process	GO:0004375	1.2.4.4	F:glycine dehydrogenase (decarboxylating) activity		[Master Protein] Glycine dehydrogenase [decarboxylating] protein	Medicago truncatula GN=MTR_1g016230 PE=3 SV=1	Not found	2 replicates	Found	2 replicates
2393	1	1	1	5	Q03250	NUC	C:apoplast C:chloroplast C:cytoplasm C:cytosol C:nucleus C:peroxisome C:plasmodesma	P:alternative mRNA splicing, via spliceosome P:circadian rhythm P:DNA duplex unwinding P:innate immune response P:mRNA export from nucleus P:regulation of stomatal movement P:response to cadmium ion P:response to cold P:response to cytokinin P:response to osmotic stress P:response to salt stress P:response to water deprivation P:response to zinc ion P:RNA secondary structure unwinding P:vegetativ…	GO:0003690 GO:0003729 GO:0003723 GO:0003697	27.4	F:double-stranded DNA binding F:mRNA binding F:RNA binding F:single-stranded DNA binding		[Master Protein] Glycine-rich RNA-binding protein 7	Arabidopsis thaliana OX=3702 GN=RBG7 PE=1 SV=1	Not found	Not found	Found	Found
1377	1	1	3	52	A0A072VL27	NUC	No Data	No Data	GO:0045735	33.1	F:nutrient reservoir activity		[Master Protein] Glycinin A5A4B3 subunit	Medicago truncatula GN=MTR_1g069920 PE=3 SV=1	Found	Found	Found	Found
3034	1	6	6	93	A0A072U489	NUC	No Data	No Data	GO:0045735	33.1	F:nutrient reservoir activity		[Master Protein] Glycinin G4	Medicago truncatula GN=MTR_7g096970 PE=4 SV=1	Found	Found	Found	Found
2342	1	1	1	3	G7LG20	NUC	C:beta-galactosidase complex	P:carbohydrate metabolic process	GO:0004565 GO:0030246	3.8	F:beta-galactosidase activity F:carbohydrate binding		[Master Protein] Glycoside hydrolase family 2 protein	Medicago truncatula GN=MTR_8g039160 PE=3 SV=1	Not found	Not found	Found	Found
2724	5	1	3	11	G7KA64	EXC	No Data	P:carbohydrate metabolic process	GO:0004553	10.6.1 10.6.2 26.3 26.4	F:hydrolase activity, hydrolyzing O-glycosyl compounds		[Master Protein] Glycoside hydrolase family 3 protein	Medicago truncatula GN=MTR_5g062430 PE=4 SV=2	Not found	Not found	2 replicates	Found
596	2	1	1	1	A0A072U6F9	PLA	No Data	No Data	GO:0052861	No Data	F:glucan endo-1,3-beta-glucanase activity, C-3 substituted reducing group		[Master Protein] Glycoside hydrolase family 81 protein	Medicago truncatula GN=MTR_6g016795 PE=4 SV=1	Not found	Not found	1 replicate	Not found
1949	49	1	6	34	A0A072TKQ3	NUC	No Data	P:oxidation-reduction process	GO:0016758	26.2	F:transferase activity, transferring hexosyl groups		[Master Protein] Glycosyltransferase	Medicago truncatula GN=MTR_8g009840 PE=3 SV=1	Not found	Not found	Found	Found
1115	5	2	10	30	A0A072UUT9	CYT/MIT	C:cytoplasm C:integral component of membrane	P:glycyl-tRNA aminoacylation	GO:0005524 GO:0004820	23.3 29.1.14	F:ATP binding F:glycine-tRNA ligase activity		[Master Protein] Glycyl-tRNA synthetase/glycine-tRNA ligase	Medicago truncatula GN=MTR_3g006730 PE=4 SV=1	2 replicates	Found	Found	Found
665	1	3	3	7	I3SHU4	NUC	No Data	No Data	GO:0051287 GO:0004616	7.1.3	F:NAD binding F:phosphogluconate dehydrogenase (decarboxylating) activity		[Master Protein] Glyoxylate/succinic semialdehyde reductase	Medicago truncatula GN=MTR_8g028120 PE=2 SV=1	2 replicates	Found	Found	Found
1410	4	3	5	13	A0A072V5C1	NUC	No Data	P:fatty acid metabolic process	GO:0003857	11.9.4.9	F:3-hydroxyacyl-CoA dehydrogenase activity		[Master Protein] Glyoxysomal fatty acid beta-oxidation MFP-A protein	Medicago truncatula GN=MTR_2g436300 PE=4 SV=1	2 replicates	Found	Found	Found
1661	4	1	1	1	A0A072TW15	NUC	No Data	P:glutamine metabolic process P:GMP biosynthetic process	GO:0005524 GO:0003922 GO:0016462	23.3 23.1.2.31	F:ATP binding F:GMP synthase (glutamine-hydrolyzing) activity F:pyrophosphatase activity		[Master Protein] GMP synthase [glutamine-hydrolyzing] protein	Medicago truncatula GN=MTR_8g098325 PE=3 SV=1	Not found	Not found	1 replicate	Not found
1041	5	2	2	2	G7I9N6	PLA	C:cytosol	P:root hair elongation	No Data	No Data	No Data		[Master Protein] Golgi-to-ER traffic-like protein	Medicago truncatula GN=MTR_1g095910 PE=2 SV=1	Not found	Found	Found	Found
1510	1	2	2	5	G7KW78	NUC	No Data	No Data	No Data	No Data	No Data		[Master Protein] GRAM domain protein/ABA-responsive-like protein	Medicago truncatula GN=MTR_7g083570 PE=4 SV=1	Not found	Not found	Found	2 replicates
1729	7	3	24	112	Q1RSH4	MIT	C:cytoplasm	P:protein refolding	GO:0005524	23.3	F:ATP binding		[Master Protein] GroEL-like chaperone, ATPase	Medicago truncatula GN=MTR_1g090130 PE=3 SV=1	Found	2 replicates	Found	Found
1625	2	5	5	21	G7ZWL8	MIT	C:cytoplasm	P:protein folding	No Data	No Data	No Data		[Master Protein] GroES chaperonin	Medicago truncatula GN=MTR_3g110030 PE=2 SV=1	1 replicate	Found	Found	Found
405	4	9	9	64	G7JR07	NUC	No Data	No Data	No Data	No Data	No Data		[Master Protein] Group 3 LEA protein	Medicago truncatula GN=MTR_4g123950 PE=4 SV=1	Found	Found	Found	Found
1359	7	4	4	15	V7AYC1	NUC	C:mitochondrial matrix	P:protein folding	GO:0000774 GO:0051087 GO:0042803	No Data	F:adenyl-nucleotide exchange factor activity F:chaperone binding F:protein homodimerization activity		[Master Protein] GrpE protein homolog	Phaseolus vulgaris GN=PHAVU_009G196500g PE=3 SV=1	Found	Found	Found	Found
3134	1	1	1	2	G7IMH4	MIT	C:cell	P:cell redox homeostasis	GO:0051537 GO:0009055 GO:0046872 GO:0015035	26.3 1.1.5 26.10 15 15.2 15.3 21.4	F:2 iron, 2 sulfur cluster binding F:electron transfer activity F:metal ion binding F:protein disulfide oxidoreductase activity		[Master Protein] Grx4 family monothiol glutaredoxin	Medicago truncatula GN=MTR_2g103130 PE=2 SV=1	Not found	Not found	Found	2 replicates
2783	14	4	20	328	G7I7M0	CYT	C:cytoplasm	No Data	GO:0005525 GO:0003924 GO:0003746	30.5 29.2.4	F:GTP binding F:GTPase activity F:translation elongation factor activity		[Master Protein] GTP-binding elongation factor Tu family protein	Medicago truncatula GN=MTR_1g013680 PE=3 SV=2	Found	Found	Found	Found
224	20	7	7	46	B7FGN7	NUC	C:nucleus	P:nucleocytoplasmic transport P:protein transport	GO:0005525 GO:0003924	30.5	F:GTP binding F:GTPase activity		[Master Protein] GTP-binding nuclear protein	Medicago truncatula PE=2 SV=1	Found	Found	Found	Found
2018	9	7	7	40	G7LD98	CYT/PLA	No Data	No Data	No Data	No Data	No Data		[Master Protein] Guanine nucleotide-binding protein beta subunit-like protein	Medicago truncatula GN=MTR_8g106790 PE=4 SV=1	2 replicates	Found	Found	Found
1278	4	2	2	4	G7JR54	NUC	No Data	P:regulation of ARF protein signal transduction	GO:0005086	No Data	F:ARF guanyl-nucleotide exchange factor activity		[Master Protein] Guanine nucleotide-exchange protein, putative	Medicago truncatula GN=MTR_4g124430 PE=4 SV=2	Not found	Not found	2 replicates	1 replicate
1617	8	21	21	116	G7L8T3	NUC	C:intracellular	P:protein transport P:small GTPase mediated signal transduction	GO:0005093	No Data	F:Rab GDP-dissociation inhibitor activity		[Master Protein] Guanosine nucleotide diphosphate dissociation inhibitor	Medicago truncatula GN=MTR_8g088620 PE=2 SV=1	Found	Found	Found	Found
2563	1	1	2	4	A0A072UMS0	NUC	C:chloroplast C:membrane C:nucleolus	No Data	GO:0005525 GO:0003924	30.5	F:GTP binding F:GTPase activity		[Master Protein] Guanylate-binding family protein	Medicago truncatula GN=MTR_4g088220 PE=4 SV=1	Not found	Not found	1 replicate	2 replicates
1135	12	2	6	20	A2Q5A3	MIT	C:proton-transporting ATP synthase complex, catalytic core F(1)	P:ATP synthesis coupled proton transport	GO:0005524 GO:0046933	23.3 9.9	F:ATP binding F:proton-transporting ATP synthase activity, rotational mechanism		[Master Protein] H+-transporting two-sector ATPase, alpha/beta subunit, central region; H+-transporting two-sector ATPase, delta/epsilon subunit	Medicago truncatula GN=MtrDRAFT_AC160516g59v2 PE=3 SV=1	Not found	Not found	Found	Found
1208	14	4	4	9	A2Q5T7	PLA	C:proton-transporting V-type ATPase, V0 domain	P:ATP hydrolysis coupled proton transport	GO:0015078	No Data	F:hydrogen ion transmembrane transporter activity		[Master Protein] H+-transporting two-sector ATPase, C (AC39) subunit	Medicago truncatula GN=MTR_7g009590 PE=4 SV=1	Not found	Not found	Found	Found
1995	3	1	1	7	H0ZH58	CYT	C:mitochondrion	P:intracellular transport P:positive regulation of glucokinase activity P:protein folding P:regulation of gluconeogenesis	GO:0046872 GO:0003755	15 15.2 15.3 31.3.1	F:metal ion binding F:peptidyl-prolyl cis-trans isomerase activity	lj_descr	[Master Protein] H0ZH58 H0ZH58_TAEGU Uncharacterized protein	Taeniopygia guttata GN=RANB,46.05,0.0000000000006,Ran-binding domain,Ran binding domain; PH domain-like,NULL; no description,Pleckstrin homology-like ,CUFF.56184.1	2 replicates	Found	Found	Found
1716	7	3	3	8	H1XX59	CYT	No Data	P:response to desiccation	No Data	No Data	No Data	lj_descr	[Master Protein] H1XX59 H1XX59_9BACT Late embryogenesis abundant protein 2 (Precursor)	Caldithrix abyssi DSM 13,22.9,3e-17,LEA14-like,NULL; no description,Immunoglobulin-like fold; LEA_2,Late embryogenesis abundant protein,,CUFF.39598.1	Not found	Not found	Found	Found
2434	4	2	2	6	H2Z4P4	NUC	No Data	No Data	GO:0003723 GO:0008270	27.4	F:RNA binding F:zinc ion binding	lj_descr	[Master Protein] H2Z4P4 H2Z4P4_CIOSA Uncharacterized protein	Ciona savignyi GN=Csa.3629 ,49.57,3e-19,RNA-binding domain, RBD,NULL; Retrovirus zinc finger-like domains,Zinc finger, CCHC-type; RRM,RNA re,CUFF.53332.2	Not found	Found	Found	Found
1572	1	1	1	3	H9MCJ6	MIT	No Data	No Data	No Data	No Data	No Data	lj_descr	[Master Protein] H9MCJ6 H9MCJ6_PINLA Uncharacterized protein (Fragment)	Pinus lambertian,75.86,6e-18,Mt_ATP-synt_D,ATPase, F0 complex, subunit D, mitochondrial; SUBFAMILY NOT NAMED,NULL; FAMILY NOT NAM,CUFF.56095.1	2 replicates	2 replicates	Found	2 replicates
1026	2	1	6	11	H9U0F7	CYT	No Data	P:glucose metabolic process	GO:0051287 GO:0050661 GO:0016620	No Data	F:NAD binding F:NADP binding F:oxidoreductase activity, acting on the aldehyde or oxo group of donors, NAD or NADP as acceptor	lj_descr	[Master Protein] H9U0F7 H9U0F7_9ROSA Glyceraldehyde-3-phosphate dehydrogenase B	Pyrus x bretschneideri GN=GDPHb,91.19,0,Glyceraldehyde 3-phosphate dehydrogenase, NA,Glyceraldehyde 3-phosphate dehydrogenase, NAD(P) bindin,CUFF.30630.2	Not found	Not found	2 replicates	2 replicates
448	5	2	2	3	G7INC4	CYT	No Data	P:metabolic process	GO:0016787	No Data	F:hydrolase activity		[Master Protein] Haloacid dehalogenase-like hydrolase domain protein	Medicago truncatula GN=MTR_2g035440 PE=2 SV=1	Not found	Not found	Found	Found
1487	1	1	1	5	Q2HTB8	PLA	C:integral component of membrane	No Data	No Data	No Data	No Data		[Master Protein] Harpin-induced 1	Medicago truncatula GN=MTR_7g118270 PE=4 SV=1	Not found	Not found	2 replicates	Found
2312	47	9	32	387	G7JFK1	NUC/CYT	No Data	No Data	GO:0005524	23.3	F:ATP binding		[Master Protein] Heat shock 70 kDa protein	Medicago truncatula GN=MTR_4g130540 PE=3 SV=1	Found	Found	Found	Found
2081	62	4	24	249	Q2HT97	CYT/NUC	No Data	No Data	GO:0005524	23.3	F:ATP binding		[Master Protein] Heat shock cognate 70 kDa protein	Medicago truncatula GN=MTR_7g099680 PE=3 SV=1	2 replicates	2 replicates	Found	Found
744	21	2	34	301	A0A072TV12	END	No Data	No Data	GO:0005524	23.3	F:ATP binding		[Master Protein] Heat shock cognate 70 kDa-like protein	Medicago truncatula GN=MTR_8g099945 PE=3 SV=1	Found	2 replicates	Found	Found
1335	1	1	1	2	A0A072UF33	NUC	No Data	No Data	GO:0003714	No Data	F:transcription corepressor activity		[Master Protein] Heat shock factor-binding protein	Medicago truncatula GN=MTR_7g108615 PE=4 SV=1	Not found	Not found	1 replicate	1 replicate
1249	3	5	12	36	A0A072TVH5	END	C:chloroplast envelope C:chloroplast stroma C:mitochondrion C:vacuolar membrane	P:de-etiolation P:protein folding P:protein import into chloroplast stroma P:response to chlorate P:response to heat P:response to salt stress P:response to water deprivation	GO:0005524 GO:0042803 GO:0051082	23.3	F:ATP binding F:protein homodimerization activity F:unfolded protein binding		[Master Protein] Heat shock protein 81-2	Medicago truncatula GN=MTR_0009s0390 PE=3 SV=1	Not found	Not found	Found	Found
1991	2	1	1	1	A0A072TM71	NUC	No Data	No Data	GO:0003723	27.4	F:RNA binding		[Master Protein] Heterogeneous nuclear ribonucleoprotein	Medicago truncatula GN=MTR_8g007390 PE=4 SV=1	Not found	Not found	2 replicates	1 replicate
2886	2	1	1	3	A0A072U2X9	NUC	C:chloroplast stroma	P:histidine biosynthetic process	GO:0004635 GO:0004636	13.1.7.2	F:phosphoribosyl-AMP cyclohydrolase activity F:phosphoribosyl-ATP diphosphatase activity		[Master Protein] Histidine biosynthesis hisIE protein	Medicago truncatula GN=MTR_7g084480 PE=4 SV=1	Not found	Not found	2 replicates	1 replicate
2431	7	3	3	5	B7FNC7	NUC	C:chloroplast	P:histidine biosynthetic process	GO:0004399 GO:0051287 GO:0008270	13.1.7.8	F:histidinol dehydrogenase activity F:NAD binding F:zinc ion binding		[Master Protein] Histidinol dehydrogenase, chloroplastic	Medicago truncatula PE=2 SV=1	2 replicates	Not found	Found	Found
1155	2	2	2	2	A0A072U994	CYT	No Data	P:histidine biosynthetic process	GO:0004400 GO:0030170	13.1.7.6	F:histidinol-phosphate transaminase activity F:pyridoxal phosphate binding		[Master Protein] Histidinol-phosphate aminotransferase	Medicago truncatula GN=MTR_6g033540 PE=3 SV=1	Not found	Not found	Found	2 replicates
2488	7	11	11	32	A0A072VJI1	NUC	C:cytoplasm	P:histidyl-tRNA aminoacylation	GO:0005524 GO:0004821	23.3 29.1.21	F:ATP binding F:histidine-tRNA ligase activity		[Master Protein] Histidyl-tRNA synthetase	Medicago truncatula GN=MTR_1g057860 PE=3 SV=1	2 replicates	2 replicates	Found	Found
942	2	1	1	1	G7IB89	NUC	No Data	No Data	GO:0016787	No Data	F:hydrolase activity		[Master Protein] Histone deacetylase superfamily protein	Medicago truncatula GN=MTR_1g016440 PE=4 SV=1	Not found	Not found	1 replicate	Not found
2825	1	1	1	12	Q7XJ35	NUC	C:nucleosome C:nucleus	P:nucleosome assembly	GO:0003677	28.1	F:DNA binding		[Master Protein] Histone H1	Medicago truncatula GN=His1 PE=3 SV=1	Found	Found	Found	Found
2298	19	2	3	39	I3SM33	NUC	C:nucleosome C:nucleus	No Data	GO:0003677 GO:0046982	28.1	F:DNA binding F:protein heterodimerization activity		[Master Protein] Histone H2A	Lotus japonicus PE=2 SV=1	Found	2 replicates	Found	Found
1319	32	4	4	41	G7JIM4	NUC	C:nucleosome C:nucleus	No Data	GO:0003677 GO:0046982	28.1	F:DNA binding F:protein heterodimerization activity		[Master Protein] Histone H2B	Medicago truncatula GN=MTR_4g070240 PE=2 SV=1	Found	Found	Found	Found
1440	6	10	10	54	G7JVF8	NUC	C:nucleosome C:nucleus	P:nucleosome assembly	GO:0003677 GO:0046982	28.1	F:DNA binding F:protein heterodimerization activity		[Master Protein] Histone H4	Medicago truncatula GN=MTR_4g128150 PE=3 SV=2	Found	Found	Found	Found
2368	1	1	1	1	A0A072UJF9	NUC	No Data	No Data	GO:0008168	No Data	F:methyltransferase activity		[Master Protein] Histone-lysine N-methyltransferase ATXR3	Medicago truncatula GN=MTR_4g045743 PE=4 SV=1	Not found	Not found	1 replicate	Not found
745	1	1	2	3	A0A072TQP2	MIT	C:cytosol	P:homogentisate catabolic process P:L-phenylalanine catabolic process P:tyrosine catabolic process	GO:0004411	No Data	F:homogentisate 1,2-dioxygenase activity		[Master Protein] Homogentisate 1,2-dioxygenase	Medicago truncatula GN=MTR_8g463280 PE=4 SV=1	Not found	Not found	2 replicates	2 replicates
133	2	1	3	8	B7FM35	PLA	C:cytosol	P:isoleucine biosynthetic process P:methionine biosynthetic process P:threonine biosynthetic process	GO:0004412	13.1.3.6.1.3 13.1.3.6.1.10	F:homoserine dehydrogenase activity		[Master Protein] Homoserine dehydrogenase	Medicago truncatula GN=MTR_3g079330 PE=2 SV=1	Not found	Not found	Found	2 replicates
1324	3	1	1	12	V5N8J8	NUC	No Data	P:threonine metabolic process	GO:0005524 GO:0004413	23.3 13.1.3.6.1.4	F:ATP binding F:homoserine kinase activity		[Master Protein] Homoserine kinase	Phaseolus vulgaris PE=2 SV=1	Not found	Not found	Found	Found
2642	2	3	3	27	A0A072UPR1	NUC	C:cytosol	P:response to cadmium ion	GO:0046983	No Data	F:protein dimerization activity		[Master Protein] Hsc70-interacting protein	Medicago truncatula GN=MTR_4g102390 PE=4 SV=1	Not found	Not found	Found	Found
1417	3	1	5	55	G7IQ96	CYT	No Data	P:defense response P:signal transduction	GO:0043531 GO:0005524	23.3	F:ADP binding F:ATP binding		[Master Protein] HSPA4 nucleotide-binding domain protein	Medicago truncatula GN=MTR_2g040220 PE=3 SV=1	Found	2 replicates	Found	Found
193	4	1	1	5	A2Q2W3	CYT	No Data	No Data	No Data	No Data	No Data		[Master Protein] Huntingtin-interacting K-like protein	Medicago truncatula GN=MTR_2g034010 PE=4 SV=1	Not found	Not found	Found	Found
307	4	2	2	5	G7JQY1	MIT	C:integral component of membrane	P:hyperosmotic salinity response P:response to abscisic acid	No Data	No Data	No Data		[Master Protein] HVA22-like protein	Medicago truncatula GN=MTR_4g108350 PE=3 SV=1	Not found	Not found	Found	2 replicates
2694	1	1	1	9	F4ZG53	NUC	No Data	No Data	GO:0016747	16.8.1.21	F:transferase activity, transferring acyl groups other than amino-acyl groups		[Master Protein] HXXXD-type acyl-transferase family protein	Medicago truncatula GN=MaT4 PE=2 SV=1	Not found	Not found	Found	Found
950	4	2	2	9	G7KDB9	CYT	No Data	P:methylglyoxal catabolic process to D-lactate via S-lactoyl-glutathione	GO:0004416	24.1	F:hydroxyacylglutathione hydrolase activity		[Master Protein] Hydroxyacylglutathione hydrolase	Medicago truncatula GN=MTR_5g068440 PE=3 SV=1	2 replicates	Not found	Found	Found
1503	1	1	1	1	I1IR12	NUC	No Data	No Data	No Data	No Data	No Data	lj_descr	[Master Protein] I1IR12 I1IR12_BRADI Uncharacterized protein	Brachypodium distachyon GN=,44.26,1e-18,coiled-coil,NULL; seg,NULL,CUFF.49674.1	Not found	Not found	Found	2 replicates
3145	1	1	1	1	I1J6L0	CYT	C:chloroplast stroma	P:chorismate biosynthetic process P:shikimate metabolic process	GO:0003855 GO:0004764	13.1.6.1.10 13.1.6.1.10	F:3-dehydroquinate dehydratase activity F:shikimate 3-dehydrogenase (NADP+) activity	lj_descr	[Master Protein] I1J6L0 I1J6L0_SOYBN Uncharacterized protein	Glycine max GN=Gma.20458 PE,86.69,0,no description,Aldolase-type TIM barrel; no description,NULL; no description,NAD(P)-binding domain; ,CUFF.47226.1	2 replicates	Found	2 replicates	Not found
172	1	1	1	2	I1J8Q7	CYT	C:integral component of membrane	No Data	No Data	No Data	No Data	lj_descr	[Master Protein] I1J8Q7 I1J8Q7_SOYBN Uncharacterized protein	Glycine max PE=4 SV=1,92.15,0,seg,NULL,CUFF.37736.1	Not found	Not found	1 replicate	1 replicate
2988	2	1	4	11	I1J9U5	NUC	C:cytoplasm	P:leucyl-tRNA aminoacylation P:valyl-tRNA aminoacylation	GO:0002161 GO:0005524 GO:0004823 GO:0004832	23.3 29.1.4 29.1.9	F:aminoacyl-tRNA editing activity F:ATP binding F:leucine-tRNA ligase activity F:valine-tRNA ligase activity	lj_descr	[Master Protein] I1J9U5 I1J9U5_SOYBN Uncharacterized protein	Glycine max PE=3 SV=1,84.97,0,tRNA-synt_1,Aminoacyl-tRNA synthetase, class Ia; Anticodon_1,Valyl/Leucyl/Isoleucyl-tRNA synthetase,,CUFF.58354.1	Not found	Not found	1 replicate	1 replicate
2093	3	1	3	34	I1J9Y0	NUC	No Data	No Data	No Data	No Data	No Data	lj_descr	[Master Protein] I1J9Y0 I1J9Y0_SOYBN Uncharacterized protein	Glycine max GN=Gma.5356 PE=,30.93,2e-18,TPR_11,NULL; TPR_1,Tetratricopeptide TPR-1; seg,NULL; no description,Tetratricopeptide-like helical;,CUFF.38377.1	Found	Found	Found	Found
688	3	1	1	1	I1JC62	NUC	No Data	P:nucleoside metabolic process	No Data	No Data	No Data	lj_descr	[Master Protein] I1JC62 I1JC62_SOYBN Uncharacterized protein	Glycine max GN=Gma.19600 PE,83.01,0,seg,NULL; RIBOSE-PHOSPHATE PYROPHOSPHOKINASE,NULL; no description,NULL; PRTase-like,NULL; Pribosyltr,CUFF.37020.1	Not found	Found	2 replicates	2 replicates
2575	2	1	1	4	I1JCN0	NUC	C:intracellular	No Data	GO:0005525 GO:0003723	27.4	F:GTP binding F:RNA binding	lj_descr	[Master Protein] I1JCN0 I1JCN0_SOYBN Uncharacterized protein	Glycine max PE=3 SV=1,78.06,0,era: GTP-binding protein Era,GTP-binding protein Era; small_GTP: small GTP-binding protein domain,Sm,CUFF.48248.2	Not found	Found	Found	Found
2888	3	1	16	84	I1JG11	CSK	No Data	No Data	GO:0005524	23.3	F:ATP binding	lj_descr	[Master Protein] I1JG11 I1JG11_SOYBN Uncharacterized protein	Glycine max GN=Gma.55823 PE,97.35,0,Actin,Actin-like; ACTINS_1,Actin, conserved site; ACTINS_2,Actin, conserved site; ACTINS_ACT_LIKE,Ac,CUFF.54258.1	Not found	Not found	1 replicate	Not found
1189	4	1	1	3	I1JGD6	NUC	C:U4/U6 x U5 tri-snRNP complex	P:mRNA splicing, via spliceosome	GO:0030621 GO:0017070	No Data	F:U4 snRNA binding F:U6 snRNA binding	lj_descr	[Master Protein] I1JGD6 I1JGD6_SOYBN Uncharacterized protein	Glycine max PE=4 SV=1,84.6,0,WD40,WD40 repeat; PRP4,Pre-mRNA processing factor 4 (PRP4)-like; no description,WD40/YVTN repeat-lik,CUFF.54088.1	Found	Not found	Found	Found
2572	3	1	4	18	I1JJB5	MIT	C:oxoglutarate dehydrogenase complex	P:tricarboxylic acid cycle	GO:0004149	No Data	F:dihydrolipoyllysine-residue succinyltransferase activity	lj_descr	[Master Protein] I1JJB5 I1JJB5_SOYBN Uncharacterized protein	Glycine max PE=3 SV=1,87.15,0,seg,NULL; sucB: dihydrolipoyllysine-residue succinyltransfer,Dihydrolipoamide succinyltransferase; C,CUFF.40149.1	Not found	Not found	Found	Found
1597	2	1	6	26	I1JJT8	CYT	C:cytosol	P:fatty acid beta-oxidation	GO:0003985	16.1.2.1	F:acetyl-CoA C-acetyltransferase activity	lj_descr	[Master Protein] I1JJT8 I1JJT8_SOYBN Uncharacterized protein	Glycine max GN=Gma.21847 PE,90.42,0,THIOLASE_3,Thiolase, active site; THIOLASE_2,Thiolase, conserved site; AcCoA-C-Actrans: acetyl-CoA C,CUFF.40122.1	2 replicates	2 replicates	Found	Found
822	3	3	11	34	I1JK05	CSK	C:eukaryotic 43S preinitiation complex C:eukaryotic 48S preinitiation complex C:eukaryotic translation initiation factor 3 complex	P:formation of cytoplasmic translation initiation complex	GO:0003743 GO:0031369	29.2.3	F:translation initiation factor activity F:translation initiation factor binding	lj_descr	[Master Protein] I1JK05 I1JK05_SOYBN Eukaryotic translation initiation factor 3 subunit B	Glycine max PE=3 SV=1,90.76,0,eIF2A,Translation initiation factor 2A, beta propellor-like domain; RRM_1,RNA recognition motif doma,CUFF.28021.1	Not found	Not found	Found	2 replicates
3225	7	1	1	5	I1JKU9	CYT	C:intracellular membrane-bounded organelle	P:metabolic process	GO:0080043 GO:0080044	No Data	F:quercetin 3-O-glucosyltransferase activity F:quercetin 7-O-glucosyltransferase activity	lj_descr	[Master Protein] I1JKU9 I1JKU9_SOYBN Uncharacterized protein	Glycine max PE=3 SV=1,65.24,0,UDPGT,UDP-glucuronosyl/UDP-glucosyltransferase; no description,NULL; UDP-Glycosyltransferase/glycoge,CUFF.7721.1	Not found	Not found	Found	Found
1387	2	1	16	71	I1JLU8	CSK	C:cytoplasm C:microtubule	P:microtubule-based process	GO:0005525 GO:0003924 GO:0005200	30.5 31.1	F:GTP binding F:GTPase activity F:structural constituent of cytoskeleton	lj_descr	[Master Protein] I1JLU8 I1JLU8_SOYBN Uncharacterized protein	Glycine max GN=Gma.33143 PE,98.87,0,Tubulin,Tubulin/FtsZ, GTPase domain; Tubulin_C,Tubulin/FtsZ, 2-layer sandwich domain; seg,NULL; TUBU,CUFF.13686.1	Not found	Not found	Found	Found
447	6	5	10	43	I1JN06	MIT	No Data	P:protein folding	No Data	No Data	No Data	lj_descr	[Master Protein] I1JN06 I1JN06_SOYBN Uncharacterized protein	Glycine max GN=Gma.41887 PE,33.33,3e-18,FKBP-like,NULL; TPR-like,NULL; TPR,Tetratricopeptide repeat; FKBP_PPIASE,Peptidyl-prolyl cis-trans i,CUFF.41156.1	2 replicates	Found	Found	Found
228	7	1	15	160	I1JPW5	CYT	C:phosphopyruvate hydratase complex	P:glycolytic process	GO:0000287 GO:0004634	4.12	F:magnesium ion binding F:phosphopyruvate hydratase activity	lj_descr	[Master Protein] I1JPW5 I1JPW5_SOYBN Uncharacterized protein	Glycine max GN=Gma.31115 PE,95.5,0,ENOLASE,Enolase; Enolase,Enolase; eno: phosphopyruvate hydratase,Enolase; Enolase C-terminal domain-,CUFF.34247.1	1 replicate	Not found	Found	Found
3123	1	1	1	1	I1JQD0	MIT	No Data	No Data	GO:0050660 GO:0016614	No Data	F:flavin adenine dinucleotide binding F:oxidoreductase activity, acting on CH-OH group of donors	lj_descr	[Master Protein] I1JQD0 I1JQD0_SOYBN Uncharacterized protein	Glycine max GN=Gma.10726 PE,84.68,0,D-LACTATE DEHYDROGENASE (GLYCOOXIREDUCTASE GLCD),NULL; D-LACTATE DEHYDROGENASE,NULL; FAD-oxidase_C,F,CUFF.33149.1	Not found	Not found	1 replicate	Not found
3220	2	1	2	2	I1JR16	NUC	No Data	No Data	GO:0003824	No Data	F:catalytic activity	lj_descr	[Master Protein] I1JR16 I1JR16_SOYBN Uncharacterized protein	Glycine max GN=Gma.35508 PE,82.64,0,SUBFAMILY NOT NAMED,NULL; CYSTEINE DESULFURYLASE,NULL; seg,NULL; Aminotran_5,Aminotransferase, class,CUFF.33419.1	Not found	Not found	Found	2 replicates
1849	2	3	12	70	I1JTY9	NUC	No Data	P:proteolysis	GO:0008237 GO:0008270	No Data	F:metallopeptidase activity F:zinc ion binding	lj_descr	[Master Protein] I1JTY9 I1JTY9_SOYBN Uncharacterized protein	Glycine max GN=Gma.15742 PE,87.19,0,seg,NULL; ALADIPTASE,Peptidase M1, membrane alanine aminopeptidase, N-terminal; Metalloproteases ("z,CUFF.28020.1	2 replicates	2 replicates	Found	Found
1184	3	1	2	13	I1JVH6	NUC	No Data	P:fatty acid biosynthetic process	GO:0003989 GO:0005524 GO:0004075 GO:0046872	11.1.1 23.3 15 15.2 15.3	F:acetyl-CoA carboxylase activity F:ATP binding F:biotin carboxylase activity F:metal ion binding	lj_descr	[Master Protein] I1JVH6 I1JVH6_SOYBN Uncharacterized protein	Glycine max GN=Gma.38083 PE,89.93,0,no description,NULL; PREDICTED: SIMILAR TO ACETYL-COA CARBOXYLASE, TYPE BETA, PARTIAL,NULL; CARBOXYL,CUFF.17780.1	Not found	Not found	Found	Found
1329	3	1	5	11	I1JW22	NUC	No Data	P:purine nucleotide biosynthetic process	GO:0003937 GO:0004643	23.1.2.9 23.1.2.9	F:IMP cyclohydrolase activity F:phosphoribosylaminoimidazolecarboxamide formyltransferase activity	lj_descr	[Master Protein] I1JW22 I1JW22_SOYBN Uncharacterized protein	Glycine max PE=3 SV=1,86.96,0,AICARFT_IMPCHas,AICARFT/IMPCHase bienzyme; MGS,Methylglyoxal synthase-like domain; seg,NULL; MGS-lik,CUFF.16308.2	Not found	Not found	1 replicate	Not found
3183	1	1	1	2	I1JXB2	PLA	C:nucleus	No Data	GO:0003682 GO:0003886 GO:0003677	28.1	F:chromatin binding F:DNA (cytosine-5-)-methyltransferase activity F:DNA binding	lj_descr	[Master Protein] I1JXB2 I1JXB2_SOYBN Cytosine-specific methyltransferase	Glycine max GN=Gma.13821 PE=3 SV=1,72.47,0,Bromo adjacent homology domain,Bromo adjacent homology (BAH) domain; DNA (CYTOSINE-5)-METHYLTRANSFER,CUFF.22357.1	Not found	Not found	Found	Not found
2649	17	1	3	5	I1JZT5	PLA	C:integral component of membrane C:plasma membrane	P:proton export across plasma membrane	GO:0005524 GO:0046872 GO:0008553	23.3 15 15.2 15.3 34.1.2	F:ATP binding F:metal ion binding F:proton-exporting ATPase activity, phosphorylative mechanism	lj_descr	[Master Protein] I1JZT5 I1JZT5_SOYBN Uncharacterized protein	Glycine max PE=3 SV=1,95.84,0,Calcium ATPase, transmembrane domain M,NULL; HAD-like,HAD-like domain; coiled-coil,NULL; HATPASE,ATP,CUFF.49526.2	Not found	Not found	Found	2 replicates
879	2	2	8	24	I1K072	NUC	No Data	No Data	No Data	No Data	No Data	lj_descr	[Master Protein] I1K072 I1K072_SOYBN Uncharacterized protein	Glycine max GN=Gma.5287 PE=,90.74,0,MI,Initiation factor eIF-4 gamma, MA3; Domain in DAP-5, eIF4G, MA-3 and other prote,Initiation facto,CUFF.49310.1	Not found	Not found	Found	Found
1902	1	1	1	4	I1K392	NUC	No Data	No Data	No Data	No Data	No Data	lj_descr	[Master Protein] I1K392 I1K392_SOYBN Uncharacterized protein	Glycine max PE=4 SV=1,66.56,0,seg,NULL; P-loop containing nucleoside triphosphate hydrolases,NULL; no description,NULL; SUBFAMILY ,CUFF.6462.1	Not found	Not found	Found	Found
2316	9	2	2	2	I1K3B1	CYT	C:integral component of membrane	No Data	No Data	No Data	No Data	lj_descr	[Master Protein] I1K3B1 I1K3B1_SOYBN Uncharacterized protein	Glycine max PE=4 SV=1,94.45,0,TRANSMEMBRANE 9 SUPERFAMILY PROTEIN MEMBER 1,NULL; TRANSMEMBRANE 9 SUPERFAMILY PROTEIN,Nonaspanin (T,CUFF.50970.1	Not found	Not found	Found	2 replicates
2119	2	2	2	6	I1K3J0	NUC	C:signal recognition particle, endoplasmic reticulum targeting	P:SRP-dependent cotranslational protein targeting to membrane, translocation	GO:0008312	No Data	F:7S RNA binding	lj_descr	[Master Protein] I1K3J0 I1K3J0_SOYBN Uncharacterized protein	Glycine max GN=Gma.20253 PE,84.77,0,SIGNAL RECOGNITION PARTICLE 72,NULL; SIGNAL RECOGNITION PARTICLE 72,Signal recognition particle, SRP,CUFF.51088.1	Found	Found	1 replicate	Not found
2098	2	1	8	26	I1K4U3	NUC	C:cytoplasm C:nuclear proteasome complex C:proteasome regulatory particle, lid subcomplex	P:proteasome-mediated ubiquitin-dependent protein catabolic process	No Data	No Data	No Data	lj_descr	[Master Protein] I1K4U3 I1K4U3_SOYBN Uncharacterized protein	Glycine max GN=Gma.34689 PE,91.99,0,26S PROTEASOME NON-ATPASE REGULATORY SUBUNIT 12,NULL; 26S PROTEASOME NON-ATPASE REGULATORY SUBUNIT 1,CUFF.51675.1	Not found	Not found	Found	2 replicates
194	3	1	8	36	I1K566	END	C:endoplasmic reticulum	P:protein folding	GO:0005509	No Data	F:calcium ion binding	lj_descr	[Master Protein] I1K566 I1K566_SOYBN Uncharacterized protein	Glycine max PE=3 SV=1,84.89,0,CALRETICULIN,Calreticulin/calnexin; CALRETICULIN_1,Calreticulin/calnexin, conserved site; CALRETICUL,CUFF.51803.1	Not found	Not found	Found	2 replicates
148	7	6	14	83	I1K5M9	CYT	C:chloroplast stroma C:cytosol C:stromule	P:detection of gravity P:galactose catabolic process P:glucose metabolic process P:glycogen biosynthetic process P:starch biosynthetic process	GO:0000287 GO:0004614	4.2	F:magnesium ion binding F:phosphoglucomutase activity	lj_descr	[Master Protein] I1K5M9 I1K5M9_SOYBN Uncharacterized protein	Glycine max PE=3 SV=1,93.47,0,PGM_PMM_I,Alpha-D-phosphohexomutase, alpha/beta/alpha domain I; PGM_PMM_III,Alpha-D-phosphohexomutas,CUFF.52282.1	1 replicate	Not found	Found	Found
1159	5	1	1	1	I1K5N0	NUC	C:cell periphery C:cell wall	P:cell wall modification P:pectin catabolic process	GO:0045330 GO:0030599 GO:0046910	10.8.1 10.8.99 26.18	F:aspartyl esterase activity F:pectinesterase activity F:pectinesterase inhibitor activity	lj_descr	[Master Protein] I1K5N0 I1K5N0_SOYBN Pectinesterase	Glycine max PE=3 SV=1,74.46,0,seg,NULL; Pectin lyase-like,Pectin lyase fold/virulence factor; Plant invertase/pectin methylesteras,CUFF.52281.1	Not found	Not found	2 replicates	2 replicates
1551	6	2	4	12	I1K5T3	MIT	No Data	No Data	GO:0003860	No Data	F:3-hydroxyisobutyryl-CoA hydrolase activity	lj_descr	[Master Protein] I1K5T3 I1K5T3_SOYBN Uncharacterized protein	Glycine max GN=Gma.19648 PE,85.13,0,seg,NULL; LAMBDA-CRYSTALLIN HOMOLOG [SOURCE:UNIPROTKB/SWISS-PROT,ACC:Q9Y2S2],NULL; ENOYL-COA HYDRAT,CUFF.52293.1	Not found	2 replicates	Found	Found
1315	1	1	1	5	I1K6D0	NUC	No Data	No Data	No Data	No Data	No Data	lj_descr	[Master Protein] I1K6D0 I1K6D0_SOYBN Uncharacterized protein	Glycine max GN=Gma.34037 PE,32.99,7e-17,seg,NULL,CUFF.56286.1	Not found	Not found	Found	Not found
1204	2	1	1	6	I1K6K2	NUC	No Data	P:cellular amino acid metabolic process	GO:0030170	No Data	F:pyridoxal phosphate binding	lj_descr	[Master Protein] I1K6K2 I1K6K2_SOYBN Uncharacterized protein	Glycine max GN=Gma.22404 PE,75.65,0,Tryptophan synthase beta subunit-like PLP-dependent enzymes,Tryptophan synthase beta subunit-like PL,gene.g27704.t1.1	Not found	Not found	Found	Found
965	4	3	8	29	I1K764	NUC	C:chloroplast	P:glycogen biosynthetic process P:starch biosynthetic process	GO:0005524 GO:0008878	23.3 2.1.2.1	F:ATP binding F:glucose-1-phosphate adenylyltransferase activity	lj_descr	[Master Protein] I1K764 I1K764_SOYBN Glucose-1-phosphate adenylyltransferase	Glycine max GN=Gma.48792 PE=3 SV=1,86.23,0,ADP_GLC_PYROPHOSPH_1,ADP-glucose pyrophosphorylase, conserved site; ADP_GLC_PYROPHOSPH_2,ADP-glucose,CUFF.30605.1	Not found	2 replicates	Found	Found
1624	1	2	2	5	I1K7A1	NUC	C:integral component of membrane C:oligosaccharyltransferase complex	P:protein N-linked glycosylation via asparagine	GO:0004579	No Data	F:dolichyl-diphosphooligosaccharide-protein glycotransferase activity	lj_descr	[Master Protein] I1K7A1 I1K7A1_SOYBN Uncharacterized protein	Glycine max PE=4 SV=1,83.25,0,Ribophorin_I,Ribophorin I; coiled-coil,NULL; seg,NULL; SUBFAMILY NOT NAMED,NULL; RIBOPHORIN I,Riboph,CUFF.32051.1	Not found	Not found	Found	Found
2483	1	1	2	5	I1K925	PLA	C:cytoplasm	P:arginine biosynthetic process	GO:0003991 GO:0034618	No Data	F:acetylglutamate kinase activity F:arginine binding	lj_descr	[Master Protein] I1K925 I1K925_SOYBN Uncharacterized protein	Glycine max GN=Gma.50657 PE,81.84,0,FAMILY NOT NAMED,NULL; no description,Aspartate/glutamate/uridylate kinase; Carbamate kinase-like,As,CUFF.28184.1	Not found	Not found	Found	1 replicate
1361	3	1	1	4	I1K9P8	NUC	No Data	P:proteolysis	GO:0008234	No Data	F:cysteine-type peptidase activity	lj_descr	[Master Protein] I1K9P8 I1K9P8_SOYBN Uncharacterized protein	Glycine max PE=4 SV=1,64.07,0,ULP_PROTEASE,Peptidase C48, SUMO/Sentrin/Ubl1; seg,NULL; Peptidase_C48,Peptidase C48, SUMO/Sentrin/U,CUFF.27558.3	2 replicates	Found	Found	Found
2900	4	2	4	11	I1KAB1	CYT	C:chloroplast C:integral component of membrane	P:cellular response to oxidative stress P:hydrogen peroxide catabolic process P:response to reactive oxygen species	GO:0004130 GO:0020037	No Data	F:cytochrome-c peroxidase activity F:heme binding	lj_descr	[Master Protein] I1KAB1 I1KAB1_SOYBN Uncharacterized protein	Glycine max GN=Gma.10720 PE,83.33,0,peroxidase,Haem peroxidase, plant/fungal/bacterial; PEROXIDASE_4,Haem peroxidase, plant/fungal/bacte,CUFF.26431.2	Not found	Not found	Found	2 replicates
480	1	1	4	25	I1KBB6	NUC	No Data	No Data	GO:0004134 GO:0102500	2.2.2.4	F:4-alpha-glucanotransferase activity F:beta-maltose 4-alpha-glucanotransferase activity	lj_descr	[Master Protein] I1KBB6 I1KBB6_SOYBN Uncharacterized protein	Glycine max GN=Gma.30420 PE,84.04,0,Glyco_hydro_77,Glycoside hydrolase, family 77; coiled-coil,NULL; seg,NULL; SUBFAMILY NOT NAMED,NULL;,CUFF.26996.1	Not found	Not found	Found	Found
28	1	1	1	2	I1KBE2	NUC	C:nucleus	P:mRNA processing	GO:0003723	27.4	F:RNA binding	lj_descr	[Master Protein] I1KBE2 I1KBE2_SOYBN Uncharacterized protein	Glycine max GN=Gma.48151 PE,90.59,0,SUBFAMILY NOT NAMED,NULL; FAMILY NOT NAMED,NULL; SF-CC1: splicing factor, CC1-like family,Splicing f,CUFF.27053.2	Not found	Not found	2 replicates	Found
2808	8	2	7	49	I1KD37	NUC	C:cytosol C:Golgi apparatus	P:plant-type cell wall biogenesis P:UDP-L-arabinose metabolic process	GO:0052691	No Data	F:UDP-arabinopyranose mutase activity	lj_descr	[Master Protein] I1KD37 I1KD37_SOYBN Uncharacterized protein	Glycine max GN=Gma.45995 PE,90.5,0,Nucleotide-diphospho-sugar transferases,NULL; SUBFAMILY NOT NAMED,NULL; FAMILY NOT NAMED,NULL; RGP,R,CUFF.19727.1	Not found	Not found	Found	Found
380	2	3	6	25	I1KG78	NUC	No Data	No Data	GO:0005524	23.3	F:ATP binding	lj_descr	[Master Protein] I1KG78 I1KG78_SOYBN Uncharacterized protein	Glycine max PE=3 SV=1,84.82,0,HEATSHOCK70,Heat shock protein 70 family; Actin-like ATPase domain,NULL; Heat shock protein 70kD (HS,CUFF.43757.1	Not found	2 replicates	Found	Found
1166	3	1	3	12	I1KGF2	NUC	C:nucleus	P:protein deubiquitination P:ubiquitin-dependent protein catabolic process	GO:0036459	No Data	F:thiol-dependent ubiquitinyl hydrolase activity	lj_descr	[Master Protein] I1KGF2 I1KGF2_SOYBN Ubiquitin carboxyl-terminal hydrolase	Glycine max PE=3 SV=1,84.65,0,Cysteine proteinases,NULL; Ubiquitin-like,NULL; seg,NULL; UBIQUITIN_1,Ubiquitin conserved site; UCH_,CUFF.44458.1	Not found	Not found	Found	Found
1679	3	2	2	4	I1KGU5	NUC	C:nucleolar ribonuclease P complex	P:gene silencing by RNA	No Data	No Data	No Data	lj_descr	[Master Protein] I1KGU5 I1KGU5_SOYBN Uncharacterized protein	Glycine max PE=4 SV=1,83.15,0,XH,Uncharacterised domain XH; XS,XS domain; zf-XS,Zinc finger-XS domain; coiled-coil,NULL; seg,NULL;,CUFF.43619.1	Not found	Found	Found	Found
1563	1	1	1	4	I1KIV0	END	C:integral component of membrane C:membrane	P:secondary metabolite biosynthetic process	GO:0020037 GO:0005506 GO:0016709	No Data	F:heme binding F:iron ion binding F:oxidoreductase activity, acting on paired donors, with incorporation or reduction of molecular oxygen, NAD(P)H as one donor, and incorporation of one atom of oxygen	lj_descr	[Master Protein] I1KIV0 I1KIV0_SOYBN Uncharacterized protein	Glycine max PE=3 SV=1,69.14,0,EP450I,Cytochrome P450, E-class, group I; P450,Cytochrome P450; coiled-coil,NULL; no description,Cyt,CUFF.5080.1	Not found	Not found	Found	Found
529	2	1	2	6	I1KJ84	CSK	C:cytoplasm	No Data	GO:0016627	11.9.4.13	F:oxidoreductase activity, acting on the CH-CH group of donors	lj_descr	[Master Protein] I1KJ84 I1KJ84_SOYBN Uncharacterized protein	Glycine max GN=Gma.2418 PE=,91.88,0,DHO_dh,Dihydroorotate dehydrogenase, class 1/ 2; no description,Aldolase-type TIM barrel; FMN-linked,CUFF.35158.1	2 replicates	Not found	Found	Found
1953	4	3	4	12	I1KKN7	MIT	C:cytoplasm	No Data	GO:0003872 GO:0005524 GO:0047334 GO:0046872	4.4 23.3 4.5 15 15.2 15.3	F:6-phosphofructokinase activity F:ATP binding F:diphosphate-fructose-6-phosphate 1-phosphotransferase activity F:metal ion binding	lj_descr	[Master Protein] I1KKN7 I1KKN7_SOYBN Uncharacterized protein	Glycine max GN=Gma.31384 PE,90.94,0,PHFRCTKINASE,Phosphofructokinase; PFKA_PPi: diphosphate--fructose-6-phosphate 1-phos,Pyrophosphate-d,NODE_26125_length_2482_cov_307.692596.path1.1	2 replicates	Found	Found	Found
619	6	2	5	16	I1KL66	MIT	No Data	No Data	GO:0004491	No Data	F:methylmalonate-semialdehyde dehydrogenase (acylating) activity	lj_descr	[Master Protein] I1KL66 I1KL66_SOYBN Uncharacterized protein	Glycine max GN=Gma.18420 PE,90.32,0,no description,Aldehyde dehydrogenase, N-terminal; no description,Aldehyde dehydrogenase, C-terminal,CUFF.47046.1	2 replicates	Found	Found	Found
905	2	1	1	2	I1KMF4	PLA	C:cytoplasm	P:auxin-activated signaling pathway P:brassinosteroid mediated signaling pathway P:intracellular signal transduction P:protein phosphorylation	GO:0005524 GO:0004672 GO:0004674	23.3 29.4.1	F:ATP binding F:protein kinase activity F:protein serine/threonine kinase activity	lj_descr	[Master Protein] I1KMF4 I1KMF4_SOYBN Uncharacterized protein	Glycine max PE=3 SV=1,89.78,0,ANKYRIN-KINASE,NULL; SERINE-THREONINE PROTEIN KINASE,NULL; TYRKINASE,Serine-threonine/tyrosine-prote,CUFF.47910.1	Not found	Not found	1 replicate	1 replicate
1837	5	1	3	13	I1KMX5	NUC	C:peroxisome	P:fatty acid beta-oxidation	GO:0003857	11.9.4.9	F:3-hydroxyacyl-CoA dehydrogenase activity	lj_descr	[Master Protein] I1KMX5 I1KMX5_SOYBN Uncharacterized protein	Glycine max PE=4 SV=1,89.75,0,ClpP/crotonase,NULL; NAD(P)-binding Rossmann-fold domains,NULL; 6-phosphogluconate dehydrogenase C-t,CUFF.50744.1	Not found	Not found	2 replicates	Found
816	2	1	4	19	I1KNA0	PLA	No Data	P:nicotinamide nucleotide metabolic process	GO:0052855 GO:0005524 GO:0047453	23.3	F:ADP-dependent NAD(P)H-hydrate dehydratase activity F:ATP binding F:ATP-dependent NAD(P)H-hydrate dehydratase activity	lj_descr	[Master Protein] I1KNA0 I1KNA0_SOYBN ATP-dependent (S)-NAD(P)H-hydrate dehydratase	Glycine max GN=Gma.56139 PE=,86.07,0,NADHX_dehydratase,ADP/ATP-dependent (S)-NAD(P)H-hydrate dehydratase; no description,NULL; YJEF_C_3,Y,CUFF.60058.1	Not found	Not found	Found	Found
2369	11	1	2	4	I1KP02	CYT	No Data	No Data	No Data	No Data	No Data	lj_descr	[Master Protein] I1KP02 I1KP02_SOYBN Uncharacterized protein	Glycine max GN=Gma.18284 PE,49.58,0.00000000002,CRAL/TRIO, N-terminal domain,CRAL/TRIO, N-terminal domain; Domain in homologues of a S. cerevisiae p,CUFF.51783.1	Not found	Not found	2 replicates	2 replicates
2182	1	1	4	23	I1KPN2	NUC	C:cytoplasm C:nuclear membrane C:nuclear periphery	P:NLS-bearing protein import into nucleus P:protein import into nucleus, translocation P:ribosomal protein import into nucleus	GO:0008139 GO:0008565 GO:0008536	No Data	F:nuclear localization sequence binding F:protein transporter activity F:Ran GTPase binding	lj_descr	[Master Protein] I1KPN2 I1KPN2_SOYBN Uncharacterized protein	Glycine max GN=Gma.14524 PE,93.79,0,HEAT_EZ,NULL; IBN_N,Importin-beta, N-terminal; IMPORTIN SUBUNIT BETA-1 (KARYOPHERIN SUBUNIT BETA-1),,CUFF.52065.1	Not found	Not found	Found	Found
916	16	1	2	4	I1KR24	MIT	C:integral component of membrane	No Data	No Data	No Data	No Data	lj_descr	[Master Protein] I1KR24 I1KR24_SOYBN Uncharacterized protein	Glycine max GN=Gma.24999 PE,85.37,0,FAMILY NOT NAMED,NULL; seg,NULL; DUF1084,Domain of unknown function DUF1084,CUFF.46971.1	Not found	Not found	Found	2 replicates
1263	1	1	1	4	I1KRC7	CYT/NUC	No Data	P:metabolic process	GO:0003824	No Data	F:catalytic activity	lj_descr	[Master Protein] I1KRC7 I1KRC7_SOYBN Uncharacterized protein	Glycine max PE=4 SV=1,81.42,0,coiled-coil,NULL; PP2C-like,Protein phosphatase 2C-like; PP2C,Protein phosphatase 2C, manganese/magn,CUFF.46809.1	Not found	Not found	Found	Found
2325	2	3	14	44	I1KSL6	CYT	C:chaperonin-containing T-complex	P:'de novo' protein folding P:chaperone-mediated protein folding	GO:0005524 GO:0044183 GO:0051082	23.3	F:ATP binding F:protein binding involved in protein folding F:unfolded protein binding	lj_descr	[Master Protein] I1KSL6 I1KSL6_SOYBN T-complex protein 1 subunit alpha	Glycine max PE=3 SV=1,93.58,0,TCOMPLEXTCP1,Chaperone, tailless complex polypeptide 1; chap_CCT_alpha: T-complex protein 1, alpha s,CUFF.51425.1	Not found	Not found	Found	Found
1112	1	1	2	5	I1KT81	MIT	C:mitochondrion	No Data	GO:0008453 GO:0042802 GO:0030170	13.1.1.3.11	F:alanine-glyoxylate transaminase activity F:identical protein binding F:pyridoxal phosphate binding	lj_descr	[Master Protein] I1KT81 I1KT81_SOYBN Uncharacterized protein	Glycine max GN=Gma.22081 PE,82.23,0,no description,Pyridoxal phosphate-dependent transferase, major region, subdomain 2; no description,,CUFF.51678.1	Not found	2 replicates	Found	Found
799	1	1	2	3	I1KTQ4	MIT	No Data	P:tricarboxylic acid cycle	GO:0004108	6.1 8.1.2	F:citrate (Si)-synthase activity	lj_descr	[Master Protein] I1KTQ4 I1KTQ4_SOYBN Citrate synthase	Glycine max PE=3 SV=1,92.58,0,SUBFAMILY NOT NAMED,NULL; CITRATE SYNTHASE,Citrate synthase-like; no description,Citrate synthase-li,CUFF.41680.1	Not found	Not found	Found	1 replicate
150	3	2	5	6	I1KTT3	CYT	No Data	P:isocitrate metabolic process P:tricarboxylic acid cycle	GO:0004450 GO:0000287 GO:0051287	8.1.4	F:isocitrate dehydrogenase (NADP+) activity F:magnesium ion binding F:NAD binding	lj_descr	[Master Protein] I1KTT3 I1KTT3_SOYBN Isocitrate dehydrogenase [NADP]	Glycine max GN=Gma.40048 PE=3 SV=1,91.83,0,NADP-SPECIFIC ISOCITRATE DEHYDROGENASE,Isocitrate dehydrogenase NADP-dependent; Iso_dh,Isopropylmala,CUFF.41672.1	2 replicates	2 replicates	1 replicate	1 replicate
2946	1	3	30	204	I1KU21	CYT	No Data	No Data	GO:0005525 GO:0003924	30.5	F:GTP binding F:GTPase activity	lj_descr	[Master Protein] I1KU21 I1KU21_SOYBN Uncharacterized protein	Glycine max GN=Gma.38528 PE,96.09,0,no description,NULL; no description,Ribosomal protein S5 domain 2-type fold, subgroup; no descriptio,CUFF.42101.1	2 replicates	Found	Found	Found
562	6	1	12	28	I1KV92	NUC	C:COPI vesicle coat C:Golgi membrane	P:ER to Golgi vesicle-mediated transport P:intra-Golgi vesicle-mediated transport P:intracellular protein transport P:retrograde vesicle-mediated transport, Golgi to ER	GO:0005198	No Data	F:structural molecule activity	lj_descr	[Master Protein] I1KV92 I1KV92_SOYBN Uncharacterized protein	Glycine max GN=Gma.42291 PE,92.85,0,seg,NULL; WD40 repeat-like,WD40-repeat-containing domain; Coatomer_WDAD,Coatomer, WD associated regi,CUFF.43766.1	Not found	Not found	Found	2 replicates
1635	1	1	10	40	I1KVD8	PLA	C:membrane	P:lipid catabolic process P:phosphatidylcholine metabolic process	GO:0005509 GO:0070290 GO:0004630	11.9.3.1	F:calcium ion binding F:N-acylphosphatidylethanolamine-specific phospholipase D activity F:phospholipase D activity	lj_descr	[Master Protein] I1KVD8 I1KVD8_SOYBN Phospholipase D	Glycine max PE=3 SV=1,91.84,0,Phospholipase D/nuclease,NULL; C2 domain (Calcium/lipid-binding domain, CaLB),C2 calcium/lipid-bindi,CUFF.9105.1	Not found	Not found	Found	Found
1589	9	7	7	21	I1KWV4	NUC	No Data	P:carbohydrate metabolic process	GO:0030246 GO:0004553	10.6.1 10.6.2 26.3 26.4	F:carbohydrate binding F:hydrolase activity, hydrolyzing O-glycosyl compounds	lj_descr	[Master Protein] I1KWV4 I1KWV4_SOYBN Uncharacterized protein	Glycine max GN=Gma.9128 PE=,88.25,0,ALPHA-GLUCOSIDASE,NULL; ALPHA-GLUCOSIDASE,Glycoside hydrolase, family 31; (Trans)glycosidases,Glycos,CUFF.36701.1	Found	Found	Found	Found
1741	2	1	2	7	I1KZF6	PLA	No Data	No Data	No Data	No Data	No Data	lj_descr	[Master Protein] I1KZF6 I1KZF6_SOYBN Uncharacterized protein	Glycine max PE=4 SV=1,84.67,0,seg,NULL; coiled-coil,NULL,CUFF.35731.1	2 replicates	2 replicates	Found	Found
3028	1	2	8	43	I1KZJ0	MIT	C:cytoplasm	P:carbohydrate metabolic process P:pentose-phosphate shunt	GO:0004801	7.2.2	F:sedoheptulose-7-phosphate:D-glyceraldehyde-3-phosphate glyceronetransferase activity	lj_descr	[Master Protein] I1KZJ0 I1KZJ0_SOYBN Uncharacterized protein	Glycine max GN=Gma.54889 PE,88.66,0,seg,NULL; Transaldolase_2,Transaldolase type 2; TRANSALDOLASE,Transaldolase; TRANSALDOLASE_1,Transal,CUFF.30530.2	Not found	Not found	Found	Found
143	2	1	4	14	I1KZJ9	CYT/MIT	C:mitochondrion	P:mitochondrial glycyl-tRNA aminoacylation	GO:0005524 GO:0004820	23.3 29.1.14	F:ATP binding F:glycine-tRNA ligase activity	lj_descr	[Master Protein] I1KZJ9 I1KZJ9_SOYBN Uncharacterized protein	Glycine max GN=Gma.16782 PE,79.1,0,TRNASYNTHGLY,Glycyl-tRNA synthetase, alpha2 dimer; Class II aaRS and biotin synthetases,NULL; Class ,CUFF.30355.1	Not found	Not found	Found	Found
2670	4	2	6	17	I1L3W8	CYT	C:cytoplasm	No Data	GO:0003747	No Data	F:translation release factor activity	lj_descr	[Master Protein] I1L3W8 I1L3W8_SOYBN Uncharacterized protein	Glycine max PE=4 SV=1,96.34,0,seg,NULL; eRF1_2,eRF1 domain 2; eRF1_3,eRF1 domain 3; eRF1_1,eRF1 domain 1/Pelota-like; no descripti,CUFF.34869.1	Not found	Not found	Found	Found
1140	5	1	7	14	I1L3Y0	CYT	No Data	No Data	GO:0003676	No Data	F:nucleic acid binding	lj_descr	[Master Protein] I1L3Y0 I1L3Y0_SOYBN Uncharacterized protein	Glycine max PE=4 SV=1,97.75,0,no description,Stem cell self-renewal protein Piwi; SUBFAMILY NOT NAMED,NULL; EUKARYOTIC TRANSLATION,NODE_14177_length_1743_cov_502.297180.path2.1	Not found	Not found	2 replicates	Found
255	1	1	1	2	I1L451	CYT	C:cytoplasm	P:methylation P:phosphatidylcholine biosynthetic process	GO:0000234 GO:0008757	13.1.3.4.13	F:phosphoethanolamine N-methyltransferase activity F:S-adenosylmethionine-dependent methyltransferase activity	lj_descr	[Master Protein] I1L451 I1L451_SOYBN Uncharacterized protein	Glycine max GN=Gma.21410 PE,85.31,0,no description,NULL; SAM_MT103,Phosphoethanolamine N-methyltransferase; seg,NULL; coiled-coil,NULL; ,CUFF.35183.1	Not found	Not found	2 replicates	Not found
2456	1	1	1	1	I1L4A0	MIT	No Data	No Data	No Data	No Data	No Data	lj_descr	[Master Protein] I1L4A0 I1L4A0_SOYBN Uncharacterized protein	Glycine max GN=Gma.54918 PE,73.39,0,SUBFAMILY NOT NAMED,NULL; FAMILY NOT NAMED,NULL; seg,NULL; DUF789,Protein of unknown function DUF789,CUFF.21658.1	Not found	Not found	1 replicate	Not found
293	2	1	1	1	I1L4H0	MIT	No Data	No Data	GO:0004029	5.1	F:aldehyde dehydrogenase (NAD) activity	lj_descr	[Master Protein] I1L4H0 I1L4H0_SOYBN Uncharacterized protein	Glycine max GN=Gma.10949 PE,45.83,0.000000000002,ALDH-like,Aldehyde/histidinol dehydrogenase,CUFF.45675.2	Not found	Not found	Found	2 replicates
2227	1	1	1	6	I1L619	NUC	No Data	No Data	No Data	No Data	No Data	lj_descr	[Master Protein] I1L619 I1L619_SOYBN Uncharacterized protein	Glycine max GN=Gma.2318 PE=,88.99,0,seg,NULL; ARM repeat,Armadillo-type fold; RNI-like,NULL; BETA CATENIN-RELATED ARMADILLO REPEAT-CONTA,CUFF.16300.1	Not found	Not found	Found	Found
936	3	1	5	11	I1L759	PLA	No Data	P:nucleotide-sugar biosynthetic process	GO:0050662 GO:0016491	21.99	F:coenzyme binding F:oxidoreductase activity	lj_descr	[Master Protein] I1L759 I1L759_SOYBN Uncharacterized protein	Glycine max GN=Gma.56416 PE,91.67,0,NAD(P)-binding Rossmann-fold domains,NULL; no description,NAD(P)-binding domain; no description,NULL,CUFF.57744.1	Not found	Not found	Found	2 replicates
3193	4	1	2	3	I1L922	NUC	No Data	P:glutamine biosynthetic process	GO:0004356 GO:0016787	12.2.2	F:glutamate-ammonia ligase activity F:hydrolase activity	lj_descr	[Master Protein] I1L922 I1L922_SOYBN Uncharacterized protein	Glycine max GN=Gma.25108 PE,85.23,0,seg,NULL; Glutamine synthetase/guanido kinase,NULL; Metallo-dependent hydrolases,NULL; Glutamine syn,CUFF.53769.1	Not found	Not found	1 replicate	1 replicate
2465	1	1	1	1	I1LB20	CYT	No Data	P:response to karrikin	GO:0005524 GO:0016887	23.3 34.1	F:ATP binding F:ATPase activity	lj_descr	[Master Protein] I1LB20 I1LB20_SOYBN Uncharacterized protein	Glycine max GN=Gma.22371 PE,91.2,0,AAA_21,NULL; no description,NULL; P-loop containing nucleoside triphosphate hydrolases,NULL; SUBFAMI,CUFF.55425.1	Not found	Not found	Found	2 replicates
2363	3	1	1	6	I1LBL2	CYT	No Data	No Data	GO:0005509	No Data	F:calcium ion binding	lj_descr	[Master Protein] I1LBL2 I1LBL2_SOYBN Uncharacterized protein	Glycine max PE=4 SV=1,44.44,0.000009,EF-hand,NULL; no description,EF-hand-like domain; EF_HAND_1,EF-Hand 1, calcium-binding site; EF_hand,CUFF.14685.2	Not found	Not found	Found	Found
2544	2	2	4	6	I1LC96	PLA	No Data	P:metabolic process	GO:0016813	No Data	F:hydrolase activity, acting on carbon-nitrogen (but not peptide) bonds, in linear amidines	lj_descr	[Master Protein] I1LC96 I1LC96_SOYBN Uncharacterized protein	Glycine max GN=Gma.32220 PE,87.11,0,seg,NULL; no description,NULL; hydantase: amidase, hydantoinase/carbamoylase fami,Amidase, hydantoin,CUFF.54891.1	Not found	Found	Found	Found
821	1	2	3	13	I1LCL8	NUC	No Data	P:carbohydrate metabolic process	GO:0051060	No Data	F:pullulanase activity	lj_descr	[Master Protein] I1LCL8 I1LCL8_SOYBN Uncharacterized protein	Glycine max GN=Gma.5460 PE=,84.46,0,no description,Immunoglobulin-like fold; no description,Glycoside hydrolase, catalytic domain; PULLU,CUFF.55789.1	Not found	Not found	Found	Found
1867	2	1	7	21	I1LE22	CYT	C:cytosol C:cytosolic small ribosomal subunit	P:cytoplasmic translation	GO:0003735	No Data	F:structural constituent of ribosome	lj_descr	[Master Protein] I1LE22 I1LE22_SOYBN Uncharacterized protein	Glycine max GN=Gma.54712 PE,94.64,0,Ribosomal_S3Ae,Ribosomal protein S3Ae; seg,NULL; RIBOSOMAL_S3AE,Ribosomal protein S3Ae, conserved si,CUFF.57097.1	Not found	Not found	1 replicate	Not found
1886	4	1	6	21	I1LEE5	CYT	C:integral component of membrane	No Data	GO:0005509	No Data	F:calcium ion binding	lj_descr	[Master Protein] I1LEE5 I1LEE5_SOYBN Uncharacterized protein	Glycine max GN=Gma.41481 PE,91.13,0,EGF_CA,EGF-like calcium-binding, conserved site; Calcium-binding EGF-like domain,EGF-like calcium-bi,CUFF.56711.1	Not found	Not found	Found	2 replicates
27	1	2	6	20	I1LEV4	NUC	C:cytoplasm	P:glutaminyl-tRNA aminoacylation	GO:0005524 GO:0004819	23.3 29.1.18	F:ATP binding F:glutamine-tRNA ligase activity	lj_descr	[Master Protein] I1LEV4 I1LEV4_SOYBN Uncharacterized protein	Glycine max GN=Gma.49399 PE,91.69,0,tRNA-synt_1c,Glutamyl/glutaminyl-tRNA synthetase, class Ib, catalytic domain; tRNA_synt_1c_R1,Glutam,CUFF.50289.1	Not found	Found	Found	Found
392	4	1	5	17	I1LF32	NUC	C:COPII vesicle coat	P:ER to Golgi vesicle-mediated transport P:intracellular protein transport	GO:0008270	No Data	F:zinc ion binding	lj_descr	[Master Protein] I1LF32 I1LF32_SOYBN Uncharacterized protein	Glycine max GN=Gma.42928 PE,93.02,0,Sec23_trunk,Sec23/Sec24, trunk domain; Sec23_BS,Sec23/Sec24 beta-sandwich; Sec23_helical,Sec23/Sec24,CUFF.57330.2	Not found	Not found	Found	Found
1586	3	2	7	27	I1LFG4	NUC	No Data	P:metabolic process	GO:0004802	1.3.8 7.2.1	F:transketolase activity	lj_descr	[Master Protein] I1LFG4 I1LFG4_SOYBN Uncharacterized protein	Glycine max PE=4 SV=1,89.34,0,tktlase_bact: transketolase,Transketolase, bacterial-like; no description,NULL; no description,Trans,CUFF.60851.1	Not found	Not found	Found	1 replicate
2423	4	2	6	15	I1LFL5	PLA	No Data	No Data	GO:0005524 GO:0016301 GO:2001070	23.3 20.1.4	F:ATP binding F:kinase activity F:starch binding	lj_descr	[Master Protein] I1LFL5 I1LFL5_SOYBN Uncharacterized protein	Glycine max PE=4 SV=1,79.39,0,PPDK_N,Pyruvate phosphate dikinase, PEP/pyruvate-binding; CBM_20,Carbohydrate binding module family ,CUFF.57380.1	2 replicates	Found	Found	Found
2003	5	1	1	2	I1LFQ6	NUC	C:nucleus	P:DNA repair	GO:0005524 GO:0016301 GO:0044877 GO:0004674	23.3 20.1.4	F:ATP binding F:kinase activity F:macromolecular complex binding F:protein serine/threonine kinase activity	lj_descr	[Master Protein] I1LFQ6 I1LFQ6_SOYBN Uncharacterized protein	Glycine max GN=Gma.29514 PE,92.17,0,FKBP-RAPAMYCIN ASSOCIATED PROTEIN,Serine/threonine-protein kinase TOR/Smg1; ATAXIA TELANGIECTASIA MU,CUFF.25260.3	Not found	Not found	Found	2 replicates
1101	1	1	1	1	I1LG43	NUC	No Data	P:protein demethylation	GO:0051723	No Data	F:protein methylesterase activity	lj_descr	[Master Protein] I1LG43 I1LG43_SOYBN Protein phosphatase methylesterase 1	Glycine max GN=Gma.2947 PE=3 SV=1,86.16,0,seg,NULL; alpha/beta-Hydrolases,NULL; Abhydrolase_6,NULL; PROTEIN PHOSPHATASE METHYLESTERASE-1 RELAT,CUFF.38595.1	Not found	Not found	Found	Found
1247	5	1	4	17	I1LG74	PLA	No Data	P:galactose metabolic process	GO:0003978	10.1.2 10.1.9	F:UDP-glucose 4-epimerase activity	lj_descr	[Master Protein] I1LG74 I1LG74_SOYBN Uncharacterized protein	Glycine max GN=Gma.57862 PE,87.97,0,galE: UDP-glucose 4-epimerase,UDP-glucose 4-epimerase; no description,NAD(P)-binding domain; no desc,CUFF.52029.1	2 replicates	Found	Found	Found
2959	2	3	8	32	I1LL14	NUC	No Data	No Data	GO:0004462 GO:0046872	24.2 15 15.2 15.3	F:lactoylglutathione lyase activity F:metal ion binding	lj_descr	[Master Protein] I1LL14 I1LL14_SOYBN Uncharacterized protein	Glycine max GN=Gma.4045 PE=,81.2,0,LACTOYLGLUTATHIONE LYASE (GLYOXALASE I),NULL; glyox_I: lactoylglutathione lyase,Glyoxalase I; Glyoxa,CUFF.45316.1	Not found	2 replicates	Found	Found
2640	6	2	6	14	I1LL69	CYT	C:cell wall C:vacuole	P:carbohydrate metabolic process	GO:0004565 GO:0030246	3.8	F:beta-galactosidase activity F:carbohydrate binding	lj_descr	[Master Protein] I1LL69 I1LL69_SOYBN Beta-galactosidase	Glycine max GN=Gma.4099 PE=3 SV=1,87.49,0,GLYCOSYL_HYDROL_F35,Glycoside hydrolase, family 35, conserved site; GLHYDRLASE35,Glycoside hydrolase,CUFF.45375.2	2 replicates	Found	Found	Found
2583	2	1	1	6	I1LMC2	NUC	No Data	No Data	GO:0003676 GO:0000166	23	F:nucleic acid binding F:nucleotide binding	lj_descr	[Master Protein] I1LMC2 I1LMC2_SOYBN Uncharacterized protein	Glycine max GN=Gma.42841 PE,77.89,0,seg,NULL; no description,Nucleotide-binding, alpha-beta plait; RRM_1,RNA recognition motif domain; R,CUFF.57880.2	2 replicates	1 replicate	1 replicate	2 replicates
2596	2	2	4	10	I1LP82	MIT	C:cytoplasm	P:methionyl-tRNA aminoacylation	GO:0005524 GO:0004825 GO:0000049	23.3 29.1.10	F:ATP binding F:methionine-tRNA ligase activity F:tRNA binding	lj_descr	[Master Protein] I1LP82 I1LP82_SOYBN Methionine--tRNA ligase	Glycine max GN=metG PE=3 SV=1,87.44,0,TRNASYNTHMET,Methionyl-tRNA synthetase; metG: methionine--tRNA ligase,Methionyl-tRNA synthetase; seg,CUFF.46695.1	Not found	Not found	Found	Found
1730	2	3	10	18	I1LPC3	NUC	C:cytoplasm	P:isoleucyl-tRNA aminoacylation	GO:0002161 GO:0005524 GO:0004822 GO:0000049	23.3 29.1.5	F:aminoacyl-tRNA editing activity F:ATP binding F:isoleucine-tRNA ligase activity F:tRNA binding	lj_descr	[Master Protein] I1LPC3 I1LPC3_SOYBN Uncharacterized protein	Glycine max GN=Gma.7413 PE=,88.92,0,seg,NULL; AA_TRNA_LIGASE_I,Aminoacyl-tRNA synthetase, class I, conserved site; TRNASYNTHILE,Isoleuci,CUFF.46026.1	2 replicates	2 replicates	Found	Found
136	1	1	2	2	I1LRH3	NUC	C:COPII vesicle coat	P:ER to Golgi vesicle-mediated transport P:intracellular protein transport	GO:0008270	No Data	F:zinc ion binding	lj_descr	[Master Protein] I1LRH3 I1LRH3_SOYBN Uncharacterized protein	Glycine max GN=Gma.3853 PE=,93.84,0,vWA-like,NULL; Helical domain of Sec23/24,Sec23/Sec24, helical domain; beta-sandwich domain of Sec23,CUFF.45086.1	Not found	Not found	1 replicate	Not found
3103	2	1	16	47	I1LS70	NUC	C:nucleus C:proteasome regulatory particle, base subcomplex C:proteasome storage granule	P:proteasome-mediated ubiquitin-dependent protein catabolic process P:regulation of protein catabolic process	GO:0030234	No Data	F:enzyme regulator activity	lj_descr	[Master Protein] I1LS70 I1LS70_SOYBN Uncharacterized protein	Glycine max GN=Gma.1623 PE=,93.69,0,ARM repeat,Armadillo-type fold; no description,Armadillo-like helical; 26S PROTEASOME NON-ATPASE REG,CUFF.24712.1	Not found	Not found	Found	Found
637	4	1	1	4	I1LT32	MIT	No Data	P:cell redox homeostasis P:glycerol ether metabolic process	GO:0009055 GO:0015035	1.1.5 26.10 21.4	F:electron carrier activity F:protein disulfide oxidoreductase activity	lj_descr	[Master Protein] I1LT32 I1LT32_SOYBN Uncharacterized protein	Glycine max GN=Gma.31981 PE,74.05,0,no description,Thioredoxin-like fold; seg,NULL; Thioredoxin-like,Thioredoxin-like fold; THIOREDOXIN_,CUFF.18841.1	Not found	Not found	Found	2 replicates
2498	1	1	1	6	I1LT63	END	C:cytoplasm C:plasma membrane	No Data	GO:0010181 GO:0003955	No Data	F:FMN binding F:NAD(P)H dehydrogenase (quinone) activity	lj_descr	[Master Protein] I1LT63 I1LT63_SOYBN Uncharacterized protein	Glycine max GN=Gma.52084 PE,57.14,0,Flavoproteins,NULL; FMN_red,NADPH-dependent FMN reductase; seg,NULL; no description,NULL; FLAVODOXIN,CUFF.53983.1	Not found	Not found	Found	Found
183	3	1	5	28	I1LTQ1	MIT	No Data	No Data	GO:0003824 GO:0050662	No Data	F:catalytic activity F:coenzyme binding	lj_descr	[Master Protein] I1LTQ1 I1LTQ1_SOYBN Uncharacterized protein	Glycine max PE=4 SV=1,94.95,0,no description,NAD(P)-binding domain; no description,NULL; DTDP-GLUCOSE 4-6-DEHYDRATASE,NULL; NAD DE,CUFF.42272.1	Not found	Not found	Found	Found
570	1	1	1	6	I1LWR1	PLA	C:integral component of membrane	P:glucose import	GO:0005351 GO:0005355	No Data	F:carbohydrate:proton symporter activity F:glucose transmembrane transporter activity	lj_descr	[Master Protein] I1LWR1 I1LWR1_SOYBN Uncharacterized protein	Glycine max GN=Gma.42278 PE,88.53,0,SUGAR_TRANSPORT_1,Sugar transporter, conserved site; SUGAR_TRANSPORT_2,Sugar transporter, conserved ,CUFF.30437.1	Not found	2 replicates	Found	Found
486	3	2	9	54	I1LWR4	CYT	C:cytoplasm	P:glycogen catabolic process	GO:0008184 GO:0102250 GO:0030170 GO:0102499	No Data	F:glycogen phosphorylase activity F:linear malto-oligosaccharide phosphorylase activity F:pyridoxal phosphate binding F:SHG alpha-glucan phosphorylase activity	lj_descr	[Master Protein] I1LWR4 I1LWR4_SOYBN Phosphorylase	Glycine max GN=Gma.58237 PE=3 SV=1,88.38,0,P_ylase: glycogen/starch/alpha-glucan phosphorylas,Glycogen/starch/alpha-glucan phosphorylase; no de,CUFF.36287.1	Not found	Not found	Found	Found
1834	3	2	5	22	I1LWT5	NUC	C:eukaryotic 43S preinitiation complex C:eukaryotic 48S preinitiation complex C:eukaryotic translation initiation factor 3 complex C:eukaryotic translation initiation factor 3 complex, eIF3m	P:cytoplasmic translational initiation P:formation of cytoplasmic translation initiation complex	GO:0003743	29.2.3	F:translation initiation factor activity	lj_descr	[Master Protein] I1LWT5 I1LWT5_SOYBN Uncharacterized protein	Glycine max GN=Gma.56636 PE,89.27,0,COP9 SIGNALOSOME COMPLEX SUBUNIT 7,NULL; COP9 SIGNALOSOME COMPLEX SUBUNIT 7/DENDRITIC CELL PROTEIN G,CUFF.36257.1	2 replicates	Found	Found	Found
2275	4	1	1	2	I1LX67	NUC/CYT	No Data	No Data	GO:0046872 GO:0004722	15 15.2 15.3	F:metal ion binding F:protein serine/threonine phosphatase activity	lj_descr	[Master Protein] I1LX67 I1LX67_SOYBN Uncharacterized protein	Glycine max GN=Gma.56561 PE,74.19,0,PP2C-like,Protein phosphatase 2C-like; Serine/threonine phosphatases, family 2C, ca,Protein phosphat,CUFF.7434.1	2 replicates	2 replicates	Found	2 replicates
268	1	1	5	18	I1LXY1	NUC	C:cytosol C:extracellular region	P:homocysteine metabolic process	GO:0003871 GO:0008705 GO:0008270	13.1.3.4.3	F:5-methyltetrahydropteroyltriglutamate-homocysteine S-methyltransferase activity F:methionine synthase activity F:zinc ion binding	lj_descr	[Master Protein] I1LXY1 I1LXY1_SOYBN Uncharacterized protein	Glycine max GN=Gma.3920 PE=,94.44,0,no description,NULL; Meth_synt_2,Methionine synthase, vitamin-B12 independent; 5-METHYLTETRAHYDROPTE,CUFF.3256.1	Not found	Not found	2 replicates	2 replicates
53	2	1	9	61	I1LZ03	NUC	C:cytosolic large ribosomal subunit	P:cytoplasmic translation	GO:0003723 GO:0003735	27.4	F:RNA binding F:structural constituent of ribosome	lj_descr	[Master Protein] I1LZ03 I1LZ03_SOYBN Uncharacterized protein	Glycine max PE=4 SV=1,94.04,0,Ribosomal protein L4,Ribosomal protein L4 domain; Ribosomal_L4,Ribosomal protein L4/L1e; Ribos_L4_as,CUFF.53848.1	2 replicates	Found	Found	2 replicates
2775	4	1	4	43	I1LZG1	CYT	No Data	P:glycolytic process	GO:0004332	1.3.6 4.7	F:fructose-bisphosphate aldolase activity	lj_descr	[Master Protein] I1LZG1 I1LZG1_SOYBN Fructose-bisphosphate aldolase	Glycine max PE=3 SV=1,86.03,0,Aldolase,NULL; FRUCTOSE-BISPHOSPHATE ALDOLASE,Fructose-bisphosphate aldolase, class-I; no descriptio,CUFF.53851.1	Found	Found	Found	Found
594	1	1	1	1	I1M044	CYT	C:extracellular region C:plant-type cell wall C:plasmodesma	P:hydrogen peroxide catabolic process P:plant-type cell wall organization P:response to oxidative stress	GO:0020037 GO:0046872 GO:0004601	15 15.2 15.3 26.12	F:heme binding F:metal ion binding F:peroxidase activity	lj_descr	[Master Protein] I1M044 I1M044_SOYBN Uncharacterized protein	Glycine max PE=3 SV=1,79.22,0,no description,NULL; FAMILY NOT NAMED,NULL; PEROXIDASE_1,Peroxidases heam-ligand binding site; PEROX,CUFF.47490.1	Not found	Not found	Found	2 replicates
2389	1	7	19	88	I1M2K9	MIT	No Data	P:protein folding	GO:0005524 GO:0051082	23.3	F:ATP binding F:unfolded protein binding	lj_descr	[Master Protein] I1M2K9 I1M2K9_SOYBN Uncharacterized protein	Glycine max GN=Gma.28256 PE,94.54,0,Actin-like ATPase domain,NULL; Heat shock protein 70kD (HSP70), peptide-binding domain,NULL; prok_dn,CUFF.60757.1	Found	Found	Found	Found
2740	6	1	7	92	I1M596	CYT	No Data	P:oxylipin biosynthetic process	GO:0046872 GO:0016702	15 15.2 15.3	F:metal ion binding F:oxidoreductase activity, acting on single donors with incorporation of molecular oxygen, incorporation of two atoms of oxygen	lj_descr	[Master Protein] I1M596 I1M596_SOYBN Lipoxygenase	Glycine max GN=Gma.1862 PE=2 SV=1,87.27,0,no description,NULL; seg,NULL; LIPOXYGENASE_3,Lipoxygenase, C-terminal; PLTLPOXGNASE,Lipoxygenase, p,CUFF.40541.1	Found	Not found	2 replicates	Found
2969	3	1	1	1	I1M689	NUC	C:nucleus	No Data	No Data	No Data	No Data	lj_descr	[Master Protein] I1M689 I1M689_SOYBN Uncharacterized protein	Glycine max PE=4 SV=1,79.58,0,Es2,Nuclear protein DGCR14; seg,NULL; ES-2 PROTEIN - RELATED,NULL,CUFF.40070.1	Not found	Not found	Found	2 replicates
1903	2	1	1	1	I1M7A2	NUC	No Data	P:gene silencing by RNA	GO:0003676	No Data	F:nucleic acid binding	lj_descr	[Master Protein] I1M7A2 I1M7A2_SOYBN Uncharacterized protein	Glycine max PE=4 SV=1,85.18,0,no description,NULL; SUBFAMILY NOT NAMED,NULL; EUKARYOTIC TRANSLATION INITIATION FACTOR 2C,NULL; no ,CUFF.39573.1	Not found	Not found	2 replicates	Not found
955	3	1	5	6	I1M923	MIT	C:mitochondrion	P:glycine catabolic process	GO:0004375	1.2.4.4	F:glycine dehydrogenase (decarboxylating) activity	lj_descr	[Master Protein] I1M923 I1M923_SOYBN Uncharacterized protein	Glycine max PE=3 SV=1,89.53,0,PLP-dependent transferases,Pyridoxal phosphate-dependent transferase, major domain; GDC-P,Glycine cl,CUFF.52994.1	Not found	Not found	Found	Found
1376	2	1	6	17	I1M984	NUC	C:cytoplasm	P:aspartyl-tRNA aminoacylation	GO:0004815 GO:0005524	29.1.12 23.3	F:aspartate-tRNA ligase activity F:ATP binding	lj_descr	[Master Protein] I1M984 I1M984_SOYBN Uncharacterized protein	Glycine max GN=Gma.1067 PE=,87.66,0,coiled-coil,NULL; tRNA-synt_2,Aminoacyl-tRNA synthetase, class II (D/K/N); tRNA_anti,Nucleic acid bi,NODE_8705_length_1738_cov_253.809555.path1.1	Not found	Not found	Found	Found
3052	3	1	2	9	I1MAR9	EXC	No Data	P:carbohydrate metabolic process	GO:0004553	10.6.1 10.6.2 26.3 26.4	F:hydrolase activity, hydrolyzing O-glycosyl compounds	lj_descr	[Master Protein] I1MAR9 I1MAR9_SOYBN Uncharacterized protein	Glycine max PE=4 SV=1,82.65,0,Glyco_hydro_3,Glycoside hydrolase, family 3, N-terminal; Glyco_hydro_3_C,Glycoside hydrolase family ,CUFF.6050.1	Not found	Not found	Found	Found
503	3	3	9	15	I1MB15	NUC	C:cytoplasm	No Data	GO:0061630	No Data	F:ubiquitin protein ligase activity	lj_descr	[Master Protein] I1MB15 I1MB15_SOYBN Uncharacterized protein	Glycine max PE=4 SV=1,81.44,0,HECT,HECT; DUF913,E3 ubiquitin ligase, domain of unknown function DUF913; DUF908,E3 ubiquitin ligase,CUFF.27532.1	Not found	Not found	2 replicates	Found
1871	2	3	4	8	I1MBI6	NUC	C:chloroplast C:integral component of membrane	No Data	No Data	No Data	No Data	lj_descr	[Master Protein] I1MBI6 I1MBI6_SOYBN Uncharacterized protein	Glycine max GN=Gma.6998 PE=,86.07,0,seg,NULL,CUFF.38923.1	Found	Found	Found	Found
850	4	3	17	85	I1MBR7	CYT	C:cytoplasm	P:glycogen metabolic process P:UDP-glucose metabolic process	GO:0003983	4.1	F:UTP:glucose-1-phosphate uridylyltransferase activity	lj_descr	[Master Protein] I1MBR7 I1MBR7_SOYBN Uncharacterized protein	Glycine max GN=Gma.56729 PE,92.75,0,UDPGP,UTP--glucose-1-phosphate uridylyltransferase; UTP-GLUCOSE-1-PHOSPHATE URIDYLYLTRANSFERASE 2 (U,CUFF.39095.1	2 replicates	Found	Found	Found
1102	1	1	1	2	I1MC56	NUC	C:nucleus	P:auxin-activated signaling pathway P:regulation of transcription, DNA-templated P:transcription, DNA-templated	GO:0003677	28.1	F:DNA binding	lj_descr	[Master Protein] I1MC56 I1MC56_SOYBN Uncharacterized protein	Glycine max GN=Gma.48993 PE,70.39,0,B3 DNA binding domain,B3 DNA binding domain; DNA-binding pseudobarrel domain,DNA-binding pseudobarre,CUFF.28646.1	Not found	Not found	Found	2 replicates
31	7	3	13	32	I1MCM5	NUC	C:membrane coat	P:intracellular protein transport P:vesicle-mediated transport	GO:0005198	No Data	F:structural molecule activity	lj_descr	[Master Protein] I1MCM5 I1MCM5_SOYBN Uncharacterized protein	Glycine max PE=4 SV=1,92.25,0,COATOMER BETA SUBUNIT,NULL; COATOMER,NULL; GPROTEINBRPT,G-protein beta WD-40 repeat; WD_REPEATS_2,WD,CUFF.40458.1	Not found	Not found	Found	Found
2849	3	1	3	5	I1MDE5	END/GOL	No Data	No Data	No Data	No Data	No Data	lj_descr	[Master Protein] I1MDE5 I1MDE5_SOYBN Uncharacterized protein	Glycine max GN=Gma.53036 PE,89.28,0,Oxysterol_BP,Oxysterol-binding protein; OSBP,Oxysterol-binding protein, conserved site; Oxysterol-bi,CUFF.45440.2	Not found	Not found	2 replicates	2 replicates
2168	2	3	9	26	I1ME45	NUC	C:cytoplasm	No Data	GO:0004177	No Data	F:aminopeptidase activity	lj_descr	[Master Protein] I1ME45 I1ME45_SOYBN Proline iminopeptidase	Glycine max GN=Gma.18183 PE=3 SV=1,92.12,0,pro_imino_pep_1: prolyl aminopeptidase,Proline iminopeptidase; alpha/beta-Hydrolases,NULL; PROLINE I,CUFF.32117.2	Not found	Not found	Found	Found
2789	1	1	2	6	I1MFG7	NUC	No Data	No Data	GO:0003723	27.4	F:RNA binding	lj_descr	[Master Protein] I1MFG7 I1MFG7_SOYBN Uncharacterized protein	Glycine max PE=4 SV=1,80.89,0,RNA-binding domain, RBD,NULL; seg,NULL; RRM_1,RNA recognition motif domain; RRM,RNA recognition moti,CUFF.60032.1	Not found	Not found	1 replicate	1 replicate
2343	1	1	1	4	I1MGA1	NUC	C:COPI vesicle coat	P:retrograde vesicle-mediated transport, Golgi to ER	GO:0005198	No Data	F:structural molecule activity	lj_descr	[Master Protein] I1MGA1 I1MGA1_SOYBN Uncharacterized protein	Glycine max GN=Gma.1035 PE=,91.09,0,Coatomer_E,Coatomer, epsilon subunit; COATOMER SUBUNIT EPSILON,NULL; COATOMER SUBUNIT EPSILON,Coatom,CUFF.59638.2	Not found	Not found	2 replicates	Found
2131	7	2	11	55	I1MGI7	CYT	C:cytosol C:nuclear pore C:nucleoplasm	P:NLS-bearing protein import into nucleus	GO:0061608 GO:0008139 GO:0008565	No Data	F:nuclear import signal receptor activity F:nuclear localization sequence binding F:protein transporter activity	lj_descr	[Master Protein] I1MGI7 I1MGI7_SOYBN Importin subunit alpha	Glycine max PE=3 SV=1,94.92,0,no description,Armadillo-like helical; Arm,Armadillo; IBB,Importin-alpha, importin-beta-binding doma,CUFF.59620.1	2 replicates	Not found	Found	Found
2149	1	1	3	21	I1MGV6	CYT	C:cytosolic large ribosomal subunit	P:translation	GO:0003735	No Data	F:structural constituent of ribosome	lj_descr	[Master Protein] I1MGV6 I1MGV6_SOYBN 60S ribosomal protein L27	Glycine max GN=Gma.55267 PE=3 SV=1,88.15,0,RIBOSOMAL_L27E,Ribosomal protein L27e, conserved site; no description,Translation protein SH3-like, ,CUFF.48726.1	Not found	Not found	Found	Found
3042	1	1	4	11	I1MHG6	MIT	No Data	No Data	GO:0016620	No Data	F:oxidoreductase activity, acting on the aldehyde or oxo group of donors, NAD or NADP as acceptor	lj_descr	[Master Protein] I1MHG6 I1MHG6_SOYBN Uncharacterized protein	Glycine max GN=Gma.31363 PE,92.32,0,ALDEHYDE_DEHYDR_GLU,Aldehyde dehydrogenase, conserved site; seg,NULL; no description,Aldehyde dehydr,CUFF.59210.1	Not found	Not found	Found	Found
872	6	3	21	84	I1MJ28	MIT	C:chloroplast C:cytosol C:mitochondrion	P:'de novo' protein folding P:chaperone-mediated protein folding P:mitochondrion organization P:protein refolding	GO:0005524 GO:0044183 GO:0051082	23.3	F:ATP binding F:protein binding involved in protein folding F:unfolded protein binding	lj_descr	[Master Protein] I1MJ28 I1MJ28_SOYBN Uncharacterized protein	Glycine max PE=3 SV=1,89.98,0,seg,NULL; CHAPERONINS_CPN60,Chaperonin Cpn60, conserved site; coiled-coil,NULL; GroEL apical domain-,CUFF.42087.1	2 replicates	Found	Found	Found
2372	2	3	9	55	I1MJE1	MIT	C:mitochondrion	P:gamma-aminobutyric acid catabolic process P:glutamate decarboxylation to succinate	GO:0051287 GO:0004777 GO:0009013	No Data	F:NAD binding F:succinate-semialdehyde dehydrogenase (NAD+) activity F:succinate-semialdehyde dehydrogenase [NAD(P)+] activity	lj_descr	[Master Protein] I1MJE1 I1MJE1_SOYBN Uncharacterized protein	Glycine max GN=Gma.54356 PE,92.54,0,no description,Aldehyde dehydrogenase, N-terminal; no description,Aldehyde dehydrogenase, C-terminal,CUFF.41748.2	Found	Found	Found	Found
3033	9	5	12	41	I1MJN2	MIT	C:integral component of membrane C:mitochondrial inner membrane	P:regulation of mitochondrial membrane permeability	GO:0005471	No Data	F:ATP:ADP antiporter activity	lj_descr	[Master Protein] I1MJN2 I1MJN2_SOYBN Uncharacterized protein	Glycine max GN=Gma.54719 PE,90.49,0,MITOCARRIER,Mitochondrial carrier protein; ADPTRNSLCASE,Adenine nucleotide translocator 1; SUBFAMILY,CUFF.41608.1	Not found	Not found	Found	Found
1212	1	2	6	24	I1MM44	CYT	No Data	P:glucose metabolic process	GO:0051287 GO:0050661 GO:0016620	No Data	F:NAD binding F:NADP binding F:oxidoreductase activity, acting on the aldehyde or oxo group of donors, NAD or NADP as acceptor	lj_descr	[Master Protein] I1MM44 I1MM44_SOYBN Uncharacterized protein	Glycine max GN=Gma.37641 PE,86.82,0,seg,NULL; GAPDH,Glyceraldehyde 3-phosphate dehydrogenase, active site; Gp_dh_C,Glyceraldehyde 3-phos,CUFF.41879.1	2 replicates	2 replicates	Found	Found
2502	4	2	2	3	I1MNU2	NUC	No Data	P:galactose catabolic process via UDP-galactose	GO:0008108 GO:0008270	No Data	F:UDP-glucose:hexose-1-phosphate uridylyltransferase activity F:zinc ion binding	lj_descr	[Master Protein] I1MNU2 I1MNU2_SOYBN Uncharacterized protein	Glycine max GN=Gma.8033 PE=,81.58,0,seg,NULL; no description,HIT-like domain; GalP_UDP_transf,Galactose-1-phosphate uridyl transferase, ,CUFF.57652.1	Not found	Not found	Found	2 replicates
2184	11	2	3	14	I1MQ49	NUC	No Data	No Data	GO:0016301 GO:0016773	20.1.4 3.3	F:kinase activity F:phosphotransferase activity, alcohol group as acceptor	lj_descr	[Master Protein] I1MQ49 I1MQ49_SOYBN Uncharacterized protein	Glycine max GN=Gma.25669 PE,88.7,0,no description,NULL; Ribokinase-like,NULL; PfkB,PfkB; seg,NULL; FRUCTOKINASE,NULL; SUGAR KINASE,NULL,CUFF.34604.1	Not found	Not found	Found	Found
1125	1	1	4	9	I1MQL3	CYT	No Data	P:gene silencing by RNA	GO:0003676	No Data	F:nucleic acid binding	lj_descr	[Master Protein] I1MQL3 I1MQL3_SOYBN Uncharacterized protein	Glycine max GN=Gma.34596 PE,87.26,0,DUF1785,Domain of unknown function DUF1785; Gly-rich_Ago1,Argonaut, glycine-rich domain; no descript,NODE_37508_length_1120_cov_343.775879.path1.1	Not found	Not found	Found	Found
1172	2	2	5	36	I1MQS6	NUC	C:cytoplasm C:nucleus	P:glutathione metabolic process	GO:0004364 GO:0003746	26.9 29.2.4	F:glutathione transferase activity F:translation elongation factor activity	lj_descr	[Master Protein] I1MQS6 I1MQS6_SOYBN Uncharacterized protein	Glycine max PE=4 SV=1,87.38,0,eEF1-gamma domain,Translation elongation factor EF1B, gamma chain, conserved; Glutathione S-transfer,CUFF.39041.1	2 replicates	2 replicates	Found	Found
483	3	2	2	4	I1MRK4	CYT	No Data	P:metabolic process	GO:0016746	No Data	F:transferase activity, transferring acyl groups	lj_descr	[Master Protein] I1MRK4 I1MRK4_SOYBN Uncharacterized protein	Glycine max GN=Gma.55576 PE,77.39,0,BIOTINYL_LIPOYL,Biotin/lipoyl attachment; no description,NULL; no description,E3 binding; no descrip,CUFF.50742.1	Not found	Not found	Found	Found
524	1	1	3	5	I1MRT3	NUC	C:cytoplasm	P:galactose metabolic process	GO:0005524 GO:0004335 GO:0005534	23.3 3.8.1	F:ATP binding F:galactokinase activity F:galactose binding	lj_descr	[Master Protein] I1MRT3 I1MRT3_SOYBN Uncharacterized protein	Glycine max GN=Gma.55188 PE,89.34,0,MEVGALKINASE,Mevalonate/galactokinase; GALCTOKINASE,Galactokinase; no description,Ribosomal protein ,CUFF.50617.1	Not found	Not found	Found	Not found
2713	1	1	1	4	I1MSV8	NUC	C:cytoplasm	P:trehalose biosynthetic process P:trehalose metabolism in response to stress	GO:0016791	No Data	F:phosphatase activity	lj_descr	[Master Protein] I1MSV8 I1MSV8_SOYBN Uncharacterized protein	Glycine max GN=Gma.50494 PE,69.7,0,TREHALOSE-6-PHOSPHATE SYNTHASE,NULL; UDP-Glycosyltransferase/glycogen phosphorylase,NULL; no descrip,NODE_51861_length_596_cov_241.006714.path1.1	Found	Found	Found	2 replicates
160	2	1	4	9	I1MT11	NUC	No Data	No Data	GO:0003723	27.4	F:RNA binding	lj_descr	[Master Protein] I1MT11 I1MT11_SOYBN Uncharacterized protein	Glycine max GN=Gma.5132 PE=,83.36,0,seg,NULL; coiled-coil,NULL; MI,Initiation factor eIF-4 gamma, MA3; no description,MIF4-like, type 1/,CUFF.50224.1	2 replicates	Found	Found	2 replicates
1402	1	1	4	19	I1MT23	CYT	C:cytoplasm	No Data	GO:0004177 GO:0030145 GO:0008235	No Data	F:aminopeptidase activity F:manganese ion binding F:metalloexopeptidase activity	lj_descr	[Master Protein] I1MT23 I1MT23_SOYBN Uncharacterized protein	Glycine max GN=Gma.27769 PE,92.17,0,Zn-dependent exopeptidases,NULL; Peptidase_M17,Peptidase M17, leucyl aminopeptidase, C-terminal; LAM,NODE_4106_length_1377_cov_293.549011.path1.1	Not found	2 replicates	Found	Found
1099	4	4	13	40	I1MU40	NUC	No Data	P:sucrose metabolic process	GO:0016157 GO:0046524	2.2.1.5 2.1.1.1	F:sucrose synthase activity F:sucrose-phosphate synthase activity	lj_descr	[Master Protein] I1MU40 I1MU40_SOYBN Uncharacterized protein	Glycine max GN=Gma.2097 PE=,90.57,0,SUCROSE PHOSPHATE SYNTASE,NULL; GLYCOSYLTRANSFERASE,NULL; UDP-Glycosyltransferase/glycogen phosphory,CUFF.49949.1	Not found	Not found	Found	Found
1176	2	3	12	48	I1MUN6	NUC	C:cytoplasm	P:arginine biosynthetic process P:argininosuccinate metabolic process P:urea cycle	GO:0004055 GO:0005524	13.1.2.3.22 23.3	F:argininosuccinate synthase activity F:ATP binding	lj_descr	[Master Protein] I1MUN6 I1MUN6_SOYBN Uncharacterized protein	Glycine max PE=3 SV=1,86.82,0,argG: argininosuccinate synthase,Argininosuccinate synthase; Adenine nucleotide alpha hydrolases-lik,CUFF.6122.1	2 replicates	2 replicates	Found	Found
103	1	2	9	54	I1MXM6	NUC	C:cytoplasm	No Data	GO:0003723	27.4	F:RNA binding	lj_descr	[Master Protein] I1MXM6 I1MXM6_SOYBN Uncharacterized protein	Glycine max GN=Gma.1437 PE=,87.42,0,RNA recognition motif,RNA recognition motif domain, eukaryote; RNA recognition motif,RNA recognition,CUFF.23513.1	Found	Found	Found	Found
1507	1	1	1	1	I1N0J0	NUC/CYT	No Data	No Data	GO:0008168	No Data	F:methyltransferase activity	lj_descr	[Master Protein] I1N0J0 I1N0J0_SOYBN Uncharacterized protein	Glycine max PE=4 SV=1,90.15,0,S-adenosyl-L-methionine-dependent methyltransferases,NULL; S-ADENOSYL-L-METHIONINE:CARBOXYL METHYLTR,CUFF.58353.1	Not found	Not found	1 replicate	Not found
3117	3	1	1	3	I1N0W9	NUC	No Data	P:nucleoside metabolic process P:nucleotide biosynthetic process	GO:0000287 GO:0004749	23.1.3	F:magnesium ion binding F:ribose phosphate diphosphokinase activity	lj_descr	[Master Protein] I1N0W9 I1N0W9_SOYBN Uncharacterized protein	Glycine max PE=3 SV=1,89.97,0,ribP_PPkin: ribose-phosphate diphosphokinase,Ribose-phosphate diphosphokinase; Pribosyltran_N,NULL; ,CUFF.58557.1	Not found	Not found	1 replicate	1 replicate
852	9	1	3	17	I1N3A6	NUC	C:plant-type cell wall	P:carbohydrate metabolic process	GO:0052692	No Data	F:raffinose alpha-galactosidase activity	lj_descr	[Master Protein] I1N3A6 I1N3A6_SOYBN Uncharacterized protein	Glycine max GN=Gma.12698 PE,87.18,0,PROKAR_LIPOPROTEIN,NULL; (Trans)glycosidases,Glycoside hydrolase, superfamily; Glycosyl hydrolase do,CUFF.7900.1	Found	Found	Found	Found
397	4	1	1	1	I1N3M8	NUC	No Data	P:folic acid-containing compound biosynthetic process	GO:0004488 GO:0000166	23	F:methylenetetrahydrofolate dehydrogenase (NADP+) activity F:nucleotide binding	lj_descr	[Master Protein] I1N3M8 I1N3M8_SOYBN Uncharacterized protein	Glycine max GN=Gma.54372 PE,81.25,0,TETRAHYDROFOLATE DEHYDROGENASE/CYCLOHYDROLASE FAMILY MEMBER,NULL; NAD(P)-binding Rossmann-fold domai,CUFF.29360.1	Not found	Not found	2 replicates	2 replicates
280	4	1	4	11	I1N3X0	MIT	No Data	P:cellulose biosynthetic process	GO:0016866	No Data	F:intramolecular transferase activity	lj_descr	[Master Protein] I1N3X0 I1N3X0_SOYBN Uncharacterized protein	Glycine max PE=4 SV=1,88.73,0,seg,NULL; SUBFAMILY NOT NAMED,NULL; FAMILY NOT NAMED,NULL; RGP,Reversibly glycosylated polypeptide f,CUFF.29551.1	Not found	Not found	Found	1 replicate
1072	6	3	9	48	I1N4I6	NUC	C:cytosol C:nucleus	P:glycosaminoglycan biosynthetic process	GO:0051287 GO:0003979	10.1.4	F:NAD binding F:UDP-glucose 6-dehydrogenase activity	lj_descr	[Master Protein] I1N4I6 I1N4I6_SOYBN UDP-glucose 6-dehydrogenase	Glycine max GN=Gma.55041 PE=3 SV=1,95.83,0,UDP binding domain,UDP-glucose/GDP-mannose dehydrogenase, C-terminal; NAD(P)-binding Rossmann-fold d,CUFF.29859.1	Not found	2 replicates	Found	Found
1173	6	1	1	2	I1N4L1	CYT	No Data	No Data	GO:0016747	16.8.1.21	F:transferase activity, transferring acyl groups other than amino-acyl groups	lj_descr	[Master Protein] I1N4L1 I1N4L1_SOYBN Uncharacterized protein	Glycine max PE=4 SV=1,67.66,0,seg,NULL; no description,Chloramphenicol acetyltransferase-like domain; Transferase,Transferase; SUB,CUFF.29916.1	Not found	Not found	2 replicates	Found
1941	56	2	25	254	I1N557	NUC/CYT	No Data	No Data	GO:0005524	23.3	F:ATP binding	lj_descr	[Master Protein] I1N557 I1N557_SOYBN Uncharacterized protein	Glycine max PE=3 SV=1,96.29,0,HSP70_1,Heat shock protein 70, conserved site; HSP70_2,Heat shock protein 70, conserved site; HSP70_,CUFF.19461.1	Not found	Not found	Found	Not found
2555	1	2	2	2	I1N635	CYT	No Data	P:aromatic amino acid family biosynthetic process	GO:0003856 GO:0016491	21.99	F:3-dehydroquinate synthase activity F:oxidoreductase activity	lj_descr	[Master Protein] I1N635 I1N635_SOYBN Uncharacterized protein	Glycine max PE=4 SV=1,86.69,0,seg,NULL; Q84JW0_ARATH_Q84JW0;,3-dehydroquinate synthase, prokaryotic-type; DHQS,3-dehydroquinate sy,CUFF.36089.3	Not found	Not found	Found	2 replicates
2669	1	1	1	4	I1N734	NUC	No Data	P:protein dephosphorylation	GO:0008138	No Data	F:protein tyrosine/serine/threonine phosphatase activity	lj_descr	[Master Protein] I1N734 I1N734_SOYBN Uncharacterized protein	Glycine max PE=4 SV=1,90.77,0,5-AMP-ACTIVATED PROTEIN KINASE , BETA SUBUNIT,NULL; 5'-AMP-ACTIVATED PROTEIN KINASE , BETA SUBUNIT,N,CUFF.30986.1	2 replicates	Not found	Found	1 replicate
1998	2	2	6	28	I1N7G4	CYT	C:cytoplasm	No Data	GO:0004177 GO:0030145 GO:0008235	No Data	F:aminopeptidase activity F:manganese ion binding F:metalloexopeptidase activity	lj_descr	[Master Protein] I1N7G4 I1N7G4_SOYBN Uncharacterized protein	Glycine max GN=Gma.27992 PE,81.51,0,LEUCINE AMINOPEPTIDASE,Peptidase M17; LEUCINE AMINOPEPTIDASE-RELATED,NULL; CYTOSOL_AP,Peptidase M17,,CUFF.59020.1	Not found	Found	Found	Found
221	1	2	2	7	I1N8L6	MIT	C:plant-type cell wall	P:L-arabinose metabolic process	GO:0046556	No Data	F:alpha-L-arabinofuranosidase activity	lj_descr	[Master Protein] I1N8L6 I1N8L6_SOYBN Uncharacterized protein	Glycine max PE=4 SV=1,83.88,0,Alpha-L-AF_C,Alpha-L-arabinofuranosidase, C-terminal; CBM_6,Carbohydrate binding module family 6; no,CUFF.31859.1	2 replicates	Found	Found	Found
2992	1	1	1	6	I1N956	PLA	No Data	No Data	No Data	No Data	No Data	lj_descr	[Master Protein] I1N956 I1N956_SOYBN Uncharacterized protein (Fragment)	Glycine max GN=G,75.48,0,seg,NULL; no description,NULL; LRR_1,Leucine-rich repeat; LRRNT_2,Leucine-rich repeat-containing N-t,CUFF.32225.1	2 replicates	Found	Found	Found
1900	3	1	6	26	I1N9E6	MIT	C:intracellular	No Data	GO:0005525 GO:0003924 GO:0003746	30.5 29.2.4	F:GTP binding F:GTPase activity F:translation elongation factor activity	lj_descr	[Master Protein] I1N9E6 I1N9E6_SOYBN Elongation factor Tu	Glycine max GN=Gma.6395 PE=3 SV=1,90.53,0,P-loop containing nucleoside triphosphate hydrolases,NULL; EF-Tu/eEF-1alpha/eIF2-gamma C-terminal do,CUFF.32341.1	2 replicates	Found	Found	Found
292	3	3	3	6	I1NBI1	NUC	C:COPII vesicle coat	P:ER to Golgi vesicle-mediated transport P:intracellular protein transport	GO:0008270	No Data	F:zinc ion binding	lj_descr	[Master Protein] I1NBI1 I1NBI1_SOYBN Uncharacterized protein	Glycine max PE=4 SV=1,90.4,0,vWA-like,NULL; Helical domain of Sec23/24,Sec23/Sec24, helical domain; C-terminal, gelsolin-like dom,CUFF.33379.1	Not found	Not found	2 replicates	Found
96	3	3	5	27	I1NBI4	NUC	C:aminoacyl-tRNA synthetase multienzyme complex C:cytoplasm	P:prolyl-tRNA aminoacylation	GO:0005524 GO:0004827	23.3	F:ATP binding F:proline-tRNA ligase activity	lj_descr	[Master Protein] I1NBI4 I1NBI4_SOYBN Uncharacterized protein	Glycine max GN=Gma.19533 PE,92.49,0,Prolyl-tRNA synthetase, C-terminal,Proline-tRNA ligase, class II, C-terminal; Pro_tRNA_synth_type3,P,CUFF.33392.1	Not found	Not found	Found	Found
710	2	1	2	4	I1NBM7	NUC	No Data	P:lipid metabolic process P:protein catabolic process P:proteolysis	GO:0004190	No Data	F:aspartic-type endopeptidase activity	lj_descr	[Master Protein] I1NBM7 I1NBM7_SOYBN Uncharacterized protein	Glycine max GN=Gma.56964 PE,87.38,0,ASPARTIC PROTEINASE-RELATED,NULL; ASPARTYL PROTEASES,Peptidase A1; no description,Peptidase aspartic,CUFF.33943.1	Not found	Not found	2 replicates	2 replicates
1264	1	1	4	8	I1NBN5	NUC	C:COPII vesicle coat	P:ER to Golgi vesicle-mediated transport P:intracellular protein transport	GO:0008270	No Data	F:zinc ion binding	lj_descr	[Master Protein] I1NBN5 I1NBN5_SOYBN Uncharacterized protein	Glycine max GN=Gma.22191 PE,80.81,0,SUBFAMILY NOT NAMED,NULL; SEC24-RELATED PROTEIN,NULL; no description,NULL; seg,NULL; vWA-like,NULL; ,CUFF.33282.1	Not found	Not found	Found	2 replicates
960	2	2	3	11	I1NC65	NUC	C:cytoplasm C:nucleus C:proteasome core complex	P:proteolysis involved in cellular protein catabolic process	GO:0004298	No Data	F:threonine-type endopeptidase activity	lj_descr	[Master Protein] I1NC65 I1NC65_SOYBN Proteasome subunit beta type	Glycine max GN=Gma.25810 PE=3 SV=1,90.32,0,PROTEASOME_B_2,Proteasome B-type subunit; PROTEASOME_B_1,Proteasome, beta-type subunit, conserved si,CUFF.24541.1	Not found	Not found	Found	Found
3209	1	1	4	13	I1NCF0	NUC	No Data	P:cellular response to stress P:positive regulation of kinase activity P:regulation of translation	GO:0019901 GO:0019887 GO:0043022	No Data	F:protein kinase binding F:protein kinase regulator activity F:ribosome binding	lj_descr	[Master Protein] I1NCF0 I1NCF0_SOYBN Uncharacterized protein	Glycine max GN=Gma.16169 PE,87.3,0,TRANSLATIONAL ACTIVATOR GCN1-RELATED,NULL; TRANSLATIONAL ACTIVATOR GCN1-RELATED,Proteasome component,CUFF.33880.1	Not found	Not found	Found	1 replicate
1840	3	3	7	12	I1NDV3	MIT	No Data	No Data	GO:0003824	No Data	F:catalytic activity	lj_descr	[Master Protein] I1NDV3 I1NDV3_SOYBN Uncharacterized protein	Glycine max PE=4 SV=1,88.19,0,FAMILY NOT NAMED,NULL; seg,NULL; Acetyl-CoA synthetase-like,NULL; AMP_BINDING,AMP-binding, conserved,CUFF.57665.1	2 replicates	Not found	Found	Found
1014	1	1	4	10	I1NEH3	POX	No Data	P:metabolic process	GO:0016747	16.8.1.21	F:transferase activity, transferring acyl groups other than amino-acyl groups	lj_descr	[Master Protein] I1NEH3 I1NEH3_SOYBN Uncharacterized protein	Glycine max PE=3 SV=1,93.28,0,AcCoA-C-Actrans: acetyl-CoA C-acetyltransferase,Thiolase; 3-KETOACYL-COA THIOLASE B (BETA- KETOTHIOL,CUFF.12659.1	Not found	Not found	1 replicate	Not found
2365	1	1	1	1	I1NEN5	NUC	C:Prp19 complex C:U2-type catalytic step 1 spliceosome	P:DNA repair P:generation of catalytic spliceosome for first transesterification step	GO:0061630 GO:0004842	29.5.11.3 29.5.11.4.1 29.5.11.4.2 29.5.11.4.3.1 29.5.11.4.3.2 29.5.11.4.3.4 29.5.11.4.4 29.5.11.4.5.1	F:ubiquitin protein ligase activity F:ubiquitin-protein transferase activity	lj_descr	[Master Protein] I1NEN5 I1NEN5_SOYBN Uncharacterized protein	Glycine max GN=Gma.20730 PE,90.87,0,Modified RING finger domain,U box domain; WD40 repeats,WD40 repeat; WD_REPEATS_1,WD40 repeat, conser,CUFF.57497.1	Not found	Not found	1 replicate	Not found
1863	3	1	1	2	I1NEZ7	MIT	C:mitochondrial matrix	P:cellular response to oxidative stress P:chaperone-mediated protein complex assembly P:mitochondrion organization P:oxidation-dependent protein catabolic process P:protein quality control for misfolded or incompletely synthesized proteins	GO:0005524 GO:0004176 GO:0043565 GO:0004252	23.3 29.5.1	F:ATP binding F:ATP-dependent peptidase activity F:sequence-specific DNA binding F:serine-type endopeptidase activity	lj_descr	[Master Protein] I1NEZ7 I1NEZ7_SOYBN Lon protease homolog	Glycine max PE=3 SV=1,80.02,0,seg,NULL; ENDOLAPTASE,NULL; LON_SER,Peptidase S16, active site; lon: ATP-dependent protease La,Pepti,CUFF.11720.1	Not found	Not found	1 replicate	1 replicate
781	2	1	3	5	I1NF29	NUC	C:cytoplasm	No Data	GO:0004252 GO:0070008	29.5.1	F:serine-type endopeptidase activity F:serine-type exopeptidase activity	lj_descr	[Master Protein] I1NF29 I1NF29_SOYBN Uncharacterized protein	Glycine max GN=Gma.27619 PE,86.43,0,Peptidase/esterase 'gauge' domain,Peptidase S9A/B/C, oligopeptidase, N-terminal beta-propeller; alph,CUFF.57126.1	Not found	Not found	Found	Not found
564	9	6	6	23	I1NFH7	NUC	C:nucleus	P:nucleotide-excision repair P:proteasome-mediated ubiquitin-dependent protein catabolic process	GO:0003684	28.2	F:damaged DNA binding	lj_descr	[Master Protein] I1NFH7 I1NFH7_SOYBN Uncharacterized protein	Glycine max GN=Gma.55597 PE,80.79,0,rad23: UV excision repair protein Rad23,UV excision repair protein Rad23; seg,NULL; Ubiquitin homolo,CUFF.56941.1	Found	Found	Found	Found
1523	1	1	1	2	I1NGN1	PLA	No Data	P:catabolic process	GO:0016787	No Data	F:hydrolase activity	lj_descr	[Master Protein] I1NGN1 I1NGN1_SOYBN Uncharacterized protein (Fragment)	Glycine max GN=G,75.54,0,alpha/beta-Hydrolases,NULL; CARBOXYLESTERASE-RELATED,NULL; MEMBER OF 'GDXG' FAMILY OF LIPOLYTIC ENZY,CUFF.56491.1	Not found	Not found	2 replicates	Not found
2226	4	4	4	26	I1NH45	EXC	C:extracellular region C:plant-type cell wall C:plasmodesma	P:hydrogen peroxide catabolic process P:plant-type cell wall organization P:response to oxidative stress	GO:0020037 GO:0046872 GO:0004601	15 15.2 15.3 26.12	F:heme binding F:metal ion binding F:peroxidase activity	lj_descr	[Master Protein] I1NH45 I1NH45_SOYBN Uncharacterized protein	Glycine max PE=3 SV=1,76.29,0,PEROXIDASE_4,Haem peroxidase, plant/fungal/bacterial; PEROXIDASE_1,Peroxidases heam-ligand binding s,CUFF.56252.1	Found	Found	Found	Found
952	1	1	1	1	I1NIC1	CYT	C:Golgi apparatus C:integral component of membrane	P:cell wall organization or biogenesis	GO:0016413	No Data	F:O-acetyltransferase activity	lj_descr	[Master Protein] I1NIC1 I1NIC1_SOYBN Uncharacterized protein	Glycine max GN=Gma.42490 PE,65.47,0,seg,NULL; PC-Esterase,PC-Esterase; PMR5N,PMR5 N-terminal domain; FAMILY NOT NAMED,NULL,CUFF.9351.1	Not found	Found	Found	2 replicates
2264	2	5	8	33	I1NJ85	CYT	C:cytoplasm	P:10-formyltetrahydrofolate biosynthetic process P:purine nucleobase biosynthetic process	GO:0005524 GO:0004329 GO:0004477 GO:0004488	23.3 25.2	F:ATP binding F:formate-tetrahydrofolate ligase activity F:methenyltetrahydrofolate cyclohydrolase activity F:methylenetetrahydrofolate dehydrogenase (NADP+) activity	lj_descr	[Master Protein] I1NJ85 I1NJ85_SOYBN Uncharacterized protein	Glycine max GN=Gma.22152 PE,95.28,0,FTHFS,Formate-tetrahydrofolate ligase, FTHFS; no description,NULL; seg,NULL; P-loop containing nucle,CUFF.57305.1	Found	Found	Found	Found
1399	1	1	1	2	I1NJA0	PLA	C:1,3-beta-D-glucan synthase complex C:integral component of membrane	P:(1->3)-beta-D-glucan biosynthetic process	GO:0003843	3.6	F:1,3-beta-D-glucan synthase activity	lj_descr	[Master Protein] I1NJA0 I1NJA0_SOYBN Uncharacterized protein	Glycine max GN=Gma.31298 PE,85.89,0,Glucan_synthase,Glycosyl transferase, family 48; SUBFAMILY NOT NAMED,NULL; FAMILY NOT NAMED,NULL,CUFF.57287.1	Not found	Not found	1 replicate	1 replicate
1784	3	1	7	54	I1W1P0	CYT	No Data	No Data	GO:0003723	27.4	F:RNA binding	lj_descr	[Master Protein] I1W1P0 I1W1P0_COCNU PolyA binding protein (Fragment)	Cocos nucifera PE=2 SV=1,28.79,5e-18,no description,Nucleotide-binding, alpha-beta plait; seg,NULL; RRM_1,RNA recognition motif domain; H,CUFF.47905.3	Not found	Not found	Found	Found
2757	1	2	6	16	I3RZA0	MIT	C:cell	P:cell redox homeostasis	GO:0004148 GO:0009055 GO:0050660	8.1.1.3 1.1.5 26.10	F:dihydrolipoyl dehydrogenase activity F:electron transfer activity F:flavin adenine dinucleotide binding	lj_descr	[Master Protein] I3RZA0 I3RZA0_MEDTR Dihydrolipoyl dehydrogenase	Medicago truncatula PE=2 SV=1,88.22,0,Pyr_redox_2,Pyridine nucleotide-disulphide oxidoreductase, FAD/NAD(P)-binding domain; Pyr_redox_dim,,CUFF.50613.1	2 replicates	Found	Found	Found
2332	4	1	4	12	I3S077	CYT	No Data	No Data	GO:0004364	26.9	F:glutathione transferase activity	lj_descr	[Master Protein] I3S077 I3S077_LOTJA Uncharacterized protein	Lotus japonicus PE=2 SV=1,99.69,0,Glutathione S-transferase (GST), C-terminal domain,Glutathione S-transferase, C-terminal-like; Thior,CUFF.48027.1	Not found	Not found	2 replicates	Found
983	3	4	4	14	I3S0H9	NUC	No Data	No Data	No Data	No Data	No Data	lj_descr	[Master Protein] I3S0H9 I3S0H9_LOTJA Uncharacterized protein	Lotus japonicus PE=2 SV=1,99.6,0,NAD(P)-binding Rossmann-fold domains,NULL; no description,NAD(P)-binding domain; NAD_binding_10,NULL,CUFF.17370.1	2 replicates	Found	Found	Found
2086	4	1	8	30	I3S0W6	NUC	C:cytoplasm C:nucleus C:proteasome core complex, alpha-subunit complex	P:proteasome-mediated ubiquitin-dependent protein catabolic process	GO:0004298	No Data	F:threonine-type endopeptidase activity	lj_descr	[Master Protein] I3S0W6 I3S0W6_LOTJA Proteasome subunit alpha type	Lotus japonicus PE=2 SV=1,99.58,0,PROTEASOME_A_1,Proteasome, alpha-subunit, N-terminal domain; PROTEASOME SUBUNIT ALPHA TYPE 5,NULL; P,CUFF.57015.1	Not found	Not found	Found	Found
2856	1	2	5	32	I3S1S2	NUC	C:nascent polypeptide-associated complex	No Data	No Data	No Data	No Data	lj_descr	[Master Protein] I3S1S2 I3S1S2_LOTJA Uncharacterized protein	Lotus japonicus PE=2 SV=1,99.03,0,NAC,Nascent polypeptide-associated complex NAC; UBA,Ubiquitin-associated/translation elongation fact,CUFF.31852.1	Not found	Not found	Found	Found
682	11	2	6	16	I3S389	CYT	No Data	No Data	GO:0016491	21.99	F:oxidoreductase activity	lj_descr	[Master Protein] I3S389 I3S389_LOTJA Uncharacterized protein	Lotus japonicus PE=2 SV=1,99.68,0,NAD(P)-binding Rossmann-fold domains,NULL; GroES-like,GroES-like; Enoylreductase,Polyketide synthase,CUFF.40898.1	Not found	Not found	2 replicates	2 replicates
3252	1	1	1	2	I3S4D1	NUC	No Data	No Data	GO:0003723	27.4	F:RNA binding	lj_descr	[Master Protein] I3S4D1 I3S4D1_MEDTR Uncharacterized protein	Medicago truncatula PE=2 SV,29.17,0.000000000001,RRM,RNA recognition motif domain; RRM_1,RNA recognition motif domain; RNA-binding domain, RBD,NULL; ,CUFF.47618.1	Not found	Not found	1 replicate	1 replicate
2344	1	1	1	2	I3S6J5	NUC	C:cytosol	No Data	GO:0002161	No Data	F:aminoacyl-tRNA editing activity	lj_descr	[Master Protein] I3S6J5 I3S6J5_MEDTR Uncharacterized protein	Medicago truncatula PE=2 SV,95.12,0.00000000000006,no description,YbaK/aminoacyl-tRNA synthetase-associated domain; YbaK/ProRS associated domain,YbaK/a,NODE_92560_length_75_cov_124.626663.path2.1	Not found	Not found	1 replicate	1 replicate
1765	1	4	4	21	I3S9M2	NUC	No Data	No Data	No Data	No Data	No Data	lj_descr	[Master Protein] I3S9M2 I3S9M2_LOTJA Uncharacterized protein	Lotus japonicus PE=4 SV=1,100,0,MEMBRANE-ASSOCIATED PROGESTERONE RECEPTOR COMPONENT-RELATED,NULL; Cytochrome b5-like heme/steroid bi,CUFF.5060.1	Found	Found	Found	Found
86	5	3	6	24	I3SAH2	CYT	No Data	No Data	No Data	No Data	No Data	lj_descr	[Master Protein] I3SAH2 I3SAH2_LOTJA Uncharacterized protein	Lotus japonicus PE=2 SV=1,98.86,0,GDHRDH,Glucose/ribitol dehydrogenase; NAD(P)-binding Rossmann-fold domains,NULL; seg,NULL; no descri,CUFF.45918.1	Not found	Not found	Found	Found
1237	6	1	2	7	I3SAJ9	NUC	No Data	No Data	GO:0016787	No Data	F:hydrolase activity	lj_descr	[Master Protein] I3SAJ9 I3SAJ9_LOTJA Uncharacterized protein	Lotus japonicus PE=2 SV=1,99.58,0,alpha/beta-Hydrolases,NULL; DLH,Dienelactone hydrolase; ENDO-1,3-1,4-BETA-D-GLUCANASE,NULL; DIENELAC,CUFF.42458.1	Not found	Not found	1 replicate	Not found
2487	2	1	5	17	I3SB83	MIT	C:eukaryotic 43S preinitiation complex C:eukaryotic 48S preinitiation complex C:eukaryotic translation initiation factor 3 complex	P:formation of translation preinitiation complex	GO:0003743	29.2.3	F:translation initiation factor activity	lj_descr	[Master Protein] I3SB83 I3SB83_LOTJA Uncharacterized protein	Lotus japonicus PE=2 SV=1,98.49,0,seg,NULL; EUKARYOTIC TRANSLATION INITIATION FACTOR 3 SUBUNIT H,NULL; EUKARYOTIC TRANSLATION INITIATI,CUFF.30143.1	Not found	Found	Found	2 replicates
2198	26	1	7	26	I3SBM4	PLA	No Data	No Data	GO:0005525 GO:0003924	30.5	F:GTP binding F:GTPase activity	lj_descr	[Master Protein] I3SBM4 I3SBM4_LOTJA Uncharacterized protein	Lotus japonicus PE=2 SV=1,99.54,0,Ras,Small GTPase superfamily; small_GTP: small GTP-binding protein domain,Small GTP-binding protein ,NODE_4417_length_1224_cov_130.197708.path1.1	Not found	Not found	Found	Found
2607	2	3	4	15	I3SDK6	NUC	No Data	No Data	GO:0016491	21.99	F:oxidoreductase activity	lj_descr	[Master Protein] I3SDK6 I3SDK6_LOTJA Uncharacterized protein	Lotus japonicus PE=2 SV=1,100,0,quinone_pig3: putative NAD(P)H quinone oxidoreduct,Quinone oxidoreductase PIG3; no description,NULL;,CUFF.60631.1	Found	Found	Found	Found
2156	2	2	3	18	I3SE78	PLA	No Data	P:purine ribonucleoside salvage	GO:0004001	23.3.2.1	F:adenosine kinase activity	lj_descr	[Master Protein] I3SE78 I3SE78_LOTJA Uncharacterized protein	Lotus japonicus PE=2 SV=1,98.83,0,ADENOSINE KINASE,Adenosine kinase; SUGAR KINASE,NULL; PFKB_KINASES_2,Carbohydrate/puine kinase, PfkB,CUFF.53902.2	Not found	Found	Found	Found
2180	7	1	8	52	I3SER8	NUC	C:ribosome	P:ribosome biogenesis	No Data	No Data	No Data	lj_descr	[Master Protein] I3SER8 I3SER8_LOTJA Uncharacterized protein	Lotus japonicus PE=2 SV=1,99.63,0,seg,NULL; Ribosomal_60s,Ribosomal protein 60S; Ribosomal_L10,Ribosomal protein L10/acidic P0; 60S AC,CUFF.45092.1	Not found	Not found	1 replicate	1 replicate
1093	1	2	2	16	I3SG51	CYT	No Data	No Data	No Data	No Data	No Data	lj_descr	[Master Protein] I3SG51 I3SG51_LOTJA Uncharacterized protein	Lotus japonicus PE=2 SV=1,98.81,0,TCTP,Translationally controlled tumour protein; no description,Mss4/translationally controlled tumou,CUFF.51069.1	Not found	Not found	Found	Found
2055	9	1	5	20	I3SJG9	MIT	C:membrane	No Data	No Data	No Data	No Data	lj_descr	[Master Protein] I3SJG9 I3SJG9_LOTJA Uncharacterized protein	Lotus japonicus PE=2 SV=1,83.74,0,Band 7/SPFH domain,NULL; PROHIBITIN,Prohibitin; coiled-coil,NULL; seg,NULL; prohibitin homologues,Ba,CUFF.6228.1	Not found	Not found	Found	Found
2891	3	2	3	11	I3SK84	NUC	No Data	No Data	No Data	No Data	No Data	lj_descr	[Master Protein] I3SK84 I3SK84_LOTJA Uncharacterized protein	Lotus japonicus PE=2 SV=1,99.68,0,NAD(P)-binding Rossmann-fold domains,NULL; seg,NULL; SUBFAMILY NOT NAMED,NULL; NITROGEN METABOLIC RE,CUFF.30748.1	2 replicates	Found	Found	Found
1804	4	1	3	6	I3SM21	CYT	No Data	No Data	GO:0016813 GO:0046872	15 15.2 15.3	F:hydrolase activity, acting on carbon-nitrogen (but not peptide) bonds, in linear amidines F:metal ion binding	lj_descr	[Master Protein] I3SM21 I3SM21_MEDTR Uncharacterized protein	Medicago truncatula PE=2 SV,81.36,0,seg,NULL; ARGINASE_1,Ureohydrolase, manganese-binding site; ARGINASE_2,Ureohydrolase; ARGINASE-RELAT,CUFF.44589.2	Not found	Not found	2 replicates	Found
2015	5	1	4	34	I3SMI9	CYT	C:small ribosomal subunit	P:translation	GO:0003723 GO:0003735	27.4	F:RNA binding F:structural constituent of ribosome	lj_descr	[Master Protein] I3SMI9 I3SMI9_LOTJA Uncharacterized protein	Lotus japonicus PE=2 SV=1,99.35,0,RIBOSOMAL_S19,Ribosomal protein S19 conserved site; Ribosomal protein S19,Ribosomal protein S19, sup,CUFF.52331.1	2 replicates	2 replicates	Found	Found
958	4	2	3	7	I3SNG4	CYT	No Data	No Data	No Data	No Data	No Data	lj_descr	[Master Protein] I3SNG4 I3SNG4_LOTJA Uncharacterized protein	Lotus japonicus PE=2 SV=1,97.52,0,UNCHARACTERIZED,NULL; NADH-UBIQUINONE OXIDOREDUCTASE 39 KDA SUBUNIT-RELATED,NULL; NAD_binding_10,NUL,CUFF.27966.1	Not found	Not found	Found	Found
2014	1	1	2	7	I3SQ31	NUC	C:prefoldin complex	P:protein folding	No Data	No Data	No Data	lj_descr	[Master Protein] I3SQ31 I3SQ31_LOTJA Uncharacterized protein	Lotus japonicus PE=2 SV=1,100,0,seg,NULL; Prefoldin,Prefoldin subunit; Prefoldin,Prefoldin; PREFOLDIN SUBUNIT 3,Prefoldin, subunit 3,CUFF.24600.1	Not found	Not found	Found	Found
969	3	1	2	22	I3SQ74	PLA	No Data	No Data	GO:0004190	No Data	F:aspartic-type endopeptidase activity	lj_descr	[Master Protein] I3SQ74 I3SQ74_LOTJA Uncharacterized protein	Lotus japonicus PE=2 SV=1,99.55,0,seg,NULL; BASIC 7S GLOBULIN-RELATED,NULL; ASPARTYL PROTEASES,Peptidase A1; Acid proteases,Peptidase ,CUFF.54970.1	Found	Found	Found	Found
2756	4	3	8	50	I3SQA4	NUC	C:cell	P:cell redox homeostasis	GO:0051920	21.5	F:peroxiredoxin activity	lj_descr	[Master Protein] I3SQA4 I3SQA4_LOTJA Uncharacterized protein	Lotus japonicus PE=2 SV=1,99.62,0,Thioredoxin-like,Thioredoxin-like fold; THIOREDOXIN PEROXIDASE,NULL; seg,NULL; THIOREDOXIN_2,Thiored,CUFF.53992.1	Not found	Not found	Found	Found
537	7	8	8	70	I3SQF0	NUC	C:ribosome	P:translation	GO:0003735	No Data	F:structural constituent of ribosome	lj_descr	[Master Protein] I3SQF0 I3SQF0_LOTJA Uncharacterized protein	Lotus japonicus PE=2 SV=1,100,0,Ribosomal_S19e,Ribosomal protein S19e; RIBOSOMAL_S19E,Ribosomal protein S19e, conserved site; Q67ZX8,CUFF.16357.1	Found	Found	Found	Found
473	24	1	2	25	I3SSH5	NUC	C:nucleosome C:nucleus	No Data	GO:0003677 GO:0046982	28.1	F:DNA binding F:protein heterodimerization activity	lj_descr	[Master Protein] I3SSH5 I3SSH5_LOTJA Histone H2A	Lotus japonicus PE=2 SV=1,100,0,HISTONE_H2A,Histone H2A; no description,Histone-fold; Histone 2A,Histone H2A; HISTONEH2A,Histone H2A,CUFF.53265.1	Not found	Not found	Found	2 replicates
1175	2	1	1	8	I3SSP7	CYT	No Data	P:defense response P:response to biotic stimulus	No Data	No Data	No Data	lj_descr	[Master Protein] I3SSP7 I3SSP7_LOTJA Uncharacterized protein	Lotus japonicus PE=2 SV=1,77.56,0,Bet v1-like,NULL; Bet_v_1,Bet v I domain; no description,START-like domain; BETALLERGEN,Bet v I type,CUFF.24615.1	Found	Found	Found	2 replicates
1777	5	2	2	13	I3STG7	PLA	C:integral component of membrane	No Data	GO:0020037 GO:0046872	15 15.2 15.3	F:heme binding F:metal ion binding	lj_descr	[Master Protein] I3STG7 I3STG7_LOTJA Uncharacterized protein	Lotus japonicus PE=2 SV=1,100,0,CYTOCHROMEB5,Cytochrome b5; CYTOCHROME_B5_2,Cytochrome b5; Cytochrome b5-like heme/steroid binding d,CUFF.35479.1	Not found	Not found	Found	Found
962	15	13	13	72	I3STQ8	NUC	C:ribosome	P:translation	GO:0003735	No Data	F:structural constituent of ribosome	lj_descr	[Master Protein] I3STQ8 I3STQ8_LOTJA Uncharacterized protein	Lotus japonicus PE=2 SV=1,100,0,Ribosomal_L23,Ribosomal protein L25/L23; Ribosomal_L23eN,Ribosomal protein L23/L25, N-terminal; L23_,CUFF.30185.1	Found	Found	Found	Found
71	1	1	2	12	I3SUH8	MIT	No Data	P:response to stress	No Data	No Data	No Data	lj_descr	[Master Protein] I3SUH8 I3SUH8_LOTJA Uncharacterized protein	Lotus japonicus PE=2 SV=1,99.39,0,no description,Rossmann-like alpha/beta/alpha sandwich fold; SUBFAMILY NOT NAMED,NULL; FAMILY NOT NA,CUFF.7384.1	Not found	Not found	Found	Found
2904	4	2	11	100	I3SUQ0	CYT	C:ribosome	P:translation	GO:0003735	No Data	F:structural constituent of ribosome	lj_descr	[Master Protein] I3SUQ0 I3SUQ0_LOTJA Uncharacterized protein	Lotus japonicus PE=2 SV=1,98,0,RIBOSOMAL_S11,Ribosomal S11, conserved site; 40S RIBOSOMAL PROTEIN S14,NULL; 40S RIBOSOMAL PROTEIN S,CUFF.46802.1	Found	Found	2 replicates	Found
1733	1	2	3	18	I3SUT5	CYT	No Data	P:glycolytic process	GO:0004807	1.3.5 4.8	F:triose-phosphate isomerase activity	lj_descr	[Master Protein] I3SUT5 I3SUT5_LOTJA Triosephosphate isomerase	Lotus japonicus PE=2 SV=1,97.62,0,seg,NULL; tim: triose-phosphate isomerase,Triosephosphate isomerase; Triosephosphate isomerase (TIM),CUFF.24717.1	Not found	Not found	Found	Found
2314	1	1	1	1	I3SW23	NUC	No Data	P:protein neddylation	GO:0019781	No Data	F:NEDD8 activating enzyme activity	lj_descr	[Master Protein] I3SW23 I3SW23_LOTJA Uncharacterized protein	Lotus japonicus PE=2 SV=1,99.62,0,Activating enzymes of the ubiquitin-like proteins,Molybdenum cofactor biosynthesis, MoeB; no descrip,NODE_25087_length_1992_cov_44.185242.path1.1	Not found	Not found	2 replicates	2 replicates
147	1	3	19	125	I3SW82	NUC	C:chloroplast	P:glycogen biosynthetic process P:starch biosynthetic process	GO:0005524 GO:0008878	23.3 2.1.2.1	F:ATP binding F:glucose-1-phosphate adenylyltransferase activity	lj_descr	[Master Protein] I3SW82 I3SW82_LOTJA Glucose-1-phosphate adenylyltransferase	Lotus japonicus PE=2 SV=1,100,0,glgC: glucose-1-phosphate adenylyltransferase,Glucose-1-phosphate adenylyltransferase; seg,NULL; Nuc,CUFF.40123.1	Not found	Not found	Found	Found
1677	6	4	7	53	I3SWG3	END	C:endoplasmic reticulum	P:cell redox homeostasis	GO:0016853	No Data	F:isomerase activity	lj_descr	[Master Protein] I3SWG3 I3SWG3_LOTJA Uncharacterized protein	Lotus japonicus PE=2 SV=1,99.44,0,pdi_dom: protein disulfide-isomerase domain,Disulphide isomerase; no description,Thioredoxin-like fo,CUFF.55612.1	Found	Found	Found	Found
785	1	1	1	5	I3SWR8	MIT	No Data	P:fatty acid biosynthetic process	No Data	No Data	No Data	lj_descr	[Master Protein] I3SWR8 I3SWR8_LOTJA Acyl carrier protein	Lotus japonicus PE=2 SV=1,100,0,ACYL CARRIER PROTEIN,NULL; ACYL CARRIER PROTEIN/ZINC FINGER PROTEIN 593-RELATED,NULL; ACP-like,Acyl ,CUFF.29686.1	Not found	2 replicates	Found	Found
427	8	2	9	46	I3SWY5	PLA	No Data	No Data	GO:0051287 GO:0003979	10.1.4	F:NAD binding F:UDP-glucose 6-dehydrogenase activity	lj_descr	[Master Protein] I3SWY5 I3SWY5_LOTJA UDP-glucose 6-dehydrogenase	Lotus japonicus PE=2 SV=1,99.38,0,no description,NAD(P)-binding domain; no description,Cytochrome c1, transmembrane anchor, C-terminal,CUFF.36901.1	Not found	Not found	Found	Found
1137	1	1	1	1	I3SYV6	NUC	No Data	P:carbohydrate metabolic process	GO:0030246 GO:0047938	No Data	F:carbohydrate binding F:glucose-6-phosphate 1-epimerase activity	lj_descr	[Master Protein] I3SYV6 I3SYV6_LOTJA Uncharacterized protein	Lotus japonicus PE=2 SV=1,98.4,0,Galactose mutarotase-like,Glycoside hydrolase-type carbohydrate-binding; no description,Glycoside hy,CUFF.37769.1	Not found	Not found	Found	Found
2706	3	4	5	11	I3SZ90	NUC	C:ribosome	P:translation	GO:0003735	No Data	F:structural constituent of ribosome	lj_descr	[Master Protein] I3SZ90 I3SZ90_LOTJA Uncharacterized protein	Lotus japonicus PE=4 SV=1,100,0,Translation proteins,Translation elongation/initiation factor/Ribosomal, beta-barrel; Ribosomal_L35A,CUFF.46799.1	Not found	Not found	Found	Found
549	8	3	5	28	I3SZE8	CYT	C:ribosome	P:translation	GO:0003735	No Data	F:structural constituent of ribosome	lj_descr	[Master Protein] I3SZE8 I3SZE8_LOTJA Uncharacterized protein	Lotus japonicus PE=2 SV=1,100,0,60S RIBOSOMAL PROTEIN L32,NULL; 60S RIBOSOMAL PROTEIN L32 AND DNA-DIRECTED RNA POLYMERASE II, SUBUNI,CUFF.59469.1	2 replicates	Found	Found	Found
885	5	1	1	6	I3SZY3	NUC	No Data	P:RNA metabolic process	GO:0003723 GO:0043565 GO:0003697	27.4	F:RNA binding F:sequence-specific DNA binding F:single-stranded DNA binding	lj_descr	[Master Protein] I3SZY3 I3SZY3_LOTJA Uncharacterized protein	Lotus japonicus PE=2 SV=1,97.94,0,coiled-coil,NULL; TRANSLIN,NULL; TRANSLIN AND TRANSLIN ASSOCIATED PROTEIN X,Translin; no description,CUFF.32783.1	2 replicates	Found	Found	Found
430	2	1	3	18	I3T078	CYT	C:cell	P:cell redox homeostasis	GO:0050660 GO:0016491	21.99	F:flavin adenine dinucleotide binding F:oxidoreductase activity	lj_descr	[Master Protein] I3T078 I3T078_LOTJA Uncharacterized protein	Lotus japonicus PE=2 SV=1,97.84,0,FAD/NAD(P)-binding domain,NULL; Pyr_redox_2,Pyridine nucleotide-disulphide oxidoreductase, FAD/NAD(P,CUFF.23180.1	Not found	Not found	Found	Found
284	1	1	1	4	I3T0F9	END	No Data	P:protein repair P:response to oxidative stress	GO:0033743	No Data	F:peptide-methionine (R)-S-oxide reductase activity	lj_descr	[Master Protein] I3T0F9 I3T0F9_LOTJA Uncharacterized protein	Lotus japonicus PE=2 SV=1,98.98,0,SelR,Peptide methionine sulphoxide reductase MrsB; no description,Peptide methionine sulphoxide redu,CUFF.47067.1	2 replicates	Found	Found	Found
1922	21	2	4	5	I3T1Y1	CYT	No Data	No Data	GO:0010181 GO:0016491	21.99	F:FMN binding F:oxidoreductase activity	lj_descr	[Master Protein] I3T1Y1 I3T1Y1_LOTJA Uncharacterized protein	Lotus japonicus PE=2 SV=1,97.55,0,FMN-linked oxidoreductases,NULL; no description,Aldolase-type TIM barrel; Oxidored_FMN,NADH:flavin o,CUFF.25240.1	Not found	Not found	Found	2 replicates
844	1	2	2	2	I3T3W6	MIT	No Data	No Data	GO:0005215	34.99	F:transporter activity	lj_descr	[Master Protein] I3T3W6 I3T3W6_LOTJA Uncharacterized protein	Lotus japonicus PE=2 SV=1,100,0,no description,Calycin; BCTLIPOCALIN,Lipocalin, bacterial; APOLIPOPROTEIN D-RELATED,NULL; APOLIPOPRO,CUFF.5988.1	Not found	Not found	1 replicate	1 replicate
233	1	1	1	6	I3T581	MIT	C:cell	P:cell redox homeostasis	GO:0009055 GO:0015035	1.1.5 26.10 21.4	F:electron transfer activity F:protein disulfide oxidoreductase activity	lj_descr	[Master Protein] I3T581 I3T581_LOTJA Uncharacterized protein	Lotus japonicus PE=2 SV=1,100,0,Glutaredoxin,Glutaredoxin; TIGR00365: monothiol glutaredoxin, Grx4 family,Monothiol glutaredoxin-rel,CUFF.40281.1	2 replicates	Not found	Found	Found
1641	8	4	4	8	I3T6A4	PLA	C:integral component of membrane	P:vesicle-mediated transport	No Data	No Data	No Data	lj_descr	[Master Protein] I3T6A4 I3T6A4_LOTJA Uncharacterized protein	Lotus japonicus PE=2 SV=1,99.47,0,LONGIN,Longin domain; V_SNARE,Synaptobrevin; Longin,Longin domain; Synaptobrevin,Synaptobrevin; no d,CUFF.59038.1	Not found	Not found	Found	Found
2114	10	3	3	14	I3TA88	CYT	C:ribosome	P:translation	GO:0003735	No Data	F:structural constituent of ribosome	lj_descr	[Master Protein] I3TA88 I3TA88_LOTJA Uncharacterized protein	Lotus japonicus PE=2 SV=1,100,0,RIBOSOMAL_S17,Ribosomal protein S17, conserved site; RIBOSOMALS17,Ribosomal protein S17; Q7XIK5_ORYS,CUFF.50026.1	Not found	Not found	Found	Found
903	1	1	1	3	I3TAS1	CYT	C:cell	P:cell redox homeostasis P:glutathione metabolic process	GO:0009055 GO:0050660 GO:0004362 GO:0050661	1.1.5 26.10	F:electron transfer activity F:flavin adenine dinucleotide binding F:glutathione-disulfide reductase activity F:NADP binding	lj_descr	[Master Protein] I3TAS1 I3TAS1_MEDTR Uncharacterized protein	Medicago truncatula PE=2 SV,89.57,0,PYRIDINE_REDOX_1,Pyridine nucleotide-disulphide oxidoreductase, class I, active site; Pyr_redox_2,Py,CUFF.23006.1	Not found	Not found	Found	2 replicates
2918	7	8	8	25	A0A072UVM2	PLA	C:chloroplast	P:glutamine metabolic process P:histidine biosynthetic process	GO:0000107 GO:0016833	13.1.7.10	F:imidazoleglycerol-phosphate synthase activity F:oxo-acid-lyase activity		[Master Protein] Imidazole glycerol phosphate synthase subunit HisF	Medicago truncatula GN=MTR_3g052850 PE=3 SV=1	Not found	Not found	Found	Found
2161	4	2	2	5	G7J7C6	MIT	C:mitochondrion	P:protein transport	GO:0046872	15 15.2 15.3	F:metal ion binding		[Master Protein] Import inner membrane translocase protein	Medicago truncatula GN=MTR_3g080670 PE=3 SV=1	Not found	Not found	Found	Found
718	1	1	1	1	A0A072TJ92	PLA	C:nucleus	P:intracellular protein transport	GO:0008536	No Data	F:Ran GTPase binding		[Master Protein] Importin 9	Medicago truncatula GN=MTR_0010s0220 PE=4 SV=1	2 replicates	2 replicates	2 replicates	2 replicates
492	1	2	8	20	G7LIN4	PLA	C:cell wall C:cytosol	P:positive regulation of primary miRNA processing P:protein import into nucleus, translocation	GO:0008536	No Data	F:Ran GTPase binding		[Master Protein] Importin beta-3, putative	Medicago truncatula GN=MTR_8g085950 PE=4 SV=1	2 replicates	2 replicates	Found	Found
2170	1	1	3	4	A0A072VBB6	NUC	C:nucleus	P:intracellular protein transport P:nucleocytoplasmic transport	GO:0008565 GO:0008536	No Data	F:protein transporter activity F:Ran GTPase binding		[Master Protein] Importin beta-like protein	Medicago truncatula GN=MTR_3g491840 PE=4 SV=1	Not found	Not found	Found	2 replicates
2691	6	1	11	51	V7CAN7	CYT	C:cytoplasm C:nucleus	P:protein import into nucleus	GO:0061608 GO:0008565	No Data	F:nuclear import signal receptor activity F:protein transporter activity		[Master Protein] Importin subunit alpha	Phaseolus vulgaris GN=PHAVU_003G110500g PE=3 SV=1	2 replicates	2 replicates	Found	Found
2603	1	8	12	41	A0A072TWL1	NUC	C:nucleus	P:intracellular protein transport P:nucleocytoplasmic transport	GO:0008565 GO:0008536	No Data	F:protein transporter activity F:Ran GTPase binding		[Master Protein] Importin subunit beta-like protein	Medicago truncatula GN=MTR_8g099785 PE=4 SV=1	Not found	Not found	Found	Found
2541	3	3	3	4	A0A072TYK3	CYT	C:nucleus	P:intracellular protein transport	GO:0008536	No Data	F:Ran GTPase binding		[Master Protein] Importin-alpha re-exporter, putative	Medicago truncatula GN=MTR_8g027450 PE=4 SV=1	Not found	Not found	Found	Found
2515	8	5	6	10	G7KT01	NUC	C:nucleus	P:intracellular protein transport	GO:0008536	No Data	F:Ran GTPase binding		[Master Protein] Importin-like protein	Medicago truncatula GN=MTR_7g021500 PE=4 SV=2	Not found	Not found	Found	Found
656	4	1	3	13	T2DNZ6	NUC	No Data	No Data	No Data	No Data	No Data		[Master Protein] In2-1 protein	Phaseolus vulgaris PE=2 SV=1	Not found	Not found	Found	Found
1542	4	3	5	12	G7KHG0	NUC	No Data	No Data	GO:0051537 GO:0009055 GO:0050660 GO:0005506 GO:0016614	26.3 1.1.5 26.10	F:2 iron, 2 sulfur cluster binding F:electron transfer activity F:flavin adenine dinucleotide binding F:iron ion binding F:oxidoreductase activity, acting on CH-OH group of donors		[Master Protein] Indole-3-acetaldehyde oxidase	Medicago truncatula GN=MTR_5g087410 PE=4 SV=2	Not found	Not found	Found	2 replicates
1761	4	7	7	20	G7KZG9	MIT	C:cytoplasm	P:GMP biosynthetic process	GO:0003938 GO:0046872 GO:0000166	23.1.2.30 15 15.2 15.3 23	F:IMP dehydrogenase activity F:metal ion binding F:nucleotide binding		[Master Protein] Inosine-5'-monophosphate dehydrogenase	Medicago truncatula GN=MTR_7g085560 PE=3 SV=2	Found	Found	Found	Found
2973	5	2	2	2	G7LH14	NUC	C:intracellular	P:inositol trisphosphate metabolic process	GO:0005524 GO:0047325 GO:0052726 GO:0052725 GO:0000287	23.3	F:ATP binding F:inositol tetrakisphosphate 1-kinase activity F:inositol-1,3,4-trisphosphate 5-kinase activity F:inositol-1,3,4-trisphosphate 6-kinase activity F:magnesium ion binding		[Master Protein] Inositol-tetrakisphosphate 1-kinase	Medicago truncatula GN=MTR_8g066720 PE=3 SV=1	Not found	Not found	Found	Found
2700	5	6	6	14	A0A072U1Q0	POX	No Data	No Data	GO:0046872 GO:0004222	15 15.2 15.3	F:metal ion binding F:metalloendopeptidase activity		[Master Protein] Insulin-degrading enzyme	Medicago truncatula GN=MTR_7g091590 PE=3 SV=1	Not found	Not found	Found	Found
992	5	1	1	1	A0A072VKA0	MIT	No Data	P:iron-sulfur cluster assembly	GO:0005506 GO:0051536	No Data	F:iron ion binding F:iron-sulfur cluster binding		[Master Protein] Iron-sulfur cluster scaffold protein NFU4	Medicago truncatula GN=MTR_1g069215 PE=4 SV=1	Not found	Not found	1 replicate	Not found
3256	4	2	2	3	G7LIX1	PLA	C:chloroplast isoamylase complex	P:amylopectin biosynthetic process P:starch catabolic process	GO:0019156	2.1.2.4	F:isoamylase activity		[Master Protein] Isoamylase-type starch debranching enzyme	Medicago truncatula GN=MTR_8g101490 PE=4 SV=2	Not found	Not found	Found	Found
1518	1	3	6	26	A4PIT0	PLA	No Data	P:carbohydrate metabolic process	GO:0004553	10.6.1 10.6.2 26.3 26.4	F:hydrolase activity, hydrolyzing O-glycosyl compounds		[Master Protein] Isoamylase-type starch-debranching enzyme 3	Phaseolus vulgaris GN=PvISA3 PE=2 SV=1	Found	Found	Found	Found
2386	4	1	1	4	A0A072VH64	NUC	No Data	P:metabolic process	GO:0016787	No Data	F:hydrolase activity		[Master Protein] Isochorismatase hydrolase family protein	Medicago truncatula GN=MTR_1g037830 PE=4 SV=1	Not found	Not found	Found	Found
287	7	2	2	4	G7J6B4	MIT	C:mitochondrion	P:tricarboxylic acid cycle	GO:0004449 GO:0000287 GO:0051287	8.1.4 8.2.4	F:isocitrate dehydrogenase (NAD+) activity F:magnesium ion binding F:NAD binding		[Master Protein] Isocitrate dehydrogenase [NAD] subunit, mitochondrial	Medicago truncatula GN=MTR_3g101470 PE=3 SV=1	Not found	Not found	Found	Found
3138	4	2	6	15	G7KHI5	CYT	C:chloroplast stroma C:chloroplast thylakoid C:mitochondrion	P:isocitrate metabolic process P:tricarboxylic acid cycle	GO:0004450 GO:0000287 GO:0051287	8.1.4	F:isocitrate dehydrogenase (NADP+) activity F:magnesium ion binding F:NAD binding		[Master Protein] Isocitrate dehydrogenase [NADP]	Medicago truncatula GN=MTR_6g005470 PE=3 SV=1	Not found	Not found	Found	Found
1306	3	1	2	8	Q29U70	NUC	No Data	No Data	GO:0102670 GO:0030746 GO:0008171 GO:0046983	26.6	F:2,7,4'-trihydroxyisoflavanone-4'-O-methyltransferase activity F:isoflavone 4'-O-methyltransferase activity F:O-methyltransferase activity F:protein dimerization activity		[Master Protein] Isoflavone 4'-O-methyltransferase	Medicago truncatula GN=HI4'OMT PE=1 SV=1	Not found	Not found	Found	1 replicate
1976	1	1	1	1	A0A072UJL0	NUC	No Data	No Data	GO:0008171 GO:0046983	26.6	F:O-methyltransferase activity F:protein dimerization activity		[Master Protein] Isoflavone-7-O-methyltransferase	Medicago truncatula GN=MTR_4g033085 PE=3 SV=1	Not found	Not found	1 replicate	Not found
311	4	2	2	9	B4Y0U0	NUC	No Data	No Data	GO:0016420	No Data	F:malonyltransferase activity		[Master Protein] Isoflavonoid malonyl transferase 1	Medicago truncatula GN=MAT1 PE=2 SV=1	Not found	Not found	Found	Found
377	2	4	12	23	G7JQP6	PLA	C:cytoplasm	P:isoleucyl-tRNA aminoacylation	GO:0002161 GO:0005524 GO:0004822 GO:0000049	23.3 29.1.5	F:aminoacyl-tRNA editing activity F:ATP binding F:isoleucine-tRNA ligase activity F:tRNA binding		[Master Protein] Isoleucine-tRNA ligase	Medicago truncatula GN=MTR_4g076850 PE=3 SV=2	2 replicates	Found	Found	Found
2901	3	1	2	4	G7KWF1	NUC	No Data	No Data	GO:0003824	No Data	F:catalytic activity		[Master Protein] Isopenicillin N epimerase-like protein	Medicago truncatula GN=MTR_7g111540 PE=4 SV=1	Not found	Not found	Found	2 replicates
2305	1	1	2	5	J3L9X6	CYT	No Data	P:aromatic amino acid family metabolic process	GO:0003868	16.1.3.1	F:4-hydroxyphenylpyruvate dioxygenase activity	lj_descr	[Master Protein] J3L9X6 J3L9X6_ORYBR Uncharacterized protein (Fragment)	Oryza brachyanth,53,4e-18,4HPPD: 4-hydroxyphenylpyruvate dioxygenase,4-hydroxyphenylpyruvate dioxygenase; seg,NULL; no descrip,CUFF.8663.1	Not found	Not found	Found	Found
2905	1	1	2	21	J3LN28	NUC	No Data	No Data	No Data	No Data	No Data	lj_descr	[Master Protein] J3LN28 J3LN28_ORYBR Uncharacterized protein	Oryza brachyantha GN=OB03G2,51.55,6e-19,Heme oxygenase-like,Haem oxygenase-like, multi-helical; TENA_THI-4,Thiaminase-2/PQQ biosynthesis pro,CUFF.50677.1	2 replicates	Not found	Found	Found
79	1	2	2	4	J3N552	PLA	C:cytoplasm C:nucleus	P:protein transport	No Data	No Data	No Data	lj_descr	[Master Protein] J3N552 J3N552_ORYBR Uncharacterized protein	Oryza brachyantha GN=OB10G2,57.14,5e-17,NMD3,NMD3; SUBFAMILY NOT NAMED,NULL; NONSENSE-MEDIATED MRNA DECAY PROTEIN 3,NULL; seg,NULL,CUFF.35564.1	Not found	Not found	Found	Found
1211	3	1	1	1	J3SCX5	NUC	C:prefoldin complex	P:protein folding	GO:0051082	No Data	F:unfolded protein binding	lj_descr	[Master Protein] J3SCX5 J3SCX5_CROAD Prefoldin subunit 5-like	Crotalus adamanteus PE=2 SV=1,34.75,2e-19,SUBFAMILY NOT NAMED,NULL; PREFOLDIN SUBUNIT 5,NULL; coiled-coil,NULL; seg,NULL; Prefoldin,Prefoldin ,CUFF.57102.1	2 replicates	Found	Found	2 replicates
346	4	2	2	4	K1P9Q2	PLA	C:integral component of membrane C:signal peptidase complex	P:signal peptide processing	GO:0008233	29.5	F:peptidase activity	lj_descr	[Master Protein] K1P9Q2 K1P9Q2_CRAGI Signal peptidase complex subunit 3	Crassostrea gigas PE=4 SV=1,32.95,5e-19,SPC22,Signal peptidase 22kDa subunit; seg,NULL; SUBFAMILY NOT NAMED,NULL; MICROSOMAL SIGNAL PEPTIDAS,CUFF.34048.1	Not found	Not found	Found	2 replicates
1884	1	3	3	3	K4C6I9	MIT	C:integral component of membrane	No Data	No Data	No Data	No Data	lj_descr	[Master Protein] K4C6I9 K4C6I9_SOLLC Uncharacterized protein	Solanum lycopersicum GN=Sol,80,5e-19, ,CUFF.45372.1	Not found	Not found	2 replicates	1 replicate
560	3	1	1	3	K4C730	NUC	C:exocyst	P:exocytosis	No Data	No Data	No Data	lj_descr	[Master Protein] K4C730 K4C730_SOLLC Uncharacterized protein	Solanum lycopersicum GN=Sol,75.08,0,EXOCYST COMPLEX PROTEIN EXO70,NULL; EXOCYST COMPLEX PROTEIN EXO70,Exo70 exocyst complex subunit; Exo,CUFF.44256.1	2 replicates	2 replicates	2 replicates	Found
1154	11	1	1	4	K4CAK8	PLA	C:integral component of membrane C:SNARE complex	P:exocytosis P:vesicle fusion	GO:0005484 GO:0000149	No Data	F:SNAP receptor activity F:SNARE binding	lj_descr	[Master Protein] K4CAK8 K4CAK8_SOLLC Uncharacterized protein	Solanum lycopersicum GN=Sol,81.74,0,SYNAPTOBREVIN,Synaptobrevin; no description,Longin domain; no description,NULL; seg,NULL; SYNAPTOBRE,CUFF.30808.1	Not found	Not found	2 replicates	Found
254	3	1	7	36	K4D530	CYT	C:cytoplasm	P:glycolytic process	GO:0016301 GO:0000287 GO:0030955 GO:0004743	20.1.4 4.13 11.1.30	F:kinase activity F:magnesium ion binding F:potassium ion binding F:pyruvate kinase activity	lj_descr	[Master Protein] K4D530 K4D530_SOLLC Uncharacterized protein	Solanum lycopersicum GN=Sol,88.89,2e-17,PK C-terminal domain-like,Pyruvate kinase, C-terminal; no description,Pyruvate kinase, alpha/beta; P,CUFF.55643.1	Not found	Not found	Found	Found
820	3	1	1	2	K4DH53	CYT	No Data	No Data	No Data	No Data	No Data	lj_descr	[Master Protein] K4DH53 K4DH53_SOLLC Uncharacterized protein	Solanum lycopersicum GN=Sol,83.54,0,DNAJ_2,Heat shock protein DnaJ, N-terminal; seg,NULL; Chaperone J-domain,Heat shock protein DnaJ, N-,CUFF.25164.1	Not found	Not found	2 replicates	Found
1628	1	1	1	1	V7BXY2	NUC	C:katanin complex C:microtubule	P:microtubule severing	GO:0008017	No Data	F:microtubule binding		[Master Protein] Katanin p80 WD40 repeat-containing subunit B1 homolog	Phaseolus vulgaris GN=PHAVU_004G000600g PE=3 SV=1	Not found	Not found	Found	2 replicates
1466	4	8	11	42	G7JCK0	MIT	No Data	P:isoleucine biosynthetic process P:valine biosynthetic process	GO:0016853 GO:0004455 GO:0046872	13.1.4.1.2 15 15.2 15.3	F:isomerase activity F:ketol-acid reductoisomerase activity F:metal ion binding		[Master Protein] Ketol-acid reductoisomerase	Medicago truncatula GN=MTR_4g079780 PE=3 SV=1	Not found	Not found	Found	Found
884	1	2	3	4	A0A072UAL5	NUC	No Data	No Data	GO:0051287 GO:0004616	7.1.3	F:NAD binding F:phosphogluconate dehydrogenase (decarboxylating) activity		[Master Protein] Ketose-bisphosphate aldolase class-II family protein	Medicago truncatula GN=MTR_6g069685 PE=4 SV=1	Not found	Not found	Found	Found
291	1	1	1	1	V7AXP7	NUC	C:microtubule	P:microtubule-based movement	GO:0005524 GO:0008017 GO:0003777	23.3	F:ATP binding F:microtubule binding F:microtubule motor activity		[Master Protein] Kinesin-like protein	Phaseolus vulgaris GN=PHAVU_009G201300g PE=3 SV=1	Not found	Not found	1 replicate	Not found
236	1	1	1	1	A0A072V908	MIT	No Data	No Data	GO:0004866	No Data	F:endopeptidase inhibitor activity		[Master Protein] Kunitz type trypsin inhibitor	Medicago truncatula GN=MTR_2g073010 PE=4 SV=1	Not found	Not found	Found	2 replicates
2078	5	2	2	34	G7KKP1	NUC	No Data	No Data	GO:0004866	No Data	F:endopeptidase inhibitor activity		[Master Protein] Kunitz type trypsin inhibitor / miraculin	Medicago truncatula GN=MTR_6g078070 PE=2 SV=1	Found	Found	Found	Found
3282	6	3	4	7	A0A072VR08	NUC	No Data	P:tryptophan catabolic process to kynurenine	GO:0004061	No Data	F:arylformamidase activity		[Master Protein] Kynurenine formamidase-like protein	Medicago truncatula GN=MTR_1g107510 PE=4 SV=1	Not found	Not found	Found	Found
1032	1	1	1	2	Q93XE5	NUC	No Data	No Data	GO:0005524 GO:0043295 GO:0004363 GO:0000287 GO:0042803	23.3	F:ATP binding F:glutathione binding F:glutathione synthase activity F:magnesium ion binding F:protein homodimerization activity	lj_descr	[Master Protein] L.j. glutathione synthetase; 37222543 gb|AF279703.2|.path1.1		Not found	Not found	Found	Found
891	4	2	4	25	A0A072V507	MIT	No Data	No Data	GO:0004462 GO:0046872	24.2 15 15.2 15.3	F:lactoylglutathione lyase activity F:metal ion binding		[Master Protein] Lactoylglutathione lyase	Medicago truncatula GN=MTR_2g023500 PE=3 SV=1	Not found	Not found	Found	Found
2009	1	1	1	4	G7K3N2	CYT	No Data	No Data	GO:0016829	No Data	F:lyase activity		[Master Protein] Lactoylglutathione lyase/glyoxalase I family protein	Medicago truncatula GN=MTR_5g006360 PE=4 SV=1	Not found	Found	Found	Found
2249	2	1	2	14	G7JJ87	NUC	No Data	No Data	GO:0004462 GO:0046872	24.2 15 15.2 15.3	F:lactoylglutathione lyase activity F:metal ion binding		[Master Protein] Lactoylglutathione lyase-like protein	Medicago truncatula GN=MTR_4g132270 PE=4 SV=1	Not found	2 replicates	Found	Found
2129	10	2	3	6	A2Q4H7	NUC	No Data	No Data	GO:0005507 GO:0016491	21.99	F:copper ion binding F:oxidoreductase activity		[Master Protein] L-ascorbate oxidase-like protein	Medicago truncatula GN=MTR_2g088080 PE=4 SV=1	Not found	Found	Found	Found
363	4	3	3	8	G7JRI5	CYT	No Data	P:response to oxidative stress	GO:0020037 GO:0004601	26.12	F:heme binding F:peroxidase activity		[Master Protein] L-ascorbate peroxidase	Medicago truncatula GN=MTR_4g061140 PE=2 SV=1	Not found	Not found	Found	Found
1358	3	4	6	103	G7IDP3	PLA	No Data	No Data	No Data	No Data	No Data		[Master Protein] Late embryogenesis abundant D-like protein	Medicago truncatula GN=MTR_1g072090 PE=4 SV=1	Found	Found	Found	Found
2630	1	3	3	14	G7ISC0	NUC	No Data	No Data	No Data	No Data	No Data		[Master Protein] Late embryogenesis abundant domain protein, putative	Medicago truncatula GN=MTR_2g014040 PE=4 SV=1	Found	Found	Found	Found
438	3	7	7	86	A0A072TMR3	NUC	No Data	P:response to desiccation	No Data	No Data	No Data		[Master Protein] Late embryogenesis abundant protein	Medicago truncatula GN=MTR_8g028480 PE=4 SV=1	Found	Found	Found	Found
2883	2	1	2	7	A0A072UTU9	PLA	C:integral component of membrane	No Data	No Data	No Data	No Data		[Master Protein] Late embryogenesis abundant protein (LEA) family protein	Medicago truncatula GN=MTR_4g033230 PE=4 SV=1	Not found	Not found	Found	Found
19	1	5	5	21	G7I9D0	NUC	No Data	No Data	No Data	No Data	No Data		[Master Protein] Late embryogenesis abundant protein, putative	Medicago truncatula GN=MTR_1g061730 PE=4 SV=1	Found	Found	Found	Found
1984	1	1	2	187	A2A273	EXC	No Data	No Data	GO:0030246	No Data	F:carbohydrate binding		[Master Protein] Lectin (Fragment)	Phaseolus vulgaris GN=lec1 PE=3 SV=1	Not found	2 replicates	Found	Found
949	2	5	5	56	A0A072U3K0	NUC	No Data	No Data	GO:0045735	33.1	F:nutrient reservoir activity		[Master Protein] Legumin A2	Medicago truncatula GN=MTR_7g097000 PE=3 SV=1	Found	Found	Found	Found
1607	2	8	9	213	G7IEG7	NUC	No Data	No Data	GO:0045735	33.1	F:nutrient reservoir activity		[Master Protein] Legumin storage protein	Medicago truncatula GN=MTR_1g072600 PE=3 SV=1	Found	Found	Found	Found
361	1	1	3	61	B5U8K1	NUC	No Data	No Data	GO:0045735	33.1	F:nutrient reservoir activity		[Master Protein] Legumin storage protein 2	Lotus japonicus GN=llp2 PE=3 SV=1	Found	Found	Found	Found
824	1	1	3	25	B5U8K2	NUC	No Data	No Data	GO:0045735	33.1	F:nutrient reservoir activity		[Master Protein] Legumin storage protein 3	Lotus japonicus GN=llp3 PE=3 SV=1	Not found	Not found	Found	Found
1702	12	6	8	32	G7JM88	NUC	No Data	No Data	GO:0051537 GO:0010277	26.3 19.16	F:2 iron, 2 sulfur cluster binding F:chlorophyllide a oxygenase [overall] activity		[Master Protein] Lethal leaf-spot protein, putative	Medicago truncatula GN=MTR_4g057200 PE=4 SV=1	Not found	Not found	Found	Found
2829	2	6	6	39	A2Q4V2	PLA	No Data	No Data	No Data	No Data	No Data		[Master Protein] Leucine-rich repeat, plant specific	Medicago truncatula GN=MTR_7g092740 PE=4 SV=1	Found	Found	Found	Found
2632	4	5	5	12	G7IAW9	NUC	No Data	No Data	GO:0008237 GO:0008270	No Data	F:metallopeptidase activity F:zinc ion binding		[Master Protein] Leukotriene A-4 hydrolase-like protein	Medicago truncatula GN=MTR_1g116230 PE=4 SV=1	Not found	Not found	Found	Found
2834	4	4	4	4	A0A0C3UMZ7	NUC	C:membrane	No Data	GO:0003885 GO:0050660 GO:0016633	21.2.1.5	F:D-arabinono-1,4-lactone oxidase activity F:flavin adenine dinucleotide binding F:galactonolactone dehydrogenase activity		[Master Protein] L-galactono-1,4-lactone dehydrogenase	Medicago truncatula GN=MTR_1g050360 PE=4 SV=2	Not found	Not found	Found	2 replicates
2605	2	1	1	8	Q2HTF4	NUC	C:spliceosomal complex	P:spliceosomal snRNP assembly	No Data	No Data	No Data		[Master Protein] Like-Sm ribonucleoprotein-related, core	Medicago truncatula GN=MTR_7g104930 PE=4 SV=1	Found	Found	2 replicates	2 replicates
985	5	3	3	15	A0A072VL85	NUC	C:nucleosome C:nucleus	P:nucleosome assembly	GO:0003677	28.1	F:DNA binding		[Master Protein] Linker histone H1 and h5 family protein	Medicago truncatula GN=MTR_1g070435 PE=3 SV=1	Found	Found	Found	Found
1927	1	1	1	3	A0A072VA97	CYT	No Data	No Data	GO:0046872 GO:0016702	15 15.2 15.3	F:metal ion binding F:oxidoreductase activity, acting on single donors with incorporation of molecular oxygen, incorporation of two atoms of oxygen		[Master Protein] Linoleate 13S-lipoxygenase 2-1, related protein	Medicago truncatula GN=MTR_3g479460 PE=3 SV=1	Not found	Not found	Found	2 replicates
2651	1	1	1	2	G7JBD4	NUC	No Data	No Data	No Data	No Data	No Data		[Master Protein] Lipoprotein	Medicago truncatula GN=MTR_3g084870 PE=4 SV=1	Not found	Not found	1 replicate	Found
1530	15	2	22	345	G7IS29	CYT	No Data	P:oxylipin biosynthetic process	GO:0046872 GO:0016702	15 15.2 15.3	F:metal ion binding F:oxidoreductase activity, acting on single donors with incorporation of molecular oxygen, incorporation of two atoms of oxygen		[Master Protein] Lipoxygenase	Medicago truncatula GN=MTR_2g099560 PE=3 SV=1	Not found	Not found	Found	Found
3283	1	1	1	3	G7JIY5	NUC	C:cytoplasm	P:carbohydrate metabolic process P:carboxylic acid metabolic process	GO:0004459	No Data	F:L-lactate dehydrogenase activity		[Master Protein] L-lactate dehydrogenase	Medicago truncatula GN=MTR_4g101130 PE=3 SV=1	Not found	Not found	1 replicate	1 replicate
896	3	1	5	17	G7JTY4	NUC	C:chloroplast stroma	P:biosynthetic process P:response to cytokinin P:systemic acquired resistance, salicylic acid mediated signaling pathway	GO:0005507 GO:0010285 GO:0030170	13.1.3.5.3	F:copper ion binding F:L,L-diaminopimelate aminotransferase activity F:pyridoxal phosphate binding		[Master Protein] LL-diaminopimelate aminotransferase	Medicago truncatula GN=MTR_4g092620 PE=3 SV=1	Not found	Not found	Found	Found
2592	4	3	5	18	G7IZP1	END	C:apoplast C:chloroplast stroma C:plasmodesma	P:defense response to fungus P:oxalate catabolic process P:positive regulation of seed germination P:response to cadmium ion P:response to cytokinin P:seed coat development	GO:0050203	No Data	F:oxalate-CoA ligase activity		[Master Protein] Long-chain acyl-CoA synthetase	Medicago truncatula GN=MTR_3g035130 PE=4 SV=1	Not found	Not found	Found	Found
1637	6	1	1	1	G7KAK9	END	No Data	P:metabolic process	GO:0016874	No Data	F:ligase activity		[Master Protein] Long-chain fatty acyl CoA ligase	Medicago truncatula GN=MTR_5g009350 PE=4 SV=1	Not found	Not found	2 replicates	Not found
1742	2	1	1	1	G7IYL0	PLA	No Data	No Data	GO:0016301	20.1.4	F:kinase activity		[Master Protein] LRR receptor-like kinase	Medicago truncatula GN=MTR_3g009050 PE=4 SV=1	Not found	Not found	Found	2 replicates
1891	4	5	5	22	G7IUE0	PLA	No Data	No Data	GO:0016301	20.1.4	F:kinase activity		[Master Protein] LRR receptor-like kinase family protein	Medicago truncatula GN=MTR_2g098250 PE=4 SV=1	2 replicates	Found	Found	Found
679	3	2	3	4	A0A072USV4	CYT	C:integral component of membrane	No Data	GO:0016491	21.99	F:oxidoreductase activity		[Master Protein] Lysine-ketoglutarate reductase/saccharopine dehydrogenase	Medicago truncatula GN=MTR_4g124470 PE=4 SV=1	Not found	Not found	2 replicates	1 replicate
3079	8	1	5	18	V7B2W1	CYT	C:cytoplasm	P:lysyl-tRNA aminoacylation	GO:0005524 GO:0004824 GO:0003676	23.3 29.1.6	F:ATP binding F:lysine-tRNA ligase activity F:nucleic acid binding		[Master Protein] Lysine--tRNA ligase	Phaseolus vulgaris GN=PHAVU_009G239100g PE=3 SV=1	Not found	Not found	Found	Found
219	2	2	2	10	G7JZY6	NUC	No Data	P:metabolic process	GO:0016787	No Data	F:hydrolase activity		[Master Protein] M20 peptidase acetylornithine deacetylase	Medicago truncatula GN=MTR_5g014410 PE=4 SV=1	2 replicates	Found	Found	Found
1337	2	3	3	5	A0A072UJA6	NUC	C:endoplasmic reticulum C:Golgi apparatus C:integral component of membrane C:mitochondrion C:plasma membrane C:plasmodesma C:vacuolar membrane	P:protein processing	No Data	No Data	No Data		[Master Protein] M28 Zn-peptidase nicastrin	Medicago truncatula GN=MTR_4g052530 PE=4 SV=1	Not found	Not found	Found	Found
1668	4	1	1	2	A0A072UAP6	CYT	No Data	No Data	GO:0004222	No Data	F:metalloendopeptidase activity		[Master Protein] M48 family peptidase	Medicago truncatula GN=MTR_6g463380 PE=4 SV=1	Not found	Not found	1 replicate	2 replicates
595	7	1	1	1	G7J8K6	MIT	C:integral component of membrane C:nucleus	No Data	No Data	No Data	No Data		[Master Protein] Mago nashi family, integral exon junction complex protein	Medicago truncatula GN=MTR_3g118110 PE=4 SV=1	Not found	2 replicates	2 replicates	Found
2932	20	2	3	15	G7IRS0	PLA	C:integral component of membrane	No Data	GO:0015267	No Data	F:channel activity		[Master Protein] Major intrinsic protein (MIP) family transporter	Medicago truncatula GN=MTR_2g094270 PE=3 SV=1	Not found	Not found	Found	1 replicate
466	8	3	11	101	A0A072VMC4	CYT	No Data	P:carbohydrate metabolic process P:malate metabolic process P:tricarboxylic acid cycle	GO:0030060	No Data	F:L-malate dehydrogenase activity		[Master Protein] Malate dehydrogenase	Medicago truncatula GN=MTR_1g076130 PE=3 SV=1	2 replicates	Found	Found	Found
806	6	1	1	1	G7J9Y8	MIT	No Data	P:biosynthetic process	GO:0016779	No Data	F:nucleotidyltransferase activity		[Master Protein] Mannose-1-phosphate guanylyltransferase-like protein	Medicago truncatula GN=MTR_3g069070 PE=4 SV=1	Not found	Found	Found	Found
2907	3	1	1	4	A0A072TT32	NUC	C:integral component of membrane	P:oligosaccharide metabolic process	GO:0004573	No Data	F:mannosyl-oligosaccharide glucosidase activity		[Master Protein] Mannosyl-oligosaccharide glucosidase	Medicago truncatula GN=MTR_8g080360 PE=4 SV=1	Not found	Not found	Found	Found
115	2	1	1	2	A0A072US33	PLA	No Data	No Data	GO:0005524 GO:0004674	23.3	F:ATP binding F:protein serine/threonine kinase activity		[Master Protein] MAP kinase kinase	Medicago truncatula GN=MTR_4g125800 PE=3 SV=1	Not found	Not found	1 replicate	2 replicates
3257	9	1	1	3	G7IU31	PLA	No Data	No Data	GO:0005524 GO:0004672	23.3 29.4.1	F:ATP binding F:protein kinase activity		[Master Protein] MAP kinase kinase kinase-like protein	Medicago truncatula GN=MTR_2g092980 PE=4 SV=2	2 replicates	Not found	2 replicates	2 replicates
61	4	1	1	4	G7K583	NUC	No Data	No Data	No Data	No Data	No Data		[Master Protein] Maternal effect embryo arrest protein	Medicago truncatula GN=MTR_5g016450 PE=4 SV=2	2 replicates	Found	2 replicates	2 replicates
2974	3	3	3	9	G7J7I4	CYT	C:cytoplasm	No Data	GO:0003723	27.4	F:RNA binding		[Master Protein] MCT-like PUA RNA-binding-domain protein	Medicago truncatula GN=MTR_3g091920 PE=4 SV=1	2 replicates	Found	Found	Found
2728	10	9	9	37	A0A072U8T6	NUC	No Data	P:rRNA processing	GO:0008168 GO:0003723	27.4	F:methyltransferase activity F:RNA binding		[Master Protein] Mediator of RNA polymerase II transcription subunit 36a	Medicago truncatula GN=MTR_6g047580 PE=3 SV=1	Found	Found	Found	Found
1535	4	2	2	8	A0A072V367	NUC	No Data	No Data	GO:0016787	No Data	F:hydrolase activity		[Master Protein] Metal-dependent phosphohydrolase	Medicago truncatula GN=MTR_4g129850 PE=4 SV=1	Not found	Not found	Found	Found
2200	10	1	2	7	V5N902	CYT	No Data	No Data	GO:0008113	No Data	F:peptide-methionine (S)-S-oxide reductase activity		[Master Protein] Methionine sulfoxide reductase A	Phaseolus vulgaris GN=PHAVU_008G267100g PE=2 SV=1	Not found	Not found	Found	2 replicates
433	2	1	1	2	G7IFP1	END	No Data	P:protein repair P:response to oxidative stress	GO:0033743	No Data	F:peptide-methionine (R)-S-oxide reductase activity		[Master Protein] Methionine sulfoxide reductase B 2	Medicago truncatula OX=3880 GN=11439809 PE=2 SV=1	Not found	Not found	2 replicates	2 replicates
2415	1	3	5	9	G7JSP8	CYT	C:cytoplasm	P:methionyl-tRNA aminoacylation	GO:0005524 GO:0004825 GO:0000049	23.3 29.1.10	F:ATP binding F:methionine-tRNA ligase activity F:tRNA binding		[Master Protein] Methionine-tRNA ligase, putative	Medicago truncatula GN=MTR_4g077700 PE=3 SV=1	Not found	Not found	1 replicate	1 replicate
2022	2	2	2	4	G7JL66	MIT	No Data	No Data	GO:0016874	No Data	F:ligase activity		[Master Protein] Methylcrotonyl-CoA carboxylase beta chain, putative	Medicago truncatula GN=MTR_4g085890 PE=4 SV=1	Not found	Not found	Found	Found
1089	4	1	1	2	A0A072U2F8	NUC	No Data	No Data	GO:0004488	No Data	F:methylenetetrahydrofolate dehydrogenase (NADP+) activity		[Master Protein] Methylenetetrahydrofolate dehydrogenase	Medicago truncatula GN=MTR_7g076680 PE=3 SV=1	Not found	Not found	Found	Found
2079	5	4	4	15	A0A072VS77	MIT	No Data	P:methionine metabolic process P:tetrahydrofolate interconversion	GO:0004489	25.6	F:methylenetetrahydrofolate reductase (NAD(P)H) activity		[Master Protein] Methylenetetrahydrofolate reductase	Medicago truncatula GN=MTR_1g040105 PE=3 SV=1	Not found	Found	Found	Found
1909	3	2	2	8	A0A072VPX2	PLA	No Data	P:methionine biosynthetic process	GO:0046522	No Data	F:S-methyl-5-thioribose kinase activity		[Master Protein] Methylthioribose kinase	Medicago truncatula GN=MTR_1g107235 PE=3 SV=1	Not found	Not found	Found	Found
541	4	3	4	16	G7IGG7	PLA	C:cytoplasm C:nucleus C:plasmodesma	P:cellular response to ethylene stimulus P:cellular response to iron ion P:cellular response to nitric oxide P:L-methionine salvage from methylthioadenosine P:L-methionine salvage from S-adenosylmethionine	GO:0046523	No Data	F:S-methyl-5-thioribose-1-phosphate isomerase activity		[Master Protein] Methylthioribose-1-phosphate isomerase	Medicago truncatula GN=MTR_2g042450 PE=3 SV=2	Not found	Not found	Found	Found
513	9	1	1	2	V7BSB6	CYT	No Data	P:steroid biosynthetic process	GO:0008168	No Data	F:methyltransferase activity		[Master Protein] Methyltransferase	Phaseolus vulgaris GN=PHAVU_005G023700g PE=3 SV=1	Not found	2 replicates	Found	Found
1367	1	2	2	13	A0A072V335	NUC	No Data	No Data	No Data	No Data	No Data		[Master Protein] MFP1 attachment factor-like protein	Medicago truncatula GN=MTR_3g102500 PE=4 SV=1	Found	Found	Found	2 replicates
1704	11	1	2	5	T2DNY2	NUC	No Data	No Data	GO:0016620	No Data	F:oxidoreductase activity, acting on the aldehyde or oxo group of donors, NAD or NADP as acceptor		[Master Protein] Mitochondrial aldehyde dehydrogenase	Phaseolus vulgaris PE=2 SV=1	Not found	Not found	Found	2 replicates
1946	7	2	5	29	Q5ZF44	NUC	C:integral component of membrane	No Data	No Data	No Data	No Data		[Master Protein] Mitochondrial phosphate translocator	Medicago truncatula GN=mpt PE=3 SV=1	Not found	Not found	Found	Found
2185	2	1	1	1	G7I836	NUC	C:integral component of mitochondrial outer membrane	P:mitochondrion organization	GO:0005509 GO:0005525 GO:0003924	30.5	F:calcium ion binding F:GTP binding F:GTPase activity		[Master Protein] Mitochondrial Rho GTPase	Medicago truncatula GN=MTR_1g082870 PE=3 SV=1	Not found	Not found	Found	2 replicates
2192	2	1	1	1	Q1SN03	NUC	C:intracellular	No Data	GO:0005524 GO:0004707	23.3 30.6	F:ATP binding F:MAP kinase activity		[Master Protein] Mitogen-activated protein kinase	Medicago truncatula GN=MTR_8g106960 PE=4 SV=1	Not found	Not found	1 replicate	Not found
376	4	3	3	12	A0A072TUC0	NUC	No Data	No Data	GO:0050660 GO:0016491	21.99	F:flavin adenine dinucleotide binding F:oxidoreductase activity		[Master Protein] Monodehydroascorbate reductase	Medicago truncatula GN=MTR_8g098910 PE=4 SV=1	Not found	Not found	Found	Found
849	5	2	2	10	B7FGN1	NUC	No Data	No Data	GO:0043565	No Data	F:sequence-specific DNA binding		[Master Protein] Multiprotein bridging factor 1b-like protein	Medicago truncatula GN=MTR_4g080090 PE=2 SV=1	Not found	Not found	Found	Found
1549	2	1	1	5	T2DNV1	NUC	No Data	No Data	GO:0043565	No Data	F:sequence-specific DNA binding		[Master Protein] Multiprotein-bridging factor 1a-like protein	Phaseolus vulgaris PE=2 SV=1	Not found	Not found	Found	Found
1445	3	3	3	5	G7J2W4	NUC	C:integral component of membrane	No Data	No Data	No Data	No Data		[Master Protein] Myosin heavy chain-like protein	Medicago truncatula GN=MTR_3g109330 PE=2 SV=1	2 replicates	Found	Found	Found
1333	2	1	1	1	A2Q3I9	NUC	C:nucleus	P:regulation of transcription, DNA-templated P:transcription, DNA-templated	GO:0003677	28.1	F:DNA binding		[Master Protein] NAC transcription factor-like protein	Medicago truncatula GN=MTR_2g062730 PE=4 SV=1	2 replicates	Found	Found	Found
2154	2	7	7	34	G7I708	CYT	C:cytoplasm	P:arginine biosynthetic process	GO:0003942 GO:0051287 GO:0046983	No Data	F:N-acetyl-gamma-glutamyl-phosphate reductase activity F:NAD binding F:protein dimerization activity		[Master Protein] N-acetyl-gamma-glutamyl-phosphate reductase	Medicago truncatula GN=MTR_1g012540 PE=3 SV=1	Found	Found	Found	Found
1988	1	2	3	14	G7JCA9	NUC	C:cytoplasm	P:arginine biosynthetic process	GO:0003991	No Data	F:acetylglutamate kinase activity		[Master Protein] N-acetylglutamate kinase	Medicago truncatula GN=MTR_3g108460 PE=3 SV=1	Not found	Not found	Found	Found
1027	2	2	2	9	G7K8S5	CYT	C:cytoplasm	P:cellular amino acid metabolic process	GO:0004046 GO:0008237	No Data	F:aminoacylase activity F:metallopeptidase activity		[Master Protein] N-acyl-L-amino-acid amidohydrolase	Medicago truncatula GN=MTR_5g058430 PE=4 SV=1	Not found	Not found	Found	Found
1534	4	2	3	10	G7J970	NUC	No Data	No Data	No Data	No Data	No Data		[Master Protein] NAD(P)-binding rossmann-fold protein	Medicago truncatula GN=MTR_3g105660 PE=2 SV=1	Not found	Not found	Found	Found
3175	3	1	1	1	G7JZJ2	NUC	No Data	No Data	GO:0016491	21.99	F:oxidoreductase activity		[Master Protein] NAD(P)H dehydrogenase B2	Medicago truncatula GN=MTR_5g071250 PE=4 SV=2	2 replicates	Not found	2 replicates	1 replicate
3170	5	5	5	17	G7K6C8	CYT	No Data	No Data	GO:0010181 GO:0003955	No Data	F:FMN binding F:NAD(P)H dehydrogenase (quinone) activity		[Master Protein] NAD(P)H:quinone oxidoreductase, type IV protein	Medicago truncatula GN=MTR_5g070030 PE=2 SV=1	Not found	Not found	Found	Found
1353	4	2	2	5	G7J5P8	MIT	C:chloroplast C:cytosol C:mitochondrion	P:NADH metabolic process P:NADP metabolic process P:pyridoxine biosynthetic process	GO:0010181 GO:0046872 GO:0052856 GO:0052857 GO:0004733	15 15.2 15.3	F:FMN binding F:metal ion binding F:NADHX epimerase activity F:NADPHX epimerase activity F:pyridoxamine-phosphate oxidase activity		[Master Protein] NAD(P)H-hydrate epimerase	Medicago truncatula GN=MTR_3g100890 PE=2 SV=2	Not found	Not found	Found	2 replicates
740	3	4	7	21	G7IGF7	NUC	No Data	No Data	GO:0016620	No Data	F:oxidoreductase activity, acting on the aldehyde or oxo group of donors, NAD or NADP as acceptor		[Master Protein] NAD-dependent aldehyde dehydrogenase family protein	Medicago truncatula GN=MTR_2g042330 PE=3 SV=1	Not found	Found	Found	Found
1501	1	3	3	9	G7JFG1	NUC	No Data	No Data	No Data	No Data	No Data		[Master Protein] NAD-dependent epimerase/dehydratase family protein	Medicago truncatula GN=MTR_4g115730 PE=2 SV=1	Not found	Not found	Found	Found
2568	2	2	2	9	G7L9H2	MIT	No Data	P:tricarboxylic acid cycle	GO:0004449	8.1.4 8.2.4	F:isocitrate dehydrogenase (NAD+) activity		[Master Protein] NAD-dependent isocitrate dehydrogenase	Medicago truncatula GN=MTR_8g074030 PE=4 SV=1	2 replicates	Not found	Found	Found
2049	3	1	1	2	A0A072TKH3	NUC	C:mitochondrial inner membrane C:respiratory chain	No Data	GO:0009055 GO:0008137	1.1.5 26.10	F:electron transfer activity F:NADH dehydrogenase (ubiquinone) activity		[Master Protein] NADH dehydrogenase [ubiquinone] 1 alpha subcomplex subunit 12	Medicago truncatula GN=MTR_8g009960 PE=3 SV=1	Not found	Not found	Found	2 replicates
984	6	2	2	5	G7ZWQ4	MIT	C:membrane	No Data	GO:0051539 GO:0016651	No Data	F:4 iron, 4 sulfur cluster binding F:oxidoreductase activity, acting on NAD(P)H		[Master Protein] NADH dehydrogenase [ubiquinone] iron-sulfur protein	Medicago truncatula GN=MTR_8g010570 PE=3 SV=1	Not found	Not found	Found	Found
2271	4	4	4	9	G9JLS2	MIT	C:mitochondrion	No Data	GO:0051287 GO:0016651 GO:0048038	No Data	F:NAD binding F:oxidoreductase activity, acting on NAD(P)H F:quinone binding		[Master Protein] NADH dehydrogenase subunit 7	Lotus japonicus GN=nad7 PE=3 SV=1	2 replicates	Not found	Found	Found
3131	1	4	6	12	G9JLU0	MIT	C:mitochondrion	No Data	GO:0008137	No Data	F:NADH dehydrogenase (ubiquinone) activity		[Master Protein] NADH dehydrogenase subunit 9	Lotus japonicus GN=nad9 PE=3 SV=1	Not found	Found	Found	Found
277	6	1	1	2	Q93WZ7	NUC	No Data	P:glutamate biosynthetic process	GO:0050660 GO:0010181 GO:0016040 GO:0005506 GO:0051536	12.2.1.2	F:flavin adenine dinucleotide binding F:FMN binding F:glutamate synthase (NADH) activity F:iron ion binding F:iron-sulfur cluster binding		[Master Protein] NADH glutamate synthase	Phaseolus vulgaris PE=2 SV=2	Not found	2 replicates	2 replicates	2 replicates
550	1	1	1	2	G7JF62	MIT	No Data	P:electron transport chain	GO:0016651	No Data	F:oxidoreductase activity, acting on NAD(P)H		[Master Protein] NADH-ubiquinone oxidoreductase 18 kDa subunit	Medicago truncatula GN=MTR_4g097160 PE=2 SV=1	Not found	Found	Found	2 replicates
2429	4	1	2	3	G7II91	NUC	C:mitochondrial respiratory chain complex I	P:response to oxidative stress	GO:0051537 GO:0016491 GO:0008270	26.3 21.99	F:2 iron, 2 sulfur cluster binding F:oxidoreductase activity F:zinc ion binding		[Master Protein] NADH-ubiquinone oxidoreductase 24 kDa subunit, putative	Medicago truncatula GN=MTR_2g104110 PE=4 SV=1	Not found	Not found	1 replicate	Not found
2089	3	3	3	4	B7FIZ2	NUC	No Data	No Data	No Data	No Data	No Data		[Master Protein] NADH-ubiquinone oxidoreductase 39 kDa subunit	Medicago truncatula GN=MTR_1g069455 PE=2 SV=1	Not found	Not found	Found	2 replicates
2028	5	5	5	13	G7I3R9	NUC	C:mitochondrial inner membrane C:respiratory chain	No Data	GO:0051539 GO:0010181 GO:0046872 GO:0051287 GO:0008137	15 15.2 15.3	F:4 iron, 4 sulfur cluster binding F:FMN binding F:metal ion binding F:NAD binding F:NADH dehydrogenase (ubiquinone) activity		[Master Protein] NADH-ubiquinone oxidoreductase 51 kDa subunit	Medicago truncatula GN=MTR_1g042300 PE=4 SV=2	Not found	Not found	Found	Found
2954	2	7	9	25	G7J8R4	NUC	C:membrane	P:ATP synthesis coupled electron transport	GO:0009055 GO:0051536 GO:0008137	1.1.5 26.10	F:electron transfer activity F:iron-sulfur cluster binding F:NADH dehydrogenase (ubiquinone) activity		[Master Protein] NADH-ubiquinone oxidoreductase 75 kDa subunit	Medicago truncatula GN=MTR_3g065130 PE=3 SV=1	Found	Found	Found	Found
3128	1	1	1	1	A0A072UKP4	MIT	C:mitochondrial inner membrane	P:respiratory electron transport chain	GO:0016651	No Data	F:oxidoreductase activity, acting on NAD(P)H		[Master Protein] NADH-ubiquinone oxidoreductase, putative	Medicago truncatula GN=MTR_6g053280 PE=4 SV=1	Not found	Not found	1 replicate	Not found
1616	4	1	7	25	A0A072TLB9	EXC	C:integral component of membrane	No Data	GO:0016491	21.99	F:oxidoreductase activity		[Master Protein] NADP-dependent alkenal double bond reductase	Medicago truncatula GN=MTR_8g009830 PE=4 SV=1	Not found	Not found	2 replicates	2 replicates
2714	1	1	5	29	A0A072TWL8	PLA	No Data	P:oxidation-reduction process	No Data	No Data	No Data		[Master Protein] NADP-dependent alkenal double bond reductase P2 (Fragment)	Medicago truncatula GN=MTR_8g007325 PE=4 SV=1	Not found	Not found	Found	Not found
690	3	1	5	20	G7JJX4	MIT	No Data	No Data	GO:0016491	21.99	F:oxidoreductase activity		[Master Protein] NADP-dependent D-sorbitol-6-phosphate dehydrogenase	Medicago truncatula GN=MTR_4g072060 PE=2 SV=1	Not found	Not found	Found	Not found
1610	3	3	3	8	A0A072VPJ2	NUC	No Data	P:carbohydrate metabolic process P:malate metabolic process	GO:0046554	No Data	F:malate dehydrogenase (NADP+) activity		[Master Protein] NADP-dependent malate dehydrogenase	Medicago truncatula GN=MTR_1g090730 PE=4 SV=1	Not found	Not found	Found	2 replicates
1819	1	1	1	2	V7AVR7	END	C:endoplasmic reticulum membrane C:integral component of membrane	No Data	GO:0050660 GO:0010181 GO:0050661 GO:0003958	No Data	F:flavin adenine dinucleotide binding F:FMN binding F:NADP binding F:NADPH-hemoprotein reductase activity		[Master Protein] NADPH--cytochrome P450 reductase	Phaseolus vulgaris GN=PHAVU_009G036200g PE=3 SV=1	2 replicates	2 replicates	Found	Not found
3048	6	4	5	13	B7FJ07	NUC	No Data	No Data	GO:0016491	21.99	F:oxidoreductase activity		[Master Protein] NADPH-dependent quinone oxidoreductase	Medicago truncatula GN=MTR_2g012420 PE=2 SV=1	Found	Found	Found	Found
2232	7	6	6	67	I3SMY5	NUC	No Data	P:regulation of transcription, DNA-templated P:transcription, DNA-templated	No Data	No Data	No Data		[Master Protein] Nascent polypeptide-associated complex subunit beta	Lotus japonicus PE=2 SV=1	Found	Found	Found	Found
2333	8	5	6	28	B7FMW4	NUC	C:nascent polypeptide-associated complex	No Data	No Data	No Data	No Data		[Master Protein] Nascent proteinassociated complex alpha chain	Medicago truncatula GN=MTR_3g092970 PE=2 SV=1	Not found	Not found	Found	Found
186	1	1	1	24	G7JSC7	NUC/CYT	No Data	No Data	GO:0043531	No Data	F:ADP binding		[Master Protein] NB-ARC domain disease resistance protein	Medicago truncatula GN=MTR_4g020730 PE=4 SV=1	Found	Found	Found	Found
2030	4	3	7	43	G7ITU5	MIT	No Data	P:polyamine biosynthetic process	GO:0050126	22.1.5	F:N-carbamoylputrescine amidase activity		[Master Protein] N-carbamoylputrescine amidohydrolase, putative	Medicago truncatula GN=MTR_2g086600 PE=4 SV=1	Not found	Not found	Found	Found
2503	1	2	4	10	G7I3Z0	PLA	No Data	P:metabolic process	GO:0004848	No Data	F:ureidoglycolate hydrolase activity		[Master Protein] N-carbamyl-L-amino acid amidohydrolase	Medicago truncatula GN=MTR_1g075320 PE=4 SV=2	2 replicates	Found	Found	Found
2680	6	1	1	4	G7JDJ8	NUC	No Data	P:protein neddylation	GO:0019781	No Data	F:NEDD8 activating enzyme activity		[Master Protein] NEDD8-activating enzyme E1 regulatory subunit	Medicago truncatula GN=MTR_4g048220 PE=2 SV=1	Not found	Not found	Found	Found
496	6	2	2	3	A0A072UDZ0	CYT	C:integral component of membrane	P:carbohydrate metabolic process	GO:0030246 GO:0004553	10.6.1 10.6.2 26.3 26.4	F:carbohydrate binding F:hydrolase activity, hydrolyzing O-glycosyl compounds		[Master Protein] Neutral alpha-glucosidase	Medicago truncatula GN=MTR_5g026610 PE=3 SV=1	Not found	Not found	2 replicates	Found
1449	1	1	1	1	V7AFS7	PLA	C:endoplasmic reticulum C:Golgi apparatus C:integral component of membrane C:mitochondrion C:plasma membrane C:plasmodesma C:vacuolar membrane	P:protein processing P:regulation of signal transduction	No Data	No Data	No Data		[Master Protein] Nicalin	Phaseolus vulgaris GN=PHAVU_011G096100g PE=3 SV=1	Not found	Not found	2 replicates	2 replicates
2529	2	2	2	5	A0A072UKA3	PLA	No Data	P:nitrogen compound metabolic process	GO:0016810	No Data	F:hydrolase activity, acting on carbon-nitrogen (but not peptide) bonds		[Master Protein] Nitrilase/nitrile hydratase NIT4A-like protein	Medicago truncatula GN=MTR_4g052390 PE=4 SV=1	Not found	Not found	Found	2 replicates
2805	3	1	1	5	C0LLV9	NUC	C:nucleus	P:regulation of transcription, DNA-templated P:transcription, DNA-templated	GO:0003677	28.1	F:DNA binding		[Master Protein] Nodule inception protein	Medicago truncatula GN=NIN PE=2 SV=1	Not found	Found	Found	Found
2088	1	1	1	1	G7KY60	MIT	C:chloroplast inner membrane C:integral component of membrane C:mitochondrion	No Data	No Data	No Data	No Data		[Master Protein] Non-green plastid inner envelope membrane protein	Medicago truncatula GN=MTR_7g073340 PE=2 SV=2	Not found	Not found	1 replicate	Not found
1162	1	1	1	7	G7JJJ6	CYT	No Data	P:lipid transport	GO:0008289	No Data	F:lipid binding		[Master Protein] Non-specific lipid-transfer protein	Medicago truncatula GN=MTR_4g029350 PE=3 SV=1	Found	Found	2 replicates	2 replicates
2766	8	1	1	1	Q53VM4	NUC	No Data	No Data	GO:0005524 GO:0004674	23.3	F:ATP binding F:protein serine/threonine kinase activity		[Master Protein] Non-specific serine/threonine protein kinase	Lotus japonicus PE=2 SV=1	Not found	Not found	2 replicates	1 replicate
1652	2	1	1	2	A0A072VVU7	NUC	C:small-subunit processome	No Data	No Data	No Data	No Data		[Master Protein] Nop14 nucleolar-like protein	Medicago truncatula GN=MTR_1g064300 PE=4 SV=1	Not found	Not found	Found	Found
2358	4	4	4	14	G7KC30	NUC	C:intracellular ribonucleoprotein complex	No Data	No Data	No Data	No Data		[Master Protein] NOP56-like pre RNA processing ribonucleoprotein	Medicago truncatula GN=MTR_5g010260 PE=4 SV=1	Not found	Not found	Found	Found
2209	2	1	1	6	U5U098	NUC	No Data	No Data	No Data	No Data	No Data		[Master Protein] Nuclear migration protein nudC	Phaseolus vulgaris PE=2 SV=1	Found	2 replicates	Found	Found
91	1	1	1	2	G7I4A8	NUC	No Data	No Data	No Data	No Data	No Data		[Master Protein] Nuclear movement family protein	Medicago truncatula GN=MTR_1g008200 PE=2 SV=2	2 replicates	Not found	Found	Found
635	4	3	3	8	G8A181	NUC	No Data	No Data	No Data	No Data	No Data		[Master Protein] Nuclear pore localization protein NPL4	Medicago truncatula GN=MTR_7g107480 PE=4 SV=1	Not found	2 replicates	Found	Found
2416	3	1	1	1	B7FHB1	PLA	No Data	P:mitochondrial respiratory chain complex I assembly	No Data	No Data	No Data		[Master Protein] Nuclear protein E3-3, putative	Medicago truncatula GN=MTR_8g009670 PE=2 SV=1	Not found	Not found	1 replicate	Not found
2041	2	3	3	16	A0A072TM16	NUC	No Data	No Data	No Data	No Data	No Data		[Master Protein] Nuclear RNA-binding-like protein	Medicago truncatula GN=MTR_8g006960 PE=4 SV=1	Found	Found	Found	Found
3027	5	1	1	1	B7FGV1	NUC	C:nucleus	P:regulation of transcription, DNA-templated P:response to water deprivation	GO:0046982 GO:0043565	No Data	F:protein heterodimerization activity F:sequence-specific DNA binding		[Master Protein] Nuclear transcription factor Y subunit B	Medicago truncatula GN=MTR_1g072790 PE=2 SV=1	Not found	Not found	Found	Not found
2230	2	1	1	2	A0A072TT57	CYT	No Data	No Data	No Data	No Data	No Data		[Master Protein] Nuclear transport factor 2	Medicago truncatula GN=MTR_8g080790 PE=4 SV=1	Not found	Not found	Found	2 replicates
2189	2	3	3	8	G7I414	MIT	No Data	No Data	No Data	No Data	No Data		[Master Protein] Nuclear transport factor 2 (NTF2) family protein	Medicago truncatula GN=MTR_1g090630 PE=4 SV=1	Not found	Not found	Found	Found
2710	1	1	1	3	G7J7F6	MIT	No Data	No Data	No Data	No Data	No Data		[Master Protein] Nuclease-related domain protein	Medicago truncatula GN=MTR_3g091660 PE=4 SV=2	Not found	Not found	Found	Found
2629	15	1	3	4	Q2HS37	CYT	No Data	No Data	GO:0003723	27.4	F:RNA binding		[Master Protein] Nucleic acid binding NABP	Medicago truncatula GN=MTR_2g097670 PE=4 SV=1	Not found	Not found	1 replicate	Not found
732	10	5	5	30	B7FKB1	NUC	No Data	No Data	No Data	No Data	No Data		[Master Protein] Nucleic acid-binding, OB-fold-like protein	Medicago truncatula GN=MTR_8g064590 PE=2 SV=1	Found	Found	Found	Found
456	3	2	3	9	G7JNU5	PLA	C:integral component of membrane	No Data	GO:0022857	No Data	F:transmembrane transporter activity		[Master Protein] Nucleobase-ascorbate transporter-like protein	Medicago truncatula GN=MTR_4g106750 PE=4 SV=1	2 replicates	2 replicates	Found	Found
2812	1	1	1	2	G7ID95	CYT	No Data	No Data	No Data	No Data	No Data		[Master Protein] Nucleolar complex-like protein	Medicago truncatula GN=MTR_1g110560 PE=4 SV=1	Not found	Not found	Found	Found
3235	2	1	1	1	G7J5V1	NUC	C:intracellular	P:cell redox homeostasis P:intracellular signal transduction	No Data	No Data	No Data		[Master Protein] Nucleoredoxin, putative	Medicago truncatula GN=MTR_3g114530 PE=4 SV=1	2 replicates	Not found	Found	2 replicates
12	5	2	2	7	V7CPX5	NUC	No Data	P:CTP biosynthetic process P:GTP biosynthetic process P:UTP biosynthetic process	GO:0005524 GO:0004550	23.3 23.4.10	F:ATP binding F:nucleoside diphosphate kinase activity		[Master Protein] Nucleoside diphosphate kinase	Phaseolus vulgaris GN=PHAVU_002G297900g PE=3 SV=1	Not found	Found	Found	Found
599	5	3	3	5	A2Q555	NUC	C:nucleus	No Data	No Data	No Data	No Data		[Master Protein] Nucleosome/chromatin assembly factor group protein	Medicago truncatula GN=MTR_2g039250 PE=2 SV=1	Not found	2 replicates	Found	Found
1429	5	1	1	2	A0A072VR82	PLA	No Data	P:biosynthetic process	GO:0016740	23.3.1.2	F:transferase activity		[Master Protein] Nucleotidyltransferase	Medicago truncatula GN=MTR_1g109590 PE=4 SV=1	Not found	Not found	Found	Found
1461	2	4	4	6	A0A072UWJ0	NUC	No Data	No Data	GO:0016787	No Data	F:hydrolase activity		[Master Protein] Nudix hydrolase-like protein	Medicago truncatula GN=MTR_3g437740 PE=4 SV=1	Not found	Not found	Found	Found
1801	5	1	2	4	A0A072UK26	MIT	No Data	No Data	GO:0045735	33.1	F:nutrient reservoir activity		[Master Protein] Nutrient reservoir protein, putative	Medicago truncatula GN=MTR_4g062570 PE=4 SV=1	Not found	Not found	2 replicates	1 replicate
2481	2	1	12	25	O23960	MIT	No Data	No Data	GO:0003989 GO:0005524 GO:0004075 GO:0046872	11.1.1 23.3 15 15.2 15.3	F:acetyl-CoA carboxylase activity F:ATP binding F:biotin carboxylase activity F:metal ion binding	lj_descr	[Master Protein] O23960 O23960_SOYBN Acetyl-CoA carboxylase (Precursor)	Glycine max GN=accC-2 PE=2 SV=1,89.91,0,Biotin carboxylase C-terminal domain,Biotin carboxylase, C-terminal; accC: acetyl-CoA carboxylase, b,CUFF.52119.1	Not found	Not found	Found	2 replicates
3222	7	1	6	27	O49875	MIT	C:integral component of membrane C:mitochondrial inner membrane	No Data	GO:0022857	No Data	F:transmembrane transporter activity	lj_descr	[Master Protein] O49875 O49875_LUPAL Adenine nucleotide translocator	Lupinus albus GN=ant1 PE=2 SV=1,87.44,0,Mitochondrial carrier,Mitochondrial carrier domain; no description,Mitochondrial carrier domain; seg,CUFF.24044.1	Not found	Not found	Found	Found
1094	3	1	2	2	G7JNN9	MIT/CYT	No Data	P:cysteine biosynthetic process from serine	GO:0004124 GO:0016829	13.1.5.3.1	F:cysteine synthase activity F:lyase activity		[Master Protein] O-acetylserine (Thiol) lyase	Medicago truncatula GN=MTR_4g087520 PE=4 SV=2	2 replicates	Found	Found	Found
310	5	3	8	32	I3T9K3	NUC	C:cytoplasm	No Data	GO:0005524 GO:0016887 GO:0005525 GO:0043023 GO:0043022	23.3 34.1	F:ATP binding F:ATPase activity F:GTP binding F:ribosomal large subunit binding F:ribosome binding		[Master Protein] Obg-like ATPase 1	Medicago truncatula PE=2 SV=1	Not found	Not found	Found	Found
2853	1	2	2	6	A0A072V8Y3	NUC	No Data	No Data	GO:0005524 GO:0004672	23.3 29.4.1	F:ATP binding F:protein kinase activity		[Master Protein] Octicosapeptide/phox/Bem1p domain kinase superfamily protein	Medicago truncatula GN=MTR_2g461180 PE=4 SV=1	Not found	Not found	Found	Found
2646	1	1	1	1	A0A072VQ77	NUC	No Data	No Data	No Data	No Data	No Data		[Master Protein] Octicosapeptide/phox/Bem1p family protein	Medicago truncatula GN=MTR_1g109470 PE=4 SV=1	Not found	Not found	1 replicate	Not found
3267	2	1	1	5	G7J0R8	NUC	C:anchored component of plasma membrane	P:carbohydrate metabolic process	GO:0004553	10.6.1 10.6.2 26.3 26.4	F:hydrolase activity, hydrolyzing O-glycosyl compounds		[Master Protein] O-glycosyl hydrolase family 17 protein	Medicago truncatula GN=MTR_3g031770 PE=3 SV=1	2 replicates	Found	2 replicates	2 replicates
658	2	1	1	1	G7I2Z9	PLA	C:integral component of membrane C:monolayer-surrounded lipid storage body	No Data	No Data	No Data	No Data		[Master Protein] Oleosin	Medicago truncatula GN=MTR_1g090250 PE=3 SV=1	Not found	Not found	Found	2 replicates
152	2	1	2	14	U5U060	MIT	C:chloroplast C:mitochondrial proton-transporting ATP synthase complex C:plasma membrane	P:ATP synthesis coupled proton transport	GO:0050897 GO:0046933 GO:0008270	9.9	F:cobalt ion binding F:proton-transporting ATP synthase activity, rotational mechanism F:zinc ion binding		[Master Protein] Oligomycin sensitivity conferring protein	Phaseolus vulgaris GN=PHAVU_005G021000g PE=2 SV=1	2 replicates	2 replicates	Found	Found
632	1	1	1	1	I3SMT2	PLA	C:integral component of membrane	No Data	No Data	No Data	No Data		[Master Protein] Oligosaccharide transporter	Medicago truncatula GN=MTR_1g105470 PE=2 SV=1	Not found	Not found	Found	Not found
1740	4	3	3	5	A0A072VM58	NUC	C:integral component of membrane C:oligosaccharyltransferase complex	P:protein N-linked glycosylation	GO:0016740	23.3.1.2	F:transferase activity		[Master Protein] Oligosaccharyltransferase subunit ribophorin II	Medicago truncatula GN=MTR_1g069780 PE=4 SV=1	Not found	Not found	Found	Found
1220	3	3	3	6	G7L1T5	NUC	No Data	No Data	GO:0016740	23.3.1.2	F:transferase activity		[Master Protein] O-linked GlcNAc transferase-like protein	Medicago truncatula GN=MTR_7g114810 PE=4 SV=1	Not found	2 replicates	Found	Found
3144	6	2	2	4	A0A072UH43	NUC	No Data	No Data	GO:0008233	29.5	F:peptidase activity		[Master Protein] OTU-like cysteine protease	Medicago truncatula GN=MTR_5g092720 PE=4 SV=1	Not found	Not found	Found	2 replicates
3021	1	1	1	3	G7JMT8	EXC	C:integral component of membrane	No Data	No Data	No Data	No Data		[Master Protein] Outer envelope pore protein	Medicago truncatula GN=MTR_4g121900 PE=4 SV=2	2 replicates	Found	Found	2 replicates
720	1	1	1	2	A0A072VDK2	NUC	No Data	P:regulation of ion transmembrane transport	GO:0022843	No Data	F:voltage-gated cation channel activity		[Master Protein] Outer envelope pore protein 24B	Medicago truncatula GN=MTR_1g022050 PE=4 SV=1	Not found	Not found	Found	Not found
375	2	1	1	2	G7JBW9	NUC/PLA	C:outer membrane	No Data	No Data	No Data	No Data		[Master Protein] Outer membrane OMP85 family protein	Medicago truncatula GN=MTR_3g071450 PE=4 SV=1	Not found	Not found	2 replicates	1 replicate
1248	4	4	4	19	A0A072UJH2	CYT	No Data	No Data	GO:0016491	21.99	F:oxidoreductase activity		[Master Protein] Oxidoreductase family, NAD-binding rossmann fold protein	Medicago truncatula GN=MTR_6g038640 PE=4 SV=1	2 replicates	2 replicates	Found	Found
2615	7	3	3	3	G7J5F4	MIT	No Data	P:coenzyme A biosynthetic process	GO:0005524 GO:0004594	23.3 18.4.1	F:ATP binding F:pantothenate kinase activity		[Master Protein] Pantothenate kinase	Medicago truncatula GN=MTR_3g077740 PE=4 SV=1	Not found	Not found	1 replicate	1 replicate
790	3	5	5	18	Q2HTH4	MIT	No Data	No Data	No Data	No Data	No Data		[Master Protein] PAP fibrillin	Medicago truncatula GN=MTR_2g025050 PE=4 SV=1	Found	Found	Found	Found
2477	2	1	1	2	A0A072UKE3	PLA	No Data	No Data	GO:0008234	No Data	F:cysteine-type peptidase activity		[Master Protein] Papain family cysteine protease	Medicago truncatula GN=MTR_4g065077 PE=3 SV=1	Not found	Not found	2 replicates	2 replicates
2573	2	3	3	26	I3S7W3	CYT	No Data	P:defense response P:response to biotic stimulus	No Data	No Data	No Data		[Master Protein] Pathogenesis-related protein bet V I family protein	Medicago truncatula GN=MTR_4g120970 PE=2 SV=1	2 replicates	Found	Found	Found
3196	6	1	4	16	A0A072U5G6	MIT	No Data	P:response to oxidative stress	GO:0051213 GO:0020037 GO:0004601	26.12	F:dioxygenase activity F:heme binding F:peroxidase activity		[Master Protein] Pathogen-inducible alpha-dioxygenase	Medicago truncatula GN=MTR_6g007767 PE=4 SV=1	Not found	Not found	Found	Found
1317	5	1	3	25	I3SY05	CYT	C:cell wall C:extracellular region	P:cell wall organization	GO:0016787	No Data	F:hydrolase activity		[Master Protein] Pectin acetylesterase	Lotus japonicus PE=2 SV=1	Found	Found	Found	Found
3035	3	1	1	3	A2Q3R5	NUC	C:cell wall	P:cell wall modification P:pectin catabolic process	GO:0045330 GO:0030599	10.8.1 10.8.99	F:aspartyl esterase activity F:pectinesterase activity		[Master Protein] Pectinesterase	Medicago truncatula GN=MTR_7g011530 PE=2 SV=1	Not found	2 replicates	Found	Found
1013	1	1	1	6	G7I998	MIT	No Data	No Data	GO:0008270	No Data	F:zinc ion binding		[Master Protein] Pentatricopeptide (PPR) repeat protein	Medicago truncatula GN=MTR_1g059280 PE=4 SV=2	Not found	Not found	Found	Found
2242	2	1	1	1	G7I7U9	NUC	C:cytosol C:plasma membrane	No Data	GO:0004866	No Data	F:endopeptidase inhibitor activity		[Master Protein] Peptidase inhibitor I9	Medicago truncatula GN=MTR_1g050640 PE=2 SV=1	Not found	2 replicates	Found	Found
494	2	4	7	10	A0A072TU77	NUC	No Data	No Data	GO:0004177 GO:0008237 GO:0008270	No Data	F:aminopeptidase activity F:metallopeptidase activity F:zinc ion binding		[Master Protein] Peptidase M1 family aminopeptidase N	Medicago truncatula GN=MTR_8g098525 PE=4 SV=1	Not found	Not found	Found	Found
1403	4	1	1	1	G7IUT7	NUC	C:chloroplast	P:translation	GO:0046872 GO:0042586	15 15.2 15.3	F:metal ion binding F:peptide deformylase activity		[Master Protein] Peptide deformylase	Medicago truncatula GN=MTR_2g103420 PE=3 SV=1	Not found	Not found	Found	2 replicates
1057	1	1	1	1	G7KWE3	PLA	C:integral component of membrane	No Data	GO:0022857	No Data	F:transmembrane transporter activity		[Master Protein] Peptide transporter	Medicago truncatula GN=MTR_7g098040 PE=4 SV=1	Not found	2 replicates	2 replicates	2 replicates
648	10	1	5	31	I3S3K3	CYT	No Data	P:protein folding	GO:0003755	31.3.1	F:peptidyl-prolyl cis-trans isomerase activity		[Master Protein] Peptidyl-prolyl cis-trans isomerase	Medicago truncatula GN=MTR_3g463900 PE=2 SV=1	Not found	Not found	Found	Found
2151	2	1	1	1	G7K8J9	NUC	No Data	No Data	No Data	No Data	No Data		[Master Protein] Perchloric acid soluble translation inhibitor-like protein	Medicago truncatula GN=MTR_5g092740 PE=2 SV=1	Not found	Not found	2 replicates	Not found
3251	8	5	10	39	G7K0L3	PLA	No Data	P:metabolic process	GO:0016747	16.8.1.21	F:transferase activity, transferring acyl groups other than amino-acyl groups		[Master Protein] Peroxisomal acetoacetyl-coenzyme A thiolase	Medicago truncatula GN=MTR_5g098310 PE=3 SV=1	Found	Found	Found	Found
482	5	2	2	2	A2Q5C8	POX	C:integral component of peroxisomal membrane	P:peroxisome fission	No Data	No Data	No Data		[Master Protein] Peroxisomal biogenesis factor 11	Medicago truncatula GN=MTR_7g076200 PE=4 SV=1	Not found	Not found	1 replicate	1 replicate
1825	8	2	3	23	A0A072UW36	NUC	No Data	P:purine ribonucleoside salvage	GO:0004001	23.3.2.1	F:adenosine kinase activity		[Master Protein] PfkB family carbohydrate kinase	Medicago truncatula GN=MTR_4g461070 PE=4 SV=1	Not found	Not found	Found	Found
2	2	1	1	1	A0FK64	NUC	No Data	P:regulation of transcription, DNA-templated	GO:0042393 GO:0046872	15 15.2 15.3	F:histone binding F:metal ion binding		[Master Protein] PHD4 (Fragment)	Medicago truncatula PE=2 SV=1	Not found	Not found	1 replicate	Not found
1492	4	2	2	5	G7JG63	PLA	C:cytosol C:integral component of membrane	P:phenylalanyl-tRNA aminoacylation	GO:0005524 GO:0004826 GO:0000049	23.3 29.1.20	F:ATP binding F:phenylalanine-tRNA ligase activity F:tRNA binding		[Master Protein] Phenylalanyl-tRNA synthetase alpha chain, putative	Medicago truncatula GN=MTR_4g070040 PE=4 SV=1	Not found	Not found	Found	Found
2135	5	8	8	17	G7JT40	PLA	C:cytoplasm	P:phenylalanyl-tRNA aminoacylation	GO:0005524 GO:0000287 GO:0004826 GO:0000049	23.3 29.1.20	F:ATP binding F:magnesium ion binding F:phenylalanine-tRNA ligase activity F:tRNA binding		[Master Protein] Phenylalanyl-tRNA synthetase beta chain	Medicago truncatula GN=MTR_4g112680 PE=4 SV=2	2 replicates	Found	Found	Found
3212	5	3	3	9	V5NAQ9	CYT	No Data	No Data	No Data	No Data	No Data		[Master Protein] Phenylcoumaran benzylic ether reductase	Phaseolus vulgaris PE=2 SV=1	2 replicates	Not found	Found	Found
174	1	1	1	5	G7J743	CYT	No Data	No Data	No Data	No Data	No Data		[Master Protein] Phenylcoumaran benzylic ether reductase-like protein Fi1	Medicago truncatula GN=MTR_3g116840 PE=4 SV=1	Not found	Not found	Found	2 replicates
2647	9	1	3	8	Q9FYC2	NUC	C:chloroplast C:chloroplast envelope C:chloroplast inner membrane C:chloroplast thylakoid C:chloroplast thylakoid membrane	P:cell death P:chlorophyll catabolic process P:defense response to bacterium, incompatible interaction P:flower development P:fruit development	GO:0051537 GO:0010277 GO:0051536 GO:0046872 GO:0032441	26.3 19.16 15 15.2 15.3	F:2 iron, 2 sulfur cluster binding F:chlorophyllide a oxygenase [overall] activity F:iron-sulfur cluster binding F:metal ion binding F:pheophorbide a oxygenase activity		[Master Protein] Pheophorbide a oxygenase, chloroplastic	Arabidopsis thaliana OX=3702 GN=PAO PE=1 SV=1	Not found	Not found	Found	2 replicates
1685	7	6	6	32	A0A072TQN5	NUC	No Data	No Data	GO:0046872 GO:0004722	15 15.2 15.3	F:metal ion binding F:protein serine/threonine phosphatase activity		[Master Protein] Phosphatase 2C family protein	Medicago truncatula GN=MTR_8g463130 PE=3 SV=1	Found	Found	Found	Found
2366	6	1	4	23	G7LI48	NUC	C:integral component of membrane	No Data	No Data	No Data	No Data		[Master Protein] Phosphate carrier protein	Medicago truncatula GN=MTR_8g099910 PE=3 SV=2	Not found	Not found	Found	Found
2350	3	2	2	4	G7JCS2	NUC	No Data	No Data	No Data	No Data	No Data		[Master Protein] Phosphate-responsive 1 family protein	Medicago truncatula GN=MTR_4g094240 PE=2 SV=1	Not found	Not found	Found	Found
276	4	6	6	70	A0A072UGX9	NUC	No Data	No Data	No Data	No Data	No Data		[Master Protein] Phosphatidylethanolamine-binding protein	Medicago truncatula GN=MTR_4g017650 PE=4 SV=1	Found	Found	Found	Found
2944	3	1	1	3	A0A072VR13	NUC	No Data	No Data	GO:0004725	No Data	F:protein tyrosine phosphatase activity		[Master Protein] Phosphatidylinositol-3,4,5-trisphosphate 3-phosphatase	Medicago truncatula GN=MTR_1g107540 PE=4 SV=1	Not found	Not found	2 replicates	1 replicate
73	5	5	7	15	G7I4Z4	CYT	No Data	P:carbon fixation P:tricarboxylic acid cycle	GO:0008964	4.14	F:phosphoenolpyruvate carboxylase activity		[Master Protein] Phosphoenolpyruvate carboxylase	Medicago truncatula GN=MTR_1g094010 PE=4 SV=1	Not found	Not found	Found	Found
1255	6	2	2	12	G7KWQ5	GOL	C:integral component of membrane	No Data	GO:0003824 GO:0022857	No Data	F:catalytic activity F:transmembrane transporter activity		[Master Protein] Phosphoenolpyruvate phosphomutase	Medicago truncatula GN=MTR_7g006100 PE=4 SV=2	Found	Found	Found	2 replicates
1276	6	7	11	46	A0A072UBU6	NUC	No Data	No Data	GO:0005524 GO:0016301 GO:2001070	23.3 20.1.4	F:ATP binding F:kinase activity F:starch binding		[Master Protein] Phosphoglucan, water dikinase	Medicago truncatula GN=MTR_6g093240 PE=4 SV=1	Not found	Found	Found	Found
3020	3	3	18	63	G7IC41	CYT	C:integral component of membrane	P:carbohydrate metabolic process	GO:0016868 GO:0000287	No Data	F:intramolecular transferase activity, phosphotransferases F:magnesium ion binding		[Master Protein] Phosphogluco-mutase	Medicago truncatula GN=MTR_1g102010 PE=4 SV=1	Not found	Found	Found	Found
964	4	5	7	18	G7I385	NUC	No Data	P:carbohydrate metabolic process	GO:0016868	No Data	F:intramolecular transferase activity, phosphotransferases		[Master Protein] Phosphoglucomutase/phosphomannomutase family protein	Medicago truncatula GN=MTR_1g094980 PE=4 SV=1	2 replicates	Not found	Found	Found
452	4	2	21	181	G7IT86	CYT	No Data	P:glycolytic process	GO:0005524 GO:0004618	23.3 1.3.3 4.10	F:ATP binding F:phosphoglycerate kinase activity		[Master Protein] Phosphoglycerate kinase	Medicago truncatula GN=MTR_2g066120 PE=3 SV=1	1 replicate	Found	Found	Found
2846	3	5	5	9	A0A072UM09	MIT	No Data	No Data	No Data	No Data	No Data		[Master Protein] Phospholipase A-2-activating protein	Medicago truncatula GN=MTR_4g069090 PE=4 SV=1	Not found	Not found	Found	Found
2367	7	1	8	31	Q2HUA3	CYT/PLA	C:membrane	P:lipid catabolic process P:phosphatidylcholine metabolic process	GO:0005509 GO:0070290 GO:0004630	11.9.3.1	F:calcium ion binding F:N-acylphosphatidylethanolamine-specific phospholipase D activity F:phospholipase D activity		[Master Protein] Phospholipase D	Medicago truncatula GN=MTR_2g103730 PE=3 SV=1	Not found	Not found	Found	2 replicates
2364	7	1	1	4	G7L3I4	CYT	C:cytoplasm	P:GDP-mannose biosynthetic process	GO:0004615	10.1.21	F:phosphomannomutase activity		[Master Protein] Phosphomannomutase	Medicago truncatula GN=MTR_7g076670 PE=3 SV=2	Not found	Not found	Found	Found
2917	1	1	1	5	G7J6T9	NUC	C:peroxisome	No Data	GO:0005524 GO:0004631	23.3	F:ATP binding F:phosphomevalonate kinase activity		[Master Protein] Phosphomevalonate kinase	Medicago truncatula GN=MTR_3g091190 PE=4 SV=1	Not found	Not found	Found	1 replicate
2611	10	8	22	226	A0A072U338	CYT	C:phosphopyruvate hydratase complex	P:glycolytic process	GO:0000287 GO:0004634	4.12	F:magnesium ion binding F:phosphopyruvate hydratase activity		[Master Protein] Phosphopyruvate hydratase	Medicago truncatula GN=MTR_7g103620 PE=3 SV=1	Found	Found	Found	Found
2070	1	1	1	1	G7K3Z1	CYT	No Data	P:purine nucleobase biosynthetic process	GO:0005524 GO:0046872 GO:0004637	23.3 15 15.2 15.3 23.1.2.2	F:ATP binding F:metal ion binding F:phosphoribosylamine-glycine ligase activity		[Master Protein] Phosphoribosylamine-glycine ligase	Medicago truncatula GN=MTR_5g025310 PE=3 SV=2	Not found	Not found	2 replicates	Not found
1711	6	2	2	8	B7FJ14	MIT	C:cytoplasm	P:'de novo' IMP biosynthetic process	GO:0004641	23.1.2.5	F:phosphoribosylformylglycinamidine cyclo-ligase activity		[Master Protein] Phosphoribosylformylglycinamidine cyclo-ligase	Medicago truncatula GN=MTR_8g093860 PE=2 SV=1	Not found	2 replicates	Found	Found
2375	7	5	5	12	A0A072TUU6	NUC	No Data	P:'de novo' IMP biosynthetic process P:glutamine metabolic process	GO:0004642	23.1.2.4	F:phosphoribosylformylglycinamidine synthase activity		[Master Protein] Phosphoribosylformylglycinamidine synthase	Medicago truncatula GN=MTR_8g100045 PE=3 SV=1	Not found	Not found	Found	Found
137	6	2	2	3	B7FJJ0	PLA	No Data	P:carbohydrate metabolic process	GO:0005524 GO:0008974	23.3 1.3.12	F:ATP binding F:phosphoribulokinase activity		[Master Protein] Phosphoribulokinase	Medicago truncatula PE=2 SV=1	Not found	Not found	Found	2 replicates
2284	12	1	1	2	G7L7F0	MIT/NUC	C:cell	P:cellular glucose homeostasis P:glycolytic process	GO:0005524 GO:0005536 GO:0004396	23.3 2.2.1.4	F:ATP binding F:glucose binding F:hexokinase activity		[Master Protein] Phosphotransferase	Medicago truncatula GN=MTR_8g102460 PE=3 SV=2	Not found	Not found	1 replicate	Not found
2308	1	1	1	1	V7AY23	NUC/CYT	C:intracellular	P:detection of visible light P:protein-chromophore linkage P:protein-tetrapyrrole linkage P:red, far-red light phototransduction P:regulation of transcription, DNA-templated P:transcription, DNA-templated	GO:0000155 GO:0009881 GO:0042803	No Data	F:phosphorelay sensor kinase activity F:photoreceptor activity F:protein homodimerization activity		[Master Protein] Phytochrome	Phaseolus vulgaris GN=PHAVU_009G213400g PE=3 SV=1	Not found	Not found	Found	Found
977	1	1	1	2	A0A072VI72	NUC	No Data	P:DNA recombination P:DNA repair P:telomere maintenance	GO:0005524 GO:0003678	23.3	F:ATP binding F:DNA helicase activity		[Master Protein] PIF1-like helicase	Medicago truncatula GN=MTR_1g044190 PE=4 SV=1	Not found	Not found	2 replicates	Found
978	1	1	1	2	A0A072UQZ4	MIT	C:integral component of membrane	P:lipid metabolic process	GO:0008081	No Data	F:phosphoric diester hydrolase activity		[Master Protein] Pi-PLC X domain plant-like protein	Medicago truncatula GN=MTR_4g094820 PE=4 SV=1	Not found	Not found	1 replicate	1 replicate
3	1	1	1	1	I3SPG3	NUC	No Data	No Data	No Data	No Data	No Data		[Master Protein] PITH domain plant protein	Medicago truncatula GN=MTR_1g080960 PE=2 SV=1	Not found	Not found	Found	2 replicates
2960	7	1	1	3	A0A072TX17	PLA	No Data	No Data	GO:0004857	2.2.1.3.30	F:enzyme inhibitor activity		[Master Protein] Plant invertase/pectin methylesterase inhibitor	Medicago truncatula GN=MTR_8g104765 PE=4 SV=1	2 replicates	Found	Found	Found
3190	4	1	1	2	G7L824	NUC	No Data	No Data	No Data	No Data	No Data		[Master Protein] Plant/F15D2-27 protein	Medicago truncatula GN=MTR_8g088190 PE=4 SV=1	Found	Found	Found	Found
1457	2	1	1	5	I3SY47	NUC	No Data	No Data	No Data	No Data	No Data		[Master Protein] Plant/F1L3-4 protein, putative	Medicago truncatula GN=MTR_8g017610 PE=2 SV=1	Not found	Not found	Found	Found
1982	3	1	1	1	G7KIR8	NUC	No Data	No Data	No Data	No Data	No Data		[Master Protein] Plant/K24A2-2 protein	Medicago truncatula GN=MTR_6g007040 PE=4 SV=2	Not found	Not found	Found	2 replicates
3176	2	1	1	3	G7IES2	PLA	C:integral component of membrane	No Data	No Data	No Data	No Data		[Master Protein] Plant/K24M7-17 protein	Medicago truncatula GN=MTR_1g100800 PE=4 SV=1	Not found	Not found	2 replicates	Found
642	1	2	2	23	G7KDJ4	PLA	No Data	No Data	No Data	No Data	No Data		[Master Protein] Plant/MUD21-2 protein	Medicago truncatula GN=MTR_5g020060 PE=4 SV=1	Found	Found	Found	Found
1458	1	3	3	18	A0A072U4P3	NUC	No Data	P:anaerobic respiration P:response to oxidative stress	No Data	No Data	No Data		[Master Protein] Plant/T22K18-16 protein, putative	Medicago truncatula GN=MTR_7g103520 PE=4 SV=1	2 replicates	Found	Found	Found
3203	2	1	1	1	A0A072TRZ8	NUC	C:integral component of membrane	No Data	No Data	No Data	No Data		[Master Protein] Plant/T23E23-13 protein, putative	Medicago truncatula GN=MTR_8g063700 PE=4 SV=1	Not found	Not found	2 replicates	Found
189	7	5	5	14	G7JY31	NUC	No Data	No Data	No Data	No Data	No Data		[Master Protein] Plant/T31B5-30 protein	Medicago truncatula GN=MTR_5g045160 PE=4 SV=2	Not found	Not found	Found	Found
2027	28	2	4	9	A0A072URD6	PLA	C:integral component of membrane C:plasma membrane	P:proton export across plasma membrane	GO:0005524 GO:0046872 GO:0008553	23.3 15 15.2 15.3 34.1.2	F:ATP binding F:metal ion binding F:proton-exporting ATPase activity, phosphorylative mechanism		[Master Protein] Plasma membrane ATPase	Medicago truncatula GN=MTR_4g107500 PE=3 SV=1	Not found	Not found	Found	Not found
1426	4	11	11	29	B9V282	NUC	No Data	P:nitrogen compound metabolic process	GO:0005524 GO:0004088 GO:0046872	23.3 15 15.2 15.3	F:ATP binding F:carbamoyl-phosphate synthase (glutamine-hydrolyzing) activity F:metal ion binding		[Master Protein] Plastid carbamoylphosphate synthetase large subunit	Medicago truncatula GN=CPSl PE=2 SV=1	2 replicates	Found	Found	Found
3061	4	1	2	3	G7I4U4	CYT	No Data	No Data	No Data	No Data	No Data		[Master Protein] Plastid fibrillin	Medicago truncatula GN=MTR_1g075660 PE=4 SV=1	Not found	Not found	Found	2 replicates
1612	2	4	5	9	G7JEN5	NUC	No Data	P:metabolic process	GO:0004802	1.3.8 7.2.1	F:transketolase activity		[Master Protein] Plastid transketolase	Medicago truncatula GN=MTR_4g024630 PE=4 SV=1	2 replicates	Found	Found	Found
2949	39	6	13	49	A0A072TVF1	NUC	No Data	No Data	GO:0005524 GO:0016787	23.3	F:ATP binding F:hydrolase activity		[Master Protein] p-loop nucleoside triphosphate hydrolase superfamily protein	Medicago truncatula GN=MTR_8g099065 PE=4 SV=1	2 replicates	Found	Found	Found
2788	1	1	1	11	A0A072VKJ3	NUC	No Data	No Data	GO:0005524 GO:0016787 GO:0046872	23.3 15 15.2 15.3	F:ATP binding F:hydrolase activity F:metal ion binding		[Master Protein] p-loop nucleoside triphosphate hydrolase superfamily protein, putative	Medicago truncatula GN=MTR_2g078630 PE=4 SV=1	Not found	Not found	Found	2 replicates
2219	2	4	11	74	G7JIG7	NUC	No Data	P:protein ADP-ribosylation	GO:0003950	No Data	F:NAD+ ADP-ribosyltransferase activity		[Master Protein] Poly [ADP-ribose] polymerase	Medicago truncatula GN=MTR_4g053530 PE=4 SV=1	Not found	2 replicates	Found	Found
2083	3	7	9	19	G7J6Y1	NUC	C:cytoplasm	No Data	GO:0003723	27.4	F:RNA binding		[Master Protein] Polyadenylate-binding protein	Medicago truncatula GN=MTR_3g102040 PE=3 SV=1	Found	Found	Found	Found
3284	3	2	3	12	A0A072V5A8	NUC	No Data	No Data	GO:0003723	27.4	F:RNA binding		[Master Protein] Polyadenylate-binding protein RBP47B	Medicago truncatula GN=MTR_2g022950 PE=4 SV=1	Not found	Not found	Found	Found
2947	2	2	3	9	G7JJ57	NUC	No Data	No Data	GO:0003723	27.4	F:RNA binding		[Master Protein] Polyadenylate-binding protein RBP47C	Medicago truncatula GN=MTR_4g131970 PE=4 SV=1	2 replicates	Found	Found	Found
1876	6	1	1	11	I3T217	CYT	No Data	P:defense response P:response to biotic stimulus	No Data	No Data	No Data		[Master Protein] Polyketide cyclase/dehydrase and lipid transporter	Medicago truncatula GN=MTR_8g045735 PE=2 SV=1	Found	Found	Found	Found
1420	4	3	3	9	G7IBX9	MIT	C:nucleus	P:mRNA processing	GO:0003723	27.4	F:RNA binding		[Master Protein] Polypyrimidine tract-binding-like protein	Medicago truncatula GN=MTR_1g098530 PE=2 SV=1	Not found	Not found	Found	Found
1034	2	2	2	9	G7LCB5	MIT	C:mitochondrial outer membrane	P:protein import into mitochondrial matrix	GO:0008320	No Data	F:protein transmembrane transporter activity		[Master Protein] Porin/voltage-dependent anion-selective channel protein	Medicago truncatula GN=MTR_8g106070 PE=4 SV=2	Not found	Not found	Found	Found
1163	7	3	3	5	G7JQM6	NUC	No Data	P:peptidyl-pyrromethane cofactor linkage P:tetrapyrrole biosynthetic process	GO:0004418	19.5	F:hydroxymethylbilane synthase activity		[Master Protein] Porphobilinogen deaminase	Medicago truncatula GN=MTR_4g076600 PE=3 SV=1	Not found	Not found	Found	2 replicates
1847	2	1	1	2	G7J7F3	NUC	No Data	P:regulation of signal transduction	No Data	No Data	No Data		[Master Protein] PP2A regulatory subunit TAP46-like protein	Medicago truncatula GN=MTR_3g091640 PE=2 SV=1	Not found	Not found	Found	2 replicates
1639	1	1	2	12	G7K5W6	MIT	No Data	No Data	No Data	No Data	No Data		[Master Protein] PPR containing plant protein	Medicago truncatula GN=MTR_5g076010 PE=4 SV=2	2 replicates	Found	Found	Found
1832	2	1	1	6	A0A072UJW5	MIT	No Data	No Data	No Data	No Data	No Data		[Master Protein] PPR containing plant-like protein	Medicago truncatula GN=MTR_6g045263 PE=4 SV=1	Found	Not found	2 replicates	Not found
2248	4	2	2	4	A0A072TZT0	PLA/END	C:integral component of membrane	No Data	No Data	No Data	No Data		[Master Protein] PRA1 family protein	Medicago truncatula GN=MTR_7g064090 PE=3 SV=1	Not found	Not found	2 replicates	Found
2858	1	1	2	5	G7IMS6	NUC	C:prefoldin complex	P:protein folding	No Data	No Data	No Data		[Master Protein] Prefoldin subunit 3	Medicago truncatula GN=MTR_2g033830 PE=2 SV=1	Not found	Found	2 replicates	2 replicates
1134	1	2	2	2	G7KXF7	NUC	C:cytosol	P:regulation of timing of transition from vegetative to reproductive phase P:RNA processing	No Data	No Data	No Data		[Master Protein] Pre-mRNA-processing factor 39	Medicago truncatula GN=MTR_7g098430 PE=4 SV=2	Not found	Not found	2 replicates	2 replicates
2202	3	3	3	7	G7J8Y2	NUC	No Data	No Data	GO:0003723	27.4	F:RNA binding		[Master Protein] Pre-mRNA-splicing factor SF2-like protein	Medicago truncatula GN=MTR_3g092580 PE=4 SV=1	Not found	Not found	Found	Found
988	3	4	4	14	A0A072V9K1	NUC	C:cytoplasm	P:L-methionine salvage from methylthioadenosine P:L-methionine salvage from S-adenosylmethionine	GO:0043715 GO:0043716 GO:0043874 GO:0000287 GO:0046570 GO:0008270	No Data	F:2,3-diketo-5-methylthiopentyl-1-phosphate enolase activity F:2-hydroxy-3-keto-5-methylthiopentenyl-1-phosphate phosphatase activity F:acireductone synthase activity F:magnesium ion binding F:methylthioribulose 1-phosphate dehydratase activity F:zinc ion binding		[Master Protein] Probable bifunctional methylthioribulose-1-phosphate dehydratase/enolase-phosphatase E1	Medicago truncatula GN=MTR_2g079110 PE=3 SV=1	Not found	Not found	Found	Found
3211	13	1	2	35	Q1S053	NUC	C:nucleosome C:nucleus	No Data	GO:0003677 GO:0046982	28.1	F:DNA binding F:protein heterodimerization activity		[Master Protein] Probable histone H2A.3	Medicago truncatula PE=3 SV=1	Found	Found	Found	Found
980	3	8	15	55	A0A072TYG3	MIT	No Data	No Data	GO:0046872 GO:0004222	15 15.2 15.3	F:metal ion binding F:metalloendopeptidase activity		[Master Protein] Processing peptidase	Medicago truncatula GN=MTR_7g053330 PE=3 SV=1	2 replicates	Found	Found	Found
1131	13	2	2	12	T2DPD6	CSK	C:cytoskeleton	No Data	GO:0003779	No Data	F:actin binding		[Master Protein] Profilin	Phaseolus vulgaris GN=PHAVU_002G307700g PE=2 SV=1	Found	Found	Found	Found
507	11	3	7	32	G7JSU6	CSK	C:membrane	No Data	No Data	No Data	No Data		[Master Protein] Prohibitin complex protein	Medicago truncatula GN=MTR_4g078200 PE=4 SV=1	2 replicates	2 replicates	Found	Found
345	3	1	4	17	T2DPD9	CYT	C:membrane	No Data	No Data	No Data	No Data		[Master Protein] Prohibitin-1 mitochondrial-like isoform 1	Phaseolus vulgaris PE=2 SV=1	Not found	Not found	Found	Found
2076	2	5	8	37	A0A072V9Z9	NUC	No Data	No Data	No Data	No Data	No Data		[Master Protein] Proliferation-associated 2G4-like protein	Medicago truncatula GN=MTR_2g078290 PE=4 SV=1	2 replicates	Found	Found	Found
248	2	2	6	19	G7IFC0	NUC	C:cytoplasm	No Data	GO:0004177	No Data	F:aminopeptidase activity		[Master Protein] Proline iminopeptidase	Medicago truncatula GN=MTR_2g010480 PE=2 SV=1	Not found	Not found	Found	Found
2558	1	3	5	6	A0A072W2I7	PLA	No Data	No Data	GO:0004252 GO:0070008	29.5.1	F:serine-type endopeptidase activity F:serine-type exopeptidase activity		[Master Protein] Prolyl oligopeptidase family protein	Medicago truncatula GN=MTR_1g115230 PE=4 SV=1	Not found	Not found	Found	2 replicates
530	8	5	5	11	A0A072V4K2	NUC	No Data	No Data	GO:0004252 GO:0070008	29.5.1	F:serine-type endopeptidase activity F:serine-type exopeptidase activity		[Master Protein] Prolyl oligopeptidase-like protein	Medicago truncatula GN=MTR_3g115030 PE=4 SV=1	Not found	Not found	Found	Found
910	3	4	6	24	G7KUM3	NUC	C:cytoplasm	P:prolyl-tRNA aminoacylation	GO:0005524 GO:0004827	23.3	F:ATP binding F:proline-tRNA ligase activity		[Master Protein] Prolyl-tRNA synthetase family protein	Medicago truncatula GN=MTR_7g110660 PE=3 SV=2	Not found	Found	Found	Found
2174	3	1	1	5	G7KKY6	NUC	No Data	No Data	No Data	No Data	No Data		[Master Protein] Pro-resilin, putative	Medicago truncatula GN=MTR_6g012780 PE=4 SV=1	Not found	Not found	Found	Found
1997	7	9	9	19	A0A072UYC8	CYT	C:proteasome complex	No Data	GO:0070577 GO:0016504 GO:0070628	No Data	F:lysine-acetylated histone binding F:peptidase activator activity F:proteasome binding		[Master Protein] Proteasome activator complex subunit-like protein	Medicago truncatula GN=MTR_3g461520 PE=4 SV=1	Not found	Not found	Found	Found
3119	9	3	10	46	I3SSX1	NUC	C:cytoplasm C:nucleus C:proteasome core complex, alpha-subunit complex	P:proteasome-mediated ubiquitin-dependent protein catabolic process	GO:0004298	No Data	F:threonine-type endopeptidase activity		[Master Protein] Proteasome subunit alpha type	Medicago truncatula GN=MTR_1g112250 PE=2 SV=1	2 replicates	Not found	Found	Found
1209	5	4	5	19	G7KN41	PLA	C:cytoplasm C:nucleus C:proteasome core complex	P:proteolysis involved in cellular protein catabolic process	GO:0004298	No Data	F:threonine-type endopeptidase activity		[Master Protein] Proteasome subunit beta	Medicago truncatula GN=MTR_6g084450 PE=2 SV=1	Not found	Not found	Found	Found
113	6	1	3	12	I3S0S1	PLA	C:cytoplasm C:nucleus C:proteasome core complex, beta-subunit complex	P:proteasome-mediated ubiquitin-dependent protein catabolic process	GO:0004298	No Data	F:threonine-type endopeptidase activity		[Master Protein] Proteasome subunit beta type	Medicago truncatula PE=2 SV=1	Not found	Not found	Found	Found
2075	6	2	4	25	T2DLV6	PLA	C:proteasome core complex, beta-subunit complex	P:proteasome-mediated ubiquitin-dependent protein catabolic process	GO:0004298	No Data	F:threonine-type endopeptidase activity		[Master Protein] Proteasome subunit beta type-3-A isoform 1	Phaseolus vulgaris PE=2 SV=1	2 replicates	Not found	Found	Found
922	4	2	2	4	G7KCU1	MIT	C:membrane C:proteasome complex	P:proteasome assembly	GO:0032947	No Data	F:protein complex scaffold activity		[Master Protein] Proteasome-associated ECM29-like protein	Medicago truncatula GN=MTR_5g089000 PE=4 SV=2	2 replicates	2 replicates	Found	Found
164	1	4	4	4	G7I4Y0	NUC	C:cytosol C:P-body	P:cytoplasmic mRNA processing body assembly P:deadenylation-independent decapping of nuclear-transcribed mRNA P:negative regulation of translation P:positive regulation of cytoplasmic mRNA processing body assembly	GO:0003729 GO:0042803	No Data	F:mRNA binding F:protein homodimerization activity		[Master Protein] Protein decapping-like protein	Medicago truncatula GN=MTR_1g093860 PE=4 SV=1	Found	2 replicates	Found	2 replicates
1434	4	7	10	75	G7IDU4	END	C:endoplasmic reticulum	P:cell redox homeostasis	GO:0016853	No Data	F:isomerase activity		[Master Protein] Protein disulfide isomerase-like protein	Medicago truncatula GN=MTR_1g087520 PE=3 SV=2	Found	Found	Found	Found
1600	1	3	3	7	A0A072VPJ1	END	C:cell C:integral component of membrane	P:cell redox homeostasis	GO:0016853	No Data	F:isomerase activity		[Master Protein] Protein disulfide isomerase-like protein, putative	Medicago truncatula GN=MTR_1g096790 PE=4 SV=1	Not found	Not found	Found	Found
1105	4	5	6	65	A0A072V0J2	END	C:endoplasmic reticulum	P:cell redox homeostasis	GO:0003756	No Data	F:protein disulfide isomerase activity		[Master Protein] Protein disulfide-isomerase	Medicago truncatula GN=MTR_3g088220 PE=3 SV=1	Found	Found	Found	Found
502	2	4	4	17	A0A072VFT5	PLA	C:endoplasmic reticulum membrane C:integral component of membrane	No Data	GO:0005525 GO:0003924	30.5	F:GTP binding F:GTPase activity		[Master Protein] Protein ROOT HAIR DEFECTIVE 3 homolog	Medicago truncatula GN=MTR_2g029340 PE=3 SV=1	Not found	Not found	Found	Found
2250	1	1	1	1	G7J9P9	CYT	C:integral component of membrane	No Data	No Data	No Data	No Data		[Master Protein] Protein translocase, putative	Medicago truncatula GN=MTR_3g093380 PE=4 SV=1	Not found	Not found	2 replicates	2 replicates
1812	6	2	5	16	G7JBC0	PLA	C:COPII vesicle coat C:Golgi membrane	P:COPII-coated vesicle budding P:intracellular protein transport	GO:0008270	No Data	F:zinc ion binding		[Master Protein] Protein transporter Sec23-like protein	Medicago truncatula GN=MTR_3g084740 PE=4 SV=1	Not found	Not found	Found	Found
1221	2	2	5	14	A0A072VQR2	NUC	C:COPII vesicle coat	P:ER to Golgi vesicle-mediated transport P:intracellular protein transport	GO:0008270	No Data	F:zinc ion binding		[Master Protein] Protein transporter Sec24-like CEF protein, putative	Medicago truncatula GN=MTR_1g112310 PE=4 SV=1	Not found	Found	Found	Found
623	2	6	12	42	A0A072UUK4	NUC	No Data	No Data	No Data	No Data	No Data		[Master Protein] Protein transporter Sec31	Medicago truncatula GN=MTR_4g045577 PE=4 SV=1	2 replicates	Found	Found	Found
1613	8	10	10	34	G7LBX9	NUC	C:integral component of membrane	P:protein transport	No Data	No Data	No Data		[Master Protein] Protein transporter Sec61 subunit alpha-like protein	Medicago truncatula GN=MTR_8g058330 PE=3 SV=1	2 replicates	Found	Found	Found
2301	4	1	1	4	G7I7H5	NUC	C:integral component of membrane C:Sec61 translocon complex	P:intracellular protein transport	No Data	No Data	No Data		[Master Protein] Protein transporter Sec61 subunit beta-like protein	Medicago truncatula GN=MTR_1g082400 PE=4 SV=1	Not found	Not found	Found	2 replicates
731	3	1	1	1	G7KYP9	NUC	C:integral component of membrane	No Data	No Data	No Data	No Data		[Master Protein] Protein YIPF	Medicago truncatula GN=MTR_7g113620 PE=3 SV=1	Not found	Not found	Found	Found
1447	1	1	1	1	Q1STP4	PLA	No Data	No Data	No Data	No Data	No Data		[Master Protein] Proteinase inhibitor I4, serpin; emp24/gp25L/p24	Medicago truncatula GN=MTR_8g005040 PE=4 SV=1	Not found	Not found	2 replicates	2 replicates
1344	5	1	2	5	A0A072UYZ4	CYT	No Data	No Data	GO:0004719	No Data	F:protein-L-isoaspartate (D-aspartate) O-methyltransferase activity		[Master Protein] Protein-L-isoaspartate O-methyltransferase	Medicago truncatula GN=MTR_3g075470 PE=3 SV=1	Not found	Not found	Found	2 replicates
1138	3	2	2	2	G7KV99	MIT	C:cytosol C:nucleus	No Data	GO:0016279	No Data	F:protein-lysine N-methyltransferase activity		[Master Protein] Protein-lysine N-methyltransferase MTR_7g082910	Medicago truncatula GN=MTR_7g082910 PE=3 SV=1	Not found	Not found	Found	2 replicates
894	8	5	5	13	G7IRB6	CYT	C:endoplasmic reticulum C:integral component of membrane C:plasma membrane	P:regulation of proton transport	No Data	No Data	No Data		[Master Protein] Proton pump interactor, putative	Medicago truncatula GN=MTR_2g085330 PE=4 SV=2	Found	Found	Found	Found
1654	2	3	3	5	A0A072U2E8	NUC	No Data	No Data	GO:0003993 GO:0046872	26.13 15 15.2 15.3	F:acid phosphatase activity F:metal ion binding		[Master Protein] Purple acid phosphatase	Medicago truncatula GN=MTR_8g063080 PE=3 SV=1	Not found	Not found	Found	Found
1348	2	1	2	3	V5N8M2	PLA	No Data	P:pentose-phosphate shunt, non-oxidative branch	GO:0004751	1.3.10 7.2.4	F:ribose-5-phosphate isomerase activity		[Master Protein] Putative ribose-5-phosphate isomerase	Phaseolus vulgaris PE=2 SV=1	Not found	Not found	2 replicates	Not found
2318	20	8	8	44	B7FF81	NUC	No Data	No Data	No Data	No Data	No Data		[Master Protein] Putative uncharacterized protein OS=Medicago truncatula GN=MTR_1g058100 PE=2 SV=1		Found	Found	Found	Found
2277	8	2	4	39	B7FMJ8	CYT	C:ribosome	P:translation	GO:0003723 GO:0003735	27.4	F:RNA binding F:structural constituent of ribosome		[Master Protein] Putative uncharacterized protein OS=Medicago truncatula GN=MTR_1g098170 PE=2 SV=1		Found	Found	Found	Found
551	2	1	1	2	B7FMC0	NUC	C:cell	P:cell redox homeostasis	GO:0005524	23.3	F:ATP binding		[Master Protein] Putative uncharacterized protein OS=Medicago truncatula GN=MTR_1g106955 PE=2 SV=1		Not found	Not found	Found	2 replicates
2354	4	4	4	24	B7FIZ6	CYT	C:cell	P:cell redox homeostasis P:glycerol ether metabolic process	GO:0015035	21.4	F:protein disulfide oxidoreductase activity		[Master Protein] Putative uncharacterized protein OS=Medicago truncatula GN=MTR_2g010750 PE=2 SV=1		2 replicates	Not found	Found	Found
1548	4	4	4	15	B7FGM0	MIT	C:cell	P:cell redox homeostasis	GO:0016491	21.99	F:oxidoreductase activity		[Master Protein] Putative uncharacterized protein OS=Medicago truncatula GN=MTR_2g022660 PE=2 SV=1		2 replicates	Found	Found	Found
225	7	1	7	23	A2Q5G2	CYT	No Data	No Data	GO:0005525 GO:0003924	30.5	F:GTP binding F:GTPase activity		[Master Protein] Putative uncharacterized protein OS=Medicago truncatula GN=MTR_2g027660 PE=2 SV=1		Not found	Not found	Found	Found
402	1	2	2	25	A2Q3K2	NUC	No Data	No Data	No Data	No Data	No Data		[Master Protein] Putative uncharacterized protein OS=Medicago truncatula GN=MTR_2g062800 PE=4 SV=1		Found	Found	Found	Found
2922	2	6	8	35	B7FGM7	NUC	C:ribosome	No Data	No Data	No Data	No Data		[Master Protein] Putative uncharacterized protein OS=Medicago truncatula GN=MTR_2g086610 PE=2 SV=1		Found	Found	Found	Found
1831	20	6	12	43	B7FKX2	MIT	No Data	No Data	No Data	No Data	No Data		[Master Protein] Putative uncharacterized protein OS=Medicago truncatula GN=MTR_2g096660 PE=2 SV=1		Not found	Not found	Found	Found
2643	3	3	3	5	B7FIS2	END	C:endoplasmic reticulum membrane C:integral component of membrane	No Data	No Data	No Data	No Data		[Master Protein] Putative uncharacterized protein OS=Medicago truncatula GN=MTR_3g117740 PE=2 SV=1		Not found	Not found	Found	Found
2679	7	3	4	10	B7FLN2	NUC/CYT	No Data	No Data	GO:0046872 GO:0004722	15 15.2 15.3	F:metal ion binding F:protein serine/threonine phosphatase activity		[Master Protein] Putative uncharacterized protein OS=Medicago truncatula GN=MTR_4g007440 PE=2 SV=1		Not found	Not found	Found	Found
97	1	1	1	8	Q2MGQ1	CYT	C:chloroplast	No Data	No Data	No Data	No Data		[Master Protein] Putative uncharacterized protein OS=Medicago truncatula GN=MTR_4g084120 PE=4 SV=1		Not found	Not found	Found	Found
1862	5	1	1	1	B7FII7	NUC	No Data	P:riboflavin biosynthetic process	GO:0016787 GO:0008531	No Data	F:hydrolase activity F:riboflavin kinase activity		[Master Protein] Putative uncharacterized protein OS=Medicago truncatula GN=MTR_4g091060 PE=2 SV=1		Not found	Not found	1 replicate	Not found
704	6	4	4	12	B7FKG0	PLA	C:nucleolus C:ribosome	P:ribosome biogenesis	GO:0003723	27.4	F:RNA binding		[Master Protein] Putative uncharacterized protein OS=Medicago truncatula GN=MTR_4g114330 PE=2 SV=1		2 replicates	2 replicates	Found	Found
343	1	1	1	1	B7FFA9	NUC	C:integral component of membrane	No Data	No Data	No Data	No Data		[Master Protein] Putative uncharacterized protein OS=Medicago truncatula GN=MTR_4g123593 PE=2 SV=1		Not found	Not found	2 replicates	Not found
912	2	2	2	2	B7FIH8	NUC	C:cytoplasm C:integral component of membrane	P:lipid metabolic process	GO:0016627	11.9.4.13	F:oxidoreductase activity, acting on the CH-CH group of donors		[Master Protein] Putative uncharacterized protein OS=Medicago truncatula GN=MTR_5g087590 PE=2 SV=1		Not found	Not found	Found	2 replicates
2738	4	1	1	1	A2Q573	PLA	C:integral component of membrane	No Data	No Data	No Data	No Data		[Master Protein] Putative uncharacterized protein OS=Medicago truncatula GN=MTR_7g021620 PE=2 SV=1		Not found	2 replicates	Found	2 replicates
2543	3	2	2	4	B7FN45	PLA	C:integral component of membrane C:plasma membrane	P:pollen development P:response to oxidative stress	No Data	No Data	No Data		[Master Protein] Putative uncharacterized protein OS=Medicago truncatula GN=MTR_7g072680 PE=2 SV=1		2 replicates	Not found	Found	Found
1151	52	4	8	61	B7FGN8	NUC	C:ribosome	P:translation	GO:0003735	No Data	F:structural constituent of ribosome		[Master Protein] Putative uncharacterized protein OS=Medicago truncatula GN=MTR_8g088060 PE=2 SV=1		Found	Found	Found	Found
2998	1	1	1	6	Q2HSP7	NUC	No Data	No Data	No Data	No Data	No Data		[Master Protein] Putative uncharacterized protein OS=Medicago truncatula GN=MtrDRAFT_AC151520g14v2 PE=4 SV=1		Not found	Not found	Found	Found
967	1	3	3	5	Q38JC8	NUC	No Data	No Data	GO:0005215	34.99	F:transporter activity		[Master Protein] Putative uncharacterized protein OS=Medicago truncatula GN=TIL PE=2 SV=1		Not found	Not found	Found	Found
2937	1	1	4	21	A0A072VJS5	MIT	No Data	No Data	GO:0050660 GO:0016491	21.99	F:flavin adenine dinucleotide binding F:oxidoreductase activity		[Master Protein] Pyridine nucleotide-disulfide oxidoreductase	Medicago truncatula GN=MTR_1g060620 PE=4 SV=1	Not found	Not found	Found	2 replicates
2542	3	2	2	6	Q45FF2	CYT/PLA	C:cytosol C:endomembrane system C:plasma membrane	P:cellular amino acid metabolic process P:chlorophyll metabolic process P:hyperosmotic salinity response P:pyridoxal phosphate biosynthetic process P:response to lipid hydroperoxide P:response to non-ionic osmotic stress P:response to UV-B	GO:0003824 GO:0046982 GO:0042803	No Data	F:catalytic activity F:protein heterodimerization activity F:protein homodimerization activity		[Master Protein] Pyridoxal biosynthesis protein PDX1, putative	Medicago truncatula GN=MTR_2g017520 PE=2 SV=1	2 replicates	2 replicates	Found	Found
2809	1	1	1	2	A0A072UHJ3	PLA	No Data	No Data	GO:0048037	No Data	F:cofactor binding		[Master Protein] Pyridoxamine 5'-phosphate oxidase family protein	Medicago truncatula GN=MTR_4g007990 PE=4 SV=1	Not found	Not found	2 replicates	Not found
3247	1	3	4	8	G7IA37	MIT	C:cytoplasm	No Data	GO:0003872 GO:0005524 GO:0047334 GO:0046872	4.4 23.3 4.5 15 15.2 15.3	F:6-phosphofructokinase activity F:ATP binding F:diphosphate-fructose-6-phosphate 1-phosphotransferase activity F:metal ion binding		[Master Protein] Pyrophosphate--fructose 6-phosphate 1-phosphotransferase subunit alpha	Medicago truncatula GN=PFP-ALPHA PE=3 SV=2	Not found	Not found	Found	Found
1818	2	2	2	6	Q2HTG9	CYT	C:cytoplasm	P:fructose 6-phosphate metabolic process	GO:0003872 GO:0005524 GO:0047334 GO:0046872	4.4 23.3 4.5 15 15.2 15.3	F:6-phosphofructokinase activity F:ATP binding F:diphosphate-fructose-6-phosphate 1-phosphotransferase activity F:metal ion binding		[Master Protein] Pyrophosphate--fructose 6-phosphate 1-phosphotransferase subunit beta	Medicago truncatula GN=PFP-BETA PE=3 SV=1	Not found	2 replicates	Found	Found
927	2	1	1	1	A2Q2Y7	CYT	C:cell wall	P:L-proline biosynthetic process P:response to heat P:response to salt stress	GO:0004735	No Data	F:pyrroline-5-carboxylate reductase activity		[Master Protein] Pyrroline-5-carboxylate reductase	Medicago truncatula GN=MtrDRAFT_AC153128g5v2 PE=3 SV=1	Not found	Not found	Found	Not found
2187	12	1	4	6	B0FNB2	PLA	C:cytoplasm	P:L-proline biosynthetic process	GO:0005524 GO:0004349 GO:0004350	23.3	F:ATP binding F:glutamate 5-kinase activity F:glutamate-5-semialdehyde dehydrogenase activity		[Master Protein] Pyrroline-5-carboxylate synthetase	Phaseolus vulgaris GN=P5CS PE=2 SV=1	Not found	Not found	1 replicate	Not found
2388	5	3	9	43	G7IKA3	NUC	No Data	No Data	GO:0016831 GO:0000287 GO:0030976	No Data	F:carboxy-lyase activity F:magnesium ion binding F:thiamine pyrophosphate binding		[Master Protein] Pyruvate decarboxylase	Medicago truncatula GN=MTR_2g015560 PE=3 SV=1	Not found	Not found	Found	Found
767	6	1	3	7	G7LEP9	MIT	C:intracellular membrane-bounded organelle	P:acetyl-CoA biosynthetic process from pyruvate	GO:0004739	8.1.1.1 11.1.31	F:pyruvate dehydrogenase (acetyl-transferring) activity		[Master Protein] Pyruvate dehydrogenase E1 component subunit alpha	Medicago truncatula GN=MTR_8g062670 PE=4 SV=1	Not found	Not found	Found	Not found
851	6	3	14	59	Q1SN32	CYT	No Data	No Data	GO:0016301 GO:0000287 GO:0030955 GO:0004743	20.1.4 4.13 11.1.30	F:kinase activity F:magnesium ion binding F:potassium ion binding F:pyruvate kinase activity		[Master Protein] Pyruvate kinase	Medicago truncatula GN=MTR_1g061630 PE=3 SV=1	2 replicates	Found	Found	Found
532	1	1	1	24	Q06431	NUC	No Data	No Data	No Data	No Data	No Data	lj_descr	[Master Protein] Q06431 Q06431_BETPN BP8 protein	Betula pendula GN=BP8 PE=4 SV=1,44.07,4e-18,seg,NULL; LEA_4,Late embryogenesis abundant protein, LEA-3; coiled-coil,NULL; LATE EMBRYOGENESIS ABU,CUFF.17593.2	2 replicates	Not found	Found	Found
1861	3	1	8	30	Q1RSH3	MIT	C:cytoplasm	P:protein refolding	GO:0005524	23.3	F:ATP binding	lj_descr	[Master Protein] Q1RSH3 Q1RSH3_MEDTR Chaperonin CPN60-like protein	Medicago truncatula GN=MTR_1g090140 PE=3 SV=,95.05,0,GroEL apical domain-like,NULL; GroEL equatorial domain-like,Chaperonin Cpn60/TCP-1; GroEL-intermedia,CUFF.13929.1	Not found	Not found	Found	Found
2278	5	3	3	21	Q2HV44	PLA	C:integral component of membrane	No Data	GO:0015267	No Data	F:channel activity	lj_descr	[Master Protein] Q2HV44 Q2HV44_MEDTR Aquaporin PIP2-1	Medicago truncatula GN=MTR_7g101190 PE=3 SV=1,88.58,0,no description,Aquaporin-like; MIP,Major intrinsic protein, conserved site; MINTRINSICP,Major intrin,CUFF.32760.1	Not found	Not found	Found	Found
1303	2	2	2	3	Q2MJ14	END	No Data	No Data	GO:0020037 GO:0005506 GO:0004497 GO:0016705	No Data	F:heme binding F:iron ion binding F:monooxygenase activity F:oxidoreductase activity, acting on paired donors, with incorporation or reduction of molecular oxygen	lj_descr	[Master Protein] Q2MJ14 Q2MJ14_MEDTR Cytochrome P450 monooxygenase CYP83E8	Medicago truncatula GN=CYP83E8 PE=2 ,73.77,0,p450,Cytochrome P450; CYTOCHROME_P450,Cytochrome P450, conserved site; SUBFAMILY NOT NAMED,NULL; FAM,CUFF.42697.2	2 replicates	Not found	2 replicates	Not found
1252	3	3	3	8	Q2PES4	NUC	No Data	No Data	No Data	No Data	No Data	lj_descr	[Master Protein] Q2PES4 Q2PES4_TRIPR Putative fasciclin-like arabinogalactan protein FLA2 O,86.2,0,seg,NULL; Four repeated domains in the Fasciclin I fam,FAS1 domain; FAS1 domain,FAS1 domain; SUBFAMI,CUFF.40118.1		Found	Found	Found	Found
2709	4	10	10	48	Q38M52	CYT	C:cytoplasm C:nucleus C:proteasome core complex, alpha-subunit complex	P:ubiquitin-dependent protein catabolic process	GO:0004298	No Data	F:threonine-type endopeptidase activity	lj_descr	[Master Protein] Q38M52 Q38M52_SOLTU Proteasome subunit alpha type	Solanum tuberosum PE=2 SV=1,90.74,2e-19,N-terminal nucleophile aminohydrolases (Ntn hydrolases),NULL; PROTEASOME_A_2,Proteasome A-type subun,CUFF.34577.1	Found	Found	Found	Found
924	11	3	20	193	Q3LUM5	CYT	C:cytoplasm	P:seed trichome elongation P:seed trichome initiation	GO:0005525 GO:0003924 GO:0003746	30.5 29.2.4	F:GTP binding F:GTPase activity F:translation elongation factor activity	lj_descr	[Master Protein] Q3LUM5 Q3LUM5_GOSHI Elongation factor 1-alpha	Gossypium hirsutum GN=EF1A2 PE=2 SV=1,97.32,0,EFACTOR_GTP,Elongation factor, GTP-binding domain; EF-1_alpha: translation elongation factor EF-1, s,CUFF.31108.1	Found	Found	Found	Found
2091	4	2	8	16	Q41058	NUC	C:amyloplast C:chloroplast	P:embryo development ending in seed dormancy P:glycogen biosynthetic process P:starch biosynthetic process	GO:0003844 GO:0102752 GO:0043169 GO:0004553	2.1.2.3 10.6.1 10.6.2 26.3 26.4	F:1,4-alpha-glucan branching enzyme activity F:1,4-alpha-glucan branching enzyme activity (using a glucosylated glycogenin as primer for glycogen synthesis) F:cation binding F:hydrolase activity, hydrolyzing O-glycosyl compounds	lj_descr	[Master Protein] Q41058 Q41058_PEA Starch branching enzyme I (Precursor)	Pisum sativum GN=SBEI PE=2 SV=1,90.5,0,(Trans)glycosidases,Glycoside hydrolase, superfamily; Glycosyl hydrolase domain,NULL; E set domains,,CUFF.33014.1	Not found	Found	Found	2 replicates
1496	6	1	3	7	Q4JIY3	MIT	C:intracellular membrane-bounded organelle	P:acetyl-CoA biosynthetic process from pyruvate	GO:0004739	8.1.1.1 11.1.31	F:pyruvate dehydrogenase (acetyl-transferring) activity	lj_descr	[Master Protein] Q4JIY3 Q4JIY3_CITPA Pyruvate dehydrogenase (Fragment)	Citrus paradisi PE=2 SV=1,86.06,0,PYRUVATE DEHYDROGENASE E1 COMPONENT ALPHA SUBUNIT, MITOCHONDRIAL,NULL; PYRUVATE DEHYDROGENASE E1 COM,CUFF.36877.1	Not found	Not found	Found	Not found
2719	8	1	1	4	Q4PZD4	CYT	C:chloroplast	P:fatty acid biosynthetic process	GO:0045300 GO:0046872	11.1.15 15 15.2 15.3	F:acyl-[acyl-carrier-protein] desaturase activity F:metal ion binding	lj_descr	[Master Protein] Q4PZD4 Q4PZD4_LOTJA Acyl-[acyl-carrier-protein] desaturase	Lotus japonicus PE=2 SV=1,99.75,0,FATTY_ACID_DESATUR_2,Stearoyl-ACP desaturase, conserved site; FA_desaturase_2,Fatty acid desaturase,,NODE_6368_length_1282_cov_522.295654.path1.1	Not found	Not found	2 replicates	2 replicates
1474	2	2	2	3	Q53VM3	PLA	No Data	P:signal transduction	GO:0005524 GO:0004674	23.3	F:ATP binding F:protein serine/threonine kinase activity	lj_descr	[Master Protein] Q53VM3 Q53VM3_LOTJA Ser/Thr protein kinase	Lotus japonicus PE=2 SV=1,98.41,0,Pkinase,Protein kinase, catalytic domain; NAF,NAF domain; PROTEIN_KINASE_ATP,Protein kinase, ATP bin,CUFF.22419.2	Not found	Not found	2 replicates	Found
3064	1	2	2	25	Q584J4	NUC	No Data	No Data	No Data	No Data	No Data	lj_descr	[Master Protein] Q584J4 Q584J4_TRYB2 Putative uncharacterized protein	Trypanosoma brucei,42.6,0.00004,Cupin_1,Cupin 1; Cupin,Cupin 1; coiled-coil,NULL; seg,NULL; RmlC-like cupins,RmlC-like cupin domain;,CUFF.37820.1	Found	Found	Found	Found
705	1	1	1	4	Q5EN87	CYT	C:eukaryotic translation initiation factor 3 complex	No Data	GO:0003743	29.2.3	F:translation initiation factor activity	lj_descr	[Master Protein] Q5EN87 Q5EN87_AURAU Putative tyrosine-rich heat shock protein (Fragment) O,40.74,8e-16,SUBFAMILY NOT NAMED,NULL; EUKARYOTIC TRANSLATION INITIATION FACTOR 3,NULL; Paf67,Translation initiat,gene.g46624.t1.1		Not found	Not found	Found	Found
2293	7	3	3	6	Q5K6N6	NUC	C:cytoplasm C:nucleus	P:regulation of gene expression	GO:0005524 GO:0004707	23.3 30.6	F:ATP binding F:MAP kinase activity	lj_descr	[Master Protein] Q5K6N6 Q5K6N6_SOYBN Mitogen-activated protein kinase 2	Glycine max GN=Gma.4214 PE=2 SV=1,94.22,0,Protein kinase-like (PK-like),Protein kinase-like domain; no description,NULL; PROTEIN_KINASE_ST,Ser,CUFF.47536.1	Not found	2 replicates	Found	Found
52	1	1	1	1	Q5MYA3	CYT	C:cytoplasm	No Data	GO:0005525 GO:0003924 GO:0003746	30.5 29.2.4	F:GTP binding F:GTPase activity F:translation elongation factor activity	lj_descr	[Master Protein] Q5MYA3 Q5MYA3_CICIN Elongation factor 1-alpha	Cichorium intybus PE=2 SV=1,92.78,0,P-loop containing nucleoside triphosphate hydrolases,NULL; ELONGATNFCT,Elongation factor, GTP-bindin,gene.g7142.t1.1	Not found	Not found	1 replicate	Not found
2533	6	3	3	6	Q5W796	PLA	No Data	No Data	GO:0005525	No Data	F:GTP binding	lj_descr	[Master Protein] Q5W796 Q5W796_ORYSJ Os05g0357600 protein	Oryza sativa subsp. japonica GN=OJ1045_C06.7 PE=2 SV=,92.23,0,P-loop containing nucleoside triphosphate hydrolases,NULL; TGS-like,TGS-like; GTP1_OBG,GTP1/OBG, con,CUFF.44325.1	2 replicates	Not found	Found	Found
1071	4	5	5	12	Q66KP7	CYT	C:ribosome	P:translation	GO:0003735	No Data	F:structural constituent of ribosome	lj_descr	[Master Protein] Q66KP7 Q66KP7_XENLA MGC85550 protein	Xenopus laevis GN=rps28p9 PE=4 SV=1,77.05,2e-19,no description,Nucleic acid-binding, OB-fold; seg,NULL; RIBOSOMAL_S28E,Ribosomal protein S28e; 40S R,93501_g.1	2 replicates	Found	Found	Found
[truncated: 666 more rows]

## Sheet: CYT
Protein Group ID	# Proteins	# Unique Peptides	# Peptides	# PSMs	ID_corr	NGLoc Prediction	GO C	GO P	GO F (CODE)	BIN	GO F	ID_assigning	Group Description	Additional description	Green0 PS	Yellow0 PS	Yellow0 Total	Green0 Total	Unnamed: 19	Unnamed: 20	Unnamed: 21	Unnamed: 22	Unnamed: 23	Unnamed: 24	Unnamed: 25	Unnamed: 26	Unnamed: 27	Unnamed: 28	Unnamed: 29	Unnamed: 30	Unnamed: 31	Unnamed: 32	Unnamed: 33	Unnamed: 34	Unnamed: 35	Unnamed: 36	Unnamed: 37	Unnamed: 38	Unnamed: 39	Unnamed: 40	Unnamed: 41	Unnamed: 42	Unnamed: 43	Unnamed: 44	Unnamed: 45	Unnamed: 46	Unnamed: 47	Unnamed: 48	Unnamed: 49
[truncated: 369 more rows]
[truncated: 150 more columns]

[truncated: 19 more sheets: NUC, NUC_CYT, PLA, MIT, POX, END, CYT_MIT, CSK, GOL, MIT_CYT, EXC, CYT_NUC, CYT_PLA, END_GOL, NUC_PLA, MIT_NUC, PLA_END, CSK_CYT, PLA_CYT]
