# Supplementary material for: Proteome Map of Pea (Pisum sativum L.) Embryos Containing Different Amounts of Residual Chlorophylls
Source: Int J Mol Sci. 2018 Dec 15;19(12):4066. doi: 10.3390/ijms19124066 (PMC6320946; doi:10.3390/ijms19124066)
Supplement: Supplementary file 1 [file ijms-19-04066-s001.zip › Supplementary information/Supplementary_information_6_Annotation_of_proteins_unique_for_yellow_and_green_seeds.xlsx]

## Sheet: Directory
Proteome map of pea (Pisum sativum L.) seeds containing different amounts of residual embryonic chlorophylls
Tatiana Mamontova, Elena Lukasheva, Gregory Mavropolo-Stolyarenko, Carsten Proksch, Tatiana Bilova, Ahyoung Kim, Vladimir Babakov, Tatiana Grischina, Wolfgang Höhenwarter, Sergei Medvedev, Galina Smolikova and Andrej Frolov*
Supplemementary information-6. Annotation of proteins, unique for yellow and green seeds
Directory
Table S6-1	List of proteins, unique for yellow seeds of cultivar Millennium both in non-depleted samples and after treatment with 0.07% (w/v) protamine sulfate.
Table S6-2	List of proteins, unique for green seeds of cultivar Gloriosa both in non-depleted samples and after treatment with 0.07% (w/v) protamine sulfate.
Table S6-3	Prediction of sub-cellular localization of proteins, unique for yellow seeds of cultivar Millennium and for green seeds of cultivar Gloriosa both in non-depleted samples and after treatment with 0.07% (w/v) protamine sulfate.
Table S6-4	Lists of sub-cellular localization prediction of proteins, unique for yellow seeds of cultivar Millennium both in non-depleted samples and after treatment with 0.07% (w/v) protamine sulfate.
Table S6-5	Lists of sub-cellular localization prediction of proteins, unique for green seeds of cultivar Gloriosa both in non-depleted samples and after treatment with 0.07% (w/v) protamine sulfate.
Table S6-6	Functional annotation of proteins, unique for yellow seeds of cultivar Millennium and for green seeds of cultivar Gloriosa both in non-depleted samples and after treatment with 0.07% (w/v) protamine sulfate.
Table S6-7	Lists of functional annotation of proteins, unique for yellow seeds of cultivar Millennium both in non-depleted samples and after treatment with 0.07% (w/v) protamine sulfate.
Table S6-8	Lists of functional annotation of proteins, unique for for green seeds of cultivar Gloriosa both in non-depleted samples and after treatment with 0.07% (w/v) protamine sulfate

## Sheet: Table S6-1
Table S6-1	List of proteins, unique for yellow seeds of cultivar Millennium both in non-depleted samples and after treatment with 0.07% (w/v) protamine sulfate.
Protein Group ID	# Proteins	# Unique Peptides	# Peptides	# PSMs	ID_corr	NGLoc Prediction	GO C	GO P	GO F (CODE)	BIN	GO F	ID_assigning	Group Description	Green0 PS	Yellow0 PS	Yellow0 Total	Green0 Total
13	1	1	1	1	G7L5U5	NUC	C:nucleus	No Data	GO:0043531	No Data	F:ADP binding		[Master Protein] Cyclin	Not found	1 replicate	Not found	Not found
1007	1	1	1	1	G7IL78	NUC	C:integral component of membrane	No Data	GO:0022857	No Data	F:transmembrane transporter activity	lj_descr	[Master Protein] G7IL78 G7IL78_MEDTR Auxin-induced protein 5NG4	Not found	1 replicate	Not found	Not found
3090	1	1	1	2	A0A072USC3	NUC	C:nuclear pore	P:intracellular transport	No Data	No Data	No Data		[Master Protein] Nucleoporin 50 Ran-binding domain protein, putative	Not found	Found	Not found	Not found
2765	2	1	1	1	Q940E6	PLA	No Data	No Data	GO:0003993	26	F:acid phosphatase activity		[Master Protein] Putative defense associated acid phosphatase	Not found	1 replicate	Not found	Not found
69	1	1	1	1	A0A072VFB2	NUC	No Data	P:metabolic process	GO:0003824 GO:0003676	No Data	F:catalytic activity F:nucleic acid binding		[Master Protein] Small RNA degrading nuclease	Not found	1 replicate	Not found	Not found
2899	1	1	1	1	G7KH84	NUC	C:nucleus	No Data	GO:0003677	28	F:DNA binding		[Master Protein] SWI/SNF complex subunit SWI3B-like protein	Not found	1 replicate	Not found	Not found
1063	1	1	1	1	A0A072UPC5	NUC	No Data	P:regulation of transcription, DNA-templated	GO:0003690	No Data	F:double-stranded DNA binding		[Master Protein] Transcription termination factor family protein	Not found	1 replicate	Not found	Not found
333	1	1	1	1	G7K8I4	NUC	No Data	No Data	No Data	No Data	No Data		[Master Protein] Uncharacterized protein OS=Medicago truncatula GN=MTR_5g092580 PE=4 SV=1	Not found	1 replicate	Not found	Not found
459	1	1	1	1	V7CBC5	EXC	No Data	P:fatty acid metabolic process	GO:0008126	No Data	F:acetylesterase activity		[Master Protein] Uncharacterized protein OS=Phaseolus vulgaris GN=PHAVU_003G208000g PE=4 SV=1	Not found	1 replicate	Not found	Not found
1990	1	1	1	1	V7BPS9	NUC	C:integral component of membrane	P:lipid storage	No Data	No Data	No Data		[Master Protein] Uncharacterized protein OS=Phaseolus vulgaris GN=PHAVU_006G170800g PE=4 SV=1	Not found	Found	Not found	Not found
3236	1	1	1	2	V7ATI6	NUC	No Data	P:signal transduction	GO:0043531	No Data	F:ADP binding		[Master Protein] Uncharacterized protein OS=Phaseolus vulgaris GN=PHAVU_010G136800g PE=4 SV=1	Not found	2 replicates	Not found	Not found
544	2	1	1	1	A5BVB2	NUC	No Data	No Data	GO:0003723	27	F:RNA binding	lj_descr	[Master Protein] A5BVB2 A5BVB2_VITVI Putative uncharacterized protein (Fragment)	Not found	2 replicates	Found	Not found
2090	3	1	1	4	G7J999	EXC	C:integral component of membrane	P:carbohydrate metabolic process P:cell wall macromolecule catabolic process P:chitin catabolic process	GO:0008061 GO:0004568	No Data	F:chitin binding F:chitinase activity		[Master Protein] Chitinase (Class I) / Hevein	Not found	2 replicates	2 replicates	Not found
185	1	1	1	6	Q6EN30	CYT	C:anchored component of plasma membrane	No Data	GO:0009055	1;26	F:electron transfer activity	lj_descr	[Master Protein] Q6EN30 Q6EN30_ORYSJ Os02g0256800 protein	Not found	Found	Found	Not found
2484	3	4	10	18	G7L5Z2	NUC	No Data	P:glycogen biosynthetic process	GO:0003844 GO:0043169 GO:0004553	10;26;2	F:1,4-alpha-glucan branching enzyme activity F:cation binding F:hydrolase activity, hydrolyzing O-glycosyl compounds		[Master Protein] Starch branching enzyme I	Not found	Found	Found	Not found
46	1	1	1	1	G7KC11	NUC	C:integral component of membrane	No Data	GO:0016740	23	F:transferase activity		[Master Protein] Transferring glycosyl group transferase	Not found	2 replicates	Found	Not found
3182	1	1	1	1	G7KNS4	NUC	No Data	No Data	No Data	No Data	No Data		[Master Protein] Uncharacterized protein OS=Medicago truncatula GN=MTR_6g061740 PE=4 SV=1	Not found	Found	2 replicates	Not found
2636	1	1	3	5	V7CZ21	PLA	C:membrane	P:ATP synthesis coupled electron transport	GO:0009055 GO:0051536 GO:0008137	1;26	F:electron transfer activity F:iron-sulfur cluster binding F:NADH dehydrogenase (ubiquinone) activity		[Master Protein] Uncharacterized protein OS=Phaseolus vulgaris GN=PHAVU_001G229000g PE=3 SV=1	Not found	Found	2 replicates	Not found
369	1	1	1	1	V7AMR5	MIT	C:cell	P:cell redox homeostasis	GO:0009055 GO:0015035	1;26;21	F:electron transfer activity F:protein disulfide oxidoreductase activity		[Master Protein] Uncharacterized protein OS=Phaseolus vulgaris GN=PHAVU_010G075900g PE=4 SV=1	Not found	Found	Found	Not found
2976	1	1	1	2	G7JEN4	MIT	No Data	P:aromatic amino acid family biosynthetic process P:chorismate biosynthetic process	GO:0003866	13	F:3-phosphoshikimate 1-carboxyvinyltransferase activity		[Master Protein] 3-phosphoshikimate 1-carboxyvinyltransferase	Not found	Not found	1 replicate	Not found
3271	1	1	1	1	A5ADJ2	MIT	C:chloroplast C:mitochondrion	P:cytidine to uridine editing P:mitochondrial mRNA modification	GO:0050897	No Data	F:cobalt ion binding	lj_descr	[Master Protein] A5ADJ2 A5ADJ2_VITVI Putative uncharacterized protein	Not found	Not found	Found	Not found
994	1	1	1	1	A9PFZ3	NUC	C:chloroplast C:ribosome	P:translation	GO:0019843 GO:0003735	No Data	F:rRNA binding F:structural constituent of ribosome	lj_descr	[Master Protein] A9PFZ3 A9PFZ3_POPTR Predicted protein	Not found	Not found	1 replicate	Not found
956	1	1	1	1	A9U4J6	PLA	No Data	No Data	No Data	No Data	No Data	lj_descr	[Master Protein] A9U4J6 A9U4J6_PHYPA Predicted protein	Not found	Not found	1 replicate	Not found
1083	1	1	1	1	G7KW94	NUC	No Data	P:response to stress	GO:0001671 GO:0051087	No Data	F:ATPase activator activity F:chaperone binding		[Master Protein] Activator of 90 kDa heat shock ATPase-like protein	Not found	Not found	1 replicate	Not found
1566	3	1	1	1	I3T5Y3	NUC	C:membrane	P:endocytosis	No Data	No Data	No Data		[Master Protein] Adaptin ear-binding coat-associated protein 1	Not found	Not found	1 replicate	Not found
404	2	1	1	1	I3SD26	CYT	No Data	No Data	GO:0046872	15	F:metal ion binding		[Master Protein] Albumin-2 protein	Not found	Not found	1 replicate	Not found
1142	9	1	2	2	V7CVR8	CYT	No Data	P:cellular aldehyde metabolic process	GO:0004030	No Data	F:aldehyde dehydrogenase [NAD(P)+] activity		[Master Protein] Aldehyde dehydrogenase	Not found	Not found	1 replicate	Not found
1128	1	1	1	1	G7I3E3	NUC	C:cytosol	No Data	No Data	No Data	No Data		[Master Protein] Appr-1-P processing enzyme family protein	Not found	Not found	1 replicate	Not found
2821	3	1	1	1	A0A072URC7	NUC	No Data	No Data	GO:0004252	29	F:serine-type endopeptidase activity		[Master Protein] ATP-dependent Clp protease proteolytic subunit	Not found	Not found	1 replicate	Not found
1325	1	1	1	1	G7I2M0	NUC	No Data	No Data	GO:0005524 GO:0004003 GO:0003677	28;23	F:ATP binding F:ATP-dependent DNA helicase activity F:DNA binding		[Master Protein] ATP-dependent DNA helicase REP	Not found	Not found	1 replicate	Not found
74	2	1	1	1	B7FGH1	PLA	C:integral component of membrane	No Data	No Data	No Data	No Data		[Master Protein] ATRER1A-like protein	Not found	Not found	1 replicate	Not found
653	2	1	1	1	G1FTR3	NUC	C:integral component of membrane	No Data	No Data	No Data	No Data		[Master Protein] Beta-carotene hydroxylase	Not found	Not found	1 replicate	Not found
1541	1	1	1	2	C6TA60	CYT	No Data	No Data	GO:0016491 GO:0008270	21	F:oxidoreductase activity F:zinc ion binding	lj_descr	[Master Protein] C6TA60 C6TA60_SOYBN Putative uncharacterized protein	Not found	Not found	Found	Not found
3268	12	1	2	10	C6TDZ1	PLA	C:integral component of membrane	No Data	GO:0015267	No Data	F:channel activity	lj_descr	[Master Protein] C6TDZ1 C6TDZ1_SOYBN Uncharacterized protein	Not found	Not found	1 replicate	Not found
2967	2	1	1	1	G7LCN5	NUC	No Data	No Data	No Data	No Data	No Data		[Master Protein] Calcium-dependent lipid-binding (CaLB domain) family protein	Not found	Not found	2 replicates	Not found
877	1	1	1	1	G7ZZF9	MIT	No Data	No Data	GO:0016740	23	F:transferase activity		[Master Protein] Carboxyl transferase domain protein	Not found	Not found	1 replicate	Not found
563	1	1	1	1	G7J0J6	NUC	No Data	No Data	No Data	No Data	No Data		[Master Protein] CC-NBS-LRR resistance protein, putative	Not found	Not found	1 replicate	Not found
2166	5	1	2	5	A0A072UF37	MIT	No Data	No Data	No Data	No Data	No Data		[Master Protein] CS domain protein	Not found	Not found	Found	Not found
458	1	1	1	2	A0A1S2YRS7	NUC	C:peroxisome	No Data	No Data	No Data	No Data	lj_lotusbase_ncbi	[Master Protein] CUFF.48717.1	Not found	Not found	2 replicates	Not found
121	4	1	1	1	A0A072VM63	NUC	No Data	No Data	No Data	No Data	No Data		[Master Protein] Cwf18 pre-mRNA splicing factor	Not found	Not found	2 replicates	Not found
2989	4	2	2	3	A0A072USH2	NUC	No Data	No Data	No Data	No Data	No Data		[Master Protein] Cysteine sulfinate desulfinase/cysteine desulfurase and-related enzyme, putative	Not found	Not found	2 replicates	Not found
1277	2	1	1	1	G9JLU6	CYT	C:integral component of membrane C:mitochondrion	P:aerobic electron transport chain	GO:0004129	9	F:cytochrome-c oxidase activity		[Master Protein] Cytochrome c oxidase subunit 3	Not found	Not found	1 replicate	Not found
3085	1	1	1	2	A0A072VAP5	PLA	C:integral component of membrane	No Data	GO:0020037 GO:0005506 GO:0004497 GO:0016705	No Data	F:heme binding F:iron ion binding F:monooxygenase activity F:oxidoreductase activity, acting on paired donors, with incorporation or reduction of molecular oxygen		[Master Protein] Cytochrome P450 family 72 protein	Not found	Not found	Found	Not found
2795	1	1	1	1	A0A072V4A1	MIT	No Data	No Data	No Data	No Data	No Data		[Master Protein] DCD (Development and cell death) domain protein	Not found	Not found	2 replicates	Not found
180	1	1	1	1	A0A072TDW4	NUC	C:integral component of membrane	P:DNA topological change	GO:0005524 GO:0003677 GO:0003918	28;23	F:ATP binding F:DNA binding F:DNA topoisomerase type II (ATP-hydrolyzing) activity		[Master Protein] DNA topoisomerase 2	Not found	Not found	Found	Not found
1153	6	1	5	7	G7JAD9	NUC	No Data	No Data	GO:0003677	28	F:DNA binding		[Master Protein] DNA-binding protein alba protein	Not found	Not found	1 replicate	Not found
102	5	1	1	1	B7FHS3	NUC	No Data	P:protein folding	GO:0051082	No Data	F:unfolded protein binding		[Master Protein] DnaJ heat shock family protein	Not found	Not found	1 replicate	Not found
2008	3	1	1	1	G7IMF2	PLA	C:integral component of membrane	No Data	GO:0005524 GO:0016887	34;23	F:ATP binding F:ATPase activity		[Master Protein] Drug resistance transporter-like ABC domain protein	Not found	Not found	1 replicate	Not found
391	2	1	3	4	E9BZ66	PLA	C:vacuolar proton-transporting V-type ATPase, V1 domain	P:ATP hydrolysis coupled proton transport P:ubiquitin-dependent protein catabolic process	GO:0046961 GO:0036459	1;34	F:proton-transporting ATPase activity, rotational mechanism F:ubiquitinyl hydrolase activity	lj_descr	[Master Protein] E9BZ66 E9BZ66_CAPO3 Vacuolar proton pump subunit H	Not found	Not found	1 replicate	Not found
1937	5	1	1	1	G7KY76	CSK	No Data	No Data	GO:0005509	No Data	F:calcium ion binding		[Master Protein] EF hand calcium-binding family protein	Not found	Not found	1 replicate	Not found
1767	14	1	13	189	V7C335	CYT	C:cytoplasm	No Data	GO:0005525 GO:0003924 GO:0003746	30;29	F:GTP binding F:GTPase activity F:translation elongation factor activity		[Master Protein] Elongation factor 1-alpha	Not found	Not found	1 replicate	Not found
1690	3	1	5	19	A0A072TZC5	CYT	No Data	No Data	No Data	No Data	No Data		[Master Protein] Enoyl-acyl-carrier reductase	Not found	Not found	1 replicate	Not found
2778	3	2	11	27	G7I5V8	NUC	C:eukaryotic 43S preinitiation complex C:eukaryotic 48S preinitiation complex C:eukaryotic translation initiation factor 3 complex	P:formation of translation preinitiation complex P:regulation of translational initiation	GO:0003743 GO:0031369	29	F:translation initiation factor activity F:translation initiation factor binding		[Master Protein] Eukaryotic translation initiation factor 3 subunit C	Not found	Not found	Found	Not found
1859	1	1	1	1	F4WWA3	NUC	No Data	No Data	No Data	No Data	No Data	lj_descr	[Master Protein] F4WWA3 F4WWA3_ACREC Protein C20orf11	Not found	Not found	1 replicate	Not found
946	1	1	1	1	F6GVK1	NUC	No Data	No Data	No Data	No Data	No Data	lj_descr	[Master Protein] F6GVK1 F6GVK1_VITVI Putative uncharacterized protein	Not found	Not found	1 replicate	Not found
629	2	1	1	1	F6HBY3	CYT	C:cytoplasm	No Data	GO:0008239	No Data	F:dipeptidyl-peptidase activity	lj_descr	[Master Protein] F6HBY3 F6HBY3_VITVI Putative uncharacterized protein	Not found	Not found	1 replicate	Not found
2217	1	1	1	1	A0A072V059	NUC	No Data	No Data	GO:0016491	21	F:oxidoreductase activity		[Master Protein] FAD-dependent oxidoreductase	Not found	Not found	2 replicates	Not found
1490	2	1	1	4	G7ZZJ9	NUC	No Data	No Data	No Data	No Data	No Data		[Master Protein] F-box protein interaction domain protein	Not found	Not found	1 replicate	Not found
1516	2	1	2	11	G7ILM0	END	No Data	No Data	GO:0005524	23	F:ATP binding	lj_descr	[Master Protein] G7ILM0 G7ILM0_MEDTR Heat-shock protein	Not found	Not found	1 replicate	Not found
1912	1	1	1	1	G7IMC1	MIT	C:cytoplasm	P:leucine biosynthetic process	GO:0003862 GO:0000287 GO:0051287	13	F:3-isopropylmalate dehydrogenase activity F:magnesium ion binding F:NAD binding	lj_descr	[Master Protein] G7IMC1 G7IMC1_MEDTR 3-isopropylmalate dehydrogenase	Not found	Not found	Found	Not found
2730	3	1	2	2	G7JIS3	NUC	No Data	No Data	GO:0008270	No Data	F:zinc ion binding	lj_descr	[Master Protein] G7JIS3 G7JIS3_MEDTR Zinc finger protein ZPR1 (Fragment)	Not found	Not found	1 replicate	Not found
646	2	1	4	8	G7JL95	NUC	No Data	No Data	No Data	No Data	No Data	lj_descr	[Master Protein] G7JL95 G7JL95_MEDTR DEM2	Not found	Not found	1 replicate	Not found
3132	1	1	1	1	G7JMC4	NUC	C:integral component of membrane	No Data	No Data	No Data	No Data	lj_descr	[Master Protein] G7JMC4 G7JMC4_MEDTR Pentatricopeptide repeat-containing protein	Not found	Not found	2 replicates	Not found
2981	1	1	1	1	G7LI99	CYT	No Data	P:oxylipin biosynthetic process	GO:0046872 GO:0016702	15	F:metal ion binding F:oxidoreductase activity, acting on single donors with incorporation of molecular oxygen, incorporation of two atoms of oxygen	lj_descr	[Master Protein] G7LI99 G7LI99_MEDTR Lipoxygenase	Not found	Not found	2 replicates	Not found
2336	3	1	1	2	G7JWE6	NUC	No Data	P:fucose metabolic process	GO:0016757	26;29;16	F:transferase activity, transferring glycosyl groups		[Master Protein] GDP-fucose protein O-fucosyltransferase	Not found	Not found	Found	Not found
197	1	1	1	1	A0A1S2Y787	MIT	No Data	P:regulation of transcription, DNA-templated	No Data	No Data	No Data	lj_ncbi	[Master Protein] gene.g31567.t1.1	Not found	Not found	Found	Not found
578	5	1	3	9	V7CBZ3	MIT	No Data	P:cellular amino acid metabolic process	GO:0016639	No Data	F:oxidoreductase activity, acting on the CH-NH2 group of donors, NAD or NADP as acceptor		[Master Protein] Glutamate dehydrogenase	Not found	Not found	1 replicate	Not found
1558	11	2	3	7	G7J9B8	CYT	No Data	P:glutamine biosynthetic process	GO:0005524 GO:0004356	12;23	F:ATP binding F:glutamate-ammonia ligase activity		[Master Protein] Glutamine synthetase	Not found	Not found	2 replicates	Not found
596	2	1	1	1	A0A072U6F9	PLA	No Data	No Data	GO:0052861	No Data	F:glucan endo-1,3-beta-glucanase activity, C-3 substituted reducing group		[Master Protein] Glycoside hydrolase family 81 protein	Not found	Not found	1 replicate	Not found
1661	4	1	1	1	A0A072TW15	NUC	No Data	P:glutamine metabolic process P:GMP biosynthetic process	GO:0005524 GO:0003922 GO:0016462	23	F:ATP binding F:GMP synthase (glutamine-hydrolyzing) activity F:pyrophosphatase activity		[Master Protein] GMP synthase [glutamine-hydrolyzing] protein	Not found	Not found	1 replicate	Not found
942	2	1	1	1	G7IB89	NUC	No Data	No Data	GO:0016787	No Data	F:hydrolase activity		[Master Protein] Histone deacetylase superfamily protein	Not found	Not found	1 replicate	Not found
2368	1	1	1	1	A0A072UJF9	NUC	No Data	No Data	GO:0008168	No Data	F:methyltransferase activity		[Master Protein] Histone-lysine N-methyltransferase ATXR3	Not found	Not found	1 replicate	Not found
2888	3	1	16	84	I1JG11	CSK	No Data	No Data	GO:0005524	23	F:ATP binding	lj_descr	[Master Protein] I1JG11 I1JG11_SOYBN Uncharacterized protein	Not found	Not found	1 replicate	Not found
3123	1	1	1	1	I1JQD0	MIT	No Data	No Data	GO:0050660 GO:0016614	No Data	F:flavin adenine dinucleotide binding F:oxidoreductase activity, acting on CH-OH group of donors	lj_descr	[Master Protein] I1JQD0 I1JQD0_SOYBN Uncharacterized protein	Not found	Not found	1 replicate	Not found
1329	3	1	5	11	I1JW22	NUC	No Data	P:purine nucleotide biosynthetic process	GO:0003937 GO:0004643	23	F:IMP cyclohydrolase activity F:phosphoribosylaminoimidazolecarboxamide formyltransferase activity	lj_descr	[Master Protein] I1JW22 I1JW22_SOYBN Uncharacterized protein	Not found	Not found	1 replicate	Not found
3183	1	1	1	2	I1JXB2	PLA	C:nucleus	No Data	GO:0003682 GO:0003886 GO:0003677	28	F:chromatin binding F:DNA (cytosine-5-)-methyltransferase activity F:DNA binding	lj_descr	[Master Protein] I1JXB2 I1JXB2_SOYBN Cytosine-specific methyltransferase	Not found	Not found	Found	Not found
1315	1	1	1	5	I1K6D0	NUC	No Data	No Data	No Data	No Data	No Data	lj_descr	[Master Protein] I1K6D0 I1K6D0_SOYBN Uncharacterized protein	Not found	Not found	Found	Not found
255	1	1	1	2	I1L451	CYT	C:cytoplasm	P:methylation P:phosphatidylcholine biosynthetic process	GO:0000234 GO:0008757	13	F:phosphoethanolamine N-methyltransferase activity F:S-adenosylmethionine-dependent methyltransferase activity	lj_descr	[Master Protein] I1L451 I1L451_SOYBN Uncharacterized protein	Not found	Not found	2 replicates	Not found
2456	1	1	1	1	I1L4A0	MIT	No Data	No Data	No Data	No Data	No Data	lj_descr	[Master Protein] I1L4A0 I1L4A0_SOYBN Uncharacterized protein	Not found	Not found	1 replicate	Not found
1867	2	1	7	21	I1LE22	CYT	C:cytosol C:cytosolic small ribosomal subunit	P:cytoplasmic translation	GO:0003735	No Data	F:structural constituent of ribosome	lj_descr	[Master Protein] I1LE22 I1LE22_SOYBN Uncharacterized protein	Not found	Not found	1 replicate	Not found
136	1	1	2	2	I1LRH3	NUC	C:COPII vesicle coat	P:ER to Golgi vesicle-mediated transport P:intracellular protein transport	GO:0008270	No Data	F:zinc ion binding	lj_descr	[Master Protein] I1LRH3 I1LRH3_SOYBN Uncharacterized protein	Not found	Not found	1 replicate	Not found
1903	2	1	1	1	I1M7A2	NUC	No Data	P:gene silencing by RNA	GO:0003676	No Data	F:nucleic acid binding	lj_descr	[Master Protein] I1M7A2 I1M7A2_SOYBN Uncharacterized protein	Not found	Not found	2 replicates	Not found
524	1	1	3	5	I1MRT3	NUC	C:cytoplasm	P:galactose metabolic process	GO:0005524 GO:0004335 GO:0005534	3;23	F:ATP binding F:galactokinase activity F:galactose binding	lj_descr	[Master Protein] I1MRT3 I1MRT3_SOYBN Uncharacterized protein	Not found	Not found	Found	Not found
1507	1	1	1	1	I1N0J0	NUC/CYT	No Data	No Data	GO:0008168	No Data	F:methyltransferase activity	lj_descr	[Master Protein] I1N0J0 I1N0J0_SOYBN Uncharacterized protein	Not found	Not found	1 replicate	Not found
1941	56	2	25	254	I1N557	NUC/CYT	No Data	No Data	GO:0005524	23	F:ATP binding	lj_descr	[Master Protein] I1N557 I1N557_SOYBN Uncharacterized protein	Not found	Not found	Found	Not found
1014	1	1	4	10	I1NEH3	POX	No Data	P:metabolic process	GO:0016747	16	F:transferase activity, transferring acyl groups other than amino-acyl groups	lj_descr	[Master Protein] I1NEH3 I1NEH3_SOYBN Uncharacterized protein	Not found	Not found	1 replicate	Not found
2365	1	1	1	1	I1NEN5	NUC	C:Prp19 complex C:U2-type catalytic step 1 spliceosome	P:DNA repair P:generation of catalytic spliceosome for first transesterification step	GO:0061630 GO:0004842	29	F:ubiquitin protein ligase activity F:ubiquitin-protein transferase activity	lj_descr	[Master Protein] I1NEN5 I1NEN5_SOYBN Uncharacterized protein	Not found	Not found	1 replicate	Not found
781	2	1	3	5	I1NF29	NUC	C:cytoplasm	No Data	GO:0004252 GO:0070008	29	F:serine-type endopeptidase activity F:serine-type exopeptidase activity	lj_descr	[Master Protein] I1NF29 I1NF29_SOYBN Uncharacterized protein	Not found	Not found	Found	Not found
1523	1	1	1	2	I1NGN1	PLA	No Data	P:catabolic process	GO:0016787	No Data	F:hydrolase activity	lj_descr	[Master Protein] I1NGN1 I1NGN1_SOYBN Uncharacterized protein (Fragment)	Not found	Not found	2 replicates	Not found
1237	6	1	2	7	I3SAJ9	NUC	No Data	No Data	GO:0016787	No Data	F:hydrolase activity	lj_descr	[Master Protein] I3SAJ9 I3SAJ9_LOTJA Uncharacterized protein	Not found	Not found	1 replicate	Not found
992	5	1	1	1	A0A072VKA0	MIT	No Data	P:iron-sulfur cluster assembly	GO:0005506 GO:0051536	No Data	F:iron ion binding F:iron-sulfur cluster binding		[Master Protein] Iron-sulfur cluster scaffold protein NFU4	Not found	Not found	1 replicate	Not found
1976	1	1	1	1	A0A072UJL0	NUC	No Data	No Data	GO:0008171 GO:0046983	26	F:O-methyltransferase activity F:protein dimerization activity		[Master Protein] Isoflavone-7-O-methyltransferase	Not found	Not found	1 replicate	Not found
291	1	1	1	1	V7AXP7	NUC	C:microtubule	P:microtubule-based movement	GO:0005524 GO:0008017 GO:0003777	23	F:ATP binding F:microtubule binding F:microtubule motor activity		[Master Protein] Kinesin-like protein	Not found	Not found	1 replicate	Not found
1637	6	1	1	1	G7KAK9	END	No Data	P:metabolic process	GO:0016874	No Data	F:ligase activity		[Master Protein] Long-chain fatty acyl CoA ligase	Not found	Not found	2 replicates	Not found
2192	2	1	1	1	Q1SN03	NUC	C:intracellular	No Data	GO:0005524 GO:0004707	30;23	F:ATP binding F:MAP kinase activity		[Master Protein] Mitogen-activated protein kinase	Not found	Not found	1 replicate	Not found
2429	4	1	2	3	G7II91	NUC	C:mitochondrial respiratory chain complex I	P:response to oxidative stress	GO:0051537 GO:0016491 GO:0008270	26;21	F:2 iron, 2 sulfur cluster binding F:oxidoreductase activity F:zinc ion binding		[Master Protein] NADH-ubiquinone oxidoreductase 24 kDa subunit, putative	Not found	Not found	1 replicate	Not found
3128	1	1	1	1	A0A072UKP4	MIT	C:mitochondrial inner membrane	P:respiratory electron transport chain	GO:0016651	No Data	F:oxidoreductase activity, acting on NAD(P)H		[Master Protein] NADH-ubiquinone oxidoreductase, putative	Not found	Not found	1 replicate	Not found
2714	1	1	5	29	A0A072TWL8	PLA	No Data	P:oxidation-reduction process	No Data	No Data	No Data		[Master Protein] NADP-dependent alkenal double bond reductase P2 (Fragment)	Not found	Not found	Found	Not found
690	3	1	5	20	G7JJX4	MIT	No Data	No Data	GO:0016491	21	F:oxidoreductase activity		[Master Protein] NADP-dependent D-sorbitol-6-phosphate dehydrogenase	Not found	Not found	Found	Not found
2088	1	1	1	1	G7KY60	MIT	C:chloroplast inner membrane C:integral component of membrane C:mitochondrion	No Data	No Data	No Data	No Data		[Master Protein] Non-green plastid inner envelope membrane protein	Not found	Not found	1 replicate	Not found
2416	3	1	1	1	B7FHB1	PLA	No Data	P:mitochondrial respiratory chain complex I assembly	No Data	No Data	No Data		[Master Protein] Nuclear protein E3-3, putative	Not found	Not found	1 replicate	Not found
3027	5	1	1	1	B7FGV1	NUC	C:nucleus	P:regulation of transcription, DNA-templated P:response to water deprivation	GO:0046982 GO:0043565	No Data	F:protein heterodimerization activity F:sequence-specific DNA binding		[Master Protein] Nuclear transcription factor Y subunit B	Not found	Not found	Found	Not found
2629	15	1	3	4	Q2HS37	CYT	No Data	No Data	GO:0003723	27	F:RNA binding		[Master Protein] Nucleic acid binding NABP	Not found	Not found	1 replicate	Not found
2646	1	1	1	1	A0A072VQ77	NUC	No Data	No Data	No Data	No Data	No Data		[Master Protein] Octicosapeptide/phox/Bem1p family protein	Not found	Not found	1 replicate	Not found
632	1	1	1	1	I3SMT2	PLA	C:integral component of membrane	No Data	No Data	No Data	No Data		[Master Protein] Oligosaccharide transporter	Not found	Not found	Found	Not found
720	1	1	1	2	A0A072VDK2	NUC	No Data	P:regulation of ion transmembrane transport	GO:0022843	No Data	F:voltage-gated cation channel activity		[Master Protein] Outer envelope pore protein 24B	Not found	Not found	Found	Not found
2151	2	1	1	1	G7K8J9	NUC	No Data	No Data	No Data	No Data	No Data		[Master Protein] Perchloric acid soluble translation inhibitor-like protein	Not found	Not found	2 replicates	Not found
2	2	1	1	1	A0FK64	NUC	No Data	P:regulation of transcription, DNA-templated	GO:0042393 GO:0046872	15	F:histone binding F:metal ion binding		[Master Protein] PHD4 (Fragment)	Not found	Not found	1 replicate	Not found
2070	1	1	1	1	G7K3Z1	CYT	No Data	P:purine nucleobase biosynthetic process	GO:0005524 GO:0046872 GO:0004637	15;23	F:ATP binding F:metal ion binding F:phosphoribosylamine-glycine ligase activity		[Master Protein] Phosphoribosylamine-glycine ligase	Not found	Not found	2 replicates	Not found
2284	12	1	1	2	G7L7F0	MIT/NUC	C:cell	P:cellular glucose homeostasis P:glycolytic process	GO:0005524 GO:0005536 GO:0004396	2;23	F:ATP binding F:glucose binding F:hexokinase activity		[Master Protein] Phosphotransferase	Not found	Not found	1 replicate	Not found
2027	28	2	4	9	A0A072URD6	PLA	C:integral component of membrane C:plasma membrane	P:proton export across plasma membrane	GO:0005524 GO:0046872 GO:0008553	34;15;23	F:ATP binding F:metal ion binding F:proton-exporting ATPase activity, phosphorylative mechanism		[Master Protein] Plasma membrane ATPase	Not found	Not found	Found	Not found
1348	2	1	2	3	V5N8M2	PLA	No Data	P:pentose-phosphate shunt, non-oxidative branch	GO:0004751	1;7	F:ribose-5-phosphate isomerase activity		[Master Protein] Putative ribose-5-phosphate isomerase	Not found	Not found	2 replicates	Not found
1862	5	1	1	1	B7FII7	NUC	No Data	P:riboflavin biosynthetic process	GO:0016787 GO:0008531	No Data	F:hydrolase activity F:riboflavin kinase activity		[Master Protein] Putative uncharacterized protein OS=Medicago truncatula GN=MTR_4g091060 PE=2 SV=1	Not found	Not found	1 replicate	Not found
343	1	1	1	1	B7FFA9	NUC	C:integral component of membrane	No Data	No Data	No Data	No Data		[Master Protein] Putative uncharacterized protein OS=Medicago truncatula GN=MTR_4g123593 PE=2 SV=1	Not found	Not found	2 replicates	Not found
2809	1	1	1	2	A0A072UHJ3	PLA	No Data	No Data	GO:0048037	No Data	F:cofactor binding		[Master Protein] Pyridoxamine 5'-phosphate oxidase family protein	Not found	Not found	2 replicates	Not found
927	2	1	1	1	A2Q2Y7	CYT	C:cell wall	P:L-proline biosynthetic process P:response to heat P:response to salt stress	GO:0004735	No Data	F:pyrroline-5-carboxylate reductase activity		[Master Protein] Pyrroline-5-carboxylate reductase	Not found	Not found	Found	Not found
2187	12	1	4	6	B0FNB2	PLA	C:cytoplasm	P:L-proline biosynthetic process	GO:0005524 GO:0004349 GO:0004350	23	F:ATP binding F:glutamate 5-kinase activity F:glutamate-5-semialdehyde dehydrogenase activity		[Master Protein] Pyrroline-5-carboxylate synthetase	Not found	Not found	1 replicate	Not found
767	6	1	3	7	G7LEP9	MIT	C:intracellular membrane-bounded organelle	P:acetyl-CoA biosynthetic process from pyruvate	GO:0004739	11;8	F:pyruvate dehydrogenase (acetyl-transferring) activity		[Master Protein] Pyruvate dehydrogenase E1 component subunit alpha	Not found	Not found	Found	Not found
1496	6	1	3	7	Q4JIY3	MIT	C:intracellular membrane-bounded organelle	P:acetyl-CoA biosynthetic process from pyruvate	GO:0004739	11;8	F:pyruvate dehydrogenase (acetyl-transferring) activity	lj_descr	[Master Protein] Q4JIY3 Q4JIY3_CITPA Pyruvate dehydrogenase (Fragment)	Not found	Not found	Found	Not found
52	1	1	1	1	Q5MYA3	CYT	C:cytoplasm	No Data	GO:0005525 GO:0003924 GO:0003746	30;29	F:GTP binding F:GTPase activity F:translation elongation factor activity	lj_descr	[Master Protein] Q5MYA3 Q5MYA3_CICIN Elongation factor 1-alpha	Not found	Not found	1 replicate	Not found
1078	1	1	1	2	Q7XZD0	NUC	No Data	P:metabolic process	GO:0016758	26	F:transferase activity, transferring hexosyl groups	lj_descr	[Master Protein] Q7XZD0 Q7XZD0_GLYEC Isoflavonoid glucosyltransferase	Not found	Not found	Found	Not found
3226	1	1	1	1	G7K268	NUC	C:integral component of membrane	No Data	GO:0008233	29	F:peptidase activity		[Master Protein] S49 protease IV family peptidase	Not found	Not found	1 replicate	Not found
1331	1	1	1	1	G7LBC1	MIT	C:chloroplast envelope C:integral component of membrane C:mitochondrion	P:chloroplast organization	GO:0000095	No Data	F:S-adenosyl-L-methionine transmembrane transporter activity		[Master Protein] S-adenosylmethionine carrier protein	Not found	Not found	1 replicate	Not found
738	2	1	1	1	V7BGT7	CYT	No Data	P:one-carbon metabolic process P:S-adenosylmethionine biosynthetic process	GO:0005524 GO:0046872 GO:0004478	13;15;23	F:ATP binding F:metal ion binding F:methionine adenosyltransferase activity		[Master Protein] S-adenosylmethionine synthase	Not found	Not found	Found	Not found
2752	2	1	1	1	G7JS37	NUC	C:cis-Golgi network C:cytosol C:Golgi transport complex C:membrane	P:Golgi organization P:Golgi vesicle transport P:intracellular protein transport P:pollen tube growth	No Data	No Data	No Data		[Master Protein] Sec34 family protein	Not found	Not found	2 replicates	Not found
360	8	2	2	2	G8A1A9	CYT	No Data	No Data	GO:0004721	No Data	F:phosphoprotein phosphatase activity		[Master Protein] Serine/threonine-protein phosphatase	Not found	Not found	Found	Not found
1967	5	1	7	11	Q9XIS5	NUC	No Data	P:glycogen biosynthetic process	GO:0003844 GO:0102752 GO:0043169 GO:0004553	10;26;2	F:1,4-alpha-glucan branching enzyme activity F:1,4-alpha-glucan branching enzyme activity (using a glucosylated glycogenin as primer for glycogen synthesis) F:cation binding F:hydrolase activity, hydrolyzing O-glycosyl compounds		[Master Protein] Starch branching enzyme	Not found	Not found	1 replicate	Not found
478	3	2	2	2	G7IAZ3	NUC	C:integral component of membrane	No Data	No Data	No Data	No Data		[Master Protein] TMPIT-like protein	Not found	Not found	2 replicates	Not found
1427	4	1	1	1	G7IYA2	NUC	C:integral component of endoplasmic reticulum membrane	P:protein transport	No Data	No Data	No Data		[Master Protein] Translocation protein Sec62	Not found	Not found	1 replicate	Not found
3231	8	1	1	1	G7I2C9	NUC	C:integral component of membrane	No Data	No Data	No Data	No Data		[Master Protein] Transmembrane protein, putative	Not found	Not found	1 replicate	Not found
2614	7	1	1	1	G7L416	CSK	C:gamma-tubulin complex C:microtubule	P:cytoplasmic microtubule organization P:microtubule nucleation	GO:0005525 GO:0003924	30	F:GTP binding F:GTPase activity		[Master Protein] Tubulin gamma chain	Not found	Not found	1 replicate	Not found
1934	1	1	1	1	G7L302	PLA	C:integral component of membrane	No Data	GO:0005524 GO:0004672	29;23	F:ATP binding F:protein kinase activity		[Master Protein] Tyrosine kinase family protein	Not found	Not found	1 replicate	Not found
2613	3	1	1	2	V7CHK0	CYT	No Data	No Data	No Data	No Data	No Data		[Master Protein] UBX domain-containing protein	Not found	Not found	2 replicates	Not found
145	2	1	2	3	V7CW59	NUC	No Data	P:mannose metabolic process	GO:0004559 GO:0030246	No Data	F:alpha-mannosidase activity F:carbohydrate binding		[Master Protein] Uncharacterized protein (Fragment) OS=Phaseolus vulgaris GN=PHAVU_001G0846000g PE=4 SV=1	Not found	Not found	2 replicates	Not found
1428	1	1	1	1	V7CNU1	NUC	No Data	No Data	No Data	No Data	No Data		[Master Protein] Uncharacterized protein (Fragment) OS=Phaseolus vulgaris GN=PHAVU_002G268300g PE=4 SV=1	Not found	Not found	2 replicates	Not found
724	1	1	1	1	V7CC82	CSK/CYT	No Data	No Data	GO:0005525 GO:0003924	30	F:GTP binding F:GTPase activity		[Master Protein] Uncharacterized protein (Fragment) OS=Phaseolus vulgaris GN=PHAVU_003G228100g PE=3 SV=1	Not found	Not found	1 replicate	Not found
1222	1	1	1	1	G7I9H9	NUC	No Data	No Data	No Data	No Data	No Data		[Master Protein] Uncharacterized protein OS=Medicago truncatula GN=MTR_1g084040 PE=4 SV=1	Not found	Not found	1 replicate	Not found
2928	1	1	1	1	A0A072UW97	NUC	No Data	No Data	No Data	No Data	No Data		[Master Protein] Uncharacterized protein OS=Medicago truncatula GN=MTR_3g048593 PE=4 SV=1	Not found	Not found	Found	Not found
2128	6	1	1	1	G7J9K0	NUC	No Data	No Data	No Data	No Data	No Data		[Master Protein] Uncharacterized protein OS=Medicago truncatula GN=MTR_3g083310 PE=4 SV=1	Not found	Not found	Found	Not found
454	1	1	1	1	G7JUU1	PLA	No Data	No Data	No Data	No Data	No Data		[Master Protein] Uncharacterized protein OS=Medicago truncatula GN=MTR_4g064210 PE=4 SV=1	Not found	Not found	1 replicate	Not found
1713	1	1	1	1	G7LHX4	CYT	No Data	No Data	No Data	No Data	No Data		[Master Protein] Uncharacterized protein OS=Medicago truncatula GN=MTR_8g085510 PE=4 SV=1	Not found	Not found	1 replicate	Not found
2693	1	1	1	1	V7CXI9	MIT	C:plastid	P:ammonia assimilation cycle P:developmental growth P:glutamate biosynthetic process P:response to ammonium ion	GO:0015930	No Data	F:glutamate synthase activity		[Master Protein] Uncharacterized protein OS=Phaseolus vulgaris GN=PHAVU_001G123900g PE=4 SV=1	Not found	Not found	2 replicates	Not found
726	1	1	1	1	V7CVN0	CYT	C:mitochondrial matrix	No Data	No Data	No Data	No Data		[Master Protein] Uncharacterized protein OS=Phaseolus vulgaris GN=PHAVU_001G129700g PE=4 SV=1	Not found	Not found	1 replicate	Not found
2105	1	1	1	1	V7CYR6	PLA	No Data	No Data	GO:0016872	No Data	F:intramolecular lyase activity		[Master Protein] Uncharacterized protein OS=Phaseolus vulgaris GN=PHAVU_001G152000g PE=4 SV=1	Not found	Not found	1 replicate	Not found
1678	1	1	1	1	V7D130	MIT	C:chloroplast thylakoid C:cytosol	P:anthocyanin-containing compound biosynthetic process P:regulation of fatty acid biosynthetic process P:regulation of nitrogen utilization P:regulation of transcription, DNA-templated P:response to light stimulus P:response to sucrose P:transcription, DNA-templated	GO:0010307 GO:0005524 GO:0000287	23	F:acetylglutamate kinase regulator activity F:ATP binding F:magnesium ion binding		[Master Protein] Uncharacterized protein OS=Phaseolus vulgaris GN=PHAVU_001G215500g PE=3 SV=1	Not found	Not found	Found	Not found
749	5	2	2	2	V7D1T6	CYT	C:TRAPP complex	P:Golgi vesicle transport	No Data	No Data	No Data		[Master Protein] Uncharacterized protein OS=Phaseolus vulgaris GN=PHAVU_001G239800g PE=4 SV=1	Not found	Not found	2 replicates	Not found
2440	1	1	1	1	V7D201	NUC	No Data	No Data	No Data	No Data	No Data		[Master Protein] Uncharacterized protein OS=Phaseolus vulgaris GN=PHAVU_001G257200g PE=4 SV=1	Not found	Not found	1 replicate	Not found
1182	1	1	1	1	V7CJ21	NUC	No Data	No Data	No Data	No Data	No Data		[Master Protein] Uncharacterized protein OS=Phaseolus vulgaris GN=PHAVU_002G057800g PE=4 SV=1	Not found	Not found	1 replicate	Not found
1809	1	1	1	1	V7CLI5	NUC	C:integral component of membrane	No Data	No Data	No Data	No Data		[Master Protein] Uncharacterized protein OS=Phaseolus vulgaris GN=PHAVU_002G095100g PE=4 SV=1	Not found	Not found	1 replicate	Not found
545	1	1	1	1	V7CQQ0	NUC	No Data	No Data	No Data	No Data	No Data		[Master Protein] Uncharacterized protein OS=Phaseolus vulgaris GN=PHAVU_002G222700g PE=4 SV=1	Not found	Not found	1 replicate	Not found
2797	2	1	1	1	V7CP07	NUC	C:chloroplast envelope	P:response to abscisic acid P:response to water deprivation	GO:0004029 GO:0033721	5	F:aldehyde dehydrogenase (NAD) activity F:aldehyde dehydrogenase (NADP+) activity		[Master Protein] Uncharacterized protein OS=Phaseolus vulgaris GN=PHAVU_002G275200g PE=4 SV=1	Not found	Not found	Found	Not found
2576	1	1	2	4	V7CRL2	NUC	C:mitochondrion	P:response to organic substance	GO:0050897 GO:0016491 GO:0008270	21	F:cobalt ion binding F:oxidoreductase activity F:zinc ion binding		[Master Protein] Uncharacterized protein OS=Phaseolus vulgaris GN=PHAVU_002G277900g PE=3 SV=1	Not found	Not found	Found	Not found
1500	1	1	1	2	V7C7V7	NUC	No Data	No Data	No Data	No Data	No Data		[Master Protein] Uncharacterized protein OS=Phaseolus vulgaris GN=PHAVU_003G038600g PE=4 SV=1	Not found	Not found	2 replicates	Not found
117	1	1	1	1	V7C8A0	NUC	No Data	P:ubiquitin-dependent protein catabolic process	GO:0031625	No Data	F:ubiquitin protein ligase binding		[Master Protein] Uncharacterized protein OS=Phaseolus vulgaris GN=PHAVU_003G049300g PE=3 SV=1	Not found	Not found	1 replicate	Not found
2761	4	1	1	2	V7C8J6	PLA	C:integral component of membrane	No Data	GO:0022857	No Data	F:transmembrane transporter activity		[Master Protein] Uncharacterized protein OS=Phaseolus vulgaris GN=PHAVU_003G054500g PE=4 SV=1	Not found	Not found	2 replicates	Not found
2892	1	1	1	1	V7CAF4	NUC	No Data	No Data	GO:0005524 GO:0004386 GO:0003676	23	F:ATP binding F:helicase activity F:nucleic acid binding		[Master Protein] Uncharacterized protein OS=Phaseolus vulgaris GN=PHAVU_003G075000g PE=4 SV=1	Not found	Not found	1 replicate	Not found
1844	1	1	1	1	V7CB31	PLA	No Data	No Data	No Data	No Data	No Data		[Master Protein] Uncharacterized protein OS=Phaseolus vulgaris GN=PHAVU_003G091800g PE=4 SV=1	Not found	Not found	1 replicate	Not found
908	1	1	1	1	V7CD16	NUC	No Data	No Data	No Data	No Data	No Data		[Master Protein] Uncharacterized protein OS=Phaseolus vulgaris GN=PHAVU_003G186200g PE=4 SV=1	Not found	Not found	1 replicate	Not found
805	1	1	1	1	V7CDP6	NUC	No Data	No Data	GO:0003723	27	F:RNA binding		[Master Protein] Uncharacterized protein OS=Phaseolus vulgaris GN=PHAVU_003G206700g PE=4 SV=1	Not found	Not found	Found	Not found
471	1	1	1	1	V7CCB2	NUC	C:nucleus	P:transcription, DNA-templated	GO:0003680 GO:0003700	20;17	F:AT DNA binding F:DNA binding transcription factor activity		[Master Protein] Uncharacterized protein OS=Phaseolus vulgaris GN=PHAVU_003G230600g PE=4 SV=1	Not found	Not found	Found	Not found
959	2	1	7	11	V7C0N5	CYT	C:cytoplasm	No Data	GO:0003747	No Data	F:translation release factor activity		[Master Protein] Uncharacterized protein OS=Phaseolus vulgaris GN=PHAVU_004G067400g PE=4 SV=1	Not found	Not found	1 replicate	Not found
783	3	1	1	1	V7C354	NUC	No Data	No Data	No Data	No Data	No Data		[Master Protein] Uncharacterized protein OS=Phaseolus vulgaris GN=PHAVU_004G069300g PE=4 SV=1	Not found	Not found	1 replicate	Not found
2641	2	1	1	1	V7BX69	NUC	No Data	P:protein import into nucleus	No Data	No Data	No Data		[Master Protein] Uncharacterized protein OS=Phaseolus vulgaris GN=PHAVU_005G045700g PE=4 SV=1	Not found	Not found	Found	Not found
2253	3	1	1	1	V7BTM1	CYT	No Data	No Data	GO:0020037 GO:0005506 GO:0004497 GO:0016705	No Data	F:heme binding F:iron ion binding F:monooxygenase activity F:oxidoreductase activity, acting on paired donors, with incorporation or reduction of molecular oxygen		[Master Protein] Uncharacterized protein OS=Phaseolus vulgaris GN=PHAVU_005G063300g PE=3 SV=1	Not found	Not found	1 replicate	Not found
1446	1	2	2	3	V7C0K9	CYT	C:mitochondrion	P:leucine catabolic process P:response to absence of light	No Data	No Data	No Data		[Master Protein] Uncharacterized protein OS=Phaseolus vulgaris GN=PHAVU_005G153800g PE=4 SV=1	Not found	Not found	Found	Not found
888	3	2	2	2	V7BJ46	NUC	No Data	No Data	GO:0005524	23	F:ATP binding		[Master Protein] Uncharacterized protein OS=Phaseolus vulgaris GN=PHAVU_006G001600g PE=3 SV=1	Not found	Not found	1 replicate	Not found
1550	3	1	6	32	V7BNN2	CYT	C:eukaryotic translation elongation factor 1 complex	No Data	GO:0003746	29	F:translation elongation factor activity		[Master Protein] Uncharacterized protein OS=Phaseolus vulgaris GN=PHAVU_006G019800g PE=3 SV=1	Not found	Not found	2 replicates	Not found
2538	1	1	1	1	V7BLT8	CYT	C:integral component of membrane	No Data	No Data	No Data	No Data		[Master Protein] Uncharacterized protein OS=Phaseolus vulgaris GN=PHAVU_006G082700g PE=4 SV=1	Not found	Not found	Found	Not found
1905	3	1	2	12	V7BLU1	PLA	No Data	No Data	No Data	No Data	No Data		[Master Protein] Uncharacterized protein OS=Phaseolus vulgaris GN=PHAVU_006G085000g PE=4 SV=1	Not found	Not found	1 replicate	Not found
463	5	1	1	1	V7BM69	NUC	No Data	P:metabolic process	GO:0003824	No Data	F:catalytic activity		[Master Protein] Uncharacterized protein OS=Phaseolus vulgaris GN=PHAVU_006G094000g PE=4 SV=1	Not found	Not found	1 replicate	Not found
2212	1	1	1	1	V7BMB7	NUC	No Data	No Data	No Data	No Data	No Data		[Master Protein] Uncharacterized protein OS=Phaseolus vulgaris GN=PHAVU_006G097800g PE=4 SV=1	Not found	Not found	1 replicate	Not found
1757	3	1	1	1	V7BQ67	NUC	C:cytosol	P:response to microbial phytotoxin P:response to ozone P:response to salicylic acid	GO:0000224	No Data	F:peptide-N4-(N-acetyl-beta-glucosaminyl)asparagine amidase activity		[Master Protein] Uncharacterized protein OS=Phaseolus vulgaris GN=PHAVU_006G100800g PE=4 SV=1	Not found	Not found	1 replicate	Not found
2398	1	1	1	3	V7BNB0	NUC	C:mitochondrion C:ribonucleoprotein complex	P:Group II intron splicing P:mitochondrial mRNA processing P:mitochondrion organization	No Data	No Data	No Data		[Master Protein] Uncharacterized protein OS=Phaseolus vulgaris GN=PHAVU_006G128900g PE=4 SV=1	Not found	Not found	Found	Not found
29	8	2	2	2	V7BQG8	NUC	No Data	No Data	No Data	No Data	No Data		[Master Protein] Uncharacterized protein OS=Phaseolus vulgaris GN=PHAVU_006G189300g PE=4 SV=1	Not found	Not found	Found	Not found
2644	1	1	1	1	V7BQS6	CYT	No Data	No Data	GO:0046872	15	F:metal ion binding		[Master Protein] Uncharacterized protein OS=Phaseolus vulgaris GN=PHAVU_006G198800g PE=4 SV=1	Not found	Not found	1 replicate	Not found
2956	2	1	1	1	V7B9U0	CYT/NUC	C:Ku70:Ku80 complex	P:double-strand break repair via nonhomologous end joining P:telomere maintenance	GO:0004003 GO:0003684 GO:0042162	28	F:ATP-dependent DNA helicase activity F:damaged DNA binding F:telomeric DNA binding		[Master Protein] Uncharacterized protein OS=Phaseolus vulgaris GN=PHAVU_007G001600g PE=4 SV=1	Not found	Not found	1 replicate	Not found
2627	2	1	17	95	V7BII6	CSK	No Data	No Data	GO:0005524	23	F:ATP binding		[Master Protein] Uncharacterized protein OS=Phaseolus vulgaris GN=PHAVU_007G260000g PE=3 SV=1	Not found	Not found	1 replicate	Not found
2729	2	1	2	3	V7B9P9	NUC	No Data	No Data	GO:0051537 GO:0009055 GO:0050660 GO:0005506 GO:0016614	1;26	F:2 iron, 2 sulfur cluster binding F:electron transfer activity F:flavin adenine dinucleotide binding F:iron ion binding F:oxidoreductase activity, acting on CH-OH group of donors		[Master Protein] Uncharacterized protein OS=Phaseolus vulgaris GN=PHAVU_008G210000g PE=4 SV=1	Not found	Not found	1 replicate	Not found
858	1	1	1	1	V7B9Y0	MIT	No Data	P:carbohydrate metabolic process	GO:0004553	10;26	F:hydrolase activity, hydrolyzing O-glycosyl compounds		[Master Protein] Uncharacterized protein OS=Phaseolus vulgaris GN=PHAVU_008G214500g PE=3 SV=1	Not found	Not found	1 replicate	Not found
2860	1	1	1	1	V7BBA4	NUC	No Data	No Data	No Data	No Data	No Data		[Master Protein] Uncharacterized protein OS=Phaseolus vulgaris GN=PHAVU_008G221700g PE=4 SV=1	Not found	Not found	1 replicate	Not found
714	2	1	5	10	V7BBF0	NUC	No Data	P:cellular protein modification process	GO:0005524 GO:0008641	23	F:ATP binding F:ubiquitin-like modifier activating enzyme activity		[Master Protein] Uncharacterized protein OS=Phaseolus vulgaris GN=PHAVU_008G258500g PE=3 SV=1	Not found	Not found	2 replicates	Not found
1869	6	2	2	2	V7B9P7	NUC/PLA	C:plasma membrane C:plasmodesma C:vacuole	P:brassinosteroid mediated signaling pathway P:defense response to bacterium P:defense response to fungus P:response to abscisic acid	GO:0005524 GO:0004672	29;23	F:ATP binding F:protein kinase activity		[Master Protein] Uncharacterized protein OS=Phaseolus vulgaris GN=PHAVU_008G291100g PE=4 SV=1	Not found	Not found	2 replicates	Not found
1435	2	1	1	1	V7AW63	NUC	No Data	P:retrograde vesicle-mediated transport, Golgi to ER	No Data	No Data	No Data		[Master Protein] Uncharacterized protein OS=Phaseolus vulgaris GN=PHAVU_009G048100g PE=4 SV=1	Not found	Not found	1 replicate	Not found
3207	1	1	1	1	V7ATC0	NUC	No Data	P:gene silencing by RNA P:RNA processing	GO:0005524 GO:0004525 GO:0003723	27;23	F:ATP binding F:ribonuclease III activity F:RNA binding		[Master Protein] Uncharacterized protein OS=Phaseolus vulgaris GN=PHAVU_009G083800g PE=3 SV=1	Not found	Not found	1 replicate	Not found
2773	2	1	1	1	V7AVM0	NUC	No Data	No Data	No Data	No Data	No Data		[Master Protein] Uncharacterized protein OS=Phaseolus vulgaris GN=PHAVU_009G147800g PE=4 SV=1	Not found	Not found	1 replicate	Not found
1345	1	1	1	1	V7AWR7	CYT	No Data	No Data	GO:0016846	16	F:carbon-sulfur lyase activity		[Master Protein] Uncharacterized protein OS=Phaseolus vulgaris GN=PHAVU_009G175300g PE=4 SV=1	Not found	Not found	1 replicate	Not found
553	1	1	1	1	V7AZ23	NUC/CYT	No Data	No Data	No Data	No Data	No Data		[Master Protein] Uncharacterized protein OS=Phaseolus vulgaris GN=PHAVU_009G239300g PE=4 SV=1	Not found	Not found	1 replicate	Not found
2455	1	1	1	1	V7AL15	PLA	No Data	No Data	No Data	No Data	No Data		[Master Protein] Uncharacterized protein OS=Phaseolus vulgaris GN=PHAVU_010G007000g PE=4 SV=1	Not found	Not found	1 replicate	Not found
1708	1	1	1	1	V7ARW9	NUC	No Data	P:biosynthetic process	GO:0003824 GO:0030170	No Data	F:catalytic activity F:pyridoxal phosphate binding		[Master Protein] Uncharacterized protein OS=Phaseolus vulgaris GN=PHAVU_010G123200g PE=4 SV=1	Not found	Not found	1 replicate	Not found
2261	3	1	3	5	V7ASY0	NUC	No Data	No Data	No Data	No Data	No Data		[Master Protein] Uncharacterized protein OS=Phaseolus vulgaris GN=PHAVU_010G151600g PE=4 SV=1	Not found	Not found	2 replicates	Not found
3250	14	1	3	4	V7AGQ5	NUC	No Data	No Data	GO:0003723	27	F:RNA binding		[Master Protein] Uncharacterized protein OS=Phaseolus vulgaris GN=PHAVU_011G062200g PE=4 SV=1	Not found	Not found	1 replicate	Not found
1745	1	1	1	1	V7AEW7	NUC	No Data	No Data	No Data	No Data	No Data		[Master Protein] Uncharacterized protein OS=Phaseolus vulgaris GN=PHAVU_011G065900g PE=4 SV=1	Not found	Not found	1 replicate	Not found
2977	3	1	1	1	V7AHD2	NUC	No Data	No Data	No Data	No Data	No Data		[Master Protein] Uncharacterized protein OS=Phaseolus vulgaris GN=PHAVU_011G080000g PE=4 SV=1	Not found	Not found	1 replicate	Not found
1703	3	1	19	63	V7AHW1	CYT	No Data	P:carbon fixation P:tricarboxylic acid cycle	GO:0008964	4	F:phosphoenolpyruvate carboxylase activity		[Master Protein] Uncharacterized protein OS=Phaseolus vulgaris GN=PHAVU_011G130400g PE=3 SV=1	Not found	Not found	1 replicate	Not found
2648	1	1	1	1	V7D3M6	NUC	No Data	No Data	No Data	No Data	No Data		[Master Protein] Uncharacterized protein OS=Phaseolus vulgaris GN=PHAVU_L009200g PE=4 SV=1	Not found	Not found	1 replicate	Not found
1472	5	1	1	1	A0A072VR25	PLA	C:PAS complex	P:phosphatidylinositol biosynthetic process	No Data	No Data	No Data		[Master Protein] VAC14-like protein	Not found	Not found	1 replicate	Not found
2820	4	1	1	1	G7JK51	CYT	No Data	No Data	GO:0008233	29	F:peptidase activity		[Master Protein] Vacuolar processing enzyme	Not found	Not found	1 replicate	Not found
626	2	1	1	1	A0A072TVY3	PLA	No Data	No Data	GO:0004177 GO:0030145	No Data	F:aminopeptidase activity F:manganese ion binding		[Master Protein] Xaa-pro aminopeptidase	Not found	Not found	2 replicates	Not found
671	1	1	1	1	G7JVH9	NUC	C:apoplast C:cell wall C:integral component of membrane	P:cell wall biogenesis P:cell wall modification P:primary root development P:xyloglucan metabolic process	GO:0004553 GO:0016762	10;26	F:hydrolase activity, hydrolyzing O-glycosyl compounds F:xyloglucan:xyloglucosyl transferase activity		[Master Protein] Xyloglucan endotransglucosylase/hydrolase	Not found	Not found	1 replicate	Not found
1485	1	1	1	2	G7KH86	NUC	No Data	No Data	GO:0046872	15	F:metal ion binding		[Master Protein] Zinc finger CCCH domain protein	Not found	Not found	1 replicate	Not found

## Sheet: Table S6-2
Table S6-2	List of proteins, unique for green seeds of cultivar Gloriosa both in non-depleted samples and after treatment with 0.07% (w/v) protamine sulfate.
Protein Group ID	# Proteins	# Unique Peptides	# Peptides	# PSMs	ID_corr	NGLoc Prediction	GO C	GO P	GO F (CODE)	BIN	GO F	ID_assigning	Group Description	Green0 PS	Yellow0 PS	Yellow0 Total	Green0 Total
2134	1	2	2	5	C6SXW1	END	No Data	P:protein repair P:response to oxidative stress	GO:0033743	No Data	F:peptide-methionine (R)-S-oxide reductase activity	lj_descr	[Master Protein] C6SXW1 C6SXW1_SOYBN Uncharacterized protein	Found	Not found	Not found	Not found
1323	1	1	1	1	C6T8C1	NUC	C:plasma membrane	P:triglyceride biosynthetic process	GO:0004144 GO:0047196	11	F:diacylglycerol O-acyltransferase activity F:long-chain-alcohol O-fatty-acyltransferase activity	lj_descr	[Master Protein] C6T8C1 C6T8C1_SOYBN Uncharacterized protein	1 replicate	Not found	Not found	Not found
282	2	1	1	1	G7K149	MIT	No Data	P:[2Fe-2S] cluster assembly	GO:0031071 GO:0030170	13	F:cysteine desulfurase activity F:pyridoxal phosphate binding		[Master Protein] Cysteine desulfurase-like protein	1 replicate	Not found	Not found	Not found
3074	2	1	1	1	A0A072V561	CYT	No Data	P:defense response P:response to biotic stimulus	No Data	No Data	No Data		[Master Protein] Disease-resistance response protein	1 replicate	Not found	Not found	Not found
1482	1	1	1	1	I0YMB5	NUC	C:peroxisomal membrane	P:protein import into peroxisome matrix, docking	No Data	No Data	No Data	lj_descr	[Master Protein] I0YMB5 I0YMB5_9CHLO Uncharacterized protein	1 replicate	Not found	Not found	Not found
184	1	1	1	1	A0A072UX38	PLA	C:integral component of membrane	No Data	GO:0005524 GO:0042626	23	F:ATP binding F:ATPase activity, coupled to transmembrane movement of substances		[Master Protein] Multidrug resistance protein ABC transporter family protein	1 replicate	Not found	Not found	Not found
3270	5	1	1	1	Q9LYK5	NUC	No Data	No Data	No Data	No Data	No Data	lj_descr	[Master Protein] Q9LYK5 Q9LYK5_ARATH Putative uncharacterized protein T15N1_30	1 replicate	Not found	Not found	Not found
2052	1	1	1	1	A0A072TVT2	NUC	No Data	No Data	GO:0003723	27	F:RNA binding		[Master Protein] RNA recognition motif 1 in plant MEI2-like protein	1 replicate	Not found	Not found	Not found
3149	2	1	1	1	A0A072UA03	NUC	No Data	No Data	No Data	No Data	No Data		[Master Protein] Stretchin-mlck protein	1 replicate	Not found	Not found	Not found
712	1	1	1	1	V7C134	NUC	C:integral component of membrane	No Data	No Data	No Data	No Data		[Master Protein] Uncharacterized protein (Fragment) OS=Phaseolus vulgaris GN=PHAVU_004G0113001g PE=4 SV=1	1 replicate	Not found	Not found	Not found
1580	1	1	1	1	A0A072VG87	NUC	C:chloroplast stroma C:starch grain	P:starch metabolic process	GO:2001070	No Data	F:starch binding		[Master Protein] Uncharacterized protein OS=Medicago truncatula GN=MTR_1g041275 PE=4 SV=1	1 replicate	Not found	Not found	Not found
569	1	1	1	2	V7CY49	PLA	No Data	P:regulation of transcription, DNA-templated	GO:0003690	No Data	F:double-stranded DNA binding		[Master Protein] Uncharacterized protein OS=Phaseolus vulgaris GN=PHAVU_001G141200g PE=4 SV=1	Found	Not found	Not found	Not found
2073	1	1	1	1	V7D142	NUC	No Data	No Data	GO:0003723	27	F:RNA binding		[Master Protein] Uncharacterized protein OS=Phaseolus vulgaris GN=PHAVU_001G230200g PE=4 SV=1	1 replicate	Not found	Not found	Not found
1357	1	1	1	1	V7C1B0	NUC	No Data	P:regulation of photoperiodism, flowering	No Data	No Data	No Data		[Master Protein] Uncharacterized protein OS=Phaseolus vulgaris GN=PHAVU_004G088300g PE=4 SV=1	2 replicates	Not found	Not found	Not found
1670	1	1	1	1	V7BU37	PLA	C:integral component of membrane	No Data	GO:0005524 GO:0004674	23	F:ATP binding F:protein serine/threonine kinase activity		[Master Protein] Uncharacterized protein OS=Phaseolus vulgaris GN=PHAVU_005G073800g PE=3 SV=1	1 replicate	Not found	Not found	Not found
1843	1	1	1	2	V7BQU4	END	No Data	No Data	GO:0020037 GO:0005506 GO:0004497 GO:0016705	No Data	F:heme binding F:iron ion binding F:monooxygenase activity F:oxidoreductase activity, acting on paired donors, with incorporation or reduction of molecular oxygen		[Master Protein] Uncharacterized protein OS=Phaseolus vulgaris GN=PHAVU_006G123600g PE=3 SV=1	Found	Not found	Not found	Not found
256	1	1	1	1	V7BU08	NUC	C:integral component of membrane	No Data	No Data	No Data	No Data		[Master Protein] Uncharacterized protein OS=Phaseolus vulgaris GN=PHAVU_006G217300g PE=4 SV=1	1 replicate	Not found	Not found	Not found
1747	1	1	1	1	V7BCL4	NUC	No Data	No Data	No Data	No Data	No Data		[Master Protein] Uncharacterized protein OS=Phaseolus vulgaris GN=PHAVU_007G003500g PE=4 SV=1	1 replicate	Not found	Not found	Not found
126	2	1	1	1	V7BAX9	NUC	No Data	No Data	No Data	No Data	No Data		[Master Protein] Uncharacterized protein OS=Phaseolus vulgaris GN=PHAVU_008G212000g PE=4 SV=1	2 replicates	Not found	Not found	Not found
2510	2	1	1	1	V7AEU2	NUC	No Data	P:microtubule-based movement	GO:0005524 GO:0008017 GO:0003777	23	F:ATP binding F:microtubule binding F:microtubule motor activity		[Master Protein] Uncharacterized protein OS=Phaseolus vulgaris GN=PHAVU_011G040700g PE=3 SV=1	1 replicate	Not found	Not found	Not found
2953	3	1	1	1	G7JJK2	NUC	No Data	No Data	GO:0046872	15	F:metal ion binding	lj_descr	[Master Protein] G7JJK2 G7JJK2_MEDTR Serine/threonine protein kinase Nek9	2 replicates	Not found	Not found	2 replicates
176	2	1	1	1	J3N965	NUC	C:box H/ACA snoRNP complex	P:pseudouridine synthesis P:rRNA processing	GO:0003723	27	F:RNA binding	lj_descr	[Master Protein] J3N965 J3N965_ORYBR Uncharacterized protein (Fragment)	2 replicates	Not found	Not found	1 replicate
1947	2	1	1	1	G7JHJ0	NUC	No Data	No Data	GO:0003723	27	F:RNA binding		[Master Protein] Ras-GTPase-activating protein-binding protein, putative	2 replicates	Not found	Not found	2 replicates
2701	1	1	1	5	G7IW97	NUC	No Data	P:response to wounding	GO:0004867	20	F:serine-type endopeptidase inhibitor activity		[Master Protein] Subtilisin inhibitor 1	Found	Not found	Not found	Found
2562	3	1	1	2	V7CY34	PLA	C:nucleus	P:inflorescence development P:mRNA splicing, via spliceosome	GO:0097157 GO:0030626	No Data	F:pre-mRNA intronic binding F:U12 snRNA binding		[Master Protein] Uncharacterized protein OS=Phaseolus vulgaris GN=PHAVU_001G100700g PE=4 SV=1	Found	Not found	Not found	2 replicates
650	1	1	1	1	V7BZZ2	NUC	C:plasma membrane	No Data	No Data	No Data	No Data		[Master Protein] Uncharacterized protein OS=Phaseolus vulgaris GN=PHAVU_005G170800g PE=4 SV=1	2 replicates	Not found	Not found	2 replicates
3121	2	1	2	5	P19036	CYT	C:cytoplasm	P:response to heat	No Data	No Data	No Data		[Master Protein] 17.4 kDa class I heat shock protein	Not found	Not found	Not found	Found
2424	4	1	11	52	G7ILL5	NUC/CYT	C:proteasome complex	No Data	GO:0061578	No Data	F:Lys63-specific deubiquitinase activity		[Master Protein] 26S proteasome non-ATPase regulatory subunit-like protein	Not found	Not found	Not found	2 replicates
2772	2	1	1	1	I3SFU5	NUC	No Data	P:regulation of RNA metabolic process	GO:0047443 GO:0046872 GO:0008948 GO:0008428	15	F:4-hydroxy-4-methyl-2-oxoglutarate aldolase activity F:metal ion binding F:oxaloacetate decarboxylase activity F:ribonuclease inhibitor activity		[Master Protein] 4-hydroxy-4-methyl-2-oxoglutarate aldolase	Not found	Not found	Not found	1 replicate
3238	1	1	1	1	A1IHM7	NUC	No Data	No Data	GO:0016491	21	F:oxidoreductase activity	lj_descr	[Master Protein] A1IHM7 A1IHM7_LOTJA Polyketide reductase	Not found	Not found	Not found	1 replicate
1820	4	1	1	1	A6N121	NUC	No Data	No Data	No Data	No Data	No Data	lj_descr	[Master Protein] A6N121 A6N121_ORYSI Zinc ion binding protein (Fragment)	Not found	Not found	Not found	1 replicate
2341	3	1	2	4	G8A394	MIT	No Data	P:fatty acid biosynthetic process	GO:0003989 GO:0005524 GO:0004075 GO:0046872	11;15;23	F:acetyl-CoA carboxylase activity F:ATP binding F:biotin carboxylase activity F:metal ion binding		[Master Protein] Acetyl-CoA carboxylase	Not found	Not found	Not found	1 replicate
2608	1	1	1	1	G7K4B3	CSK	No Data	No Data	GO:0003779	No Data	F:actin binding		[Master Protein] Actin-binding calponin-like (CH) domain protein	Not found	Not found	Not found	1 replicate
1562	4	1	1	1	G7K1N4	NUC	C:intracellular	No Data	GO:0005525	No Data	F:GTP binding		[Master Protein] ADP-ribosylation factor-like protein A1D	Not found	Not found	Not found	1 replicate
2497	8	1	1	1	A0A072UQI0	NUC	C:mitochondrial intermembrane space	P:iron-sulfur cluster assembly	GO:0051537 GO:0051539 GO:0009055 GO:0046872	1;26;15	F:2 iron, 2 sulfur cluster binding F:4 iron, 4 sulfur cluster binding F:electron transfer activity F:metal ion binding		[Master Protein] Anamorsin homolog	Not found	Not found	Not found	1 replicate
2158	2	1	5	17	A0A072TZ59	MIT	C:proton-transporting ATP synthase complex, catalytic core F(1)	P:ATP synthesis coupled proton transport	GO:0005524 GO:0046933	9;23	F:ATP binding F:proton-transporting ATP synthase activity, rotational mechanism		[Master Protein] ATP synthase, F1 beta subunit	Not found	Not found	Not found	1 replicate
616	4	1	4	10	B2G3G6	MIT	C:cytoplasm	P:arginyl-tRNA aminoacylation	GO:0004814 GO:0005524	29;23	F:arginine-tRNA ligase activity F:ATP binding	lj_descr	[Master Protein] B2G3G6 B2G3G6_CANEN Arginyl-tRNA synthetase	Not found	Not found	Not found	2 replicates
2715	1	1	1	1	B4V1Q7	NUC	No Data	No Data	No Data	No Data	No Data	lj_descr	[Master Protein] B4V1Q7 B4V1Q7_9ACTO Putative uncharacterized protein	Not found	Not found	Not found	1 replicate
1706	2	1	1	1	B6TBI9	NUC	No Data	No Data	GO:0048037	No Data	F:cofactor binding	lj_descr	[Master Protein] B6TBI9 B6TBI9_MAIZE Pyridoxamine 5-phosphate oxidase family protein	Not found	Not found	Not found	1 replicate
3030	1	1	4	4	B9RUS0	NUC	No Data	No Data	No Data	No Data	No Data	lj_descr	[Master Protein] B9RUS0 B9RUS0_RICCO Vacuolar protein sorting-associated protein, putative ,65.39,0,no description,Pleckstrin homology-like domain; PH domain-like,NULL; Pleckstrin homology domain.,Ple,CUFF.38342.2	Not found	Not found	Not found	2 replicates
1657	1	1	3	3	B9RV94	CYT	C:signal recognition particle, endoplasmic reticulum targeting	P:SRP-dependent cotranslational protein targeting to membrane	GO:0008312 GO:0005525 GO:0003924	30	F:7S RNA binding F:GTP binding F:GTPase activity	lj_descr	[Master Protein] B9RV94 B9RV94_RICCO Signal recognition particle 54 kD protein, putative OS,93.24,0,seg,NULL; SRP54,Signal recognition particle, SRP54 subunit, GTPase domain; SRP_SPB,Signal recognitio,CUFF.43634.1	Not found	Not found	Not found	Found
21	1	1	1	1	B9SQT6	MIT	C:integral component of membrane C:mitochondrial outer membrane	P:intracellular protein transport	No Data	No Data	No Data	lj_descr	[Master Protein] B9SQT6 B9SQT6_RICCO Putative uncharacterized protein	Not found	Not found	Not found	1 replicate
395	3	1	1	3	G7K5E9	CYT	C:nucleus	P:polysaccharide catabolic process P:regulation of shoot system development	GO:0102229 GO:0016161 GO:0003700	20;17	F:amylopectin maltohydrolase activity F:beta-amylase activity F:DNA binding transcription factor activity		[Master Protein] Beta-amylase	Not found	Not found	Not found	Found
928	2	1	1	1	I3SQ86	NUC	No Data	P:folic acid biosynthetic process	GO:0008696 GO:0030170 GO:0008483	No Data	F:4-amino-4-deoxychorismate lyase activity F:pyridoxal phosphate binding F:transaminase activity		[Master Protein] Branched-chain-amino-acid aminotransferase-like protein	Not found	Not found	Not found	1 replicate
2817	6	1	1	1	C0LUU6	NUC	No Data	No Data	GO:0020037 GO:0005506 GO:0016710	16	F:heme binding F:iron ion binding F:trans-cinnamate 4-monooxygenase activity	lj_descr	[Master Protein] C0LUU6 C0LUU6_SOYBN Cinnamate-4-hydroxylase	Not found	Not found	Not found	1 replicate
1919	8	1	1	1	C1MRY8	PLA	No Data	P:metabolic process	GO:0003824	No Data	F:catalytic activity	lj_descr	[Master Protein] C1MRY8 C1MRY8_MICPC Putative uncharacterized protein	Not found	Not found	Not found	Found
154	1	1	2	3	A2Q4U9	PLA	C:integral component of membrane	No Data	No Data	No Data	No Data		[Master Protein] C2	Not found	Not found	Not found	1 replicate
3136	1	1	1	1	G7J4S2	PLA	No Data	No Data	No Data	No Data	No Data		[Master Protein] C2 and GRAM domain plant-like protein	Not found	Not found	Not found	1 replicate
2313	1	1	1	1	C4JBA6	NUC	No Data	No Data	No Data	No Data	No Data	lj_descr	[Master Protein] C4JBA6 C4JBA6_MAIZE Uncharacterized protein	Not found	Not found	Not found	1 replicate
2038	3	1	1	1	C6T2R6	NUC	No Data	No Data	No Data	No Data	No Data	lj_descr	[Master Protein] C6T2R6 C6T2R6_SOYBN Uncharacterized protein	Not found	Not found	Not found	1 replicate
3187	6	1	9	56	C7IZQ1	NUC	No Data	No Data	GO:0005509	No Data	F:calcium ion binding	lj_descr	[Master Protein] C7IZQ1 C7IZQ1_ORYSJ Os03g0250000 protein	Not found	Not found	Not found	Found
2339	6	1	1	2	A0A072VDW0	NUC	C:plasma membrane	No Data	GO:0005509	No Data	F:calcium ion binding		[Master Protein] Calcium-binding EF hand protein	Not found	Not found	Not found	1 replicate
3151	3	1	1	1	D3TI43	CYT	C:cytoplasm	No Data	GO:0003743	29	F:translation initiation factor activity		[Master Protein] Cap-binding protein-like protein	Not found	Not found	Not found	1 replicate
1085	1	1	1	1	A0A072VJQ0	PLA	No Data	No Data	No Data	No Data	No Data		[Master Protein] CDK5RAP3-like protein	Not found	Not found	Not found	1 replicate
2140	6	1	4	12	P0CJ48	NUC	C:apoplast C:chloroplast C:chloroplast envelope C:chloroplast thylakoid membrane C:integral component of membrane C:photosystem I C:photosystem II C:plastoglobule C:thylakoid	P:photosynthesis, light harvesting in photosystem I P:protein-chromophore linkage P:response to blue light P:response to far red light P:response to fructose P:response to red light	GO:0016168 GO:0046872 GO:0031409	1;15	F:chlorophyll binding F:metal ion binding F:pigment binding		[Master Protein] Chlorophyll a-b binding protein 2, chloroplastic	Not found	Not found	Not found	2 replicates
1645	11	2	2	4	A0A072U9H4	NUC	C:chloroplast thylakoid membrane C:integral component of membrane C:photosystem I C:photosystem II	P:photosynthesis, light harvesting P:protein-chromophore linkage	GO:0016168	1	F:chlorophyll binding		[Master Protein] Chlorophyll a-b binding protein, chloroplastic	Not found	Not found	Not found	Found
51	5	1	1	1	G7I3B2	CYT	C:chloroplast stroma C:nucleolus	P:aromatic amino acid family biosynthetic process P:chorismate biosynthetic process	GO:0004107	13	F:chorismate synthase activity		[Master Protein] Chorismate synthase	Not found	Not found	Not found	1 replicate
3036	3	1	1	2	A0A072TGE4	CYT	C:integral component of membrane	P:protein transport	No Data	No Data	No Data		[Master Protein] Clathrin adaptor complex small chain	Not found	Not found	Not found	2 replicates
1969	8	2	2	2	G7K043	MIT	C:clathrin adaptor complex	P:intracellular protein transport P:vesicle-mediated transport	No Data	No Data	No Data		[Master Protein] Clathrin assembly protein AP47, putative	Not found	Not found	Not found	2 replicates
3045	1	1	1	1	I3SWZ8	PLA	C:integral component of membrane	P:nitrate transport P:response to nitrate	No Data	No Data	No Data		[Master Protein] Component of high affinity nitrate transporter	Not found	Not found	Not found	1 replicate
926	2	1	1	1	A0A1S2YHK8	NUC	No Data	No Data	GO:0004587 GO:0030170	No Data	F:ornithine-oxo-acid transaminase activity F:pyridoxal phosphate binding	lj_lotusbase_ncbi	[Master Protein] CUFF.50839.1	Not found	Not found	Not found	1 replicate
153	2	1	1	1	A0A1S2YFJ4	PLA/CYT	No Data	No Data	GO:0005509 GO:0005544	No Data	F:calcium ion binding F:calcium-dependent phospholipid binding	lj_lotusbase_ncbi	[Master Protein] CUFF.51730.1	Not found	Not found	Not found	1 replicate
364	1	1	1	1	K7K8E5	PLA	No Data	No Data	No Data	No Data	No Data	lj_lotusbase_ncbi	[Master Protein] CUFF.54454.1	Not found	Not found	Not found	1 replicate
3101	5	1	4	9	A0A072VD42	CYT	C:cytoplasm	P:arginyl-tRNA aminoacylation	GO:0004814 GO:0005524	29;23	F:arginine-tRNA ligase activity F:ATP binding		[Master Protein] Cytoplasmic-like arginine-tRNA ligase	Not found	Not found	Not found	1 replicate
2811	6	1	1	1	D2DJQ3	NUC	No Data	P:isoleucine biosynthetic process P:valine biosynthetic process	GO:0003984 GO:0050660 GO:0000287 GO:0030976	13	F:acetolactate synthase activity F:flavin adenine dinucleotide binding F:magnesium ion binding F:thiamine pyrophosphate binding	lj_descr	[Master Protein] D2DJQ3 D2DJQ3_SOYBN Acetolactate synthase (Fragment)	Not found	Not found	Not found	2 replicates
2254	1	1	1	1	D7M4M1	PLA	C:integral component of membrane C:mitochondrion	No Data	No Data	No Data	No Data	lj_descr	[Master Protein] D7M4M1 D7M4M1_ARALL Putative uncharacterized protein	Not found	Not found	Not found	1 replicate
1052	1	1	4	13	D7SYA8	CYT	No Data	P:sucrose metabolic process	GO:0016157	2	F:sucrose synthase activity	lj_descr	[Master Protein] D7SYA8 D7SYA8_VITVI Sucrose synthase	Not found	Not found	Not found	1 replicate
1044	2	1	1	1	D8RKZ1	CYT	No Data	No Data	No Data	No Data	No Data	lj_descr	[Master Protein] D8RKZ1 D8RKZ1_SELML Putative uncharacterized protein	Not found	Not found	Not found	1 replicate
2945	1	1	1	2	B7FLH3	NUC	No Data	No Data	No Data	No Data	No Data		[Master Protein] Defective in cullin neddylation protein	Not found	Not found	Not found	1 replicate
839	4	1	2	2	B7FJZ6	CYT	No Data	P:porphyrin-containing compound biosynthetic process	GO:0046872 GO:0004655	19;15	F:metal ion binding F:porphobilinogen synthase activity		[Master Protein] Delta-aminolevulinic acid dehydratase	Not found	Not found	Not found	2 replicates
1146	4	2	2	2	A2Q3W4	MIT	No Data	No Data	GO:0003824 GO:0050662	No Data	F:catalytic activity F:coenzyme binding		[Master Protein] Dihydroflavonol 4-reductase-like protein	Not found	Not found	Not found	1 replicate
2841	6	1	1	1	A0A072UME5	NUC	C:integral component of membrane	No Data	GO:0016757	26;29;16	F:transferase activity, transferring glycosyl groups		[Master Protein] Dolichol-phosphate mannosyltransferase	Not found	Not found	Not found	1 replicate
2556	5	1	1	1	G7LDH0	CSK/CYT	No Data	No Data	GO:0005525 GO:0003924	30	F:GTP binding F:GTPase activity		[Master Protein] Dynamin 1E-like protein	Not found	Not found	Not found	2 replicates
2539	1	1	1	3	E1ZCJ7	NUC	No Data	No Data	No Data	No Data	No Data	lj_descr	[Master Protein] E1ZCJ7 E1ZCJ7_CHLVA Putative uncharacterized protein	Not found	Not found	Not found	Found
2776	1	1	1	1	E1ZD94	NUC	No Data	No Data	No Data	No Data	No Data	lj_descr	[Master Protein] E1ZD94 E1ZD94_CHLVA Putative uncharacterized protein	Not found	Not found	Not found	1 replicate
800	3	1	1	1	A0A072UZF4	CYT	C:integral component of membrane	No Data	No Data	No Data	No Data		[Master Protein] Endoplasmic reticulum vesicle transporter	Not found	Not found	Not found	1 replicate
442	3	1	1	1	A0A072U036	NUC	No Data	No Data	GO:0003743	29	F:translation initiation factor activity		[Master Protein] Eukaryotic translation initiation factor 4G-like protein	Not found	Not found	Not found	1 replicate
1687	9	1	1	1	A0A072V9Z2	NUC	No Data	No Data	GO:0003743	29	F:translation initiation factor activity		[Master Protein] Eukaryotic translation initiation factor SUI1	Not found	Not found	Not found	1 replicate
3043	1	1	1	1	G7JXA8	MIT	No Data	No Data	No Data	No Data	No Data		[Master Protein] F-box/RNI/FBD-like domain protein, putative	Not found	Not found	Not found	1 replicate
3051	5	1	5	34	G7KT76	PLA	C:cell	P:cellular iron ion homeostasis P:iron ion transport	GO:0008199 GO:0004322	No Data	F:ferric iron binding F:ferroxidase activity		[Master Protein] Ferritin	Not found	Not found	Not found	1 replicate
1030	2	1	1	1	G7JD18	NUC	No Data	P:carbohydrate metabolic process	GO:0016301 GO:0016773	3;20	F:kinase activity F:phosphotransferase activity, alcohol group as acceptor		[Master Protein] FGGY family of carbohydrate kinase	Not found	Not found	Not found	1 replicate
933	1	1	1	1	G7LD03	MIT	C:integral component of membrane	No Data	No Data	No Data	No Data		[Master Protein] FMP32-like protein	Not found	Not found	Not found	1 replicate
1129	2	1	1	1	G7KUS8	NUC	No Data	No Data	No Data	No Data	No Data		[Master Protein] Four ACT domain ACT domain protein which protein	Not found	Not found	Not found	1 replicate
406	1	2	3	3	G7KQ77	MIT	No Data	P:carbohydrate metabolic process	GO:0016832 GO:0008270	No Data	F:aldehyde-lyase activity F:zinc ion binding		[Master Protein] Fructose-bisphosphate aldolase class-II protein	Not found	Not found	Not found	2 replicates
2721	2	1	1	1	G7J384	MIT	No Data	No Data	No Data	No Data	No Data		[Master Protein] G protein coupled receptor	Not found	Not found	Not found	1 replicate
1475	2	1	4	11	G7I9H2	END	C:endoplasmic reticulum	P:protein folding	GO:0005509 GO:0051082	No Data	F:calcium ion binding F:unfolded protein binding	lj_descr	[Master Protein] G7I9H2 G7I9H2_MEDTR Calreticulin	Not found	Not found	Not found	1 replicate
1288	7	1	4	11	G7JBC0	PLA	C:COPII vesicle coat C:Golgi membrane	P:COPII-coated vesicle budding P:intracellular protein transport	GO:0008270	No Data	F:zinc ion binding	lj_descr	[Master Protein] G7JBC0 G7JBC0_MEDTR Protein transport protein Sec23	Not found	Not found	Not found	1 replicate
611	2	1	4	9	G7JTY4	NUC	C:chloroplast stroma	P:biosynthetic process P:response to cytokinin P:systemic acquired resistance, salicylic acid mediated signaling pathway	GO:0005507 GO:0010285 GO:0030170	13	F:copper ion binding F:L,L-diaminopimelate aminotransferase activity F:pyridoxal phosphate binding	lj_descr	[Master Protein] G7JTY4 G7JTY4_MEDTR LL-diaminopimelate aminotransferase	Not found	Not found	Not found	2 replicates
3156	2	1	6	13	G7K3F1	POX	No Data	P:tricarboxylic acid cycle	GO:0046912	No Data	F:transferase activity, transferring acyl groups, acyl groups converted into alkyl on transfer	lj_descr	[Master Protein] G7K3F1 G7K3F1_MEDTR Citrate synthase	Not found	Not found	Not found	1 replicate
75	4	1	3	7	G7KEC3	CYT	C:cytosol	No Data	GO:0003824 GO:0050662	No Data	F:catalytic activity F:coenzyme binding	lj_descr	[Master Protein] G7KEC3 G7KEC3_MEDTR Dihydroflavonol 4-reductase-like protein	Not found	Not found	Not found	1 replicate
3163	2	1	4	13	G7L8K5	PLA	C:membrane	No Data	No Data	No Data	No Data	lj_descr	[Master Protein] G7L8K5 G7L8K5_MEDTR Prohibitin	Not found	Not found	Not found	1 replicate
1850	3	1	5	7	G7LDW4	NUC	No Data	No Data	GO:0003824	No Data	F:catalytic activity	lj_descr	[Master Protein] G7LDW4 G7LDW4_MEDTR Tm-1^GCR26 protein	Not found	Not found	Not found	2 replicates
2126	3	1	5	10	G7KRU3	PLA	No Data	P:nucleotide-sugar biosynthetic process	GO:0050662 GO:0016491	21	F:coenzyme binding F:oxidoreductase activity		[Master Protein] GDP-4-keto-6-deoxymannose-3, 5-epimerase-4-reductase	Not found	Not found	Not found	1 replicate
2512	1	1	1	2	G7ID32	PLA	No Data	P:metabolic process	GO:0016787	No Data	F:hydrolase activity		[Master Protein] Gibberellin receptor GID1, putative	Not found	Not found	Not found	Found
1207	12	1	5	11	I3S8A5	CYT	C:chloroplast	P:glycogen biosynthetic process P:starch biosynthetic process	GO:0005524 GO:0008878	2;23	F:ATP binding F:glucose-1-phosphate adenylyltransferase activity		[Master Protein] Glucose-1-phosphate adenylyltransferase	Not found	Not found	Not found	1 replicate
1511	3	1	1	1	A0A072TWI9	NUC	C:chloroplast stroma C:mitochondrion	P:embryo development ending in seed dormancy P:glycyl-tRNA aminoacylation P:regulation of embryonic development	GO:0005524 GO:0004820	29;23	F:ATP binding F:glycine-tRNA ligase activity		[Master Protein] Glycyl-tRNA synthetase alpha chain/beta chain	Not found	Not found	Not found	1 replicate
614	1	1	1	1	H2E9U3	PLA	No Data	No Data	No Data	No Data	No Data	lj_descr	[Master Protein] H2E9U3 H2E9U3_9VIRU Putative F-box and FNIP repeat-containing protein	Not found	Not found	Not found	1 replicate
2844	1	1	1	1	H9VE67	NUC	No Data	No Data	No Data	No Data	No Data	lj_descr	[Master Protein] H9VE67 H9VE67_PINTA Uncharacterized protein (Fragment)	Not found	Not found	Not found	1 replicate
1019	1	1	1	1	A2Q1R4	NUC	No Data	No Data	No Data	No Data	No Data		[Master Protein] HEAT	Not found	Not found	Not found	1 replicate
1235	4	1	1	1	G7KDZ8	NUC	No Data	P:metal ion transport	GO:0046872	15	F:metal ion binding		[Master Protein] Heavy metal transport/detoxification domain protein	Not found	Not found	Not found	2 replicates
755	1	1	1	1	G7K8Q1	NUC	C:multivesicular body C:nucleus	P:defense response, incompatible interaction P:positive regulation of defense response to bacterium P:vesicle-mediated transport	GO:0042803	No Data	F:protein homodimerization activity		[Master Protein] Hydroxyproline-rich glycoprotein family protein	Not found	Not found	Not found	1 replicate
1230	2	1	8	17	I1JEL6	END	No Data	P:protein folding P:response to stress	GO:0005524 GO:0051082	23	F:ATP binding F:unfolded protein binding	lj_descr	[Master Protein] I1JEL6 I1JEL6_SOYBN Uncharacterized protein	Not found	Not found	Not found	1 replicate
2317	6	2	3	4	I1JND9	END	No Data	No Data	GO:0003824	No Data	F:catalytic activity	lj_descr	[Master Protein] I1JND9 I1JND9_SOYBN Uncharacterized protein	Not found	Not found	Not found	Found
3087	3	1	1	1	I1JNN2	NUC	No Data	No Data	No Data	No Data	No Data	lj_descr	[Master Protein] I1JNN2 I1JNN2_SOYBN Uncharacterized protein	Not found	Not found	Not found	1 replicate
1096	4	2	9	18	I1JQD9	NUC	C:eukaryotic 43S preinitiation complex C:eukaryotic 48S preinitiation complex C:eukaryotic translation initiation factor 3 complex	P:formation of cytoplasmic translation initiation complex P:translational initiation	GO:0003743 GO:0031369	29	F:translation initiation factor activity F:translation initiation factor binding	lj_descr	[Master Protein] I1JQD9 I1JQD9_SOYBN Uncharacterized protein	Not found	Not found	Not found	Found
589	1	1	1	1	I1K1B1	NUC	C:cytosol C:endosome membrane	P:early endosome to late endosome transport P:receptor-mediated endocytosis	No Data	No Data	No Data	lj_descr	[Master Protein] I1K1B1 I1K1B1_SOYBN Uncharacterized protein	Not found	Not found	Not found	1 replicate
1070	2	1	2	2	I1KIM7	NUC	C:integral component of membrane	No Data	GO:0020037 GO:0005506 GO:0016705	No Data	F:heme binding F:iron ion binding F:oxidoreductase activity, acting on paired donors, with incorporation or reduction of molecular oxygen	lj_descr	[Master Protein] I1KIM7 I1KIM7_SOYBN Uncharacterized protein	Not found	Not found	Not found	Found
757	1	1	2	2	I1KJ61	MIT	No Data	P:pentose-phosphate shunt P:valine metabolic process	GO:0008442 GO:0016832 GO:0050662 GO:0000166 GO:0004616 GO:0008270	7;23	F:3-hydroxyisobutyrate dehydrogenase activity F:aldehyde-lyase activity F:coenzyme binding F:nucleotide binding F:phosphogluconate dehydrogenase (decarboxylating) activity F:zinc ion binding	lj_descr	[Master Protein] I1KJ61 I1KJ61_SOYBN Uncharacterized protein	Not found	Not found	Not found	1 replicate
548	2	1	1	1	I1KNA2	NUC	C:cytoplasm	P:protein neddylation	GO:0016881 GO:0005524 GO:0019781	23	F:acid-amino acid ligase activity F:ATP binding F:NEDD8 activating enzyme activity	lj_descr	[Master Protein] I1KNA2 I1KNA2_SOYBN Uncharacterized protein	Not found	Not found	Not found	1 replicate
615	1	1	1	1	I1KQL1	NUC	No Data	No Data	No Data	No Data	No Data	lj_descr	[Master Protein] I1KQL1 I1KQL1_SOYBN Uncharacterized protein	Not found	Not found	Not found	1 replicate
1271	1	1	4	9	I1LDV5	NUC	No Data	P:valyl-tRNA aminoacylation	GO:0002161 GO:0005524 GO:0004832	29;23	F:aminoacyl-tRNA editing activity F:ATP binding F:valine-tRNA ligase activity	lj_descr	[Master Protein] I1LDV5 I1LDV5_SOYBN Uncharacterized protein	Not found	Not found	Not found	1 replicate
925	1	1	6	13	I1LMP2	NUC	C:proteasome complex C:proteasome regulatory particle	P:proteasome-mediated ubiquitin-dependent protein catabolic process	No Data	No Data	No Data	lj_descr	[Master Protein] I1LMP2 I1LMP2_SOYBN Uncharacterized protein	Not found	Not found	Not found	1 replicate
2971	4	1	4	9	I1LN41	PLA	C:COPII vesicle coat C:Golgi membrane	P:COPII-coated vesicle budding P:intracellular protein transport	GO:0008270	No Data	F:zinc ion binding	lj_descr	[Master Protein] I1LN41 I1LN41_SOYBN Uncharacterized protein	Not found	Not found	Not found	1 replicate
1431	1	1	1	1	I1LS05	MIT	C:plasma membrane	P:signal transduction	GO:0003824	No Data	F:catalytic activity	lj_descr	[Master Protein] I1LS05 I1LS05_SOYBN Uncharacterized protein	Not found	Not found	Not found	1 replicate
734	1	1	2	3	I1LXN6	MIT	C:cytoplasm	P:tryptophanyl-tRNA aminoacylation	GO:0005524 GO:0004830	23	F:ATP binding F:tryptophan-tRNA ligase activity	lj_descr	[Master Protein] I1LXN6 I1LXN6_SOYBN Uncharacterized protein	Not found	Not found	Not found	1 replicate
1259	3	1	1	1	I1LZD0	PLA	C:integral component of membrane	P:isoleucine biosynthetic process	GO:0004794 GO:0030170	13	F:L-threonine ammonia-lyase activity F:pyridoxal phosphate binding	lj_descr	[Master Protein] I1LZD0 I1LZD0_SOYBN Uncharacterized protein	Not found	Not found	Not found	1 replicate
1596	1	1	10	48	I1M8K7	NUC/CYT	No Data	No Data	GO:0061578	No Data	F:Lys63-specific deubiquitinase activity	lj_descr	[Master Protein] I1M8K7 I1M8K7_SOYBN Uncharacterized protein	Not found	Not found	Not found	1 replicate
1341	1	1	1	1	I1MI15	NUC	C:nucleus	P:phosphorelay signal transduction system P:transcription, DNA-templated	GO:0003677 GO:0003700	20;28;17	F:DNA binding F:DNA binding transcription factor activity	lj_descr	[Master Protein] I1MI15 I1MI15_SOYBN Uncharacterized protein	Not found	Not found	Not found	1 replicate
2143	1	1	3	6	I1MUM7	PLA	C:cytoplasm	P:glyoxylate cycle P:tricarboxylic acid cycle	GO:0004474	6	F:malate synthase activity	lj_descr	[Master Protein] I1MUM7 I1MUM7_SOYBN Malate synthase	Not found	Not found	Not found	Found
2696	3	1	1	1	I1MUX0	MIT	C:chloroplast	No Data	GO:0005525 GO:0003924 GO:0003746	30;29	F:GTP binding F:GTPase activity F:translation elongation factor activity	lj_descr	[Master Protein] I1MUX0 I1MUX0_SOYBN Uncharacterized protein	Not found	Not found	Not found	1 replicate
2287	2	1	1	1	I1MYZ5	NUC	C:cytoplasm C:nucleolus	P:RNA secondary structure unwinding	GO:0005524 GO:0004004 GO:0003723	27;23	F:ATP binding F:ATP-dependent RNA helicase activity F:RNA binding	lj_descr	[Master Protein] I1MYZ5 I1MYZ5_SOYBN Uncharacterized protein	Not found	Not found	Not found	2 replicates
15	1	1	7	15	I1N6I4	PLA	No Data	P:D-gluconate metabolic process P:pentose-phosphate shunt	GO:0004616	7	F:phosphogluconate dehydrogenase (decarboxylating) activity	lj_descr	[Master Protein] I1N6I4 I1N6I4_SOYBN 6-phosphogluconate dehydrogenase, decarboxylating	Not found	Not found	Not found	Found
3076	2	2	3	7	I1NBD9	NUC	No Data	No Data	No Data	No Data	No Data	lj_descr	[Master Protein] I1NBD9 I1NBD9_SOYBN Uncharacterized protein	Not found	Not found	Not found	Found
1532	3	1	1	1	I1NFU9	NUC	C:catalytic step 2 spliceosome C:U2 snRNP C:U2-type prespliceosome	P:mRNA 3'-splice site recognition P:regulation of alternative mRNA splicing, via spliceosome	GO:0003723	27	F:RNA binding	lj_descr	[Master Protein] I1NFU9 I1NFU9_SOYBN Uncharacterized protein	Not found	Not found	Not found	1 replicate
1494	4	1	5	21	I3S967	MIT	No Data	P:polyamine biosynthetic process	GO:0050126	22	F:N-carbamoylputrescine amidase activity	lj_descr	[Master Protein] I3S967 I3S967_LOTJA Uncharacterized protein	Not found	Not found	Not found	2 replicates
439	3	1	1	1	I3SB95	CYT	No Data	No Data	GO:0003723	27	F:RNA binding	lj_descr	[Master Protein] I3SB95 I3SB95_LOTJA Uncharacterized protein	Not found	Not found	Not found	1 replicate
3113	2	1	1	1	I3SLV4	PLA	C:integral component of membrane	No Data	GO:0015267	No Data	F:channel activity	lj_descr	[Master Protein] I3SLV4 I3SLV4_LOTJA Uncharacterized protein	Not found	Not found	Not found	1 replicate
1443	3	1	1	1	I3SMA8	PLA	No Data	P:'de novo' pyrimidine nucleobase biosynthetic process P:pyrimidine nucleotide biosynthetic process	GO:0005524 GO:0004127 GO:0009041	23	F:ATP binding F:cytidylate kinase activity F:uridylate kinase activity	lj_descr	[Master Protein] I3SMA8 I3SMA8_LOTJA Uncharacterized protein	Not found	Not found	Not found	Found
166	1	1	1	1	I3SQB1	PLA	No Data	P:aromatic amino acid family metabolic process	GO:0004334	No Data	F:fumarylacetoacetase activity	lj_descr	[Master Protein] I3SQB1 I3SQB1_LOTJA Uncharacterized protein	Not found	Not found	Not found	1 replicate
2802	4	1	4	8	I3T5Q5	MIT	C:ribosome	P:translation	GO:0003735	No Data	F:structural constituent of ribosome	lj_descr	[Master Protein] I3T5Q5 I3T5Q5_LOTJA Uncharacterized protein	Not found	Not found	Not found	Found
3172	4	1	2	4	I3T6E5	CYT	No Data	No Data	No Data	No Data	No Data	lj_descr	[Master Protein] I3T6E5 I3T6E5_LOTJA Uncharacterized protein	Not found	Not found	Not found	1 replicate
520	1	1	1	1	G7L840	NUC	No Data	No Data	GO:0005525 GO:0016817	No Data	F:GTP binding F:hydrolase activity, acting on acid anhydrides		[Master Protein] Import component Toc86/159, G and M domain protein	Not found	Not found	Not found	1 replicate
1401	2	1	1	3	A0A072VM55	NUC	C:integral component of membrane C:mitochondrial inner membrane presequence translocase complex	P:protein import into mitochondrial matrix	No Data	No Data	No Data		[Master Protein] Import inner membrane translocase subunit TIM21, putative	Not found	Not found	Not found	Found
3116	6	1	1	2	A0A072U3U9	NUC	No Data	No Data	GO:0004834	13	F:tryptophan synthase activity		[Master Protein] Indole-3-glycerol phosphate lyase IGL1	Not found	Not found	Not found	2 replicates
2570	3	1	1	1	Q2HUL1	CYT/NUC	C:nuclear cap binding complex	P:mRNA cis splicing, via spliceosome P:mRNA transport	GO:0000339 GO:0003743	29	F:RNA cap binding F:translation initiation factor activity		[Master Protein] Initiation factor eIF-4 gamma, middle	Not found	Not found	Not found	Found
893	2	1	1	1	A0A072UFN2	NUC	No Data	No Data	GO:0016779 GO:0003743	29	F:nucleotidyltransferase activity F:translation initiation factor activity		[Master Protein] Initiation factor-2Bepsilon-like protein	Not found	Not found	Not found	2 replicates
2743	3	1	1	1	B7FJZ5	CYT	No Data	No Data	GO:0016787	No Data	F:hydrolase activity		[Master Protein] Inosine-uridine preferring nucleoside hydrolase	Not found	Not found	Not found	2 replicates
948	8	1	1	1	G7KSU9	CYT	C:integral component of membrane	No Data	No Data	No Data	No Data		[Master Protein] Integral membrane HRF1 family protein	Not found	Not found	Not found	2 replicates
1543	5	3	3	4	K4BVV2	MIT	C:integral component of membrane	P:photoinhibition P:photosystem II repair P:proteolysis P:PSII associated light-harvesting complex II catabolic process	GO:0005524 GO:0004176 GO:0004222 GO:0008237	23	F:ATP binding F:ATP-dependent peptidase activity F:metalloendopeptidase activity F:metallopeptidase activity	lj_descr	[Master Protein] K4BVV2 K4BVV2_SOLLC Uncharacterized protein	Not found	Not found	Not found	Found
341	2	1	1	1	U5XWA5	NUC	No Data	No Data	No Data	No Data	No Data		[Master Protein] Late embryogenesis abundant protein (Fragment)	Not found	Not found	Not found	1 replicate
2865	7	1	1	1	G7KSF6	NUC	C:integral component of membrane C:mitochondrion	No Data	GO:0005509 GO:0043022	No Data	F:calcium ion binding F:ribosome binding		[Master Protein] Leucine zipper EF-hand transmembrane protein	Not found	Not found	Not found	2 replicates
109	2	1	5	9	A0A072V793	NUC	C:cytoplasm	P:leucyl-tRNA aminoacylation	GO:0005524 GO:0004823	29;23	F:ATP binding F:leucine-tRNA ligase activity		[Master Protein] Leucyl-tRNA synthetase, putative	Not found	Not found	Not found	1 replicate
1293	2	1	4	6	B7FLV7	NUC	No Data	P:glyoxylate cycle P:tricarboxylic acid cycle	GO:0004474	6	F:malate synthase activity		[Master Protein] Malate synthase	Not found	Not found	Not found	1 replicate
449	9	1	1	1	A0A072VD65	CYT	No Data	No Data	GO:0004471 GO:0046872 GO:0051287	15	F:malate dehydrogenase (decarboxylating) (NAD+) activity F:metal ion binding F:NAD binding		[Master Protein] Malic enzyme	Not found	Not found	Not found	2 replicates
2879	1	1	1	1	I3SB75	CYT	No Data	P:protein initiator methionine removal	GO:0046872 GO:0070006	15	F:metal ion binding F:metalloaminopeptidase activity		[Master Protein] Methionine aminopeptidase	Not found	Not found	Not found	2 replicates
2273	4	1	3	3	G7JNZ5	NUC	C:cytoplasm	P:galactose metabolic process	GO:0005524 GO:0004335 GO:0005534	3;23	F:ATP binding F:galactokinase activity F:galactose binding		[Master Protein] Mevalonate/galactokinase family protein	Not found	Not found	Not found	1 replicate
2848	6	1	1	1	I3S469	MIT	C:integral component of membrane C:mitochondrial outer membrane	P:mitochondrial fission P:peroxisome fission	No Data	No Data	No Data		[Master Protein] Mitochondrial fission 1 protein	Not found	Not found	Not found	1 replicate
93	4	1	1	1	G7IHH9	NUC	C:P-body	P:deadenylation-dependent decapping of nuclear-transcribed mRNA P:deadenylation-independent decapping of nuclear-transcribed mRNA P:defense response	GO:0008047	No Data	F:enzyme activator activity		[Master Protein] mRNA-decapping enzyme-like protein	Not found	Not found	Not found	1 replicate
1028	2	1	1	1	G7ITH8	NUC	No Data	No Data	GO:0003677	28	F:DNA binding		[Master Protein] Myb/SANT-like DNA-binding domain protein	Not found	Not found	Not found	1 replicate
263	3	1	1	2	G7L2L3	MIT	C:integral component of membrane	No Data	GO:0004128	No Data	F:cytochrome-b5 reductase activity, acting on NAD(P)H		[Master Protein] NADH-cytochrome b5 reductase	Not found	Not found	Not found	1 replicate
1266	1	1	1	1	A0A072VFX8	PLA	No Data	No Data	GO:0043531	No Data	F:ADP binding		[Master Protein] NBS-LRR type disease resistance protein	Not found	Not found	Not found	1 replicate
1971	5	1	1	2	A0A072UWB2	PLA	No Data	No Data	No Data	No Data	No Data		[Master Protein] Neutral/alkaline non-lysosomal ceramidase	Not found	Not found	Not found	1 replicate
1198	1	1	1	1	G7KFF1	NUC	C:integral component of membrane	No Data	GO:0005319	11	F:lipid transporter activity		[Master Protein] Niemann-pick C1-like protein	Not found	Not found	Not found	1 replicate
1362	2	1	1	1	G7J2U1	NUC	No Data	No Data	GO:0003723	27	F:RNA binding		[Master Protein] Nucleolysin TIAR-like protein	Not found	Not found	Not found	1 replicate
2550	1	1	1	1	G7IIL6	NUC	C:nucleus	P:nucleosome assembly	No Data	No Data	No Data		[Master Protein] Nucleosome assembly protein	Not found	Not found	Not found	Found
506	6	1	1	1	G7K529	NUC	No Data	No Data	GO:0016740	23	F:transferase activity		[Master Protein] Nucleotide-diphospho-sugar transferase superfamily protein	Not found	Not found	Not found	1 replicate
1432	3	1	1	1	T2DMJ1	NUC	No Data	No Data	GO:0004144	11	F:diacylglycerol O-acyltransferase activity		[Master Protein] O-acyltransferase WSD1	Not found	Not found	Not found	1 replicate
2480	5	2	5	11	A0A072V483	NUC	No Data	No Data	GO:0016597 GO:0004585	13	F:amino acid binding F:ornithine carbamoyltransferase activity		[Master Protein] Ornithine carbamoyltransferase	Not found	Not found	Not found	1 replicate
407	4	1	3	5	G7JUT2	END/GOL	No Data	No Data	No Data	No Data	No Data		[Master Protein] OSBP(Oxysterol-binding protein)-related protein 4C	Not found	Not found	Not found	2 replicates
2957	7	1	6	23	G7LF61	CYT	No Data	No Data	GO:0003755	31	F:peptidyl-prolyl cis-trans isomerase activity		[Master Protein] Peptidylprolyl isomerase	Not found	Not found	Not found	1 replicate
1653	1	1	1	1	G7J3T3	POX	C:integral component of membrane	No Data	GO:0005524 GO:0042626	23	F:ATP binding F:ATPase activity, coupled to transmembrane movement of substances		[Master Protein] Peroxisomal ABC transporter	Not found	Not found	Not found	1 replicate
2677	13	1	1	2	G7KAF6	MIT	C:chloroplast	P:aromatic amino acid family biosynthetic process P:chorismate biosynthetic process	GO:0003849	13	F:3-deoxy-7-phosphoheptulonate synthase activity		[Master Protein] Phospho-2-dehydro-3-deoxyheptonate aldolase	Not found	Not found	Not found	2 replicates
2357	8	1	1	1	G7J452	NUC	No Data	No Data	No Data	No Data	No Data		[Master Protein] Phosphoglycerate mutase family protein	Not found	Not found	Not found	1 replicate
1298	3	1	1	3	G7JVD8	MIT	C:integral component of membrane	P:metabolic process	GO:0016746	No Data	F:transferase activity, transferring acyl groups		[Master Protein] Phospholipid/glycerol acyltransferase family protein	Not found	Not found	Not found	Found
2735	2	1	1	1	G7L195	NUC	No Data	No Data	No Data	No Data	No Data		[Master Protein] PPPDE thiol peptidase family protein, putative	Not found	Not found	Not found	1 replicate
2153	1	1	1	1	G7J0A7	NUC	C:prefoldin complex	P:protein folding	GO:0051082	No Data	F:unfolded protein binding		[Master Protein] Prefoldin	Not found	Not found	Not found	1 replicate
989	2	1	1	1	Q9FY14	PLA	C:integral component of membrane	No Data	GO:0015267	No Data	F:channel activity		[Master Protein] Probable aquaporin TIP-type	Not found	Not found	Not found	1 replicate
1	3	1	6	8	A0A072UWC3	NUC	C:nucleus	P:DNA replication P:regulation of DNA replication	GO:0003677 GO:0030337	28	F:DNA binding F:DNA polymerase processivity factor activity		[Master Protein] Proliferating cell nuclear antigen	Not found	Not found	Not found	1 replicate
1710	1	1	1	1	I3T823	NUC	No Data	No Data	GO:0030170	No Data	F:pyridoxal phosphate binding		[Master Protein] Proline synthetase associated protein	Not found	Not found	Not found	1 replicate
2604	1	1	1	2	V7AIF7	NUC	No Data	No Data	No Data	No Data	No Data		[Master Protein] Proteasome assembly chaperone 2	Not found	Not found	Not found	2 replicates
2490	7	1	2	5	G7J9T2	NUC	No Data	No Data	GO:0046872 GO:0004722	15	F:metal ion binding F:protein serine/threonine phosphatase activity		[Master Protein] Protein phosphatase 2C-like protein	Not found	Not found	Not found	1 replicate
1916	1	1	1	1	G7JQ17	MIT	C:integral component of membrane C:nucleus	P:intracellular protein transport	GO:0008536	No Data	F:Ran GTPase binding		[Master Protein] Protein transporter, putative	Not found	Not found	Not found	2 replicates
1393	3	1	1	1	B7FMN3	EXC	C:endoplasmic reticulum C:Golgi apparatus C:TRAPP complex	P:Golgi vesicle transport	No Data	No Data	No Data		[Master Protein] Putative uncharacterized protein OS=Medicago truncatula GN=MTR_4g081170 PE=2 SV=1	Not found	Not found	Not found	1 replicate
2320	1	1	1	1	A2Q2I7	NUC	No Data	No Data	No Data	No Data	No Data		[Master Protein] Putative uncharacterized protein OS=Medicago truncatula GN=MTR_7g089690 PE=4 SV=1	Not found	Not found	Not found	1 replicate
1717	47	1	5	43	B7FLK9	CYT	No Data	No Data	No Data	No Data	No Data		[Master Protein] Putative uncharacterized protein OS=Medicago truncatula PE=2 SV=1	Not found	Not found	Not found	1 replicate
697	1	1	1	1	Q1KSI3	NUC	No Data	No Data	No Data	No Data	No Data		[Master Protein] Pyruvate decarboxylase (Fragment)	Not found	Not found	Not found	1 replicate
1484	1	1	3	8	Q5GQ66	MIT	No Data	P:response to oxidative stress	GO:0051213 GO:0020037 GO:0004601	26	F:dioxygenase activity F:heme binding F:peroxidase activity	lj_descr	[Master Protein] Q5GQ66 Q5GQ66_PEA Alpha-dioxygenase	Not found	Not found	Not found	1 replicate
243	1	1	2	3	Q5QNF2	PLA	No Data	No Data	No Data	No Data	No Data	lj_descr	[Master Protein] Q5QNF2 Q5QNF2_ORYSJ Os01g0217500 protein	Not found	Not found	Not found	1 replicate
1065	2	1	1	1	Q6YZF6	NUC	No Data	No Data	No Data	No Data	No Data	lj_descr	[Master Protein] Q6YZF6 Q6YZF6_ORYSJ Os08g0535050 protein	Not found	Not found	Not found	1 replicate
1578	14	2	4	5	Q8W1A0	CYT/MIT	C:cytoplasm	P:cysteine biosynthetic process from serine	GO:0004124 GO:0030170	13	F:cysteine synthase activity F:pyridoxal phosphate binding	lj_descr	[Master Protein] Q8W1A0 Q8W1A0_SOYBN Cysteine synthase	Not found	Not found	Not found	2 replicates
2655	2	1	2	2	G7L1U4	NUC	No Data	P:pentose-phosphate shunt, non-oxidative branch	GO:0004751	1;7	F:ribose-5-phosphate isomerase activity		[Master Protein] Ribose-5-phosphate isomerase A	Not found	Not found	Not found	1 replicate
1872	7	2	2	2	A0A072UN43	NUC	No Data	No Data	GO:0003723	27	F:RNA binding		[Master Protein] RNA recognition motif	Not found	Not found	Not found	1 replicate
2403	1	1	1	1	A0A072VFS9	NUC	C:nucleus C:ribonucleoprotein complex	P:RNA processing	GO:0003723	27	F:RNA binding		[Master Protein] RNA recognition motif protein	Not found	Not found	Not found	2 replicates
1312	2	1	1	2	T2DN46	NUC	No Data	No Data	GO:0003723	27	F:RNA binding		[Master Protein] RNA-binding post-transcriptional regulator csx1-like protein	Not found	Not found	Not found	Found
434	6	1	5	7	G7JAE0	NUC	No Data	No Data	GO:0003676	No Data	F:nucleic acid binding		[Master Protein] Rpp20 subunit of nuclear RNase MRP and P protein	Not found	Not found	Not found	1 replicate
557	6	1	1	1	G7KGE2	END	C:integral component of membrane	No Data	GO:0004185	No Data	F:serine-type carboxypeptidase activity		[Master Protein] Serine carboxypeptidase-like protein	Not found	Not found	Not found	1 replicate
1658	2	1	2	3	G7KRT7	MIT	C:integral component of membrane	P:glycine biosynthetic process from serine P:tetrahydrofolate interconversion	GO:0004372 GO:0008168 GO:0030170	1;25	F:glycine hydroxymethyltransferase activity F:methyltransferase activity F:pyridoxal phosphate binding		[Master Protein] Serine transhydroxymethyltransferase	Not found	Not found	Not found	2 replicates
2060	6	1	1	1	G7JGN9	NUC	C:signal recognition particle receptor complex	P:SRP-dependent cotranslational protein targeting to membrane	GO:0005525 GO:0003924 GO:0005047	30	F:GTP binding F:GTPase activity F:signal recognition particle binding		[Master Protein] Signal recognition particle receptor protein, putative	Not found	Not found	Not found	1 replicate
2862	8	1	2	3	A0A072UE93	MIT	No Data	P:polyamine biosynthetic process	GO:0016740	23	F:transferase activity		[Master Protein] Spermidine synthase	Not found	Not found	Not found	2 replicates
1544	4	1	1	1	H2BPZ4	NUC	No Data	P:carbohydrate metabolic process P:lipid glycosylation	GO:0102203 GO:0102205 GO:0102202 GO:0016906	11	F:brassicasterol glucosyltransferase activity F:cholesterol allpha-glucosyltransferase activity F:soladodine glucosyltransferase activity F:sterol 3-beta-glucosyltransferase activity		[Master Protein] Sterol glucosyltransferase 1	Not found	Not found	Not found	1 replicate
2748	13	5	6	11	Q9T0M6	NUC	No Data	P:sucrose metabolic process	GO:0016157	2	F:sucrose synthase activity		[Master Protein] Sucrose synthase	Not found	Not found	Not found	Found
2760	2	1	1	1	G7IAU4	NUC	C:cell C:integral component of membrane	P:cell redox homeostasis	GO:0016972	No Data	F:thiol oxidase activity		[Master Protein] Sulfhydryl oxidase	Not found	Not found	Not found	1 replicate
2831	2	1	1	1	G7J6E4	PLA	No Data	No Data	No Data	No Data	No Data		[Master Protein] THO complex, protein	Not found	Not found	Not found	1 replicate
3168	1	1	1	1	A0A072UTS3	NUC	No Data	P:cellular amino acid metabolic process	GO:0030170	No Data	F:pyridoxal phosphate binding		[Master Protein] Threonine synthase-like protein	Not found	Not found	Not found	1 replicate
687	3	1	3	4	G7J4Y2	CYT	C:integral component of membrane	P:response to oxidative stress	GO:0020037 GO:0004601	26	F:heme binding F:peroxidase activity		[Master Protein] Thylakoid-bound ascorbate peroxidase	Not found	Not found	Not found	1 replicate
230	16	1	2	2	A0A072UPB2	PLA	C:integral component of membrane	No Data	No Data	No Data	No Data		[Master Protein] Tobamovirus multiplication-like protein	Not found	Not found	Not found	1 replicate
2095	4	1	1	1	A0A072VP19	NUC	C:cytoplasm C:integral component of membrane	P:ER to Golgi vesicle-mediated transport	No Data	No Data	No Data		[Master Protein] Trafficking protein particle complex subunit-like protein	Not found	Not found	Not found	1 replicate
1056	1	1	1	2	A2Q1R6	NUC	No Data	P:1-methylguanosine metabolic process P:tRNA modification	GO:0008168	No Data	F:methyltransferase activity		[Master Protein] tRNA (Guanine-N1-)-methyltransferase	Not found	Not found	Not found	2 replicates
998	2	1	1	1	G7IWF0	NUC	C:intracellular ribonucleoprotein complex	No Data	GO:0005524 GO:0004386 GO:0003729	23	F:ATP binding F:helicase activity F:mRNA binding		[Master Protein] U5 small nuclear ribonucleoprotein helicase	Not found	Not found	Not found	1 replicate
587	2	1	1	1	G7IGT2	NUC	C:extrinsic component of mitochondrial inner membrane C:integral component of membrane	P:ubiquinone biosynthetic process	GO:0071949 GO:0016709 GO:0016712	No Data	F:FAD binding F:oxidoreductase activity, acting on paired donors, with incorporation or reduction of molecular oxygen, NAD(P)H as one donor, and incorporation of one atom of oxygen F:oxidoreductase activity, acting on paired donors, with incorporation or reduction of molecular oxygen, reduced flavin or flavoprotein as one donor, and incorporation of one atom of oxygen		[Master Protein] Ubiquinone biosynthesis monooxygenase COQ6, mitochondrial	Not found	Not found	Not found	1 replicate
3180	4	1	1	1	G7IP77	NUC	C:cullin-RING ubiquitin ligase complex	P:ubiquitin-dependent protein catabolic process	GO:0016874 GO:0031625	No Data	F:ligase activity F:ubiquitin protein ligase binding		[Master Protein] Ubiquitin-protein ligase, cullin 4	Not found	Not found	Not found	1 replicate
1295	1	1	3	5	V7CT40	NUC	No Data	No Data	GO:0008237 GO:0008270	No Data	F:metallopeptidase activity F:zinc ion binding		[Master Protein] Uncharacterized protein (Fragment) OS=Phaseolus vulgaris GN=PHAVU_002G2910000g PE=4 SV=1	Not found	Not found	Not found	1 replicate
2239	1	1	2	8	V7CB58	POX	No Data	No Data	GO:0016620	No Data	F:oxidoreductase activity, acting on the aldehyde or oxo group of donors, NAD or NADP as acceptor		[Master Protein] Uncharacterized protein (Fragment) OS=Phaseolus vulgaris GN=PHAVU_003G1967000g PE=3 SV=1	Not found	Not found	Not found	2 replicates
643	1	1	1	1	V7BDA1	NUC	No Data	No Data	GO:0003723	27	F:RNA binding		[Master Protein] Uncharacterized protein (Fragment) OS=Phaseolus vulgaris GN=PHAVU_007G025100g PE=4 SV=1	Not found	Not found	Not found	1 replicate
2723	4	1	1	1	V7AVB5	NUC	C:integral component of membrane	No Data	GO:0003723	27	F:RNA binding		[Master Protein] Uncharacterized protein (Fragment) OS=Phaseolus vulgaris GN=PHAVU_009G0542001g PE=4 SV=1	Not found	Not found	Not found	1 replicate
1236	1	1	1	1	V7ARE1	NUC	No Data	No Data	GO:0051087	No Data	F:chaperone binding		[Master Protein] Uncharacterized protein (Fragment) OS=Phaseolus vulgaris GN=PHAVU_010G1074001g PE=4 SV=1	Not found	Not found	Not found	1 replicate
270	7	1	1	1	V7CRW8	NUC	C:integral component of membrane	P:biosynthetic process	GO:0003824 GO:0030170	No Data	F:catalytic activity F:pyridoxal phosphate binding		[Master Protein] Uncharacterized protein OS=Phaseolus vulgaris GN=PHAVU_001G024100g PE=4 SV=1	Not found	Not found	Not found	1 replicate
2911	1	1	1	1	V7CKF5	NUC	No Data	P:transcription, DNA-templated	GO:0003677 GO:0003899 GO:0046983	28	F:DNA binding F:DNA-directed 5'-3' RNA polymerase activity F:protein dimerization activity		[Master Protein] Uncharacterized protein OS=Phaseolus vulgaris GN=PHAVU_002G097400g PE=4 SV=1	Not found	Not found	Not found	1 replicate
2948	2	1	1	1	V7CKH4	NUC	C:integral component of membrane	No Data	GO:0005506 GO:0031418 GO:0016705	No Data	F:iron ion binding F:L-ascorbic acid binding F:oxidoreductase activity, acting on paired donors, with incorporation or reduction of molecular oxygen		[Master Protein] Uncharacterized protein OS=Phaseolus vulgaris GN=PHAVU_002G104900g PE=4 SV=1	Not found	Not found	Not found	Found
2545	1	1	1	1	V7CNR2	CYT/NUC	No Data	No Data	GO:0008080	No Data	F:N-acetyltransferase activity		[Master Protein] Uncharacterized protein OS=Phaseolus vulgaris GN=PHAVU_002G265900g PE=4 SV=1	Not found	Not found	Not found	1 replicate
1281	1	1	9	21	V7CRE9	NUC	C:RISC complex	P:gene silencing by RNA	No Data	No Data	No Data		[Master Protein] Uncharacterized protein OS=Phaseolus vulgaris GN=PHAVU_002G280100g PE=4 SV=1	Not found	Not found	Not found	2 replicates
1043	3	1	3	3	V7CPB1	NUC	C:chloroplast stroma	P:defense response by callose deposition in cell wall P:defense response to bacterium, incompatible interaction P:defense response to fungus P:defense response to insect P:flower development P:glucosinolate biosynthetic process P:glutathione biosynthetic process P:indole phytoalexin biosynthetic process P:response to cadmium ion P:response to heat P:response to jasmonic acid P:response to ozone	GO:0004357	No Data	F:glutamate-cysteine ligase activity		[Master Protein] Uncharacterized protein OS=Phaseolus vulgaris GN=PHAVU_002G289200g PE=4 SV=1	Not found	Not found	Not found	1 replicate
979	4	1	1	1	V7C831	MIT	C:integral component of membrane	P:phospholipid biosynthetic process	GO:0016780	No Data	F:phosphotransferase activity, for other substituted phosphate groups		[Master Protein] Uncharacterized protein OS=Phaseolus vulgaris GN=PHAVU_003G044000g PE=3 SV=1	Not found	Not found	Not found	2 replicates
57	1	1	1	1	V7CFM2	NUC	No Data	No Data	No Data	No Data	No Data		[Master Protein] Uncharacterized protein OS=Phaseolus vulgaris GN=PHAVU_003G262100g PE=4 SV=1	Not found	Not found	Not found	2 replicates
1880	2	1	2	3	V7CGT1	NUC	C:chloroplast C:nucleolus	No Data	GO:0005525 GO:0003924	30	F:GTP binding F:GTPase activity		[Master Protein] Uncharacterized protein OS=Phaseolus vulgaris GN=PHAVU_003G290500g PE=4 SV=1	Not found	Not found	Not found	1 replicate
2462	2	1	11	44	V7C2G9	CYT	No Data	P:methionine biosynthetic process	GO:0003871 GO:0008270	No Data	F:5-methyltetrahydropteroyltriglutamate-homocysteine S-methyltransferase activity F:zinc ion binding		[Master Protein] Uncharacterized protein OS=Phaseolus vulgaris GN=PHAVU_004G051600g PE=3 SV=1	Not found	Not found	Not found	2 replicates
2871	1	1	1	1	V7C154	NUC	C:spliceosomal complex	P:mRNA processing P:RNA splicing	GO:0003676	No Data	F:nucleic acid binding		[Master Protein] Uncharacterized protein OS=Phaseolus vulgaris GN=PHAVU_004G082100g PE=3 SV=1	Not found	Not found	Not found	1 replicate
2970	3	1	1	1	V7C650	NUC	C:cytosol C:nucleus	No Data	GO:0003676	No Data	F:nucleic acid binding		[Master Protein] Uncharacterized protein OS=Phaseolus vulgaris GN=PHAVU_004G126600g PE=4 SV=1	Not found	Not found	Not found	1 replicate
1366	1	1	2	2	V7C3I3	NUC	C:nucleus	P:carbohydrate metabolic process	GO:0016832 GO:0051287 GO:0004616 GO:0008270	7	F:aldehyde-lyase activity F:NAD binding F:phosphogluconate dehydrogenase (decarboxylating) activity F:zinc ion binding		[Master Protein] Uncharacterized protein OS=Phaseolus vulgaris GN=PHAVU_004G150100g PE=4 SV=1	Not found	Not found	Not found	1 replicate
605	1	1	1	1	V7BYQ0	NUC	C:nucleus	P:regulation of transcription, DNA-templated P:transcription, DNA-templated	GO:0003677	28	F:DNA binding		[Master Protein] Uncharacterized protein OS=Phaseolus vulgaris GN=PHAVU_005G094600g PE=4 SV=1	Not found	Not found	Not found	1 replicate
533	1	1	1	2	V7BZS1	NUC	C:nucleus	No Data	GO:0016491	21	F:oxidoreductase activity		[Master Protein] Uncharacterized protein OS=Phaseolus vulgaris GN=PHAVU_005G166000g PE=4 SV=1	Not found	Not found	Not found	2 replicates
108	1	1	1	1	V7BP59	NUC	No Data	No Data	GO:0046872 GO:0003723	27;15	F:metal ion binding F:RNA binding		[Master Protein] Uncharacterized protein OS=Phaseolus vulgaris GN=PHAVU_006G072900g PE=4 SV=1	Not found	Not found	Not found	1 replicate
2007	1	1	1	1	V7BSK3	NUC	C:DNA polymerase III complex	P:DNA replication	GO:0005524 GO:0003677 GO:0003887	28;23	F:ATP binding F:DNA binding F:DNA-directed DNA polymerase activity		[Master Protein] Uncharacterized protein OS=Phaseolus vulgaris GN=PHAVU_006G172900g PE=4 SV=1	Not found	Not found	Not found	1 replicate
1739	1	1	1	1	V7BTQ2	NUC	No Data	No Data	No Data	No Data	No Data		[Master Protein] Uncharacterized protein OS=Phaseolus vulgaris GN=PHAVU_006G208000g PE=4 SV=1	Not found	Not found	Not found	1 replicate
50	3	1	1	1	V7BR07	EXC	No Data	P:carbohydrate metabolic process	GO:0004553	10;26	F:hydrolase activity, hydrolyzing O-glycosyl compounds		[Master Protein] Uncharacterized protein OS=Phaseolus vulgaris GN=PHAVU_006G208200g PE=4 SV=1	Not found	Not found	Not found	1 replicate
1930	2	1	1	1	V7BEM4	MIT	No Data	P:cysteinyl-tRNA aminoacylation	GO:0005524 GO:0004817	29;23	F:ATP binding F:cysteine-tRNA ligase activity		[Master Protein] Uncharacterized protein OS=Phaseolus vulgaris GN=PHAVU_007G029400g PE=3 SV=1	Not found	Not found	Not found	1 replicate
2593	4	1	2	7	V7BED8	CYT	No Data	P:protein deubiquitination P:ubiquitin-dependent protein catabolic process	GO:0036459	No Data	F:thiol-dependent ubiquitinyl hydrolase activity		[Master Protein] Uncharacterized protein OS=Phaseolus vulgaris GN=PHAVU_007G136200g PE=3 SV=1	Not found	Not found	Not found	1 replicate
2395	8	1	3	3	V7BHN3	NUC	No Data	P:glutamine biosynthetic process	GO:0004356 GO:0016787	12	F:glutamate-ammonia ligase activity F:hydrolase activity		[Master Protein] Uncharacterized protein OS=Phaseolus vulgaris GN=PHAVU_007G152500g PE=3 SV=1	Not found	Not found	Not found	1 replicate
1576	5	1	1	2	V7BK03	MIT	C:glycine cleavage complex C:mitochondrion	P:glycine decarboxylation via glycine cleavage system	No Data	No Data	No Data		[Master Protein] Uncharacterized protein OS=Phaseolus vulgaris GN=PHAVU_007G233300g PE=3 SV=1	Not found	Not found	Not found	2 replicates
9	1	1	1	1	V7AZV3	CYT	No Data	No Data	GO:0003824	No Data	F:catalytic activity		[Master Protein] Uncharacterized protein OS=Phaseolus vulgaris GN=PHAVU_008G003000g PE=4 SV=1	Not found	Not found	Not found	1 replicate
1665	1	1	1	3	V7B244	PLA	No Data	No Data	No Data	No Data	No Data		[Master Protein] Uncharacterized protein OS=Phaseolus vulgaris GN=PHAVU_008G075000g PE=4 SV=1	Not found	Not found	Not found	Found
296	1	1	1	2	V7B4B4	NUC	No Data	No Data	No Data	No Data	No Data		[Master Protein] Uncharacterized protein OS=Phaseolus vulgaris GN=PHAVU_008G111300g PE=4 SV=1	Not found	Not found	Not found	Found
288	1	1	1	1	V7B3R1	NUC	C:mitochondrial matrix	No Data	No Data	No Data	No Data		[Master Protein] Uncharacterized protein OS=Phaseolus vulgaris GN=PHAVU_008G115200g PE=4 SV=1	Not found	Not found	Not found	1 replicate
1797	1	1	1	1	V7B598	EXC	No Data	No Data	No Data	No Data	No Data		[Master Protein] Uncharacterized protein OS=Phaseolus vulgaris GN=PHAVU_008G166500g PE=4 SV=1	Not found	Not found	Not found	1 replicate
2378	1	1	1	1	V7B6Y9	NUC	No Data	P:carbohydrate metabolic process	GO:0004553	10;26	F:hydrolase activity, hydrolyzing O-glycosyl compounds		[Master Protein] Uncharacterized protein OS=Phaseolus vulgaris GN=PHAVU_008G210100g PE=4 SV=1	Not found	Not found	Not found	1 replicate
1418	1	1	8	45	V7AX90	MIT	No Data	No Data	GO:0004177 GO:0008237 GO:0008270	No Data	F:aminopeptidase activity F:metallopeptidase activity F:zinc ion binding		[Master Protein] Uncharacterized protein OS=Phaseolus vulgaris GN=PHAVU_009G079500g PE=4 SV=1	Not found	Not found	Not found	2 replicates
33	1	1	1	1	V7AVN8	NUC	No Data	No Data	No Data	No Data	No Data		[Master Protein] Uncharacterized protein OS=Phaseolus vulgaris GN=PHAVU_009G123100g PE=4 SV=1	Not found	Not found	Not found	2 replicates
59	2	1	3	3	V7AZ08	NUC	C:cytosol C:pollen tube	P:nucleotide-sugar biosynthetic process P:pollen development P:response to cadmium ion P:UDP-D-galactose metabolic process P:UDP-glucose metabolic process P:UDP-glucuronate metabolic process P:UDP-L-arabinose metabolic process	GO:0047350 GO:0010491 GO:0017103 GO:0003983 GO:0047338	4	F:glucuronate-1-phosphate uridylyltransferase activity F:UTP:arabinose-1-phosphate uridylyltransferase activity F:UTP:galactose-1-phosphate uridylyltransferase activity F:UTP:glucose-1-phosphate uridylyltransferase activity F:UTP:xylose-1-phosphate uridylyltransferase activity		[Master Protein] Uncharacterized protein OS=Phaseolus vulgaris GN=PHAVU_009G130500g PE=4 SV=1	Not found	Not found	Not found	2 replicates
1286	1	1	1	1	V7B026	PLA	No Data	No Data	No Data	No Data	No Data		[Master Protein] Uncharacterized protein OS=Phaseolus vulgaris GN=PHAVU_009G160800g PE=4 SV=1	Not found	Not found	Not found	1 replicate
2734	2	1	14	71	V7B0N8	PLA	No Data	No Data	GO:0005524 GO:0016787	23	F:ATP binding F:hydrolase activity		[Master Protein] Uncharacterized protein OS=Phaseolus vulgaris GN=PHAVU_009G175800g PE=4 SV=1	Not found	Not found	Not found	1 replicate
2996	2	1	1	1	V7AX93	NUC	C:nucleus	P:nucleosome assembly	No Data	No Data	No Data		[Master Protein] Uncharacterized protein OS=Phaseolus vulgaris GN=PHAVU_009G188000g PE=3 SV=1	Not found	Not found	Not found	1 replicate
275	1	1	1	1	V7AMR3	END	C:integral component of membrane	No Data	GO:0020037 GO:0005506 GO:0004497 GO:0016705	No Data	F:heme binding F:iron ion binding F:monooxygenase activity F:oxidoreductase activity, acting on paired donors, with incorporation or reduction of molecular oxygen		[Master Protein] Uncharacterized protein OS=Phaseolus vulgaris GN=PHAVU_010G022600g PE=3 SV=1	Not found	Not found	Not found	1 replicate
797	16	1	8	40	V7APB3	CYT	No Data	No Data	GO:0005525 GO:0003924	30	F:GTP binding F:GTPase activity		[Master Protein] Uncharacterized protein OS=Phaseolus vulgaris GN=PHAVU_010G048200g PE=4 SV=1	Not found	Not found	Not found	1 replicate
2780	3	1	1	2	V7AT15	NUC	C:exocyst	P:exocytosis P:vesicle docking	No Data	No Data	No Data		[Master Protein] Uncharacterized protein OS=Phaseolus vulgaris GN=PHAVU_010G123000g PE=4 SV=1	Not found	Not found	Not found	2 replicates
3223	2	1	1	1	V7APY7	MIT	C:mitochondrial envelope	No Data	GO:0004129	9	F:cytochrome-c oxidase activity		[Master Protein] Uncharacterized protein OS=Phaseolus vulgaris GN=PHAVU_010G153300g PE=4 SV=1	Not found	Not found	Not found	1 replicate
963	6	1	6	22	V7AI32	NUC	No Data	No Data	GO:0005524	23	F:ATP binding		[Master Protein] Uncharacterized protein OS=Phaseolus vulgaris GN=PHAVU_011G160100g PE=3 SV=1	Not found	Not found	Not found	Found
1890	13	2	2	2	G7K4T3	NUC	No Data	P:CTP salvage P:UMP salvage	GO:0005524 GO:0004849	23	F:ATP binding F:uridine kinase activity		[Master Protein] Uridine kinase	Not found	Not found	Not found	Found
2660	2	1	1	1	O24326	NUC	No Data	No Data	GO:0008234	No Data	F:cysteine-type peptidase activity		[Master Protein] Vacuolar-processing enzyme	Not found	Not found	Not found	1 replicate
2705	1	1	1	1	G7JCA1	NUC	No Data	No Data	No Data	No Data	No Data		[Master Protein] Zinc finger protein, putative	Not found	Not found	Not found	1 replicate
3059	2	1	2	2	G7JIS4	NUC	No Data	No Data	GO:0008270	No Data	F:zinc ion binding		[Master Protein] Zinc finger ZPR1-like protein	Not found	Not found	Not found	1 replicate
2968	2	1	1	1	A0A072UUA0	NUC	No Data	No Data	No Data	No Data	No Data		[Master Protein] Zinc ion-binding protein, putative	Not found	Not found	Not found	1 replicate

## Sheet: Table S6-3
Table S6-3	Prediction of sub-cellular localization of proteins, unique for yellow seeds of cultivar Millennium and for green seeds of cultivar Gloriosa both in non-depleted samples and after treatment with 0.07% (w/v) protamine sulfate.
	A	B	C	D	E	F	G	H	I	J	K	L	M	N	O	P	Q	R	S	T
	CSK	CSK_CYT	CYT	CYT-MIT	CYT_NUC	CYT_PLA	END	END_GOL	EXC	GOL	MIT	MIT_NUC	MIT_CYT	NUC	NUC_CYT	NUC_PLA	PLA	PLA_CYT	PLA_END	POX
Green	1	1	27	1	2	0	7	1	3	0	31	0	0	138	2	0	33	1	0	3
Yellow	4	1	31	0	1	0	2	0	2	0	21	1	0	105	3	1	27	0	0	1
CSK: Cytoskeleton; CYT: Cytoplasm; END: Endoplasmic Reticulum; EXC: Extracellular/Secreted; GOL: Golgi Apparatus; MIT: Mitochondria; NUC: Nuclear; PLA: Plasma Membrane; POX: Peroxisome

## Sheet: Table S6-4
Table S6-4	Lists of sub-cellular localization prediction of proteins, unique for yellow seeds of cultivar Millennium both in non-depleted samples and after treatment with 0.07% (w/v) protamine sulfate.
Lists below are made by filtering Table S6-1 by NGLoc Prediction parameter
Protein Group ID	# Proteins	# Unique Peptides	# Peptides	# PSMs	ID_corr	NGLoc Prediction	GO C	GO P	GO F (CODE)	BIN	GO F	ID_assigning	Group Description	Green0 PS	Yellow0 PS	Yellow0 Total	Green0 Total
1937	5	1	1	1	G7KY76	CSK	No Data	No Data	GO:0005509	No Data	F:calcium ion binding		[Master Protein] EF hand calcium-binding family protein	Not found	Not found	1 replicate	Not found
2888	3	1	16	84	I1JG11	CSK	No Data	No Data	GO:0005524	23	F:ATP binding	lj_descr	[Master Protein] I1JG11 I1JG11_SOYBN Uncharacterized protein	Not found	Not found	1 replicate	Not found
2614	7	1	1	1	G7L416	CSK	C:gamma-tubulin complex C:microtubule	P:cytoplasmic microtubule organization P:microtubule nucleation	GO:0005525 GO:0003924	30	F:GTP binding F:GTPase activity		[Master Protein] Tubulin gamma chain	Not found	Not found	1 replicate	Not found
2627	2	1	17	95	V7BII6	CSK	No Data	No Data	GO:0005524	23	F:ATP binding		[Master Protein] Uncharacterized protein OS=Phaseolus vulgaris GN=PHAVU_007G260000g PE=3 SV=1	Not found	Not found	1 replicate	Not found
		Total number of protein groups :				4
Protein Group ID	# Proteins	# Unique Peptides	# Peptides	# PSMs	ID_corr	NGLoc Prediction	GO C	GO P	GO F (CODE)	BIN	GO F	ID_assigning	Group Description	Green0 PS	Yellow0 PS	Yellow0 Total	Green0 Total
724	1	1	1	1	V7CC82	CSK/CYT	No Data	No Data	GO:0005525 GO:0003924	30	F:GTP binding F:GTPase activity		[Master Protein] Uncharacterized protein (Fragment) OS=Phaseolus vulgaris GN=PHAVU_003G228100g PE=3 SV=1	Not found	Not found	1 replicate	Not found
		Total number of protein groups:				1
Protein Group ID	# Proteins	# Unique Peptides	# Peptides	# PSMs	ID_corr	NGLoc Prediction	GO C	GO P	GO F (CODE)	BIN	GO F	ID_assigning	Group Description	Green0 PS	Yellow0 PS	Yellow0 Total	Green0 Total
185	1	1	1	6	Q6EN30	CYT	C:anchored component of plasma membrane	No Data	GO:0009055	1;26	F:electron transfer activity	lj_descr	[Master Protein] Q6EN30 Q6EN30_ORYSJ Os02g0256800 protein	Not found	Found	Found	Not found
404	2	1	1	1	I3SD26	CYT	No Data	No Data	GO:0046872	15	F:metal ion binding		[Master Protein] Albumin-2 protein	Not found	Not found	1 replicate	Not found
1142	9	1	2	2	V7CVR8	CYT	No Data	P:cellular aldehyde metabolic process	GO:0004030	No Data	F:aldehyde dehydrogenase [NAD(P)+] activity		[Master Protein] Aldehyde dehydrogenase	Not found	Not found	1 replicate	Not found
1541	1	1	1	2	C6TA60	CYT	No Data	No Data	GO:0016491 GO:0008270	21	F:oxidoreductase activity F:zinc ion binding	lj_descr	[Master Protein] C6TA60 C6TA60_SOYBN Putative uncharacterized protein	Not found	Not found	Found	Not found
1277	2	1	1	1	G9JLU6	CYT	C:integral component of membrane C:mitochondrion	P:aerobic electron transport chain	GO:0004129	9	F:cytochrome-c oxidase activity		[Master Protein] Cytochrome c oxidase subunit 3	Not found	Not found	1 replicate	Not found
1767	14	1	13	189	V7C335	CYT	C:cytoplasm	No Data	GO:0005525 GO:0003924 GO:0003746	30;29	F:GTP binding F:GTPase activity F:translation elongation factor activity		[Master Protein] Elongation factor 1-alpha	Not found	Not found	1 replicate	Not found
1690	3	1	5	19	A0A072TZC5	CYT	No Data	No Data	No Data	No Data	No Data		[Master Protein] Enoyl-acyl-carrier reductase	Not found	Not found	1 replicate	Not found
629	2	1	1	1	F6HBY3	CYT	C:cytoplasm	No Data	GO:0008239	No Data	F:dipeptidyl-peptidase activity	lj_descr	[Master Protein] F6HBY3 F6HBY3_VITVI Putative uncharacterized protein	Not found	Not found	1 replicate	Not found
2981	1	1	1	1	G7LI99	CYT	No Data	P:oxylipin biosynthetic process	GO:0046872 GO:0016702	15	F:metal ion binding F:oxidoreductase activity, acting on single donors with incorporation of molecular oxygen, incorporation of two atoms of oxygen	lj_descr	[Master Protein] G7LI99 G7LI99_MEDTR Lipoxygenase	Not found	Not found	2 replicates	Not found
1558	11	2	3	7	G7J9B8	CYT	No Data	P:glutamine biosynthetic process	GO:0005524 GO:0004356	12;23	F:ATP binding F:glutamate-ammonia ligase activity		[Master Protein] Glutamine synthetase	Not found	Not found	2 replicates	Not found
255	1	1	1	2	I1L451	CYT	C:cytoplasm	P:methylation P:phosphatidylcholine biosynthetic process	GO:0000234 GO:0008757	13	F:phosphoethanolamine N-methyltransferase activity F:S-adenosylmethionine-dependent methyltransferase activity	lj_descr	[Master Protein] I1L451 I1L451_SOYBN Uncharacterized protein	Not found	Not found	2 replicates	Not found
1867	2	1	7	21	I1LE22	CYT	C:cytosol C:cytosolic small ribosomal subunit	P:cytoplasmic translation	GO:0003735	No Data	F:structural constituent of ribosome	lj_descr	[Master Protein] I1LE22 I1LE22_SOYBN Uncharacterized protein	Not found	Not found	1 replicate	Not found
2629	15	1	3	4	Q2HS37	CYT	No Data	No Data	GO:0003723	27	F:RNA binding		[Master Protein] Nucleic acid binding NABP	Not found	Not found	1 replicate	Not found
2070	1	1	1	1	G7K3Z1	CYT	No Data	P:purine nucleobase biosynthetic process	GO:0005524 GO:0046872 GO:0004637	15;23	F:ATP binding F:metal ion binding F:phosphoribosylamine-glycine ligase activity		[Master Protein] Phosphoribosylamine-glycine ligase	Not found	Not found	2 replicates	Not found
927	2	1	1	1	A2Q2Y7	CYT	C:cell wall	P:L-proline biosynthetic process P:response to heat P:response to salt stress	GO:0004735	No Data	F:pyrroline-5-carboxylate reductase activity		[Master Protein] Pyrroline-5-carboxylate reductase	Not found	Not found	Found	Not found
52	1	1	1	1	Q5MYA3	CYT	C:cytoplasm	No Data	GO:0005525 GO:0003924 GO:0003746	30;29	F:GTP binding F:GTPase activity F:translation elongation factor activity	lj_descr	[Master Protein] Q5MYA3 Q5MYA3_CICIN Elongation factor 1-alpha	Not found	Not found	1 replicate	Not found
738	2	1	1	1	V7BGT7	CYT	No Data	P:one-carbon metabolic process P:S-adenosylmethionine biosynthetic process	GO:0005524 GO:0046872 GO:0004478	13;15;23	F:ATP binding F:metal ion binding F:methionine adenosyltransferase activity		[Master Protein] S-adenosylmethionine synthase	Not found	Not found	Found	Not found
360	8	2	2	2	G8A1A9	CYT	No Data	No Data	GO:0004721	No Data	F:phosphoprotein phosphatase activity		[Master Protein] Serine/threonine-protein phosphatase	Not found	Not found	Found	Not found
2613	3	1	1	2	V7CHK0	CYT	No Data	No Data	No Data	No Data	No Data		[Master Protein] UBX domain-containing protein	Not found	Not found	2 replicates	Not found
1713	1	1	1	1	G7LHX4	CYT	No Data	No Data	No Data	No Data	No Data		[Master Protein] Uncharacterized protein OS=Medicago truncatula GN=MTR_8g085510 PE=4 SV=1	Not found	Not found	1 replicate	Not found
726	1	1	1	1	V7CVN0	CYT	C:mitochondrial matrix	No Data	No Data	No Data	No Data		[Master Protein] Uncharacterized protein OS=Phaseolus vulgaris GN=PHAVU_001G129700g PE=4 SV=1	Not found	Not found	1 replicate	Not found
749	5	2	2	2	V7D1T6	CYT	C:TRAPP complex	P:Golgi vesicle transport	No Data	No Data	No Data		[Master Protein] Uncharacterized protein OS=Phaseolus vulgaris GN=PHAVU_001G239800g PE=4 SV=1	Not found	Not found	2 replicates	Not found
959	2	1	7	11	V7C0N5	CYT	C:cytoplasm	No Data	GO:0003747	No Data	F:translation release factor activity		[Master Protein] Uncharacterized protein OS=Phaseolus vulgaris GN=PHAVU_004G067400g PE=4 SV=1	Not found	Not found	1 replicate	Not found
2253	3	1	1	1	V7BTM1	CYT	No Data	No Data	GO:0020037 GO:0005506 GO:0004497 GO:0016705	No Data	F:heme binding F:iron ion binding F:monooxygenase activity F:oxidoreductase activity, acting on paired donors, with incorporation or reduction of molecular oxygen		[Master Protein] Uncharacterized protein OS=Phaseolus vulgaris GN=PHAVU_005G063300g PE=3 SV=1	Not found	Not found	1 replicate	Not found
1446	1	2	2	3	V7C0K9	CYT	C:mitochondrion	P:leucine catabolic process P:response to absence of light	No Data	No Data	No Data		[Master Protein] Uncharacterized protein OS=Phaseolus vulgaris GN=PHAVU_005G153800g PE=4 SV=1	Not found	Not found	Found	Not found
1550	3	1	6	32	V7BNN2	CYT	C:eukaryotic translation elongation factor 1 complex	No Data	GO:0003746	29	F:translation elongation factor activity		[Master Protein] Uncharacterized protein OS=Phaseolus vulgaris GN=PHAVU_006G019800g PE=3 SV=1	Not found	Not found	2 replicates	Not found
2538	1	1	1	1	V7BLT8	CYT	C:integral component of membrane	No Data	No Data	No Data	No Data		[Master Protein] Uncharacterized protein OS=Phaseolus vulgaris GN=PHAVU_006G082700g PE=4 SV=1	Not found	Not found	Found	Not found
2644	1	1	1	1	V7BQS6	CYT	No Data	No Data	GO:0046872	15	F:metal ion binding		[Master Protein] Uncharacterized protein OS=Phaseolus vulgaris GN=PHAVU_006G198800g PE=4 SV=1	Not found	Not found	1 replicate	Not found
1345	1	1	1	1	V7AWR7	CYT	No Data	No Data	GO:0016846	16	F:carbon-sulfur lyase activity		[Master Protein] Uncharacterized protein OS=Phaseolus vulgaris GN=PHAVU_009G175300g PE=4 SV=1	Not found	Not found	1 replicate	Not found
1703	3	1	19	63	V7AHW1	CYT	No Data	P:carbon fixation P:tricarboxylic acid cycle	GO:0008964	4	F:phosphoenolpyruvate carboxylase activity		[Master Protein] Uncharacterized protein OS=Phaseolus vulgaris GN=PHAVU_011G130400g PE=3 SV=1	Not found	Not found	1 replicate	Not found
2820	4	1	1	1	G7JK51	CYT	No Data	No Data	GO:0008233	29	F:peptidase activity		[Master Protein] Vacuolar processing enzyme	Not found	Not found	1 replicate	Not found
		Total number of protein groups:				31
Protein Group ID	# Proteins	# Unique Peptides	# Peptides	# PSMs	ID_corr	NGLoc Prediction	GO C	GO P	GO F (CODE)	BIN	GO F	ID_assigning	Group Description	Green0 PS	Yellow0 PS	Yellow0 Total	Green0 Total
2956	2	1	1	1	V7B9U0	CYT/NUC	C:Ku70:Ku80 complex	P:double-strand break repair via nonhomologous end joining P:telomere maintenance	GO:0004003 GO:0003684 GO:0042162	28	F:ATP-dependent DNA helicase activity F:damaged DNA binding F:telomeric DNA binding		[Master Protein] Uncharacterized protein OS=Phaseolus vulgaris GN=PHAVU_007G001600g PE=4 SV=1	Not found	Not found	1 replicate	Not found
		Total number of protein groups:				1
Protein Group ID	# Proteins	# Unique Peptides	# Peptides	# PSMs	ID_corr	NGLoc Prediction	GO C	GO P	GO F (CODE)	BIN	GO F	ID_assigning	Group Description	Green0 PS	Yellow0 PS	Yellow0 Total	Green0 Total
1516	2	1	2	11	G7ILM0	END	No Data	No Data	GO:0005524	23	F:ATP binding	lj_descr	[Master Protein] G7ILM0 G7ILM0_MEDTR Heat-shock protein	Not found	Not found	1 replicate	Not found
1637	6	1	1	1	G7KAK9	END	No Data	P:metabolic process	GO:0016874	No Data	F:ligase activity		[Master Protein] Long-chain fatty acyl CoA ligase	Not found	Not found	2 replicates	Not found
		Total number of protein groups:				2
Protein Group ID	# Proteins	# Unique Peptides	# Peptides	# PSMs	ID_corr	NGLoc Prediction	GO C	GO P	GO F (CODE)	BIN	GO F	ID_assigning	Group Description	Green0 PS	Yellow0 PS	Yellow0 Total	Green0 Total
459	1	1	1	1	V7CBC5	EXC	No Data	P:fatty acid metabolic process	GO:0008126	No Data	F:acetylesterase activity		[Master Protein] Uncharacterized protein OS=Phaseolus vulgaris GN=PHAVU_003G208000g PE=4 SV=1	Not found	1 replicate	Not found	Not found
2090	3	1	1	4	G7J999	EXC	C:integral component of membrane	P:carbohydrate metabolic process P:cell wall macromolecule catabolic process P:chitin catabolic process	GO:0008061 GO:0004568	No Data	F:chitin binding F:chitinase activity		[Master Protein] Chitinase (Class I) / Hevein	Not found	2 replicates	2 replicates	Not found
		Total number of protein groups:				2
Protein Group ID	# Proteins	# Unique Peptides	# Peptides	# PSMs	ID_corr	NGLoc Prediction	GO C	GO P	GO F (CODE)	BIN	GO F	ID_assigning	Group Description	Green0 PS	Yellow0 PS	Yellow0 Total	Green0 Total
369	1	1	1	1	V7AMR5	MIT	C:cell	P:cell redox homeostasis	GO:0009055 GO:0015035	1;26;21	F:electron transfer activity F:protein disulfide oxidoreductase activity		[Master Protein] Uncharacterized protein OS=Phaseolus vulgaris GN=PHAVU_010G075900g PE=4 SV=1	Not found	Found	Found	Not found
2976	1	1	1	2	G7JEN4	MIT	No Data	P:aromatic amino acid family biosynthetic process P:chorismate biosynthetic process	GO:0003866	13	F:3-phosphoshikimate 1-carboxyvinyltransferase activity		[Master Protein] 3-phosphoshikimate 1-carboxyvinyltransferase	Not found	Not found	1 replicate	Not found
3271	1	1	1	1	A5ADJ2	MIT	C:chloroplast C:mitochondrion	P:cytidine to uridine editing P:mitochondrial mRNA modification	GO:0050897	No Data	F:cobalt ion binding	lj_descr	[Master Protein] A5ADJ2 A5ADJ2_VITVI Putative uncharacterized protein	Not found	Not found	Found	Not found
877	1	1	1	1	G7ZZF9	MIT	No Data	No Data	GO:0016740	23	F:transferase activity		[Master Protein] Carboxyl transferase domain protein	Not found	Not found	1 replicate	Not found
2166	5	1	2	5	A0A072UF37	MIT	No Data	No Data	No Data	No Data	No Data		[Master Protein] CS domain protein	Not found	Not found	Found	Not found
2795	1	1	1	1	A0A072V4A1	MIT	No Data	No Data	No Data	No Data	No Data		[Master Protein] DCD (Development and cell death) domain protein	Not found	Not found	2 replicates	Not found
1912	1	1	1	1	G7IMC1	MIT	C:cytoplasm	P:leucine biosynthetic process	GO:0003862 GO:0000287 GO:0051287	13	F:3-isopropylmalate dehydrogenase activity F:magnesium ion binding F:NAD binding	lj_descr	[Master Protein] G7IMC1 G7IMC1_MEDTR 3-isopropylmalate dehydrogenase	Not found	Not found	Found	Not found
197	1	1	1	1	A0A1S2Y787	MIT	No Data	P:regulation of transcription, DNA-templated	No Data	No Data	No Data	lj_ncbi	[Master Protein] gene.g31567.t1.1	Not found	Not found	Found	Not found
578	5	1	3	9	V7CBZ3	MIT	No Data	P:cellular amino acid metabolic process	GO:0016639	No Data	F:oxidoreductase activity, acting on the CH-NH2 group of donors, NAD or NADP as acceptor		[Master Protein] Glutamate dehydrogenase	Not found	Not found	1 replicate	Not found
3123	1	1	1	1	I1JQD0	MIT	No Data	No Data	GO:0050660 GO:0016614	No Data	F:flavin adenine dinucleotide binding F:oxidoreductase activity, acting on CH-OH group of donors	lj_descr	[Master Protein] I1JQD0 I1JQD0_SOYBN Uncharacterized protein	Not found	Not found	1 replicate	Not found
2456	1	1	1	1	I1L4A0	MIT	No Data	No Data	No Data	No Data	No Data	lj_descr	[Master Protein] I1L4A0 I1L4A0_SOYBN Uncharacterized protein	Not found	Not found	1 replicate	Not found
992	5	1	1	1	A0A072VKA0	MIT	No Data	P:iron-sulfur cluster assembly	GO:0005506 GO:0051536	No Data	F:iron ion binding F:iron-sulfur cluster binding		[Master Protein] Iron-sulfur cluster scaffold protein NFU4	Not found	Not found	1 replicate	Not found
3128	1	1	1	1	A0A072UKP4	MIT	C:mitochondrial inner membrane	P:respiratory electron transport chain	GO:0016651	No Data	F:oxidoreductase activity, acting on NAD(P)H		[Master Protein] NADH-ubiquinone oxidoreductase, putative	Not found	Not found	1 replicate	Not found
690	3	1	5	20	G7JJX4	MIT	No Data	No Data	GO:0016491	21	F:oxidoreductase activity		[Master Protein] NADP-dependent D-sorbitol-6-phosphate dehydrogenase	Not found	Not found	Found	Not found
2088	1	1	1	1	G7KY60	MIT	C:chloroplast inner membrane C:integral component of membrane C:mitochondrion	No Data	No Data	No Data	No Data		[Master Protein] Non-green plastid inner envelope membrane protein	Not found	Not found	1 replicate	Not found
767	6	1	3	7	G7LEP9	MIT	C:intracellular membrane-bounded organelle	P:acetyl-CoA biosynthetic process from pyruvate	GO:0004739	11;8	F:pyruvate dehydrogenase (acetyl-transferring) activity		[Master Protein] Pyruvate dehydrogenase E1 component subunit alpha	Not found	Not found	Found	Not found
1496	6	1	3	7	Q4JIY3	MIT	C:intracellular membrane-bounded organelle	P:acetyl-CoA biosynthetic process from pyruvate	GO:0004739	11;8	F:pyruvate dehydrogenase (acetyl-transferring) activity	lj_descr	[Master Protein] Q4JIY3 Q4JIY3_CITPA Pyruvate dehydrogenase (Fragment)	Not found	Not found	Found	Not found
1331	1	1	1	1	G7LBC1	MIT	C:chloroplast envelope C:integral component of membrane C:mitochondrion	P:chloroplast organization	GO:0000095	No Data	F:S-adenosyl-L-methionine transmembrane transporter activity		[Master Protein] S-adenosylmethionine carrier protein	Not found	Not found	1 replicate	Not found
2693	1	1	1	1	V7CXI9	MIT	C:plastid	P:ammonia assimilation cycle P:developmental growth P:glutamate biosynthetic process P:response to ammonium ion	GO:0015930	No Data	F:glutamate synthase activity		[Master Protein] Uncharacterized protein OS=Phaseolus vulgaris GN=PHAVU_001G123900g PE=4 SV=1	Not found	Not found	2 replicates	Not found
1678	1	1	1	1	V7D130	MIT	C:chloroplast thylakoid C:cytosol	P:anthocyanin-containing compound biosynthetic process P:regulation of fatty acid biosynthetic process P:regulation of nitrogen utilization P:regulation of transcription, DNA-templated P:response to light stimulus P:response to sucrose P:transcription, DNA-templated	GO:0010307 GO:0005524 GO:0000287	23	F:acetylglutamate kinase regulator activity F:ATP binding F:magnesium ion binding		[Master Protein] Uncharacterized protein OS=Phaseolus vulgaris GN=PHAVU_001G215500g PE=3 SV=1	Not found	Not found	Found	Not found
858	1	1	1	1	V7B9Y0	MIT	No Data	P:carbohydrate metabolic process	GO:0004553	10;26	F:hydrolase activity, hydrolyzing O-glycosyl compounds		[Master Protein] Uncharacterized protein OS=Phaseolus vulgaris GN=PHAVU_008G214500g PE=3 SV=1	Not found	Not found	1 replicate	Not found
		Total number of protein groups:				21
Protein Group ID	# Proteins	# Unique Peptides	# Peptides	# PSMs	ID_corr	NGLoc Prediction	GO C	GO P	GO F (CODE)	BIN	GO F	ID_assigning	Group Description	Green0 PS	Yellow0 PS	Yellow0 Total	Green0 Total
2284	12	1	1	2	G7L7F0	MIT/NUC	C:cell	P:cellular glucose homeostasis P:glycolytic process	GO:0005524 GO:0005536 GO:0004396	2;23	F:ATP binding F:glucose binding F:hexokinase activity		[Master Protein] Phosphotransferase	Not found	Not found	1 replicate	Not found
		Total number of protein groups:				1
Protein Group ID	# Proteins	# Unique Peptides	# Peptides	# PSMs	ID_corr	NGLoc Prediction	GO C	GO P	GO F (CODE)	BIN	GO F	ID_assigning	Group Description	Green0 PS	Yellow0 PS	Yellow0 Total	Green0 Total
13	1	1	1	1	G7L5U5	NUC	C:nucleus	No Data	GO:0043531	No Data	F:ADP binding		[Master Protein] Cyclin	Not found	1 replicate	Not found	Not found
1007	1	1	1	1	G7IL78	NUC	C:integral component of membrane	No Data	GO:0022857	No Data	F:transmembrane transporter activity	lj_descr	[Master Protein] G7IL78 G7IL78_MEDTR Auxin-induced protein 5NG4	Not found	1 replicate	Not found	Not found
3090	1	1	1	2	A0A072USC3	NUC	C:nuclear pore	P:intracellular transport	No Data	No Data	No Data		[Master Protein] Nucleoporin 50 Ran-binding domain protein, putative	Not found	Found	Not found	Not found
69	1	1	1	1	A0A072VFB2	NUC	No Data	P:metabolic process	GO:0003824 GO:0003676	No Data	F:catalytic activity F:nucleic acid binding		[Master Protein] Small RNA degrading nuclease	Not found	1 replicate	Not found	Not found
2899	1	1	1	1	G7KH84	NUC	C:nucleus	No Data	GO:0003677	28	F:DNA binding		[Master Protein] SWI/SNF complex subunit SWI3B-like protein	Not found	1 replicate	Not found	Not found
1063	1	1	1	1	A0A072UPC5	NUC	No Data	P:regulation of transcription, DNA-templated	GO:0003690	No Data	F:double-stranded DNA binding		[Master Protein] Transcription termination factor family protein	Not found	1 replicate	Not found	Not found
333	1	1	1	1	G7K8I4	NUC	No Data	No Data	No Data	No Data	No Data		[Master Protein] Uncharacterized protein OS=Medicago truncatula GN=MTR_5g092580 PE=4 SV=1	Not found	1 replicate	Not found	Not found
1990	1	1	1	1	V7BPS9	NUC	C:integral component of membrane	P:lipid storage	No Data	No Data	No Data		[Master Protein] Uncharacterized protein OS=Phaseolus vulgaris GN=PHAVU_006G170800g PE=4 SV=1	Not found	Found	Not found	Not found
3236	1	1	1	2	V7ATI6	NUC	No Data	P:signal transduction	GO:0043531	No Data	F:ADP binding		[Master Protein] Uncharacterized protein OS=Phaseolus vulgaris GN=PHAVU_010G136800g PE=4 SV=1	Not found	2 replicates	Not found	Not found
544	2	1	1	1	A5BVB2	NUC	No Data	No Data	GO:0003723	27	F:RNA binding	lj_descr	[Master Protein] A5BVB2 A5BVB2_VITVI Putative uncharacterized protein (Fragment)	Not found	2 replicates	Found	Not found
2484	3	4	10	18	G7L5Z2	NUC	No Data	P:glycogen biosynthetic process	GO:0003844 GO:0043169 GO:0004553	10;26;2	F:1,4-alpha-glucan branching enzyme activity F:cation binding F:hydrolase activity, hydrolyzing O-glycosyl compounds		[Master Protein] Starch branching enzyme I	Not found	Found	Found	Not found
46	1	1	1	1	G7KC11	NUC	C:integral component of membrane	No Data	GO:0016740	23	F:transferase activity		[Master Protein] Transferring glycosyl group transferase	Not found	2 replicates	Found	Not found
3182	1	1	1	1	G7KNS4	NUC	No Data	No Data	No Data	No Data	No Data		[Master Protein] Uncharacterized protein OS=Medicago truncatula GN=MTR_6g061740 PE=4 SV=1	Not found	Found	2 replicates	Not found
994	1	1	1	1	A9PFZ3	NUC	C:chloroplast C:ribosome	P:translation	GO:0019843 GO:0003735	No Data	F:rRNA binding F:structural constituent of ribosome	lj_descr	[Master Protein] A9PFZ3 A9PFZ3_POPTR Predicted protein	Not found	Not found	1 replicate	Not found
1083	1	1	1	1	G7KW94	NUC	No Data	P:response to stress	GO:0001671 GO:0051087	No Data	F:ATPase activator activity F:chaperone binding		[Master Protein] Activator of 90 kDa heat shock ATPase-like protein	Not found	Not found	1 replicate	Not found
1566	3	1	1	1	I3T5Y3	NUC	C:membrane	P:endocytosis	No Data	No Data	No Data		[Master Protein] Adaptin ear-binding coat-associated protein 1	Not found	Not found	1 replicate	Not found
1128	1	1	1	1	G7I3E3	NUC	C:cytosol	No Data	No Data	No Data	No Data		[Master Protein] Appr-1-P processing enzyme family protein	Not found	Not found	1 replicate	Not found
2821	3	1	1	1	A0A072URC7	NUC	No Data	No Data	GO:0004252	29	F:serine-type endopeptidase activity		[Master Protein] ATP-dependent Clp protease proteolytic subunit	Not found	Not found	1 replicate	Not found
1325	1	1	1	1	G7I2M0	NUC	No Data	No Data	GO:0005524 GO:0004003 GO:0003677	28;23	F:ATP binding F:ATP-dependent DNA helicase activity F:DNA binding		[Master Protein] ATP-dependent DNA helicase REP	Not found	Not found	1 replicate	Not found
653	2	1	1	1	G1FTR3	NUC	C:integral component of membrane	No Data	No Data	No Data	No Data		[Master Protein] Beta-carotene hydroxylase	Not found	Not found	1 replicate	Not found
2967	2	1	1	1	G7LCN5	NUC	No Data	No Data	No Data	No Data	No Data		[Master Protein] Calcium-dependent lipid-binding (CaLB domain) family protein	Not found	Not found	2 replicates	Not found
563	1	1	1	1	G7J0J6	NUC	No Data	No Data	No Data	No Data	No Data		[Master Protein] CC-NBS-LRR resistance protein, putative	Not found	Not found	1 replicate	Not found
458	1	1	1	2	A0A1S2YRS7	NUC	C:peroxisome	No Data	No Data	No Data	No Data	lj_lotusbase_ncbi	[Master Protein] CUFF.48717.1	Not found	Not found	2 replicates	Not found
121	4	1	1	1	A0A072VM63	NUC	No Data	No Data	No Data	No Data	No Data		[Master Protein] Cwf18 pre-mRNA splicing factor	Not found	Not found	2 replicates	Not found
2989	4	2	2	3	A0A072USH2	NUC	No Data	No Data	No Data	No Data	No Data		[Master Protein] Cysteine sulfinate desulfinase/cysteine desulfurase and-related enzyme, putative	Not found	Not found	2 replicates	Not found
180	1	1	1	1	A0A072TDW4	NUC	C:integral component of membrane	P:DNA topological change	GO:0005524 GO:0003677 GO:0003918	28;23	F:ATP binding F:DNA binding F:DNA topoisomerase type II (ATP-hydrolyzing) activity		[Master Protein] DNA topoisomerase 2	Not found	Not found	Found	Not found
1153	6	1	5	7	G7JAD9	NUC	No Data	No Data	GO:0003677	28	F:DNA binding		[Master Protein] DNA-binding protein alba protein	Not found	Not found	1 replicate	Not found
102	5	1	1	1	B7FHS3	NUC	No Data	P:protein folding	GO:0051082	No Data	F:unfolded protein binding		[Master Protein] DnaJ heat shock family protein	Not found	Not found	1 replicate	Not found
2778	3	2	11	27	G7I5V8	NUC	C:eukaryotic 43S preinitiation complex C:eukaryotic 48S preinitiation complex C:eukaryotic translation initiation factor 3 complex	P:formation of translation preinitiation complex P:regulation of translational initiation	GO:0003743 GO:0031369	29	F:translation initiation factor activity F:translation initiation factor binding		[Master Protein] Eukaryotic translation initiation factor 3 subunit C	Not found	Not found	Found	Not found
1859	1	1	1	1	F4WWA3	NUC	No Data	No Data	No Data	No Data	No Data	lj_descr	[Master Protein] F4WWA3 F4WWA3_ACREC Protein C20orf11	Not found	Not found	1 replicate	Not found
946	1	1	1	1	F6GVK1	NUC	No Data	No Data	No Data	No Data	No Data	lj_descr	[Master Protein] F6GVK1 F6GVK1_VITVI Putative uncharacterized protein	Not found	Not found	1 replicate	Not found
2217	1	1	1	1	A0A072V059	NUC	No Data	No Data	GO:0016491	21	F:oxidoreductase activity		[Master Protein] FAD-dependent oxidoreductase	Not found	Not found	2 replicates	Not found
1490	2	1	1	4	G7ZZJ9	NUC	No Data	No Data	No Data	No Data	No Data		[Master Protein] F-box protein interaction domain protein	Not found	Not found	1 replicate	Not found
2730	3	1	2	2	G7JIS3	NUC	No Data	No Data	GO:0008270	No Data	F:zinc ion binding	lj_descr	[Master Protein] G7JIS3 G7JIS3_MEDTR Zinc finger protein ZPR1 (Fragment)	Not found	Not found	1 replicate	Not found
646	2	1	4	8	G7JL95	NUC	No Data	No Data	No Data	No Data	No Data	lj_descr	[Master Protein] G7JL95 G7JL95_MEDTR DEM2	Not found	Not found	1 replicate	Not found
3132	1	1	1	1	G7JMC4	NUC	C:integral component of membrane	No Data	No Data	No Data	No Data	lj_descr	[Master Protein] G7JMC4 G7JMC4_MEDTR Pentatricopeptide repeat-containing protein	Not found	Not found	2 replicates	Not found
2336	3	1	1	2	G7JWE6	NUC	No Data	P:fucose metabolic process	GO:0016757	26;29;16	F:transferase activity, transferring glycosyl groups		[Master Protein] GDP-fucose protein O-fucosyltransferase	Not found	Not found	Found	Not found
1661	4	1	1	1	A0A072TW15	NUC	No Data	P:glutamine metabolic process P:GMP biosynthetic process	GO:0005524 GO:0003922 GO:0016462	23	F:ATP binding F:GMP synthase (glutamine-hydrolyzing) activity F:pyrophosphatase activity		[Master Protein] GMP synthase [glutamine-hydrolyzing] protein	Not found	Not found	1 replicate	Not found
942	2	1	1	1	G7IB89	NUC	No Data	No Data	GO:0016787	No Data	F:hydrolase activity		[Master Protein] Histone deacetylase superfamily protein	Not found	Not found	1 replicate	Not found
2368	1	1	1	1	A0A072UJF9	NUC	No Data	No Data	GO:0008168	No Data	F:methyltransferase activity		[Master Protein] Histone-lysine N-methyltransferase ATXR3	Not found	Not found	1 replicate	Not found
1329	3	1	5	11	I1JW22	NUC	No Data	P:purine nucleotide biosynthetic process	GO:0003937 GO:0004643	23	F:IMP cyclohydrolase activity F:phosphoribosylaminoimidazolecarboxamide formyltransferase activity	lj_descr	[Master Protein] I1JW22 I1JW22_SOYBN Uncharacterized protein	Not found	Not found	1 replicate	Not found
1315	1	1	1	5	I1K6D0	NUC	No Data	No Data	No Data	No Data	No Data	lj_descr	[Master Protein] I1K6D0 I1K6D0_SOYBN Uncharacterized protein	Not found	Not found	Found	Not found
136	1	1	2	2	I1LRH3	NUC	C:COPII vesicle coat	P:ER to Golgi vesicle-mediated transport P:intracellular protein transport	GO:0008270	No Data	F:zinc ion binding	lj_descr	[Master Protein] I1LRH3 I1LRH3_SOYBN Uncharacterized protein	Not found	Not found	1 replicate	Not found
1903	2	1	1	1	I1M7A2	NUC	No Data	P:gene silencing by RNA	GO:0003676	No Data	F:nucleic acid binding	lj_descr	[Master Protein] I1M7A2 I1M7A2_SOYBN Uncharacterized protein	Not found	Not found	2 replicates	Not found
524	1	1	3	5	I1MRT3	NUC	C:cytoplasm	P:galactose metabolic process	GO:0005524 GO:0004335 GO:0005534	3;23	F:ATP binding F:galactokinase activity F:galactose binding	lj_descr	[Master Protein] I1MRT3 I1MRT3_SOYBN Uncharacterized protein	Not found	Not found	Found	Not found
2365	1	1	1	1	I1NEN5	NUC	C:Prp19 complex C:U2-type catalytic step 1 spliceosome	P:DNA repair P:generation of catalytic spliceosome for first transesterification step	GO:0061630 GO:0004842	29	F:ubiquitin protein ligase activity F:ubiquitin-protein transferase activity	lj_descr	[Master Protein] I1NEN5 I1NEN5_SOYBN Uncharacterized protein	Not found	Not found	1 replicate	Not found
781	2	1	3	5	I1NF29	NUC	C:cytoplasm	No Data	GO:0004252 GO:0070008	29	F:serine-type endopeptidase activity F:serine-type exopeptidase activity	lj_descr	[Master Protein] I1NF29 I1NF29_SOYBN Uncharacterized protein	Not found	Not found	Found	Not found
1237	6	1	2	7	I3SAJ9	NUC	No Data	No Data	GO:0016787	No Data	F:hydrolase activity	lj_descr	[Master Protein] I3SAJ9 I3SAJ9_LOTJA Uncharacterized protein	Not found	Not found	1 replicate	Not found
1976	1	1	1	1	A0A072UJL0	NUC	No Data	No Data	GO:0008171 GO:0046983	26	F:O-methyltransferase activity F:protein dimerization activity		[Master Protein] Isoflavone-7-O-methyltransferase	Not found	Not found	1 replicate	Not found
291	1	1	1	1	V7AXP7	NUC	C:microtubule	P:microtubule-based movement	GO:0005524 GO:0008017 GO:0003777	23	F:ATP binding F:microtubule binding F:microtubule motor activity		[Master Protein] Kinesin-like protein	Not found	Not found	1 replicate	Not found
2192	2	1	1	1	Q1SN03	NUC	C:intracellular	No Data	GO:0005524 GO:0004707	30;23	F:ATP binding F:MAP kinase activity		[Master Protein] Mitogen-activated protein kinase	Not found	Not found	1 replicate	Not found
2429	4	1	2	3	G7II91	NUC	C:mitochondrial respiratory chain complex I	P:response to oxidative stress	GO:0051537 GO:0016491 GO:0008270	26;21	F:2 iron, 2 sulfur cluster binding F:oxidoreductase activity F:zinc ion binding		[Master Protein] NADH-ubiquinone oxidoreductase 24 kDa subunit, putative	Not found	Not found	1 replicate	Not found
3027	5	1	1	1	B7FGV1	NUC	C:nucleus	P:regulation of transcription, DNA-templated P:response to water deprivation	GO:0046982 GO:0043565	No Data	F:protein heterodimerization activity F:sequence-specific DNA binding		[Master Protein] Nuclear transcription factor Y subunit B	Not found	Not found	Found	Not found
2646	1	1	1	1	A0A072VQ77	NUC	No Data	No Data	No Data	No Data	No Data		[Master Protein] Octicosapeptide/phox/Bem1p family protein	Not found	Not found	1 replicate	Not found
720	1	1	1	2	A0A072VDK2	NUC	No Data	P:regulation of ion transmembrane transport	GO:0022843	No Data	F:voltage-gated cation channel activity		[Master Protein] Outer envelope pore protein 24B	Not found	Not found	Found	Not found
2151	2	1	1	1	G7K8J9	NUC	No Data	No Data	No Data	No Data	No Data		[Master Protein] Perchloric acid soluble translation inhibitor-like protein	Not found	Not found	2 replicates	Not found
2	2	1	1	1	A0FK64	NUC	No Data	P:regulation of transcription, DNA-templated	GO:0042393 GO:0046872	15	F:histone binding F:metal ion binding		[Master Protein] PHD4 (Fragment)	Not found	Not found	1 replicate	Not found
1862	5	1	1	1	B7FII7	NUC	No Data	P:riboflavin biosynthetic process	GO:0016787 GO:0008531	No Data	F:hydrolase activity F:riboflavin kinase activity		[Master Protein] Putative uncharacterized protein OS=Medicago truncatula GN=MTR_4g091060 PE=2 SV=1	Not found	Not found	1 replicate	Not found
343	1	1	1	1	B7FFA9	NUC	C:integral component of membrane	No Data	No Data	No Data	No Data		[Master Protein] Putative uncharacterized protein OS=Medicago truncatula GN=MTR_4g123593 PE=2 SV=1	Not found	Not found	2 replicates	Not found
1078	1	1	1	2	Q7XZD0	NUC	No Data	P:metabolic process	GO:0016758	26	F:transferase activity, transferring hexosyl groups	lj_descr	[Master Protein] Q7XZD0 Q7XZD0_GLYEC Isoflavonoid glucosyltransferase	Not found	Not found	Found	Not found
3226	1	1	1	1	G7K268	NUC	C:integral component of membrane	No Data	GO:0008233	29	F:peptidase activity		[Master Protein] S49 protease IV family peptidase	Not found	Not found	1 replicate	Not found
2752	2	1	1	1	G7JS37	NUC	C:cis-Golgi network C:cytosol C:Golgi transport complex C:membrane	P:Golgi organization P:Golgi vesicle transport P:intracellular protein transport P:pollen tube growth	No Data	No Data	No Data		[Master Protein] Sec34 family protein	Not found	Not found	2 replicates	Not found
1967	5	1	7	11	Q9XIS5	NUC	No Data	P:glycogen biosynthetic process	GO:0003844 GO:0102752 GO:0043169 GO:0004553	10;26;2	F:1,4-alpha-glucan branching enzyme activity F:1,4-alpha-glucan branching enzyme activity (using a glucosylated glycogenin as primer for glycogen synthesis) F:cation binding F:hydrolase activity, hydrolyzing O-glycosyl compounds		[Master Protein] Starch branching enzyme	Not found	Not found	1 replicate	Not found
478	3	2	2	2	G7IAZ3	NUC	C:integral component of membrane	No Data	No Data	No Data	No Data		[Master Protein] TMPIT-like protein	Not found	Not found	2 replicates	Not found
1427	4	1	1	1	G7IYA2	NUC	C:integral component of endoplasmic reticulum membrane	P:protein transport	No Data	No Data	No Data		[Master Protein] Translocation protein Sec62	Not found	Not found	1 replicate	Not found
3231	8	1	1	1	G7I2C9	NUC	C:integral component of membrane	No Data	No Data	No Data	No Data		[Master Protein] Transmembrane protein, putative	Not found	Not found	1 replicate	Not found
145	2	1	2	3	V7CW59	NUC	No Data	P:mannose metabolic process	GO:0004559 GO:0030246	No Data	F:alpha-mannosidase activity F:carbohydrate binding		[Master Protein] Uncharacterized protein (Fragment) OS=Phaseolus vulgaris GN=PHAVU_001G0846000g PE=4 SV=1	Not found	Not found	2 replicates	Not found
1428	1	1	1	1	V7CNU1	NUC	No Data	No Data	No Data	No Data	No Data		[Master Protein] Uncharacterized protein (Fragment) OS=Phaseolus vulgaris GN=PHAVU_002G268300g PE=4 SV=1	Not found	Not found	2 replicates	Not found
1222	1	1	1	1	G7I9H9	NUC	No Data	No Data	No Data	No Data	No Data		[Master Protein] Uncharacterized protein OS=Medicago truncatula GN=MTR_1g084040 PE=4 SV=1	Not found	Not found	1 replicate	Not found
2928	1	1	1	1	A0A072UW97	NUC	No Data	No Data	No Data	No Data	No Data		[Master Protein] Uncharacterized protein OS=Medicago truncatula GN=MTR_3g048593 PE=4 SV=1	Not found	Not found	Found	Not found
2128	6	1	1	1	G7J9K0	NUC	No Data	No Data	No Data	No Data	No Data		[Master Protein] Uncharacterized protein OS=Medicago truncatula GN=MTR_3g083310 PE=4 SV=1	Not found	Not found	Found	Not found
2440	1	1	1	1	V7D201	NUC	No Data	No Data	No Data	No Data	No Data		[Master Protein] Uncharacterized protein OS=Phaseolus vulgaris GN=PHAVU_001G257200g PE=4 SV=1	Not found	Not found	1 replicate	Not found
1182	1	1	1	1	V7CJ21	NUC	No Data	No Data	No Data	No Data	No Data		[Master Protein] Uncharacterized protein OS=Phaseolus vulgaris GN=PHAVU_002G057800g PE=4 SV=1	Not found	Not found	1 replicate	Not found
1809	1	1	1	1	V7CLI5	NUC	C:integral component of membrane	No Data	No Data	No Data	No Data		[Master Protein] Uncharacterized protein OS=Phaseolus vulgaris GN=PHAVU_002G095100g PE=4 SV=1	Not found	Not found	1 replicate	Not found
545	1	1	1	1	V7CQQ0	NUC	No Data	No Data	No Data	No Data	No Data		[Master Protein] Uncharacterized protein OS=Phaseolus vulgaris GN=PHAVU_002G222700g PE=4 SV=1	Not found	Not found	1 replicate	Not found
2797	2	1	1	1	V7CP07	NUC	C:chloroplast envelope	P:response to abscisic acid P:response to water deprivation	GO:0004029 GO:0033721	5	F:aldehyde dehydrogenase (NAD) activity F:aldehyde dehydrogenase (NADP+) activity		[Master Protein] Uncharacterized protein OS=Phaseolus vulgaris GN=PHAVU_002G275200g PE=4 SV=1	Not found	Not found	Found	Not found
2576	1	1	2	4	V7CRL2	NUC	C:mitochondrion	P:response to organic substance	GO:0050897 GO:0016491 GO:0008270	21	F:cobalt ion binding F:oxidoreductase activity F:zinc ion binding		[Master Protein] Uncharacterized protein OS=Phaseolus vulgaris GN=PHAVU_002G277900g PE=3 SV=1	Not found	Not found	Found	Not found
1500	1	1	1	2	V7C7V7	NUC	No Data	No Data	No Data	No Data	No Data		[Master Protein] Uncharacterized protein OS=Phaseolus vulgaris GN=PHAVU_003G038600g PE=4 SV=1	Not found	Not found	2 replicates	Not found
117	1	1	1	1	V7C8A0	NUC	No Data	P:ubiquitin-dependent protein catabolic process	GO:0031625	No Data	F:ubiquitin protein ligase binding		[Master Protein] Uncharacterized protein OS=Phaseolus vulgaris GN=PHAVU_003G049300g PE=3 SV=1	Not found	Not found	1 replicate	Not found
2892	1	1	1	1	V7CAF4	NUC	No Data	No Data	GO:0005524 GO:0004386 GO:0003676	23	F:ATP binding F:helicase activity F:nucleic acid binding		[Master Protein] Uncharacterized protein OS=Phaseolus vulgaris GN=PHAVU_003G075000g PE=4 SV=1	Not found	Not found	1 replicate	Not found
908	1	1	1	1	V7CD16	NUC	No Data	No Data	No Data	No Data	No Data		[Master Protein] Uncharacterized protein OS=Phaseolus vulgaris GN=PHAVU_003G186200g PE=4 SV=1	Not found	Not found	1 replicate	Not found
805	1	1	1	1	V7CDP6	NUC	No Data	No Data	GO:0003723	27	F:RNA binding		[Master Protein] Uncharacterized protein OS=Phaseolus vulgaris GN=PHAVU_003G206700g PE=4 SV=1	Not found	Not found	Found	Not found
471	1	1	1	1	V7CCB2	NUC	C:nucleus	P:transcription, DNA-templated	GO:0003680 GO:0003700	20;17	F:AT DNA binding F:DNA binding transcription factor activity		[Master Protein] Uncharacterized protein OS=Phaseolus vulgaris GN=PHAVU_003G230600g PE=4 SV=1	Not found	Not found	Found	Not found
783	3	1	1	1	V7C354	NUC	No Data	No Data	No Data	No Data	No Data		[Master Protein] Uncharacterized protein OS=Phaseolus vulgaris GN=PHAVU_004G069300g PE=4 SV=1	Not found	Not found	1 replicate	Not found
2641	2	1	1	1	V7BX69	NUC	No Data	P:protein import into nucleus	No Data	No Data	No Data		[Master Protein] Uncharacterized protein OS=Phaseolus vulgaris GN=PHAVU_005G045700g PE=4 SV=1	Not found	Not found	Found	Not found
888	3	2	2	2	V7BJ46	NUC	No Data	No Data	GO:0005524	23	F:ATP binding		[Master Protein] Uncharacterized protein OS=Phaseolus vulgaris GN=PHAVU_006G001600g PE=3 SV=1	Not found	Not found	1 replicate	Not found
463	5	1	1	1	V7BM69	NUC	No Data	P:metabolic process	GO:0003824	No Data	F:catalytic activity		[Master Protein] Uncharacterized protein OS=Phaseolus vulgaris GN=PHAVU_006G094000g PE=4 SV=1	Not found	Not found	1 replicate	Not found
2212	1	1	1	1	V7BMB7	NUC	No Data	No Data	No Data	No Data	No Data		[Master Protein] Uncharacterized protein OS=Phaseolus vulgaris GN=PHAVU_006G097800g PE=4 SV=1	Not found	Not found	1 replicate	Not found
1757	3	1	1	1	V7BQ67	NUC	C:cytosol	P:response to microbial phytotoxin P:response to ozone P:response to salicylic acid	GO:0000224	No Data	F:peptide-N4-(N-acetyl-beta-glucosaminyl)asparagine amidase activity		[Master Protein] Uncharacterized protein OS=Phaseolus vulgaris GN=PHAVU_006G100800g PE=4 SV=1	Not found	Not found	1 replicate	Not found
2398	1	1	1	3	V7BNB0	NUC	C:mitochondrion C:ribonucleoprotein complex	P:Group II intron splicing P:mitochondrial mRNA processing P:mitochondrion organization	No Data	No Data	No Data		[Master Protein] Uncharacterized protein OS=Phaseolus vulgaris GN=PHAVU_006G128900g PE=4 SV=1	Not found	Not found	Found	Not found
29	8	2	2	2	V7BQG8	NUC	No Data	No Data	No Data	No Data	No Data		[Master Protein] Uncharacterized protein OS=Phaseolus vulgaris GN=PHAVU_006G189300g PE=4 SV=1	Not found	Not found	Found	Not found
2729	2	1	2	3	V7B9P9	NUC	No Data	No Data	GO:0051537 GO:0009055 GO:0050660 GO:0005506 GO:0016614	1;26	F:2 iron, 2 sulfur cluster binding F:electron transfer activity F:flavin adenine dinucleotide binding F:iron ion binding F:oxidoreductase activity, acting on CH-OH group of donors		[Master Protein] Uncharacterized protein OS=Phaseolus vulgaris GN=PHAVU_008G210000g PE=4 SV=1	Not found	Not found	1 replicate	Not found
2860	1	1	1	1	V7BBA4	NUC	No Data	No Data	No Data	No Data	No Data		[Master Protein] Uncharacterized protein OS=Phaseolus vulgaris GN=PHAVU_008G221700g PE=4 SV=1	Not found	Not found	1 replicate	Not found
714	2	1	5	10	V7BBF0	NUC	No Data	P:cellular protein modification process	GO:0005524 GO:0008641	23	F:ATP binding F:ubiquitin-like modifier activating enzyme activity		[Master Protein] Uncharacterized protein OS=Phaseolus vulgaris GN=PHAVU_008G258500g PE=3 SV=1	Not found	Not found	2 replicates	Not found
1435	2	1	1	1	V7AW63	NUC	No Data	P:retrograde vesicle-mediated transport, Golgi to ER	No Data	No Data	No Data		[Master Protein] Uncharacterized protein OS=Phaseolus vulgaris GN=PHAVU_009G048100g PE=4 SV=1	Not found	Not found	1 replicate	Not found
3207	1	1	1	1	V7ATC0	NUC	No Data	P:gene silencing by RNA P:RNA processing	GO:0005524 GO:0004525 GO:0003723	27;23	F:ATP binding F:ribonuclease III activity F:RNA binding		[Master Protein] Uncharacterized protein OS=Phaseolus vulgaris GN=PHAVU_009G083800g PE=3 SV=1	Not found	Not found	1 replicate	Not found
2773	2	1	1	1	V7AVM0	NUC	No Data	No Data	No Data	No Data	No Data		[Master Protein] Uncharacterized protein OS=Phaseolus vulgaris GN=PHAVU_009G147800g PE=4 SV=1	Not found	Not found	1 replicate	Not found
1708	1	1	1	1	V7ARW9	NUC	No Data	P:biosynthetic process	GO:0003824 GO:0030170	No Data	F:catalytic activity F:pyridoxal phosphate binding		[Master Protein] Uncharacterized protein OS=Phaseolus vulgaris GN=PHAVU_010G123200g PE=4 SV=1	Not found	Not found	1 replicate	Not found
2261	3	1	3	5	V7ASY0	NUC	No Data	No Data	No Data	No Data	No Data		[Master Protein] Uncharacterized protein OS=Phaseolus vulgaris GN=PHAVU_010G151600g PE=4 SV=1	Not found	Not found	2 replicates	Not found
3250	14	1	3	4	V7AGQ5	NUC	No Data	No Data	GO:0003723	27	F:RNA binding		[Master Protein] Uncharacterized protein OS=Phaseolus vulgaris GN=PHAVU_011G062200g PE=4 SV=1	Not found	Not found	1 replicate	Not found
1745	1	1	1	1	V7AEW7	NUC	No Data	No Data	No Data	No Data	No Data		[Master Protein] Uncharacterized protein OS=Phaseolus vulgaris GN=PHAVU_011G065900g PE=4 SV=1	Not found	Not found	1 replicate	Not found
2977	3	1	1	1	V7AHD2	NUC	No Data	No Data	No Data	No Data	No Data		[Master Protein] Uncharacterized protein OS=Phaseolus vulgaris GN=PHAVU_011G080000g PE=4 SV=1	Not found	Not found	1 replicate	Not found
2648	1	1	1	1	V7D3M6	NUC	No Data	No Data	No Data	No Data	No Data		[Master Protein] Uncharacterized protein OS=Phaseolus vulgaris GN=PHAVU_L009200g PE=4 SV=1	Not found	Not found	1 replicate	Not found
671	1	1	1	1	G7JVH9	NUC	C:apoplast C:cell wall C:integral component of membrane	P:cell wall biogenesis P:cell wall modification P:primary root development P:xyloglucan metabolic process	GO:0004553 GO:0016762	10;26	F:hydrolase activity, hydrolyzing O-glycosyl compounds F:xyloglucan:xyloglucosyl transferase activity		[Master Protein] Xyloglucan endotransglucosylase/hydrolase	Not found	Not found	1 replicate	Not found
1485	1	1	1	2	G7KH86	NUC	No Data	No Data	GO:0046872	15	F:metal ion binding		[Master Protein] Zinc finger CCCH domain protein	Not found	Not found	1 replicate	Not found
		Total number of protein groups:				105
Protein Group ID	# Proteins	# Unique Peptides	# Peptides	# PSMs	ID_corr	NGLoc Prediction	GO C	GO P	GO F (CODE)	BIN	GO F	ID_assigning	Group Description	Green0 PS	Yellow0 PS	Yellow0 Total	Green0 Total
1507	1	1	1	1	I1N0J0	NUC/CYT	No Data	No Data	GO:0008168	No Data	F:methyltransferase activity	lj_descr	[Master Protein] I1N0J0 I1N0J0_SOYBN Uncharacterized protein	Not found	Not found	1 replicate	Not found
1941	56	2	25	254	I1N557	NUC/CYT	No Data	No Data	GO:0005524	23	F:ATP binding	lj_descr	[Master Protein] I1N557 I1N557_SOYBN Uncharacterized protein	Not found	Not found	Found	Not found
553	1	1	1	1	V7AZ23	NUC/CYT	No Data	No Data	No Data	No Data	No Data		[Master Protein] Uncharacterized protein OS=Phaseolus vulgaris GN=PHAVU_009G239300g PE=4 SV=1	Not found	Not found	1 replicate	Not found
		Total number of protein groups:				3
Protein Group ID	# Proteins	# Unique Peptides	# Peptides	# PSMs	ID_corr	NGLoc Prediction	GO C	GO P	GO F (CODE)	BIN	GO F	ID_assigning	Group Description	Green0 PS	Yellow0 PS	Yellow0 Total	Green0 Total
1869	6	2	2	2	V7B9P7	NUC/PLA	C:plasma membrane C:plasmodesma C:vacuole	P:brassinosteroid mediated signaling pathway P:defense response to bacterium P:defense response to fungus P:response to abscisic acid	GO:0005524 GO:0004672	29;23	F:ATP binding F:protein kinase activity		[Master Protein] Uncharacterized protein OS=Phaseolus vulgaris GN=PHAVU_008G291100g PE=4 SV=1	Not found	Not found	2 replicates	Not found
		Total number of protein groups:				1
Protein Group ID	# Proteins	# Unique Peptides	# Peptides	# PSMs	ID_corr	NGLoc Prediction	GO C	GO P	GO F (CODE)	BIN	GO F	ID_assigning	Group Description	Green0 PS	Yellow0 PS	Yellow0 Total	Green0 Total
2765	2	1	1	1	Q940E6	PLA	No Data	No Data	GO:0003993	26	F:acid phosphatase activity		[Master Protein] Putative defense associated acid phosphatase	Not found	1 replicate	Not found	Not found
2636	1	1	3	5	V7CZ21	PLA	C:membrane	P:ATP synthesis coupled electron transport	GO:0009055 GO:0051536 GO:0008137	1;26	F:electron transfer activity F:iron-sulfur cluster binding F:NADH dehydrogenase (ubiquinone) activity		[Master Protein] Uncharacterized protein OS=Phaseolus vulgaris GN=PHAVU_001G229000g PE=3 SV=1	Not found	Found	2 replicates	Not found
956	1	1	1	1	A9U4J6	PLA	No Data	No Data	No Data	No Data	No Data	lj_descr	[Master Protein] A9U4J6 A9U4J6_PHYPA Predicted protein	Not found	Not found	1 replicate	Not found
74	2	1	1	1	B7FGH1	PLA	C:integral component of membrane	No Data	No Data	No Data	No Data		[Master Protein] ATRER1A-like protein	Not found	Not found	1 replicate	Not found
3268	12	1	2	10	C6TDZ1	PLA	C:integral component of membrane	No Data	GO:0015267	No Data	F:channel activity	lj_descr	[Master Protein] C6TDZ1 C6TDZ1_SOYBN Uncharacterized protein	Not found	Not found	1 replicate	Not found
3085	1	1	1	2	A0A072VAP5	PLA	C:integral component of membrane	No Data	GO:0020037 GO:0005506 GO:0004497 GO:0016705	No Data	F:heme binding F:iron ion binding F:monooxygenase activity F:oxidoreductase activity, acting on paired donors, with incorporation or reduction of molecular oxygen		[Master Protein] Cytochrome P450 family 72 protein	Not found	Not found	Found	Not found
2008	3	1	1	1	G7IMF2	PLA	C:integral component of membrane	No Data	GO:0005524 GO:0016887	34;23	F:ATP binding F:ATPase activity		[Master Protein] Drug resistance transporter-like ABC domain protein	Not found	Not found	1 replicate	Not found
391	2	1	3	4	E9BZ66	PLA	C:vacuolar proton-transporting V-type ATPase, V1 domain	P:ATP hydrolysis coupled proton transport P:ubiquitin-dependent protein catabolic process	GO:0046961 GO:0036459	1;34	F:proton-transporting ATPase activity, rotational mechanism F:ubiquitinyl hydrolase activity	lj_descr	[Master Protein] E9BZ66 E9BZ66_CAPO3 Vacuolar proton pump subunit H	Not found	Not found	1 replicate	Not found
596	2	1	1	1	A0A072U6F9	PLA	No Data	No Data	GO:0052861	No Data	F:glucan endo-1,3-beta-glucanase activity, C-3 substituted reducing group		[Master Protein] Glycoside hydrolase family 81 protein	Not found	Not found	1 replicate	Not found
3183	1	1	1	2	I1JXB2	PLA	C:nucleus	No Data	GO:0003682 GO:0003886 GO:0003677	28	F:chromatin binding F:DNA (cytosine-5-)-methyltransferase activity F:DNA binding	lj_descr	[Master Protein] I1JXB2 I1JXB2_SOYBN Cytosine-specific methyltransferase	Not found	Not found	Found	Not found
1523	1	1	1	2	I1NGN1	PLA	No Data	P:catabolic process	GO:0016787	No Data	F:hydrolase activity	lj_descr	[Master Protein] I1NGN1 I1NGN1_SOYBN Uncharacterized protein (Fragment)	Not found	Not found	2 replicates	Not found
2714	1	1	5	29	A0A072TWL8	PLA	No Data	P:oxidation-reduction process	No Data	No Data	No Data		[Master Protein] NADP-dependent alkenal double bond reductase P2 (Fragment)	Not found	Not found	Found	Not found
2416	3	1	1	1	B7FHB1	PLA	No Data	P:mitochondrial respiratory chain complex I assembly	No Data	No Data	No Data		[Master Protein] Nuclear protein E3-3, putative	Not found	Not found	1 replicate	Not found
632	1	1	1	1	I3SMT2	PLA	C:integral component of membrane	No Data	No Data	No Data	No Data		[Master Protein] Oligosaccharide transporter	Not found	Not found	Found	Not found
2027	28	2	4	9	A0A072URD6	PLA	C:integral component of membrane C:plasma membrane	P:proton export across plasma membrane	GO:0005524 GO:0046872 GO:0008553	34;15;23	F:ATP binding F:metal ion binding F:proton-exporting ATPase activity, phosphorylative mechanism		[Master Protein] Plasma membrane ATPase	Not found	Not found	Found	Not found
1348	2	1	2	3	V5N8M2	PLA	No Data	P:pentose-phosphate shunt, non-oxidative branch	GO:0004751	1;7	F:ribose-5-phosphate isomerase activity		[Master Protein] Putative ribose-5-phosphate isomerase	Not found	Not found	2 replicates	Not found
2809	1	1	1	2	A0A072UHJ3	PLA	No Data	No Data	GO:0048037	No Data	F:cofactor binding		[Master Protein] Pyridoxamine 5'-phosphate oxidase family protein	Not found	Not found	2 replicates	Not found
2187	12	1	4	6	B0FNB2	PLA	C:cytoplasm	P:L-proline biosynthetic process	GO:0005524 GO:0004349 GO:0004350	23	F:ATP binding F:glutamate 5-kinase activity F:glutamate-5-semialdehyde dehydrogenase activity		[Master Protein] Pyrroline-5-carboxylate synthetase	Not found	Not found	1 replicate	Not found
1934	1	1	1	1	G7L302	PLA	C:integral component of membrane	No Data	GO:0005524 GO:0004672	29;23	F:ATP binding F:protein kinase activity		[Master Protein] Tyrosine kinase family protein	Not found	Not found	1 replicate	Not found
454	1	1	1	1	G7JUU1	PLA	No Data	No Data	No Data	No Data	No Data		[Master Protein] Uncharacterized protein OS=Medicago truncatula GN=MTR_4g064210 PE=4 SV=1	Not found	Not found	1 replicate	Not found
2105	1	1	1	1	V7CYR6	PLA	No Data	No Data	GO:0016872	No Data	F:intramolecular lyase activity		[Master Protein] Uncharacterized protein OS=Phaseolus vulgaris GN=PHAVU_001G152000g PE=4 SV=1	Not found	Not found	1 replicate	Not found
2761	4	1	1	2	V7C8J6	PLA	C:integral component of membrane	No Data	GO:0022857	No Data	F:transmembrane transporter activity		[Master Protein] Uncharacterized protein OS=Phaseolus vulgaris GN=PHAVU_003G054500g PE=4 SV=1	Not found	Not found	2 replicates	Not found
1844	1	1	1	1	V7CB31	PLA	No Data	No Data	No Data	No Data	No Data		[Master Protein] Uncharacterized protein OS=Phaseolus vulgaris GN=PHAVU_003G091800g PE=4 SV=1	Not found	Not found	1 replicate	Not found
1905	3	1	2	12	V7BLU1	PLA	No Data	No Data	No Data	No Data	No Data		[Master Protein] Uncharacterized protein OS=Phaseolus vulgaris GN=PHAVU_006G085000g PE=4 SV=1	Not found	Not found	1 replicate	Not found
2455	1	1	1	1	V7AL15	PLA	No Data	No Data	No Data	No Data	No Data		[Master Protein] Uncharacterized protein OS=Phaseolus vulgaris GN=PHAVU_010G007000g PE=4 SV=1	Not found	Not found	1 replicate	Not found
1472	5	1	1	1	A0A072VR25	PLA	C:PAS complex	P:phosphatidylinositol biosynthetic process	No Data	No Data	No Data		[Master Protein] VAC14-like protein	Not found	Not found	1 replicate	Not found
626	2	1	1	1	A0A072TVY3	PLA	No Data	No Data	GO:0004177 GO:0030145	No Data	F:aminopeptidase activity F:manganese ion binding		[Master Protein] Xaa-pro aminopeptidase	Not found	Not found	2 replicates	Not found
		Total number of protein groups:				27
Protein Group ID	# Proteins	# Unique Peptides	# Peptides	# PSMs	ID_corr	NGLoc Prediction	GO C	GO P	GO F (CODE)	BIN	GO F	ID_assigning	Group Description	Green0 PS	Yellow0 PS	Yellow0 Total	Green0 Total
1014	1	1	4	10	I1NEH3	POX	No Data	P:metabolic process	GO:0016747	16	F:transferase activity, transferring acyl groups other than amino-acyl groups	lj_descr	[Master Protein] I1NEH3 I1NEH3_SOYBN Uncharacterized protein	Not found	Not found	1 replicate	Not found
		Total number of protein groups:				1

## Sheet: Table S6-5
Table S6-5	Lists of sub-cellular localization prediction of proteins, unique for green seeds of cultivar Gloriosa both in non-depleted samples and after treatment with 0.07% (w/v) protamine sulfate.
Lists below are made by filtering Table S6-2 by NGLoc Prediction parameter
Protein Group ID	# Proteins	# Unique Peptides	# Peptides	# PSMs	ID_corr	NGLoc Prediction	GO C	GO P	GO F (CODE)	BIN	GO F	ID_assigning	Group Description	Green0 PS	Yellow0 PS	Yellow0 Total	Green0 Total
2608	1	1	1	1	G7K4B3	CSK	No Data	No Data	GO:0003779	No Data	F:actin binding		[Master Protein] Actin-binding calponin-like (CH) domain protein	Not found	Not found	Not found	1 replicate
		Total number of protein groups :				1
Protein Group ID	# Proteins	# Unique Peptides	# Peptides	# PSMs	ID_corr	NGLoc Prediction	GO C	GO P	GO F (CODE)	BIN	GO F	ID_assigning	Group Description	Green0 PS	Yellow0 PS	Yellow0 Total	Green0 Total
2556	5	1	1	1	G7LDH0	CSK/CYT	No Data	No Data	GO:0005525 GO:0003924	30	F:GTP binding F:GTPase activity		[Master Protein] Dynamin 1E-like protein	Not found	Not found	Not found	2 replicates
		Total number of protein groups :				1
Protein Group ID	# Proteins	# Unique Peptides	# Peptides	# PSMs	ID_corr	NGLoc Prediction	GO C	GO P	GO F (CODE)	BIN	GO F	ID_assigning	Group Description	Green0 PS	Yellow0 PS	Yellow0 Total	Green0 Total
3074	2	1	1	1	A0A072V561	CYT	No Data	P:defense response P:response to biotic stimulus	No Data	No Data	No Data		[Master Protein] Disease-resistance response protein	1 replicate	Not found	Not found	Not found
3121	2	1	2	5	P19036	CYT	C:cytoplasm	P:response to heat	No Data	No Data	No Data		[Master Protein] 17.4 kDa class I heat shock protein	Not found	Not found	Not found	Found
1657	1	1	3	3	B9RV94	CYT	C:signal recognition particle, endoplasmic reticulum targeting	P:SRP-dependent cotranslational protein targeting to membrane	GO:0008312 GO:0005525 GO:0003924	30	F:7S RNA binding F:GTP binding F:GTPase activity	lj_descr	[Master Protein] B9RV94 B9RV94_RICCO Signal recognition particle 54 kD protein, putative OS,93.24,0,seg,NULL; SRP54,Signal recognition particle, SRP54 subunit, GTPase domain; SRP_SPB,Signal recognitio,CUFF.43634.1	Not found	Not found	Not found	Found
395	3	1	1	3	G7K5E9	CYT	C:nucleus	P:polysaccharide catabolic process P:regulation of shoot system development	GO:0102229 GO:0016161 GO:0003700	20;17	F:amylopectin maltohydrolase activity F:beta-amylase activity F:DNA binding transcription factor activity		[Master Protein] Beta-amylase	Not found	Not found	Not found	Found
3151	3	1	1	1	D3TI43	CYT	C:cytoplasm	No Data	GO:0003743	29	F:translation initiation factor activity		[Master Protein] Cap-binding protein-like protein	Not found	Not found	Not found	1 replicate
51	5	1	1	1	G7I3B2	CYT	C:chloroplast stroma C:nucleolus	P:aromatic amino acid family biosynthetic process P:chorismate biosynthetic process	GO:0004107	13	F:chorismate synthase activity		[Master Protein] Chorismate synthase	Not found	Not found	Not found	1 replicate
3036	3	1	1	2	A0A072TGE4	CYT	C:integral component of membrane	P:protein transport	No Data	No Data	No Data		[Master Protein] Clathrin adaptor complex small chain	Not found	Not found	Not found	2 replicates
3101	5	1	4	9	A0A072VD42	CYT	C:cytoplasm	P:arginyl-tRNA aminoacylation	GO:0004814 GO:0005524	29;23	F:arginine-tRNA ligase activity F:ATP binding		[Master Protein] Cytoplasmic-like arginine-tRNA ligase	Not found	Not found	Not found	1 replicate
1052	1	1	4	13	D7SYA8	CYT	No Data	P:sucrose metabolic process	GO:0016157	2	F:sucrose synthase activity	lj_descr	[Master Protein] D7SYA8 D7SYA8_VITVI Sucrose synthase	Not found	Not found	Not found	1 replicate
1044	2	1	1	1	D8RKZ1	CYT	No Data	No Data	No Data	No Data	No Data	lj_descr	[Master Protein] D8RKZ1 D8RKZ1_SELML Putative uncharacterized protein	Not found	Not found	Not found	1 replicate
839	4	1	2	2	B7FJZ6	CYT	No Data	P:porphyrin-containing compound biosynthetic process	GO:0046872 GO:0004655	19;15	F:metal ion binding F:porphobilinogen synthase activity		[Master Protein] Delta-aminolevulinic acid dehydratase	Not found	Not found	Not found	2 replicates
800	3	1	1	1	A0A072UZF4	CYT	C:integral component of membrane	No Data	No Data	No Data	No Data		[Master Protein] Endoplasmic reticulum vesicle transporter	Not found	Not found	Not found	1 replicate
75	4	1	3	7	G7KEC3	CYT	C:cytosol	No Data	GO:0003824 GO:0050662	No Data	F:catalytic activity F:coenzyme binding	lj_descr	[Master Protein] G7KEC3 G7KEC3_MEDTR Dihydroflavonol 4-reductase-like protein	Not found	Not found	Not found	1 replicate
1207	12	1	5	11	I3S8A5	CYT	C:chloroplast	P:glycogen biosynthetic process P:starch biosynthetic process	GO:0005524 GO:0008878	2;23	F:ATP binding F:glucose-1-phosphate adenylyltransferase activity		[Master Protein] Glucose-1-phosphate adenylyltransferase	Not found	Not found	Not found	1 replicate
439	3	1	1	1	I3SB95	CYT	No Data	No Data	GO:0003723	27	F:RNA binding	lj_descr	[Master Protein] I3SB95 I3SB95_LOTJA Uncharacterized protein	Not found	Not found	Not found	1 replicate
3172	4	1	2	4	I3T6E5	CYT	No Data	No Data	No Data	No Data	No Data	lj_descr	[Master Protein] I3T6E5 I3T6E5_LOTJA Uncharacterized protein	Not found	Not found	Not found	1 replicate
2743	3	1	1	1	B7FJZ5	CYT	No Data	No Data	GO:0016787	No Data	F:hydrolase activity		[Master Protein] Inosine-uridine preferring nucleoside hydrolase	Not found	Not found	Not found	2 replicates
948	8	1	1	1	G7KSU9	CYT	C:integral component of membrane	No Data	No Data	No Data	No Data		[Master Protein] Integral membrane HRF1 family protein	Not found	Not found	Not found	2 replicates
449	9	1	1	1	A0A072VD65	CYT	No Data	No Data	GO:0004471 GO:0046872 GO:0051287	15	F:malate dehydrogenase (decarboxylating) (NAD+) activity F:metal ion binding F:NAD binding		[Master Protein] Malic enzyme	Not found	Not found	Not found	2 replicates
2879	1	1	1	1	I3SB75	CYT	No Data	P:protein initiator methionine removal	GO:0046872 GO:0070006	15	F:metal ion binding F:metalloaminopeptidase activity		[Master Protein] Methionine aminopeptidase	Not found	Not found	Not found	2 replicates
2957	7	1	6	23	G7LF61	CYT	No Data	No Data	GO:0003755	31	F:peptidyl-prolyl cis-trans isomerase activity		[Master Protein] Peptidylprolyl isomerase	Not found	Not found	Not found	1 replicate
1717	47	1	5	43	B7FLK9	CYT	No Data	No Data	No Data	No Data	No Data		[Master Protein] Putative uncharacterized protein OS=Medicago truncatula PE=2 SV=1	Not found	Not found	Not found	1 replicate
687	3	1	3	4	G7J4Y2	CYT	C:integral component of membrane	P:response to oxidative stress	GO:0020037 GO:0004601	26	F:heme binding F:peroxidase activity		[Master Protein] Thylakoid-bound ascorbate peroxidase	Not found	Not found	Not found	1 replicate
2462	2	1	11	44	V7C2G9	CYT	No Data	P:methionine biosynthetic process	GO:0003871 GO:0008270	No Data	F:5-methyltetrahydropteroyltriglutamate-homocysteine S-methyltransferase activity F:zinc ion binding		[Master Protein] Uncharacterized protein OS=Phaseolus vulgaris GN=PHAVU_004G051600g PE=3 SV=1	Not found	Not found	Not found	2 replicates
2593	4	1	2	7	V7BED8	CYT	No Data	P:protein deubiquitination P:ubiquitin-dependent protein catabolic process	GO:0036459	No Data	F:thiol-dependent ubiquitinyl hydrolase activity		[Master Protein] Uncharacterized protein OS=Phaseolus vulgaris GN=PHAVU_007G136200g PE=3 SV=1	Not found	Not found	Not found	1 replicate
9	1	1	1	1	V7AZV3	CYT	No Data	No Data	GO:0003824	No Data	F:catalytic activity		[Master Protein] Uncharacterized protein OS=Phaseolus vulgaris GN=PHAVU_008G003000g PE=4 SV=1	Not found	Not found	Not found	1 replicate
797	16	1	8	40	V7APB3	CYT	No Data	No Data	GO:0005525 GO:0003924	30	F:GTP binding F:GTPase activity		[Master Protein] Uncharacterized protein OS=Phaseolus vulgaris GN=PHAVU_010G048200g PE=4 SV=1	Not found	Not found	Not found	1 replicate
		Total number of protein groups :				27
Protein Group ID	# Proteins	# Unique Peptides	# Peptides	# PSMs	ID_corr	NGLoc Prediction	GO C	GO P	GO F (CODE)	BIN	GO F	ID_assigning	Group Description	Green0 PS	Yellow0 PS	Yellow0 Total	Green0 Total
1578	14	2	4	5	Q8W1A0	CYT/MIT	C:cytoplasm	P:cysteine biosynthetic process from serine	GO:0004124 GO:0030170	13	F:cysteine synthase activity F:pyridoxal phosphate binding	lj_descr	[Master Protein] Q8W1A0 Q8W1A0_SOYBN Cysteine synthase	Not found	Not found	Not found	2 replicates
		Total number of protein groups :				1
Protein Group ID	# Proteins	# Unique Peptides	# Peptides	# PSMs	ID_corr	NGLoc Prediction	GO C	GO P	GO F (CODE)	BIN	GO F	ID_assigning	Group Description	Green0 PS	Yellow0 PS	Yellow0 Total	Green0 Total
2570	3	1	1	1	Q2HUL1	CYT/NUC	C:nuclear cap binding complex	P:mRNA cis splicing, via spliceosome P:mRNA transport	GO:0000339 GO:0003743	29	F:RNA cap binding F:translation initiation factor activity		[Master Protein] Initiation factor eIF-4 gamma, middle	Not found	Not found	Not found	Found
2545	1	1	1	1	V7CNR2	CYT/NUC	No Data	No Data	GO:0008080	No Data	F:N-acetyltransferase activity		[Master Protein] Uncharacterized protein OS=Phaseolus vulgaris GN=PHAVU_002G265900g PE=4 SV=1	Not found	Not found	Not found	1 replicate
		Total number of protein groups :				2
Protein Group ID	# Proteins	# Unique Peptides	# Peptides	# PSMs	ID_corr	NGLoc Prediction	GO C	GO P	GO F (CODE)	BIN	GO F	ID_assigning	Group Description	Green0 PS	Yellow0 PS	Yellow0 Total	Green0 Total
2134	1	2	2	5	C6SXW1	END	No Data	P:protein repair P:response to oxidative stress	GO:0033743	No Data	F:peptide-methionine (R)-S-oxide reductase activity	lj_descr	[Master Protein] C6SXW1 C6SXW1_SOYBN Uncharacterized protein	Found	Not found	Not found	Not found
1843	1	1	1	2	V7BQU4	END	No Data	No Data	GO:0020037 GO:0005506 GO:0004497 GO:0016705	No Data	F:heme binding F:iron ion binding F:monooxygenase activity F:oxidoreductase activity, acting on paired donors, with incorporation or reduction of molecular oxygen		[Master Protein] Uncharacterized protein OS=Phaseolus vulgaris GN=PHAVU_006G123600g PE=3 SV=1	Found	Not found	Not found	Not found
1475	2	1	4	11	G7I9H2	END	C:endoplasmic reticulum	P:protein folding	GO:0005509 GO:0051082	No Data	F:calcium ion binding F:unfolded protein binding	lj_descr	[Master Protein] G7I9H2 G7I9H2_MEDTR Calreticulin	Not found	Not found	Not found	1 replicate
1230	2	1	8	17	I1JEL6	END	No Data	P:protein folding P:response to stress	GO:0005524 GO:0051082	23	F:ATP binding F:unfolded protein binding	lj_descr	[Master Protein] I1JEL6 I1JEL6_SOYBN Uncharacterized protein	Not found	Not found	Not found	1 replicate
2317	6	2	3	4	I1JND9	END	No Data	No Data	GO:0003824	No Data	F:catalytic activity	lj_descr	[Master Protein] I1JND9 I1JND9_SOYBN Uncharacterized protein	Not found	Not found	Not found	Found
557	6	1	1	1	G7KGE2	END	C:integral component of membrane	No Data	GO:0004185	No Data	F:serine-type carboxypeptidase activity		[Master Protein] Serine carboxypeptidase-like protein	Not found	Not found	Not found	1 replicate
275	1	1	1	1	V7AMR3	END	C:integral component of membrane	No Data	GO:0020037 GO:0005506 GO:0004497 GO:0016705	No Data	F:heme binding F:iron ion binding F:monooxygenase activity F:oxidoreductase activity, acting on paired donors, with incorporation or reduction of molecular oxygen		[Master Protein] Uncharacterized protein OS=Phaseolus vulgaris GN=PHAVU_010G022600g PE=3 SV=1	Not found	Not found	Not found	1 replicate
		Total number of protein groups :				7
Protein Group ID	# Proteins	# Unique Peptides	# Peptides	# PSMs	ID_corr	NGLoc Prediction	GO C	GO P	GO F (CODE)	BIN	GO F	ID_assigning	Group Description	Green0 PS	Yellow0 PS	Yellow0 Total	Green0 Total
407	4	1	3	5	G7JUT2	END/GOL	No Data	No Data	No Data	No Data	No Data		[Master Protein] OSBP(Oxysterol-binding protein)-related protein 4C	Not found	Not found	Not found	2 replicates
		Total number of protein groups :				1
Protein Group ID	# Proteins	# Unique Peptides	# Peptides	# PSMs	ID_corr	NGLoc Prediction	GO C	GO P	GO F (CODE)	BIN	GO F	ID_assigning	Group Description	Green0 PS	Yellow0 PS	Yellow0 Total	Green0 Total
1393	3	1	1	1	B7FMN3	EXC	C:endoplasmic reticulum C:Golgi apparatus C:TRAPP complex	P:Golgi vesicle transport	No Data	No Data	No Data		[Master Protein] Putative uncharacterized protein OS=Medicago truncatula GN=MTR_4g081170 PE=2 SV=1	Not found	Not found	Not found	1 replicate
50	3	1	1	1	V7BR07	EXC	No Data	P:carbohydrate metabolic process	GO:0004553	10;26	F:hydrolase activity, hydrolyzing O-glycosyl compounds		[Master Protein] Uncharacterized protein OS=Phaseolus vulgaris GN=PHAVU_006G208200g PE=4 SV=1	Not found	Not found	Not found	1 replicate
1797	1	1	1	1	V7B598	EXC	No Data	No Data	No Data	No Data	No Data		[Master Protein] Uncharacterized protein OS=Phaseolus vulgaris GN=PHAVU_008G166500g PE=4 SV=1	Not found	Not found	Not found	1 replicate
		Total number of protein groups :				3
Protein Group ID	# Proteins	# Unique Peptides	# Peptides	# PSMs	ID_corr	NGLoc Prediction	GO C	GO P	GO F (CODE)	BIN	GO F	ID_assigning	Group Description	Green0 PS	Yellow0 PS	Yellow0 Total	Green0 Total
282	2	1	1	1	G7K149	MIT	No Data	P:[2Fe-2S] cluster assembly	GO:0031071 GO:0030170	13	F:cysteine desulfurase activity F:pyridoxal phosphate binding		[Master Protein] Cysteine desulfurase-like protein	1 replicate	Not found	Not found	Not found
2341	3	1	2	4	G8A394	MIT	No Data	P:fatty acid biosynthetic process	GO:0003989 GO:0005524 GO:0004075 GO:0046872	11;15;23	F:acetyl-CoA carboxylase activity F:ATP binding F:biotin carboxylase activity F:metal ion binding		[Master Protein] Acetyl-CoA carboxylase	Not found	Not found	Not found	1 replicate
2158	2	1	5	17	A0A072TZ59	MIT	C:proton-transporting ATP synthase complex, catalytic core F(1)	P:ATP synthesis coupled proton transport	GO:0005524 GO:0046933	9;23	F:ATP binding F:proton-transporting ATP synthase activity, rotational mechanism		[Master Protein] ATP synthase, F1 beta subunit	Not found	Not found	Not found	1 replicate
616	4	1	4	10	B2G3G6	MIT	C:cytoplasm	P:arginyl-tRNA aminoacylation	GO:0004814 GO:0005524	29;23	F:arginine-tRNA ligase activity F:ATP binding	lj_descr	[Master Protein] B2G3G6 B2G3G6_CANEN Arginyl-tRNA synthetase	Not found	Not found	Not found	2 replicates
21	1	1	1	1	B9SQT6	MIT	C:integral component of membrane C:mitochondrial outer membrane	P:intracellular protein transport	No Data	No Data	No Data	lj_descr	[Master Protein] B9SQT6 B9SQT6_RICCO Putative uncharacterized protein	Not found	Not found	Not found	1 replicate
1969	8	2	2	2	G7K043	MIT	C:clathrin adaptor complex	P:intracellular protein transport P:vesicle-mediated transport	No Data	No Data	No Data		[Master Protein] Clathrin assembly protein AP47, putative	Not found	Not found	Not found	2 replicates
1146	4	2	2	2	A2Q3W4	MIT	No Data	No Data	GO:0003824 GO:0050662	No Data	F:catalytic activity F:coenzyme binding		[Master Protein] Dihydroflavonol 4-reductase-like protein	Not found	Not found	Not found	1 replicate
3043	1	1	1	1	G7JXA8	MIT	No Data	No Data	No Data	No Data	No Data		[Master Protein] F-box/RNI/FBD-like domain protein, putative	Not found	Not found	Not found	1 replicate
933	1	1	1	1	G7LD03	MIT	C:integral component of membrane	No Data	No Data	No Data	No Data		[Master Protein] FMP32-like protein	Not found	Not found	Not found	1 replicate
406	1	2	3	3	G7KQ77	MIT	No Data	P:carbohydrate metabolic process	GO:0016832 GO:0008270	No Data	F:aldehyde-lyase activity F:zinc ion binding		[Master Protein] Fructose-bisphosphate aldolase class-II protein	Not found	Not found	Not found	2 replicates
2721	2	1	1	1	G7J384	MIT	No Data	No Data	No Data	No Data	No Data		[Master Protein] G protein coupled receptor	Not found	Not found	Not found	1 replicate
757	1	1	2	2	I1KJ61	MIT	No Data	P:pentose-phosphate shunt P:valine metabolic process	GO:0008442 GO:0016832 GO:0050662 GO:0000166 GO:0004616 GO:0008270	7;23	F:3-hydroxyisobutyrate dehydrogenase activity F:aldehyde-lyase activity F:coenzyme binding F:nucleotide binding F:phosphogluconate dehydrogenase (decarboxylating) activity F:zinc ion binding	lj_descr	[Master Protein] I1KJ61 I1KJ61_SOYBN Uncharacterized protein	Not found	Not found	Not found	1 replicate
1431	1	1	1	1	I1LS05	MIT	C:plasma membrane	P:signal transduction	GO:0003824	No Data	F:catalytic activity	lj_descr	[Master Protein] I1LS05 I1LS05_SOYBN Uncharacterized protein	Not found	Not found	Not found	1 replicate
734	1	1	2	3	I1LXN6	MIT	C:cytoplasm	P:tryptophanyl-tRNA aminoacylation	GO:0005524 GO:0004830	23	F:ATP binding F:tryptophan-tRNA ligase activity	lj_descr	[Master Protein] I1LXN6 I1LXN6_SOYBN Uncharacterized protein	Not found	Not found	Not found	1 replicate
2696	3	1	1	1	I1MUX0	MIT	C:chloroplast	No Data	GO:0005525 GO:0003924 GO:0003746	30;29	F:GTP binding F:GTPase activity F:translation elongation factor activity	lj_descr	[Master Protein] I1MUX0 I1MUX0_SOYBN Uncharacterized protein	Not found	Not found	Not found	1 replicate
1494	4	1	5	21	I3S967	MIT	No Data	P:polyamine biosynthetic process	GO:0050126	22	F:N-carbamoylputrescine amidase activity	lj_descr	[Master Protein] I3S967 I3S967_LOTJA Uncharacterized protein	Not found	Not found	Not found	2 replicates
2802	4	1	4	8	I3T5Q5	MIT	C:ribosome	P:translation	GO:0003735	No Data	F:structural constituent of ribosome	lj_descr	[Master Protein] I3T5Q5 I3T5Q5_LOTJA Uncharacterized protein	Not found	Not found	Not found	Found
1543	5	3	3	4	K4BVV2	MIT	C:integral component of membrane	P:photoinhibition P:photosystem II repair P:proteolysis P:PSII associated light-harvesting complex II catabolic process	GO:0005524 GO:0004176 GO:0004222 GO:0008237	23	F:ATP binding F:ATP-dependent peptidase activity F:metalloendopeptidase activity F:metallopeptidase activity	lj_descr	[Master Protein] K4BVV2 K4BVV2_SOLLC Uncharacterized protein	Not found	Not found	Not found	Found
2848	6	1	1	1	I3S469	MIT	C:integral component of membrane C:mitochondrial outer membrane	P:mitochondrial fission P:peroxisome fission	No Data	No Data	No Data		[Master Protein] Mitochondrial fission 1 protein	Not found	Not found	Not found	1 replicate
263	3	1	1	2	G7L2L3	MIT	C:integral component of membrane	No Data	GO:0004128	No Data	F:cytochrome-b5 reductase activity, acting on NAD(P)H		[Master Protein] NADH-cytochrome b5 reductase	Not found	Not found	Not found	1 replicate
2677	13	1	1	2	G7KAF6	MIT	C:chloroplast	P:aromatic amino acid family biosynthetic process P:chorismate biosynthetic process	GO:0003849	13	F:3-deoxy-7-phosphoheptulonate synthase activity		[Master Protein] Phospho-2-dehydro-3-deoxyheptonate aldolase	Not found	Not found	Not found	2 replicates
1298	3	1	1	3	G7JVD8	MIT	C:integral component of membrane	P:metabolic process	GO:0016746	No Data	F:transferase activity, transferring acyl groups		[Master Protein] Phospholipid/glycerol acyltransferase family protein	Not found	Not found	Not found	Found
1916	1	1	1	1	G7JQ17	MIT	C:integral component of membrane C:nucleus	P:intracellular protein transport	GO:0008536	No Data	F:Ran GTPase binding		[Master Protein] Protein transporter, putative	Not found	Not found	Not found	2 replicates
1484	1	1	3	8	Q5GQ66	MIT	No Data	P:response to oxidative stress	GO:0051213 GO:0020037 GO:0004601	26	F:dioxygenase activity F:heme binding F:peroxidase activity	lj_descr	[Master Protein] Q5GQ66 Q5GQ66_PEA Alpha-dioxygenase	Not found	Not found	Not found	1 replicate
1658	2	1	2	3	G7KRT7	MIT	C:integral component of membrane	P:glycine biosynthetic process from serine P:tetrahydrofolate interconversion	GO:0004372 GO:0008168 GO:0030170	1;25	F:glycine hydroxymethyltransferase activity F:methyltransferase activity F:pyridoxal phosphate binding		[Master Protein] Serine transhydroxymethyltransferase	Not found	Not found	Not found	2 replicates
2862	8	1	2	3	A0A072UE93	MIT	No Data	P:polyamine biosynthetic process	GO:0016740	23	F:transferase activity		[Master Protein] Spermidine synthase	Not found	Not found	Not found	2 replicates
979	4	1	1	1	V7C831	MIT	C:integral component of membrane	P:phospholipid biosynthetic process	GO:0016780	No Data	F:phosphotransferase activity, for other substituted phosphate groups		[Master Protein] Uncharacterized protein OS=Phaseolus vulgaris GN=PHAVU_003G044000g PE=3 SV=1	Not found	Not found	Not found	2 replicates
1930	2	1	1	1	V7BEM4	MIT	No Data	P:cysteinyl-tRNA aminoacylation	GO:0005524 GO:0004817	29;23	F:ATP binding F:cysteine-tRNA ligase activity		[Master Protein] Uncharacterized protein OS=Phaseolus vulgaris GN=PHAVU_007G029400g PE=3 SV=1	Not found	Not found	Not found	1 replicate
1576	5	1	1	2	V7BK03	MIT	C:glycine cleavage complex C:mitochondrion	P:glycine decarboxylation via glycine cleavage system	No Data	No Data	No Data		[Master Protein] Uncharacterized protein OS=Phaseolus vulgaris GN=PHAVU_007G233300g PE=3 SV=1	Not found	Not found	Not found	2 replicates
1418	1	1	8	45	V7AX90	MIT	No Data	No Data	GO:0004177 GO:0008237 GO:0008270	No Data	F:aminopeptidase activity F:metallopeptidase activity F:zinc ion binding		[Master Protein] Uncharacterized protein OS=Phaseolus vulgaris GN=PHAVU_009G079500g PE=4 SV=1	Not found	Not found	Not found	2 replicates
3223	2	1	1	1	V7APY7	MIT	C:mitochondrial envelope	No Data	GO:0004129	9	F:cytochrome-c oxidase activity		[Master Protein] Uncharacterized protein OS=Phaseolus vulgaris GN=PHAVU_010G153300g PE=4 SV=1	Not found	Not found	Not found	1 replicate
		Total number of protein groups :				31
Protein Group ID	# Proteins	# Unique Peptides	# Peptides	# PSMs	ID_corr	NGLoc Prediction	GO C	GO P	GO F (CODE)	BIN	GO F	ID_assigning	Group Description	Green0 PS	Yellow0 PS	Yellow0 Total	Green0 Total
1323	1	1	1	1	C6T8C1	NUC	C:plasma membrane	P:triglyceride biosynthetic process	GO:0004144 GO:0047196	11	F:diacylglycerol O-acyltransferase activity F:long-chain-alcohol O-fatty-acyltransferase activity	lj_descr	[Master Protein] C6T8C1 C6T8C1_SOYBN Uncharacterized protein	1 replicate	Not found	Not found	Not found
1482	1	1	1	1	I0YMB5	NUC	C:peroxisomal membrane	P:protein import into peroxisome matrix, docking	No Data	No Data	No Data	lj_descr	[Master Protein] I0YMB5 I0YMB5_9CHLO Uncharacterized protein	1 replicate	Not found	Not found	Not found
3270	5	1	1	1	Q9LYK5	NUC	No Data	No Data	No Data	No Data	No Data	lj_descr	[Master Protein] Q9LYK5 Q9LYK5_ARATH Putative uncharacterized protein T15N1_30	1 replicate	Not found	Not found	Not found
2052	1	1	1	1	A0A072TVT2	NUC	No Data	No Data	GO:0003723	27	F:RNA binding		[Master Protein] RNA recognition motif 1 in plant MEI2-like protein	1 replicate	Not found	Not found	Not found
3149	2	1	1	1	A0A072UA03	NUC	No Data	No Data	No Data	No Data	No Data		[Master Protein] Stretchin-mlck protein	1 replicate	Not found	Not found	Not found
712	1	1	1	1	V7C134	NUC	C:integral component of membrane	No Data	No Data	No Data	No Data		[Master Protein] Uncharacterized protein (Fragment) OS=Phaseolus vulgaris GN=PHAVU_004G0113001g PE=4 SV=1	1 replicate	Not found	Not found	Not found
1580	1	1	1	1	A0A072VG87	NUC	C:chloroplast stroma C:starch grain	P:starch metabolic process	GO:2001070	No Data	F:starch binding		[Master Protein] Uncharacterized protein OS=Medicago truncatula GN=MTR_1g041275 PE=4 SV=1	1 replicate	Not found	Not found	Not found
2073	1	1	1	1	V7D142	NUC	No Data	No Data	GO:0003723	27	F:RNA binding		[Master Protein] Uncharacterized protein OS=Phaseolus vulgaris GN=PHAVU_001G230200g PE=4 SV=1	1 replicate	Not found	Not found	Not found
1357	1	1	1	1	V7C1B0	NUC	No Data	P:regulation of photoperiodism, flowering	No Data	No Data	No Data		[Master Protein] Uncharacterized protein OS=Phaseolus vulgaris GN=PHAVU_004G088300g PE=4 SV=1	2 replicates	Not found	Not found	Not found
256	1	1	1	1	V7BU08	NUC	C:integral component of membrane	No Data	No Data	No Data	No Data		[Master Protein] Uncharacterized protein OS=Phaseolus vulgaris GN=PHAVU_006G217300g PE=4 SV=1	1 replicate	Not found	Not found	Not found
1747	1	1	1	1	V7BCL4	NUC	No Data	No Data	No Data	No Data	No Data		[Master Protein] Uncharacterized protein OS=Phaseolus vulgaris GN=PHAVU_007G003500g PE=4 SV=1	1 replicate	Not found	Not found	Not found
126	2	1	1	1	V7BAX9	NUC	No Data	No Data	No Data	No Data	No Data		[Master Protein] Uncharacterized protein OS=Phaseolus vulgaris GN=PHAVU_008G212000g PE=4 SV=1	2 replicates	Not found	Not found	Not found
2510	2	1	1	1	V7AEU2	NUC	No Data	P:microtubule-based movement	GO:0005524 GO:0008017 GO:0003777	23	F:ATP binding F:microtubule binding F:microtubule motor activity		[Master Protein] Uncharacterized protein OS=Phaseolus vulgaris GN=PHAVU_011G040700g PE=3 SV=1	1 replicate	Not found	Not found	Not found
2953	3	1	1	1	G7JJK2	NUC	No Data	No Data	GO:0046872	15	F:metal ion binding	lj_descr	[Master Protein] G7JJK2 G7JJK2_MEDTR Serine/threonine protein kinase Nek9	2 replicates	Not found	Not found	2 replicates
176	2	1	1	1	J3N965	NUC	C:box H/ACA snoRNP complex	P:pseudouridine synthesis P:rRNA processing	GO:0003723	27	F:RNA binding	lj_descr	[Master Protein] J3N965 J3N965_ORYBR Uncharacterized protein (Fragment)	2 replicates	Not found	Not found	1 replicate
1947	2	1	1	1	G7JHJ0	NUC	No Data	No Data	GO:0003723	27	F:RNA binding		[Master Protein] Ras-GTPase-activating protein-binding protein, putative	2 replicates	Not found	Not found	2 replicates
2701	1	1	1	5	G7IW97	NUC	No Data	P:response to wounding	GO:0004867	20	F:serine-type endopeptidase inhibitor activity		[Master Protein] Subtilisin inhibitor 1	Found	Not found	Not found	Found
650	1	1	1	1	V7BZZ2	NUC	C:plasma membrane	No Data	No Data	No Data	No Data		[Master Protein] Uncharacterized protein OS=Phaseolus vulgaris GN=PHAVU_005G170800g PE=4 SV=1	2 replicates	Not found	Not found	2 replicates
2772	2	1	1	1	I3SFU5	NUC	No Data	P:regulation of RNA metabolic process	GO:0047443 GO:0046872 GO:0008948 GO:0008428	15	F:4-hydroxy-4-methyl-2-oxoglutarate aldolase activity F:metal ion binding F:oxaloacetate decarboxylase activity F:ribonuclease inhibitor activity		[Master Protein] 4-hydroxy-4-methyl-2-oxoglutarate aldolase	Not found	Not found	Not found	1 replicate
3238	1	1	1	1	A1IHM7	NUC	No Data	No Data	GO:0016491	21	F:oxidoreductase activity	lj_descr	[Master Protein] A1IHM7 A1IHM7_LOTJA Polyketide reductase	Not found	Not found	Not found	1 replicate
1820	4	1	1	1	A6N121	NUC	No Data	No Data	No Data	No Data	No Data	lj_descr	[Master Protein] A6N121 A6N121_ORYSI Zinc ion binding protein (Fragment)	Not found	Not found	Not found	1 replicate
1562	4	1	1	1	G7K1N4	NUC	C:intracellular	No Data	GO:0005525	No Data	F:GTP binding		[Master Protein] ADP-ribosylation factor-like protein A1D	Not found	Not found	Not found	1 replicate
2497	8	1	1	1	A0A072UQI0	NUC	C:mitochondrial intermembrane space	P:iron-sulfur cluster assembly	GO:0051537 GO:0051539 GO:0009055 GO:0046872	1;26;15	F:2 iron, 2 sulfur cluster binding F:4 iron, 4 sulfur cluster binding F:electron transfer activity F:metal ion binding		[Master Protein] Anamorsin homolog	Not found	Not found	Not found	1 replicate
2715	1	1	1	1	B4V1Q7	NUC	No Data	No Data	No Data	No Data	No Data	lj_descr	[Master Protein] B4V1Q7 B4V1Q7_9ACTO Putative uncharacterized protein	Not found	Not found	Not found	1 replicate
1706	2	1	1	1	B6TBI9	NUC	No Data	No Data	GO:0048037	No Data	F:cofactor binding	lj_descr	[Master Protein] B6TBI9 B6TBI9_MAIZE Pyridoxamine 5-phosphate oxidase family protein	Not found	Not found	Not found	1 replicate
3030	1	1	4	4	B9RUS0	NUC	No Data	No Data	No Data	No Data	No Data	lj_descr	[Master Protein] B9RUS0 B9RUS0_RICCO Vacuolar protein sorting-associated protein, putative ,65.39,0,no description,Pleckstrin homology-like domain; PH domain-like,NULL; Pleckstrin homology domain.,Ple,CUFF.38342.2	Not found	Not found	Not found	2 replicates
928	2	1	1	1	I3SQ86	NUC	No Data	P:folic acid biosynthetic process	GO:0008696 GO:0030170 GO:0008483	No Data	F:4-amino-4-deoxychorismate lyase activity F:pyridoxal phosphate binding F:transaminase activity		[Master Protein] Branched-chain-amino-acid aminotransferase-like protein	Not found	Not found	Not found	1 replicate
2817	6	1	1	1	C0LUU6	NUC	No Data	No Data	GO:0020037 GO:0005506 GO:0016710	16	F:heme binding F:iron ion binding F:trans-cinnamate 4-monooxygenase activity	lj_descr	[Master Protein] C0LUU6 C0LUU6_SOYBN Cinnamate-4-hydroxylase	Not found	Not found	Not found	1 replicate
2313	1	1	1	1	C4JBA6	NUC	No Data	No Data	No Data	No Data	No Data	lj_descr	[Master Protein] C4JBA6 C4JBA6_MAIZE Uncharacterized protein	Not found	Not found	Not found	1 replicate
2038	3	1	1	1	C6T2R6	NUC	No Data	No Data	No Data	No Data	No Data	lj_descr	[Master Protein] C6T2R6 C6T2R6_SOYBN Uncharacterized protein	Not found	Not found	Not found	1 replicate
3187	6	1	9	56	C7IZQ1	NUC	No Data	No Data	GO:0005509	No Data	F:calcium ion binding	lj_descr	[Master Protein] C7IZQ1 C7IZQ1_ORYSJ Os03g0250000 protein	Not found	Not found	Not found	Found
2339	6	1	1	2	A0A072VDW0	NUC	C:plasma membrane	No Data	GO:0005509	No Data	F:calcium ion binding		[Master Protein] Calcium-binding EF hand protein	Not found	Not found	Not found	1 replicate
2140	6	1	4	12	P0CJ48	NUC	C:apoplast C:chloroplast C:chloroplast envelope C:chloroplast thylakoid membrane C:integral component of membrane C:photosystem I C:photosystem II C:plastoglobule C:thylakoid	P:photosynthesis, light harvesting in photosystem I P:protein-chromophore linkage P:response to blue light P:response to far red light P:response to fructose P:response to red light	GO:0016168 GO:0046872 GO:0031409	1;15	F:chlorophyll binding F:metal ion binding F:pigment binding		[Master Protein] Chlorophyll a-b binding protein 2, chloroplastic	Not found	Not found	Not found	2 replicates
1645	11	2	2	4	A0A072U9H4	NUC	C:chloroplast thylakoid membrane C:integral component of membrane C:photosystem I C:photosystem II	P:photosynthesis, light harvesting P:protein-chromophore linkage	GO:0016168	1	F:chlorophyll binding		[Master Protein] Chlorophyll a-b binding protein, chloroplastic	Not found	Not found	Not found	Found
926	2	1	1	1	A0A1S2YHK8	NUC	No Data	No Data	GO:0004587 GO:0030170	No Data	F:ornithine-oxo-acid transaminase activity F:pyridoxal phosphate binding	lj_lotusbase_ncbi	[Master Protein] CUFF.50839.1	Not found	Not found	Not found	1 replicate
2811	6	1	1	1	D2DJQ3	NUC	No Data	P:isoleucine biosynthetic process P:valine biosynthetic process	GO:0003984 GO:0050660 GO:0000287 GO:0030976	13	F:acetolactate synthase activity F:flavin adenine dinucleotide binding F:magnesium ion binding F:thiamine pyrophosphate binding	lj_descr	[Master Protein] D2DJQ3 D2DJQ3_SOYBN Acetolactate synthase (Fragment)	Not found	Not found	Not found	2 replicates
2945	1	1	1	2	B7FLH3	NUC	No Data	No Data	No Data	No Data	No Data		[Master Protein] Defective in cullin neddylation protein	Not found	Not found	Not found	1 replicate
2841	6	1	1	1	A0A072UME5	NUC	C:integral component of membrane	No Data	GO:0016757	26;29;16	F:transferase activity, transferring glycosyl groups		[Master Protein] Dolichol-phosphate mannosyltransferase	Not found	Not found	Not found	1 replicate
2539	1	1	1	3	E1ZCJ7	NUC	No Data	No Data	No Data	No Data	No Data	lj_descr	[Master Protein] E1ZCJ7 E1ZCJ7_CHLVA Putative uncharacterized protein	Not found	Not found	Not found	Found
2776	1	1	1	1	E1ZD94	NUC	No Data	No Data	No Data	No Data	No Data	lj_descr	[Master Protein] E1ZD94 E1ZD94_CHLVA Putative uncharacterized protein	Not found	Not found	Not found	1 replicate
442	3	1	1	1	A0A072U036	NUC	No Data	No Data	GO:0003743	29	F:translation initiation factor activity		[Master Protein] Eukaryotic translation initiation factor 4G-like protein	Not found	Not found	Not found	1 replicate
1687	9	1	1	1	A0A072V9Z2	NUC	No Data	No Data	GO:0003743	29	F:translation initiation factor activity		[Master Protein] Eukaryotic translation initiation factor SUI1	Not found	Not found	Not found	1 replicate
1030	2	1	1	1	G7JD18	NUC	No Data	P:carbohydrate metabolic process	GO:0016301 GO:0016773	3;20	F:kinase activity F:phosphotransferase activity, alcohol group as acceptor		[Master Protein] FGGY family of carbohydrate kinase	Not found	Not found	Not found	1 replicate
1129	2	1	1	1	G7KUS8	NUC	No Data	No Data	No Data	No Data	No Data		[Master Protein] Four ACT domain ACT domain protein which protein	Not found	Not found	Not found	1 replicate
611	2	1	4	9	G7JTY4	NUC	C:chloroplast stroma	P:biosynthetic process P:response to cytokinin P:systemic acquired resistance, salicylic acid mediated signaling pathway	GO:0005507 GO:0010285 GO:0030170	13	F:copper ion binding F:L,L-diaminopimelate aminotransferase activity F:pyridoxal phosphate binding	lj_descr	[Master Protein] G7JTY4 G7JTY4_MEDTR LL-diaminopimelate aminotransferase	Not found	Not found	Not found	2 replicates
1850	3	1	5	7	G7LDW4	NUC	No Data	No Data	GO:0003824	No Data	F:catalytic activity	lj_descr	[Master Protein] G7LDW4 G7LDW4_MEDTR Tm-1^GCR26 protein	Not found	Not found	Not found	2 replicates
1511	3	1	1	1	A0A072TWI9	NUC	C:chloroplast stroma C:mitochondrion	P:embryo development ending in seed dormancy P:glycyl-tRNA aminoacylation P:regulation of embryonic development	GO:0005524 GO:0004820	29;23	F:ATP binding F:glycine-tRNA ligase activity		[Master Protein] Glycyl-tRNA synthetase alpha chain/beta chain	Not found	Not found	Not found	1 replicate
2844	1	1	1	1	H9VE67	NUC	No Data	No Data	No Data	No Data	No Data	lj_descr	[Master Protein] H9VE67 H9VE67_PINTA Uncharacterized protein (Fragment)	Not found	Not found	Not found	1 replicate
1019	1	1	1	1	A2Q1R4	NUC	No Data	No Data	No Data	No Data	No Data		[Master Protein] HEAT	Not found	Not found	Not found	1 replicate
1235	4	1	1	1	G7KDZ8	NUC	No Data	P:metal ion transport	GO:0046872	15	F:metal ion binding		[Master Protein] Heavy metal transport/detoxification domain protein	Not found	Not found	Not found	2 replicates
755	1	1	1	1	G7K8Q1	NUC	C:multivesicular body C:nucleus	P:defense response, incompatible interaction P:positive regulation of defense response to bacterium P:vesicle-mediated transport	GO:0042803	No Data	F:protein homodimerization activity		[Master Protein] Hydroxyproline-rich glycoprotein family protein	Not found	Not found	Not found	1 replicate
3087	3	1	1	1	I1JNN2	NUC	No Data	No Data	No Data	No Data	No Data	lj_descr	[Master Protein] I1JNN2 I1JNN2_SOYBN Uncharacterized protein	Not found	Not found	Not found	1 replicate
1096	4	2	9	18	I1JQD9	NUC	C:eukaryotic 43S preinitiation complex C:eukaryotic 48S preinitiation complex C:eukaryotic translation initiation factor 3 complex	P:formation of cytoplasmic translation initiation complex P:translational initiation	GO:0003743 GO:0031369	29	F:translation initiation factor activity F:translation initiation factor binding	lj_descr	[Master Protein] I1JQD9 I1JQD9_SOYBN Uncharacterized protein	Not found	Not found	Not found	Found
589	1	1	1	1	I1K1B1	NUC	C:cytosol C:endosome membrane	P:early endosome to late endosome transport P:receptor-mediated endocytosis	No Data	No Data	No Data	lj_descr	[Master Protein] I1K1B1 I1K1B1_SOYBN Uncharacterized protein	Not found	Not found	Not found	1 replicate
1070	2	1	2	2	I1KIM7	NUC	C:integral component of membrane	No Data	GO:0020037 GO:0005506 GO:0016705	No Data	F:heme binding F:iron ion binding F:oxidoreductase activity, acting on paired donors, with incorporation or reduction of molecular oxygen	lj_descr	[Master Protein] I1KIM7 I1KIM7_SOYBN Uncharacterized protein	Not found	Not found	Not found	Found
548	2	1	1	1	I1KNA2	NUC	C:cytoplasm	P:protein neddylation	GO:0016881 GO:0005524 GO:0019781	23	F:acid-amino acid ligase activity F:ATP binding F:NEDD8 activating enzyme activity	lj_descr	[Master Protein] I1KNA2 I1KNA2_SOYBN Uncharacterized protein	Not found	Not found	Not found	1 replicate
615	1	1	1	1	I1KQL1	NUC	No Data	No Data	No Data	No Data	No Data	lj_descr	[Master Protein] I1KQL1 I1KQL1_SOYBN Uncharacterized protein	Not found	Not found	Not found	1 replicate
1271	1	1	4	9	I1LDV5	NUC	No Data	P:valyl-tRNA aminoacylation	GO:0002161 GO:0005524 GO:0004832	29;23	F:aminoacyl-tRNA editing activity F:ATP binding F:valine-tRNA ligase activity	lj_descr	[Master Protein] I1LDV5 I1LDV5_SOYBN Uncharacterized protein	Not found	Not found	Not found	1 replicate
925	1	1	6	13	I1LMP2	NUC	C:proteasome complex C:proteasome regulatory particle	P:proteasome-mediated ubiquitin-dependent protein catabolic process	No Data	No Data	No Data	lj_descr	[Master Protein] I1LMP2 I1LMP2_SOYBN Uncharacterized protein	Not found	Not found	Not found	1 replicate
1341	1	1	1	1	I1MI15	NUC	C:nucleus	P:phosphorelay signal transduction system P:transcription, DNA-templated	GO:0003677 GO:0003700	20;28;17	F:DNA binding F:DNA binding transcription factor activity	lj_descr	[Master Protein] I1MI15 I1MI15_SOYBN Uncharacterized protein	Not found	Not found	Not found	1 replicate
2287	2	1	1	1	I1MYZ5	NUC	C:cytoplasm C:nucleolus	P:RNA secondary structure unwinding	GO:0005524 GO:0004004 GO:0003723	27;23	F:ATP binding F:ATP-dependent RNA helicase activity F:RNA binding	lj_descr	[Master Protein] I1MYZ5 I1MYZ5_SOYBN Uncharacterized protein	Not found	Not found	Not found	2 replicates
3076	2	2	3	7	I1NBD9	NUC	No Data	No Data	No Data	No Data	No Data	lj_descr	[Master Protein] I1NBD9 I1NBD9_SOYBN Uncharacterized protein	Not found	Not found	Not found	Found
1532	3	1	1	1	I1NFU9	NUC	C:catalytic step 2 spliceosome C:U2 snRNP C:U2-type prespliceosome	P:mRNA 3'-splice site recognition P:regulation of alternative mRNA splicing, via spliceosome	GO:0003723	27	F:RNA binding	lj_descr	[Master Protein] I1NFU9 I1NFU9_SOYBN Uncharacterized protein	Not found	Not found	Not found	1 replicate
520	1	1	1	1	G7L840	NUC	No Data	No Data	GO:0005525 GO:0016817	No Data	F:GTP binding F:hydrolase activity, acting on acid anhydrides		[Master Protein] Import component Toc86/159, G and M domain protein	Not found	Not found	Not found	1 replicate
1401	2	1	1	3	A0A072VM55	NUC	C:integral component of membrane C:mitochondrial inner membrane presequence translocase complex	P:protein import into mitochondrial matrix	No Data	No Data	No Data		[Master Protein] Import inner membrane translocase subunit TIM21, putative	Not found	Not found	Not found	Found
3116	6	1	1	2	A0A072U3U9	NUC	No Data	No Data	GO:0004834	13	F:tryptophan synthase activity		[Master Protein] Indole-3-glycerol phosphate lyase IGL1	Not found	Not found	Not found	2 replicates
893	2	1	1	1	A0A072UFN2	NUC	No Data	No Data	GO:0016779 GO:0003743	29	F:nucleotidyltransferase activity F:translation initiation factor activity		[Master Protein] Initiation factor-2Bepsilon-like protein	Not found	Not found	Not found	2 replicates
341	2	1	1	1	U5XWA5	NUC	No Data	No Data	No Data	No Data	No Data		[Master Protein] Late embryogenesis abundant protein (Fragment)	Not found	Not found	Not found	1 replicate
2865	7	1	1	1	G7KSF6	NUC	C:integral component of membrane C:mitochondrion	No Data	GO:0005509 GO:0043022	No Data	F:calcium ion binding F:ribosome binding		[Master Protein] Leucine zipper EF-hand transmembrane protein	Not found	Not found	Not found	2 replicates
109	2	1	5	9	A0A072V793	NUC	C:cytoplasm	P:leucyl-tRNA aminoacylation	GO:0005524 GO:0004823	29;23	F:ATP binding F:leucine-tRNA ligase activity		[Master Protein] Leucyl-tRNA synthetase, putative	Not found	Not found	Not found	1 replicate
1293	2	1	4	6	B7FLV7	NUC	No Data	P:glyoxylate cycle P:tricarboxylic acid cycle	GO:0004474	6	F:malate synthase activity		[Master Protein] Malate synthase	Not found	Not found	Not found	1 replicate
2273	4	1	3	3	G7JNZ5	NUC	C:cytoplasm	P:galactose metabolic process	GO:0005524 GO:0004335 GO:0005534	3;23	F:ATP binding F:galactokinase activity F:galactose binding		[Master Protein] Mevalonate/galactokinase family protein	Not found	Not found	Not found	1 replicate
93	4	1	1	1	G7IHH9	NUC	C:P-body	P:deadenylation-dependent decapping of nuclear-transcribed mRNA P:deadenylation-independent decapping of nuclear-transcribed mRNA P:defense response	GO:0008047	No Data	F:enzyme activator activity		[Master Protein] mRNA-decapping enzyme-like protein	Not found	Not found	Not found	1 replicate
1028	2	1	1	1	G7ITH8	NUC	No Data	No Data	GO:0003677	28	F:DNA binding		[Master Protein] Myb/SANT-like DNA-binding domain protein	Not found	Not found	Not found	1 replicate
1198	1	1	1	1	G7KFF1	NUC	C:integral component of membrane	No Data	GO:0005319	11	F:lipid transporter activity		[Master Protein] Niemann-pick C1-like protein	Not found	Not found	Not found	1 replicate
1362	2	1	1	1	G7J2U1	NUC	No Data	No Data	GO:0003723	27	F:RNA binding		[Master Protein] Nucleolysin TIAR-like protein	Not found	Not found	Not found	1 replicate
2550	1	1	1	1	G7IIL6	NUC	C:nucleus	P:nucleosome assembly	No Data	No Data	No Data		[Master Protein] Nucleosome assembly protein	Not found	Not found	Not found	Found
506	6	1	1	1	G7K529	NUC	No Data	No Data	GO:0016740	23	F:transferase activity		[Master Protein] Nucleotide-diphospho-sugar transferase superfamily protein	Not found	Not found	Not found	1 replicate
1432	3	1	1	1	T2DMJ1	NUC	No Data	No Data	GO:0004144	11	F:diacylglycerol O-acyltransferase activity		[Master Protein] O-acyltransferase WSD1	Not found	Not found	Not found	1 replicate
2480	5	2	5	11	A0A072V483	NUC	No Data	No Data	GO:0016597 GO:0004585	13	F:amino acid binding F:ornithine carbamoyltransferase activity		[Master Protein] Ornithine carbamoyltransferase	Not found	Not found	Not found	1 replicate
2357	8	1	1	1	G7J452	NUC	No Data	No Data	No Data	No Data	No Data		[Master Protein] Phosphoglycerate mutase family protein	Not found	Not found	Not found	1 replicate
2735	2	1	1	1	G7L195	NUC	No Data	No Data	No Data	No Data	No Data		[Master Protein] PPPDE thiol peptidase family protein, putative	Not found	Not found	Not found	1 replicate
2153	1	1	1	1	G7J0A7	NUC	C:prefoldin complex	P:protein folding	GO:0051082	No Data	F:unfolded protein binding		[Master Protein] Prefoldin	Not found	Not found	Not found	1 replicate
1	3	1	6	8	A0A072UWC3	NUC	C:nucleus	P:DNA replication P:regulation of DNA replication	GO:0003677 GO:0030337	28	F:DNA binding F:DNA polymerase processivity factor activity		[Master Protein] Proliferating cell nuclear antigen	Not found	Not found	Not found	1 replicate
1710	1	1	1	1	I3T823	NUC	No Data	No Data	GO:0030170	No Data	F:pyridoxal phosphate binding		[Master Protein] Proline synthetase associated protein	Not found	Not found	Not found	1 replicate
2604	1	1	1	2	V7AIF7	NUC	No Data	No Data	No Data	No Data	No Data		[Master Protein] Proteasome assembly chaperone 2	Not found	Not found	Not found	2 replicates
2490	7	1	2	5	G7J9T2	NUC	No Data	No Data	GO:0046872 GO:0004722	15	F:metal ion binding F:protein serine/threonine phosphatase activity		[Master Protein] Protein phosphatase 2C-like protein	Not found	Not found	Not found	1 replicate
2320	1	1	1	1	A2Q2I7	NUC	No Data	No Data	No Data	No Data	No Data		[Master Protein] Putative uncharacterized protein OS=Medicago truncatula GN=MTR_7g089690 PE=4 SV=1	Not found	Not found	Not found	1 replicate
697	1	1	1	1	Q1KSI3	NUC	No Data	No Data	No Data	No Data	No Data		[Master Protein] Pyruvate decarboxylase (Fragment)	Not found	Not found	Not found	1 replicate
1065	2	1	1	1	Q6YZF6	NUC	No Data	No Data	No Data	No Data	No Data	lj_descr	[Master Protein] Q6YZF6 Q6YZF6_ORYSJ Os08g0535050 protein	Not found	Not found	Not found	1 replicate
2655	2	1	2	2	G7L1U4	NUC	No Data	P:pentose-phosphate shunt, non-oxidative branch	GO:0004751	1;7	F:ribose-5-phosphate isomerase activity		[Master Protein] Ribose-5-phosphate isomerase A	Not found	Not found	Not found	1 replicate
1872	7	2	2	2	A0A072UN43	NUC	No Data	No Data	GO:0003723	27	F:RNA binding		[Master Protein] RNA recognition motif	Not found	Not found	Not found	1 replicate
2403	1	1	1	1	A0A072VFS9	NUC	C:nucleus C:ribonucleoprotein complex	P:RNA processing	GO:0003723	27	F:RNA binding		[Master Protein] RNA recognition motif protein	Not found	Not found	Not found	2 replicates
1312	2	1	1	2	T2DN46	NUC	No Data	No Data	GO:0003723	27	F:RNA binding		[Master Protein] RNA-binding post-transcriptional regulator csx1-like protein	Not found	Not found	Not found	Found
434	6	1	5	7	G7JAE0	NUC	No Data	No Data	GO:0003676	No Data	F:nucleic acid binding		[Master Protein] Rpp20 subunit of nuclear RNase MRP and P protein	Not found	Not found	Not found	1 replicate
2060	6	1	1	1	G7JGN9	NUC	C:signal recognition particle receptor complex	P:SRP-dependent cotranslational protein targeting to membrane	GO:0005525 GO:0003924 GO:0005047	30	F:GTP binding F:GTPase activity F:signal recognition particle binding		[Master Protein] Signal recognition particle receptor protein, putative	Not found	Not found	Not found	1 replicate
1544	4	1	1	1	H2BPZ4	NUC	No Data	P:carbohydrate metabolic process P:lipid glycosylation	GO:0102203 GO:0102205 GO:0102202 GO:0016906	11	F:brassicasterol glucosyltransferase activity F:cholesterol allpha-glucosyltransferase activity F:soladodine glucosyltransferase activity F:sterol 3-beta-glucosyltransferase activity		[Master Protein] Sterol glucosyltransferase 1	Not found	Not found	Not found	1 replicate
2748	13	5	6	11	Q9T0M6	NUC	No Data	P:sucrose metabolic process	GO:0016157	2	F:sucrose synthase activity		[Master Protein] Sucrose synthase	Not found	Not found	Not found	Found
2760	2	1	1	1	G7IAU4	NUC	C:cell C:integral component of membrane	P:cell redox homeostasis	GO:0016972	No Data	F:thiol oxidase activity		[Master Protein] Sulfhydryl oxidase	Not found	Not found	Not found	1 replicate
3168	1	1	1	1	A0A072UTS3	NUC	No Data	P:cellular amino acid metabolic process	GO:0030170	No Data	F:pyridoxal phosphate binding		[Master Protein] Threonine synthase-like protein	Not found	Not found	Not found	1 replicate
2095	4	1	1	1	A0A072VP19	NUC	C:cytoplasm C:integral component of membrane	P:ER to Golgi vesicle-mediated transport	No Data	No Data	No Data		[Master Protein] Trafficking protein particle complex subunit-like protein	Not found	Not found	Not found	1 replicate
1056	1	1	1	2	A2Q1R6	NUC	No Data	P:1-methylguanosine metabolic process P:tRNA modification	GO:0008168	No Data	F:methyltransferase activity		[Master Protein] tRNA (Guanine-N1-)-methyltransferase	Not found	Not found	Not found	2 replicates
998	2	1	1	1	G7IWF0	NUC	C:intracellular ribonucleoprotein complex	No Data	GO:0005524 GO:0004386 GO:0003729	23	F:ATP binding F:helicase activity F:mRNA binding		[Master Protein] U5 small nuclear ribonucleoprotein helicase	Not found	Not found	Not found	1 replicate
587	2	1	1	1	G7IGT2	NUC	C:extrinsic component of mitochondrial inner membrane C:integral component of membrane	P:ubiquinone biosynthetic process	GO:0071949 GO:0016709 GO:0016712	No Data	F:FAD binding F:oxidoreductase activity, acting on paired donors, with incorporation or reduction of molecular oxygen, NAD(P)H as one donor, and incorporation of one atom of oxygen F:oxidoreductase activity, acting on paired donors, with incorporation or reduction of molecular oxygen, reduced flavin or flavoprotein as one donor, and incorporation of one atom of oxygen		[Master Protein] Ubiquinone biosynthesis monooxygenase COQ6, mitochondrial	Not found	Not found	Not found	1 replicate
3180	4	1	1	1	G7IP77	NUC	C:cullin-RING ubiquitin ligase complex	P:ubiquitin-dependent protein catabolic process	GO:0016874 GO:0031625	No Data	F:ligase activity F:ubiquitin protein ligase binding		[Master Protein] Ubiquitin-protein ligase, cullin 4	Not found	Not found	Not found	1 replicate
1295	1	1	3	5	V7CT40	NUC	No Data	No Data	GO:0008237 GO:0008270	No Data	F:metallopeptidase activity F:zinc ion binding		[Master Protein] Uncharacterized protein (Fragment) OS=Phaseolus vulgaris GN=PHAVU_002G2910000g PE=4 SV=1	Not found	Not found	Not found	1 replicate
643	1	1	1	1	V7BDA1	NUC	No Data	No Data	GO:0003723	27	F:RNA binding		[Master Protein] Uncharacterized protein (Fragment) OS=Phaseolus vulgaris GN=PHAVU_007G025100g PE=4 SV=1	Not found	Not found	Not found	1 replicate
2723	4	1	1	1	V7AVB5	NUC	C:integral component of membrane	No Data	GO:0003723	27	F:RNA binding		[Master Protein] Uncharacterized protein (Fragment) OS=Phaseolus vulgaris GN=PHAVU_009G0542001g PE=4 SV=1	Not found	Not found	Not found	1 replicate
1236	1	1	1	1	V7ARE1	NUC	No Data	No Data	GO:0051087	No Data	F:chaperone binding		[Master Protein] Uncharacterized protein (Fragment) OS=Phaseolus vulgaris GN=PHAVU_010G1074001g PE=4 SV=1	Not found	Not found	Not found	1 replicate
270	7	1	1	1	V7CRW8	NUC	C:integral component of membrane	P:biosynthetic process	GO:0003824 GO:0030170	No Data	F:catalytic activity F:pyridoxal phosphate binding		[Master Protein] Uncharacterized protein OS=Phaseolus vulgaris GN=PHAVU_001G024100g PE=4 SV=1	Not found	Not found	Not found	1 replicate
2911	1	1	1	1	V7CKF5	NUC	No Data	P:transcription, DNA-templated	GO:0003677 GO:0003899 GO:0046983	28	F:DNA binding F:DNA-directed 5'-3' RNA polymerase activity F:protein dimerization activity		[Master Protein] Uncharacterized protein OS=Phaseolus vulgaris GN=PHAVU_002G097400g PE=4 SV=1	Not found	Not found	Not found	1 replicate
2948	2	1	1	1	V7CKH4	NUC	C:integral component of membrane	No Data	GO:0005506 GO:0031418 GO:0016705	No Data	F:iron ion binding F:L-ascorbic acid binding F:oxidoreductase activity, acting on paired donors, with incorporation or reduction of molecular oxygen		[Master Protein] Uncharacterized protein OS=Phaseolus vulgaris GN=PHAVU_002G104900g PE=4 SV=1	Not found	Not found	Not found	Found
1281	1	1	9	21	V7CRE9	NUC	C:RISC complex	P:gene silencing by RNA	No Data	No Data	No Data		[Master Protein] Uncharacterized protein OS=Phaseolus vulgaris GN=PHAVU_002G280100g PE=4 SV=1	Not found	Not found	Not found	2 replicates
1043	3	1	3	3	V7CPB1	NUC	C:chloroplast stroma	P:defense response by callose deposition in cell wall P:defense response to bacterium, incompatible interaction P:defense response to fungus P:defense response to insect P:flower development P:glucosinolate biosynthetic process P:glutathione biosynthetic process P:indole phytoalexin biosynthetic process P:response to cadmium ion P:response to heat P:response to jasmonic acid P:response to ozone	GO:0004357	No Data	F:glutamate-cysteine ligase activity		[Master Protein] Uncharacterized protein OS=Phaseolus vulgaris GN=PHAVU_002G289200g PE=4 SV=1	Not found	Not found	Not found	1 replicate
57	1	1	1	1	V7CFM2	NUC	No Data	No Data	No Data	No Data	No Data		[Master Protein] Uncharacterized protein OS=Phaseolus vulgaris GN=PHAVU_003G262100g PE=4 SV=1	Not found	Not found	Not found	2 replicates
1880	2	1	2	3	V7CGT1	NUC	C:chloroplast C:nucleolus	No Data	GO:0005525 GO:0003924	30	F:GTP binding F:GTPase activity		[Master Protein] Uncharacterized protein OS=Phaseolus vulgaris GN=PHAVU_003G290500g PE=4 SV=1	Not found	Not found	Not found	1 replicate
2871	1	1	1	1	V7C154	NUC	C:spliceosomal complex	P:mRNA processing P:RNA splicing	GO:0003676	No Data	F:nucleic acid binding		[Master Protein] Uncharacterized protein OS=Phaseolus vulgaris GN=PHAVU_004G082100g PE=3 SV=1	Not found	Not found	Not found	1 replicate
2970	3	1	1	1	V7C650	NUC	C:cytosol C:nucleus	No Data	GO:0003676	No Data	F:nucleic acid binding		[Master Protein] Uncharacterized protein OS=Phaseolus vulgaris GN=PHAVU_004G126600g PE=4 SV=1	Not found	Not found	Not found	1 replicate
1366	1	1	2	2	V7C3I3	NUC	C:nucleus	P:carbohydrate metabolic process	GO:0016832 GO:0051287 GO:0004616 GO:0008270	7	F:aldehyde-lyase activity F:NAD binding F:phosphogluconate dehydrogenase (decarboxylating) activity F:zinc ion binding		[Master Protein] Uncharacterized protein OS=Phaseolus vulgaris GN=PHAVU_004G150100g PE=4 SV=1	Not found	Not found	Not found	1 replicate
605	1	1	1	1	V7BYQ0	NUC	C:nucleus	P:regulation of transcription, DNA-templated P:transcription, DNA-templated	GO:0003677	28	F:DNA binding		[Master Protein] Uncharacterized protein OS=Phaseolus vulgaris GN=PHAVU_005G094600g PE=4 SV=1	Not found	Not found	Not found	1 replicate
533	1	1	1	2	V7BZS1	NUC	C:nucleus	No Data	GO:0016491	21	F:oxidoreductase activity		[Master Protein] Uncharacterized protein OS=Phaseolus vulgaris GN=PHAVU_005G166000g PE=4 SV=1	Not found	Not found	Not found	2 replicates
108	1	1	1	1	V7BP59	NUC	No Data	No Data	GO:0046872 GO:0003723	27;15	F:metal ion binding F:RNA binding		[Master Protein] Uncharacterized protein OS=Phaseolus vulgaris GN=PHAVU_006G072900g PE=4 SV=1	Not found	Not found	Not found	1 replicate
2007	1	1	1	1	V7BSK3	NUC	C:DNA polymerase III complex	P:DNA replication	GO:0005524 GO:0003677 GO:0003887	28;23	F:ATP binding F:DNA binding F:DNA-directed DNA polymerase activity		[Master Protein] Uncharacterized protein OS=Phaseolus vulgaris GN=PHAVU_006G172900g PE=4 SV=1	Not found	Not found	Not found	1 replicate
1739	1	1	1	1	V7BTQ2	NUC	No Data	No Data	No Data	No Data	No Data		[Master Protein] Uncharacterized protein OS=Phaseolus vulgaris GN=PHAVU_006G208000g PE=4 SV=1	Not found	Not found	Not found	1 replicate
2395	8	1	3	3	V7BHN3	NUC	No Data	P:glutamine biosynthetic process	GO:0004356 GO:0016787	12	F:glutamate-ammonia ligase activity F:hydrolase activity		[Master Protein] Uncharacterized protein OS=Phaseolus vulgaris GN=PHAVU_007G152500g PE=3 SV=1	Not found	Not found	Not found	1 replicate
296	1	1	1	2	V7B4B4	NUC	No Data	No Data	No Data	No Data	No Data		[Master Protein] Uncharacterized protein OS=Phaseolus vulgaris GN=PHAVU_008G111300g PE=4 SV=1	Not found	Not found	Not found	Found
288	1	1	1	1	V7B3R1	NUC	C:mitochondrial matrix	No Data	No Data	No Data	No Data		[Master Protein] Uncharacterized protein OS=Phaseolus vulgaris GN=PHAVU_008G115200g PE=4 SV=1	Not found	Not found	Not found	1 replicate
2378	1	1	1	1	V7B6Y9	NUC	No Data	P:carbohydrate metabolic process	GO:0004553	10;26	F:hydrolase activity, hydrolyzing O-glycosyl compounds		[Master Protein] Uncharacterized protein OS=Phaseolus vulgaris GN=PHAVU_008G210100g PE=4 SV=1	Not found	Not found	Not found	1 replicate
33	1	1	1	1	V7AVN8	NUC	No Data	No Data	No Data	No Data	No Data		[Master Protein] Uncharacterized protein OS=Phaseolus vulgaris GN=PHAVU_009G123100g PE=4 SV=1	Not found	Not found	Not found	2 replicates
59	2	1	3	3	V7AZ08	NUC	C:cytosol C:pollen tube	P:nucleotide-sugar biosynthetic process P:pollen development P:response to cadmium ion P:UDP-D-galactose metabolic process P:UDP-glucose metabolic process P:UDP-glucuronate metabolic process P:UDP-L-arabinose metabolic process	GO:0047350 GO:0010491 GO:0017103 GO:0003983 GO:0047338	4	F:glucuronate-1-phosphate uridylyltransferase activity F:UTP:arabinose-1-phosphate uridylyltransferase activity F:UTP:galactose-1-phosphate uridylyltransferase activity F:UTP:glucose-1-phosphate uridylyltransferase activity F:UTP:xylose-1-phosphate uridylyltransferase activity		[Master Protein] Uncharacterized protein OS=Phaseolus vulgaris GN=PHAVU_009G130500g PE=4 SV=1	Not found	Not found	Not found	2 replicates
2996	2	1	1	1	V7AX93	NUC	C:nucleus	P:nucleosome assembly	No Data	No Data	No Data		[Master Protein] Uncharacterized protein OS=Phaseolus vulgaris GN=PHAVU_009G188000g PE=3 SV=1	Not found	Not found	Not found	1 replicate
2780	3	1	1	2	V7AT15	NUC	C:exocyst	P:exocytosis P:vesicle docking	No Data	No Data	No Data		[Master Protein] Uncharacterized protein OS=Phaseolus vulgaris GN=PHAVU_010G123000g PE=4 SV=1	Not found	Not found	Not found	2 replicates
963	6	1	6	22	V7AI32	NUC	No Data	No Data	GO:0005524	23	F:ATP binding		[Master Protein] Uncharacterized protein OS=Phaseolus vulgaris GN=PHAVU_011G160100g PE=3 SV=1	Not found	Not found	Not found	Found
1890	13	2	2	2	G7K4T3	NUC	No Data	P:CTP salvage P:UMP salvage	GO:0005524 GO:0004849	23	F:ATP binding F:uridine kinase activity		[Master Protein] Uridine kinase	Not found	Not found	Not found	Found
2660	2	1	1	1	O24326	NUC	No Data	No Data	GO:0008234	No Data	F:cysteine-type peptidase activity		[Master Protein] Vacuolar-processing enzyme	Not found	Not found	Not found	1 replicate
2705	1	1	1	1	G7JCA1	NUC	No Data	No Data	No Data	No Data	No Data		[Master Protein] Zinc finger protein, putative	Not found	Not found	Not found	1 replicate
3059	2	1	2	2	G7JIS4	NUC	No Data	No Data	GO:0008270	No Data	F:zinc ion binding		[Master Protein] Zinc finger ZPR1-like protein	Not found	Not found	Not found	1 replicate
2968	2	1	1	1	A0A072UUA0	NUC	No Data	No Data	No Data	No Data	No Data		[Master Protein] Zinc ion-binding protein, putative	Not found	Not found	Not found	1 replicate
		Total number of protein groups :				138
Protein Group ID	# Proteins	# Unique Peptides	# Peptides	# PSMs	ID_corr	NGLoc Prediction	GO C	GO P	GO F (CODE)	BIN	GO F	ID_assigning	Group Description	Green0 PS	Yellow0 PS	Yellow0 Total	Green0 Total
2424	4	1	11	52	G7ILL5	NUC/CYT	C:proteasome complex	No Data	GO:0061578	No Data	F:Lys63-specific deubiquitinase activity		[Master Protein] 26S proteasome non-ATPase regulatory subunit-like protein	Not found	Not found	Not found	2 replicates
1596	1	1	10	48	I1M8K7	NUC/CYT	No Data	No Data	GO:0061578	No Data	F:Lys63-specific deubiquitinase activity	lj_descr	[Master Protein] I1M8K7 I1M8K7_SOYBN Uncharacterized protein	Not found	Not found	Not found	1 replicate
		Total number of protein groups :				2
Protein Group ID	# Proteins	# Unique Peptides	# Peptides	# PSMs	ID_corr	NGLoc Prediction	GO C	GO P	GO F (CODE)	BIN	GO F	ID_assigning	Group Description	Green0 PS	Yellow0 PS	Yellow0 Total	Green0 Total
184	1	1	1	1	A0A072UX38	PLA	C:integral component of membrane	No Data	GO:0005524 GO:0042626	23	F:ATP binding F:ATPase activity, coupled to transmembrane movement of substances		[Master Protein] Multidrug resistance protein ABC transporter family protein	1 replicate	Not found	Not found	Not found
569	1	1	1	2	V7CY49	PLA	No Data	P:regulation of transcription, DNA-templated	GO:0003690	No Data	F:double-stranded DNA binding		[Master Protein] Uncharacterized protein OS=Phaseolus vulgaris GN=PHAVU_001G141200g PE=4 SV=1	Found	Not found	Not found	Not found
1670	1	1	1	1	V7BU37	PLA	C:integral component of membrane	No Data	GO:0005524 GO:0004674	23	F:ATP binding F:protein serine/threonine kinase activity		[Master Protein] Uncharacterized protein OS=Phaseolus vulgaris GN=PHAVU_005G073800g PE=3 SV=1	1 replicate	Not found	Not found	Not found
2562	3	1	1	2	V7CY34	PLA	C:nucleus	P:inflorescence development P:mRNA splicing, via spliceosome	GO:0097157 GO:0030626	No Data	F:pre-mRNA intronic binding F:U12 snRNA binding		[Master Protein] Uncharacterized protein OS=Phaseolus vulgaris GN=PHAVU_001G100700g PE=4 SV=1	Found	Not found	Not found	2 replicates
1919	8	1	1	1	C1MRY8	PLA	No Data	P:metabolic process	GO:0003824	No Data	F:catalytic activity	lj_descr	[Master Protein] C1MRY8 C1MRY8_MICPC Putative uncharacterized protein	Not found	Not found	Not found	Found
154	1	1	2	3	A2Q4U9	PLA	C:integral component of membrane	No Data	No Data	No Data	No Data		[Master Protein] C2	Not found	Not found	Not found	1 replicate
3136	1	1	1	1	G7J4S2	PLA	No Data	No Data	No Data	No Data	No Data		[Master Protein] C2 and GRAM domain plant-like protein	Not found	Not found	Not found	1 replicate
1085	1	1	1	1	A0A072VJQ0	PLA	No Data	No Data	No Data	No Data	No Data		[Master Protein] CDK5RAP3-like protein	Not found	Not found	Not found	1 replicate
3045	1	1	1	1	I3SWZ8	PLA	C:integral component of membrane	P:nitrate transport P:response to nitrate	No Data	No Data	No Data		[Master Protein] Component of high affinity nitrate transporter	Not found	Not found	Not found	1 replicate
364	1	1	1	1	K7K8E5	PLA	No Data	No Data	No Data	No Data	No Data	lj_lotusbase_ncbi	[Master Protein] CUFF.54454.1	Not found	Not found	Not found	1 replicate
2254	1	1	1	1	D7M4M1	PLA	C:integral component of membrane C:mitochondrion	No Data	No Data	No Data	No Data	lj_descr	[Master Protein] D7M4M1 D7M4M1_ARALL Putative uncharacterized protein	Not found	Not found	Not found	1 replicate
3051	5	1	5	34	G7KT76	PLA	C:cell	P:cellular iron ion homeostasis P:iron ion transport	GO:0008199 GO:0004322	No Data	F:ferric iron binding F:ferroxidase activity		[Master Protein] Ferritin	Not found	Not found	Not found	1 replicate
1288	7	1	4	11	G7JBC0	PLA	C:COPII vesicle coat C:Golgi membrane	P:COPII-coated vesicle budding P:intracellular protein transport	GO:0008270	No Data	F:zinc ion binding	lj_descr	[Master Protein] G7JBC0 G7JBC0_MEDTR Protein transport protein Sec23	Not found	Not found	Not found	1 replicate
3163	2	1	4	13	G7L8K5	PLA	C:membrane	No Data	No Data	No Data	No Data	lj_descr	[Master Protein] G7L8K5 G7L8K5_MEDTR Prohibitin	Not found	Not found	Not found	1 replicate
2126	3	1	5	10	G7KRU3	PLA	No Data	P:nucleotide-sugar biosynthetic process	GO:0050662 GO:0016491	21	F:coenzyme binding F:oxidoreductase activity		[Master Protein] GDP-4-keto-6-deoxymannose-3, 5-epimerase-4-reductase	Not found	Not found	Not found	1 replicate
2512	1	1	1	2	G7ID32	PLA	No Data	P:metabolic process	GO:0016787	No Data	F:hydrolase activity		[Master Protein] Gibberellin receptor GID1, putative	Not found	Not found	Not found	Found
614	1	1	1	1	H2E9U3	PLA	No Data	No Data	No Data	No Data	No Data	lj_descr	[Master Protein] H2E9U3 H2E9U3_9VIRU Putative F-box and FNIP repeat-containing protein	Not found	Not found	Not found	1 replicate
2971	4	1	4	9	I1LN41	PLA	C:COPII vesicle coat C:Golgi membrane	P:COPII-coated vesicle budding P:intracellular protein transport	GO:0008270	No Data	F:zinc ion binding	lj_descr	[Master Protein] I1LN41 I1LN41_SOYBN Uncharacterized protein	Not found	Not found	Not found	1 replicate
1259	3	1	1	1	I1LZD0	PLA	C:integral component of membrane	P:isoleucine biosynthetic process	GO:0004794 GO:0030170	13	F:L-threonine ammonia-lyase activity F:pyridoxal phosphate binding	lj_descr	[Master Protein] I1LZD0 I1LZD0_SOYBN Uncharacterized protein	Not found	Not found	Not found	1 replicate
2143	1	1	3	6	I1MUM7	PLA	C:cytoplasm	P:glyoxylate cycle P:tricarboxylic acid cycle	GO:0004474	6	F:malate synthase activity	lj_descr	[Master Protein] I1MUM7 I1MUM7_SOYBN Malate synthase	Not found	Not found	Not found	Found
15	1	1	7	15	I1N6I4	PLA	No Data	P:D-gluconate metabolic process P:pentose-phosphate shunt	GO:0004616	7	F:phosphogluconate dehydrogenase (decarboxylating) activity	lj_descr	[Master Protein] I1N6I4 I1N6I4_SOYBN 6-phosphogluconate dehydrogenase, decarboxylating	Not found	Not found	Not found	Found
3113	2	1	1	1	I3SLV4	PLA	C:integral component of membrane	No Data	GO:0015267	No Data	F:channel activity	lj_descr	[Master Protein] I3SLV4 I3SLV4_LOTJA Uncharacterized protein	Not found	Not found	Not found	1 replicate
1443	3	1	1	1	I3SMA8	PLA	No Data	P:'de novo' pyrimidine nucleobase biosynthetic process P:pyrimidine nucleotide biosynthetic process	GO:0005524 GO:0004127 GO:0009041	23	F:ATP binding F:cytidylate kinase activity F:uridylate kinase activity	lj_descr	[Master Protein] I3SMA8 I3SMA8_LOTJA Uncharacterized protein	Not found	Not found	Not found	Found
166	1	1	1	1	I3SQB1	PLA	No Data	P:aromatic amino acid family metabolic process	GO:0004334	No Data	F:fumarylacetoacetase activity	lj_descr	[Master Protein] I3SQB1 I3SQB1_LOTJA Uncharacterized protein	Not found	Not found	Not found	1 replicate
1266	1	1	1	1	A0A072VFX8	PLA	No Data	No Data	GO:0043531	No Data	F:ADP binding		[Master Protein] NBS-LRR type disease resistance protein	Not found	Not found	Not found	1 replicate
1971	5	1	1	2	A0A072UWB2	PLA	No Data	No Data	No Data	No Data	No Data		[Master Protein] Neutral/alkaline non-lysosomal ceramidase	Not found	Not found	Not found	1 replicate
989	2	1	1	1	Q9FY14	PLA	C:integral component of membrane	No Data	GO:0015267	No Data	F:channel activity		[Master Protein] Probable aquaporin TIP-type	Not found	Not found	Not found	1 replicate
243	1	1	2	3	Q5QNF2	PLA	No Data	No Data	No Data	No Data	No Data	lj_descr	[Master Protein] Q5QNF2 Q5QNF2_ORYSJ Os01g0217500 protein	Not found	Not found	Not found	1 replicate
2831	2	1	1	1	G7J6E4	PLA	No Data	No Data	No Data	No Data	No Data		[Master Protein] THO complex, protein	Not found	Not found	Not found	1 replicate
230	16	1	2	2	A0A072UPB2	PLA	C:integral component of membrane	No Data	No Data	No Data	No Data		[Master Protein] Tobamovirus multiplication-like protein	Not found	Not found	Not found	1 replicate
1665	1	1	1	3	V7B244	PLA	No Data	No Data	No Data	No Data	No Data		[Master Protein] Uncharacterized protein OS=Phaseolus vulgaris GN=PHAVU_008G075000g PE=4 SV=1	Not found	Not found	Not found	Found
1286	1	1	1	1	V7B026	PLA	No Data	No Data	No Data	No Data	No Data		[Master Protein] Uncharacterized protein OS=Phaseolus vulgaris GN=PHAVU_009G160800g PE=4 SV=1	Not found	Not found	Not found	1 replicate
2734	2	1	14	71	V7B0N8	PLA	No Data	No Data	GO:0005524 GO:0016787	23	F:ATP binding F:hydrolase activity		[Master Protein] Uncharacterized protein OS=Phaseolus vulgaris GN=PHAVU_009G175800g PE=4 SV=1	Not found	Not found	Not found	1 replicate
		Total number of protein groups :				33
Protein Group ID	# Proteins	# Unique Peptides	# Peptides	# PSMs	ID_corr	NGLoc Prediction	GO C	GO P	GO F (CODE)	BIN	GO F	ID_assigning	Group Description	Green0 PS	Yellow0 PS	Yellow0 Total	Green0 Total
153	2	1	1	1	A0A1S2YFJ4	PLA/CYT	No Data	No Data	GO:0005509 GO:0005544	No Data	F:calcium ion binding F:calcium-dependent phospholipid binding	lj_lotusbase_ncbi	[Master Protein] CUFF.51730.1	Not found	Not found	Not found	1 replicate
		Total number of protein groups :				1
Protein Group ID	# Proteins	# Unique Peptides	# Peptides	# PSMs	ID_corr	NGLoc Prediction	GO C	GO P	GO F (CODE)	BIN	GO F	ID_assigning	Group Description	Green0 PS	Yellow0 PS	Yellow0 Total	Green0 Total
3156	2	1	6	13	G7K3F1	POX	No Data	P:tricarboxylic acid cycle	GO:0046912	No Data	F:transferase activity, transferring acyl groups, acyl groups converted into alkyl on transfer	lj_descr	[Master Protein] G7K3F1 G7K3F1_MEDTR Citrate synthase	Not found	Not found	Not found	1 replicate
1653	1	1	1	1	G7J3T3	POX	C:integral component of membrane	No Data	GO:0005524 GO:0042626	23	F:ATP binding F:ATPase activity, coupled to transmembrane movement of substances		[Master Protein] Peroxisomal ABC transporter	Not found	Not found	Not found	1 replicate
2239	1	1	2	8	V7CB58	POX	No Data	No Data	GO:0016620	No Data	F:oxidoreductase activity, acting on the aldehyde or oxo group of donors, NAD or NADP as acceptor		[Master Protein] Uncharacterized protein (Fragment) OS=Phaseolus vulgaris GN=PHAVU_003G1967000g PE=3 SV=1	Not found	Not found	Not found	2 replicates
		Total number of protein groups :				3

## Sheet: Table S6-6
Table S6-6	Functional annotation of proteins, unique for yellow seeds of cultivar Millennium and for green seeds of cultivar Gloriosa both in non-depleted samples and after treatment with 0.07% (w/v) protamine sulfate.
BIN	1	2	3	4	5	6	7	8	9	10	11	12	13	15	16	17	19	20	21	22	23	25	26	27	28	29	30	31	34	35		Bin	Bin name
Green	5	3	2	1	0	2	4	0	2	2	5	1	9	10	2	2	1	4	3	1	28	1	6	14	6	14	6	1	0	145		1	Photosynthesis
Yellow	6	3	1	1	1	0	1	2	1	4	2	1	4	8	3	1	0	1	6	0	27	0	13	5	6	12	5	0	2	119		2	Major carbohydrates
																																3	Minor carbohydrates
																																4	Glycolysis
																																5	Fermentation
																																6	Gluconeogenesis/glyoxylate cycle
																																7	OPP cycle
																																8	TCA/organic acid transformations
																																9	Mitochondrial electron transport /ATP synthesis
																																10	Cell wall
																																11	Lipid metabolism
																																12	N-metabolism
																																13	Amino acid metabolism
																																14	S-assimilation
																																15	Metal handling
																																16	Secondary metabolism
																																17	Hormones
																																18	Cofactor and vitamin synthesis
																																19	Tetrapyrrole synthesis
																																20	Stress
																																21	Redox
																																22	Polyamine synthesis
																																23	Nucleotide metabolism
																																24	Biodegradation of Xenobiotics
																																25	C1-metabolism
																																26	Miscellaneous enzyme families
																																27	RNA metabolism
																																28	DNA metabolism
																																29	Protein metabolism
																																30	Signaling
																																31	Cell
																																32	microRNA, natural antisense etc.
																																33	Development
																																34	Transport
																																35	Not assigned

## Sheet: Table S6-7
Table S6-7	Lists of functional annotation of proteins, unique for yellow seeds of cultivar Millennium both in non-depleted samples and after treatment with 0.07% (w/v) protamine sulfate.
Lists below are made by filtering Table S6-1 by BIN parameter
Protein Group ID	# Proteins	# Unique Peptides	# Peptides	# PSMs	ID_corr	NGLoc Prediction	GO C	GO P	GO F (CODE)	BIN	GO F	ID_assigning	Group Description	Green0 PS	Yellow0 PS	Yellow0 Total	Green0 Total
185	1	1	1	6	Q6EN30	CYT	C:anchored component of plasma membrane	No Data	GO:0009055	1	F:electron transfer activity	lj_descr	[Master Protein] Q6EN30 Q6EN30_ORYSJ Os02g0256800 protein	Not found	Found	Found	Not found
2636	1	1	3	5	V7CZ21	PLA	C:membrane	P:ATP synthesis coupled electron transport	GO:0009055 GO:0051536 GO:0008137	1	F:electron transfer activity F:iron-sulfur cluster binding F:NADH dehydrogenase (ubiquinone) activity		[Master Protein] Uncharacterized protein OS=Phaseolus vulgaris GN=PHAVU_001G229000g PE=3 SV=1	Not found	Found	2 replicates	Not found
2729	2	1	2	3	V7B9P9	NUC	No Data	No Data	GO:0051537 GO:0009055 GO:0050660 GO:0005506 GO:0016614	1	F:2 iron, 2 sulfur cluster binding F:electron transfer activity F:flavin adenine dinucleotide binding F:iron ion binding F:oxidoreductase activity, acting on CH-OH group of donors		[Master Protein] Uncharacterized protein OS=Phaseolus vulgaris GN=PHAVU_008G210000g PE=4 SV=1	Not found	Not found	1 replicate	Not found
369	1	1	1	1	V7AMR5	MIT	C:cell	P:cell redox homeostasis	GO:0009055 GO:0015035	1	F:electron transfer activity F:protein disulfide oxidoreductase activity		[Master Protein] Uncharacterized protein OS=Phaseolus vulgaris GN=PHAVU_010G075900g PE=4 SV=1	Not found	Found	Found	Not found
391	2	1	3	4	E9BZ66	PLA	C:vacuolar proton-transporting V-type ATPase, V1 domain	P:ATP hydrolysis coupled proton transport P:ubiquitin-dependent protein catabolic process	GO:0046961 GO:0036459	1	F:proton-transporting ATPase activity, rotational mechanism F:ubiquitinyl hydrolase activity	lj_descr	[Master Protein] E9BZ66 E9BZ66_CAPO3 Vacuolar proton pump subunit H	Not found	Not found	1 replicate	Not found
1348	2	1	2	3	V5N8M2	PLA	No Data	P:pentose-phosphate shunt, non-oxidative branch	GO:0004751	1	F:ribose-5-phosphate isomerase activity		[Master Protein] Putative ribose-5-phosphate isomerase	Not found	Not found	2 replicates	Not found
						Total number of protein groups :				6
Protein Group ID	# Proteins	# Unique Peptides	# Peptides	# PSMs	ID_corr	NGLoc Prediction	GO C	GO P	GO F (CODE)	BIN	GO F	ID_assigning	Group Description	Green0 PS	Yellow0 PS	Yellow0 Total	Green0 Total	Man.Bin
2484	3	4	10	18	G7L5Z2	NUC	No Data	P:glycogen biosynthetic process	GO:0003844 GO:0043169 GO:0004553	2	F:1,4-alpha-glucan branching enzyme activity F:cation binding F:hydrolase activity, hydrolyzing O-glycosyl compounds		[Master Protein] Starch branching enzyme I	Not found	Found	Found	Not found
1967	5	1	7	11	Q9XIS5	NUC	No Data	P:glycogen biosynthetic process	GO:0003844 GO:0102752 GO:0043169 GO:0004553	2	F:1,4-alpha-glucan branching enzyme activity F:1,4-alpha-glucan branching enzyme activity (using a glucosylated glycogenin as primer for glycogen synthesis) F:cation binding F:hydrolase activity, hydrolyzing O-glycosyl compounds		[Master Protein] Starch branching enzyme	Not found	Not found	1 replicate	Not found
2284	12	1	1	2	G7L7F0	MIT/NUC	C:cell	P:cellular glucose homeostasis P:glycolytic process	GO:0005524 GO:0005536 GO:0004396	2	F:ATP binding F:glucose binding F:hexokinase activity		[Master Protein] Phosphotransferase	Not found	Not found	1 replicate	Not found
145	2	1	2	3	V7CW59	NUC	No Data	P:mannose metabolic process	GO:0004559 GO:0030246	No Data	F:alpha-mannosidase activity F:carbohydrate binding		[Master Protein] Uncharacterized protein (Fragment) OS=Phaseolus vulgaris GN=PHAVU_001G0846000g PE=4 SV=1	Not found	Not found	2 replicates	Not found	2
						Total number of protein groups :				3
Protein Group ID	# Proteins	# Unique Peptides	# Peptides	# PSMs	ID_corr	NGLoc Prediction	GO C	GO P	GO F (CODE)	BIN	GO F	ID_assigning	Group Description	Green0 PS	Yellow0 PS	Yellow0 Total	Green0 Total
524	1	1	3	5	I1MRT3	NUC	C:cytoplasm	P:galactose metabolic process	GO:0005524 GO:0004335 GO:0005534	3	F:ATP binding F:galactokinase activity F:galactose binding	lj_descr	[Master Protein] I1MRT3 I1MRT3_SOYBN Uncharacterized protein	Not found	Not found	Found	Not found
						Total number of protein groups :				1
Protein Group ID	# Proteins	# Unique Peptides	# Peptides	# PSMs	ID_corr	NGLoc Prediction	GO C	GO P	GO F (CODE)	BIN	GO F	ID_assigning	Group Description	Green0 PS	Yellow0 PS	Yellow0 Total	Green0 Total	Man.Bin
1703	3	1	19	63	V7AHW1	CYT	No Data	P:carbon fixation P:tricarboxylic acid cycle	GO:0008964	4	F:phosphoenolpyruvate carboxylase activity		[Master Protein] Uncharacterized protein OS=Phaseolus vulgaris GN=PHAVU_011G130400g PE=3 SV=1	Not found	Not found	1 replicate	Not found
1142	9	1	2	2	V7CVR8	CYT	No Data	P:cellular aldehyde metabolic process	GO:0004030	No Data	F:aldehyde dehydrogenase [NAD(P)+] activity		[Master Protein] Aldehyde dehydrogenase	Not found	Not found	1 replicate	Not found	4
						Total number of protein groups :				1
Protein Group ID	# Proteins	# Unique Peptides	# Peptides	# PSMs	ID_corr	NGLoc Prediction	GO C	GO P	GO F (CODE)	BIN	GO F	ID_assigning	Group Description	Green0 PS	Yellow0 PS	Yellow0 Total	Green0 Total
2797	2	1	1	1	V7CP07	NUC	C:chloroplast envelope	P:response to abscisic acid P:response to water deprivation	GO:0004029 GO:0033721	5	F:aldehyde dehydrogenase (NAD) activity F:aldehyde dehydrogenase (NADP+) activity		[Master Protein] Uncharacterized protein OS=Phaseolus vulgaris GN=PHAVU_002G275200g PE=4 SV=1	Not found	Not found	Found	Not found
						Total number of protein groups :				1
Protein Group ID	# Proteins	# Unique Peptides	# Peptides	# PSMs	ID_corr	NGLoc Prediction	GO C	GO P	GO F (CODE)	BIN	GO F	ID_assigning	Group Description	Green0 PS	Yellow0 PS	Yellow0 Total	Green0 Total
1348	2	1	2	3	V5N8M2	PLA	No Data	P:pentose-phosphate shunt, non-oxidative branch	GO:0004751	7	F:ribose-5-phosphate isomerase activity		[Master Protein] Putative ribose-5-phosphate isomerase	Not found	Not found	2 replicates	Not found
						Total number of protein groups :				1
Protein Group ID	# Proteins	# Unique Peptides	# Peptides	# PSMs	ID_corr	NGLoc Prediction	GO C	GO P	GO F (CODE)	BIN	GO F	ID_assigning	Group Description	Green0 PS	Yellow0 PS	Yellow0 Total	Green0 Total
767	6	1	3	7	G7LEP9	MIT	C:intracellular membrane-bounded organelle	P:acetyl-CoA biosynthetic process from pyruvate	GO:0004739	8	F:pyruvate dehydrogenase (acetyl-transferring) activity		[Master Protein] Pyruvate dehydrogenase E1 component subunit alpha	Not found	Not found	Found	Not found
1496	6	1	3	7	Q4JIY3	MIT	C:intracellular membrane-bounded organelle	P:acetyl-CoA biosynthetic process from pyruvate	GO:0004739	8	F:pyruvate dehydrogenase (acetyl-transferring) activity	lj_descr	[Master Protein] Q4JIY3 Q4JIY3_CITPA Pyruvate dehydrogenase (Fragment)	Not found	Not found	Found	Not found
						Total number of protein groups :				2
Protein Group ID	# Proteins	# Unique Peptides	# Peptides	# PSMs	ID_corr	NGLoc Prediction	GO C	GO P	GO F (CODE)	BIN	GO F	ID_assigning	Group Description	Green0 PS	Yellow0 PS	Yellow0 Total	Green0 Total	Man.Bin
1277	2	1	1	1	G9JLU6	CYT	C:integral component of membrane C:mitochondrion	P:aerobic electron transport chain	GO:0004129	9	F:cytochrome-c oxidase activity		[Master Protein] Cytochrome c oxidase subunit 3	Not found	Not found	1 replicate	Not found
2416	3	1	1	1	B7FHB1	PLA	No Data	P:mitochondrial respiratory chain complex I assembly	No Data	No Data	No Data		[Master Protein] Nuclear protein E3-3, putative	Not found	Not found	1 replicate	Not found	9
3128	1	1	1	1	A0A072UKP4	MIT	C:mitochondrial inner membrane	P:respiratory electron transport chain	GO:0016651	No Data	F:oxidoreductase activity, acting on NAD(P)H		[Master Protein] NADH-ubiquinone oxidoreductase, putative	Not found	Not found	1 replicate	Not found	9
						Total number of protein groups :				1
Protein Group ID	# Proteins	# Unique Peptides	# Peptides	# PSMs	ID_corr	NGLoc Prediction	GO C	GO P	GO F (CODE)	BIN	GO F	ID_assigning	Group Description	Green0 PS	Yellow0 PS	Yellow0 Total	Green0 Total	Man.Bin
858	1	1	1	1	V7B9Y0	MIT	No Data	P:carbohydrate metabolic process	GO:0004553	10	F:hydrolase activity, hydrolyzing O-glycosyl compounds		[Master Protein] Uncharacterized protein OS=Phaseolus vulgaris GN=PHAVU_008G214500g PE=3 SV=1	Not found	Not found	1 replicate	Not found
671	1	1	1	1	G7JVH9	NUC	C:apoplast C:cell wall C:integral component of membrane	P:cell wall biogenesis P:cell wall modification P:primary root development P:xyloglucan metabolic process	GO:0004553 GO:0016762	10	F:hydrolase activity, hydrolyzing O-glycosyl compounds F:xyloglucan:xyloglucosyl transferase activity		[Master Protein] Xyloglucan endotransglucosylase/hydrolase	Not found	Not found	1 replicate	Not found
2484	3	4	10	18	G7L5Z2	NUC	No Data	P:glycogen biosynthetic process	GO:0003844 GO:0043169 GO:0004553	10	F:1,4-alpha-glucan branching enzyme activity F:cation binding F:hydrolase activity, hydrolyzing O-glycosyl compounds		[Master Protein] Starch branching enzyme I	Not found	Found	Found	Not found
1967	5	1	7	11	Q9XIS5	NUC	No Data	P:glycogen biosynthetic process	GO:0003844 GO:0102752 GO:0043169 GO:0004553	10	F:1,4-alpha-glucan branching enzyme activity F:1,4-alpha-glucan branching enzyme activity (using a glucosylated glycogenin as primer for glycogen synthesis) F:cation binding F:hydrolase activity, hydrolyzing O-glycosyl compounds		[Master Protein] Starch branching enzyme	Not found	Not found	1 replicate	Not found
2090	3	1	1	4	G7J999	EXC	C:integral component of membrane	P:carbohydrate metabolic process P:cell wall macromolecule catabolic process P:chitin catabolic process	GO:0008061 GO:0004568	No Data	F:chitin binding F:chitinase activity		[Master Protein] Chitinase (Class I) / Hevein	Not found	2 replicates	2 replicates	Not found	10
596	2	1	1	1	A0A072U6F9	PLA	No Data	No Data	GO:0052861	No Data	F:glucan endo-1,3-beta-glucanase activity, C-3 substituted reducing group		[Master Protein] Glycoside hydrolase family 81 protein	Not found	Not found	1 replicate	Not found	10
						Total number of protein groups :				4
Protein Group ID	# Proteins	# Unique Peptides	# Peptides	# PSMs	ID_corr	NGLoc Prediction	GO C	GO P	GO F (CODE)	BIN	GO F	ID_assigning	Group Description	Green0 PS	Yellow0 PS	Yellow0 Total	Green0 Total	Man.Bin
767	6	1	3	7	G7LEP9	MIT	C:intracellular membrane-bounded organelle	P:acetyl-CoA biosynthetic process from pyruvate	GO:0004739	11	F:pyruvate dehydrogenase (acetyl-transferring) activity		[Master Protein] Pyruvate dehydrogenase E1 component subunit alpha	Not found	Not found	Found	Not found
1496	6	1	3	7	Q4JIY3	MIT	C:intracellular membrane-bounded organelle	P:acetyl-CoA biosynthetic process from pyruvate	GO:0004739	11	F:pyruvate dehydrogenase (acetyl-transferring) activity	lj_descr	[Master Protein] Q4JIY3 Q4JIY3_CITPA Pyruvate dehydrogenase (Fragment)	Not found	Not found	Found	Not found
459	1	1	1	1	V7CBC5	EXC	No Data	P:fatty acid metabolic process	GO:0008126	No Data	F:acetylesterase activity		[Master Protein] Uncharacterized protein OS=Phaseolus vulgaris GN=PHAVU_003G208000g PE=4 SV=1	Not found	1 replicate	Not found	Not found	11
1990	1	1	1	1	V7BPS9	NUC	C:integral component of membrane	P:lipid storage	No Data	No Data	No Data		[Master Protein] Uncharacterized protein OS=Phaseolus vulgaris GN=PHAVU_006G170800g PE=4 SV=1	Not found	Found	Not found	Not found	11
						Total number of protein groups :				2
Protein Group ID	# Proteins	# Unique Peptides	# Peptides	# PSMs	ID_corr	NGLoc Prediction	GO C	GO P	GO F (CODE)	BIN	GO F	ID_assigning	Group Description	Green0 PS	Yellow0 PS	Yellow0 Total	Green0 Total	Man.Bin
1558	11	2	3	7	G7J9B8	CYT	No Data	P:glutamine biosynthetic process	GO:0005524 GO:0004356	12	F:ATP binding F:glutamate-ammonia ligase activity		[Master Protein] Glutamine synthetase	Not found	Not found	2 replicates	Not found
2693	1	1	1	1	V7CXI9	MIT	C:plastid	P:ammonia assimilation cycle P:developmental growth P:glutamate biosynthetic process P:response to ammonium ion	GO:0015930	No Data	F:glutamate synthase activity		[Master Protein] Uncharacterized protein OS=Phaseolus vulgaris GN=PHAVU_001G123900g PE=4 SV=1	Not found	Not found	2 replicates	Not found	12
						Total number of protein groups :				1
Protein Group ID	# Proteins	# Unique Peptides	# Peptides	# PSMs	ID_corr	NGLoc Prediction	GO C	GO P	GO F (CODE)	BIN	GO F	ID_assigning	Group Description	Green0 PS	Yellow0 PS	Yellow0 Total	Green0 Total	Man.Bin
2976	1	1	1	2	G7JEN4	MIT	No Data	P:aromatic amino acid family biosynthetic process P:chorismate biosynthetic process	GO:0003866	13	F:3-phosphoshikimate 1-carboxyvinyltransferase activity		[Master Protein] 3-phosphoshikimate 1-carboxyvinyltransferase	Not found	Not found	1 replicate	Not found
1912	1	1	1	1	G7IMC1	MIT	C:cytoplasm	P:leucine biosynthetic process	GO:0003862 GO:0000287 GO:0051287	13	F:3-isopropylmalate dehydrogenase activity F:magnesium ion binding F:NAD binding	lj_descr	[Master Protein] G7IMC1 G7IMC1_MEDTR 3-isopropylmalate dehydrogenase	Not found	Not found	Found	Not found
255	1	1	1	2	I1L451	CYT	C:cytoplasm	P:methylation P:phosphatidylcholine biosynthetic process	GO:0000234 GO:0008757	13	F:phosphoethanolamine N-methyltransferase activity F:S-adenosylmethionine-dependent methyltransferase activity	lj_descr	[Master Protein] I1L451 I1L451_SOYBN Uncharacterized protein	Not found	Not found	2 replicates	Not found
738	2	1	1	1	V7BGT7	CYT	No Data	P:one-carbon metabolic process P:S-adenosylmethionine biosynthetic process	GO:0005524 GO:0046872 GO:0004478	13	F:ATP binding F:metal ion binding F:methionine adenosyltransferase activity		[Master Protein] S-adenosylmethionine synthase	Not found	Not found	Found	Not found
2693	1	1	1	1	V7CXI9	MIT	C:plastid	P:ammonia assimilation cycle P:developmental growth P:glutamate biosynthetic process P:response to ammonium ion	GO:0015930	No Data	F:glutamate synthase activity		[Master Protein] Uncharacterized protein OS=Phaseolus vulgaris GN=PHAVU_001G123900g PE=4 SV=1	Not found	Not found	2 replicates	Not found	13
578	5	1	3	9	V7CBZ3	MIT	No Data	P:cellular amino acid metabolic process	GO:0016639	No Data	F:oxidoreductase activity, acting on the CH-NH2 group of donors, NAD or NADP as acceptor		[Master Protein] Glutamate dehydrogenase	Not found	Not found	1 replicate	Not found	13
1446	1	2	2	3	V7C0K9	CYT	C:mitochondrion	P:leucine catabolic process P:response to absence of light	No Data	No Data	No Data		[Master Protein] Uncharacterized protein OS=Phaseolus vulgaris GN=PHAVU_005G153800g PE=4 SV=1	Not found	Not found	Found	Not found	13
927	2	1	1	1	A2Q2Y7	CYT	C:cell wall	P:L-proline biosynthetic process P:response to heat P:response to salt stress	GO:0004735	No Data	F:pyrroline-5-carboxylate reductase activity		[Master Protein] Pyrroline-5-carboxylate reductase	Not found	Not found	Found	Not found	13
3085	1	1	1	2	A0A072VAP5	PLA	C:integral component of membrane	No Data	GO:0020037 GO:0005506 GO:0004497 GO:0016705	No Data	F:heme binding F:iron ion binding F:monooxygenase activity F:oxidoreductase activity, acting on paired donors, with incorporation or reduction of molecular oxygen		[Master Protein] Cytochrome P450 family 72 protein	Not found	Not found	Found	Not found	13
2253	3	1	1	1	V7BTM1	CYT	No Data	No Data	GO:0020037 GO:0005506 GO:0004497 GO:0016705	No Data	F:heme binding F:iron ion binding F:monooxygenase activity F:oxidoreductase activity, acting on paired donors, with incorporation or reduction of molecular oxygen		[Master Protein] Uncharacterized protein OS=Phaseolus vulgaris GN=PHAVU_005G063300g PE=3 SV=1	Not found	Not found	1 replicate	Not found	13
						Total number of protein groups :				4
Protein Group ID	# Proteins	# Unique Peptides	# Peptides	# PSMs	ID_corr	NGLoc Prediction	GO C	GO P	GO F (CODE)	BIN	GO F	ID_assigning	Group Description	Green0 PS	Yellow0 PS	Yellow0 Total	Green0 Total	Man.Bin
404	2	1	1	1	I3SD26	CYT	No Data	No Data	GO:0046872	15	F:metal ion binding		[Master Protein] Albumin-2 protein	Not found	Not found	1 replicate	Not found
2981	1	1	1	1	G7LI99	CYT	No Data	P:oxylipin biosynthetic process	GO:0046872 GO:0016702	15	F:metal ion binding F:oxidoreductase activity, acting on single donors with incorporation of molecular oxygen, incorporation of two atoms of oxygen	lj_descr	[Master Protein] G7LI99 G7LI99_MEDTR Lipoxygenase	Not found	Not found	2 replicates	Not found
2	2	1	1	1	A0FK64	NUC	No Data	P:regulation of transcription, DNA-templated	GO:0042393 GO:0046872	15	F:histone binding F:metal ion binding		[Master Protein] PHD4 (Fragment)	Not found	Not found	1 replicate	Not found
2644	1	1	1	1	V7BQS6	CYT	No Data	No Data	GO:0046872	15	F:metal ion binding		[Master Protein] Uncharacterized protein OS=Phaseolus vulgaris GN=PHAVU_006G198800g PE=4 SV=1	Not found	Not found	1 replicate	Not found
1485	1	1	1	2	G7KH86	NUC	No Data	No Data	GO:0046872	15	F:metal ion binding		[Master Protein] Zinc finger CCCH domain protein	Not found	Not found	1 replicate	Not found
738	2	1	1	1	V7BGT7	CYT	No Data	P:one-carbon metabolic process P:S-adenosylmethionine biosynthetic process	GO:0005524 GO:0046872 GO:0004478	15	F:ATP binding F:metal ion binding F:methionine adenosyltransferase activity		[Master Protein] S-adenosylmethionine synthase	Not found	Not found	Found	Not found
2070	1	1	1	1	G7K3Z1	CYT	No Data	P:purine nucleobase biosynthetic process	GO:0005524 GO:0046872 GO:0004637	15	F:ATP binding F:metal ion binding F:phosphoribosylamine-glycine ligase activity		[Master Protein] Phosphoribosylamine-glycine ligase	Not found	Not found	2 replicates	Not found
2027	28	2	4	9	A0A072URD6	PLA	C:integral component of membrane C:plasma membrane	P:proton export across plasma membrane	GO:0005524 GO:0046872 GO:0008553	15	F:ATP binding F:metal ion binding F:proton-exporting ATPase activity, phosphorylative mechanism		[Master Protein] Plasma membrane ATPase	Not found	Not found	Found	Not found
3271	1	1	1	1	A5ADJ2	MIT	C:chloroplast C:mitochondrion	P:cytidine to uridine editing P:mitochondrial mRNA modification	GO:0050897	No Data	F:cobalt ion binding	lj_descr	[Master Protein] A5ADJ2 A5ADJ2_VITVI Putative uncharacterized protein	Not found	Not found	Found	Not found	15
136	1	1	2	2	I1LRH3	NUC	C:COPII vesicle coat	P:ER to Golgi vesicle-mediated transport P:intracellular protein transport	GO:0008270	No Data	F:zinc ion binding	lj_descr	[Master Protein] I1LRH3 I1LRH3_SOYBN Uncharacterized protein	Not found	Not found	1 replicate	Not found	15
992	5	1	1	1	A0A072VKA0	MIT	No Data	P:iron-sulfur cluster assembly	GO:0005506 GO:0051536	No Data	F:iron ion binding F:iron-sulfur cluster binding		[Master Protein] Iron-sulfur cluster scaffold protein NFU4	Not found	Not found	1 replicate	Not found	15
1937	5	1	1	1	G7KY76	CSK	No Data	No Data	GO:0005509	No Data	F:calcium ion binding		[Master Protein] EF hand calcium-binding family protein	Not found	Not found	1 replicate	Not found	15
2730	3	1	2	2	G7JIS3	NUC	No Data	No Data	GO:0008270	No Data	F:zinc ion binding	lj_descr	[Master Protein] G7JIS3 G7JIS3_MEDTR Zinc finger protein ZPR1 (Fragment)	Not found	Not found	1 replicate	Not found	15
3085	1	1	1	2	A0A072VAP5	PLA	C:integral component of membrane	No Data	GO:0020037 GO:0005506 GO:0004497 GO:0016705	No Data	F:heme binding F:iron ion binding F:monooxygenase activity F:oxidoreductase activity, acting on paired donors, with incorporation or reduction of molecular oxygen		[Master Protein] Cytochrome P450 family 72 protein	Not found	Not found	Found	Not found	15
2253	3	1	1	1	V7BTM1	CYT	No Data	No Data	GO:0020037 GO:0005506 GO:0004497 GO:0016705	No Data	F:heme binding F:iron ion binding F:monooxygenase activity F:oxidoreductase activity, acting on paired donors, with incorporation or reduction of molecular oxygen		[Master Protein] Uncharacterized protein OS=Phaseolus vulgaris GN=PHAVU_005G063300g PE=3 SV=1	Not found	Not found	1 replicate	Not found	15
626	2	1	1	1	A0A072TVY3	PLA	No Data	No Data	GO:0004177 GO:0030145	No Data	F:aminopeptidase activity F:manganese ion binding		[Master Protein] Xaa-pro aminopeptidase	Not found	Not found	2 replicates	Not found	15
						Total number of protein groups :				8
Protein Group ID	# Proteins	# Unique Peptides	# Peptides	# PSMs	ID_corr	NGLoc Prediction	GO C	GO P	GO F (CODE)	BIN	GO F	ID_assigning	Group Description	Green0 PS	Yellow0 PS	Yellow0 Total	Green0 Total
1014	1	1	4	10	I1NEH3	POX	No Data	P:metabolic process	GO:0016747	16	F:transferase activity, transferring acyl groups other than amino-acyl groups	lj_descr	[Master Protein] I1NEH3 I1NEH3_SOYBN Uncharacterized protein	Not found	Not found	1 replicate	Not found
1345	1	1	1	1	V7AWR7	CYT	No Data	No Data	GO:0016846	16	F:carbon-sulfur lyase activity		[Master Protein] Uncharacterized protein OS=Phaseolus vulgaris GN=PHAVU_009G175300g PE=4 SV=1	Not found	Not found	1 replicate	Not found
2336	3	1	1	2	G7JWE6	NUC	No Data	P:fucose metabolic process	GO:0016757	16	F:transferase activity, transferring glycosyl groups		[Master Protein] GDP-fucose protein O-fucosyltransferase	Not found	Not found	Found	Not found
						Total number of protein groups :				3
Protein Group ID	# Proteins	# Unique Peptides	# Peptides	# PSMs	ID_corr	NGLoc Prediction	GO C	GO P	GO F (CODE)	BIN	GO F	ID_assigning	Group Description	Green0 PS	Yellow0 PS	Yellow0 Total	Green0 Total	Man.Bin
471	1	1	1	1	V7CCB2	NUC	C:nucleus	P:transcription, DNA-templated	GO:0003680 GO:0003700	17	F:AT DNA binding F:DNA binding transcription factor activity		[Master Protein] Uncharacterized protein OS=Phaseolus vulgaris GN=PHAVU_003G230600g PE=4 SV=1	Not found	Not found	Found	Not found
1757	3	1	1	1	V7BQ67	NUC	C:cytosol	P:response to microbial phytotoxin P:response to ozone P:response to salicylic acid	GO:0000224	No Data	F:peptide-N4-(N-acetyl-beta-glucosaminyl)asparagine amidase activity		[Master Protein] Uncharacterized protein OS=Phaseolus vulgaris GN=PHAVU_006G100800g PE=4 SV=1	Not found	Not found	1 replicate	Not found	17
						Total number of protein groups :				1
Protein Group ID	# Proteins	# Unique Peptides	# Peptides	# PSMs	ID_corr	NGLoc Prediction	GO C	GO P	GO F (CODE)	BIN	GO F	ID_assigning	Group Description	Green0 PS	Yellow0 PS	Yellow0 Total	Green0 Total	Man.Bin
1708	1	1	1	1	V7ARW9	NUC	No Data	P:biosynthetic process	GO:0003824 GO:0030170	No Data	F:catalytic activity F:pyridoxal phosphate binding		[Master Protein] Uncharacterized protein OS=Phaseolus vulgaris GN=PHAVU_010G123200g PE=4 SV=1	Not found	Not found	1 replicate	Not found	18
1862	5	1	1	1	B7FII7	NUC	No Data	P:riboflavin biosynthetic process	GO:0016787 GO:0008531	No Data	F:hydrolase activity F:riboflavin kinase activity		[Master Protein] Putative uncharacterized protein OS=Medicago truncatula GN=MTR_4g091060 PE=2 SV=1	Not found	Not found	1 replicate	Not found	18
Protein Group ID	# Proteins	# Unique Peptides	# Peptides	# PSMs	ID_corr	NGLoc Prediction	GO C	GO P	GO F (CODE)	BIN	GO F	ID_assigning	Group Description	Green0 PS	Yellow0 PS	Yellow0 Total	Green0 Total	Man.Bin
471	1	1	1	1	V7CCB2	NUC	C:nucleus	P:transcription, DNA-templated	GO:0003680 GO:0003700	20	F:AT DNA binding F:DNA binding transcription factor activity		[Master Protein] Uncharacterized protein OS=Phaseolus vulgaris GN=PHAVU_003G230600g PE=4 SV=1	Not found	Not found	Found	Not found
1083	1	1	1	1	G7KW94	NUC	No Data	P:response to stress	GO:0001671 GO:0051087	No Data	F:ATPase activator activity F:chaperone binding		[Master Protein] Activator of 90 kDa heat shock ATPase-like protein	Not found	Not found	1 replicate	Not found	20
1446	1	2	2	3	V7C0K9	CYT	C:mitochondrion	P:leucine catabolic process P:response to absence of light	No Data	No Data	No Data		[Master Protein] Uncharacterized protein OS=Phaseolus vulgaris GN=PHAVU_005G153800g PE=4 SV=1	Not found	Not found	Found	Not found	20
927	2	1	1	1	A2Q2Y7	CYT	C:cell wall	P:L-proline biosynthetic process P:response to heat P:response to salt stress	GO:0004735	No Data	F:pyrroline-5-carboxylate reductase activity		[Master Protein] Pyrroline-5-carboxylate reductase	Not found	Not found	Found	Not found	20
1757	3	1	1	1	V7BQ67	NUC	C:cytosol	P:response to microbial phytotoxin P:response to ozone P:response to salicylic acid	GO:0000224	No Data	F:peptide-N4-(N-acetyl-beta-glucosaminyl)asparagine amidase activity		[Master Protein] Uncharacterized protein OS=Phaseolus vulgaris GN=PHAVU_006G100800g PE=4 SV=1	Not found	Not found	1 replicate	Not found	20
3027	5	1	1	1	B7FGV1	NUC	C:nucleus	P:regulation of transcription, DNA-templated P:response to water deprivation	GO:0046982 GO:0043565	No Data	F:protein heterodimerization activity F:sequence-specific DNA binding		[Master Protein] Nuclear transcription factor Y subunit B	Not found	Not found	Found	Not found	20
						Total number of protein groups :				1
Protein Group ID	# Proteins	# Unique Peptides	# Peptides	# PSMs	ID_corr	NGLoc Prediction	GO C	GO P	GO F (CODE)	BIN	GO F	ID_assigning	Group Description	Green0 PS	Yellow0 PS	Yellow0 Total	Green0 Total	Man.Bin
1541	1	1	1	2	C6TA60	CYT	No Data	No Data	GO:0016491 GO:0008270	21	F:oxidoreductase activity F:zinc ion binding	lj_descr	[Master Protein] C6TA60 C6TA60_SOYBN Putative uncharacterized protein	Not found	Not found	Found	Not found
2217	1	1	1	1	A0A072V059	NUC	No Data	No Data	GO:0016491	21	F:oxidoreductase activity		[Master Protein] FAD-dependent oxidoreductase	Not found	Not found	2 replicates	Not found
690	3	1	5	20	G7JJX4	MIT	No Data	No Data	GO:0016491	21	F:oxidoreductase activity		[Master Protein] NADP-dependent D-sorbitol-6-phosphate dehydrogenase	Not found	Not found	Found	Not found
2576	1	1	2	4	V7CRL2	NUC	C:mitochondrion	P:response to organic substance	GO:0050897 GO:0016491 GO:0008270	21	F:cobalt ion binding F:oxidoreductase activity F:zinc ion binding		[Master Protein] Uncharacterized protein OS=Phaseolus vulgaris GN=PHAVU_002G277900g PE=3 SV=1	Not found	Not found	Found	Not found
369	1	1	1	1	V7AMR5	MIT	C:cell	P:cell redox homeostasis	GO:0009055 GO:0015035	21	F:electron transfer activity F:protein disulfide oxidoreductase activity		[Master Protein] Uncharacterized protein OS=Phaseolus vulgaris GN=PHAVU_010G075900g PE=4 SV=1	Not found	Found	Found	Not found
2429	4	1	2	3	G7II91	NUC	C:mitochondrial respiratory chain complex I	P:response to oxidative stress	GO:0051537 GO:0016491 GO:0008270	21	F:2 iron, 2 sulfur cluster binding F:oxidoreductase activity F:zinc ion binding		[Master Protein] NADH-ubiquinone oxidoreductase 24 kDa subunit, putative	Not found	Not found	1 replicate	Not found
2714	1	1	5	29	A0A072TWL8	PLA	No Data	P:oxidation-reduction process	No Data	No Data	No Data		[Master Protein] NADP-dependent alkenal double bond reductase P2 (Fragment)	Not found	Not found	Found	Not found	21
3123	1	1	1	1	I1JQD0	MIT	No Data	No Data	GO:0050660 GO:0016614	No Data	F:flavin adenine dinucleotide binding F:oxidoreductase activity, acting on CH-OH group of donors	lj_descr	[Master Protein] I1JQD0 I1JQD0_SOYBN Uncharacterized protein	Not found	Not found	1 replicate	Not found	21
						Total number of protein groups :				6
Protein Group ID	# Proteins	# Unique Peptides	# Peptides	# PSMs	ID_corr	NGLoc Prediction	GO C	GO P	GO F (CODE)	BIN	GO F	ID_assigning	Group Description	Green0 PS	Yellow0 PS	Yellow0 Total	Green0 Total	Man.Bin
46	1	1	1	1	G7KC11	NUC	C:integral component of membrane	No Data	GO:0016740	23	F:transferase activity		[Master Protein] Transferring glycosyl group transferase	Not found	2 replicates	Found	Not found
877	1	1	1	1	G7ZZF9	MIT	No Data	No Data	GO:0016740	23	F:transferase activity		[Master Protein] Carboxyl transferase domain protein	Not found	Not found	1 replicate	Not found
1516	2	1	2	11	G7ILM0	END	No Data	No Data	GO:0005524	23	F:ATP binding	lj_descr	[Master Protein] G7ILM0 G7ILM0_MEDTR Heat-shock protein	Not found	Not found	1 replicate	Not found
1661	4	1	1	1	A0A072TW15	NUC	No Data	P:glutamine metabolic process P:GMP biosynthetic process	GO:0005524 GO:0003922 GO:0016462	23	F:ATP binding F:GMP synthase (glutamine-hydrolyzing) activity F:pyrophosphatase activity		[Master Protein] GMP synthase [glutamine-hydrolyzing] protein	Not found	Not found	1 replicate	Not found
2888	3	1	16	84	I1JG11	CSK	No Data	No Data	GO:0005524	23	F:ATP binding	lj_descr	[Master Protein] I1JG11 I1JG11_SOYBN Uncharacterized protein	Not found	Not found	1 replicate	Not found
1329	3	1	5	11	I1JW22	NUC	No Data	P:purine nucleotide biosynthetic process	GO:0003937 GO:0004643	23	F:IMP cyclohydrolase activity F:phosphoribosylaminoimidazolecarboxamide formyltransferase activity	lj_descr	[Master Protein] I1JW22 I1JW22_SOYBN Uncharacterized protein	Not found	Not found	1 replicate	Not found
1941	56	2	25	254	I1N557	NUC/CYT	No Data	No Data	GO:0005524	23	F:ATP binding	lj_descr	[Master Protein] I1N557 I1N557_SOYBN Uncharacterized protein	Not found	Not found	Found	Not found
291	1	1	1	1	V7AXP7	NUC	C:microtubule	P:microtubule-based movement	GO:0005524 GO:0008017 GO:0003777	23	F:ATP binding F:microtubule binding F:microtubule motor activity		[Master Protein] Kinesin-like protein	Not found	Not found	1 replicate	Not found
2187	12	1	4	6	B0FNB2	PLA	C:cytoplasm	P:L-proline biosynthetic process	GO:0005524 GO:0004349 GO:0004350	23	F:ATP binding F:glutamate 5-kinase activity F:glutamate-5-semialdehyde dehydrogenase activity		[Master Protein] Pyrroline-5-carboxylate synthetase	Not found	Not found	1 replicate	Not found
1678	1	1	1	1	V7D130	MIT	C:chloroplast thylakoid C:cytosol	P:anthocyanin-containing compound biosynthetic process P:regulation of fatty acid biosynthetic process P:regulation of nitrogen utilization P:regulation of transcription, DNA-templated P:response to light stimulus P:response to sucrose P:transcription, DNA-templated	GO:0010307 GO:0005524 GO:0000287	23	F:acetylglutamate kinase regulator activity F:ATP binding F:magnesium ion binding		[Master Protein] Uncharacterized protein OS=Phaseolus vulgaris GN=PHAVU_001G215500g PE=3 SV=1	Not found	Not found	Found	Not found
2892	1	1	1	1	V7CAF4	NUC	No Data	No Data	GO:0005524 GO:0004386 GO:0003676	23	F:ATP binding F:helicase activity F:nucleic acid binding		[Master Protein] Uncharacterized protein OS=Phaseolus vulgaris GN=PHAVU_003G075000g PE=4 SV=1	Not found	Not found	1 replicate	Not found
888	3	2	2	2	V7BJ46	NUC	No Data	No Data	GO:0005524	23	F:ATP binding		[Master Protein] Uncharacterized protein OS=Phaseolus vulgaris GN=PHAVU_006G001600g PE=3 SV=1	Not found	Not found	1 replicate	Not found
2627	2	1	17	95	V7BII6	CSK	No Data	No Data	GO:0005524	23	F:ATP binding		[Master Protein] Uncharacterized protein OS=Phaseolus vulgaris GN=PHAVU_007G260000g PE=3 SV=1	Not found	Not found	1 replicate	Not found
714	2	1	5	10	V7BBF0	NUC	No Data	P:cellular protein modification process	GO:0005524 GO:0008641	23	F:ATP binding F:ubiquitin-like modifier activating enzyme activity		[Master Protein] Uncharacterized protein OS=Phaseolus vulgaris GN=PHAVU_008G258500g PE=3 SV=1	Not found	Not found	2 replicates	Not found
1558	11	2	3	7	G7J9B8	CYT	No Data	P:glutamine biosynthetic process	GO:0005524 GO:0004356	23	F:ATP binding F:glutamate-ammonia ligase activity		[Master Protein] Glutamine synthetase	Not found	Not found	2 replicates	Not found
738	2	1	1	1	V7BGT7	CYT	No Data	P:one-carbon metabolic process P:S-adenosylmethionine biosynthetic process	GO:0005524 GO:0046872 GO:0004478	23	F:ATP binding F:metal ion binding F:methionine adenosyltransferase activity		[Master Protein] S-adenosylmethionine synthase	Not found	Not found	Found	Not found
2070	1	1	1	1	G7K3Z1	CYT	No Data	P:purine nucleobase biosynthetic process	GO:0005524 GO:0046872 GO:0004637	23	F:ATP binding F:metal ion binding F:phosphoribosylamine-glycine ligase activity		[Master Protein] Phosphoribosylamine-glycine ligase	Not found	Not found	2 replicates	Not found
2284	12	1	1	2	G7L7F0	MIT/NUC	C:cell	P:cellular glucose homeostasis P:glycolytic process	GO:0005524 GO:0005536 GO:0004396	23	F:ATP binding F:glucose binding F:hexokinase activity		[Master Protein] Phosphotransferase	Not found	Not found	1 replicate	Not found
3207	1	1	1	1	V7ATC0	NUC	No Data	P:gene silencing by RNA P:RNA processing	GO:0005524 GO:0004525 GO:0003723	23	F:ATP binding F:ribonuclease III activity F:RNA binding		[Master Protein] Uncharacterized protein OS=Phaseolus vulgaris GN=PHAVU_009G083800g PE=3 SV=1	Not found	Not found	1 replicate	Not found
1325	1	1	1	1	G7I2M0	NUC	No Data	No Data	GO:0005524 GO:0004003 GO:0003677	23	F:ATP binding F:ATP-dependent DNA helicase activity F:DNA binding		[Master Protein] ATP-dependent DNA helicase REP	Not found	Not found	1 replicate	Not found
180	1	1	1	1	A0A072TDW4	NUC	C:integral component of membrane	P:DNA topological change	GO:0005524 GO:0003677 GO:0003918	23	F:ATP binding F:DNA binding F:DNA topoisomerase type II (ATP-hydrolyzing) activity		[Master Protein] DNA topoisomerase 2	Not found	Not found	Found	Not found
1934	1	1	1	1	G7L302	PLA	C:integral component of membrane	No Data	GO:0005524 GO:0004672	23	F:ATP binding F:protein kinase activity		[Master Protein] Tyrosine kinase family protein	Not found	Not found	1 replicate	Not found
1869	6	2	2	2	V7B9P7	NUC/PLA	C:plasma membrane C:plasmodesma C:vacuole	P:brassinosteroid mediated signaling pathway P:defense response to bacterium P:defense response to fungus P:response to abscisic acid	GO:0005524 GO:0004672	23	F:ATP binding F:protein kinase activity		[Master Protein] Uncharacterized protein OS=Phaseolus vulgaris GN=PHAVU_008G291100g PE=4 SV=1	Not found	Not found	2 replicates	Not found
524	1	1	3	5	I1MRT3	NUC	C:cytoplasm	P:galactose metabolic process	GO:0005524 GO:0004335 GO:0005534	23	F:ATP binding F:galactokinase activity F:galactose binding	lj_descr	[Master Protein] I1MRT3 I1MRT3_SOYBN Uncharacterized protein	Not found	Not found	Found	Not found
2192	2	1	1	1	Q1SN03	NUC	C:intracellular	No Data	GO:0005524 GO:0004707	23	F:ATP binding F:MAP kinase activity		[Master Protein] Mitogen-activated protein kinase	Not found	Not found	1 replicate	Not found
2027	28	2	4	9	A0A072URD6	PLA	C:integral component of membrane C:plasma membrane	P:proton export across plasma membrane	GO:0005524 GO:0046872 GO:0008553	23	F:ATP binding F:metal ion binding F:proton-exporting ATPase activity, phosphorylative mechanism		[Master Protein] Plasma membrane ATPase	Not found	Not found	Found	Not found
2008	3	1	1	1	G7IMF2	PLA	C:integral component of membrane	No Data	GO:0005524 GO:0016887	23	F:ATP binding F:ATPase activity		[Master Protein] Drug resistance transporter-like ABC domain protein	Not found	Not found	1 replicate	Not found
69	1	1	1	1	A0A072VFB2	NUC	No Data	P:metabolic process	GO:0003824 GO:0003676	No Data	F:catalytic activity F:nucleic acid binding		[Master Protein] Small RNA degrading nuclease	Not found	1 replicate	Not found	Not found	23
						Total number of protein groups :				27
Protein Group ID	# Proteins	# Unique Peptides	# Peptides	# PSMs	ID_corr	NGLoc Prediction	GO C	GO P	GO F (CODE)	BIN	GO F	ID_assigning	Group Description	Green0 PS	Yellow0 PS	Yellow0 Total	Green0 Total	Man.Bin
2765	2	1	1	1	Q940E6	PLA	No Data	No Data	GO:0003993	26	F:acid phosphatase activity		[Master Protein] Putative defense associated acid phosphatase	Not found	1 replicate	Not found	Not found
1976	1	1	1	1	A0A072UJL0	NUC	No Data	No Data	GO:0008171 GO:0046983	26	F:O-methyltransferase activity F:protein dimerization activity		[Master Protein] Isoflavone-7-O-methyltransferase	Not found	Not found	1 replicate	Not found
1078	1	1	1	2	Q7XZD0	NUC	No Data	P:metabolic process	GO:0016758	26	F:transferase activity, transferring hexosyl groups	lj_descr	[Master Protein] Q7XZD0 Q7XZD0_GLYEC Isoflavonoid glucosyltransferase	Not found	Not found	Found	Not found
185	1	1	1	6	Q6EN30	CYT	C:anchored component of plasma membrane	No Data	GO:0009055	26	F:electron transfer activity	lj_descr	[Master Protein] Q6EN30 Q6EN30_ORYSJ Os02g0256800 protein	Not found	Found	Found	Not found
2636	1	1	3	5	V7CZ21	PLA	C:membrane	P:ATP synthesis coupled electron transport	GO:0009055 GO:0051536 GO:0008137	26	F:electron transfer activity F:iron-sulfur cluster binding F:NADH dehydrogenase (ubiquinone) activity		[Master Protein] Uncharacterized protein OS=Phaseolus vulgaris GN=PHAVU_001G229000g PE=3 SV=1	Not found	Found	2 replicates	Not found
2729	2	1	2	3	V7B9P9	NUC	No Data	No Data	GO:0051537 GO:0009055 GO:0050660 GO:0005506 GO:0016614	26	F:2 iron, 2 sulfur cluster binding F:electron transfer activity F:flavin adenine dinucleotide binding F:iron ion binding F:oxidoreductase activity, acting on CH-OH group of donors		[Master Protein] Uncharacterized protein OS=Phaseolus vulgaris GN=PHAVU_008G210000g PE=4 SV=1	Not found	Not found	1 replicate	Not found
369	1	1	1	1	V7AMR5	MIT	C:cell	P:cell redox homeostasis	GO:0009055 GO:0015035	26	F:electron transfer activity F:protein disulfide oxidoreductase activity		[Master Protein] Uncharacterized protein OS=Phaseolus vulgaris GN=PHAVU_010G075900g PE=4 SV=1	Not found	Found	Found	Not found
858	1	1	1	1	V7B9Y0	MIT	No Data	P:carbohydrate metabolic process	GO:0004553	26	F:hydrolase activity, hydrolyzing O-glycosyl compounds		[Master Protein] Uncharacterized protein OS=Phaseolus vulgaris GN=PHAVU_008G214500g PE=3 SV=1	Not found	Not found	1 replicate	Not found
671	1	1	1	1	G7JVH9	NUC	C:apoplast C:cell wall C:integral component of membrane	P:cell wall biogenesis P:cell wall modification P:primary root development P:xyloglucan metabolic process	GO:0004553 GO:0016762	26	F:hydrolase activity, hydrolyzing O-glycosyl compounds F:xyloglucan:xyloglucosyl transferase activity		[Master Protein] Xyloglucan endotransglucosylase/hydrolase	Not found	Not found	1 replicate	Not found
2484	3	4	10	18	G7L5Z2	NUC	No Data	P:glycogen biosynthetic process	GO:0003844 GO:0043169 GO:0004553	26	F:1,4-alpha-glucan branching enzyme activity F:cation binding F:hydrolase activity, hydrolyzing O-glycosyl compounds		[Master Protein] Starch branching enzyme I	Not found	Found	Found	Not found
1967	5	1	7	11	Q9XIS5	NUC	No Data	P:glycogen biosynthetic process	GO:0003844 GO:0102752 GO:0043169 GO:0004553	26	F:1,4-alpha-glucan branching enzyme activity F:1,4-alpha-glucan branching enzyme activity (using a glucosylated glycogenin as primer for glycogen synthesis) F:cation binding F:hydrolase activity, hydrolyzing O-glycosyl compounds		[Master Protein] Starch branching enzyme	Not found	Not found	1 replicate	Not found
2429	4	1	2	3	G7II91	NUC	C:mitochondrial respiratory chain complex I	P:response to oxidative stress	GO:0051537 GO:0016491 GO:0008270	26	F:2 iron, 2 sulfur cluster binding F:oxidoreductase activity F:zinc ion binding		[Master Protein] NADH-ubiquinone oxidoreductase 24 kDa subunit, putative	Not found	Not found	1 replicate	Not found
2336	3	1	1	2	G7JWE6	NUC	No Data	P:fucose metabolic process	GO:0016757	26	F:transferase activity, transferring glycosyl groups		[Master Protein] GDP-fucose protein O-fucosyltransferase	Not found	Not found	Found	Not found
1523	1	1	1	2	I1NGN1	PLA	No Data	P:catabolic process	GO:0016787	No Data	F:hydrolase activity	lj_descr	[Master Protein] I1NGN1 I1NGN1_SOYBN Uncharacterized protein (Fragment)	Not found	Not found	2 replicates	Not found	26
2398	1	1	1	3	V7BNB0	NUC	C:mitochondrion C:ribonucleoprotein complex	P:Group II intron splicing P:mitochondrial mRNA processing P:mitochondrion organization	No Data	No Data	No Data		[Master Protein] Uncharacterized protein OS=Phaseolus vulgaris GN=PHAVU_006G128900g PE=4 SV=1	Not found	Not found	Found	Not found	26
463	5	1	1	1	V7BM69	NUC	No Data	P:metabolic process	GO:0003824	No Data	F:catalytic activity		[Master Protein] Uncharacterized protein OS=Phaseolus vulgaris GN=PHAVU_006G094000g PE=4 SV=1	Not found	Not found	1 replicate	Not found	26
1637	6	1	1	1	G7KAK9	END	No Data	P:metabolic process	GO:0016874	No Data	F:ligase activity		[Master Protein] Long-chain fatty acyl CoA ligase	Not found	Not found	2 replicates	Not found	26
2809	1	1	1	2	A0A072UHJ3	PLA	No Data	No Data	GO:0048037	No Data	F:cofactor binding		[Master Protein] Pyridoxamine 5'-phosphate oxidase family protein	Not found	Not found	2 replicates	Not found	26
942	2	1	1	1	G7IB89	NUC	No Data	No Data	GO:0016787	No Data	F:hydrolase activity		[Master Protein] Histone deacetylase superfamily protein	Not found	Not found	1 replicate	Not found	26
1237	6	1	2	7	I3SAJ9	NUC	No Data	No Data	GO:0016787	No Data	F:hydrolase activity	lj_descr	[Master Protein] I3SAJ9 I3SAJ9_LOTJA Uncharacterized protein	Not found	Not found	1 replicate	Not found	26
2105	1	1	1	1	V7CYR6	PLA	No Data	No Data	GO:0016872	No Data	F:intramolecular lyase activity		[Master Protein] Uncharacterized protein OS=Phaseolus vulgaris GN=PHAVU_001G152000g PE=4 SV=1	Not found	Not found	1 replicate	Not found	26
2368	1	1	1	1	A0A072UJF9	NUC	No Data	No Data	GO:0008168	No Data	F:methyltransferase activity		[Master Protein] Histone-lysine N-methyltransferase ATXR3	Not found	Not found	1 replicate	Not found	26
1507	1	1	1	1	I1N0J0	NUC/CYT	No Data	No Data	GO:0008168	No Data	F:methyltransferase activity	lj_descr	[Master Protein] I1N0J0 I1N0J0_SOYBN Uncharacterized protein	Not found	Not found	1 replicate	Not found	26
						Total number of protein groups :				13
Protein Group ID	# Proteins	# Unique Peptides	# Peptides	# PSMs	ID_corr	NGLoc Prediction	GO C	GO P	GO F (CODE)	BIN	GO F	ID_assigning	Group Description	Green0 PS	Yellow0 PS	Yellow0 Total	Green0 Total	Man.Bin
544	2	1	1	1	A5BVB2	NUC	No Data	No Data	GO:0003723	27	F:RNA binding	lj_descr	[Master Protein] A5BVB2 A5BVB2_VITVI Putative uncharacterized protein (Fragment)	Not found	2 replicates	Found	Not found
2629	15	1	3	4	Q2HS37	CYT	No Data	No Data	GO:0003723	27	F:RNA binding		[Master Protein] Nucleic acid binding NABP	Not found	Not found	1 replicate	Not found
805	1	1	1	1	V7CDP6	NUC	No Data	No Data	GO:0003723	27	F:RNA binding		[Master Protein] Uncharacterized protein OS=Phaseolus vulgaris GN=PHAVU_003G206700g PE=4 SV=1	Not found	Not found	Found	Not found
3250	14	1	3	4	V7AGQ5	NUC	No Data	No Data	GO:0003723	27	F:RNA binding		[Master Protein] Uncharacterized protein OS=Phaseolus vulgaris GN=PHAVU_011G062200g PE=4 SV=1	Not found	Not found	1 replicate	Not found
3207	1	1	1	1	V7ATC0	NUC	No Data	P:gene silencing by RNA P:RNA processing	GO:0005524 GO:0004525 GO:0003723	27	F:ATP binding F:ribonuclease III activity F:RNA binding		[Master Protein] Uncharacterized protein OS=Phaseolus vulgaris GN=PHAVU_009G083800g PE=3 SV=1	Not found	Not found	1 replicate	Not found
1903	2	1	1	1	I1M7A2	NUC	No Data	P:gene silencing by RNA	GO:0003676	No Data	F:nucleic acid binding	lj_descr	[Master Protein] I1M7A2 I1M7A2_SOYBN Uncharacterized protein	Not found	Not found	2 replicates	Not found	27
						Total number of protein groups :				5
Protein Group ID	# Proteins	# Unique Peptides	# Peptides	# PSMs	ID_corr	NGLoc Prediction	GO C	GO P	GO F (CODE)	BIN	GO F	ID_assigning	Group Description	Green0 PS	Yellow0 PS	Yellow0 Total	Green0 Total	Man.Bin
2899	1	1	1	1	G7KH84	NUC	C:nucleus	No Data	GO:0003677	28	F:DNA binding		[Master Protein] SWI/SNF complex subunit SWI3B-like protein	Not found	1 replicate	Not found	Not found
1153	6	1	5	7	G7JAD9	NUC	No Data	No Data	GO:0003677	28	F:DNA binding		[Master Protein] DNA-binding protein alba protein	Not found	Not found	1 replicate	Not found
3183	1	1	1	2	I1JXB2	PLA	C:nucleus	No Data	GO:0003682 GO:0003886 GO:0003677	28	F:chromatin binding F:DNA (cytosine-5-)-methyltransferase activity F:DNA binding	lj_descr	[Master Protein] I1JXB2 I1JXB2_SOYBN Cytosine-specific methyltransferase	Not found	Not found	Found	Not found
2956	2	1	1	1	V7B9U0	CYT/NUC	C:Ku70:Ku80 complex	P:double-strand break repair via nonhomologous end joining P:telomere maintenance	GO:0004003 GO:0003684 GO:0042162	28	F:ATP-dependent DNA helicase activity F:damaged DNA binding F:telomeric DNA binding		[Master Protein] Uncharacterized protein OS=Phaseolus vulgaris GN=PHAVU_007G001600g PE=4 SV=1	Not found	Not found	1 replicate	Not found
1325	1	1	1	1	G7I2M0	NUC	No Data	No Data	GO:0005524 GO:0004003 GO:0003677	28	F:ATP binding F:ATP-dependent DNA helicase activity F:DNA binding		[Master Protein] ATP-dependent DNA helicase REP	Not found	Not found	1 replicate	Not found
180	1	1	1	1	A0A072TDW4	NUC	C:integral component of membrane	P:DNA topological change	GO:0005524 GO:0003677 GO:0003918	28	F:ATP binding F:DNA binding F:DNA topoisomerase type II (ATP-hydrolyzing) activity		[Master Protein] DNA topoisomerase 2	Not found	Not found	Found	Not found
1063	1	1	1	1	A0A072UPC5	NUC	No Data	P:regulation of transcription, DNA-templated	GO:0003690	No Data	F:double-stranded DNA binding		[Master Protein] Transcription termination factor family protein	Not found	1 replicate	Not found	Not found	28
197	1	1	1	1	A0A1S2Y787	MIT	No Data	P:regulation of transcription, DNA-templated	No Data	No Data	No Data	lj_ncbi	[Master Protein] gene.g31567.t1.1	Not found	Not found	Found	Not found	28
3027	5	1	1	1	B7FGV1	NUC	C:nucleus	P:regulation of transcription, DNA-templated P:response to water deprivation	GO:0046982 GO:0043565	No Data	F:protein heterodimerization activity F:sequence-specific DNA binding		[Master Protein] Nuclear transcription factor Y subunit B	Not found	Not found	Found	Not found	28
						Total number of protein groups :				6
Protein Group ID	# Proteins	# Unique Peptides	# Peptides	# PSMs	ID_corr	NGLoc Prediction	GO C	GO P	GO F (CODE)	BIN	GO F	ID_assigning	Group Description	Green0 PS	Yellow0 PS	Yellow0 Total	Green0 Total	Man.Bin
2821	3	1	1	1	A0A072URC7	NUC	No Data	No Data	GO:0004252	29	F:serine-type endopeptidase activity		[Master Protein] ATP-dependent Clp protease proteolytic subunit	Not found	Not found	1 replicate	Not found
2778	3	2	11	27	G7I5V8	NUC	C:eukaryotic 43S preinitiation complex C:eukaryotic 48S preinitiation complex C:eukaryotic translation initiation factor 3 complex	P:formation of translation preinitiation complex P:regulation of translational initiation	GO:0003743 GO:0031369	29	F:translation initiation factor activity F:translation initiation factor binding		[Master Protein] Eukaryotic translation initiation factor 3 subunit C	Not found	Not found	Found	Not found
2365	1	1	1	1	I1NEN5	NUC	C:Prp19 complex C:U2-type catalytic step 1 spliceosome	P:DNA repair P:generation of catalytic spliceosome for first transesterification step	GO:0061630 GO:0004842	29	F:ubiquitin protein ligase activity F:ubiquitin-protein transferase activity	lj_descr	[Master Protein] I1NEN5 I1NEN5_SOYBN Uncharacterized protein	Not found	Not found	1 replicate	Not found
781	2	1	3	5	I1NF29	NUC	C:cytoplasm	No Data	GO:0004252 GO:0070008	29	F:serine-type endopeptidase activity F:serine-type exopeptidase activity	lj_descr	[Master Protein] I1NF29 I1NF29_SOYBN Uncharacterized protein	Not found	Not found	Found	Not found
3226	1	1	1	1	G7K268	NUC	C:integral component of membrane	No Data	GO:0008233	29	F:peptidase activity		[Master Protein] S49 protease IV family peptidase	Not found	Not found	1 replicate	Not found
1550	3	1	6	32	V7BNN2	CYT	C:eukaryotic translation elongation factor 1 complex	No Data	GO:0003746	29	F:translation elongation factor activity		[Master Protein] Uncharacterized protein OS=Phaseolus vulgaris GN=PHAVU_006G019800g PE=3 SV=1	Not found	Not found	2 replicates	Not found
2820	4	1	1	1	G7JK51	CYT	No Data	No Data	GO:0008233	29	F:peptidase activity		[Master Protein] Vacuolar processing enzyme	Not found	Not found	1 replicate	Not found
2336	3	1	1	2	G7JWE6	NUC	No Data	P:fucose metabolic process	GO:0016757	29	F:transferase activity, transferring glycosyl groups		[Master Protein] GDP-fucose protein O-fucosyltransferase	Not found	Not found	Found	Not found
1934	1	1	1	1	G7L302	PLA	C:integral component of membrane	No Data	GO:0005524 GO:0004672	29	F:ATP binding F:protein kinase activity		[Master Protein] Tyrosine kinase family protein	Not found	Not found	1 replicate	Not found
1869	6	2	2	2	V7B9P7	NUC/PLA	C:plasma membrane C:plasmodesma C:vacuole	P:brassinosteroid mediated signaling pathway P:defense response to bacterium P:defense response to fungus P:response to abscisic acid	GO:0005524 GO:0004672	29	F:ATP binding F:protein kinase activity		[Master Protein] Uncharacterized protein OS=Phaseolus vulgaris GN=PHAVU_008G291100g PE=4 SV=1	Not found	Not found	2 replicates	Not found
1767	14	1	13	189	V7C335	CYT	C:cytoplasm	No Data	GO:0005525 GO:0003924 GO:0003746	29	F:GTP binding F:GTPase activity F:translation elongation factor activity		[Master Protein] Elongation factor 1-alpha	Not found	Not found	1 replicate	Not found
52	1	1	1	1	Q5MYA3	CYT	C:cytoplasm	No Data	GO:0005525 GO:0003924 GO:0003746	29	F:GTP binding F:GTPase activity F:translation elongation factor activity	lj_descr	[Master Protein] Q5MYA3 Q5MYA3_CICIN Elongation factor 1-alpha	Not found	Not found	1 replicate	Not found
102	5	1	1	1	B7FHS3	NUC	No Data	P:protein folding	GO:0051082	No Data	F:unfolded protein binding		[Master Protein] DnaJ heat shock family protein	Not found	Not found	1 replicate	Not found	29
994	1	1	1	1	A9PFZ3	NUC	C:chloroplast C:ribosome	P:translation	GO:0019843 GO:0003735	No Data	F:rRNA binding F:structural constituent of ribosome	lj_descr	[Master Protein] A9PFZ3 A9PFZ3_POPTR Predicted protein	Not found	Not found	1 replicate	Not found	29
117	1	1	1	1	V7C8A0	NUC	No Data	P:ubiquitin-dependent protein catabolic process	GO:0031625	No Data	F:ubiquitin protein ligase binding		[Master Protein] Uncharacterized protein OS=Phaseolus vulgaris GN=PHAVU_003G049300g PE=3 SV=1	Not found	Not found	1 replicate	Not found	29
629	2	1	1	1	F6HBY3	CYT	C:cytoplasm	No Data	GO:0008239	No Data	F:dipeptidyl-peptidase activity	lj_descr	[Master Protein] F6HBY3 F6HBY3_VITVI Putative uncharacterized protein	Not found	Not found	1 replicate	Not found	29
959	2	1	7	11	V7C0N5	CYT	C:cytoplasm	No Data	GO:0003747	No Data	F:translation release factor activity		[Master Protein] Uncharacterized protein OS=Phaseolus vulgaris GN=PHAVU_004G067400g PE=4 SV=1	Not found	Not found	1 replicate	Not found	29
626	2	1	1	1	A0A072TVY3	PLA	No Data	No Data	GO:0004177 GO:0030145	No Data	F:aminopeptidase activity F:manganese ion binding		[Master Protein] Xaa-pro aminopeptidase	Not found	Not found	2 replicates	Not found	29
						Total number of protein groups :				12
Protein Group ID	# Proteins	# Unique Peptides	# Peptides	# PSMs	ID_corr	NGLoc Prediction	GO C	GO P	GO F (CODE)	BIN	GO F	ID_assigning	Group Description	Green0 PS	Yellow0 PS	Yellow0 Total	Green0 Total	Man.Bin
2614	7	1	1	1	G7L416	CSK	C:gamma-tubulin complex C:microtubule	P:cytoplasmic microtubule organization P:microtubule nucleation	GO:0005525 GO:0003924	30	F:GTP binding F:GTPase activity		[Master Protein] Tubulin gamma chain	Not found	Not found	1 replicate	Not found
724	1	1	1	1	V7CC82	CSK/CYT	No Data	No Data	GO:0005525 GO:0003924	30	F:GTP binding F:GTPase activity		[Master Protein] Uncharacterized protein (Fragment) OS=Phaseolus vulgaris GN=PHAVU_003G228100g PE=3 SV=1	Not found	Not found	1 replicate	Not found
2192	2	1	1	1	Q1SN03	NUC	C:intracellular	No Data	GO:0005524 GO:0004707	30	F:ATP binding F:MAP kinase activity		[Master Protein] Mitogen-activated protein kinase	Not found	Not found	1 replicate	Not found
1767	14	1	13	189	V7C335	CYT	C:cytoplasm	No Data	GO:0005525 GO:0003924 GO:0003746	30	F:GTP binding F:GTPase activity F:translation elongation factor activity		[Master Protein] Elongation factor 1-alpha	Not found	Not found	1 replicate	Not found
52	1	1	1	1	Q5MYA3	CYT	C:cytoplasm	No Data	GO:0005525 GO:0003924 GO:0003746	30	F:GTP binding F:GTPase activity F:translation elongation factor activity	lj_descr	[Master Protein] Q5MYA3 Q5MYA3_CICIN Elongation factor 1-alpha	Not found	Not found	1 replicate	Not found
1472	5	1	1	1	A0A072VR25	PLA	C:PAS complex	P:phosphatidylinositol biosynthetic process	No Data	No Data	No Data		[Master Protein] VAC14-like protein	Not found	Not found	1 replicate	Not found	30
3236	1	1	1	2	V7ATI6	NUC	No Data	P:signal transduction	GO:0043531	No Data	F:ADP binding		[Master Protein] Uncharacterized protein OS=Phaseolus vulgaris GN=PHAVU_010G136800g PE=4 SV=1	Not found	2 replicates	Not found	Not found	30
13	1	1	1	1	G7L5U5	NUC	C:nucleus	No Data	GO:0043531	No Data	F:ADP binding		[Master Protein] Cyclin	Not found	1 replicate	Not found	Not found	30
360	8	2	2	2	G8A1A9	CYT	No Data	No Data	GO:0004721	No Data	F:phosphoprotein phosphatase activity		[Master Protein] Serine/threonine-protein phosphatase	Not found	Not found	Found	Not found	30
						Total number of protein groups :				5
Protein Group ID	# Proteins	# Unique Peptides	# Peptides	# PSMs	ID_corr	NGLoc Prediction	GO C	GO P	GO F (CODE)	BIN	GO F	ID_assigning	Group Description	Green0 PS	Yellow0 PS	Yellow0 Total	Green0 Total	Man.Bin
1566	3	1	1	1	I3T5Y3	NUC	C:membrane	P:endocytosis	No Data	No Data	No Data		[Master Protein] Adaptin ear-binding coat-associated protein 1	Not found	Not found	1 replicate	Not found	33
Protein Group ID	# Proteins	# Unique Peptides	# Peptides	# PSMs	ID_corr	NGLoc Prediction	GO C	GO P	GO F (CODE)	BIN	GO F	ID_assigning	Group Description	Green0 PS	Yellow0 PS	Yellow0 Total	Green0 Total	Man.Bin
391	2	1	3	4	E9BZ66	PLA	C:vacuolar proton-transporting V-type ATPase, V1 domain	P:ATP hydrolysis coupled proton transport P:ubiquitin-dependent protein catabolic process	GO:0046961 GO:0036459	34	F:proton-transporting ATPase activity, rotational mechanism F:ubiquitinyl hydrolase activity	lj_descr	[Master Protein] E9BZ66 E9BZ66_CAPO3 Vacuolar proton pump subunit H	Not found	Not found	1 replicate	Not found
2027	28	2	4	9	A0A072URD6	PLA	C:integral component of membrane C:plasma membrane	P:proton export across plasma membrane	GO:0005524 GO:0046872 GO:0008553	34	F:ATP binding F:metal ion binding F:proton-exporting ATPase activity, phosphorylative mechanism		[Master Protein] Plasma membrane ATPase	Not found	Not found	Found	Not found
2008	3	1	1	1	G7IMF2	PLA	C:integral component of membrane	No Data	GO:0005524 GO:0016887	34	F:ATP binding F:ATPase activity		[Master Protein] Drug resistance transporter-like ABC domain protein	Not found	Not found	1 replicate	Not found
1331	1	1	1	1	G7LBC1	MIT	C:chloroplast envelope C:integral component of membrane C:mitochondrion	P:chloroplast organization	GO:0000095	No Data	F:S-adenosyl-L-methionine transmembrane transporter activity		[Master Protein] S-adenosylmethionine carrier protein	Not found	Not found	1 replicate	Not found	34
1867	2	1	7	21	I1LE22	CYT	C:cytosol C:cytosolic small ribosomal subunit	P:cytoplasmic translation	GO:0003735	No Data	F:structural constituent of ribosome	lj_descr	[Master Protein] I1LE22 I1LE22_SOYBN Uncharacterized protein	Not found	Not found	1 replicate	Not found	34
2752	2	1	1	1	G7JS37	NUC	C:cis-Golgi network C:cytosol C:Golgi transport complex C:membrane	P:Golgi organization P:Golgi vesicle transport P:intracellular protein transport P:pollen tube growth	No Data	No Data	No Data		[Master Protein] Sec34 family protein	Not found	Not found	2 replicates	Not found	34
749	5	2	2	2	V7D1T6	CYT	C:TRAPP complex	P:Golgi vesicle transport	No Data	No Data	No Data		[Master Protein] Uncharacterized protein OS=Phaseolus vulgaris GN=PHAVU_001G239800g PE=4 SV=1	Not found	Not found	2 replicates	Not found	34
3090	1	1	1	2	A0A072USC3	NUC	C:nuclear pore	P:intracellular transport	No Data	No Data	No Data		[Master Protein] Nucleoporin 50 Ran-binding domain protein, putative	Not found	Found	Not found	Not found	34
2641	2	1	1	1	V7BX69	NUC	No Data	P:protein import into nucleus	No Data	No Data	No Data		[Master Protein] Uncharacterized protein OS=Phaseolus vulgaris GN=PHAVU_005G045700g PE=4 SV=1	Not found	Not found	Found	Not found	34
1427	4	1	1	1	G7IYA2	NUC	C:integral component of endoplasmic reticulum membrane	P:protein transport	No Data	No Data	No Data		[Master Protein] Translocation protein Sec62	Not found	Not found	1 replicate	Not found	34
720	1	1	1	2	A0A072VDK2	NUC	No Data	P:regulation of ion transmembrane transport	GO:0022843	No Data	F:voltage-gated cation channel activity		[Master Protein] Outer envelope pore protein 24B	Not found	Not found	Found	Not found	34
1435	2	1	1	1	V7AW63	NUC	No Data	P:retrograde vesicle-mediated transport, Golgi to ER	No Data	No Data	No Data		[Master Protein] Uncharacterized protein OS=Phaseolus vulgaris GN=PHAVU_009G048100g PE=4 SV=1	Not found	Not found	1 replicate	Not found	34
3268	12	1	2	10	C6TDZ1	PLA	C:integral component of membrane	No Data	GO:0015267	No Data	F:channel activity	lj_descr	[Master Protein] C6TDZ1 C6TDZ1_SOYBN Uncharacterized protein	Not found	Not found	1 replicate	Not found	34
1007	1	1	1	1	G7IL78	NUC	C:integral component of membrane	No Data	GO:0022857	No Data	F:transmembrane transporter activity	lj_descr	[Master Protein] G7IL78 G7IL78_MEDTR Auxin-induced protein 5NG4	Not found	1 replicate	Not found	Not found	34
2761	4	1	1	2	V7C8J6	PLA	C:integral component of membrane	No Data	GO:0022857	No Data	F:transmembrane transporter activity		[Master Protein] Uncharacterized protein OS=Phaseolus vulgaris GN=PHAVU_003G054500g PE=4 SV=1	Not found	Not found	2 replicates	Not found	34
						Total number of protein groups :				3
Protein Group ID	# Proteins	# Unique Peptides	# Peptides	# PSMs	ID_corr	NGLoc Prediction	GO C	GO P	GO F (CODE)	BIN	GO F	ID_assigning	Group Description	Green0 PS	Yellow0 PS	Yellow0 Total	Green0 Total
13	1	1	1	1	G7L5U5	NUC	C:nucleus	No Data	GO:0043531	No Data	F:ADP binding		[Master Protein] Cyclin	Not found	1 replicate	Not found	Not found
1007	1	1	1	1	G7IL78	NUC	C:integral component of membrane	No Data	GO:0022857	No Data	F:transmembrane transporter activity	lj_descr	[Master Protein] G7IL78 G7IL78_MEDTR Auxin-induced protein 5NG4	Not found	1 replicate	Not found	Not found
3090	1	1	1	2	A0A072USC3	NUC	C:nuclear pore	P:intracellular transport	No Data	No Data	No Data		[Master Protein] Nucleoporin 50 Ran-binding domain protein, putative	Not found	Found	Not found	Not found
69	1	1	1	1	A0A072VFB2	NUC	No Data	P:metabolic process	GO:0003824 GO:0003676	No Data	F:catalytic activity F:nucleic acid binding		[Master Protein] Small RNA degrading nuclease	Not found	1 replicate	Not found	Not found
1063	1	1	1	1	A0A072UPC5	NUC	No Data	P:regulation of transcription, DNA-templated	GO:0003690	No Data	F:double-stranded DNA binding		[Master Protein] Transcription termination factor family protein	Not found	1 replicate	Not found	Not found
333	1	1	1	1	G7K8I4	NUC	No Data	No Data	No Data	No Data	No Data		[Master Protein] Uncharacterized protein OS=Medicago truncatula GN=MTR_5g092580 PE=4 SV=1	Not found	1 replicate	Not found	Not found
459	1	1	1	1	V7CBC5	EXC	No Data	P:fatty acid metabolic process	GO:0008126	No Data	F:acetylesterase activity		[Master Protein] Uncharacterized protein OS=Phaseolus vulgaris GN=PHAVU_003G208000g PE=4 SV=1	Not found	1 replicate	Not found	Not found
1990	1	1	1	1	V7BPS9	NUC	C:integral component of membrane	P:lipid storage	No Data	No Data	No Data		[Master Protein] Uncharacterized protein OS=Phaseolus vulgaris GN=PHAVU_006G170800g PE=4 SV=1	Not found	Found	Not found	Not found
3236	1	1	1	2	V7ATI6	NUC	No Data	P:signal transduction	GO:0043531	No Data	F:ADP binding		[Master Protein] Uncharacterized protein OS=Phaseolus vulgaris GN=PHAVU_010G136800g PE=4 SV=1	Not found	2 replicates	Not found	Not found
2090	3	1	1	4	G7J999	EXC	C:integral component of membrane	P:carbohydrate metabolic process P:cell wall macromolecule catabolic process P:chitin catabolic process	GO:0008061 GO:0004568	No Data	F:chitin binding F:chitinase activity		[Master Protein] Chitinase (Class I) / Hevein	Not found	2 replicates	2 replicates	Not found
3182	1	1	1	1	G7KNS4	NUC	No Data	No Data	No Data	No Data	No Data		[Master Protein] Uncharacterized protein OS=Medicago truncatula GN=MTR_6g061740 PE=4 SV=1	Not found	Found	2 replicates	Not found
3271	1	1	1	1	A5ADJ2	MIT	C:chloroplast C:mitochondrion	P:cytidine to uridine editing P:mitochondrial mRNA modification	GO:0050897	No Data	F:cobalt ion binding	lj_descr	[Master Protein] A5ADJ2 A5ADJ2_VITVI Putative uncharacterized protein	Not found	Not found	Found	Not found
994	1	1	1	1	A9PFZ3	NUC	C:chloroplast C:ribosome	P:translation	GO:0019843 GO:0003735	No Data	F:rRNA binding F:structural constituent of ribosome	lj_descr	[Master Protein] A9PFZ3 A9PFZ3_POPTR Predicted protein	Not found	Not found	1 replicate	Not found
956	1	1	1	1	A9U4J6	PLA	No Data	No Data	No Data	No Data	No Data	lj_descr	[Master Protein] A9U4J6 A9U4J6_PHYPA Predicted protein	Not found	Not found	1 replicate	Not found
1083	1	1	1	1	G7KW94	NUC	No Data	P:response to stress	GO:0001671 GO:0051087	No Data	F:ATPase activator activity F:chaperone binding		[Master Protein] Activator of 90 kDa heat shock ATPase-like protein	Not found	Not found	1 replicate	Not found
1566	3	1	1	1	I3T5Y3	NUC	C:membrane	P:endocytosis	No Data	No Data	No Data		[Master Protein] Adaptin ear-binding coat-associated protein 1	Not found	Not found	1 replicate	Not found
1142	9	1	2	2	V7CVR8	CYT	No Data	P:cellular aldehyde metabolic process	GO:0004030	No Data	F:aldehyde dehydrogenase [NAD(P)+] activity		[Master Protein] Aldehyde dehydrogenase	Not found	Not found	1 replicate	Not found
1128	1	1	1	1	G7I3E3	NUC	C:cytosol	No Data	No Data	No Data	No Data		[Master Protein] Appr-1-P processing enzyme family protein	Not found	Not found	1 replicate	Not found
74	2	1	1	1	B7FGH1	PLA	C:integral component of membrane	No Data	No Data	No Data	No Data		[Master Protein] ATRER1A-like protein	Not found	Not found	1 replicate	Not found
653	2	1	1	1	G1FTR3	NUC	C:integral component of membrane	No Data	No Data	No Data	No Data		[Master Protein] Beta-carotene hydroxylase	Not found	Not found	1 replicate	Not found
3268	12	1	2	10	C6TDZ1	PLA	C:integral component of membrane	No Data	GO:0015267	No Data	F:channel activity	lj_descr	[Master Protein] C6TDZ1 C6TDZ1_SOYBN Uncharacterized protein	Not found	Not found	1 replicate	Not found
2967	2	1	1	1	G7LCN5	NUC	No Data	No Data	No Data	No Data	No Data		[Master Protein] Calcium-dependent lipid-binding (CaLB domain) family protein	Not found	Not found	2 replicates	Not found
563	1	1	1	1	G7J0J6	NUC	No Data	No Data	No Data	No Data	No Data		[Master Protein] CC-NBS-LRR resistance protein, putative	Not found	Not found	1 replicate	Not found
2166	5	1	2	5	A0A072UF37	MIT	No Data	No Data	No Data	No Data	No Data		[Master Protein] CS domain protein	Not found	Not found	Found	Not found
458	1	1	1	2	A0A1S2YRS7	NUC	C:peroxisome	No Data	No Data	No Data	No Data	lj_lotusbase_ncbi	[Master Protein] CUFF.48717.1	Not found	Not found	2 replicates	Not found
121	4	1	1	1	A0A072VM63	NUC	No Data	No Data	No Data	No Data	No Data		[Master Protein] Cwf18 pre-mRNA splicing factor	Not found	Not found	2 replicates	Not found
2989	4	2	2	3	A0A072USH2	NUC	No Data	No Data	No Data	No Data	No Data		[Master Protein] Cysteine sulfinate desulfinase/cysteine desulfurase and-related enzyme, putative	Not found	Not found	2 replicates	Not found
3085	1	1	1	2	A0A072VAP5	PLA	C:integral component of membrane	No Data	GO:0020037 GO:0005506 GO:0004497 GO:0016705	No Data	F:heme binding F:iron ion binding F:monooxygenase activity F:oxidoreductase activity, acting on paired donors, with incorporation or reduction of molecular oxygen		[Master Protein] Cytochrome P450 family 72 protein	Not found	Not found	Found	Not found
2795	1	1	1	1	A0A072V4A1	MIT	No Data	No Data	No Data	No Data	No Data		[Master Protein] DCD (Development and cell death) domain protein	Not found	Not found	2 replicates	Not found
102	5	1	1	1	B7FHS3	NUC	No Data	P:protein folding	GO:0051082	No Data	F:unfolded protein binding		[Master Protein] DnaJ heat shock family protein	Not found	Not found	1 replicate	Not found
1937	5	1	1	1	G7KY76	CSK	No Data	No Data	GO:0005509	No Data	F:calcium ion binding		[Master Protein] EF hand calcium-binding family protein	Not found	Not found	1 replicate	Not found
1690	3	1	5	19	A0A072TZC5	CYT	No Data	No Data	No Data	No Data	No Data		[Master Protein] Enoyl-acyl-carrier reductase	Not found	Not found	1 replicate	Not found
1859	1	1	1	1	F4WWA3	NUC	No Data	No Data	No Data	No Data	No Data	lj_descr	[Master Protein] F4WWA3 F4WWA3_ACREC Protein C20orf11	Not found	Not found	1 replicate	Not found
946	1	1	1	1	F6GVK1	NUC	No Data	No Data	No Data	No Data	No Data	lj_descr	[Master Protein] F6GVK1 F6GVK1_VITVI Putative uncharacterized protein	Not found	Not found	1 replicate	Not found
629	2	1	1	1	F6HBY3	CYT	C:cytoplasm	No Data	GO:0008239	No Data	F:dipeptidyl-peptidase activity	lj_descr	[Master Protein] F6HBY3 F6HBY3_VITVI Putative uncharacterized protein	Not found	Not found	1 replicate	Not found
1490	2	1	1	4	G7ZZJ9	NUC	No Data	No Data	No Data	No Data	No Data		[Master Protein] F-box protein interaction domain protein	Not found	Not found	1 replicate	Not found
2730	3	1	2	2	G7JIS3	NUC	No Data	No Data	GO:0008270	No Data	F:zinc ion binding	lj_descr	[Master Protein] G7JIS3 G7JIS3_MEDTR Zinc finger protein ZPR1 (Fragment)	Not found	Not found	1 replicate	Not found
646	2	1	4	8	G7JL95	NUC	No Data	No Data	No Data	No Data	No Data	lj_descr	[Master Protein] G7JL95 G7JL95_MEDTR DEM2	Not found	Not found	1 replicate	Not found
3132	1	1	1	1	G7JMC4	NUC	C:integral component of membrane	No Data	No Data	No Data	No Data	lj_descr	[Master Protein] G7JMC4 G7JMC4_MEDTR Pentatricopeptide repeat-containing protein	Not found	Not found	2 replicates	Not found
197	1	1	1	1	A0A1S2Y787	MIT	No Data	P:regulation of transcription, DNA-templated	No Data	No Data	No Data	lj_ncbi	[Master Protein] gene.g31567.t1.1	Not found	Not found	Found	Not found
578	5	1	3	9	V7CBZ3	MIT	No Data	P:cellular amino acid metabolic process	GO:0016639	No Data	F:oxidoreductase activity, acting on the CH-NH2 group of donors, NAD or NADP as acceptor		[Master Protein] Glutamate dehydrogenase	Not found	Not found	1 replicate	Not found
596	2	1	1	1	A0A072U6F9	PLA	No Data	No Data	GO:0052861	No Data	F:glucan endo-1,3-beta-glucanase activity, C-3 substituted reducing group		[Master Protein] Glycoside hydrolase family 81 protein	Not found	Not found	1 replicate	Not found
942	2	1	1	1	G7IB89	NUC	No Data	No Data	GO:0016787	No Data	F:hydrolase activity		[Master Protein] Histone deacetylase superfamily protein	Not found	Not found	1 replicate	Not found
2368	1	1	1	1	A0A072UJF9	NUC	No Data	No Data	GO:0008168	No Data	F:methyltransferase activity		[Master Protein] Histone-lysine N-methyltransferase ATXR3	Not found	Not found	1 replicate	Not found
3123	1	1	1	1	I1JQD0	MIT	No Data	No Data	GO:0050660 GO:0016614	No Data	F:flavin adenine dinucleotide binding F:oxidoreductase activity, acting on CH-OH group of donors	lj_descr	[Master Protein] I1JQD0 I1JQD0_SOYBN Uncharacterized protein	Not found	Not found	1 replicate	Not found
1315	1	1	1	5	I1K6D0	NUC	No Data	No Data	No Data	No Data	No Data	lj_descr	[Master Protein] I1K6D0 I1K6D0_SOYBN Uncharacterized protein	Not found	Not found	Found	Not found
2456	1	1	1	1	I1L4A0	MIT	No Data	No Data	No Data	No Data	No Data	lj_descr	[Master Protein] I1L4A0 I1L4A0_SOYBN Uncharacterized protein	Not found	Not found	1 replicate	Not found
1867	2	1	7	21	I1LE22	CYT	C:cytosol C:cytosolic small ribosomal subunit	P:cytoplasmic translation	GO:0003735	No Data	F:structural constituent of ribosome	lj_descr	[Master Protein] I1LE22 I1LE22_SOYBN Uncharacterized protein	Not found	Not found	1 replicate	Not found
136	1	1	2	2	I1LRH3	NUC	C:COPII vesicle coat	P:ER to Golgi vesicle-mediated transport P:intracellular protein transport	GO:0008270	No Data	F:zinc ion binding	lj_descr	[Master Protein] I1LRH3 I1LRH3_SOYBN Uncharacterized protein	Not found	Not found	1 replicate	Not found
1903	2	1	1	1	I1M7A2	NUC	No Data	P:gene silencing by RNA	GO:0003676	No Data	F:nucleic acid binding	lj_descr	[Master Protein] I1M7A2 I1M7A2_SOYBN Uncharacterized protein	Not found	Not found	2 replicates	Not found
1507	1	1	1	1	I1N0J0	NUC/CYT	No Data	No Data	GO:0008168	No Data	F:methyltransferase activity	lj_descr	[Master Protein] I1N0J0 I1N0J0_SOYBN Uncharacterized protein	Not found	Not found	1 replicate	Not found
1523	1	1	1	2	I1NGN1	PLA	No Data	P:catabolic process	GO:0016787	No Data	F:hydrolase activity	lj_descr	[Master Protein] I1NGN1 I1NGN1_SOYBN Uncharacterized protein (Fragment)	Not found	Not found	2 replicates	Not found
1237	6	1	2	7	I3SAJ9	NUC	No Data	No Data	GO:0016787	No Data	F:hydrolase activity	lj_descr	[Master Protein] I3SAJ9 I3SAJ9_LOTJA Uncharacterized protein	Not found	Not found	1 replicate	Not found
992	5	1	1	1	A0A072VKA0	MIT	No Data	P:iron-sulfur cluster assembly	GO:0005506 GO:0051536	No Data	F:iron ion binding F:iron-sulfur cluster binding		[Master Protein] Iron-sulfur cluster scaffold protein NFU4	Not found	Not found	1 replicate	Not found
1637	6	1	1	1	G7KAK9	END	No Data	P:metabolic process	GO:0016874	No Data	F:ligase activity		[Master Protein] Long-chain fatty acyl CoA ligase	Not found	Not found	2 replicates	Not found
3128	1	1	1	1	A0A072UKP4	MIT	C:mitochondrial inner membrane	P:respiratory electron transport chain	GO:0016651	No Data	F:oxidoreductase activity, acting on NAD(P)H		[Master Protein] NADH-ubiquinone oxidoreductase, putative	Not found	Not found	1 replicate	Not found
2714	1	1	5	29	A0A072TWL8	PLA	No Data	P:oxidation-reduction process	No Data	No Data	No Data		[Master Protein] NADP-dependent alkenal double bond reductase P2 (Fragment)	Not found	Not found	Found	Not found
2088	1	1	1	1	G7KY60	MIT	C:chloroplast inner membrane C:integral component of membrane C:mitochondrion	No Data	No Data	No Data	No Data		[Master Protein] Non-green plastid inner envelope membrane protein	Not found	Not found	1 replicate	Not found
2416	3	1	1	1	B7FHB1	PLA	No Data	P:mitochondrial respiratory chain complex I assembly	No Data	No Data	No Data		[Master Protein] Nuclear protein E3-3, putative	Not found	Not found	1 replicate	Not found
3027	5	1	1	1	B7FGV1	NUC	C:nucleus	P:regulation of transcription, DNA-templated P:response to water deprivation	GO:0046982 GO:0043565	No Data	F:protein heterodimerization activity F:sequence-specific DNA binding		[Master Protein] Nuclear transcription factor Y subunit B	Not found	Not found	Found	Not found
2646	1	1	1	1	A0A072VQ77	NUC	No Data	No Data	No Data	No Data	No Data		[Master Protein] Octicosapeptide/phox/Bem1p family protein	Not found	Not found	1 replicate	Not found
632	1	1	1	1	I3SMT2	PLA	C:integral component of membrane	No Data	No Data	No Data	No Data		[Master Protein] Oligosaccharide transporter	Not found	Not found	Found	Not found
720	1	1	1	2	A0A072VDK2	NUC	No Data	P:regulation of ion transmembrane transport	GO:0022843	No Data	F:voltage-gated cation channel activity		[Master Protein] Outer envelope pore protein 24B	Not found	Not found	Found	Not found
2151	2	1	1	1	G7K8J9	NUC	No Data	No Data	No Data	No Data	No Data		[Master Protein] Perchloric acid soluble translation inhibitor-like protein	Not found	Not found	2 replicates	Not found
1862	5	1	1	1	B7FII7	NUC	No Data	P:riboflavin biosynthetic process	GO:0016787 GO:0008531	No Data	F:hydrolase activity F:riboflavin kinase activity		[Master Protein] Putative uncharacterized protein OS=Medicago truncatula GN=MTR_4g091060 PE=2 SV=1	Not found	Not found	1 replicate	Not found
343	1	1	1	1	B7FFA9	NUC	C:integral component of membrane	No Data	No Data	No Data	No Data		[Master Protein] Putative uncharacterized protein OS=Medicago truncatula GN=MTR_4g123593 PE=2 SV=1	Not found	Not found	2 replicates	Not found
2809	1	1	1	2	A0A072UHJ3	PLA	No Data	No Data	GO:0048037	No Data	F:cofactor binding		[Master Protein] Pyridoxamine 5'-phosphate oxidase family protein	Not found	Not found	2 replicates	Not found
927	2	1	1	1	A2Q2Y7	CYT	C:cell wall	P:L-proline biosynthetic process P:response to heat P:response to salt stress	GO:0004735	No Data	F:pyrroline-5-carboxylate reductase activity		[Master Protein] Pyrroline-5-carboxylate reductase	Not found	Not found	Found	Not found
1331	1	1	1	1	G7LBC1	MIT	C:chloroplast envelope C:integral component of membrane C:mitochondrion	P:chloroplast organization	GO:0000095	No Data	F:S-adenosyl-L-methionine transmembrane transporter activity		[Master Protein] S-adenosylmethionine carrier protein	Not found	Not found	1 replicate	Not found
2752	2	1	1	1	G7JS37	NUC	C:cis-Golgi network C:cytosol C:Golgi transport complex C:membrane	P:Golgi organization P:Golgi vesicle transport P:intracellular protein transport P:pollen tube growth	No Data	No Data	No Data		[Master Protein] Sec34 family protein	Not found	Not found	2 replicates	Not found
360	8	2	2	2	G8A1A9	CYT	No Data	No Data	GO:0004721	No Data	F:phosphoprotein phosphatase activity		[Master Protein] Serine/threonine-protein phosphatase	Not found	Not found	Found	Not found
478	3	2	2	2	G7IAZ3	NUC	C:integral component of membrane	No Data	No Data	No Data	No Data		[Master Protein] TMPIT-like protein	Not found	Not found	2 replicates	Not found
1427	4	1	1	1	G7IYA2	NUC	C:integral component of endoplasmic reticulum membrane	P:protein transport	No Data	No Data	No Data		[Master Protein] Translocation protein Sec62	Not found	Not found	1 replicate	Not found
3231	8	1	1	1	G7I2C9	NUC	C:integral component of membrane	No Data	No Data	No Data	No Data		[Master Protein] Transmembrane protein, putative	Not found	Not found	1 replicate	Not found
2613	3	1	1	2	V7CHK0	CYT	No Data	No Data	No Data	No Data	No Data		[Master Protein] UBX domain-containing protein	Not found	Not found	2 replicates	Not found
145	2	1	2	3	V7CW59	NUC	No Data	P:mannose metabolic process	GO:0004559 GO:0030246	No Data	F:alpha-mannosidase activity F:carbohydrate binding		[Master Protein] Uncharacterized protein (Fragment) OS=Phaseolus vulgaris GN=PHAVU_001G0846000g PE=4 SV=1	Not found	Not found	2 replicates	Not found
1428	1	1	1	1	V7CNU1	NUC	No Data	No Data	No Data	No Data	No Data		[Master Protein] Uncharacterized protein (Fragment) OS=Phaseolus vulgaris GN=PHAVU_002G268300g PE=4 SV=1	Not found	Not found	2 replicates	Not found
1222	1	1	1	1	G7I9H9	NUC	No Data	No Data	No Data	No Data	No Data		[Master Protein] Uncharacterized protein OS=Medicago truncatula GN=MTR_1g084040 PE=4 SV=1	Not found	Not found	1 replicate	Not found
2928	1	1	1	1	A0A072UW97	NUC	No Data	No Data	No Data	No Data	No Data		[Master Protein] Uncharacterized protein OS=Medicago truncatula GN=MTR_3g048593 PE=4 SV=1	Not found	Not found	Found	Not found
2128	6	1	1	1	G7J9K0	NUC	No Data	No Data	No Data	No Data	No Data		[Master Protein] Uncharacterized protein OS=Medicago truncatula GN=MTR_3g083310 PE=4 SV=1	Not found	Not found	Found	Not found
454	1	1	1	1	G7JUU1	PLA	No Data	No Data	No Data	No Data	No Data		[Master Protein] Uncharacterized protein OS=Medicago truncatula GN=MTR_4g064210 PE=4 SV=1	Not found	Not found	1 replicate	Not found
1713	1	1	1	1	G7LHX4	CYT	No Data	No Data	No Data	No Data	No Data		[Master Protein] Uncharacterized protein OS=Medicago truncatula GN=MTR_8g085510 PE=4 SV=1	Not found	Not found	1 replicate	Not found
2693	1	1	1	1	V7CXI9	MIT	C:plastid	P:ammonia assimilation cycle P:developmental growth P:glutamate biosynthetic process P:response to ammonium ion	GO:0015930	No Data	F:glutamate synthase activity		[Master Protein] Uncharacterized protein OS=Phaseolus vulgaris GN=PHAVU_001G123900g PE=4 SV=1	Not found	Not found	2 replicates	Not found
726	1	1	1	1	V7CVN0	CYT	C:mitochondrial matrix	No Data	No Data	No Data	No Data		[Master Protein] Uncharacterized protein OS=Phaseolus vulgaris GN=PHAVU_001G129700g PE=4 SV=1	Not found	Not found	1 replicate	Not found
2105	1	1	1	1	V7CYR6	PLA	No Data	No Data	GO:0016872	No Data	F:intramolecular lyase activity		[Master Protein] Uncharacterized protein OS=Phaseolus vulgaris GN=PHAVU_001G152000g PE=4 SV=1	Not found	Not found	1 replicate	Not found
749	5	2	2	2	V7D1T6	CYT	C:TRAPP complex	P:Golgi vesicle transport	No Data	No Data	No Data		[Master Protein] Uncharacterized protein OS=Phaseolus vulgaris GN=PHAVU_001G239800g PE=4 SV=1	Not found	Not found	2 replicates	Not found
2440	1	1	1	1	V7D201	NUC	No Data	No Data	No Data	No Data	No Data		[Master Protein] Uncharacterized protein OS=Phaseolus vulgaris GN=PHAVU_001G257200g PE=4 SV=1	Not found	Not found	1 replicate	Not found
1182	1	1	1	1	V7CJ21	NUC	No Data	No Data	No Data	No Data	No Data		[Master Protein] Uncharacterized protein OS=Phaseolus vulgaris GN=PHAVU_002G057800g PE=4 SV=1	Not found	Not found	1 replicate	Not found
1809	1	1	1	1	V7CLI5	NUC	C:integral component of membrane	No Data	No Data	No Data	No Data		[Master Protein] Uncharacterized protein OS=Phaseolus vulgaris GN=PHAVU_002G095100g PE=4 SV=1	Not found	Not found	1 replicate	Not found
545	1	1	1	1	V7CQQ0	NUC	No Data	No Data	No Data	No Data	No Data		[Master Protein] Uncharacterized protein OS=Phaseolus vulgaris GN=PHAVU_002G222700g PE=4 SV=1	Not found	Not found	1 replicate	Not found
1500	1	1	1	2	V7C7V7	NUC	No Data	No Data	No Data	No Data	No Data		[Master Protein] Uncharacterized protein OS=Phaseolus vulgaris GN=PHAVU_003G038600g PE=4 SV=1	Not found	Not found	2 replicates	Not found
117	1	1	1	1	V7C8A0	NUC	No Data	P:ubiquitin-dependent protein catabolic process	GO:0031625	No Data	F:ubiquitin protein ligase binding		[Master Protein] Uncharacterized protein OS=Phaseolus vulgaris GN=PHAVU_003G049300g PE=3 SV=1	Not found	Not found	1 replicate	Not found
2761	4	1	1	2	V7C8J6	PLA	C:integral component of membrane	No Data	GO:0022857	No Data	F:transmembrane transporter activity		[Master Protein] Uncharacterized protein OS=Phaseolus vulgaris GN=PHAVU_003G054500g PE=4 SV=1	Not found	Not found	2 replicates	Not found
1844	1	1	1	1	V7CB31	PLA	No Data	No Data	No Data	No Data	No Data		[Master Protein] Uncharacterized protein OS=Phaseolus vulgaris GN=PHAVU_003G091800g PE=4 SV=1	Not found	Not found	1 replicate	Not found
908	1	1	1	1	V7CD16	NUC	No Data	No Data	No Data	No Data	No Data		[Master Protein] Uncharacterized protein OS=Phaseolus vulgaris GN=PHAVU_003G186200g PE=4 SV=1	Not found	Not found	1 replicate	Not found
959	2	1	7	11	V7C0N5	CYT	C:cytoplasm	No Data	GO:0003747	No Data	F:translation release factor activity		[Master Protein] Uncharacterized protein OS=Phaseolus vulgaris GN=PHAVU_004G067400g PE=4 SV=1	Not found	Not found	1 replicate	Not found
783	3	1	1	1	V7C354	NUC	No Data	No Data	No Data	No Data	No Data		[Master Protein] Uncharacterized protein OS=Phaseolus vulgaris GN=PHAVU_004G069300g PE=4 SV=1	Not found	Not found	1 replicate	Not found
2641	2	1	1	1	V7BX69	NUC	No Data	P:protein import into nucleus	No Data	No Data	No Data		[Master Protein] Uncharacterized protein OS=Phaseolus vulgaris GN=PHAVU_005G045700g PE=4 SV=1	Not found	Not found	Found	Not found
2253	3	1	1	1	V7BTM1	CYT	No Data	No Data	GO:0020037 GO:0005506 GO:0004497 GO:0016705	No Data	F:heme binding F:iron ion binding F:monooxygenase activity F:oxidoreductase activity, acting on paired donors, with incorporation or reduction of molecular oxygen		[Master Protein] Uncharacterized protein OS=Phaseolus vulgaris GN=PHAVU_005G063300g PE=3 SV=1	Not found	Not found	1 replicate	Not found
1446	1	2	2	3	V7C0K9	CYT	C:mitochondrion	P:leucine catabolic process P:response to absence of light	No Data	No Data	No Data		[Master Protein] Uncharacterized protein OS=Phaseolus vulgaris GN=PHAVU_005G153800g PE=4 SV=1	Not found	Not found	Found	Not found
2538	1	1	1	1	V7BLT8	CYT	C:integral component of membrane	No Data	No Data	No Data	No Data		[Master Protein] Uncharacterized protein OS=Phaseolus vulgaris GN=PHAVU_006G082700g PE=4 SV=1	Not found	Not found	Found	Not found
1905	3	1	2	12	V7BLU1	PLA	No Data	No Data	No Data	No Data	No Data		[Master Protein] Uncharacterized protein OS=Phaseolus vulgaris GN=PHAVU_006G085000g PE=4 SV=1	Not found	Not found	1 replicate	Not found
463	5	1	1	1	V7BM69	NUC	No Data	P:metabolic process	GO:0003824	No Data	F:catalytic activity		[Master Protein] Uncharacterized protein OS=Phaseolus vulgaris GN=PHAVU_006G094000g PE=4 SV=1	Not found	Not found	1 replicate	Not found
2212	1	1	1	1	V7BMB7	NUC	No Data	No Data	No Data	No Data	No Data		[Master Protein] Uncharacterized protein OS=Phaseolus vulgaris GN=PHAVU_006G097800g PE=4 SV=1	Not found	Not found	1 replicate	Not found
1757	3	1	1	1	V7BQ67	NUC	C:cytosol	P:response to microbial phytotoxin P:response to ozone P:response to salicylic acid	GO:0000224	No Data	F:peptide-N4-(N-acetyl-beta-glucosaminyl)asparagine amidase activity		[Master Protein] Uncharacterized protein OS=Phaseolus vulgaris GN=PHAVU_006G100800g PE=4 SV=1	Not found	Not found	1 replicate	Not found
2398	1	1	1	3	V7BNB0	NUC	C:mitochondrion C:ribonucleoprotein complex	P:Group II intron splicing P:mitochondrial mRNA processing P:mitochondrion organization	No Data	No Data	No Data		[Master Protein] Uncharacterized protein OS=Phaseolus vulgaris GN=PHAVU_006G128900g PE=4 SV=1	Not found	Not found	Found	Not found
29	8	2	2	2	V7BQG8	NUC	No Data	No Data	No Data	No Data	No Data		[Master Protein] Uncharacterized protein OS=Phaseolus vulgaris GN=PHAVU_006G189300g PE=4 SV=1	Not found	Not found	Found	Not found
2860	1	1	1	1	V7BBA4	NUC	No Data	No Data	No Data	No Data	No Data		[Master Protein] Uncharacterized protein OS=Phaseolus vulgaris GN=PHAVU_008G221700g PE=4 SV=1	Not found	Not found	1 replicate	Not found
1435	2	1	1	1	V7AW63	NUC	No Data	P:retrograde vesicle-mediated transport, Golgi to ER	No Data	No Data	No Data		[Master Protein] Uncharacterized protein OS=Phaseolus vulgaris GN=PHAVU_009G048100g PE=4 SV=1	Not found	Not found	1 replicate	Not found
2773	2	1	1	1	V7AVM0	NUC	No Data	No Data	No Data	No Data	No Data		[Master Protein] Uncharacterized protein OS=Phaseolus vulgaris GN=PHAVU_009G147800g PE=4 SV=1	Not found	Not found	1 replicate	Not found
553	1	1	1	1	V7AZ23	NUC/CYT	No Data	No Data	No Data	No Data	No Data		[Master Protein] Uncharacterized protein OS=Phaseolus vulgaris GN=PHAVU_009G239300g PE=4 SV=1	Not found	Not found	1 replicate	Not found
2455	1	1	1	1	V7AL15	PLA	No Data	No Data	No Data	No Data	No Data		[Master Protein] Uncharacterized protein OS=Phaseolus vulgaris GN=PHAVU_010G007000g PE=4 SV=1	Not found	Not found	1 replicate	Not found
1708	1	1	1	1	V7ARW9	NUC	No Data	P:biosynthetic process	GO:0003824 GO:0030170	No Data	F:catalytic activity F:pyridoxal phosphate binding		[Master Protein] Uncharacterized protein OS=Phaseolus vulgaris GN=PHAVU_010G123200g PE=4 SV=1	Not found	Not found	1 replicate	Not found
2261	3	1	3	5	V7ASY0	NUC	No Data	No Data	No Data	No Data	No Data		[Master Protein] Uncharacterized protein OS=Phaseolus vulgaris GN=PHAVU_010G151600g PE=4 SV=1	Not found	Not found	2 replicates	Not found
1745	1	1	1	1	V7AEW7	NUC	No Data	No Data	No Data	No Data	No Data		[Master Protein] Uncharacterized protein OS=Phaseolus vulgaris GN=PHAVU_011G065900g PE=4 SV=1	Not found	Not found	1 replicate	Not found
2977	3	1	1	1	V7AHD2	NUC	No Data	No Data	No Data	No Data	No Data		[Master Protein] Uncharacterized protein OS=Phaseolus vulgaris GN=PHAVU_011G080000g PE=4 SV=1	Not found	Not found	1 replicate	Not found
2648	1	1	1	1	V7D3M6	NUC	No Data	No Data	No Data	No Data	No Data		[Master Protein] Uncharacterized protein OS=Phaseolus vulgaris GN=PHAVU_L009200g PE=4 SV=1	Not found	Not found	1 replicate	Not found
1472	5	1	1	1	A0A072VR25	PLA	C:PAS complex	P:phosphatidylinositol biosynthetic process	No Data	No Data	No Data		[Master Protein] VAC14-like protein	Not found	Not found	1 replicate	Not found
626	2	1	1	1	A0A072TVY3	PLA	No Data	No Data	GO:0004177 GO:0030145	No Data	F:aminopeptidase activity F:manganese ion binding		[Master Protein] Xaa-pro aminopeptidase	Not found	Not found	2 replicates	Not found
						Total number of protein groups :				119
										56	No data
										49	GO F
										14	GO P

## Sheet: Table S6-8
Table S6-8	Lists of functional annotation of proteins, unique for for green seeds of cultivar Gloriosa both in non-depleted samples and after treatment with 0.07% (w/v) protamine sulfate
Lists below are made by filtering Table S6-2 by BIN parameter
Protein Group ID	# Proteins	# Unique Peptides	# Peptides	# PSMs	ID_corr	NGLoc Prediction	GO C	GO P	GO F (CODE)	BIN	GO F	ID_assigning	Group Description	Green0 PS	Yellow0 PS	Yellow0 Total	Green0 Total
1645	11	2	2	4	A0A072U9H4	NUC	C:chloroplast thylakoid membrane C:integral component of membrane C:photosystem I C:photosystem II	P:photosynthesis, light harvesting P:protein-chromophore linkage	GO:0016168	1	F:chlorophyll binding		[Master Protein] Chlorophyll a-b binding protein, chloroplastic	Not found	Not found	Not found	Found
2140	6	1	4	12	P0CJ48	NUC	C:apoplast C:chloroplast C:chloroplast envelope C:chloroplast thylakoid membrane C:integral component of membrane C:photosystem I C:photosystem II C:plastoglobule C:thylakoid	P:photosynthesis, light harvesting in photosystem I P:protein-chromophore linkage P:response to blue light P:response to far red light P:response to fructose P:response to red light	GO:0016168 GO:0046872 GO:0031409	1	F:chlorophyll binding F:metal ion binding F:pigment binding		[Master Protein] Chlorophyll a-b binding protein 2, chloroplastic	Not found	Not found	Not found	2 replicates
1658	2	1	2	3	G7KRT7	MIT	C:integral component of membrane	P:glycine biosynthetic process from serine P:tetrahydrofolate interconversion	GO:0004372 GO:0008168 GO:0030170	1	F:glycine hydroxymethyltransferase activity F:methyltransferase activity F:pyridoxal phosphate binding		[Master Protein] Serine transhydroxymethyltransferase	Not found	Not found	Not found	2 replicates
2497	8	1	1	1	A0A072UQI0	NUC	C:mitochondrial intermembrane space	P:iron-sulfur cluster assembly	GO:0051537 GO:0051539 GO:0009055 GO:0046872	1	F:2 iron, 2 sulfur cluster binding F:4 iron, 4 sulfur cluster binding F:electron transfer activity F:metal ion binding		[Master Protein] Anamorsin homolog	Not found	Not found	Not found	1 replicate
2655	2	1	2	2	G7L1U4	NUC	No Data	P:pentose-phosphate shunt, non-oxidative branch	GO:0004751	1	F:ribose-5-phosphate isomerase activity		[Master Protein] Ribose-5-phosphate isomerase A	Not found	Not found	Not found	1 replicate
						Total number of protein groups :				5
Protein Group ID	# Proteins	# Unique Peptides	# Peptides	# PSMs	ID_corr	NGLoc Prediction	GO C	GO P	GO F (CODE)	BIN	GO F	ID_assigning	Group Description	Green0 PS	Yellow0 PS	Yellow0 Total	Green0 Total	Man.Bin
1052	1	1	4	13	D7SYA8	CYT	No Data	P:sucrose metabolic process	GO:0016157	2	F:sucrose synthase activity	lj_descr	[Master Protein] D7SYA8 D7SYA8_VITVI Sucrose synthase	Not found	Not found	Not found	1 replicate
2748	13	5	6	11	Q9T0M6	NUC	No Data	P:sucrose metabolic process	GO:0016157	2	F:sucrose synthase activity		[Master Protein] Sucrose synthase	Not found	Not found	Not found	Found
1207	12	1	5	11	I3S8A5	CYT	C:chloroplast	P:glycogen biosynthetic process P:starch biosynthetic process	GO:0005524 GO:0008878	2	F:ATP binding F:glucose-1-phosphate adenylyltransferase activity		[Master Protein] Glucose-1-phosphate adenylyltransferase	Not found	Not found	Not found	1 replicate
1580	1	1	1	1	A0A072VG87	NUC	C:chloroplast stroma C:starch grain	P:starch metabolic process	GO:2001070	No Data	F:starch binding		[Master Protein] Uncharacterized protein OS=Medicago truncatula GN=MTR_1g041275 PE=4 SV=1	1 replicate	Not found	Not found	Not found	2
406	1	2	3	3	G7KQ77	MIT	No Data	P:carbohydrate metabolic process	GO:0016832 GO:0008270	No Data	F:aldehyde-lyase activity F:zinc ion binding		[Master Protein] Fructose-bisphosphate aldolase class-II protein	Not found	Not found	Not found	2 replicates	2
						Total number of protein groups :				3
Protein Group ID	# Proteins	# Unique Peptides	# Peptides	# PSMs	ID_corr	NGLoc Prediction	GO C	GO P	GO F (CODE)	BIN	GO F	ID_assigning	Group Description	Green0 PS	Yellow0 PS	Yellow0 Total	Green0 Total
1030	2	1	1	1	G7JD18	NUC	No Data	P:carbohydrate metabolic process	GO:0016301 GO:0016773	3	F:kinase activity F:phosphotransferase activity, alcohol group as acceptor		[Master Protein] FGGY family of carbohydrate kinase	Not found	Not found	Not found	1 replicate
2273	4	1	3	3	G7JNZ5	NUC	C:cytoplasm	P:galactose metabolic process	GO:0005524 GO:0004335 GO:0005534	3	F:ATP binding F:galactokinase activity F:galactose binding		[Master Protein] Mevalonate/galactokinase family protein	Not found	Not found	Not found	1 replicate
						Total number of protein groups :				2
Protein Group ID	# Proteins	# Unique Peptides	# Peptides	# PSMs	ID_corr	NGLoc Prediction	GO C	GO P	GO F (CODE)	BIN	GO F	ID_assigning	Group Description	Green0 PS	Yellow0 PS	Yellow0 Total	Green0 Total
59	2	1	3	3	V7AZ08	NUC	C:cytosol C:pollen tube	P:nucleotide-sugar biosynthetic process P:pollen development P:response to cadmium ion P:UDP-D-galactose metabolic process P:UDP-glucose metabolic process P:UDP-glucuronate metabolic process P:UDP-L-arabinose metabolic process	GO:0047350 GO:0010491 GO:0017103 GO:0003983 GO:0047338	4	F:glucuronate-1-phosphate uridylyltransferase activity F:UTP:arabinose-1-phosphate uridylyltransferase activity F:UTP:galactose-1-phosphate uridylyltransferase activity F:UTP:glucose-1-phosphate uridylyltransferase activity F:UTP:xylose-1-phosphate uridylyltransferase activity		[Master Protein] Uncharacterized protein OS=Phaseolus vulgaris GN=PHAVU_009G130500g PE=4 SV=1	Not found	Not found	Not found	2 replicates
						Total number of protein groups :				1
Protein Group ID	# Proteins	# Unique Peptides	# Peptides	# PSMs	ID_corr	NGLoc Prediction	GO C	GO P	GO F (CODE)	BIN	GO F	ID_assigning	Group Description	Green0 PS	Yellow0 PS	Yellow0 Total	Green0 Total
2545	1	1	1	1	V7CNR2	CYT/NUC	No Data	No Data	GO:0008080	No Data	F:N-acetyltransferase activity		[Master Protein] Uncharacterized protein OS=Phaseolus vulgaris GN=PHAVU_002G265900g PE=4 SV=1	Not found	Not found	Not found	1 replicate	5
Protein Group ID	# Proteins	# Unique Peptides	# Peptides	# PSMs	ID_corr	NGLoc Prediction	GO C	GO P	GO F (CODE)	BIN	GO F	ID_assigning	Group Description	Green0 PS	Yellow0 PS	Yellow0 Total	Green0 Total
2143	1	1	3	6	I1MUM7	PLA	C:cytoplasm	P:glyoxylate cycle P:tricarboxylic acid cycle	GO:0004474	6	F:malate synthase activity	lj_descr	[Master Protein] I1MUM7 I1MUM7_SOYBN Malate synthase	Not found	Not found	Not found	Found
1293	2	1	4	6	B7FLV7	NUC	No Data	P:glyoxylate cycle P:tricarboxylic acid cycle	GO:0004474	6	F:malate synthase activity		[Master Protein] Malate synthase	Not found	Not found	Not found	1 replicate
						Total number of protein groups :				2
Protein Group ID	# Proteins	# Unique Peptides	# Peptides	# PSMs	ID_corr	NGLoc Prediction	GO C	GO P	GO F (CODE)	BIN	GO F	ID_assigning	Group Description	Green0 PS	Yellow0 PS	Yellow0 Total	Green0 Total
15	1	1	7	15	I1N6I4	PLA	No Data	P:D-gluconate metabolic process P:pentose-phosphate shunt	GO:0004616	7	F:phosphogluconate dehydrogenase (decarboxylating) activity	lj_descr	[Master Protein] I1N6I4 I1N6I4_SOYBN 6-phosphogluconate dehydrogenase, decarboxylating	Not found	Not found	Not found	Found
1366	1	1	2	2	V7C3I3	NUC	C:nucleus	P:carbohydrate metabolic process	GO:0016832 GO:0051287 GO:0004616 GO:0008270	7	F:aldehyde-lyase activity F:NAD binding F:phosphogluconate dehydrogenase (decarboxylating) activity F:zinc ion binding		[Master Protein] Uncharacterized protein OS=Phaseolus vulgaris GN=PHAVU_004G150100g PE=4 SV=1	Not found	Not found	Not found	1 replicate
2655	2	1	2	2	G7L1U4	NUC	No Data	P:pentose-phosphate shunt, non-oxidative branch	GO:0004751	7	F:ribose-5-phosphate isomerase activity		[Master Protein] Ribose-5-phosphate isomerase A	Not found	Not found	Not found	1 replicate
757	1	1	2	2	I1KJ61	MIT	No Data	P:pentose-phosphate shunt P:valine metabolic process	GO:0008442 GO:0016832 GO:0050662 GO:0000166 GO:0004616 GO:0008270	7	F:3-hydroxyisobutyrate dehydrogenase activity F:aldehyde-lyase activity F:coenzyme binding F:nucleotide binding F:phosphogluconate dehydrogenase (decarboxylating) activity F:zinc ion binding	lj_descr	[Master Protein] I1KJ61 I1KJ61_SOYBN Uncharacterized protein	Not found	Not found	Not found	1 replicate
						Total number of protein groups :				4
Protein Group ID	# Proteins	# Unique Peptides	# Peptides	# PSMs	ID_corr	NGLoc Prediction	GO C	GO P	GO F (CODE)	BIN	GO F	ID_assigning	Group Description	Green0 PS	Yellow0 PS	Yellow0 Total	Green0 Total
3156	2	1	6	13	G7K3F1	POX	No Data	P:tricarboxylic acid cycle	GO:0046912	No Data	F:transferase activity, transferring acyl groups, acyl groups converted into alkyl on transfer	lj_descr	[Master Protein] G7K3F1 G7K3F1_MEDTR Citrate synthase	Not found	Not found	Not found	1 replicate	8
Protein Group ID	# Proteins	# Unique Peptides	# Peptides	# PSMs	ID_corr	NGLoc Prediction	GO C	GO P	GO F (CODE)	BIN	GO F	ID_assigning	Group Description	Green0 PS	Yellow0 PS	Yellow0 Total	Green0 Total
3223	2	1	1	1	V7APY7	MIT	C:mitochondrial envelope	No Data	GO:0004129	9	F:cytochrome-c oxidase activity		[Master Protein] Uncharacterized protein OS=Phaseolus vulgaris GN=PHAVU_010G153300g PE=4 SV=1	Not found	Not found	Not found	1 replicate
2158	2	1	5	17	A0A072TZ59	MIT	C:proton-transporting ATP synthase complex, catalytic core F(1)	P:ATP synthesis coupled proton transport	GO:0005524 GO:0046933	9	F:ATP binding F:proton-transporting ATP synthase activity, rotational mechanism		[Master Protein] ATP synthase, F1 beta subunit	Not found	Not found	Not found	1 replicate
263	3	1	1	2	G7L2L3	MIT	C:integral component of membrane	No Data	GO:0004128	No Data	F:cytochrome-b5 reductase activity, acting on NAD(P)H		[Master Protein] NADH-cytochrome b5 reductase	Not found	Not found	Not found	1 replicate	9
						Total number of protein groups :				2
Protein Group ID	# Proteins	# Unique Peptides	# Peptides	# PSMs	ID_corr	NGLoc Prediction	GO C	GO P	GO F (CODE)	BIN	GO F	ID_assigning	Group Description	Green0 PS	Yellow0 PS	Yellow0 Total	Green0 Total
50	3	1	1	1	V7BR07	EXC	No Data	P:carbohydrate metabolic process	GO:0004553	10	F:hydrolase activity, hydrolyzing O-glycosyl compounds		[Master Protein] Uncharacterized protein OS=Phaseolus vulgaris GN=PHAVU_006G208200g PE=4 SV=1	Not found	Not found	Not found	1 replicate
2378	1	1	1	1	V7B6Y9	NUC	No Data	P:carbohydrate metabolic process	GO:0004553	10	F:hydrolase activity, hydrolyzing O-glycosyl compounds		[Master Protein] Uncharacterized protein OS=Phaseolus vulgaris GN=PHAVU_008G210100g PE=4 SV=1	Not found	Not found	Not found	1 replicate
						Total number of protein groups :				2
Protein Group ID	# Proteins	# Unique Peptides	# Peptides	# PSMs	ID_corr	NGLoc Prediction	GO C	GO P	GO F (CODE)	BIN	GO F	ID_assigning	Group Description	Green0 PS	Yellow0 PS	Yellow0 Total	Green0 Total
1323	1	1	1	1	C6T8C1	NUC	C:plasma membrane	P:triglyceride biosynthetic process	GO:0004144 GO:0047196	11	F:diacylglycerol O-acyltransferase activity F:long-chain-alcohol O-fatty-acyltransferase activity	lj_descr	[Master Protein] C6T8C1 C6T8C1_SOYBN Uncharacterized protein	1 replicate	Not found	Not found	Not found
1198	1	1	1	1	G7KFF1	NUC	C:integral component of membrane	No Data	GO:0005319	11	F:lipid transporter activity		[Master Protein] Niemann-pick C1-like protein	Not found	Not found	Not found	1 replicate
1432	3	1	1	1	T2DMJ1	NUC	No Data	No Data	GO:0004144	11	F:diacylglycerol O-acyltransferase activity		[Master Protein] O-acyltransferase WSD1	Not found	Not found	Not found	1 replicate
1544	4	1	1	1	H2BPZ4	NUC	No Data	P:carbohydrate metabolic process P:lipid glycosylation	GO:0102203 GO:0102205 GO:0102202 GO:0016906	11	F:brassicasterol glucosyltransferase activity F:cholesterol allpha-glucosyltransferase activity F:soladodine glucosyltransferase activity F:sterol 3-beta-glucosyltransferase activity		[Master Protein] Sterol glucosyltransferase 1	Not found	Not found	Not found	1 replicate
2341	3	1	2	4	G8A394	MIT	No Data	P:fatty acid biosynthetic process	GO:0003989 GO:0005524 GO:0004075 GO:0046872	11	F:acetyl-CoA carboxylase activity F:ATP binding F:biotin carboxylase activity F:metal ion binding		[Master Protein] Acetyl-CoA carboxylase	Not found	Not found	Not found	1 replicate
979	4	1	1	1	V7C831	MIT	C:integral component of membrane	P:phospholipid biosynthetic process	GO:0016780	No Data	F:phosphotransferase activity, for other substituted phosphate groups		[Master Protein] Uncharacterized protein OS=Phaseolus vulgaris GN=PHAVU_003G044000g PE=3 SV=1	Not found	Not found	Not found	2 replicates	11
						Total number of protein groups :				5
Protein Group ID	# Proteins	# Unique Peptides	# Peptides	# PSMs	ID_corr	NGLoc Prediction	GO C	GO P	GO F (CODE)	BIN	GO F	ID_assigning	Group Description	Green0 PS	Yellow0 PS	Yellow0 Total	Green0 Total
2395	8	1	3	3	V7BHN3	NUC	No Data	P:glutamine biosynthetic process	GO:0004356 GO:0016787	12	F:glutamate-ammonia ligase activity F:hydrolase activity		[Master Protein] Uncharacterized protein OS=Phaseolus vulgaris GN=PHAVU_007G152500g PE=3 SV=1	Not found	Not found	Not found	1 replicate
3045	1	1	1	1	I3SWZ8	PLA	C:integral component of membrane	P:nitrate transport P:response to nitrate	No Data	No Data	No Data		[Master Protein] Component of high affinity nitrate transporter	Not found	Not found	Not found	1 replicate	12
						Total number of protein groups :				1
Protein Group ID	# Proteins	# Unique Peptides	# Peptides	# PSMs	ID_corr	NGLoc Prediction	GO C	GO P	GO F (CODE)	BIN	GO F	ID_assigning	Group Description	Green0 PS	Yellow0 PS	Yellow0 Total	Green0 Total
282	2	1	1	1	G7K149	MIT	No Data	P:[2Fe-2S] cluster assembly	GO:0031071 GO:0030170	13	F:cysteine desulfurase activity F:pyridoxal phosphate binding		[Master Protein] Cysteine desulfurase-like protein	1 replicate	Not found	Not found	Not found
51	5	1	1	1	G7I3B2	CYT	C:chloroplast stroma C:nucleolus	P:aromatic amino acid family biosynthetic process P:chorismate biosynthetic process	GO:0004107	13	F:chorismate synthase activity		[Master Protein] Chorismate synthase	Not found	Not found	Not found	1 replicate
2811	6	1	1	1	D2DJQ3	NUC	No Data	P:isoleucine biosynthetic process P:valine biosynthetic process	GO:0003984 GO:0050660 GO:0000287 GO:0030976	13	F:acetolactate synthase activity F:flavin adenine dinucleotide binding F:magnesium ion binding F:thiamine pyrophosphate binding	lj_descr	[Master Protein] D2DJQ3 D2DJQ3_SOYBN Acetolactate synthase (Fragment)	Not found	Not found	Not found	2 replicates
611	2	1	4	9	G7JTY4	NUC	C:chloroplast stroma	P:biosynthetic process P:response to cytokinin P:systemic acquired resistance, salicylic acid mediated signaling pathway	GO:0005507 GO:0010285 GO:0030170	13	F:copper ion binding F:L,L-diaminopimelate aminotransferase activity F:pyridoxal phosphate binding	lj_descr	[Master Protein] G7JTY4 G7JTY4_MEDTR LL-diaminopimelate aminotransferase	Not found	Not found	Not found	2 replicates
1259	3	1	1	1	I1LZD0	PLA	C:integral component of membrane	P:isoleucine biosynthetic process	GO:0004794 GO:0030170	13	F:L-threonine ammonia-lyase activity F:pyridoxal phosphate binding	lj_descr	[Master Protein] I1LZD0 I1LZD0_SOYBN Uncharacterized protein	Not found	Not found	Not found	1 replicate
3116	6	1	1	2	A0A072U3U9	NUC	No Data	No Data	GO:0004834	13	F:tryptophan synthase activity		[Master Protein] Indole-3-glycerol phosphate lyase IGL1	Not found	Not found	Not found	2 replicates
2480	5	2	5	11	A0A072V483	NUC	No Data	No Data	GO:0016597 GO:0004585	13	F:amino acid binding F:ornithine carbamoyltransferase activity		[Master Protein] Ornithine carbamoyltransferase	Not found	Not found	Not found	1 replicate
2677	13	1	1	2	G7KAF6	MIT	C:chloroplast	P:aromatic amino acid family biosynthetic process P:chorismate biosynthetic process	GO:0003849	13	F:3-deoxy-7-phosphoheptulonate synthase activity		[Master Protein] Phospho-2-dehydro-3-deoxyheptonate aldolase	Not found	Not found	Not found	2 replicates
1578	14	2	4	5	Q8W1A0	CYT/MIT	C:cytoplasm	P:cysteine biosynthetic process from serine	GO:0004124 GO:0030170	13	F:cysteine synthase activity F:pyridoxal phosphate binding	lj_descr	[Master Protein] Q8W1A0 Q8W1A0_SOYBN Cysteine synthase	Not found	Not found	Not found	2 replicates
3168	1	1	1	1	A0A072UTS3	NUC	No Data	P:cellular amino acid metabolic process	GO:0030170	No Data	F:pyridoxal phosphate binding		[Master Protein] Threonine synthase-like protein	Not found	Not found	Not found	1 replicate	13
926	2	1	1	1	A0A1S2YHK8	NUC	No Data	No Data	GO:0004587 GO:0030170	No Data	F:ornithine-oxo-acid transaminase activity F:pyridoxal phosphate binding	lj_lotusbase_ncbi	[Master Protein] CUFF.50839.1	Not found	Not found	Not found	1 replicate	13
2134	1	2	2	5	C6SXW1	END	No Data	P:protein repair P:response to oxidative stress	GO:0033743	No Data	F:peptide-methionine (R)-S-oxide reductase activity	lj_descr	[Master Protein] C6SXW1 C6SXW1_SOYBN Uncharacterized protein	Found	Not found	Not found	Not found	13
166	1	1	1	1	I3SQB1	PLA	No Data	P:aromatic amino acid family metabolic process	GO:0004334	No Data	F:fumarylacetoacetase activity	lj_descr	[Master Protein] I3SQB1 I3SQB1_LOTJA Uncharacterized protein	Not found	Not found	Not found	1 replicate	13
1576	5	1	1	2	V7BK03	MIT	C:glycine cleavage complex C:mitochondrion	P:glycine decarboxylation via glycine cleavage system	No Data	No Data	No Data		[Master Protein] Uncharacterized protein OS=Phaseolus vulgaris GN=PHAVU_007G233300g PE=3 SV=1	Not found	Not found	Not found	2 replicates	13
2462	2	1	11	44	V7C2G9	CYT	No Data	P:methionine biosynthetic process	GO:0003871 GO:0008270	No Data	F:5-methyltetrahydropteroyltriglutamate-homocysteine S-methyltransferase activity F:zinc ion binding		[Master Protein] Uncharacterized protein OS=Phaseolus vulgaris GN=PHAVU_004G051600g PE=3 SV=1	Not found	Not found	Not found	2 replicates	13
1043	3	1	3	3	V7CPB1	NUC	C:chloroplast stroma	P:defense response by callose deposition in cell wall P:defense response to bacterium, incompatible interaction P:defense response to fungus P:defense response to insect P:flower development P:glucosinolate biosynthetic process P:glutathione biosynthetic process P:indole phytoalexin biosynthetic process P:response to cadmium ion P:response to heat P:response to jasmonic acid P:response to ozone	GO:0004357	No Data	F:glutamate-cysteine ligase activity		[Master Protein] Uncharacterized protein OS=Phaseolus vulgaris GN=PHAVU_002G289200g PE=4 SV=1	Not found	Not found	Not found	1 replicate	13
						Total number of protein groups :				9
Protein Group ID	# Proteins	# Unique Peptides	# Peptides	# PSMs	ID_corr	NGLoc Prediction	GO C	GO P	GO F (CODE)	BIN	GO F	ID_assigning	Group Description	Green0 PS	Yellow0 PS	Yellow0 Total	Green0 Total
2953	3	1	1	1	G7JJK2	NUC	No Data	No Data	GO:0046872	15	F:metal ion binding	lj_descr	[Master Protein] G7JJK2 G7JJK2_MEDTR Serine/threonine protein kinase Nek9	2 replicates	Not found	Not found	2 replicates
2772	2	1	1	1	I3SFU5	NUC	No Data	P:regulation of RNA metabolic process	GO:0047443 GO:0046872 GO:0008948 GO:0008428	15	F:4-hydroxy-4-methyl-2-oxoglutarate aldolase activity F:metal ion binding F:oxaloacetate decarboxylase activity F:ribonuclease inhibitor activity		[Master Protein] 4-hydroxy-4-methyl-2-oxoglutarate aldolase	Not found	Not found	Not found	1 replicate
1235	4	1	1	1	G7KDZ8	NUC	No Data	P:metal ion transport	GO:0046872	15	F:metal ion binding		[Master Protein] Heavy metal transport/detoxification domain protein	Not found	Not found	Not found	2 replicates
449	9	1	1	1	A0A072VD65	CYT	No Data	No Data	GO:0004471 GO:0046872 GO:0051287	15	F:malate dehydrogenase (decarboxylating) (NAD+) activity F:metal ion binding F:NAD binding		[Master Protein] Malic enzyme	Not found	Not found	Not found	2 replicates
2879	1	1	1	1	I3SB75	CYT	No Data	P:protein initiator methionine removal	GO:0046872 GO:0070006	15	F:metal ion binding F:metalloaminopeptidase activity		[Master Protein] Methionine aminopeptidase	Not found	Not found	Not found	2 replicates
2490	7	1	2	5	G7J9T2	NUC	No Data	No Data	GO:0046872 GO:0004722	15	F:metal ion binding F:protein serine/threonine phosphatase activity		[Master Protein] Protein phosphatase 2C-like protein	Not found	Not found	Not found	1 replicate
2140	6	1	4	12	P0CJ48	NUC	C:apoplast C:chloroplast C:chloroplast envelope C:chloroplast thylakoid membrane C:integral component of membrane C:photosystem I C:photosystem II C:plastoglobule C:thylakoid	P:photosynthesis, light harvesting in photosystem I P:protein-chromophore linkage P:response to blue light P:response to far red light P:response to fructose P:response to red light	GO:0016168 GO:0046872 GO:0031409	15	F:chlorophyll binding F:metal ion binding F:pigment binding		[Master Protein] Chlorophyll a-b binding protein 2, chloroplastic	Not found	Not found	Not found	2 replicates
2497	8	1	1	1	A0A072UQI0	NUC	C:mitochondrial intermembrane space	P:iron-sulfur cluster assembly	GO:0051537 GO:0051539 GO:0009055 GO:0046872	15	F:2 iron, 2 sulfur cluster binding F:4 iron, 4 sulfur cluster binding F:electron transfer activity F:metal ion binding		[Master Protein] Anamorsin homolog	Not found	Not found	Not found	1 replicate
2341	3	1	2	4	G8A394	MIT	No Data	P:fatty acid biosynthetic process	GO:0003989 GO:0005524 GO:0004075 GO:0046872	15	F:acetyl-CoA carboxylase activity F:ATP binding F:biotin carboxylase activity F:metal ion binding		[Master Protein] Acetyl-CoA carboxylase	Not found	Not found	Not found	1 replicate
2341	3	1	2	4	G8A394	MIT	No Data	P:fatty acid biosynthetic process	GO:0003989 GO:0005524 GO:0004075 GO:0046872	15	F:acetyl-CoA carboxylase activity F:ATP binding F:biotin carboxylase activity F:metal ion binding		[Master Protein] Acetyl-CoA carboxylase	Not found	Not found	Not found	1 replicate
839	4	1	2	2	B7FJZ6	CYT	No Data	P:porphyrin-containing compound biosynthetic process	GO:0046872 GO:0004655	15	F:metal ion binding F:porphobilinogen synthase activity		[Master Protein] Delta-aminolevulinic acid dehydratase	Not found	Not found	Not found	2 replicates
108	1	1	1	1	V7BP59	NUC	No Data	No Data	GO:0046872 GO:0003723	15	F:metal ion binding F:RNA binding		[Master Protein] Uncharacterized protein OS=Phaseolus vulgaris GN=PHAVU_006G072900g PE=4 SV=1	Not found	Not found	Not found	1 replicate
2339	6	1	1	2	A0A072VDW0	NUC	C:plasma membrane	No Data	GO:0005509	No Data	F:calcium ion binding		[Master Protein] Calcium-binding EF hand protein	Not found	Not found	Not found	1 replicate	15
153	2	1	1	1	A0A1S2YFJ4	PLA/CYT	No Data	No Data	GO:0005509 GO:0005544	No Data	F:calcium ion binding F:calcium-dependent phospholipid binding	lj_lotusbase_ncbi	[Master Protein] CUFF.51730.1	Not found	Not found	Not found	1 replicate	15
3187	6	1	9	56	C7IZQ1	NUC	No Data	No Data	GO:0005509	No Data	F:calcium ion binding	lj_descr	[Master Protein] C7IZQ1 C7IZQ1_ORYSJ Os03g0250000 protein	Not found	Not found	Not found	Found	15
1288	7	1	4	11	G7JBC0	PLA	C:COPII vesicle coat C:Golgi membrane	P:COPII-coated vesicle budding P:intracellular protein transport	GO:0008270	No Data	F:zinc ion binding	lj_descr	[Master Protein] G7JBC0 G7JBC0_MEDTR Protein transport protein Sec23	Not found	Not found	Not found	1 replicate	15
3059	2	1	2	2	G7JIS4	NUC	No Data	No Data	GO:0008270	No Data	F:zinc ion binding		[Master Protein] Zinc finger ZPR1-like protein	Not found	Not found	Not found	1 replicate	15
2971	4	1	4	9	I1LN41	PLA	C:COPII vesicle coat C:Golgi membrane	P:COPII-coated vesicle budding P:intracellular protein transport	GO:0008270	No Data	F:zinc ion binding	lj_descr	[Master Protein] I1LN41 I1LN41_SOYBN Uncharacterized protein	Not found	Not found	Not found	1 replicate	15
1070	2	1	2	2	I1KIM7	NUC	C:integral component of membrane	No Data	GO:0020037 GO:0005506 GO:0016705	No Data	F:heme binding F:iron ion binding F:oxidoreductase activity, acting on paired donors, with incorporation or reduction of molecular oxygen	lj_descr	[Master Protein] I1KIM7 I1KIM7_SOYBN Uncharacterized protein	Not found	Not found	Not found	Found	15
275	1	1	1	1	V7AMR3	END	C:integral component of membrane	No Data	GO:0020037 GO:0005506 GO:0004497 GO:0016705	No Data	F:heme binding F:iron ion binding F:monooxygenase activity F:oxidoreductase activity, acting on paired donors, with incorporation or reduction of molecular oxygen		[Master Protein] Uncharacterized protein OS=Phaseolus vulgaris GN=PHAVU_010G022600g PE=3 SV=1	Not found	Not found	Not found	1 replicate	15
1843	1	1	1	2	V7BQU4	END	No Data	No Data	GO:0020037 GO:0005506 GO:0004497 GO:0016705	No Data	F:heme binding F:iron ion binding F:monooxygenase activity F:oxidoreductase activity, acting on paired donors, with incorporation or reduction of molecular oxygen		[Master Protein] Uncharacterized protein OS=Phaseolus vulgaris GN=PHAVU_006G123600g PE=3 SV=1	Found	Not found	Not found	Not found	15
2948	2	1	1	1	V7CKH4	NUC	C:integral component of membrane	No Data	GO:0005506 GO:0031418 GO:0016705	No Data	F:iron ion binding F:L-ascorbic acid binding F:oxidoreductase activity, acting on paired donors, with incorporation or reduction of molecular oxygen		[Master Protein] Uncharacterized protein OS=Phaseolus vulgaris GN=PHAVU_002G104900g PE=4 SV=1	Not found	Not found	Not found	Found	15
2865	7	1	1	1	G7KSF6	NUC	C:integral component of membrane C:mitochondrion	No Data	GO:0005509 GO:0043022	No Data	F:calcium ion binding F:ribosome binding		[Master Protein] Leucine zipper EF-hand transmembrane protein	Not found	Not found	Not found	2 replicates	15
1475	2	1	4	11	G7I9H2	END	C:endoplasmic reticulum	P:protein folding	GO:0005509 GO:0051082	No Data	F:calcium ion binding F:unfolded protein binding	lj_descr	[Master Protein] G7I9H2 G7I9H2_MEDTR Calreticulin	Not found	Not found	Not found	1 replicate	15
1418	1	1	8	45	V7AX90	MIT	No Data	No Data	GO:0004177 GO:0008237 GO:0008270	No Data	F:aminopeptidase activity F:metallopeptidase activity F:zinc ion binding		[Master Protein] Uncharacterized protein OS=Phaseolus vulgaris GN=PHAVU_009G079500g PE=4 SV=1	Not found	Not found	Not found	2 replicates	15
1295	1	1	3	5	V7CT40	NUC	No Data	No Data	GO:0008237 GO:0008270	No Data	F:metallopeptidase activity F:zinc ion binding		[Master Protein] Uncharacterized protein (Fragment) OS=Phaseolus vulgaris GN=PHAVU_002G2910000g PE=4 SV=1	Not found	Not found	Not found	1 replicate	15
3051	5	1	5	34	G7KT76	PLA	C:cell	P:cellular iron ion homeostasis P:iron ion transport	GO:0008199 GO:0004322	No Data	F:ferric iron binding F:ferroxidase activity		[Master Protein] Ferritin	Not found	Not found	Not found	1 replicate	15
406	1	2	3	3	G7KQ77	MIT	No Data	P:carbohydrate metabolic process	GO:0016832 GO:0008270	No Data	F:aldehyde-lyase activity F:zinc ion binding		[Master Protein] Fructose-bisphosphate aldolase class-II protein	Not found	Not found	Not found	2 replicates	15
						Total number of protein groups :				10
Protein Group ID	# Proteins	# Unique Peptides	# Peptides	# PSMs	ID_corr	NGLoc Prediction	GO C	GO P	GO F (CODE)	BIN	GO F	ID_assigning	Group Description	Green0 PS	Yellow0 PS	Yellow0 Total	Green0 Total
2817	6	1	1	1	C0LUU6	NUC	No Data	No Data	GO:0020037 GO:0005506 GO:0016710	16	F:heme binding F:iron ion binding F:trans-cinnamate 4-monooxygenase activity	lj_descr	[Master Protein] C0LUU6 C0LUU6_SOYBN Cinnamate-4-hydroxylase	Not found	Not found	Not found	1 replicate
2841	6	1	1	1	A0A072UME5	NUC	C:integral component of membrane	No Data	GO:0016757	16	F:transferase activity, transferring glycosyl groups		[Master Protein] Dolichol-phosphate mannosyltransferase	Not found	Not found	Not found	1 replicate
						Total number of protein groups :				2
Protein Group ID	# Proteins	# Unique Peptides	# Peptides	# PSMs	ID_corr	NGLoc Prediction	GO C	GO P	GO F (CODE)	BIN	GO F	ID_assigning	Group Description	Green0 PS	Yellow0 PS	Yellow0 Total	Green0 Total
395	3	1	1	3	G7K5E9	CYT	C:nucleus	P:polysaccharide catabolic process P:regulation of shoot system development	GO:0102229 GO:0016161 GO:0003700	17	F:amylopectin maltohydrolase activity F:beta-amylase activity F:DNA binding transcription factor activity		[Master Protein] Beta-amylase	Not found	Not found	Not found	Found
1341	1	1	1	1	I1MI15	NUC	C:nucleus	P:phosphorelay signal transduction system P:transcription, DNA-templated	GO:0003677 GO:0003700	17	F:DNA binding F:DNA binding transcription factor activity	lj_descr	[Master Protein] I1MI15 I1MI15_SOYBN Uncharacterized protein	Not found	Not found	Not found	1 replicate
						Total number of protein groups :				2
Protein Group ID	# Proteins	# Unique Peptides	# Peptides	# PSMs	ID_corr	NGLoc Prediction	GO C	GO P	GO F (CODE)	BIN	GO F	ID_assigning	Group Description	Green0 PS	Yellow0 PS	Yellow0 Total	Green0 Total
1706	2	1	1	1	B6TBI9	NUC	No Data	No Data	GO:0048037	No Data	F:cofactor binding	lj_descr	[Master Protein] B6TBI9 B6TBI9_MAIZE Pyridoxamine 5-phosphate oxidase family protein	Not found	Not found	Not found	1 replicate	18
1710	1	1	1	1	I3T823	NUC	No Data	No Data	GO:0030170	No Data	F:pyridoxal phosphate binding		[Master Protein] Proline synthetase associated protein	Not found	Not found	Not found	1 replicate	18
928	2	1	1	1	I3SQ86	NUC	No Data	P:folic acid biosynthetic process	GO:0008696 GO:0030170 GO:0008483	No Data	F:4-amino-4-deoxychorismate lyase activity F:pyridoxal phosphate binding F:transaminase activity		[Master Protein] Branched-chain-amino-acid aminotransferase-like protein	Not found	Not found	Not found	1 replicate	18
1146	4	2	2	2	A2Q3W4	MIT	No Data	No Data	GO:0003824 GO:0050662	No Data	F:catalytic activity F:coenzyme binding		[Master Protein] Dihydroflavonol 4-reductase-like protein	Not found	Not found	Not found	1 replicate	18
Protein Group ID	# Proteins	# Unique Peptides	# Peptides	# PSMs	ID_corr	NGLoc Prediction	GO C	GO P	GO F (CODE)	BIN	GO F	ID_assigning	Group Description	Green0 PS	Yellow0 PS	Yellow0 Total	Green0 Total
839	4	1	2	2	B7FJZ6	CYT	No Data	P:porphyrin-containing compound biosynthetic process	GO:0046872 GO:0004655	19	F:metal ion binding F:porphobilinogen synthase activity		[Master Protein] Delta-aminolevulinic acid dehydratase	Not found	Not found	Not found	2 replicates
						Total number of protein groups :				1
Protein Group ID	# Proteins	# Unique Peptides	# Peptides	# PSMs	ID_corr	NGLoc Prediction	GO C	GO P	GO F (CODE)	BIN	GO F	ID_assigning	Group Description	Green0 PS	Yellow0 PS	Yellow0 Total	Green0 Total
2701	1	1	1	5	G7IW97	NUC	No Data	P:response to wounding	GO:0004867	20	F:serine-type endopeptidase inhibitor activity		[Master Protein] Subtilisin inhibitor 1	Found	Not found	Not found	Found
395	3	1	1	3	G7K5E9	CYT	C:nucleus	P:polysaccharide catabolic process P:regulation of shoot system development	GO:0102229 GO:0016161 GO:0003700	20	F:amylopectin maltohydrolase activity F:beta-amylase activity F:DNA binding transcription factor activity		[Master Protein] Beta-amylase	Not found	Not found	Not found	Found
1341	1	1	1	1	I1MI15	NUC	C:nucleus	P:phosphorelay signal transduction system P:transcription, DNA-templated	GO:0003677 GO:0003700	20	F:DNA binding F:DNA binding transcription factor activity	lj_descr	[Master Protein] I1MI15 I1MI15_SOYBN Uncharacterized protein	Not found	Not found	Not found	1 replicate
1030	2	1	1	1	G7JD18	NUC	No Data	P:carbohydrate metabolic process	GO:0016301 GO:0016773	20	F:kinase activity F:phosphotransferase activity, alcohol group as acceptor		[Master Protein] FGGY family of carbohydrate kinase	Not found	Not found	Not found	1 replicate
3074	2	1	1	1	A0A072V561	CYT	No Data	P:defense response P:response to biotic stimulus	No Data	No Data	No Data		[Master Protein] Disease-resistance response protein	1 replicate	Not found	Not found	Not found	20
3121	2	1	2	5	P19036	CYT	C:cytoplasm	P:response to heat	No Data	No Data	No Data		[Master Protein] 17.4 kDa class I heat shock protein	Not found	Not found	Not found	Found	20
1043	3	1	3	3	V7CPB1	NUC	C:chloroplast stroma	P:defense response by callose deposition in cell wall P:defense response to bacterium, incompatible interaction P:defense response to fungus P:defense response to insect P:flower development P:glucosinolate biosynthetic process P:glutathione biosynthetic process P:indole phytoalexin biosynthetic process P:response to cadmium ion P:response to heat P:response to jasmonic acid P:response to ozone	GO:0004357	No Data	F:glutamate-cysteine ligase activity		[Master Protein] Uncharacterized protein OS=Phaseolus vulgaris GN=PHAVU_002G289200g PE=4 SV=1	Not found	Not found	Not found	1 replicate	20
93	4	1	1	1	G7IHH9	NUC	C:P-body	P:deadenylation-dependent decapping of nuclear-transcribed mRNA P:deadenylation-independent decapping of nuclear-transcribed mRNA P:defense response	GO:0008047	No Data	F:enzyme activator activity		[Master Protein] mRNA-decapping enzyme-like protein	Not found	Not found	Not found	1 replicate	20
755	1	1	1	1	G7K8Q1	NUC	C:multivesicular body C:nucleus	P:defense response, incompatible interaction P:positive regulation of defense response to bacterium P:vesicle-mediated transport	GO:0042803	No Data	F:protein homodimerization activity		[Master Protein] Hydroxyproline-rich glycoprotein family protein	Not found	Not found	Not found	1 replicate	20
						Total number of protein groups :				4
Protein Group ID	# Proteins	# Unique Peptides	# Peptides	# PSMs	ID_corr	NGLoc Prediction	GO C	GO P	GO F (CODE)	BIN	GO F	ID_assigning	Group Description	Green0 PS	Yellow0 PS	Yellow0 Total	Green0 Total
3238	1	1	1	1	A1IHM7	NUC	No Data	No Data	GO:0016491	21	F:oxidoreductase activity	lj_descr	[Master Protein] A1IHM7 A1IHM7_LOTJA Polyketide reductase	Not found	Not found	Not found	1 replicate
2126	3	1	5	10	G7KRU3	PLA	No Data	P:nucleotide-sugar biosynthetic process	GO:0050662 GO:0016491	21	F:coenzyme binding F:oxidoreductase activity		[Master Protein] GDP-4-keto-6-deoxymannose-3, 5-epimerase-4-reductase	Not found	Not found	Not found	1 replicate
533	1	1	1	2	V7BZS1	NUC	C:nucleus	No Data	GO:0016491	21	F:oxidoreductase activity		[Master Protein] Uncharacterized protein OS=Phaseolus vulgaris GN=PHAVU_005G166000g PE=4 SV=1	Not found	Not found	Not found	2 replicates
2760	2	1	1	1	G7IAU4	NUC	C:cell C:integral component of membrane	P:cell redox homeostasis	GO:0016972	No Data	F:thiol oxidase activity		[Master Protein] Sulfhydryl oxidase	Not found	Not found	Not found	1 replicate	21
587	2	1	1	1	G7IGT2	NUC	C:extrinsic component of mitochondrial inner membrane C:integral component of membrane	P:ubiquinone biosynthetic process	GO:0071949 GO:0016709 GO:0016712	No Data	F:FAD binding F:oxidoreductase activity, acting on paired donors, with incorporation or reduction of molecular oxygen, NAD(P)H as one donor, and incorporation of one atom of oxygen F:oxidoreductase activity, acting on paired donors, with incorporation or reduction of molecular oxygen, reduced flavin or flavoprotein as one donor, and incorporation of one atom of oxygen		[Master Protein] Ubiquinone biosynthesis monooxygenase COQ6, mitochondrial	Not found	Not found	Not found	1 replicate	21
2239	1	1	2	8	V7CB58	POX	No Data	No Data	GO:0016620	No Data	F:oxidoreductase activity, acting on the aldehyde or oxo group of donors, NAD or NADP as acceptor		[Master Protein] Uncharacterized protein (Fragment) OS=Phaseolus vulgaris GN=PHAVU_003G1967000g PE=3 SV=1	Not found	Not found	Not found	2 replicates	21
1070	2	1	2	2	I1KIM7	NUC	C:integral component of membrane	No Data	GO:0020037 GO:0005506 GO:0016705	No Data	F:heme binding F:iron ion binding F:oxidoreductase activity, acting on paired donors, with incorporation or reduction of molecular oxygen	lj_descr	[Master Protein] I1KIM7 I1KIM7_SOYBN Uncharacterized protein	Not found	Not found	Not found	Found	21
275	1	1	1	1	V7AMR3	END	C:integral component of membrane	No Data	GO:0020037 GO:0005506 GO:0004497 GO:0016705	No Data	F:heme binding F:iron ion binding F:monooxygenase activity F:oxidoreductase activity, acting on paired donors, with incorporation or reduction of molecular oxygen		[Master Protein] Uncharacterized protein OS=Phaseolus vulgaris GN=PHAVU_010G022600g PE=3 SV=1	Not found	Not found	Not found	1 replicate	21
1843	1	1	1	2	V7BQU4	END	No Data	No Data	GO:0020037 GO:0005506 GO:0004497 GO:0016705	No Data	F:heme binding F:iron ion binding F:monooxygenase activity F:oxidoreductase activity, acting on paired donors, with incorporation or reduction of molecular oxygen		[Master Protein] Uncharacterized protein OS=Phaseolus vulgaris GN=PHAVU_006G123600g PE=3 SV=1	Found	Not found	Not found	Not found	21
2948	2	1	1	1	V7CKH4	NUC	C:integral component of membrane	No Data	GO:0005506 GO:0031418 GO:0016705	No Data	F:iron ion binding F:L-ascorbic acid binding F:oxidoreductase activity, acting on paired donors, with incorporation or reduction of molecular oxygen		[Master Protein] Uncharacterized protein OS=Phaseolus vulgaris GN=PHAVU_002G104900g PE=4 SV=1	Not found	Not found	Not found	Found	21
						Total number of protein groups :				3
Protein Group ID	# Proteins	# Unique Peptides	# Peptides	# PSMs	ID_corr	NGLoc Prediction	GO C	GO P	GO F (CODE)	BIN	GO F	ID_assigning	Group Description	Green0 PS	Yellow0 PS	Yellow0 Total	Green0 Total
1494	4	1	5	21	I3S967	MIT	No Data	P:polyamine biosynthetic process	GO:0050126	22	F:N-carbamoylputrescine amidase activity	lj_descr	[Master Protein] I3S967 I3S967_LOTJA Uncharacterized protein	Not found	Not found	Not found	2 replicates
						Total number of protein groups :				1
Protein Group ID	# Proteins	# Unique Peptides	# Peptides	# PSMs	ID_corr	NGLoc Prediction	GO C	GO P	GO F (CODE)	BIN	GO F	ID_assigning	Group Description	Green0 PS	Yellow0 PS	Yellow0 Total	Green0 Total
184	1	1	1	1	A0A072UX38	PLA	C:integral component of membrane	No Data	GO:0005524 GO:0042626	23	F:ATP binding F:ATPase activity, coupled to transmembrane movement of substances		[Master Protein] Multidrug resistance protein ABC transporter family protein	1 replicate	Not found	Not found	Not found
1670	1	1	1	1	V7BU37	PLA	C:integral component of membrane	No Data	GO:0005524 GO:0004674	23	F:ATP binding F:protein serine/threonine kinase activity		[Master Protein] Uncharacterized protein OS=Phaseolus vulgaris GN=PHAVU_005G073800g PE=3 SV=1	1 replicate	Not found	Not found	Not found
2510	2	1	1	1	V7AEU2	NUC	No Data	P:microtubule-based movement	GO:0005524 GO:0008017 GO:0003777	23	F:ATP binding F:microtubule binding F:microtubule motor activity		[Master Protein] Uncharacterized protein OS=Phaseolus vulgaris GN=PHAVU_011G040700g PE=3 SV=1	1 replicate	Not found	Not found	Not found
1230	2	1	8	17	I1JEL6	END	No Data	P:protein folding P:response to stress	GO:0005524 GO:0051082	23	F:ATP binding F:unfolded protein binding	lj_descr	[Master Protein] I1JEL6 I1JEL6_SOYBN Uncharacterized protein	Not found	Not found	Not found	1 replicate
548	2	1	1	1	I1KNA2	NUC	C:cytoplasm	P:protein neddylation	GO:0016881 GO:0005524 GO:0019781	23	F:acid-amino acid ligase activity F:ATP binding F:NEDD8 activating enzyme activity	lj_descr	[Master Protein] I1KNA2 I1KNA2_SOYBN Uncharacterized protein	Not found	Not found	Not found	1 replicate
734	1	1	2	3	I1LXN6	MIT	C:cytoplasm	P:tryptophanyl-tRNA aminoacylation	GO:0005524 GO:0004830	23	F:ATP binding F:tryptophan-tRNA ligase activity	lj_descr	[Master Protein] I1LXN6 I1LXN6_SOYBN Uncharacterized protein	Not found	Not found	Not found	1 replicate
1443	3	1	1	1	I3SMA8	PLA	No Data	P:'de novo' pyrimidine nucleobase biosynthetic process P:pyrimidine nucleotide biosynthetic process	GO:0005524 GO:0004127 GO:0009041	23	F:ATP binding F:cytidylate kinase activity F:uridylate kinase activity	lj_descr	[Master Protein] I3SMA8 I3SMA8_LOTJA Uncharacterized protein	Not found	Not found	Not found	Found
1543	5	3	3	4	K4BVV2	MIT	C:integral component of membrane	P:photoinhibition P:photosystem II repair P:proteolysis P:PSII associated light-harvesting complex II catabolic process	GO:0005524 GO:0004176 GO:0004222 GO:0008237	23	F:ATP binding F:ATP-dependent peptidase activity F:metalloendopeptidase activity F:metallopeptidase activity	lj_descr	[Master Protein] K4BVV2 K4BVV2_SOLLC Uncharacterized protein	Not found	Not found	Not found	Found
506	6	1	1	1	G7K529	NUC	No Data	No Data	GO:0016740	23	F:transferase activity		[Master Protein] Nucleotide-diphospho-sugar transferase superfamily protein	Not found	Not found	Not found	1 replicate
1653	1	1	1	1	G7J3T3	POX	C:integral component of membrane	No Data	GO:0005524 GO:0042626	23	F:ATP binding F:ATPase activity, coupled to transmembrane movement of substances		[Master Protein] Peroxisomal ABC transporter	Not found	Not found	Not found	1 replicate
2862	8	1	2	3	A0A072UE93	MIT	No Data	P:polyamine biosynthetic process	GO:0016740	23	F:transferase activity		[Master Protein] Spermidine synthase	Not found	Not found	Not found	2 replicates
998	2	1	1	1	G7IWF0	NUC	C:intracellular ribonucleoprotein complex	No Data	GO:0005524 GO:0004386 GO:0003729	23	F:ATP binding F:helicase activity F:mRNA binding		[Master Protein] U5 small nuclear ribonucleoprotein helicase	Not found	Not found	Not found	1 replicate
2734	2	1	14	71	V7B0N8	PLA	No Data	No Data	GO:0005524 GO:0016787	23	F:ATP binding F:hydrolase activity		[Master Protein] Uncharacterized protein OS=Phaseolus vulgaris GN=PHAVU_009G175800g PE=4 SV=1	Not found	Not found	Not found	1 replicate
963	6	1	6	22	V7AI32	NUC	No Data	No Data	GO:0005524	23	F:ATP binding		[Master Protein] Uncharacterized protein OS=Phaseolus vulgaris GN=PHAVU_011G160100g PE=3 SV=1	Not found	Not found	Not found	Found
1890	13	2	2	2	G7K4T3	NUC	No Data	P:CTP salvage P:UMP salvage	GO:0005524 GO:0004849	23	F:ATP binding F:uridine kinase activity		[Master Protein] Uridine kinase	Not found	Not found	Not found	Found
2341	3	1	2	4	G8A394	MIT	No Data	P:fatty acid biosynthetic process	GO:0003989 GO:0005524 GO:0004075 GO:0046872	23	F:acetyl-CoA carboxylase activity F:ATP binding F:biotin carboxylase activity F:metal ion binding		[Master Protein] Acetyl-CoA carboxylase	Not found	Not found	Not found	1 replicate
1207	12	1	5	11	I3S8A5	CYT	C:chloroplast	P:glycogen biosynthetic process P:starch biosynthetic process	GO:0005524 GO:0008878	23	F:ATP binding F:glucose-1-phosphate adenylyltransferase activity		[Master Protein] Glucose-1-phosphate adenylyltransferase	Not found	Not found	Not found	1 replicate
2287	2	1	1	1	I1MYZ5	NUC	C:cytoplasm C:nucleolus	P:RNA secondary structure unwinding	GO:0005524 GO:0004004 GO:0003723	23	F:ATP binding F:ATP-dependent RNA helicase activity F:RNA binding	lj_descr	[Master Protein] I1MYZ5 I1MYZ5_SOYBN Uncharacterized protein	Not found	Not found	Not found	2 replicates
2007	1	1	1	1	V7BSK3	NUC	C:DNA polymerase III complex	P:DNA replication	GO:0005524 GO:0003677 GO:0003887	23	F:ATP binding F:DNA binding F:DNA-directed DNA polymerase activity		[Master Protein] Uncharacterized protein OS=Phaseolus vulgaris GN=PHAVU_006G172900g PE=4 SV=1	Not found	Not found	Not found	1 replicate
616	4	1	4	10	B2G3G6	MIT	C:cytoplasm	P:arginyl-tRNA aminoacylation	GO:0004814 GO:0005524	23	F:arginine-tRNA ligase activity F:ATP binding	lj_descr	[Master Protein] B2G3G6 B2G3G6_CANEN Arginyl-tRNA synthetase	Not found	Not found	Not found	2 replicates
3101	5	1	4	9	A0A072VD42	CYT	C:cytoplasm	P:arginyl-tRNA aminoacylation	GO:0004814 GO:0005524	23	F:arginine-tRNA ligase activity F:ATP binding		[Master Protein] Cytoplasmic-like arginine-tRNA ligase	Not found	Not found	Not found	1 replicate
1511	3	1	1	1	A0A072TWI9	NUC	C:chloroplast stroma C:mitochondrion	P:embryo development ending in seed dormancy P:glycyl-tRNA aminoacylation P:regulation of embryonic development	GO:0005524 GO:0004820	23	F:ATP binding F:glycine-tRNA ligase activity		[Master Protein] Glycyl-tRNA synthetase alpha chain/beta chain	Not found	Not found	Not found	1 replicate
1271	1	1	4	9	I1LDV5	NUC	No Data	P:valyl-tRNA aminoacylation	GO:0002161 GO:0005524 GO:0004832	23	F:aminoacyl-tRNA editing activity F:ATP binding F:valine-tRNA ligase activity	lj_descr	[Master Protein] I1LDV5 I1LDV5_SOYBN Uncharacterized protein	Not found	Not found	Not found	1 replicate
109	2	1	5	9	A0A072V793	NUC	C:cytoplasm	P:leucyl-tRNA aminoacylation	GO:0005524 GO:0004823	23	F:ATP binding F:leucine-tRNA ligase activity		[Master Protein] Leucyl-tRNA synthetase, putative	Not found	Not found	Not found	1 replicate
1930	2	1	1	1	V7BEM4	MIT	No Data	P:cysteinyl-tRNA aminoacylation	GO:0005524 GO:0004817	23	F:ATP binding F:cysteine-tRNA ligase activity		[Master Protein] Uncharacterized protein OS=Phaseolus vulgaris GN=PHAVU_007G029400g PE=3 SV=1	Not found	Not found	Not found	1 replicate
2273	4	1	3	3	G7JNZ5	NUC	C:cytoplasm	P:galactose metabolic process	GO:0005524 GO:0004335 GO:0005534	23	F:ATP binding F:galactokinase activity F:galactose binding		[Master Protein] Mevalonate/galactokinase family protein	Not found	Not found	Not found	1 replicate
757	1	1	2	2	I1KJ61	MIT	No Data	P:pentose-phosphate shunt P:valine metabolic process	GO:0008442 GO:0016832 GO:0050662 GO:0000166 GO:0004616 GO:0008270	23	F:3-hydroxyisobutyrate dehydrogenase activity F:aldehyde-lyase activity F:coenzyme binding F:nucleotide binding F:phosphogluconate dehydrogenase (decarboxylating) activity F:zinc ion binding	lj_descr	[Master Protein] I1KJ61 I1KJ61_SOYBN Uncharacterized protein	Not found	Not found	Not found	1 replicate
2158	2	1	5	17	A0A072TZ59	MIT	C:proton-transporting ATP synthase complex, catalytic core F(1)	P:ATP synthesis coupled proton transport	GO:0005524 GO:0046933	23	F:ATP binding F:proton-transporting ATP synthase activity, rotational mechanism		[Master Protein] ATP synthase, F1 beta subunit	Not found	Not found	Not found	1 replicate
1056	1	1	1	2	A2Q1R6	NUC	No Data	P:1-methylguanosine metabolic process P:tRNA modification	GO:0008168	No Data	F:methyltransferase activity		[Master Protein] tRNA (Guanine-N1-)-methyltransferase	Not found	Not found	Not found	2 replicates	23
434	6	1	5	7	G7JAE0	NUC	No Data	No Data	GO:0003676	No Data	F:nucleic acid binding		[Master Protein] Rpp20 subunit of nuclear RNase MRP and P protein	Not found	Not found	Not found	1 replicate	23
						Total number of protein groups :				28
Protein Group ID	# Proteins	# Unique Peptides	# Peptides	# PSMs	ID_corr	NGLoc Prediction	GO C	GO P	GO F (CODE)	BIN	GO F	ID_assigning	Group Description	Green0 PS	Yellow0 PS	Yellow0 Total	Green0 Total
1658	2	1	2	3	G7KRT7	MIT	C:integral component of membrane	P:glycine biosynthetic process from serine P:tetrahydrofolate interconversion	GO:0004372 GO:0008168 GO:0030170	25	F:glycine hydroxymethyltransferase activity F:methyltransferase activity F:pyridoxal phosphate binding		[Master Protein] Serine transhydroxymethyltransferase	Not found	Not found	Not found	2 replicates
						Total number of protein groups :				1
Protein Group ID	# Proteins	# Unique Peptides	# Peptides	# PSMs	ID_corr	NGLoc Prediction	GO C	GO P	GO F (CODE)	BIN	GO F	ID_assigning	Group Description	Green0 PS	Yellow0 PS	Yellow0 Total	Green0 Total
1484	1	1	3	8	Q5GQ66	MIT	No Data	P:response to oxidative stress	GO:0051213 GO:0020037 GO:0004601	26	F:dioxygenase activity F:heme binding F:peroxidase activity	lj_descr	[Master Protein] Q5GQ66 Q5GQ66_PEA Alpha-dioxygenase	Not found	Not found	Not found	1 replicate
687	3	1	3	4	G7J4Y2	CYT	C:integral component of membrane	P:response to oxidative stress	GO:0020037 GO:0004601	26	F:heme binding F:peroxidase activity		[Master Protein] Thylakoid-bound ascorbate peroxidase	Not found	Not found	Not found	1 replicate
2497	8	1	1	1	A0A072UQI0	NUC	C:mitochondrial intermembrane space	P:iron-sulfur cluster assembly	GO:0051537 GO:0051539 GO:0009055 GO:0046872	26	F:2 iron, 2 sulfur cluster binding F:4 iron, 4 sulfur cluster binding F:electron transfer activity F:metal ion binding		[Master Protein] Anamorsin homolog	Not found	Not found	Not found	1 replicate
50	3	1	1	1	V7BR07	EXC	No Data	P:carbohydrate metabolic process	GO:0004553	26	F:hydrolase activity, hydrolyzing O-glycosyl compounds		[Master Protein] Uncharacterized protein OS=Phaseolus vulgaris GN=PHAVU_006G208200g PE=4 SV=1	Not found	Not found	Not found	1 replicate
2378	1	1	1	1	V7B6Y9	NUC	No Data	P:carbohydrate metabolic process	GO:0004553	26	F:hydrolase activity, hydrolyzing O-glycosyl compounds		[Master Protein] Uncharacterized protein OS=Phaseolus vulgaris GN=PHAVU_008G210100g PE=4 SV=1	Not found	Not found	Not found	1 replicate
2841	6	1	1	1	A0A072UME5	NUC	C:integral component of membrane	No Data	GO:0016757	26	F:transferase activity, transferring glycosyl groups		[Master Protein] Dolichol-phosphate mannosyltransferase	Not found	Not found	Not found	1 replicate
2743	3	1	1	1	B7FJZ5	CYT	No Data	No Data	GO:0016787	No Data	F:hydrolase activity		[Master Protein] Inosine-uridine preferring nucleoside hydrolase	Not found	Not found	Not found	2 replicates	26
1919	8	1	1	1	C1MRY8	PLA	No Data	P:metabolic process	GO:0003824	No Data	F:catalytic activity	lj_descr	[Master Protein] C1MRY8 C1MRY8_MICPC Putative uncharacterized protein	Not found	Not found	Not found	Found	26
2512	1	1	1	2	G7ID32	PLA	No Data	P:metabolic process	GO:0016787	No Data	F:hydrolase activity		[Master Protein] Gibberellin receptor GID1, putative	Not found	Not found	Not found	Found	26
1298	3	1	1	3	G7JVD8	MIT	C:integral component of membrane	P:metabolic process	GO:0016746	No Data	F:transferase activity, transferring acyl groups		[Master Protein] Phospholipid/glycerol acyltransferase family protein	Not found	Not found	Not found	Found	26
75	4	1	3	7	G7KEC3	CYT	C:cytosol	No Data	GO:0003824 GO:0050662	No Data	F:catalytic activity F:coenzyme binding	lj_descr	[Master Protein] G7KEC3 G7KEC3_MEDTR Dihydroflavonol 4-reductase-like protein	Not found	Not found	Not found	1 replicate	26
1850	3	1	5	7	G7LDW4	NUC	No Data	No Data	GO:0003824	No Data	F:catalytic activity	lj_descr	[Master Protein] G7LDW4 G7LDW4_MEDTR Tm-1^GCR26 protein	Not found	Not found	Not found	2 replicates	26
2317	6	2	3	4	I1JND9	END	No Data	No Data	GO:0003824	No Data	F:catalytic activity	lj_descr	[Master Protein] I1JND9 I1JND9_SOYBN Uncharacterized protein	Not found	Not found	Not found	Found	26
1431	1	1	1	1	I1LS05	MIT	C:plasma membrane	P:signal transduction	GO:0003824	No Data	F:catalytic activity	lj_descr	[Master Protein] I1LS05 I1LS05_SOYBN Uncharacterized protein	Not found	Not found	Not found	1 replicate	26
9	1	1	1	1	V7AZV3	CYT	No Data	No Data	GO:0003824	No Data	F:catalytic activity		[Master Protein] Uncharacterized protein OS=Phaseolus vulgaris GN=PHAVU_008G003000g PE=4 SV=1	Not found	Not found	Not found	1 replicate	26
270	7	1	1	1	V7CRW8	NUC	C:integral component of membrane	P:biosynthetic process	GO:0003824 GO:0030170	No Data	F:catalytic activity F:pyridoxal phosphate binding		[Master Protein] Uncharacterized protein OS=Phaseolus vulgaris GN=PHAVU_001G024100g PE=4 SV=1	Not found	Not found	Not found	1 replicate	26
1146	4	2	2	2	A2Q3W4	MIT	No Data	No Data	GO:0003824 GO:0050662	No Data	F:catalytic activity F:coenzyme binding		[Master Protein] Dihydroflavonol 4-reductase-like protein	Not found	Not found	Not found	1 replicate	26
						Total number of protein groups :				6
Protein Group ID	# Proteins	# Unique Peptides	# Peptides	# PSMs	ID_corr	NGLoc Prediction	GO C	GO P	GO F (CODE)	BIN	GO F	ID_assigning	Group Description	Green0 PS	Yellow0 PS	Yellow0 Total	Green0 Total
2052	1	1	1	1	A0A072TVT2	NUC	No Data	No Data	GO:0003723	27	F:RNA binding		[Master Protein] RNA recognition motif 1 in plant MEI2-like protein	1 replicate	Not found	Not found	Not found
2073	1	1	1	1	V7D142	NUC	No Data	No Data	GO:0003723	27	F:RNA binding		[Master Protein] Uncharacterized protein OS=Phaseolus vulgaris GN=PHAVU_001G230200g PE=4 SV=1	1 replicate	Not found	Not found	Not found
176	2	1	1	1	J3N965	NUC	C:box H/ACA snoRNP complex	P:pseudouridine synthesis P:rRNA processing	GO:0003723	27	F:RNA binding	lj_descr	[Master Protein] J3N965 J3N965_ORYBR Uncharacterized protein (Fragment)	2 replicates	Not found	Not found	1 replicate
1947	2	1	1	1	G7JHJ0	NUC	No Data	No Data	GO:0003723	27	F:RNA binding		[Master Protein] Ras-GTPase-activating protein-binding protein, putative	2 replicates	Not found	Not found	2 replicates
1532	3	1	1	1	I1NFU9	NUC	C:catalytic step 2 spliceosome C:U2 snRNP C:U2-type prespliceosome	P:mRNA 3'-splice site recognition P:regulation of alternative mRNA splicing, via spliceosome	GO:0003723	27	F:RNA binding	lj_descr	[Master Protein] I1NFU9 I1NFU9_SOYBN Uncharacterized protein	Not found	Not found	Not found	1 replicate
439	3	1	1	1	I3SB95	CYT	No Data	No Data	GO:0003723	27	F:RNA binding	lj_descr	[Master Protein] I3SB95 I3SB95_LOTJA Uncharacterized protein	Not found	Not found	Not found	1 replicate
1362	2	1	1	1	G7J2U1	NUC	No Data	No Data	GO:0003723	27	F:RNA binding		[Master Protein] Nucleolysin TIAR-like protein	Not found	Not found	Not found	1 replicate
1872	7	2	2	2	A0A072UN43	NUC	No Data	No Data	GO:0003723	27	F:RNA binding		[Master Protein] RNA recognition motif	Not found	Not found	Not found	1 replicate
2403	1	1	1	1	A0A072VFS9	NUC	C:nucleus C:ribonucleoprotein complex	P:RNA processing	GO:0003723	27	F:RNA binding		[Master Protein] RNA recognition motif protein	Not found	Not found	Not found	2 replicates
1312	2	1	1	2	T2DN46	NUC	No Data	No Data	GO:0003723	27	F:RNA binding		[Master Protein] RNA-binding post-transcriptional regulator csx1-like protein	Not found	Not found	Not found	Found
643	1	1	1	1	V7BDA1	NUC	No Data	No Data	GO:0003723	27	F:RNA binding		[Master Protein] Uncharacterized protein (Fragment) OS=Phaseolus vulgaris GN=PHAVU_007G025100g PE=4 SV=1	Not found	Not found	Not found	1 replicate
2723	4	1	1	1	V7AVB5	NUC	C:integral component of membrane	No Data	GO:0003723	27	F:RNA binding		[Master Protein] Uncharacterized protein (Fragment) OS=Phaseolus vulgaris GN=PHAVU_009G0542001g PE=4 SV=1	Not found	Not found	Not found	1 replicate
108	1	1	1	1	V7BP59	NUC	No Data	No Data	GO:0046872 GO:0003723	27	F:metal ion binding F:RNA binding		[Master Protein] Uncharacterized protein OS=Phaseolus vulgaris GN=PHAVU_006G072900g PE=4 SV=1	Not found	Not found	Not found	1 replicate
2287	2	1	1	1	I1MYZ5	NUC	C:cytoplasm C:nucleolus	P:RNA secondary structure unwinding	GO:0005524 GO:0004004 GO:0003723	27	F:ATP binding F:ATP-dependent RNA helicase activity F:RNA binding	lj_descr	[Master Protein] I1MYZ5 I1MYZ5_SOYBN Uncharacterized protein	Not found	Not found	Not found	2 replicates
2802	4	1	4	8	I3T5Q5	MIT	C:ribosome	P:translation	GO:0003735	No Data	F:structural constituent of ribosome	lj_descr	[Master Protein] I3T5Q5 I3T5Q5_LOTJA Uncharacterized protein	Not found	Not found	Not found	Found	27
2871	1	1	1	1	V7C154	NUC	C:spliceosomal complex	P:mRNA processing P:RNA splicing	GO:0003676	No Data	F:nucleic acid binding		[Master Protein] Uncharacterized protein OS=Phaseolus vulgaris GN=PHAVU_004G082100g PE=3 SV=1	Not found	Not found	Not found	1 replicate	27
2970	3	1	1	1	V7C650	NUC	C:cytosol C:nucleus	No Data	GO:0003676	No Data	F:nucleic acid binding		[Master Protein] Uncharacterized protein OS=Phaseolus vulgaris GN=PHAVU_004G126600g PE=4 SV=1	Not found	Not found	Not found	1 replicate	27
2865	7	1	1	1	G7KSF6	NUC	C:integral component of membrane C:mitochondrion	No Data	GO:0005509 GO:0043022	No Data	F:calcium ion binding F:ribosome binding		[Master Protein] Leucine zipper EF-hand transmembrane protein	Not found	Not found	Not found	2 replicates	27
93	4	1	1	1	G7IHH9	NUC	C:P-body	P:deadenylation-dependent decapping of nuclear-transcribed mRNA P:deadenylation-independent decapping of nuclear-transcribed mRNA P:defense response	GO:0008047	No Data	F:enzyme activator activity		[Master Protein] mRNA-decapping enzyme-like protein	Not found	Not found	Not found	1 replicate	27
						Total number of protein groups :				14
Protein Group ID	# Proteins	# Unique Peptides	# Peptides	# PSMs	ID_corr	NGLoc Prediction	GO C	GO P	GO F (CODE)	BIN	GO F	ID_assigning	Group Description	Green0 PS	Yellow0 PS	Yellow0 Total	Green0 Total
1028	2	1	1	1	G7ITH8	NUC	No Data	No Data	GO:0003677	28	F:DNA binding		[Master Protein] Myb/SANT-like DNA-binding domain protein	Not found	Not found	Not found	1 replicate
1	3	1	6	8	A0A072UWC3	NUC	C:nucleus	P:DNA replication P:regulation of DNA replication	GO:0003677 GO:0030337	28	F:DNA binding F:DNA polymerase processivity factor activity		[Master Protein] Proliferating cell nuclear antigen	Not found	Not found	Not found	1 replicate
2911	1	1	1	1	V7CKF5	NUC	No Data	P:transcription, DNA-templated	GO:0003677 GO:0003899 GO:0046983	28	F:DNA binding F:DNA-directed 5'-3' RNA polymerase activity F:protein dimerization activity		[Master Protein] Uncharacterized protein OS=Phaseolus vulgaris GN=PHAVU_002G097400g PE=4 SV=1	Not found	Not found	Not found	1 replicate
605	1	1	1	1	V7BYQ0	NUC	C:nucleus	P:regulation of transcription, DNA-templated P:transcription, DNA-templated	GO:0003677	28	F:DNA binding		[Master Protein] Uncharacterized protein OS=Phaseolus vulgaris GN=PHAVU_005G094600g PE=4 SV=1	Not found	Not found	Not found	1 replicate
1341	1	1	1	1	I1MI15	NUC	C:nucleus	P:phosphorelay signal transduction system P:transcription, DNA-templated	GO:0003677 GO:0003700	28	F:DNA binding F:DNA binding transcription factor activity	lj_descr	[Master Protein] I1MI15 I1MI15_SOYBN Uncharacterized protein	Not found	Not found	Not found	1 replicate
2007	1	1	1	1	V7BSK3	NUC	C:DNA polymerase III complex	P:DNA replication	GO:0005524 GO:0003677 GO:0003887	28	F:ATP binding F:DNA binding F:DNA-directed DNA polymerase activity		[Master Protein] Uncharacterized protein OS=Phaseolus vulgaris GN=PHAVU_006G172900g PE=4 SV=1	Not found	Not found	Not found	1 replicate
1236	1	1	1	1	V7ARE1	NUC	No Data	No Data	GO:0051087	No Data	F:chaperone binding		[Master Protein] Uncharacterized protein (Fragment) OS=Phaseolus vulgaris GN=PHAVU_010G1074001g PE=4 SV=1	Not found	Not found	Not found	1 replicate	28
569	1	1	1	2	V7CY49	PLA	No Data	P:regulation of transcription, DNA-templated	GO:0003690	No Data	F:double-stranded DNA binding		[Master Protein] Uncharacterized protein OS=Phaseolus vulgaris GN=PHAVU_001G141200g PE=4 SV=1	Found	Not found	Not found	Not found	28
						Total number of protein groups :				6
Protein Group ID	# Proteins	# Unique Peptides	# Peptides	# PSMs	ID_corr	NGLoc Prediction	GO C	GO P	GO F (CODE)	BIN	GO F	ID_assigning	Group Description	Green0 PS	Yellow0 PS	Yellow0 Total	Green0 Total
3151	3	1	1	1	D3TI43	CYT	C:cytoplasm	No Data	GO:0003743	29	F:translation initiation factor activity		[Master Protein] Cap-binding protein-like protein	Not found	Not found	Not found	1 replicate
442	3	1	1	1	A0A072U036	NUC	No Data	No Data	GO:0003743	29	F:translation initiation factor activity		[Master Protein] Eukaryotic translation initiation factor 4G-like protein	Not found	Not found	Not found	1 replicate
1687	9	1	1	1	A0A072V9Z2	NUC	No Data	No Data	GO:0003743	29	F:translation initiation factor activity		[Master Protein] Eukaryotic translation initiation factor SUI1	Not found	Not found	Not found	1 replicate
1096	4	2	9	18	I1JQD9	NUC	C:eukaryotic 43S preinitiation complex C:eukaryotic 48S preinitiation complex C:eukaryotic translation initiation factor 3 complex	P:formation of cytoplasmic translation initiation complex P:translational initiation	GO:0003743 GO:0031369	29	F:translation initiation factor activity F:translation initiation factor binding	lj_descr	[Master Protein] I1JQD9 I1JQD9_SOYBN Uncharacterized protein	Not found	Not found	Not found	Found
2570	3	1	1	1	Q2HUL1	CYT/NUC	C:nuclear cap binding complex	P:mRNA cis splicing, via spliceosome P:mRNA transport	GO:0000339 GO:0003743	29	F:RNA cap binding F:translation initiation factor activity		[Master Protein] Initiation factor eIF-4 gamma, middle	Not found	Not found	Not found	Found
893	2	1	1	1	A0A072UFN2	NUC	No Data	No Data	GO:0016779 GO:0003743	29	F:nucleotidyltransferase activity F:translation initiation factor activity		[Master Protein] Initiation factor-2Bepsilon-like protein	Not found	Not found	Not found	2 replicates
2841	6	1	1	1	A0A072UME5	NUC	C:integral component of membrane	No Data	GO:0016757	29	F:transferase activity, transferring glycosyl groups		[Master Protein] Dolichol-phosphate mannosyltransferase	Not found	Not found	Not found	1 replicate
616	4	1	4	10	B2G3G6	MIT	C:cytoplasm	P:arginyl-tRNA aminoacylation	GO:0004814 GO:0005524	29	F:arginine-tRNA ligase activity F:ATP binding	lj_descr	[Master Protein] B2G3G6 B2G3G6_CANEN Arginyl-tRNA synthetase	Not found	Not found	Not found	2 replicates
3101	5	1	4	9	A0A072VD42	CYT	C:cytoplasm	P:arginyl-tRNA aminoacylation	GO:0004814 GO:0005524	29	F:arginine-tRNA ligase activity F:ATP binding		[Master Protein] Cytoplasmic-like arginine-tRNA ligase	Not found	Not found	Not found	1 replicate
1511	3	1	1	1	A0A072TWI9	NUC	C:chloroplast stroma C:mitochondrion	P:embryo development ending in seed dormancy P:glycyl-tRNA aminoacylation P:regulation of embryonic development	GO:0005524 GO:0004820	29	F:ATP binding F:glycine-tRNA ligase activity		[Master Protein] Glycyl-tRNA synthetase alpha chain/beta chain	Not found	Not found	Not found	1 replicate
1271	1	1	4	9	I1LDV5	NUC	No Data	P:valyl-tRNA aminoacylation	GO:0002161 GO:0005524 GO:0004832	29	F:aminoacyl-tRNA editing activity F:ATP binding F:valine-tRNA ligase activity	lj_descr	[Master Protein] I1LDV5 I1LDV5_SOYBN Uncharacterized protein	Not found	Not found	Not found	1 replicate
109	2	1	5	9	A0A072V793	NUC	C:cytoplasm	P:leucyl-tRNA aminoacylation	GO:0005524 GO:0004823	29	F:ATP binding F:leucine-tRNA ligase activity		[Master Protein] Leucyl-tRNA synthetase, putative	Not found	Not found	Not found	1 replicate
1930	2	1	1	1	V7BEM4	MIT	No Data	P:cysteinyl-tRNA aminoacylation	GO:0005524 GO:0004817	29	F:ATP binding F:cysteine-tRNA ligase activity		[Master Protein] Uncharacterized protein OS=Phaseolus vulgaris GN=PHAVU_007G029400g PE=3 SV=1	Not found	Not found	Not found	1 replicate
2696	3	1	1	1	I1MUX0	MIT	C:chloroplast	No Data	GO:0005525 GO:0003924 GO:0003746	29	F:GTP binding F:GTPase activity F:translation elongation factor activity	lj_descr	[Master Protein] I1MUX0 I1MUX0_SOYBN Uncharacterized protein	Not found	Not found	Not found	1 replicate
2424	4	1	11	52	G7ILL5	NUC/CYT	C:proteasome complex	No Data	GO:0061578	No Data	F:Lys63-specific deubiquitinase activity		[Master Protein] 26S proteasome non-ATPase regulatory subunit-like protein	Not found	Not found	Not found	2 replicates	29
3180	4	1	1	1	G7IP77	NUC	C:cullin-RING ubiquitin ligase complex	P:ubiquitin-dependent protein catabolic process	GO:0016874 GO:0031625	No Data	F:ligase activity F:ubiquitin protein ligase binding		[Master Protein] Ubiquitin-protein ligase, cullin 4	Not found	Not found	Not found	1 replicate	29
2153	1	1	1	1	G7J0A7	NUC	C:prefoldin complex	P:protein folding	GO:0051082	No Data	F:unfolded protein binding		[Master Protein] Prefoldin	Not found	Not found	Not found	1 replicate	29
557	6	1	1	1	G7KGE2	END	C:integral component of membrane	No Data	GO:0004185	No Data	F:serine-type carboxypeptidase activity		[Master Protein] Serine carboxypeptidase-like protein	Not found	Not found	Not found	1 replicate	29
1482	1	1	1	1	I0YMB5	NUC	C:peroxisomal membrane	P:protein import into peroxisome matrix, docking	No Data	No Data	No Data	lj_descr	[Master Protein] I0YMB5 I0YMB5_9CHLO Uncharacterized protein	1 replicate	Not found	Not found	Not found	29
925	1	1	6	13	I1LMP2	NUC	C:proteasome complex C:proteasome regulatory particle	P:proteasome-mediated ubiquitin-dependent protein catabolic process	No Data	No Data	No Data	lj_descr	[Master Protein] I1LMP2 I1LMP2_SOYBN Uncharacterized protein	Not found	Not found	Not found	1 replicate	29
1596	1	1	10	48	I1M8K7	NUC/CYT	No Data	No Data	GO:0061578	No Data	F:Lys63-specific deubiquitinase activity	lj_descr	[Master Protein] I1M8K7 I1M8K7_SOYBN Uncharacterized protein	Not found	Not found	Not found	1 replicate	29
2660	2	1	1	1	O24326	NUC	No Data	No Data	GO:0008234	No Data	F:cysteine-type peptidase activity		[Master Protein] Vacuolar-processing enzyme	Not found	Not found	Not found	1 replicate	29
2593	4	1	2	7	V7BED8	CYT	No Data	P:protein deubiquitination P:ubiquitin-dependent protein catabolic process	GO:0036459	No Data	F:thiol-dependent ubiquitinyl hydrolase activity		[Master Protein] Uncharacterized protein OS=Phaseolus vulgaris GN=PHAVU_007G136200g PE=3 SV=1	Not found	Not found	Not found	1 replicate	29
1475	2	1	4	11	G7I9H2	END	C:endoplasmic reticulum	P:protein folding	GO:0005509 GO:0051082	No Data	F:calcium ion binding F:unfolded protein binding	lj_descr	[Master Protein] G7I9H2 G7I9H2_MEDTR Calreticulin	Not found	Not found	Not found	1 replicate	29
1418	1	1	8	45	V7AX90	MIT	No Data	No Data	GO:0004177 GO:0008237 GO:0008270	No Data	F:aminopeptidase activity F:metallopeptidase activity F:zinc ion binding		[Master Protein] Uncharacterized protein OS=Phaseolus vulgaris GN=PHAVU_009G079500g PE=4 SV=1	Not found	Not found	Not found	2 replicates	29
1295	1	1	3	5	V7CT40	NUC	No Data	No Data	GO:0008237 GO:0008270	No Data	F:metallopeptidase activity F:zinc ion binding		[Master Protein] Uncharacterized protein (Fragment) OS=Phaseolus vulgaris GN=PHAVU_002G2910000g PE=4 SV=1	Not found	Not found	Not found	1 replicate	29
						Total number of protein groups :				14
Protein Group ID	# Proteins	# Unique Peptides	# Peptides	# PSMs	ID_corr	NGLoc Prediction	GO C	GO P	GO F (CODE)	BIN	GO F	ID_assigning	Group Description	Green0 PS	Yellow0 PS	Yellow0 Total	Green0 Total
1657	1	1	3	3	B9RV94	CYT	C:signal recognition particle, endoplasmic reticulum targeting	P:SRP-dependent cotranslational protein targeting to membrane	GO:0008312 GO:0005525 GO:0003924	30	F:7S RNA binding F:GTP binding F:GTPase activity	lj_descr	[Master Protein] B9RV94 B9RV94_RICCO Signal recognition particle 54 kD protein, putative OS,93.24,0,seg,NULL; SRP54,Signal recognition particle, SRP54 subunit, GTPase domain; SRP_SPB,Signal recognitio,CUFF.43634.1	Not found	Not found	Not found	Found
2556	5	1	1	1	G7LDH0	CSK/CYT	No Data	No Data	GO:0005525 GO:0003924	30	F:GTP binding F:GTPase activity		[Master Protein] Dynamin 1E-like protein	Not found	Not found	Not found	2 replicates
2060	6	1	1	1	G7JGN9	NUC	C:signal recognition particle receptor complex	P:SRP-dependent cotranslational protein targeting to membrane	GO:0005525 GO:0003924 GO:0005047	30	F:GTP binding F:GTPase activity F:signal recognition particle binding		[Master Protein] Signal recognition particle receptor protein, putative	Not found	Not found	Not found	1 replicate
1880	2	1	2	3	V7CGT1	NUC	C:chloroplast C:nucleolus	No Data	GO:0005525 GO:0003924	30	F:GTP binding F:GTPase activity		[Master Protein] Uncharacterized protein OS=Phaseolus vulgaris GN=PHAVU_003G290500g PE=4 SV=1	Not found	Not found	Not found	1 replicate
797	16	1	8	40	V7APB3	CYT	No Data	No Data	GO:0005525 GO:0003924	30	F:GTP binding F:GTPase activity		[Master Protein] Uncharacterized protein OS=Phaseolus vulgaris GN=PHAVU_010G048200g PE=4 SV=1	Not found	Not found	Not found	1 replicate
2696	3	1	1	1	I1MUX0	MIT	C:chloroplast	No Data	GO:0005525 GO:0003924 GO:0003746	30	F:GTP binding F:GTPase activity F:translation elongation factor activity	lj_descr	[Master Protein] I1MUX0 I1MUX0_SOYBN Uncharacterized protein	Not found	Not found	Not found	1 replicate
1266	1	1	1	1	A0A072VFX8	PLA	No Data	No Data	GO:0043531	No Data	F:ADP binding		[Master Protein] NBS-LRR type disease resistance protein	Not found	Not found	Not found	1 replicate	30
1562	4	1	1	1	G7K1N4	NUC	C:intracellular	No Data	GO:0005525	No Data	F:GTP binding		[Master Protein] ADP-ribosylation factor-like protein A1D	Not found	Not found	Not found	1 replicate	30
520	1	1	1	1	G7L840	NUC	No Data	No Data	GO:0005525 GO:0016817	No Data	F:GTP binding F:hydrolase activity, acting on acid anhydrides		[Master Protein] Import component Toc86/159, G and M domain protein	Not found	Not found	Not found	1 replicate	30
1281	1	1	9	21	V7CRE9	NUC	C:RISC complex	P:gene silencing by RNA	No Data	No Data	No Data		[Master Protein] Uncharacterized protein OS=Phaseolus vulgaris GN=PHAVU_002G280100g PE=4 SV=1	Not found	Not found	Not found	2 replicates	30
						Total number of protein groups :				6
Protein Group ID	# Proteins	# Unique Peptides	# Peptides	# PSMs	ID_corr	NGLoc Prediction	GO C	GO P	GO F (CODE)	BIN	GO F	ID_assigning	Group Description	Green0 PS	Yellow0 PS	Yellow0 Total	Green0 Total
2957	7	1	6	23	G7LF61	CYT	No Data	No Data	GO:0003755	31	F:peptidyl-prolyl cis-trans isomerase activity		[Master Protein] Peptidylprolyl isomerase	Not found	Not found	Not found	1 replicate
2095	4	1	1	1	A0A072VP19	NUC	C:cytoplasm C:integral component of membrane	P:ER to Golgi vesicle-mediated transport	No Data	No Data	No Data		[Master Protein] Trafficking protein particle complex subunit-like protein	Not found	Not found	Not found	1 replicate	31
2550	1	1	1	1	G7IIL6	NUC	C:nucleus	P:nucleosome assembly	No Data	No Data	No Data		[Master Protein] Nucleosome assembly protein	Not found	Not found	Not found	Found	31
2608	1	1	1	1	G7K4B3	CSK	No Data	No Data	GO:0003779	No Data	F:actin binding		[Master Protein] Actin-binding calponin-like (CH) domain protein	Not found	Not found	Not found	1 replicate	31
2848	6	1	1	1	I3S469	MIT	C:integral component of membrane C:mitochondrial outer membrane	P:mitochondrial fission P:peroxisome fission	No Data	No Data	No Data		[Master Protein] Mitochondrial fission 1 protein	Not found	Not found	Not found	1 replicate	31
2996	2	1	1	1	V7AX93	NUC	C:nucleus	P:nucleosome assembly	No Data	No Data	No Data		[Master Protein] Uncharacterized protein OS=Phaseolus vulgaris GN=PHAVU_009G188000g PE=3 SV=1	Not found	Not found	Not found	1 replicate	31
						Total number of protein groups :				1
Protein Group ID	# Proteins	# Unique Peptides	# Peptides	# PSMs	ID_corr	NGLoc Prediction	GO C	GO P	GO F (CODE)	BIN	GO F	ID_assigning	Group Description	Green0 PS	Yellow0 PS	Yellow0 Total	Green0 Total
1357	1	1	1	1	V7C1B0	NUC	No Data	P:regulation of photoperiodism, flowering	No Data	No Data	No Data		[Master Protein] Uncharacterized protein OS=Phaseolus vulgaris GN=PHAVU_004G088300g PE=4 SV=1	2 replicates	Not found	Not found	Not found	33
2562	3	1	1	2	V7CY34	PLA	C:nucleus	P:inflorescence development P:mRNA splicing, via spliceosome	GO:0097157 GO:0030626	No Data	F:pre-mRNA intronic binding F:U12 snRNA binding		[Master Protein] Uncharacterized protein OS=Phaseolus vulgaris GN=PHAVU_001G100700g PE=4 SV=1	Found	Not found	Not found	2 replicates	33
Protein Group ID	# Proteins	# Unique Peptides	# Peptides	# PSMs	ID_corr	NGLoc Prediction	GO C	GO P	GO F (CODE)	BIN	GO F	ID_assigning	Group Description	Green0 PS	Yellow0 PS	Yellow0 Total	Green0 Total
3036	3	1	1	2	A0A072TGE4	CYT	C:integral component of membrane	P:protein transport	No Data	No Data	No Data		[Master Protein] Clathrin adaptor complex small chain	Not found	Not found	Not found	2 replicates	34
1401	2	1	1	3	A0A072VM55	NUC	C:integral component of membrane C:mitochondrial inner membrane presequence translocase complex	P:protein import into mitochondrial matrix	No Data	No Data	No Data		[Master Protein] Import inner membrane translocase subunit TIM21, putative	Not found	Not found	Not found	Found	34
1393	3	1	1	1	B7FMN3	EXC	C:endoplasmic reticulum C:Golgi apparatus C:TRAPP complex	P:Golgi vesicle transport	No Data	No Data	No Data		[Master Protein] Putative uncharacterized protein OS=Medicago truncatula GN=MTR_4g081170 PE=2 SV=1	Not found	Not found	Not found	1 replicate	34
21	1	1	1	1	B9SQT6	MIT	C:integral component of membrane C:mitochondrial outer membrane	P:intracellular protein transport	No Data	No Data	No Data	lj_descr	[Master Protein] B9SQT6 B9SQT6_RICCO Putative uncharacterized protein	Not found	Not found	Not found	1 replicate	34
1916	1	1	1	1	G7JQ17	MIT	C:integral component of membrane C:nucleus	P:intracellular protein transport	GO:0008536	No Data	F:Ran GTPase binding		[Master Protein] Protein transporter, putative	Not found	Not found	Not found	2 replicates	34
1969	8	2	2	2	G7K043	MIT	C:clathrin adaptor complex	P:intracellular protein transport P:vesicle-mediated transport	No Data	No Data	No Data		[Master Protein] Clathrin assembly protein AP47, putative	Not found	Not found	Not found	2 replicates	34
589	1	1	1	1	I1K1B1	NUC	C:cytosol C:endosome membrane	P:early endosome to late endosome transport P:receptor-mediated endocytosis	No Data	No Data	No Data	lj_descr	[Master Protein] I1K1B1 I1K1B1_SOYBN Uncharacterized protein	Not found	Not found	Not found	1 replicate	34
3113	2	1	1	1	I3SLV4	PLA	C:integral component of membrane	No Data	GO:0015267	No Data	F:channel activity	lj_descr	[Master Protein] I3SLV4 I3SLV4_LOTJA Uncharacterized protein	Not found	Not found	Not found	1 replicate	34
989	2	1	1	1	Q9FY14	PLA	C:integral component of membrane	No Data	GO:0015267	No Data	F:channel activity		[Master Protein] Probable aquaporin TIP-type	Not found	Not found	Not found	1 replicate	34
2780	3	1	1	2	V7AT15	NUC	C:exocyst	P:exocytosis P:vesicle docking	No Data	No Data	No Data		[Master Protein] Uncharacterized protein OS=Phaseolus vulgaris GN=PHAVU_010G123000g PE=4 SV=1	Not found	Not found	Not found	2 replicates	34
3045	1	1	1	1	I3SWZ8	PLA	C:integral component of membrane	P:nitrate transport P:response to nitrate	No Data	No Data	No Data		[Master Protein] Component of high affinity nitrate transporter	Not found	Not found	Not found	1 replicate	34
3051	5	1	5	34	G7KT76	PLA	C:cell	P:cellular iron ion homeostasis P:iron ion transport	GO:0008199 GO:0004322	No Data	F:ferric iron binding F:ferroxidase activity		[Master Protein] Ferritin	Not found	Not found	Not found	1 replicate	34
755	1	1	1	1	G7K8Q1	NUC	C:multivesicular body C:nucleus	P:defense response, incompatible interaction P:positive regulation of defense response to bacterium P:vesicle-mediated transport	GO:0042803	No Data	F:protein homodimerization activity		[Master Protein] Hydroxyproline-rich glycoprotein family protein	Not found	Not found	Not found	1 replicate	34
Protein Group ID	# Proteins	# Unique Peptides	# Peptides	# PSMs	ID_corr	NGLoc Prediction	GO C	GO P	GO F (CODE)	BIN	GO F	ID_assigning	Group Description	Green0 PS	Yellow0 PS	Yellow0 Total	Green0 Total
2134	1	2	2	5	C6SXW1	END	No Data	P:protein repair P:response to oxidative stress	GO:0033743	No Data	F:peptide-methionine (R)-S-oxide reductase activity	lj_descr	[Master Protein] C6SXW1 C6SXW1_SOYBN Uncharacterized protein	Found	Not found	Not found	Not found
3074	2	1	1	1	A0A072V561	CYT	No Data	P:defense response P:response to biotic stimulus	No Data	No Data	No Data		[Master Protein] Disease-resistance response protein	1 replicate	Not found	Not found	Not found
1482	1	1	1	1	I0YMB5	NUC	C:peroxisomal membrane	P:protein import into peroxisome matrix, docking	No Data	No Data	No Data	lj_descr	[Master Protein] I0YMB5 I0YMB5_9CHLO Uncharacterized protein	1 replicate	Not found	Not found	Not found
3270	5	1	1	1	Q9LYK5	NUC	No Data	No Data	No Data	No Data	No Data	lj_descr	[Master Protein] Q9LYK5 Q9LYK5_ARATH Putative uncharacterized protein T15N1_30	1 replicate	Not found	Not found	Not found
3149	2	1	1	1	A0A072UA03	NUC	No Data	No Data	No Data	No Data	No Data		[Master Protein] Stretchin-mlck protein	1 replicate	Not found	Not found	Not found
712	1	1	1	1	V7C134	NUC	C:integral component of membrane	No Data	No Data	No Data	No Data		[Master Protein] Uncharacterized protein (Fragment) OS=Phaseolus vulgaris GN=PHAVU_004G0113001g PE=4 SV=1	1 replicate	Not found	Not found	Not found
1580	1	1	1	1	A0A072VG87	NUC	C:chloroplast stroma C:starch grain	P:starch metabolic process	GO:2001070	No Data	F:starch binding		[Master Protein] Uncharacterized protein OS=Medicago truncatula GN=MTR_1g041275 PE=4 SV=1	1 replicate	Not found	Not found	Not found
569	1	1	1	2	V7CY49	PLA	No Data	P:regulation of transcription, DNA-templated	GO:0003690	No Data	F:double-stranded DNA binding		[Master Protein] Uncharacterized protein OS=Phaseolus vulgaris GN=PHAVU_001G141200g PE=4 SV=1	Found	Not found	Not found	Not found
1357	1	1	1	1	V7C1B0	NUC	No Data	P:regulation of photoperiodism, flowering	No Data	No Data	No Data		[Master Protein] Uncharacterized protein OS=Phaseolus vulgaris GN=PHAVU_004G088300g PE=4 SV=1	2 replicates	Not found	Not found	Not found
1843	1	1	1	2	V7BQU4	END	No Data	No Data	GO:0020037 GO:0005506 GO:0004497 GO:0016705	No Data	F:heme binding F:iron ion binding F:monooxygenase activity F:oxidoreductase activity, acting on paired donors, with incorporation or reduction of molecular oxygen		[Master Protein] Uncharacterized protein OS=Phaseolus vulgaris GN=PHAVU_006G123600g PE=3 SV=1	Found	Not found	Not found	Not found
256	1	1	1	1	V7BU08	NUC	C:integral component of membrane	No Data	No Data	No Data	No Data		[Master Protein] Uncharacterized protein OS=Phaseolus vulgaris GN=PHAVU_006G217300g PE=4 SV=1	1 replicate	Not found	Not found	Not found
1747	1	1	1	1	V7BCL4	NUC	No Data	No Data	No Data	No Data	No Data		[Master Protein] Uncharacterized protein OS=Phaseolus vulgaris GN=PHAVU_007G003500g PE=4 SV=1	1 replicate	Not found	Not found	Not found
126	2	1	1	1	V7BAX9	NUC	No Data	No Data	No Data	No Data	No Data		[Master Protein] Uncharacterized protein OS=Phaseolus vulgaris GN=PHAVU_008G212000g PE=4 SV=1	2 replicates	Not found	Not found	Not found
2562	3	1	1	2	V7CY34	PLA	C:nucleus	P:inflorescence development P:mRNA splicing, via spliceosome	GO:0097157 GO:0030626	No Data	F:pre-mRNA intronic binding F:U12 snRNA binding		[Master Protein] Uncharacterized protein OS=Phaseolus vulgaris GN=PHAVU_001G100700g PE=4 SV=1	Found	Not found	Not found	2 replicates
650	1	1	1	1	V7BZZ2	NUC	C:plasma membrane	No Data	No Data	No Data	No Data		[Master Protein] Uncharacterized protein OS=Phaseolus vulgaris GN=PHAVU_005G170800g PE=4 SV=1	2 replicates	Not found	Not found	2 replicates
3121	2	1	2	5	P19036	CYT	C:cytoplasm	P:response to heat	No Data	No Data	No Data		[Master Protein] 17.4 kDa class I heat shock protein	Not found	Not found	Not found	Found
2424	4	1	11	52	G7ILL5	NUC/CYT	C:proteasome complex	No Data	GO:0061578	No Data	F:Lys63-specific deubiquitinase activity		[Master Protein] 26S proteasome non-ATPase regulatory subunit-like protein	Not found	Not found	Not found	2 replicates
1820	4	1	1	1	A6N121	NUC	No Data	No Data	No Data	No Data	No Data	lj_descr	[Master Protein] A6N121 A6N121_ORYSI Zinc ion binding protein (Fragment)	Not found	Not found	Not found	1 replicate
2608	1	1	1	1	G7K4B3	CSK	No Data	No Data	GO:0003779	No Data	F:actin binding		[Master Protein] Actin-binding calponin-like (CH) domain protein	Not found	Not found	Not found	1 replicate
1562	4	1	1	1	G7K1N4	NUC	C:intracellular	No Data	GO:0005525	No Data	F:GTP binding		[Master Protein] ADP-ribosylation factor-like protein A1D	Not found	Not found	Not found	1 replicate
2715	1	1	1	1	B4V1Q7	NUC	No Data	No Data	No Data	No Data	No Data	lj_descr	[Master Protein] B4V1Q7 B4V1Q7_9ACTO Putative uncharacterized protein	Not found	Not found	Not found	1 replicate
1706	2	1	1	1	B6TBI9	NUC	No Data	No Data	GO:0048037	No Data	F:cofactor binding	lj_descr	[Master Protein] B6TBI9 B6TBI9_MAIZE Pyridoxamine 5-phosphate oxidase family protein	Not found	Not found	Not found	1 replicate
3030	1	1	4	4	B9RUS0	NUC	No Data	No Data	No Data	No Data	No Data	lj_descr	[Master Protein] B9RUS0 B9RUS0_RICCO Vacuolar protein sorting-associated protein, putative ,65.39,0,no description,Pleckstrin homology-like domain; PH domain-like,NULL; Pleckstrin homology domain.,Ple,CUFF.38342.2	Not found	Not found	Not found	2 replicates
21	1	1	1	1	B9SQT6	MIT	C:integral component of membrane C:mitochondrial outer membrane	P:intracellular protein transport	No Data	No Data	No Data	lj_descr	[Master Protein] B9SQT6 B9SQT6_RICCO Putative uncharacterized protein	Not found	Not found	Not found	1 replicate
928	2	1	1	1	I3SQ86	NUC	No Data	P:folic acid biosynthetic process	GO:0008696 GO:0030170 GO:0008483	No Data	F:4-amino-4-deoxychorismate lyase activity F:pyridoxal phosphate binding F:transaminase activity		[Master Protein] Branched-chain-amino-acid aminotransferase-like protein	Not found	Not found	Not found	1 replicate
1919	8	1	1	1	C1MRY8	PLA	No Data	P:metabolic process	GO:0003824	No Data	F:catalytic activity	lj_descr	[Master Protein] C1MRY8 C1MRY8_MICPC Putative uncharacterized protein	Not found	Not found	Not found	Found
154	1	1	2	3	A2Q4U9	PLA	C:integral component of membrane	No Data	No Data	No Data	No Data		[Master Protein] C2	Not found	Not found	Not found	1 replicate
3136	1	1	1	1	G7J4S2	PLA	No Data	No Data	No Data	No Data	No Data		[Master Protein] C2 and GRAM domain plant-like protein	Not found	Not found	Not found	1 replicate
2313	1	1	1	1	C4JBA6	NUC	No Data	No Data	No Data	No Data	No Data	lj_descr	[Master Protein] C4JBA6 C4JBA6_MAIZE Uncharacterized protein	Not found	Not found	Not found	1 replicate
2038	3	1	1	1	C6T2R6	NUC	No Data	No Data	No Data	No Data	No Data	lj_descr	[Master Protein] C6T2R6 C6T2R6_SOYBN Uncharacterized protein	Not found	Not found	Not found	1 replicate
3187	6	1	9	56	C7IZQ1	NUC	No Data	No Data	GO:0005509	No Data	F:calcium ion binding	lj_descr	[Master Protein] C7IZQ1 C7IZQ1_ORYSJ Os03g0250000 protein	Not found	Not found	Not found	Found
2339	6	1	1	2	A0A072VDW0	NUC	C:plasma membrane	No Data	GO:0005509	No Data	F:calcium ion binding		[Master Protein] Calcium-binding EF hand protein	Not found	Not found	Not found	1 replicate
1085	1	1	1	1	A0A072VJQ0	PLA	No Data	No Data	No Data	No Data	No Data		[Master Protein] CDK5RAP3-like protein	Not found	Not found	Not found	1 replicate
3036	3	1	1	2	A0A072TGE4	CYT	C:integral component of membrane	P:protein transport	No Data	No Data	No Data		[Master Protein] Clathrin adaptor complex small chain	Not found	Not found	Not found	2 replicates
1969	8	2	2	2	G7K043	MIT	C:clathrin adaptor complex	P:intracellular protein transport P:vesicle-mediated transport	No Data	No Data	No Data		[Master Protein] Clathrin assembly protein AP47, putative	Not found	Not found	Not found	2 replicates
3045	1	1	1	1	I3SWZ8	PLA	C:integral component of membrane	P:nitrate transport P:response to nitrate	No Data	No Data	No Data		[Master Protein] Component of high affinity nitrate transporter	Not found	Not found	Not found	1 replicate
926	2	1	1	1	A0A1S2YHK8	NUC	No Data	No Data	GO:0004587 GO:0030170	No Data	F:ornithine-oxo-acid transaminase activity F:pyridoxal phosphate binding	lj_lotusbase_ncbi	[Master Protein] CUFF.50839.1	Not found	Not found	Not found	1 replicate
153	2	1	1	1	A0A1S2YFJ4	PLA/CYT	No Data	No Data	GO:0005509 GO:0005544	No Data	F:calcium ion binding F:calcium-dependent phospholipid binding	lj_lotusbase_ncbi	[Master Protein] CUFF.51730.1	Not found	Not found	Not found	1 replicate
364	1	1	1	1	K7K8E5	PLA	No Data	No Data	No Data	No Data	No Data	lj_lotusbase_ncbi	[Master Protein] CUFF.54454.1	Not found	Not found	Not found	1 replicate
2254	1	1	1	1	D7M4M1	PLA	C:integral component of membrane C:mitochondrion	No Data	No Data	No Data	No Data	lj_descr	[Master Protein] D7M4M1 D7M4M1_ARALL Putative uncharacterized protein	Not found	Not found	Not found	1 replicate
1044	2	1	1	1	D8RKZ1	CYT	No Data	No Data	No Data	No Data	No Data	lj_descr	[Master Protein] D8RKZ1 D8RKZ1_SELML Putative uncharacterized protein	Not found	Not found	Not found	1 replicate
2945	1	1	1	2	B7FLH3	NUC	No Data	No Data	No Data	No Data	No Data		[Master Protein] Defective in cullin neddylation protein	Not found	Not found	Not found	1 replicate
1146	4	2	2	2	A2Q3W4	MIT	No Data	No Data	GO:0003824 GO:0050662	No Data	F:catalytic activity F:coenzyme binding		[Master Protein] Dihydroflavonol 4-reductase-like protein	Not found	Not found	Not found	1 replicate
2539	1	1	1	3	E1ZCJ7	NUC	No Data	No Data	No Data	No Data	No Data	lj_descr	[Master Protein] E1ZCJ7 E1ZCJ7_CHLVA Putative uncharacterized protein	Not found	Not found	Not found	Found
2776	1	1	1	1	E1ZD94	NUC	No Data	No Data	No Data	No Data	No Data	lj_descr	[Master Protein] E1ZD94 E1ZD94_CHLVA Putative uncharacterized protein	Not found	Not found	Not found	1 replicate
[truncated: 104 more rows]

## Sheet: Manual BIN int S6-7
Protein Group ID	# Proteins	# Unique Peptides	# Peptides	# PSMs	ID_corr	NGLoc Prediction	GO C	GO P	GO F (CODE)	BIN	GO F	ID_assigning	Group Description	Green0 PS	Yellow0 PS	Yellow0 Total	Green0 Total	Manual BIN
[truncated: 63 more rows]

[truncated: 1 more sheets: Manual BIN int S6-8]
