# Supplementary material for: Proteome Map of Pea (Pisum sativum L.) Embryos Containing Different Amounts of Residual Chlorophylls
Source: Int J Mol Sci. 2018 Dec 15;19(12):4066. doi: 10.3390/ijms19124066 (PMC6320946; doi:10.3390/ijms19124066)
Supplement: Supplementary file 1 [file ijms-19-04066-s001.zip › Supplementary information/Supplementary_information_7_String_analysis_with_Arabidopsis database.xls]

## Sheet: Directory
Proteome map of pea (Pisum sativum L.) embryos containing different amounts of residual chlorophylls
Tatiana Mamontova,1,2§ Elena Lukasheva,2§ Gregory Mavropolo-Stolyarenko,2§ Carsten Proksch,3 Tatiana Bilova,1,4 Ahyoung Kim,1 Vladimir Babakov,5 Tatiana Grischina,2 Wolfgang Höhenwarter,3 Sergei Medvedev,4 Galina Smolikova4* and Andrej Frolov1,2*
1Department of Bioorganic Chemistry, Leibniz Institute of Plant Biochemistry,2 Department of Biochemistry, St. Petersburg State University,3 Proteome Research Unit, Leibniz Institute of Plant Biochemistry, 4Department of Plant Physiology and Biochemistry, St. Petersburg State University and 5Research Institute of Hygiene, Occupational Pathology and Human Ecology
§These authors contributed equally to the manuscript
*Corresponding authors: Dr. Andrej Frolov and Dr. Galina Smolikova
Supplemementary information-7. String Analysis of Pea Green Specific Proteins with Arabidopsis Database
Directory
Table S7-1	The string network coordinates of Arabidopsis thaliana proteins homologous to pea green seed specific proteins
Table S7-2	String analysis results for experimentally derived functional and/or structural protein-protein interactions
Table S7-3	Characterization of the interacting proteins from the experimentally derived functional and structural protein-protein network
Table S7-4	KEGG pathways in which the interacting proteins from the experimentally derived functional and/or structural protein-protein network are involved
Table S7-5	String analysis results for co-expression data
Table S7-6	Characterization of interacting proteins from the co-expression network

## Sheet: Table S7-1
Table S7-1	The string network coordinates of Arabidopsis thaliana proteins homologous to pea green seed specific proteins
	The search of 251 query pea green seed specific proteins agains Arabidopsis thaliana proteome revealed in 237 homologs:
Pea seed green specific protein	Node (Arabidopsis thaliana protein)	x_position	y_position	Color code	Annotation
A0A072UA03	SPDS1	0.380733	0.304494	rgb(239,161,117)	Spermidine synthase
I3SWZ8	WR3	0.611654	0.894382	rgb(117,117,239)	WOUND-RESPONSIVE 3; Acts as a dual component transporter with NTR2.1. Required for high-affinity nitrate transport. Acts as a repressor of lateral root initiation. May be involved in targeting NRT2 proteins to the plasma membrane
G7JGN9	AT4G30600	0.368891	0.657584	rgb(117,237,239)	Signal recognition particle receptor subunit alpha
V7C650	CPSF160	0.619267	0.597753	rgb(117,117,239)	Cleavage and polyadenylation specificity factor 160; CPSF plays a key role in pre-mRNA 3'-end formation, recognizing the AAUAAA signal sequence and interacting with poly(A)polymerase and other factors to bring about cleavage and poly(A) addition. This subunit is involved in the RNA recognition step of the polyadenylation reaction
G7JAE0	AT1G76010	0.611654	0.741011	rgb(239,218,117)	Alba DNA/RNA-binding protein
B7FJZ5	URH2	0.398496	0.534551	rgb(187,255,101)	Uridine-ribohydrolase 2; Involved in pyrimidine breakdown
A0A072UME5	DPMS1	0.303759	0.416573	rgb(239,152,117)	Dolichol phosphate mannose synthase 1
G7JHJ0	AT3G25150	0.576128	0.204213	rgb(126,239,117)	Nuclear transport factor 2 and RNA recognition motif domain-containing protein
G7KEC3	AT5G58490	0.889944	0.900281	rgb(117,117,239)	NAD(P)-binding Rossmann-fold superfamily protein
C6T8C1	AT3G49190	0.191259	0.599438	rgb(117,239,122)	O-acyltransferase (WSD1-like) family protein
I1LS05	GCL2	0.753759	0.38118	rgb(225,239,117)	GCR2-like 2; May play a role in signaling. May be not involved in abscisic acid (ABA) signaling
V7AVN8	AT1G60360	0.398496	0.717416	rgb(239,189,117)	RING/U-box superfamily protein
I1LXN6	AT3G04600	0.783365	0.752809	rgb(158,239,117)	tryptophanyl-tRNA synthetase
C6SXW1	MSRB2	0.836654	0.375281	rgb(117,239,212)	Methionine sulfoxide reductase B 2; Catalyzes the reduction of methionine sulfoxide (MetSO) to methionine in proteins. Specifically reduces the MetSO R- enantiomer. Plays a protective role against oxidative stress by restoring activity to proteins that have been inactivated by methionine oxidation. May play an essential function in association with MSRB1 in maintaining vegetative growth during en…
V7B244	FLA10	0.635338	0.829494	rgb(117,239,162)	FASCICLIN-like arabinogalactan-protein 10; May be a cell surface adhesion protein
G7K043	HAP13	0.274154	0.593539	rgb(239,194,117)	HAPLESS 13; Subunit of clathrin-associated adaptor protein complex 1 that plays a role in protein sorting at the trans-Golgi network and early endosomes (TGN/EE). The AP complexes mediate the recruitment of clathrin to membranes and the recognition of sorting signals within the cytosolic tails of transmembrane cargo molecules. Required for KNOLLE localization at the cell plate to mediate cytokine…
G7JTY4	DAP	0.664944	0.858989	rgb(117,222,239)	ABERRANT GROWTH AND DEATH 2; Required for lysine biosynthesis. Catalyzes the direct conversion of tetrahydrodipicolinate to LL-diaminopimelate, a reaction that requires three enzymes in E.coli. Not active with meso-diaminopimelate, lysine or ornithine as substrates
G7L1U4	EMB3119	0.783365	0.782303	rgb(156,239,117)	EMBRYO DEFECTIVE 3119; Catalyzes the reversible conversion of ribose-5- phosphate to ribulose 5-phosphate
V7BED8	UBP12	0.132049	0.345787	rgb(117,187,239)	Ubiquitin-specific protease 12; Recognizes and hydrolyzes the peptide bond at the C- terminal Gly of ubiquitin. Involved in the processing of poly- ubiquitin precursors as well as that of ubiquitinated proteins (By similarity)
A0A072UWB2	AT1G07380	0.398496	0.505056	rgb(14,178,0)	Neutral/alkaline non-lysosomal ceramidase
A0A072VFS9	La1	0.848496	0.634831	rgb(117,227,239)	La protein 1; Binds to the 3' poly(U) terminus of nascent RNA polymerase III transcripts, protecting them from exonuclease digestion and facilitating their folding and maturation
V7CT40	AT1G63770	0.274154	0.387079	rgb(239,201,117)	Peptidase M1 family protein; Aminopeptidase with broad substrate specificity for several peptides. Involved in proteolytic events essential for cell growth and viability. Plays an essential role during prophase I of meiosis. Required for correct meiotic reconbination in both male and female gametophytes
V7CY49	AT5G06810	0.741917	0.139326	rgb(117,185,239)	Mitochondrial transcription termination factor family protein
D2DJQ3	CSR1	0.285996	0.805899	rgb(117,239,120)	Acetolactate synthase; Catalyzes the formation of acetolactate from pyruvate, the first step in valine and isoleucine biosynthesis
I1MYZ5	AT5G05450	0.333365	0.864888	rgb(117,192,239)	DEAD-box ATP-dependent RNA helicase 18
G7KGE2	scpl30	0.386654	0.835393	rgb(117,239,192)	Serine carboxypeptidase-like 30; Probable carboxypeptidase
V7AI32	UBC35	0.528759	0.74691	rgb(239,226,117)	Ubiquitin-conjugating enzyme 35; Catalyzes the synthesis of non-canonical poly-ubiquitin chains that are linked through 'Lys-63'. This type of poly- ubiquitination does not lead to protein degradation by the proteasome. Mediates transcriptional activation of target genes. Required for postreplication repair of UV-damaged DNA and for adapting root developmental programs to suboptimal availability …
A0A072U9H4	LHCB5	0.824812	0.233708	rgb(117,239,179)	Chlorophyll a-b binding protein CP26; The light-harvesting complex (LHC) functions as a light receptor, it captures and delivers excitation energy to photosystems with which it is closely associated
G7IW97	AT2G38870	0.765602	0.510955	rgb(191,239,117)	Serine protease inhibitor, potato inhibitor I-type protein
V7CKH4	AT5G66060	0.907707	0.0921348	rgb(117,117,239)	Iron ion binding / oxidoreductase/ oxidoreductase protein; Catalyzes the post-translational formation of 4- hydroxyproline in -Xaa-Pro-Gly- sequences in proline-rich peptide sequences of plant glycoproteins and other proteins. Hydroxyprolines are important constituent of many plant cell wall glycoproteins such as extensins, hydroxyproline-rich glycoproteins, lectins and arabinogalactan proteins
I3SB75	MAP1A	0.445865	0.776404	rgb(183,239,117)	Methionine aminopeptidase 1A; Cotranslationally removes the N-terminal methionine from nascent proteins. The N-terminal methionine is often cleaved when the second residue in the primary sequence is small and uncharged (Met-Ala-, Cys, Gly, Pro, Ser, Thr, or Val)
I3SQ86	ADCL	0.102444	0.316292	rgb(117,117,239)	4-amino-4-deoxychorismate lyase; Amino acid aminotransferase showing activity for D-Asp and D-Ala as amino donors with 2-oxoglutarate as an amino acceptor. Can also use D-Met, D-Tyr, D-Phe, D-Gln, D-Trp and D-Asn as substrates, but no activity with L-Asp, L-Ala, L-Leu, L-Ile or L-Val. Catalyzes also the reverse reaction where an amino group is transferred from D-Glu to pyruvate or oxaloacetate to…
G7J3T3	ABCD1	0.659023	0.145225	rgb(117,210,239)	ATP-binding cassette D1; Contributes to the transport of fatty acids and their derivatives (acyl CoAs) across the peroxisomal membrane. Provides acetate to the glyoxylate cycle in developing seedlings. Involved in pollen tube elongation, ovule fertilization, and seeds germination after imbibition (controls the switch between the opposing developmental programs of dormancy and germination), probab…
P0CJ48	CAB3	0.285996	0.658427	rgb(239,169,117)	Chlorophyll A/B binding protein 3
V7AT15	SEC10	0.866259	0.764607	rgb(117,173,239)	Exocyst complex component 5; Component of the exocyst complex involved in the docking of exocytic vesicles with fusion sites on the plasma membrane during regulated or polarized secretion. Involved in polarized cell growth and organ morphogenesis. During cytokinesis, involved in cell plate initiation, cell plate maturation and formation of new primary cell wall
G7J9T2	AT4G31860	0.398496	0.157022	rgb(117,235,239)	Putative protein phosphatase 2C 60
V7CB58	ALDH10A8	0.730075	0.69382	rgb(239,213,117)	Aldehyde dehydrogenase 10A8
D7SYA8	SSA	0.824812	0.11573	rgb(117,117,239)	Sucrose synthase 2; Sucrose-cleaving enzyme that provides UDP-glucose and fructose for various metabolic pathways. Modulates metabolic homeostasis and direct carbon towards starch synthesis in developing seeds
E1ZCJ7	CPSUFE	0.149812	0.475562	rgb(117,239,222)	SufE-like protein; Participates in cysteine desulfurization mediated by NFS2 in chloroplast and NIFS1 in mitochondrion (PubMed:16437155). Activates the cysteine desulfurase activity of NFS2 (PubMed:16455656). Cysteine desulfurization mobilizes sulfur from L-cysteine to yield L-alanine and supplies the inorganic sulfur for iron-sulfur (Fe-S) cluster formation. Glutaredoxins regulate SUFE1 activity…
V7AVB5	PTB2	0.445865	0.894382	rgb(117,117,239)	Polypyrimidine tract-binding protein 2; Plays a role in pre-mRNA splicing. Binds to the polypyrimidine tract of introns. May promote the binding of U2 snRNP to pre-mRNA (By similarity)
I1JND9	SIP2	0.81297	0.705618	rgb(117,239,147)	Seed imbibition 2; Transglycosidase operating by a ping-pong reaction mechanism. Involved in the synthesis of raffinose, a major soluble carbohydrate in seeds, roots and tubers (By similarity)
I1M8K7	AT5G23540	0.659023	0.557303	rgb(117,148,239)	Mov34/MPN/PAD-1 family protein; Metalloprotease component of the 26S proteasome that specifically cleaves 'Lys-63'-linked polyubiquitin chains. The 26S proteasome is involved in the ATP-dependent degradation of ubiquitinated proteins. The function of the 'Lys-63'-specific deubiquitination of the proteasome is unclear (By similarity)
A0A1S2YFJ4	ANNAT7	0.126128	0.239607	rgb(117,178,239)	Annexin 7
Q6YZF6	AT3G55600	0.179417	0.687921	rgb(117,239,137)	Membrane fusion protein Use1
A0A072TWI9	EDD1	0.368891	0.805899	rgb(117,239,117)	glycine-tRNA ligase; Catalyzes the attachment of glycine to tRNA(Gly). Is also able produce diadenosine tetraphosphate (Ap4A), a universal pleiotropic signaling molecule needed for cell regulation pathways, by direct condensation of 2 ATPs
G7LF61	ROF1	0.659023	0.204213	rgb(124,239,117)	Rotamase FKBP 1; PPIases accelerate the folding of proteins. It catalyzes the cis-trans isomerization of proline imidic peptide bonds in oligopeptides (By similarity). Co-chaperone that positively modulates thermotolerance by interacting with HSP90.1 and increasing the HSFA2-mediated accumulation of chaperones of the small-HSPs family
G7JCA1	AT2G25730	0.232707	0.534551	rgb(218,239,117)	Uncharacterized protein
I1KNA2	ECR1	0.87218	0.599438	rgb(117,155,239)	E1 C-terminal related 1; Catalytic subunit of the dimeric ECR1-AXR1 E1 enzyme. E1 activates NEDD8/RUB1 by first adenylating its C-terminal glycine residue with ATP, thereafter linking this residue to the side chain of the catalytic cysteine, yielding a NEDD8-ECR1 thioester and free AMP. E1 finally transfers NEDD8 to the catalytic cysteine of RCE1 (By similarity)
G7L840	TOC159	0.659023	0.174719	rgb(117,239,172)	Translocase of chloroplast 159; GTPase involved in protein precursor import into chloroplasts. Seems to recognize chloroplast-destined precursor proteins and regulate their presentation to the translocation channel through GTP hydrolysis. Required for chloroplast biogenesis. Probably specialized in the import of nuclear encoded photosynthetic preproteins from the cytoplasm to the chloroplast
Q8W1A0	OASA1	0.469549	0.835393	rgb(117,239,189)	Cysteine synthase; Acts as a major cysteine synthase, probably involved in maintaining organic sulfur level
I1LZD0	OMR1	0.493233	0.210112	rgb(146,239,117)	L-O-methylthreonine resistant 1; Catalyzes the formation of alpha-ketobutyrate from threonine in a two-step reaction. The first step is a dehydration of threonine, followed by rehydration and liberation of ammonia
V7BZZ2	AT1G52320	0.706391	0.58764	rgb(239,181,117)	Uncharacterized protein
V7BAX9	PUX5	0.605733	0.351685	rgb(117,239,194)	UBA and UBX domain-containing protein
A0A072UUA0	AT3G54360	0.741917	0.198315	rgb(117,239,130)	Zinc ion binding
G7K8Q1	EXT-like	0.842575	0.440169	rgb(117,239,229)	Extensin-like; Involved in the endosomal multivesicular bodies (MVB) pathway. MVBs contain intraluminal vesicles (ILVs) that are generated by invagination and scission from the limiting membrane of the endosome and are delivered to lysosomes enabling degradation of membrane proteins (By similarity). Thought to be a cofactor of SKD1/VPS4, which catalyzes the disassembly of membrane-associated ESCR…
V7C831	AAPT1	0.670865	0.38118	rgb(239,124,117)	Ethanolaminephosphotransferase; Catalyzes both phosphatidylcholine and phosphatidylethanolamine biosynthesis from CDP-choline and CDP- ethanolamine, respectively. Has a higher cholinephosphotransferase activity than ethanolaminephosphotransferase activity
V7CPB1	GSH1	0.149812	0.741011	rgb(117,239,214)	Glutamate-cysteine ligase; Seems to play an important role in controlling the expression of resistance responses like the regulation of salicylic acid (SA) and phytoalexin (camalexin) production. Involved in resistance to fungal and bacterial pathogens. Required for the regulation of cell proliferation in root apical meristems through the GSH-dependent developmental pathway. Also participates to …
A0A072VFX8	AT4G27220	0.842575	0.469663	rgb(117,239,234)	NB-ARC domain-containing disease resistance protein; Probable disease resistance protein
B9RV94	AT1G48900	0.445865	0.646629	rgb(239,176,117)	Signal recognition particle subunit SRP54; Binds to the signal sequence of presecretory protein when they emerge from the ribosomes and transfers them to TRAM (translocating chain-associating membrane protein)
A0A1S2YHK8	DELTA-OAT	0.108365	0.416573	rgb(117,118,239)	Ornithine-delta-aminotransferase; Mediates degradation of arginine for nitrogen recycling. Plays a role in non-host disease resistance by regulating pyrroline-5-carboxylate metabolism-induced hypersensitive response
I3S967	NLP1	0.321523	0.245506	rgb(213,239,117)	Nitrilase-like protein 1; Involved in polyamine biosynthesis
V7B6Y9	AT5G20950	0.114286	0.8	rgb(117,153,239)	Glycosyl hydrolase family protein
G7JJK2	AT4G14368	0.552444	0.835393	rgb(117,239,187)	Regulator of chromosome condensation (RCC1) family protein
D7M4M1	AT5G25940	0.285996	0.127528	rgb(117,143,239)	Early nodulin-related
I1JQD9	EIF3C	0.706391	0.422472	rgb(117,239,142)	Eukaryotic translation initiation factor 3C; Component of the eukaryotic translation initiation factor 3 (eIF-3) complex, which is involved in protein synthesis and, together with other initiation factors, stimulates binding of mRNA and methionyl-tRNAi to the 40S ribosome
V7C134	PPT2	0.214944	0.32809	rgb(166,239,117)	Phosphoenolpyruvate (pep)/phosphate translocator 2; Phosphoenolpyruvate/phosphate translocator that transports phosphoenolpyruvate (PEP), 2-phosphoglycerate and 3- phosphoglycerate
G7K529	CDI	0.268233	0.280899	rgb(239,204,117)	Cadmium 2+ induced; Probable nucleotide-diphospho-sugar transferase required for pollen germination and tube growth
I0YMB5	PEX14	0.901786	0.528652	rgb(117,117,239)	Peroxin 14; Controls intracellular transport of both PTS1- and PTS2- containing proteins. Required for the proper targeting of PEX7 to the peroxisome
A0A072TVT2	ML1	0.895865	0.69382	rgb(117,117,239)	MEI2-like protein 1; Probable RNA-binding transcriptional activator that plays a role in meiosis and vegetative growth. May be a downstream effector of TOR signaling pathway and recruited by RAPTOR1 for TOR substrate
B7FLH3	AT1G15860	0.576128	0.322191	rgb(239,134,117)	Uncharacterized protein
I3SB95	AT5G12190	0.866259	0.735112	rgb(117,175,239)	pre-mRNA branch site protein p14; May be necessary for the splicing of pre-mRNA
G7K149	NFS1	0.493233	0.0921348	rgb(117,117,239)	Cysteine desulfurase 1; Catalyzes the removal of elemental sulfur from cysteine to produce alanine. Supplies the inorganic sulfur for iron-sulfur (Fe-S) clusters
A0A072U3U9	TSA2	0.801128	0.811798	rgb(117,239,132)	Tryptophan synthase alpha chain; The alpha subunit is responsible for the aldol cleavage of indoleglycerol phosphate to indole and glyceraldehyde 3- phosphate. Required for tryptophan biosynthesis. Contributes to the tryptophan-independent indole biosynthesis, and possibly to auxin production
G7JNZ5	GALK	0.203102	0.658427	rgb(153,239,117)	Galactokinase; Sugar-1-kinase with a very high substrate specificity for the alpha-anomeric configuration of D-galacose (D-Gal). Converts also efficiently 2-deoxy-D-Gal to 2-deoxy-D-al-1- phosphate
A1IHM7	AT1G59960	0.481391	0.717416	rgb(239,186,117)	Putative Aldo/keto reductase
G7KUS8	ACR4	0.351128	0.275	rgb(239,209,117)	ACT domain repeat 4; May bind amino acids
V7CNR2	AT1G10490	0.357049	0.369382	rgb(150,101,255)	Uncharacterized protein; RNA cytidine acetyltransferase with specificity toward both 18S rRNA and tRNAs. Catalyzes the formation of N(4)- acetylcytidine (ac4C) in 18S rRNA. Required for early nucleolar cleavages of precursor rRNA at sites A0, A1 and A2 during 18S rRNA synthesis. Catalyzes the formation of ac4C in serine and leucine tRNAs. Requires a tRNA-binding adapter protein for full tRNA acet…
G7IP77	CUL4	0.576128	0.11573	rgb(117,117,239)	Cullin4; Component of the CUL4-RBX1-CDD (COP10-DDB1a-DET1) E3 ubiquitin-protein ligase complex which mediates the ubiquitination and subsequent proteasomal degradation of target proteins. Participates in the CDD complex to light-mediated control of development. May repress photomorphogenesis through enhancing COP1 E3 ubiquitin-protein ligase activity. Acts together with the CUL4- DDB1-COP1-SPA E3…
V7C154	STIPL1	0.676786	0.480618	rgb(239,137,117)	SPLICEOSOMAL TIMEKEEPER LOCUS1; Involved in pre-mRNA splicing, specifically in spliceosome disassembly during late-stage splicing events (By similarity). Required for efficient splicing of genes that act within the plant circadian clock
G7JXA8	AT4G10400	0.824812	0.263202	rgb(117,239,182)	F-box protein
I1MUM7	MLS	0.416259	0.864888	rgb(117,195,239)	Malate synthase; Does not seem to be essential for lipid utilization and gluconeogenesis in seedlings
A2Q4U9	AT3G57880	0.262312	0.186517	rgb(117,239,150)	Calcium-dependent lipid-binding (CaLB domain) plant phosphoribosyltransferase family protein
Q1KSI3	PDC3	0.854417	0.322191	rgb(117,205,239)	Pyruvate decarboxylase
D8RKZ1	ATOEP16-2	0.303759	0.835393	rgb(117,239,197)	Mitochondrial import inner membrane translocase subunit Tim17/Tim22/Tim23 family protein; Voltage-dependent high-conductance channel with a slightly cation-selectivity; selective for amino acids but excludes triosephosphates or uncharged sugars (By similarity). Non-essential amino acid-selective channel protein and translocation pore for NADPH:protochlorophyllide oxidoreductase A (PORA) and possi…
G7JBC0	AT1G05520	0.516917	0.534551	rgb(178,171,0)	Sec23/sec24-like transport protein
P19036	HSP17.4	0.451786	0.805899	rgb(119,239,117)	Heat shock protein 17.4
B7FMN3	AT5G54750	0.648026	0.708146	rgb(117,117,239)	Transport protein particle (TRAPP) component
V7BZS1	AT3G21360	0.70047	0.8	rgb(136,239,117)	Clavaminate synthase-like protein
V7C1B0	GI	0.291917	0.623034	rgb(239,159,117)	GIGANTEA; Involved in regulation of circadian rhythm and photoperiodic flowering. May play a role in maintenance of circadian amplitude and period length. Is involved in phytochrome B signaling. Stabilizes ADO3 and the circadian photoreceptor ADO1/ZTL. Regulates 'CONSTANS' (CO) in the long-day flowering pathway by modulating the ADO3-dependent protein stability of CDF1 and CDF2, but is not essent…
V7BCL4	AT4G17520	0.741917	0.16882	rgb(117,239,202)	Hyaluronan / mRNA binding family
V7C2G9	ATMS1	0.87218	0.404775	rgb(117,163,239)	Methionine synthesis 1; Catalyzes the transfer of a methyl group from 5- methyltetrahydrofolate to homocysteine resulting in methionine formation
G7JQ17	AT3G17340	0.789286	0.575843	rgb(141,239,117)	ARM repeat superfamily protein
V7BTQ2	RAE1	0.280075	0.74691	rgb(239,236,117)	Rae1-like protein
I3SMA8	AT4G25280	0.149812	0.569944	rgb(117,239,217)	Adenylate kinase family protein; Catalyzes the phosphorylation of pyrimidine nucleoside monophosphates at the expense of ATP. Plays an important role in de novo pyrimidine nucleotide biosynthesis. Has preference for UMP and CMP as phosphate acceptors
V7AIF7	AT3G18940	0.789286	0.605337	rgb(138,239,117)	Clast3-related; Chaperone protein which promotes assembly of the 20S proteasome as part of a heterodimer with PSMG1
A2Q1R6	AT5G47680	0.659023	0.11573	rgb(117,117,239)	tRNA modification 10
G7KFF1	AT4G38350	0.13797	0.858989	rgb(117,217,239)	Patched family protein
V7APB3	RA-5	0.696241	0.769663	rgb(255,175,101)	RAS 5; Protein transport. Regulator of membrane traffic from the Golgi apparatus towards the endoplasmic reticulum (ER)
V7CGT1	AT5G46070	0.108365	0.510955	rgb(117,121,239)	Guanylate-binding protein
A0A072VJQ0	AT5G06830	0.860338	0.870787	rgb(117,182,239)	CDK5RAP3-like protein; Potential regulator of CDK5 activity
G7J2U1	UBP1B	0.659023	0.322191	rgb(239,139,117)	Oligouridylate binding protein 1B; Heterogeneous nuclear ribonucleoprotein (hnRNP)-like protein that acts as a component of the pre-mRNA processing machinery. Functions to facilitate the nuclear maturation of plant pre-mRNAs (By similarity)
G7I9H2	CRT1b	0.386654	0.398876	rgb(0,178,157)	Calreticulin-2; Molecular calcium-binding chaperone promoting folding, oligomeric assembly and quality control in the ER via the calreticulin/calnexin cycle. This lectin may interact transiently with almost all of the monoglucosylated glycoproteins that are synthesized in the ER (By similarity)
G7JIS4	AT5G22480	0.114286	0.770506	rgb(117,150,239)	ZPR1 zinc-finger domain protein
V7B0N8	AtCDC48C	0.528759	0.36264	rgb(117,197,239)	Cell division cycle 48C; Probably functions in cell division and growth processes. Interacts with certain SNAREs as part of specialized membrane fusion events where vesicles from the same organelle fuse (homotypic fusion) (By similarity)
G7I3B2	EMB1144	0.576128	0.292697	rgb(239,174,117)	Chorismate synthase; Catalyzes the last common step of the biosynthesis of aromatic amino acids, produced via the shikimic acid pathway
V7CKF5	NRPB3	0.741917	0.286798	rgb(235,239,117)	DNA-directed RNA polymerase II subunit RPB3-A; DNA-dependent RNA polymerase catalyzes the transcription of DNA into RNA using the four ribonucleoside triphosphates as substrates. Component of RNA polymerase II which synthesizes mRNA precursors and many functional non-coding RNAs. Pol II is the central component of the basal RNA polymerase II transcription machinery. It is composed of mobile eleme…
I3T5Q5	AT2G20450	0.238628	0.251404	rgb(228,239,117)	Ribosomal protein L14
V7B026	AT1G01630	0.493233	0.505056	rgb(255,0,0)	Protein sec fourteen-like protein-20
G7KDZ8	AT5G24580	0.203102	0.127528	rgb(117,145,239)	Heavy metal transport/detoxification superfamily protein
V7AX90	APM1	0.747838	0.858989	rgb(117,225,239)	Aminopeptidase M1; Metallopeptidase that binds to the auxin transport inhibitor N-1-naphthylphthalamic acid (NPA). Required for embryonic and seedling development as well as cell cycle progression. Homodimerization is required to proper localization and activity. May play a negative role in the regulation of PIN auxin transport proteins
V7BK03	AT2G35120	0.611654	0.770506	rgb(198,239,117)	Glycine cleavage system H protein; The glycine decarboxylase (GDC) or glycine cleavage system catalyzes the degradation of glycine. The H protein shuttles the methylamine group of glycine from the P protein to the T protein (By similarity)
B7FJZ6	HEMB1	0.493233	0.269101	rgb(239,211,117)	Delta-aminolevulinic acid dehydratase; Catalyzes an early step in the biosynthesis of tetrapyrroles. Binds two molecules of 5-aminolevulinate per subunit, each at a distinct site, and catalyzes their condensation to form porphobilinogen (By similarity)
A0A072VD42	emb1027	0.149812	0.540449	rgb(117,239,219)	Embryo defective 1027; Forms part of a macromolecular complex that catalyzes the attachment of specific amino acids to cognate tRNAs during protein synthesis
A0A072UPB2	TOM1	0.155733	0.269101	rgb(117,239,209)	Tobamovirus multiplication 1; Necessary for the efficient intracellular multiplication of tobamoviruses, probably being a membrane anchor promoting the formation of the replication complex
I1MI15	RR12	0.232707	0.564045	rgb(220,239,117)	Response regulator 12; Transcriptional activator that binds specifically to the DNA sequence 5'-[AG]GATT-3'. Functions as a response regulator involved in His-to-Asp phosphorelay signal transduction system. Phosphorylation of the Asp residue in the receiver domain activates the ability of the protein to promote the transcription of target genes. Could directly activate some type-A response regula…
G7KRU3	At1g17890	0.428102	0.687921	rgb(239,142,117)	GDP-L-fucose synthase; Catalyzes the two-step NADP-dependent conversion of GDP- 4-dehydro-6-deoxy-D-mannose to GDP-fucose, involving an epimerase and a reductase reaction
G7JUT2	ORP3C	0.0965226	0.711517	rgb(117,117,239)	Oxysterol binding protein-related protein 3C; May be involved in the transport of sterols
T2DMJ1	FOP1	0.36297	0.894382	rgb(117,117,239)	FOLDED PETAL 1
A0A072VG87	AT3G55760	0.179417	0.192416	rgb(117,239,140)	Uncharacterized protein
V7BEM4	AT5G38830	0.493233	0.121629	rgb(117,135,239)	cysteinyl-tRNA synthetase
V7CFM2	AT5G66230	0.907707	0.121629	rgb(117,117,239)	Chalcone-flavanone isomerase family protein; Catalyzes the intramolecular cyclization of bicyclic chalcones into tricyclic (S)-flavanones. Responsible for the isomerization of 4,2',4',6'-tetrahydroxychalcone (also termed chalcone) into naringenin (By similarity)
V7BU37	PSKR2	0.443327	0.56573	rgb(117,117,239)	Phytosulfokine receptor 2; Phytosulfokine receptor with a serine/threonine-protein kinase activity
Q5GQ66	DOX1	0.771523	0.345787	rgb(168,239,117)	Alpha-dioxygenase; Alpha-dioxygenase that catalyzes the primary oxygenation of fatty acids into oxylipins. Mediates a protection against oxidative stress and cell death, probably by generating some lipid-derived molecules. Promotes local and systemic plant defense in a salicylic acid (SA)-dependent manner, including the establishment of systemic acquired resistance (SAR) in response to incompatib…
I3T823	AT1G11930	0.410338	0.333989	rgb(239,119,117)	Putative pyridoxal phosphate-dependent enzyme, YBL036C type
A0A072UZF4	AT3G22290	0.617575	0.8	rgb(134,239,117)	Endoplasmic reticulum vesicle transporter protein
A0A072V793	AT1G09620	0.357049	0.475562	rgb(0,28,178)	leucyl-tRNA synthetase; Catalyzes the specific attachment of an amino acid to its cognate tRNA in a two step reaction: the amino acid (AA) is first activated by ATP to form AA-AMP and then transferred to the acceptor end of the tRNA
A2Q1R4	AT5G47690	0.510996	0.68118	rgb(117,117,239)	Binding
U5XWA5	AT3G53040	0.191259	0.505056	rgb(117,239,125)	Putative late embryogenesis abundant protein
V7BR07	XYL4	0.256391	0.0980337	rgb(117,117,239)	beta-D-xylosidase 4; Beta-D-xylosidase showing an optimal efficiency with the natural substrate xylobiose
G7J6E4	THO5B	0.25047	0.888483	rgb(117,128,239)	THO complex, subunit 5; Acts as component of the THO subcomplex of the TREX complex which is thought to couple mRNA transcription, processing and nuclear export
C0LUU6	C4H	0.404417	0.245506	rgb(208,239,117)	Cinnamate-4-hydroxylase; Controls carbon flux to pigments essential for pollination or UV protection, to numerous pytoalexins synthesized by plants when challenged by pathogens, and to lignins
V7ARE1	BAG6	0.741917	0.227809	rgb(173,239,117)	BCL-2-associated athanogene 6; Co-chaperone that regulates diverse cellular pathways, such as programmed cell death and stress responses (PubMed:16003391). Involved in plant basal resistance (PubMed:16636050, PubMed:26739014). Involved in basal heat response through the regulation of the heat induced small HSP (sHSP) transcriptional cascade (PubMed:26580143)
A0A072VDW0	AT1G20760	0.688628	0.351685	rgb(239,154,117)	Calcium-binding EF hand family protein
I3SQB1	AT1G12050	0.493233	0.32809	rgb(239,122,117)	Fumarylacetoacetase
V7B598	AT1G77700	0.659023	0.263202	rgb(239,223,117)	Pathogenesis-related thaumatin-like protein
I1K1B1	GRV2	0.232707	0.463764	rgb(215,239,117)	GRAVITROPISM DEFECTIVE 2; Required for endosome formation, vacuolar protein sorting and determination of the embryo growth axis. Necessary for the transport of proteins into protein storage vacuoles (PSVs). Participates in vesicle trafficking from the endosome to the central vacuole. Involved in the regulation of shoot phototropism and gravitropism, probably through the positioning of specialized…
V7BDA1	AtRZ-1b	0.315602	0.717416	rgb(239,191,117)	AtRZ-1b; Binds RNA and DNA sequences non-specifically. May be involved in tolerance to cold stress
G7K1N4	ARLA1A	0.368891	0.127528	rgb(117,140,239)	ADP-ribosylation factor-like A1A
G7JD18	AT4G30310	0.315602	0.157022	rgb(117,239,239)	FGGY family of carbohydrate kinase
G7IAU4	QSOX1	0.315602	0.446067	rgb(239,132,117)	Quiescin-sulfhydryl oxidase 1; Sulfhydryl oxidase involved in the regulation of cation homeostasis. Positively regulates shoot accumulation of K(+) and inhibits accumulation of toxic cations. Acts at the level of root K(+) efflux systems involved in xylem loading (root symplast-xylem interface)
A0A072UWC3	PCNA2	0.588816	0.398876	rgb(210,239,117)	Proliferating cell nuclear antigen 2; This protein is an auxiliary protein of DNA polymerase delta and is involved in the control of eukaryotic DNA replication by increasing the polymerase's processibility during elongation of the leading strand (By similarity). May be involved in UV resistance
Q2HUL1	ABH1	0.599812	0.517697	rgb(238,239,117)	ABA HYPERSENSITIVE 1; Component of the cap-binding complex (CBC), which binds cotranscriptionally to the 5'-cap of pre-mRNAs and is involved in various processes such as pre-mRNA splicing and RNA-mediated gene silencing (RNAi) by microRNAs (miRNAs). The CBC complex is involved in miRNA-mediated RNA interference and is required for primary miRNA processing. In the CBC complex, ABH1/CBP80 does not …
C4JBA6	PTAC5	0.824812	0.292697	rgb(117,239,184)	Plastid transcriptionally active 5
Q5QNF2	DJ1B	0.706391	0.617135	rgb(239,184,117)	DJ-1 homolog B; May be involved in oxidative stress response
B7FLK9	UBQ14	0.824812	0.174719	rgb(117,239,174)	Polyubiquitin 14; Ubiquitin exists either covalently attached to another protein, or free (unanchored). When covalently bound, it is conjugated to target proteins via an isopeptide bond either as a monomer (monoubiquitin), a polymer linked via different Lys residues of the ubiquitin (polyubiquitin chains) or a linear polymer linked via the initiator Met of the ubiquitin (linear polyubiquitin chai…
A0A072VD65	NADP-ME4	0.445865	0.74691	rgb(239,228,117)	NADP-malic enzyme 4; The chloroplastic ME isoform decarboxylates malate shuttled from neighboring mesophyll cells. The CO(2) released is then refixed by ribulose-bisphosphate carboxylase. This pathway eliminates the photorespiratory loss of CO(2) that occurs in most plants (By similarity)
Q9T0M6	SUS4	0.53468	0.805899	rgb(121,239,117)	Sucrose synthase 4; Sucrose-cleaving enzyme that provides UDP-glucose and fructose for various metabolic pathways
G7JVD8	GPAT9	0.0965226	0.210112	rgb(117,117,239)	Glycerol-3-phosphate acyltransferase 9
V7AX93	NRP2	0.682707	0.516854	rgb(239,147,117)	NAP1-related protein 2; Acts as histone H2A/H2B chaperone in nucleosome assembly, playing a critical role for the correct expression of genes involved in root proliferation and patterning. Required with NRP1 for the maintenance of cell proliferation and differentiation in postembryonic root growth. Involved in both intramolecular and intermolecular somatic homologous recombination
G7IGT2	AT3G24200	0.19718	0.770506	rgb(129,239,117)	Ubiquinone biosynthesis monooxygenase Coq6
B6TBI9	AT1G51560	0.659023	0.292697	rgb(239,179,117)	Pyridoxamine 5'-phosphate oxidase-like protein
V7BSK3	AT4G18820	0.493233	0.413202	rgb(117,239,204)	AAA-type ATPase family protein
A6N121	AT1G20110	0.682707	0.664326	rgb(239,149,117)	RING/FYVE/PHD zinc finger-containing protein; Endosomal sorting complex required for transport (ESCRT) component regulating multivesicular body (MVB) protein sorting and plant growth (PubMed:25438943). Required for the formation of intra-luminal vesicles (ILVs)in MVBs (PubMed:25438943). Binds to phosphatidylinositol-3-phosphate (PI3P) and ubiquitin (PubMed:25438943, PubMed:24843126). Controls IRT…
V7B4B4	AT5G01150	0.824812	0.145225	rgb(117,207,239)	Uncharacterized protein
A0A072VP19	AT1G80500	0.623496	0.634831	rgb(239,233,117)	SNARE-like protein
A0A072V483	OTC	0.730075	0.723315	rgb(239,216,117)	Ornithine carbamoyltransferase
A0A072V9Z2	AT4G27130	0.629417	0.433427	rgb(117,239,231)	Protein translation factor SUI1-1; Probably involved in translation
I1LMP2	RPN8A	0.735996	0.546348	rgb(117,190,239)	RP non-ATPase subunit 8A; Acts as a regulatory subunit of the 26S proteasome which is involved in the ATP-dependent degradation of ubiquitinated proteins (By similarity). Required for innate immunity
I3S8A5	APL2	0.564286	0.711517	rgb(239,166,117)	ADPGLC-PPase large subunit; This protein plays a role in synthesis of starch. It catalyzes the synthesis of the activated glycosyl donor, ADP- glucose from Glc-1-P and ATP
E1ZD94	AT1G26460	0.493233	0.298596	rgb(239,164,117)	Pentatricopeptide repeat-containing protein
G7L8K5	PHB3	0.777444	0.888483	rgb(117,133,239)	Prohibitin 3; Prohibitin probably acts as a holdase/unfoldase for the stabilization of newly synthesized mitochondrial proteins (By similarity). Necessary for mitochondrial and cell metabolism and biogenesis. Required to regulate the ethylene-mediated signaling; involved in growth maintenance in the presence of ethylene. Functions in nitric oxide (NO)-mediated responses and in hydrogen peroxide-i…
A0A072UX38	ABCC3	0.789286	0.410674	rgb(143,239,117)	ATP-binding cassette C3; Pump for glutathione S-conjugates. Mediates the transport of glutathione conjugates such as chlorodinitrobenzene- GS (DNB-GS), and of chlorophyll catabolites such as Bn-NCC-1. Transports also heavy metals such as cadmium (Cd)
B9SQT6	TOM22-V	0.167575	0.888483	rgb(117,125,239)	Translocase of outer membrane 22-V; Central component of the receptor complex responsible for the recognition and translocation of cytosolically synthesized mitochondrial preproteins. Together with TOM20 functions as the transit peptide receptor at the surface of the mitochondrion outer membrane and facilitates the movement of preproteins into the translocation pore (By similarity)
A0A072VM55	SD3	0.203102	0.829494	rgb(117,239,167)	Uncharacterized protein; May participate in the translocation of transit peptide- containing proteins across the mitochondrial inner membrane
H9VE67	MAX2	0.765602	0.646629	rgb(188,239,117)	F-box protein ORE9; Component of SCF(ASK-cullin-F-box) E3 ubiquitin ligase complexes, which may mediate the ubiquitination and subsequent proteasomal degradation of target proteins. Promotes the senescence. Is necessary for responses to strigolactones and karrikins. Contributes to the selective repression of axillary shoots and moderates the branching by regulating negatively the auxin transport …
V7BYQ0	AT2G38300	0.659023	0.233708	rgb(193,239,117)	Myb-like HTH transcriptional regulator-like protein
B9RUS0	AT4G17140	0.161654	0.375281	rgb(117,239,199)	Pleckstrin homology (PH) domain-containing protein
V7B3R1	AT5G02050	0.499154	0.864888	rgb(117,200,239)	Mitochondrial glycoprotein family protein
G7LDH0	DL1E	0.818891	0.540449	rgb(117,239,157)	DYNAMIN-like 1E; Microtubule-associated force-producing protein that is targeted to the tubulo-vesicular network of the forming cell plate during cytokinesis. Plays also a major role in plasma membrane maintenance and cell wall integrity with an implication in vesicular trafficking, polar cell expansion, and other aspects of plant growth and development
Q9LYK5	AT5G14540	0.120207	0.829494	rgb(117,170,239)	Uncharacterized protein
G7ITH8	AT2G24960	0.232707	0.717416	rgb(223,239,117)	Uncharacterized protein
I1LDV5	TWN2	0.315602	0.552247	rgb(239,127,117)	TWIN 2; Required for embryo development and seed viability
I3SFU5	AT5G16450	0.120207	0.658427	rgb(117,168,239)	Regulator of ribonuclease-like protein 2; Catalyzes the aldol cleavage of 4-hydroxy-4-methyl-2- oxoglutarate (HMG) into 2 molecules of pyruvate. Also contains a secondary oxaloacetate (OAA) decarboxylase activity due to the common pyruvate enolate transition state formed following C-C bond cleavage in the retro-aldol and decarboxylation reactions (By similarity)
Q9FY14	GAMMA-TIP	0.576128	0.233708	rgb(196,239,117)	Aquaporin TIP1-1; Water channel required to facilitate the transport of water, diffusion of amino acids and/or peptides from the vacuolar compartment to the cytoplasm. Does not promote glycerol permeability. May play a role in the control of cell turgor and cell expansion. Its function is impaired by Hg(2+). May be involved in a vesicle-based metabolite routing through or between pre-vacuolar com…
G7L195	AT3G07090	0.374812	0.216011	rgb(148,239,117)	PPPDE putative thiol peptidase family protein
V7AMR3	CYP82C4	0.493233	0.151124	rgb(117,232,239)	Cytochrome P450, family 82, subfamily C, polypeptide 4; Can hydroxylate 8-methoxypsoralen to form 5-hydroxy-8- methoxypsoralen in vivo and in vitro. Involved in the early iron deficiency response, possibly through an IDE1-like mediated pathway
A0A072UN43	SC35	0.0846805	0.912079	rgb(117,117,239)	Ortholog of human splicing factor SC35; Probably involved in intron recognition and spliceosome assembly, but not involved in alternative splicing regulation of the SCL33 intron
G7J4S2	AT5G50170	0.884023	0.794101	rgb(117,117,239)	C2 and GRAM domain-containing protein
C1MRY8	AT3G54970	0.185338	0.298596	rgb(117,239,135)	D-aminoacid aminotransferase-like PLP-dependent enzyme-like protein
C6T2R6	SAP18	0.220865	0.43427	rgb(176,239,117)	SIN3 associated polypeptide P18; Links the histone deacetylase complex to transcriptional repressors bound to chromatin. Involved in the tethering of the SIN3 complex to core histone proteins
V7D142	ALY4	0.548214	0.582584	rgb(117,138,239)	ALWAYS EARLY 4; Export adapter involved in nuclear export of spliced and unspliced mRNA
V7AEU2	AT4G39050	0.576128	0.145225	rgb(117,212,239)	Kinesin motor family protein
G7ID32	CXE20	0.0906015	0.103933	rgb(117,117,239)	Carboxyesterase 20; Carboxylesterase acting on esters with varying acyl chain length
G7IWF0	AT5G61140	0.895865	0.664326	rgb(117,117,239)	U5 small nuclear ribonucleoprotein helicase
V7AZV3	AT2G43180	0.528759	0.776404	rgb(186,239,117)	Phosphoenolpyruvate carboxylase-like protein
G8A394	ACC1	0.374812	0.612079	rgb(239,171,117)	acetyl-CoA carboxylase 1; Multifunctional enzyme that catalyzes the carboxylation of acetyl-CoA, forming malonyl-CoA, which is used in the plastid for fatty acid synthesis and in the cytosol in various biosynthetic pathways including fatty acid elongation. Required for very long chain fatty acids elongation. Necessary for embryo and plant development. Plays a central function in embryo morphogene…
G7KT76	FER1	0.582049	0.864888	rgb(117,202,239)	Ferretin 1; Stores iron in a soluble, non-toxic, readily available form. Important for iron homeostasis. Has ferroxidase activity. Iron is taken up in the ferrous form and deposited as ferric hydroxides after oxidation (By similarity)
C7IZQ1	AT4G38810	0.13797	0.446067	rgb(117,215,239)	Calcium-binding EF-hand family protein
I1JEL6	CR88	0.741917	0.257303	rgb(239,238,117)	Chaperone protein htpG family protein; Molecular chaperone required for chloroplast biogenesis (PubMed:12943545, PubMed:25216779). Essential for chloroplast biogenesis and maintenance, and thus for embryogenesis (PubMed:23875936, PubMed:23382192). May be involved in the disassembly of VIPP1 for thylakoid membrane formation and/or maintenance (PubMed:23875936). Cooperates with TIC components and o…
G7J0A7	At3g22480	0.19718	0.8	rgb(131,239,117)	Prefoldin 2; Binds specifically to cytosolic chaperonin (c-CPN) and transfers target proteins to it. Binds to nascent polypeptide chain and promotes folding in an environment in which there are many competing pathways for nonnative proteins (By similarity)
G7L2L3	CBR	0.120207	0.133427	rgb(117,165,239)	Cytochrome-b5 reductase; Reductase transferring electrons from NADH to cytochrome b5. Required for the NADH-dependent electron transfer involved in the desaturation and hydroxylation of fatty acids and in the desaturation of sterol precursors. No activity with NADPH as electron donor
P34811	SCO1	0.532989	0.620506	rgb(239,199,117)	SNOWY COTYLEDON 1; Chloroplast-localized elongation factor EF-G involved in protein synthesis in plastids. Catalyzes the GTP-dependent ribosomal translocation step during translation elongation. During this step, the ribosome changes from the pre-translocational (PRE) to the post-translocational (POST) state as the newly formed A- site-bound peptidyl-tRNA and P-site-bound deacylated tRNA move to …
G7KQ77	AT1G18270	0.345207	0.687921	rgb(239,144,117)	Ketose-bisphosphate aldolase class-II-like protein
G7IHH9	DCP1	0.398496	0.428371	rgb(101,255,163)	Decapping 1; As a component of the decapping complex, involved in the degradation of mRNAs. Essential for postembryonic development
V7APY7	AT1G80230	0.36297	0.74691	rgb(239,231,117)	Cytochrome c oxidase subunit Vb; This protein is one of the nuclear-coded polypeptide chains of cytochrome c oxidase, the terminal oxidase in mitochondrial electron transport
G7J4Y2	TAPX	0.576128	0.263202	rgb(239,221,117)	L-ascorbate peroxidase; Plays a key role in hydrogen peroxide removal
A0A072U036	EIF4G	0.718233	0.829494	rgb(117,239,160)	Translation initiation factor eIF-4F; Component of the protein complex eIF4F, which is involved in the recognition of the mRNA cap, ATP-dependent unwinding of 5'-terminal secondary structure and recruitment of mRNA to the ribosome. Plays a role in the accumulation of some potyvirus during viral infection. Required for the accumulation of cucumber mosaic virus 3a protein and turnip crinkle virus p…
G7KSU9	AT3G59500	0.493233	0.180618	rgb(117,239,155)	Integral membrane HRF1 family protein
V7BHN3	NodGS	0.191259	0.404775	rgb(117,239,127)	Glutamate-ammonia ligase-like protein
A0A072UFN2	AT2G34970	0.75968	0.481461	rgb(200,239,117)	Trimeric LpxA-like enzyme
G7K5E9	BMY2	0.108365	0.599438	rgb(117,123,239)	Beta-amylase
G7LD03	AT2G16460	0.741917	0.316292	rgb(233,239,117)	Uncharacterized protein
G7KSF6	LETM2	0.262312	0.687921	rgb(239,206,117)	LETM1-like protein
G7K3F1	CSY2	0.345207	0.186517	rgb(117,239,152)	Citrate synthase 2; Peroxisomal citrate synthase required for the fatty acid respiration in seedlings, citrate being exported from peroxisomes into mitochondria during respiration of triacylglycerol (TAG). Indeed, complete respiration requires the transfer of carbon in the form of citrate from the peroxisome to the mitochondria
A2Q2I7	SCC3	0.58797	0.670225	rgb(171,239,117)	Cohesin complex subunit SA-1/2; Essential component of cohesin complex, a complex required for the cohesion of sister chromatids after DNA replication. The cohesin complex apparently forms a large proteinaceous ring within which sister chromatids can be trapped. At anaphase, the complex is cleaved and dissociates from chromatin, allowing sister chromatids to segregate. The cohesin complex may als…
V7BQU4	KAO2	0.75968	0.451966	rgb(203,239,117)	Ent-kaurenoic acid oxidase 2; Catalyzes three successive oxidations of ent-kaurenoic acid giving gibberellin 12 (GA12), a key step in gibberellins (GAs) biosynthesis. GAs, which are involved many processes, including stem elongation, play a central role in plant development
V7AZ08	USP	0.528759	0.894382	rgb(117,117,239)	UDP-sugar pyrophosphorylase; Required for the synthesis of the intine, the pectocellulosic inner wall of developing pollen. May function as the terminal enzyme of the myo-inositol oxidation (MIO) pathway. May also play a role in the salvage pathway for synthesis of nucleotide sugars (PubMed:16557401, PubMed:16757173, PubMed:23373795). Can use a wide range of substrates including glucose-1-phospha…
H2BPZ4	SGT	0.291917	0.216011	rgb(151,239,117)	Sterol glucosyltransferase; Involved in the biosynthesis of sterol glucosides. Catalyzes the synthesis of steryl glycosides (SGs) and acyl steryl glycosides (ASGs) which are the most abundant sterol derivatives in higher plants. Can act on several sterols like sitosterol, campesterol and stigmasterol. Both UGT80A2 and UGT80B1 are required for the normal production of SGs and ASGs in seeds
G7KAF6	AT1G22410	0.297838	0.310393	rgb(239,156,117)	class-II DAHP synthetase-like protein
G7IIL6	NAP1;2	0.244549	0.357584	rgb(230,239,117)	Nucleosome assembly protein 1;2; May modulate chromatin structure by regulation of nucleosome assembly/disassembly (By similarity). May function in nucleotide excision repair (NER). Involved in somatic homologous recombination
T2DN46	RBP45B	0.327444	0.339888	rgb(239,117,117)	RNA recognition motif-containing protein; Heterogeneous nuclear ribonucleoprotein (hnRNP)-protein binding the poly(A) tail of mRNA and probably involved in some steps of pre-mRNA maturation
G7J452	AT5G64460	0.173496	0.0980337	rgb(117,117,239)	Phosphoglycerate mutase-like protein; May play a role in carbohydrates metabolism
G7K4T3	UKL4	0.440789	0.462079	rgb(117,239,224)	Uridine kinase-like 4; Involved in the pyrimidine salvage pathway. The uracil phosphoribosyltransferase (UPRT) activity, that catalyzes the conversion of uracil and 5-phospho-alpha-D-ribose 1-diphosphate (PRPP) to UMP and diphosphate, is unsure
V7CRE9	Tudor1	0.126128	0.628933	rgb(117,180,239)	TUDOR-SN protein 1
K7K8E5	RANGAP1	0.441635	0.363483	rgb(117,239,165)	RAN GTPase activating protein 1; GTPase activator for the nuclear Ras-related regulatory protein Ran, converting it to the putatively inactive GDP-bound state. Plays a role in spatial signaling during cell division
D3TI43	NCBP	0.546523	0.451966	rgb(117,160,239)	Novel cap-binding protein; Component of the protein complex eIF4F, which is involved in the recognition of the mRNA cap, ATP-dependent unwinding of 5'-terminal secondary structure and recruitment of mRNA to the ribosome. Recognizes and binds the 7-methylguanosine- containing mRNA cap during an early step in the initiation of protein synthesis and facilitates ribosome binding by inducing the unwin…
V7BP59	TAF15b	0.741917	0.109831	rgb(117,117,239)	TBP-associated factor 15B; TAFs are components of the transcription factor IID (TFIID) complex that is essential for mediating regulation of RNA polymerase transcription
O24326	BETA-VPE	0.274154	0.493258	rgb(239,196,117)	Beta vacuolar processing enzyme; Asparagine-specific endopeptidase involved in the processing of vacuolar seed protein precursors into the mature forms (By similarity). Probably involved in post-translational proteolysis of seed storage proteins in the protein storage vacuole of developing seeds (PubMed:12417707, PubMed:14688293)
G7KRT7	SHM3	0.848496	0.499157	rgb(117,230,239)	Serine hydroxymethyltransferase 3; Catalyzes the interconversion of serine and glycine and directs the hydroxymethyl moiety of serine into the metabolic network of H4PteGlu(n)-bound one-carbon units
K4BVV2	VAR1	0.694549	0.888483	rgb(117,130,239)	VARIEGATED 1; Part of a complex that function as an ATP-dependent zinc metallopeptidase. Involved in the thylakoid formation and in the removal of damaged D1 in the photosystem II, preventing cell death under high-intensity light conditions. Not involved in the degradation of the light-harvesting complex of photosystem II (LHC II) or in thermotolerance
A0A072UTS3	MTO2	0.232707	0.157022	rgb(117,239,236)	Threonine synthase; Catalyzes the gamma-elimination of phosphate from L- phosphohomoserine and the beta-addition of water to produce L- threonine
J3N965	AT3G03920	0.209023	0.22191	rgb(161,239,117)	H/ACA ribonucleoprotein complex subunit 1; Required for ribosome biogenesis. Part of a complex which catalyzes pseudouridylation of rRNA. This involves the isomerization of uridine such that the ribose is subsequently attached to C5, instead of the normal N1. Pseudouridine ("psi") residues may serve to stabilize the conformation of rRNAs (By similarity)
I3SLV4	NIP1;2	0.830733	0.841292	rgb(117,239,207)	Aquaporin NIP1-2; Water channel probably required to promote glycerol permeability and water transport across cell membranes
A2Q3W4	BEN1	0.36297	0.776404	rgb(181,239,117)	Dihydroflavonol 4-reductase-like protein; Element of the brassinosteroid metabolic pathway that regulates typhasterol, castasterone and brassinolide levels (PubMed:17521414). Involved in the control of organ elongation (PubMed:17521414, PubMed:23893742)
G7K4B3	FIM1	0.149812	0.162921	rgb(117,239,226)	Fimbrin 1; Cross-links actin filaments (F-actin) in a calcium independent manner. Induces the formation of actin aggregates. Stabilizes and prevents F-actin depolymerization mediated by profilin. Key regulator of actin cytoarchitecture, probably involved in cell cycle, cell division, cell elongation and cytoplasmic tractus
I1NBD9	STS	0.576128	0.174719	rgb(117,239,169)	Stachyose synthase; Transglycosidase operating by a ping-pong reaction mechanism. Involved in the synthesis of raffinose, a major soluble carbohydrate in seeds, roots and tubers (By similarity)
A0A072TGE4	AT4G08520	0.824812	0.204213	rgb(117,239,177)	Coatomer subunit zeta-3; The coatomer is a cytosolic protein complex that binds to dilysine motifs and reversibly associates with Golgi non- clathrin-coated vesicles, which further mediate biosynthetic protein transport from the ER, via the Golgi up to the trans Golgi network. Coatomer complex is required for budding from Golgi membranes, and is essential for the retrograde Golgi-to-ER transport …
I3S469	BIGYIN	0.81297	0.676124	rgb(117,239,145)	Protein BIGYIN1; Component of the peroxisomal and mitochondrial division machineries. Plays a role in promoting the fission of mitochondria and peroxisomes
I1NFU9	AT1G14650	0.315602	0.522753	rgb(239,129,117)	Splicing factor 3A subunit 1
V7CY34	AT1G09230	0.357049	0.581742	rgb(101,199,255)	RNA-binding (RRM/RBD/RNP motifs) family protein; Component of minor spliceosome required for U12-type intron splicing and alternative splicing of many introns. Binds specifically to U12 snRNA, which is necessary for branch-point site recognition. Required for normal plant development
A0A072UQI0	AT5G18400	0.87218	0.569944	rgb(117,158,239)	Cytokine-induced anti-apoptosis inhibitor 1, Fe-S biogenesis; Component of the cytosolic iron-sulfur (Fe-S) protein assembly (CIA) machinery. Required for the maturation of extramitochondrial Fe-S proteins. Part of an electron transfer chain functioning in an early step of cytosolic Fe-S biogenesis. Electrons are transferred to the Fe-S cluster from NADPH via the FAD- and FMN-containing protein A…
G7J384	GCL1	0.339286	0.0980337	rgb(117,117,239)	GCR2-like 1; May play a role in signaling. May be not involved in abscisic acid (ABA) signaling
I1KIM7	CYP704A2	0.280075	0.776404	rgb(178,239,117)	Member of CYP704A
I1N6I4	AT3G02360	0.209023	0.628933	rgb(163,239,117)	6-phosphogluconate dehydrogenase; Catalyzes the oxidative decarboxylation of 6- phosphogluconate to ribulose 5-phosphate and CO(2), with concomitant reduction of NADP to NADPH
A0A072TZ59	PB	0.907707	0.151124	rgb(117,117,239)	ATP synthase subunit beta; Produces ATP from ADP in the presence of a proton gradient across the membrane. The catalytic sites are hosted primarily by the beta subunits
V7CRW8	LCB1	0.220865	0.858989	rgb(117,220,239)	Long-chain base1; Serine palmitoyltransferase (SPT). The heterodimer formed with LCB2 constitutes the catalytic core. Involved in the regulation of the programmed cell death (PCD) signaling pathway. Plays an important role during male gametogenesis and embryogenesis
I3T6E5	GSTF9	0.493233	0.239607	rgb(205,239,117)	Glutathione S-transferase; In vitro, possesses glutathione S-transferase activity toward 1-chloro-2,4-dinitrobenzene (CDNB) and benzyl isothiocyanate (BITC), and glutathione peroxidase activity toward cumene hydroperoxide and linoleic acid-13-hydroperoxide. May be involved in the conjugation of reduced glutathione to a wide number of exogenous and endogenous hydrophobic electrophiles and have a d…

## Sheet: Table S7-2
Table S7-2	String analysis results for experimentally derived functional and/or structural protein-protein interactions
	Score > 0.700 (highly confident)
	Totally there were displayed 9 interaction clasters with 2-5 proteins
Node1	Node2	Node1_string_internal_id	Node2_string_internal_id	Node1_external_id	Node2_external_id	Score for experimentally determined interaction
AT5G54750	AT1G80500	141126	122330	3702.AT5G54750.2	3702.AT1G80500.1	0.962
AT5G23540	RPN8A	138424	136699	3702.AT5G23540.1	3702.AT5G05780.1	0.939
AT4G27130	EIF3C	134787	131290	3702.AT4G27130.1	3702.AT3G56150.1	0.931
ALY4	ABH1	139259	123046	3702.AT5G37720.1	3702.AT2G13540.1	0.924
AT4G30600	AT1G48900	135166	119221	3702.AT4G30600.1	3702.AT1G48900.1	0.91
CPSF160	ABH1	140787	123046	3702.AT5G51660.1	3702.AT2G13540.1	0.91
AT5G54750	RA-5	141126	115423	3702.AT5G54750.2	3702.AT1G02130.1	0.909
AtCDC48C	PUX5	136437	133494	3702.AT5G03340.1	3702.AT4G15410.1	0.909
AT4G18820	PCNA2	133889	124626	3702.AT4G18820.1	3702.AT2G29570.1	0.907
PSKR2	ACC1	141028	118823	3702.AT5G53890.1	3702.AT1G36160.1	0.904
AT5G47690	SCC3	140355	126609	3702.AT5G47690.3	3702.AT2G47980.1	0.844
PSKR2	SCO1	141028	120486	3702.AT5G53890.1	3702.AT1G62750.1	0.841
ABH1	STIPL1	123046	117020	3702.AT2G13540.1	3702.AT1G17070.1	0.84
UKL4	RANGAP1	134722	132019	3702.AT4G26510.1	3702.AT3G63130.1	0.836
NCBP	ABH1	137917	123046	3702.AT5G18110.1	3702.AT2G13540.1	0.832
PSKR2	UKL4	141028	134722	3702.AT5G53890.1	3702.AT4G26510.1	0.809
CPSF160	ALY4	140787	139259	3702.AT5G51660.1	3702.AT5G37720.1	0.7

## Sheet: Table S7-3
Table S7-3	Characterization of interacting proteins from the experimentally derived functional and/or structural protein-protein network.
Protein name	Claster	TAIR ID	Uniprot ID	Abbreviation	Biological process description	Additional information
Phytosulfokine receptor 2	1	At5g53890	Q9FN37	PSKR2	Phytosulfokine receptor	Phytosulfokine receptor with a serine/threonine-protein kinase activity
Uridine kinase-like protein 4	1	AT4G26510	O65583	UKL4	Pyrimidine salvage pathway	Involved in the pyrimidine salvage pathway. The uracil phosphoribosyltransferase (UPRT) activity, that catalyzes the conversion of uracil and 5-phospho-alpha-D-ribose 1-diphosphate (PRPP) to UMP and diphosphate, is unsure
Acetyl-CoA carboxylase 1	1	AT1G36160	Q38970	ACC1	Malonyl-CoA biosynthesis	Multifunctional enzyme that catalyzes the carboxylation of acetyl-CoA, forming malonyl-CoA, which is used in the plastid for fatty acid synthesis and in the cytosol in various biosynthetic pathways including fatty acid elongation. Required for very long chain fatty acids elongation. Necessary for embryo and plant development. Plays a central function in embryo morphogenesis, especially in apical …
Elongation factor G, chloroplastic	1	AT1G62750	Q9SI75	SCO1, CPEFG	Polypeptide chain elongation in plastids	Chloroplast-localized elongation factor EF-G involved in protein synthesis in plastids. Catalyzes the GTP-dependent ribosomal translocation step during translation elongation. During this step, the ribosome changes from the pre-translocational (PRE) to the post-translocational (POST) state as the newly formed A-site-bound peptidyl-tRNA and P-site-bound deacylated tRNA move to the P and E sites, r…
RAN GTPase-activating protein 1	1	AT3G63130	Q9LE82	RANGAP1	GTPase regulator in signaling during cell division	GTPase activator for the nuclear Ras-related regulatory protein Ran, converting it to the putatively inactive GDP-bound state. Plays a role in spatial signaling during cell division.
Protein STICHEL-like 3	2	AT4G18820	F4JRP0	-	Regulation of DNA replication. Regulation of PCNA sliding clamp loader activity around the DNA duplex.
Proliferating cell nuclear antigen 2	2	AT2G29570	Q9ZW35	PCNA2	Control of DNA replication by increasing the polymerase's δ and η processibility during elongation of the leading strand	This protein is an auxiliary protein of DNA polymerase delta and is involved in the control of eukaryotic DNA replication by increasing the polymerase's processibility during elongation of the leading strand (By similarity). May be involved in UV resistance.
Cell division control protein 48 homolog E	3	AT5G03340	Q9LZF6	CDC48E, AtCDC48C	Member of the AAA (ATPase associated with different cellular activities)-ATPase protein family - plant ortholog of p97/CDC48 - functions as a molecular chaperone	Probably functions in cell division and growth processes. Interacts with certain SNAREs as part of specialized membrane fusion events where vesicles from the same organelle fuse (homotypic fusion) (By similarity)
Plant UBX domain-containing protein 5	3	AT4G15410	Q7Y175	PUX5	possible regulator of AtCDC48C (causes disassembly of the active hexamer)
Protein translation factor SUI1 homolog	4	AT4G27130	Q9SQF4		Translation initiation	In budding yeast (Saccharomyces cerevisiae), SUI1 is a translation initiation factor that functions in concert with eIF-2 and the initiator tRNA-Met in directing the ribosome to the proper start site of translation [PMID: 1729602]. SUI1 is a protein of 108 residues. Close homologues of SUI1 have been found [PMID: 7904817] in mammals, insects and plants. SUI1 is also evolutionary related to:
Eukaryotic translation initiation factor 3 subunit C	4	AT3G56150	O49160	EIF3C	Binding of mRNA and methionyl-tRNAi to the 40S ribosome	Component of the eukaryotic translation initiation factor 3 (eIF-3) complex, which is involved in protein synthesis of a specialized repertoire of mRNAs and, together with other initiation factors, stimulates binding of mRNA and methionyl-tRNAi to the 40S ribosome. The eIF-3 complex specifically targets and initiates translation of a subset of mRNAs involved in cell proliferation.
THO complex subunit 4D	5	AT5G37720	Q6NQ72	ALY4	Export mRNA from nuclear	Export adapter involved in nuclear export of spliced and unspliced mRNA (PubMed:11432957). Plays a role in disease resistance. Mediates multiple defense responses triggered by NEP1, including stomatal closure, hypersensitive cell death (HCD) and defense-related gene expression (PubMed:24723400).
Nuclear cap-binding protein subunit 1	5	AT2G13540	Q9SIU2	ABH1	mRNA splicing	Component of the cap-binding complex (CBC), which binds cotranscriptionally to the 5'-cap of pre-mRNAs and is involved in various processes such as pre-mRNA splicing and RNA-mediated gene silencing (RNAi) by microRNAs (miRNAs). The CBC complex is involved in miRNA-mediated RNA interference and is required for primary miRNA processing. In the CBC complex, ABH1/CBP80 does not bind directly capped R…
Eukaryotic translation initiation factor NCBP	5	AT5G18110	Q9FK59	NCBP	Translational initiation	Recognizes and binds the 7-methylguanosine-containing mRNA cap during an early step in the initiation of protein synthesis and facilitates ribosome binding by inducing the unwinding of the mRNAs secondary structures.
Septin and tuftelin-interacting protein 1 homolog 1	5	AT1G17070	Q9SHG6	STIPL1	mRNA splicing	Involved in pre-mRNA splicing, specifically in spliceosome disassembly during late-stage splicing events (By similarity). Involved in snRNPs recycling (PubMed:25568310). Required for efficient splicing of genes that act within the plant circadian clock (PubMed:23110899). Part of a transcription elongation checkpoint at alternative exons (PubMed:25568310). Required for correct expression and splic…
Cleavage and polyadenylation specificity factor subunit 1	5	AT5G51660	Q9FGR0	CPSF160	Polyadenylation of pre-mRNAs	CPSF plays a key role in pre-mRNA 3'-end formation, recognizing the AAUAAA signal sequence and interacting with poly(A)polymerase and other factors to bring about cleavage and poly(A) addition. This subunit is involved in the RNA recognition step of the polyadenylation reaction.
26S proteasome non-ATPase regulatory subunit 14 homolog	6	AT5G23540	Q9LT08	RPN11	Component of the 26S proteasome	Metalloprotease component of the 26S proteasome that specifically cleaves 'Lys-63'-linked polyubiquitin chains. The 26S proteasome is involved in the ATP-dependent degradation of ubiquitinated proteins. The function of the 'Lys-63'-specific deubiquitination of the proteasome is unclear (By similarity).
26S proteasome non-ATPase regulatory subunit 7 homolog A	6	AT5G05780	O24412	RPN8A	Regulation of the 26S proteasome	Acts as a regulatory subunit of the 26S proteasome which is involved in the ATP-dependent degradation of ubiquitinated proteins (By similarity). Required for innate immunity.
Signal recognition particle receptor alpha subunit family protein	7	AT4G30600	D7MBU1	-	SRP-dependent cotranslational protein targeting to membrane	SRP-dependent cotranslational protein targeting to membrane. The targeting of proteins to a membrane that occurs during translation and is dependent upon two key components, the signal-recognition particle (SRP) and the SRP receptor. SRP is a cytosolic particle that transiently binds to the endoplasmic reticulum (ER) signal sequence in a nascent protein, to the large ribosomal unit, and to the SR…
Signal recognition particle 54 kDa protein 3	7	AT1G48900	P49967	SRP-54C	SRP-dependent cotranslational protein targeting to membrane	Binds to the signal sequence of presecretory protein when they emerge from the ribosomes and transfers them to TRAM (translocating chain-associating membrane protein).
Uncharacterized protein At5g47690	8	AT5G47690	Q0WNL7	-	Regulation of the separation of sister chromatids during cell division
Sister-chromatid cohesion protein 3	8	AT2G47980	O82265	SCC3	Regulation of the separation of sister chromatids during cell division	Essential component of cohesin complex, a complex required for the cohesion of sister chromatids after DNA replication. The cohesin complex apparently forms a large proteinaceous ring within which sister chromatids can be trapped. At anaphase, the complex is cleaved and dissociates from chromatin, allowing sister chromatids to segregate. The cohesin complex may also play a role in spindle pole as…
Trafficking protein particle complex subunit	9	AT5G54750	F4K1U5	MBG8.1	Transport protein particle involved in vesicular transport from endoplasmic reticulum to Golgi	May play a role in vesicular transport from endoplasmic reticulum to Golgi.
SNARE-like superfamily protein	9	AT1G80500	F4HTY0	-	ER to Golgi vesicle-mediated transport
Ras-related protein RABD2a	9	AT1G02130	P28188	RA-5, RABD2A	ER to Golgi vesicle-mediated transport	Protein transport. Regulator of membrane traffic from the Golgi apparatus towards the endoplasmic reticulum (ER)

## Sheet: Table S7-4
Table S7-4	KEGG pathways in which the interacting proteins from the experimentally derived functional and/or structural protein-protein network are involved.
			Proteins of
GO term	KEGG pathway description	Claster	1st claster					2nd claster		3d claster		4th claster		5th claster					7th claster		9th claster
GO:0044281	small molecule metabolic process	1	UKL4	ACC1
GO:1901564	organonitrogen compound metabolic process	1, 4, 5	UKL4	ACC1								AT4G27130	EIF3C		NCBP
GO:1901566	organonitrogen compound biosynthetic process	1, 4, 5	UKL4	ACC1								AT4G27130	EIF3C		NCBP
GO:0006807	nitrogen compound metabolic process	1, 2, 4, 5	UKL4	ACC1	SCO1			AT4G18820	PCNA2			AT4G27130	EIF3C		NCBP	CPSF160	STIPL1
GO:0044710	single-organism metabolic process	1,2 ,3	UKL4	ACC1					PCNA2	PUX5				ABH1
GO:0071704	organic substance metabolic process	1, 2, 3, 4, 5, 6	UKL4	ACC1	SCO1	PSKR2		AT4G18820	PCNA2	PUX5	AtCDC48C	AT4G27130	EIF3C		NCBP	CPSF160	STIPL1		AT5G23540
GO:0044238	primary metabolic process	1, 2, 3, 4, 5, 6	UKL4	ACC1	SCO1	PSKR2		AT4G18820	PCNA2	PUX5	AtCDC48C	AT4G27130	EIF3C		NCBP	CPSF160	STIPL1		AT5G23540
GO:1901360	organic cyclic compound metabolic process	1, 2, 5	UKL4	ACC1				AT4G18820	PCNA2							CPSF160	STIPL1
GO:0009058	biosynthetic process	1, 2, 4, 5	UKL4	ACC1	SCO1			AT4G18820	PCNA2			AT4G27130	EIF3C		NCBP
GO:0006725	cellular aromatic compound metabolic process	1, 2, 5	UKL4	ACC1				AT4G18820	PCNA2							CPSF160	STIPL1
GO:0046483	heterocycle metabolic process	1, 2, 5	UKL4	ACC1				AT4G18820	PCNA2							CPSF160	STIPL1
GO:1901576	organic substance biosynthetic process	1, 2, 4, 5	UKL4	ACC1	SCO1			AT4G18820	PCNA2			AT4G27130	EIF3C		NCBP
GO:0044249	cellular biosynthetic process	1, 2, 4, 5	UKL4	ACC1	SCO1			AT4G18820	PCNA2			AT4G27130	EIF3C		NCBP
GO:0043436	oxoacid metabolic process	1		ACC1
GO:0006520	cellular amino acid metabolic process	-
GO:0019752	carboxylic acid metabolic process	1		ACC1
GO:0010035	response to inorganic substance	9																					RA-5
GO:1901605	alpha-amino acid metabolic process	-
GO:0006397	mRNA processing	5												ABH1		CPSF160	STIPL1
GO:0044283	small molecule biosynthetic process	1		ACC1
GO:0008652	cellular amino acid biosynthetic process	-
GO:0046394	carboxylic acid biosynthetic process	1		ACC1
GO:0009628	response to abiotic stimulus	5, 6												ABH1					AT5G23540
GO:0006418	tRNA aminoacylation for protein translation	-
GO:0033036	macromolecule localization	1, 3, 5,7, 9					RANGAP1				AtCDC48C			ABH1				ALY4			AT1G48900		RA-5
GO:1901607	alpha-amino acid biosynthetic process	-
GO:0006396	RNA processing	5														CPSF160	STIPL1
GO:0006950	response to stress	2, 3, 6							PCNA2	PUX5									AT5G23540	RPN8A
GO:0043603	cellular amide metabolic process	1, 5, 4			SCO1							AT4G27130	EIF3C		NCBP
GO:0043604	amide biosynthetic process	1, 5, 4			SCO1							AT4G27130	EIF3C		NCBP
GO:0034660	ncRNA metabolic process	5												ABH1
GO:0006417	regulation of translation	4, 5										AT4G27130	EIF3C		NCBP
GO:0000398	mRNA splicing, via spliceosome	5												ABH1			STIPL1
GO:0010608	posttranscriptional regulation of gene expression	4, 5										AT4G27130	EIF3C	ABH1	NCBP
GO:0043043	peptide biosynthetic process	1, 4, 5			SCO1							AT4G27130	EIF3C		NCBP
GO:0010038	response to metal ion	9																					RA-5
GO:0071702	organic substance transport	1, 3, 5, 7, 9					RANGAP1				AtCDC48C			ABH1				ALY4			AT1G48900		RA-5
GO:0006979	response to oxidative stress	-
GO:0050896	response to stimulus	1, 2, 3, 5, 6, 9		ACC1		PSKR2			PCNA2	PUX5				ABH1					AT5G23540	RPN8A			RA-5
GO:0008380	RNA splicing	5															STIPL1
GO:0046686	response to cadmium ion	9																					RA-5
GO:0051179	localization	1, 3, 5, 7, 9					RANGAP1				AtCDC48C			ABH1				ALY4			AT1G48900		RA-5
GO:0000302	response to reactive oxygen species	-
GO:0042221	response to chemical	1, 5, 9		ACC1		PSKR2								ABH1									RA-5
GO:0006412	translation	1, 4, 5			SCO1							AT4G27130	EIF3C		NCBP
GO:0009735	response to cytokinin	1		ACC1
GO:0006413	translational initiation	4, 5										AT4G27130	EIF3C		NCBP
GO:0070727	cellular macromolecule localization	1, 7, 9					RANGAP1														AT1G48900		RA-5
GO:0006576	cellular biogenic amine metabolic process	-
GO:0051641	cellular localization	1, 7, 9					RANGAP1														AT1G48900		RA-5
GO:0072594	establishment of protein localization to organelle	1, 7					RANGAP1														AT1G48900
GO:0006810	transport	1, 3, 5, 7, 9					RANGAP1				AtCDC48C			ABH1				ALY4			AT1G48900		RA-5
GO:0009814	defense response, incompatible interaction	-
GO:0033365	protein localization to organelle	1, 7					RANGAP1														AT1G48900
GO:0006525	arginine metabolic process	-
GO:0016482	cytoplasmic transport	1, 7, 9					RANGAP1														AT1G48900		RA-5
GO:0080170	hydrogen peroxide transmembrane transport	-
GO:0097164	ammonium ion metabolic process	-
GO:0006605	protein targeting	1, 7					RANGAP1														AT1G48900
GO:1990267	response to transition metal nanoparticle	-
GO:0009791	post-embryonic development	1, 5		ACC1	SCO1									ABH1

## Sheet: Table S7-5
Table S7-5	String analysis results for co-expression data
	Score > 0.700 (highly confident)
	Totally there were displayed 7 interaction clasters with 2-5 proteins
Node1	Node2	Node1_string_internal_id	Node2_string_internal_id	Node1_external_id	Node2_external_id	Score for coexpression
AT5G05450	AT1G10490	136664	116316	3702.AT5G05450.1	3702.AT1G10490.1	0.868
PB	AT1G80230	142539	122304	3702.ATCG00480.1	3702.AT1G80230.1	0.863
LHCB5	CAB3	132916	118259	3702.AT4G10340.1	3702.AT1G29910.1	0.849
TWN2	AT1G09620	116764	116221	3702.AT1G14610.1	3702.AT1G09620.1	0.831
AT3G03920	AT2G20450	126960	123665	3702.AT3G03920.1	3702.AT2G20450.1	0.805
PHB3	AT5G02050	139580	136306	3702.AT5G40770.1	3702.AT5G02050.1	0.802
AT4G17140	AT2G25730	133699	124232	3702.AT4G17140.3	3702.AT2G25730.2	0.776
AT5G02050	AT3G03920	136306	126960	3702.AT5G02050.1	3702.AT3G03920.1	0.766
CSY2	ACC1	131554	118823	3702.AT3G58750.1	3702.AT1G36160.1	0.755
EIF3C	AT1G10490	131290	116316	3702.AT3G56150.1	3702.AT1G10490.1	0.754

## Sheet: Table S7-6
Table S7-6	Characterization of interacting proteins from the co-expression network
Protein name	Claster	Tair	Uniprot	Abbreviation	Biological process	Additional information
Pleckstrin homology (PH) domain-containing protein	1	AT4G17140	F4JNE2	-	Membrane Targeting through Phosphoinositide-Binding Domains	Pleckstrin homology domain (PH domain) is a protein domain of approximately 120 amino acids that occurs in a wide range of proteins involved in intracellular signaling or as constituents of the cytoskeleton.
Zinc finger FYVE domain protein	1	AT2G25730	F4ISN0	F3N11.1		FYVE domains have emerged as membrane-targeting domains highly specific for phosphatidylinositol 3-phosphate (PtdIns(3)P). They are predominantly found in proteins involved in various trafficking pathways. FYVE proteins have primarily been associated with functions related to endosomal trafficking. The FYVE lipid-binding domains were named after the first letter of the four proteins in which they…
CITRATE SYNTHASE 2, peroxisomal	2	AT3G58750	Q9LXS6	CSY2	Tricarboxylic acid cycle	Peroxisomal citrate synthase required for the fatty acid respiration in seedlings, citrate being exported from peroxisomes into mitochondria during respiration of triacylglycerol (TAG). Indeed, complete respiration requires the transfer of carbon in the form of citrate from the peroxisome to the mitochondria.
Acetyl-CoA carboxylase 1	2	AT1G36160	Q38970	ACC1	Malonyl-CoA biosynthesis	Multifunctional enzyme that catalyzes the carboxylation of acetyl-CoA, forming malonyl-CoA, which is used in the plastid for fatty acid synthesis and in the cytosol in various biosynthetic pathways including fatty acid elongation. Required for very long chain fatty acids elongation. Necessary for embryo and plant development. Plays a central function in embryo morphogenesis, especially in apical …
Putative H/ACA ribonucleoprotein complex subunit 1-like protein 1	3	AT3G03920	Q8VZT0	-	Ribosome biogenesis. Pseudouridylation of rRNA	H/ACA ribonucleoprotein complex, subunit Gar1/Naf1 protein. Required for ribosome biogenesis. Part of a complex which catalyzes pseudouridylation of rRNA. This involves the isomerization of uridine such that the ribose is subsequently attached to C5, instead of the normal N1. Pseudouridine ("psi") residues may serve to stabilize the conformation of rRNAs (By similarity).
Prohibitin-3, mitochondrial	3	AT5G40770	O04331	PHB3, EER3	Stabilization of newly synthesized mitochondrial proteins	Prohibitin probably acts as a holdase/unfoldase for the stabilization of newly synthesized mitochondrial proteins (By similarity). Necessary for mitochondrial and cell metabolism and biogenesis. Required to regulate the ethylene-mediated signaling; involved in growth maintenance in the presence of ethylene. Functions in nitric oxide (NO)-mediated responses and in hydrogen peroxide-induced NO accu…
Mitochondrial glycoprotein	3	AT5G02050	Q9LZM6	-	-
60S ribosomal protein L14-1	3	AT2G20450	Q9SIM4		Ribosome biogenesis. 60S ribosomal protein
Chlorophyll a-b binding protein CP26, chloroplastic	4	AT4G10340	Q9XF89	LHCB5	Light-harvesting complex	Photosystem II encoding the light-harvesting chlorophyll a/b binding protein CP26 of the antenna system of the photosynthetic apparatus Binds at least 14 chlorophylls (8 Chl-a and 6 Chl-b) and carotenoids such as lutein and neoxanthin.The mRNA is cell-to-cell mobile.
Chlorophyll a-b binding protein 3, chloroplastic	4	AT1G29910	Q8VZ87	CAB3, AB180, LHCB1.2	Light-harvesting complex	The light-harvesting complex (LHC) functions as a light receptor, it captures and delivers excitation energy to photosystems with which it is closely associated. The protein Binds at least 14 chlorophylls (8 Chl-a and 6 Chl-b) and carotenoids such as lutein and neoxanthin
DEAD-box ATP-dependent RNA helicase 18	5	AT5G05450	Q9FLB0	RH18	RNA secondary structure unwinding	P-loop containing nucleoside triphosphate hydrolases superfamily protein. DEAD-box RNA helicases are prominent candidates for RNA chaperones as these proteins have the ability to disrupt misfolded RNA structures, thereby leading to correct RNA folding (Yu and Owttrim 2000, Tanner and Linder 2001, Lorsch 2002). The genome of Arabidopsis harbors >50 DEAD-box RNA helicases (Aubourg et al. 1999, Boud…
Eukaryotic translation initiation factor 3 subunit C	5	AT3G56150	O49160	EIF3C	Binding of mRNA and methionyl-tRNAi to the 40S ribosome	Component of the eukaryotic translation initiation factor 3 (eIF-3) complex, which is involved in protein synthesis of a specialized repertoire of mRNAs and, together with other initiation factors, stimulates binding of mRNA and methionyl-tRNAi to the 40S ribosome. The eIF-3 complex specifically targets and initiates translation of a subset of mRNAs involved in cell proliferation.
RNA cytidine acetyltransferase 1	5	AT1G10490	Q9XIK4		Control of tRNA acetyltransferase activity. Formation of ac4C in serine and leucine tRNAs	RNA cytidine acetyltransferase with specificity toward both 18S rRNA and tRNAs. Catalyzes the formation of N4-acetylcytidine (ac4C) in 18S rRNA. Required for early nucleolar cleavages of precursor rRNA at sites A0, A1 and A2 during 18S rRNA synthesis. Catalyzes the formation of ac4C in serine and leucine tRNAs. Requires a tRNA-binding adapter protein for full tRNA acetyltransferase activity but n…
Valine--tRNA ligase, mitochondrial 1	6	AT1G14610	P93736	TWN2	Aminoacyl-tRNA synthesis	Required for embryo development and seed viability. Catalytic activity: ATP + L-valine + tRNA(Val) = AMP + diphosphate + L-valyl-tRNA(Val).
Leucine--tRNA ligase, cytoplasmic	6	AT1G09620	F4I116			ATP binding/leucine-tRNA ligases/aminoacyl-tRNA ligase. Catalyzes the specific attachment of an amino acid to its cognate tRNA in a two step reaction: the amino acid (AA) is first activated by ATP to form AA-AMP and then transferred to the acceptor end of the tRNA
ATP SYNTHASE SUBUNIT BETA	7	ATCG00480	P19366	PB, CF1BETA	ATP-biosyntesis in chloroplasts	Chloroplast-encoded gene for beta subunit of ATP synthase. Produces ATP from ADP in the presence of a proton gradient across the membrane. The catalytic sites are hosted primarily by the beta subunits.
Cytochrome c oxidase subunit 5b-2, mitochondrial	7	AT1G80230	Q9SSB8	COX5B-2	Oxidative phosphorylation.Cytochrome c oxidase	This protein is one of the nuclear-coded polypeptide chains of cytochrome c oxidase, the terminal oxidase in mitochondrial electron transport.
