# Supplementary material for: Proteome Map of Pea (Pisum sativum L.) Embryos Containing Different Amounts of Residual Chlorophylls
Source: Int J Mol Sci. 2018 Dec 15;19(12):4066. doi: 10.3390/ijms19124066 (PMC6320946; doi:10.3390/ijms19124066)
Supplement: Supplementary file 1 [file ijms-19-04066-s001.zip › Supplementary information/Supplementary_information_8_Annotation_of_proteis_recovered_precipitated_and_recovered_in_PSP_procedure.xlsx]

## Sheet: Directory
Proteome map of pea (Pisum sativum L.) embryos containing different amounts of residual chlorophylls
Tatiana Mamontova, Elena Lukasheva, Gregory Mavropolo-Stolyarenko, Carsten Proksch, Tatiana Bilova, Ahyoung Kim, Vladimir Babakov, Tatiana Grischina, Wolfgang Höhenwarter, Sergei Medvedev, Galina Smolikova and Andrej Frolov*
Supplementary information-7.Annotation of proteis recovered precipitated and recovered in PSP procedure
Directory
Table S8-1	List of proteins, identified both in yellow embryos of cultivar Millennium and in green embryos of cultivar Gloriosa in non-depleted samples
Table S8-2	List of proteins, identified both in yellow embryos of cultivar Millennium and in green embryos of cultivar Gloriosa after treatment with 0.07% (w/v) protamine sulfate
Table S8-3	Prediction of sub-cellular localization of proteins, identified both in yellow embryos of cultivar Millennium and in green embryos of cultivar Gloriosa in non-depleted samples and after treatment with 0.07% (w/v) protamine sulfate
Table S8-4	Lists of sub-cellular localization prediction of proteins, identified both in yellow embryos of cultivar Millennium and in green embryos of cultivar Gloriosa in non-depleted samples
Table S8-5	Lists of sub-cellular localization prediction of proteins, identified both in yellow embryos of cultivar Millennium and in green embryos of cultivar Gloriosa after treatment with 0.07% (w/v) protamine sulfate
Table S8-6	Functional annotation of of proteins, identified both in yellow embryos of cultivar Millennium and in green embryos of cultivar Gloriosa in non-depleted samples and after treatment with 0.07% (w/v) protamine sulfate
Table S8-7	Lists of functional annotation of proteins, identified both in yellow embryos of cultivar Millennium and in green embryos of cultivar Gloriosa in non-depleted samples
Table S8-8	Lists of functional annotation of proteins, identified both in yellow embryos of cultivar Millennium and in green embryos of cultivar Gloriosa after treatment with 0.07% (w/v) protamine sulfate

## Sheet: Table S8-1
Table S8-1	List of proteins, identified both in yellow embryos of cultivar Millennium and in green embryos of cultivar Gloriosa in non-depleted samples
Protein Group ID	# Proteins	# Unique Peptides	# Peptides	# PSMs	ID_corr	NGLoc Prediction	GO C	GO P	GO F (CODE)	BIN	GO F	ID_assigning	Group Description	Green0 PS	Yellow0 PS	Yellow0 Total	Green0 Total
195	1	1	1	1	A0A072UN08	CYT	No Data	P:heat acclimation P:posttranscriptional regulation of gene expression	GO:0003824	No Data	F:catalytic activity		[Master Protein] (2R)-phospho-3-sulfolactate synthase ComA	Not found	Not found	Found	2 replicates
128	5	4	4	21	A0A072VQU1	NUC	C:cytoplasm C:nucleus	P:L-methionine salvage from methylthioadenosine	GO:0010309 GO:0005506	No Data	F:acireductone dioxygenase [iron(II)-requiring] activity F:iron ion binding		[Master Protein] 1,2-dihydroxy-3-keto-5-methylthiopentene dioxygenase	Not found	Not found	Found	Found
2835	8	4	6	23	G7JWT4	NUC/CYT	No Data	No Data	GO:0019904	No Data	F:protein domain specific binding		[Master Protein] 14-3-like protein GF14	Not found	Not found	Found	Found
169	7	1	2	14	A0A072VEZ8	CYT	No Data	No Data	GO:0046872 GO:0016491	15;21	F:metal ion binding F:oxidoreductase activity		[Master Protein] 1-aminocyclopropane-1-carboxylate oxidase-like protein	Not found	Not found	Found	2 replicates
554	1	2	2	6	A0A072VR03	PLA	No Data	No Data	GO:0003824	No Data	F:catalytic activity		[Master Protein] 2,4-dihydroxyhept-2-ene-1,7-dioic acid aldolase, putative	Not found	Not found	Found	2 replicates
1695	4	1	2	13	Q84KK4	NUC	No Data	P:isoflavonoid phytoalexin biosynthetic process	GO:0102670 GO:0030746 GO:0008171 GO:0046983	26	F:2,7,4'-trihydroxyisoflavanone-4'-O-methyltransferase activity F:isoflavone 4'-O-methyltransferase activity F:O-methyltransferase activity F:protein dimerization activity	lj_ncbi	[Master Protein] 2,7,4'-trihydroxyisoflavanone 4'-O-methyltransferase, complete cds; 28804595 dbj|AB091686.1|.path1.1	Not found	Not found	Found	Found
1372	14	1	13	51	G7IV48	NUC	C:cell wall C:cytosol C:membrane C:plasmodesma C:proteasome complex	P:protein catabolic process	GO:0005524 GO:0008233 GO:0036402	29;23	F:ATP binding F:peptidase activity F:proteasome-activating ATPase activity		[Master Protein] 26S protease regulatory subunit 6B	Not found	Not found	Found	Found
1080	5	2	2	5	G7JXW1	NUC	C:cell wall C:proteasome complex	No Data	No Data	No Data	No Data		[Master Protein] 26S proteasome non-ATPase regulatory subunit 10	Not found	Not found	Found	Found
1810	7	5	12	34	G7J5U6	NUC	C:proteasome complex	P:regulation of protein catabolic process	GO:0030234	No Data	F:enzyme regulator activity		[Master Protein] 26S proteasome non-ATPase regulatory subunit 3	Not found	Not found	Found	Found
677	6	7	10	43	B7FL82	NUC	C:proteasome regulatory particle	P:proteolysis	No Data	No Data	No Data		[Master Protein] 26S proteasome regulatory particle non-ATPase subunit 12	Not found	Not found	Found	Found
1067	5	4	9	26	G7JB60	NUC	C:proteasome regulatory particle	No Data	No Data	No Data	No Data		[Master Protein] 26S proteasome regulatory particle non-ATPase subunit 8	Not found	Not found	Found	Found
3120	1	2	2	4	G7KTD1	NUC	C:cytoplasm	P:biosynthetic process	GO:0008676	No Data	F:3-deoxy-8-phosphooctulonate synthase activity		[Master Protein] 2-dehydro-3-deoxyphosphooctonate aldolase	Not found	Not found	Found	1 replicate
2385	4	4	4	10	A0A072U4V2	MIT	C:cytosol	No Data	GO:0016829 GO:0000287 GO:0030976	No Data	F:lyase activity F:magnesium ion binding F:thiamine pyrophosphate binding		[Master Protein] 2-hydroxyacyl-CoA lyase	Not found	Not found	Found	Found
1664	5	3	3	8	G7IAZ2	NUC	No Data	P:leucine biosynthetic process	GO:0003852	13	F:2-isopropylmalate synthase activity		[Master Protein] 2-isopropylmalate synthase	Not found	Not found	Found	Found
1573	10	3	3	9	G7ICQ0	NUC	C:integral component of membrane	No Data	GO:0008168	No Data	F:methyltransferase activity		[Master Protein] 2-methyl-6-phytylbenzoquinone methyltransferase	Not found	Not found	Found	Found
329	14	1	1	2	G7LIE7	CYT	No Data	No Data	GO:0046872 GO:0016491	15;21	F:metal ion binding F:oxidoreductase activity		[Master Protein] 2OG-Fe(II) oxygenase family oxidoreductase	Not found	Not found	2 replicates	Found
723	4	1	1	4	G7IPL2	PLA	C:integral component of membrane	P:sodium ion transport P:transmembrane transport	GO:0005215	34	F:transporter activity		[Master Protein] 2-oxoglutarate/malate translocator	Not found	Not found	2 replicates	2 replicates
1350	1	1	1	3	A0A072UAH3	PLA	No Data	P:glycerol metabolic process	GO:0005524 GO:0004371	23	F:ATP binding F:glycerone kinase activity		[Master Protein] 3,4-dihydroxy-2-butanone kinase, putative	Not found	Not found	2 replicates	1 replicate
1926	4	3	5	13	I3SMF8	CYT	No Data	No Data	No Data	No Data	No Data		[Master Protein] 3,5-epimerase/4-reductase	Not found	Not found	Found	Found
2507	2	1	1	3	A0A072UQW2	NUC	No Data	No Data	GO:0003723	27	F:RNA binding		[Master Protein] 31 kDa ribonucleoprotein	Not found	Not found	2 replicates	Found
3279	5	1	1	5	G7KER8	PLA	No Data	P:isoprenoid biosynthetic process P:sterol biosynthetic process	GO:0004421	16	F:hydroxymethylglutaryl-CoA synthase activity		[Master Protein] 3-hydroxy-3-methylglutaryl coenzyme A synthase	Not found	Not found	Found	Found
647	2	1	1	4	A0A072UHV5	NUC	No Data	P:metabolic process	GO:0016836	No Data	F:hydro-lyase activity		[Master Protein] 3-isopropylmalate dehydratase, small subunit	Not found	Not found	Found	Found
3054	1	4	4	10	A0A072VQ81	MIT	No Data	P:fatty acid biosynthetic process	GO:0016747	16	F:transferase activity, transferring acyl groups other than amino-acyl groups		[Master Protein] 3-oxoacyl-(Acyl carrier) synthase II	Not found	Not found	Found	Found
3023	1	1	1	1	G8A2A8	CYT	No Data	No Data	No Data	No Data	No Data		[Master Protein] 3-oxo-delta(4,5)-steroid 5-beta-reductase-like protein	Not found	Not found	Found	2 replicates
795	4	1	4	36	G7LAJ5	CYT	C:small ribosomal subunit	P:translation	GO:0003723 GO:0003735	27	F:RNA binding F:structural constituent of ribosome		[Master Protein] 40S ribosomal protein S15-4	Not found	Not found	Found	Found
215	6	2	3	13	A0A072VBJ7	CYT	C:ribosome	P:translation	GO:0003735	No Data	F:structural constituent of ribosome		[Master Protein] 40S ribosomal protein S26	Not found	Not found	Found	Found
1974	7	2	8	35	A0A072VJE7	CYT	C:small ribosomal subunit	P:translation	GO:0003723 GO:0003735	27	F:RNA binding F:structural constituent of ribosome		[Master Protein] 40S ribosomal protein S5-2	Not found	Not found	Found	Found
516	7	1	7	30	T2DNT1	CYT	C:small ribosomal subunit	P:translation	GO:0003723 GO:0003735	27	F:RNA binding F:structural constituent of ribosome		[Master Protein] 40S ribosomal protein S5-like protein	Not found	Not found	2 replicates	1 replicate
1870	2	9	11	50	G7JAA1	NUC	C:chloroplast	P:glucose metabolic process P:maltose catabolic process P:starch catabolic process	GO:0004134 GO:0102500	2	F:4-alpha-glucanotransferase activity F:beta-maltose 4-alpha-glucanotransferase activity		[Master Protein] 4-alpha-glucanotransferase	Not found	Not found	Found	Found
1599	3	4	4	8	G7L4U3	CYT	No Data	No Data	GO:0004134 GO:2001070	2	F:4-alpha-glucanotransferase activity F:starch binding		[Master Protein] 4-alpha-glucanotransferase DPE2	Not found	Not found	Found	Found
2986	4	2	2	7	A0A072VMI5	PLA	No Data	P:lysine biosynthetic process via diaminopimelate	GO:0008840	13	F:4-hydroxy-tetrahydrodipicolinate synthase		[Master Protein] 4-hydroxy-tetrahydrodipicolinate synthase	Not found	Not found	Found	Found
1084	3	1	1	4	A0A072UP30	PLA	C:riboflavin synthase complex	P:riboflavin biosynthetic process	GO:0000906	No Data	F:6,7-dimethyl-8-ribityllumazine synthase activity		[Master Protein] 6,7-dimethyl-8-ribityllumazine synthase	Not found	Not found	Found	Found
352	11	1	8	58	G7JC94	NUC	C:ribosome	P:ribosome biogenesis	No Data	No Data	No Data		[Master Protein] 60S acidic ribosomal protein P0	Not found	Not found	Found	Found
684	2	2	5	24	B7FL54	NUC	C:ribosome	P:translation	GO:0003735	No Data	F:structural constituent of ribosome		[Master Protein] 60S ribosomal L14-like protein	Not found	Not found	Found	Found
649	13	2	6	29	I3T617	CYT	C:ribosome	P:translation	GO:0003735	No Data	F:structural constituent of ribosome		[Master Protein] 60S ribosomal L35-like protein	Not found	Not found	Found	2 replicates
2338	2	2	15	110	G7I6N5	NUC	C:ribosome	P:translation	GO:0003735	No Data	F:structural constituent of ribosome		[Master Protein] 60S ribosomal L4-like protein	Not found	Not found	Found	2 replicates
2782	5	1	2	5	A0A072UET3	NUC	C:ribosome	P:translation	GO:0003735	No Data	F:structural constituent of ribosome		[Master Protein] 60S ribosomal protein L35a-3	Not found	Not found	1 replicate	1 replicate
1311	8	2	7	28	T2DNL9	CYT	C:ribosome	P:translation	GO:0003735	No Data	F:structural constituent of ribosome		[Master Protein] 60S ribosomal protein L3-like protein	Not found	Not found	Found	2 replicates
138	7	1	6	22	T2DNA9	NUC	C:ribosome	No Data	No Data	No Data	No Data		[Master Protein] 60S ribosomal protein L7-4-like protein	Not found	Not found	Found	Found
2045	3	7	15	48	A0A072TX81	PLA	No Data	P:D-gluconate metabolic process P:pentose-phosphate shunt	GO:0004616	7	F:phosphogluconate dehydrogenase (decarboxylating) activity		[Master Protein] 6-phosphogluconate dehydrogenase, decarboxylating	Not found	Not found	Found	Found
3050	3	1	1	1	A2Q465	NUC	No Data	No Data	GO:0005524 GO:0004386 GO:0003676	23	F:ATP binding F:helicase activity F:nucleic acid binding	lj_descr	[Master Protein] A2Q465 A2Q465_MEDTR DEAD-box ATP-dependent RNA helicase	Not found	Not found	Found	2 replicates
2787	4	2	3	5	A2XYP5	NUC	No Data	No Data	GO:0008168	No Data	F:methyltransferase activity	lj_descr	[Master Protein] A2XYP5 A2XYP5_ORYSI Putative uncharacterized protein	Not found	Not found	Found	1 replicate
921	1	1	1	6	A4S3V0	NUC	C:eukaryotic translation initiation factor 3 complex	No Data	GO:0003743	29	F:translation initiation factor activity	lj_descr	[Master Protein] A4S3V0 A4S3V0_OSTLU Predicted protein	Not found	Not found	Found	Found
2163	7	1	1	6	A5AKR8	CYT	No Data	P:metabolic process	GO:0016758	26	F:transferase activity, transferring hexosyl groups	lj_descr	[Master Protein] A5AKR8 A5AKR8_VITVI Putative uncharacterized protein	Not found	Not found	Found	Found
2475	1	1	1	1	A5AQQ0	NUC	No Data	No Data	No Data	No Data	No Data	lj_descr	[Master Protein] A5AQQ0 A5AQQ0_VITVI Putative uncharacterized protein	Not found	Not found	1 replicate	Found
1181	1	1	1	2	A5C8I6	NUC	No Data	No Data	GO:0003676 GO:0008270	No Data	F:nucleic acid binding F:zinc ion binding	lj_descr	[Master Protein] A5C8I6 A5C8I6_VITVI Putative uncharacterized protein	Not found	Not found	2 replicates	Found
3232	5	3	3	6	A8J251	NUC	C:integral component of membrane	P:peroxisome organization	No Data	No Data	No Data	lj_descr	[Master Protein] A8J251 A8J251_CHLRE Predicted protein	Not found	Not found	Found	Found
1289	1	1	1	1	A9NTU4	NUC	No Data	No Data	GO:0003723	27	F:RNA binding	lj_descr	[Master Protein] A9NTU4 A9NTU4_PICSI Putative uncharacterized protein	Not found	Not found	Found	1 replicate
265	3	2	2	3	A0A072UYZ3	NUC	C:Golgi apparatus C:plasma membrane C:plasmodesma C:vacuole	No Data	GO:0005524	23	F:ATP binding		[Master Protein] AAA family ATPase	Not found	Not found	Found	1 replicate
2247	3	2	2	2	G7J816	PLA	C:cytosol	P:defense response to bacterium P:response to cadmium ion	GO:0005524 GO:0016887	34;23	F:ATP binding F:ATPase activity		[Master Protein] ABC transporter F family-like protein	Not found	Not found	2 replicates	2 replicates
2485	8	3	3	9	B7FKV4	NUC	No Data	No Data	GO:0016811	No Data	F:hydrolase activity, acting on carbon-nitrogen (but not peptide) bonds, in linear amides		[Master Protein] Acetamidase/formamidase, putative	Not found	Not found	Found	Found
101	3	4	4	10	G7KYC5	NUC	No Data	P:acetyl-CoA biosynthetic process from acetate	GO:0003987 GO:0016208	11	F:acetate-CoA ligase activity F:AMP binding		[Master Protein] Acetate-CoA ligase	Not found	Not found	Found	Found
1627	3	1	1	2	G7L8T1	NUC	C:chloroplast C:peroxisome	P:regulation of catalytic activity P:valine biosynthetic process	GO:0003984 GO:0043621	13	F:acetolactate synthase activity F:protein self-association		[Master Protein] Acetolactate synthase, small subunit	Not found	Not found	2 replicates	2 replicates
556	1	2	13	26	G7LIV6	MIT	No Data	No Data	GO:0005524 GO:0004075 GO:0046872	15;23	F:ATP binding F:biotin carboxylase activity F:metal ion binding		[Master Protein] Acetyl-CoA carboxylase biotin carboxylase subunit	Not found	Not found	Found	Found
47	5	1	1	2	A0A072VPT1	MIT	C:mitochondrial matrix C:pyruvate dehydrogenase complex	P:pyruvate metabolic process	GO:0004742	8	F:dihydrolipoyllysine-residue acetyltransferase activity		[Master Protein] Acetyltransferase component of pyruvate dehydrogenase complex	Not found	Not found	2 replicates	2 replicates
1714	6	5	20	83	G7ITZ5	CYT/MIT	No Data	P:metabolic process	GO:0051539 GO:0003994	8	F:4 iron, 4 sulfur cluster binding F:aconitate hydratase activity		[Master Protein] Aconitate hydratase	Not found	Not found	Found	Found
2764	3	1	11	49	V7AGZ9	CYT/MIT	No Data	P:metabolic process	GO:0051539 GO:0003994	8	F:4 iron, 4 sulfur cluster binding F:aconitate hydratase activity		[Master Protein] Aconitate hydratase (Fragment)	Not found	Not found	Found	2 replicates
1370	4	5	5	22	G7JWI7	NUC	No Data	No Data	GO:0004252	29	F:serine-type endopeptidase activity		[Master Protein] Acylamino-acid-releasing enzyme-like protein, putative	Not found	Not found	Found	Found
2150	3	4	4	18	B7FGG9	NUC	No Data	No Data	GO:0008080	No Data	F:N-acetyltransferase activity		[Master Protein] Acyl-CoA N-acyltransferase (NAT) family protein	Not found	Not found	Found	Found
2501	5	3	3	3	A0A072V293	NUC	C:integral component of membrane	No Data	GO:0000062	11	F:fatty-acyl-CoA binding		[Master Protein] Acyl-CoA-binding domain protein	Not found	Not found	Found	Found
2245	4	2	2	3	A0A072VAY5	PLA	C:clathrin adaptor complex C:clathrin-coated pit	P:clathrin-dependent endocytosis P:intracellular protein transport	GO:0035615	No Data	F:clathrin adaptor activity		[Master Protein] Adaptor protein complex AP-2, alpha subunit	Not found	Not found	2 replicates	Found
3285	5	2	3	18	B7FGP5	NUC	No Data	P:response to stress	GO:0016787	No Data	F:hydrolase activity		[Master Protein] Adenine nucleotide alpha hydrolase superfamily protein	Not found	Not found	Found	Found
3201	11	2	2	6	I3T714	CYT	C:cytoplasm	P:adenine salvage P:nucleoside metabolic process	GO:0003999	23	F:adenine phosphoribosyltransferase activity		[Master Protein] Adenine phosphoribosyltransferase-like protein	Not found	Not found	Found	Found
2280	6	2	15	65	V7C8C7	MIT	No Data	P:one-carbon metabolic process P:S-adenosylhomocysteine catabolic process	GO:0004013 GO:0051287	No Data	F:adenosylhomocysteinase activity F:NAD binding		[Master Protein] Adenosylhomocysteinase	Not found	Not found	Found	Found
2142	1	1	1	1	G7KBW0	MIT	No Data	P:IMP biosynthetic process	GO:0004018	23	F:N6-(1,2-dicarboxyethyl)AMP AMP-lyase (fumarate-forming) activity		[Master Protein] Adenylosuccinate lyase	Not found	Not found	1 replicate	Found
1416	10	2	2	2	G7LIU7	NUC	C:cytoplasm C:nucleus	No Data	No Data	No Data	No Data		[Master Protein] Adhesion regulating molecule protein, putative	Not found	Not found	Found	Found
841	5	2	2	5	G7KRI4	PLA	C:integral component of membrane	P:lipid storage	No Data	No Data	No Data		[Master Protein] Adipose-regulatory protein (Seipin), putative	Not found	Not found	2 replicates	1 replicate
593	19	10	10	44	T2DNK0	GOL	C:intracellular	No Data	GO:0005525	No Data	F:GTP binding		[Master Protein] ADP ribosylation factor	Not found	Not found	Found	Found
2255	6	1	5	10	G7IMG2	NUC	C:chloroplast membrane C:integral component of membrane	No Data	GO:0005524 GO:0005471	23	F:ATP binding F:ATP:ADP antiporter activity		[Master Protein] ADP,ATP carrier protein	Not found	Not found	2 replicates	1 replicate
3178	8	2	7	26	G7LDP4	MIT	C:integral component of membrane C:mitochondrial inner membrane	No Data	GO:0022857	No Data	F:transmembrane transporter activity		[Master Protein] ADP/ATP carrier protein	Not found	Not found	Found	Found
934	3	1	5	11	G7KEF8	NUC	No Data	P:purine nucleotide biosynthetic process	GO:0003937 GO:0004643	23	F:IMP cyclohydrolase activity F:phosphoribosylaminoimidazolecarboxamide formyltransferase activity		[Master Protein] Aicarft/IMPCHase bienzyme family protein	Not found	Not found	Found	2 replicates
2823	6	5	6	16	B7FLF5	MIT	C:mitochondrion C:vacuolar membrane	P:response to cadmium ion	GO:0030170 GO:0008483 GO:0008270	No Data	F:pyridoxal phosphate binding F:transaminase activity F:zinc ion binding		[Master Protein] Alanine-glyoxylate aminotransferase-like protein	Not found	Not found	Found	Found
2421	1	1	1	2	G7JME3	NUC	No Data	No Data	GO:0016491 GO:0008270	21	F:oxidoreductase activity F:zinc ion binding		[Master Protein] Alcohol dehydrogenase zinc-binding domain protein	Not found	Not found	Found	2 replicates
2806	4	4	4	10	G7JTZ5	NUC	C:cytosol	P:L-ascorbic acid biosynthetic process	GO:0010349	21	F:L-galactose dehydrogenase activity		[Master Protein] Aldo/keto reductase family oxidoreductase	Not found	Not found	Found	Found
2065	2	1	1	1	G7IAV4	NUC	No Data	No Data	No Data	No Data	No Data		[Master Protein] ALG2-interacting protein X	Not found	Not found	1 replicate	2 replicates
1587	1	1	1	3	A0A072VJQ4	PLA	C:integral component of membrane	No Data	GO:0016787	No Data	F:hydrolase activity		[Master Protein] Alpha/beta fold hydrolase	Not found	Not found	Found	2 replicates
2173	1	1	1	1	A0A072VLR1	NUC	No Data	P:lipid metabolic process	GO:0016787	No Data	F:hydrolase activity		[Master Protein] Alpha/beta-hydrolase superfamily protein	Not found	Not found	Found	2 replicates
1640	4	3	6	22	Q2HV87	CYT	No Data	P:plant-type cell wall organization or biogenesis	GO:0016866	No Data	F:intramolecular transferase activity		[Master Protein] Alpha-1,4-glucan-protein synthase (UDP-forming)	Not found	Not found	Found	Found
2020	3	1	1	1	A0A072W198	CYT	No Data	No Data	GO:0004560	No Data	F:alpha-L-fucosidase activity		[Master Protein] Alpha-L-fucosidase-like protein	Not found	Not found	Found	2 replicates
1952	5	2	2	3	G7KX95	NUC	C:apoplast C:plant-type cell wall C:vacuolar membrane	P:mannose metabolic process	GO:0004559 GO:0030246 GO:0046872	15	F:alpha-mannosidase activity F:carbohydrate binding F:metal ion binding		[Master Protein] Alpha-mannosidase	Not found	Not found	Found	Found
1165	9	1	1	2	G7J0U6	NUC	No Data	No Data	No Data	No Data	No Data		[Master Protein] Alpha-N-acetylglucosaminidase family protein	Not found	Not found	Found	1 replicate
17	7	3	5	13	V5N978	NUC	C:intracellular	P:intracellular protein transport	No Data	No Data	No Data		[Master Protein] Alpha-soluble NSF attachment protein	Not found	Not found	Found	Found
2353	4	1	2	7	V7BV13	NUC	C:integral component of membrane	P:amine metabolic process	GO:0005507 GO:0008131 GO:0048038	No Data	F:copper ion binding F:primary amine oxidase activity F:quinone binding		[Master Protein] Amine oxidase	Not found	Not found	1 replicate	Found
419	7	3	3	5	V7C9C8	MIT	C:mitochondrion	P:glycine catabolic process	GO:0004047 GO:0008483	No Data	F:aminomethyltransferase activity F:transaminase activity		[Master Protein] Aminomethyltransferase	Not found	Not found	Found	2 replicates
362	2	4	16	92	G7J8C0	PLA	No Data	No Data	GO:0004177 GO:0008237 GO:0008270	No Data	F:aminopeptidase activity F:metallopeptidase activity F:zinc ion binding		[Master Protein] Aminopeptidase	Not found	Not found	Found	Found
1722	3	2	6	12	A0A072VDQ9	NUC	No Data	No Data	GO:0016740	23	F:transferase activity		[Master Protein] Amino-terminal acetyltransferase, putative	Not found	Not found	Found	Found
3244	8	2	4	32	G7IQ90	NUC	No Data	P:defense response P:signal transduction	GO:0043531 GO:0005524	23	F:ADP binding F:ATP binding		[Master Protein] Animal HSPA9 nucleotide-binding domain protein	Not found	Not found	Found	Found
2418	1	1	1	2	A0A072U5A8	NUC	No Data	No Data	No Data	No Data	No Data		[Master Protein] Ankyrin repeat protein	Not found	Not found	Found	2 replicates
1833	3	1	1	4	A0A072VAG9	CYT	No Data	No Data	GO:0016747	16	F:transferase activity, transferring acyl groups other than amino-acyl groups		[Master Protein] Anthocyanin 5-aromatic acyltransferase	Not found	Not found	Found	2 replicates
2645	3	6	6	9	G7L7U1	NUC	C:AP-4 adaptor complex	P:intracellular protein transport P:vesicle-mediated transport	No Data	No Data	No Data		[Master Protein] AP-4 complex subunit epsilon	Not found	Not found	Found	Found
776	12	2	2	5	B7FMK2	NUC	C:proton-transporting two-sector ATPase complex, catalytic domain	P:ATP hydrolysis coupled proton transport	GO:0046961	1;34	F:proton-transporting ATPase activity, rotational mechanism		[Master Protein] Archaeal/vacuolar-type H+-ATPase subunit E	Not found	Not found	Found	Found
2300	3	2	2	3	B7FKA1	NUC	No Data	No Data	No Data	No Data	No Data		[Master Protein] Armadillo/beta-catenin-like repeat protein	Not found	Not found	Found	Found
474	3	1	1	3	G7I505	NUC	No Data	No Data	GO:0005524 GO:0016887	34;23	F:ATP binding F:ATPase activity		[Master Protein] Arsenical pump-driving ATPase-like protein	Not found	Not found	2 replicates	Found
2463	8	2	2	3	A0A072UXM4	NUC	No Data	P:asparagine biosynthetic process P:glutamine metabolic process	GO:0004066 GO:0005524	13;23	F:asparagine synthase (glutamine-hydrolyzing) activity F:ATP binding		[Master Protein] Asparagine synthetase [glutamine-hydrolyzing] protein	Not found	Not found	Found	2 replicates
668	6	6	7	21	A0A072VCX2	CYT	C:membrane C:peroxisome C:plastid	P:biosynthetic process P:cellular amino acid metabolic process P:leaf senescence	GO:0004069 GO:0030170	13	F:L-aspartate:2-oxoglutarate aminotransferase activity F:pyridoxal phosphate binding		[Master Protein] Aspartate aminotransferase	Not found	Not found	Found	Found
2659	12	8	8	22	G7J330	PLA	No Data	P:biosynthetic process	GO:0030170 GO:0008483	No Data	F:pyridoxal phosphate binding F:transaminase activity		[Master Protein] Aspartate aminotransferase family protein	Not found	Not found	Found	Found
339	2	4	12	30	G7I885	NUC	C:cytoplasm	P:aspartyl-tRNA aminoacylation	GO:0004815 GO:0005524	29;23	F:aspartate-tRNA ligase activity F:ATP binding		[Master Protein] Aspartate-tRNA ligase	Not found	Not found	Found	Found
923	9	4	4	7	G7LH36	NUC	No Data	P:cellular amino acid biosynthetic process	GO:0004072 GO:0050661 GO:0016491	13;21	F:aspartate kinase activity F:NADP binding F:oxidoreductase activity		[Master Protein] Aspartokinase-homoserine dehydrogenase	Not found	Not found	Found	Found
3269	2	1	1	1	A0A072V017	NUC	C:nucleus	P:transcription, DNA-templated	GO:0003680 GO:0003700	20;17	F:AT DNA binding F:DNA binding transcription factor activity		[Master Protein] AT hook motif DNA-binding family protein	Not found	Not found	Found	2 replicates
807	6	5	5	15	G7JFL4	NUC	C:cytoplasm	P:histidine biosynthetic process	GO:0003879 GO:0000287	13	F:ATP phosphoribosyltransferase activity F:magnesium ion binding		[Master Protein] ATP phosphoribosyltransferase catalytic subunit	Not found	Not found	Found	Found
85	10	5	5	7	A0A072W0C8	NUC	No Data	P:sulfate assimilation	GO:0004781	14	F:sulfate adenylyltransferase (ATP) activity		[Master Protein] ATP sulfurylase	Not found	Not found	2 replicates	Found
371	6	1	1	2	G7IUL1	NUC	C:mitochondrial proton-transporting ATP synthase complex, coupling factor F(o)	P:ATP synthesis coupled proton transport	GO:0015078	No Data	F:hydrogen ion transmembrane transporter activity		[Master Protein] ATP synthase G subunit family protein	Not found	Not found	Found	Found
3259	1	1	1	5	G9JLT8	CYT	C:integral component of membrane C:mitochondrial membrane C:proton-transporting ATP synthase complex, coupling factor F(o)	P:ATP hydrolysis coupled proton transport P:ATP synthesis coupled proton transport	GO:0015078 GO:0008289	No Data	F:hydrogen ion transmembrane transporter activity F:lipid binding		[Master Protein] ATP synthase subunit 9, mitochondrial	Not found	Not found	2 replicates	1 replicate
651	6	3	5	14	S4T0X8	MIT	C:chloroplast thylakoid membrane C:mitochondrion C:plastoglobule C:proton-transporting ATP synthase complex, catalytic core F(1) C:stromule C:thylakoid lumen	P:ATP synthesis coupled proton transport P:defense response to bacterium P:response to cold	GO:0005524 GO:0046933 GO:0008270	9;23	F:ATP binding F:proton-transporting ATP synthase activity, rotational mechanism F:zinc ion binding		[Master Protein] ATP synthase subunit alpha	Not found	Not found	Found	2 replicates
2950	3	3	3	13	G7I9M9	MIT	C:mitochondrial proton-transporting ATP synthase complex, coupling factor F(o)	P:ATP synthesis coupled proton transport	GO:0015078	No Data	F:hydrogen ion transmembrane transporter activity		[Master Protein] ATP synthase subunit d, mitochondrial	Not found	Not found	Found	Found
1097	5	4	4	14	A0A072TNB3	NUC	C:cytosol C:endoplasmic reticulum	P:protein insertion into ER membrane P:root hair elongation	GO:0005524 GO:0016887 GO:0043621	34;23	F:ATP binding F:ATPase activity F:protein self-association		[Master Protein] ATPase ASNA1 homolog	Not found	Not found	Found	Found
1223	2	3	3	7	G9JLT1	MIT	C:mitochondrial proton-transporting ATP synthase complex, coupling factor F(o)	P:ATP synthesis coupled proton transport	GO:0015078	No Data	F:hydrogen ion transmembrane transporter activity		[Master Protein] ATPase subunit 4	Not found	Not found	Found	Found
2469	2	1	3	17	A0A126TEZ4	MIT	C:integral component of membrane C:mitochondrion	No Data	No Data	No Data	No Data		[Master Protein] ATPase subunit 8	Not found	Not found	Found	Found
3139	3	2	5	19	A0A072V4Q4	NUC	C:integral component of membrane	P:nicotinamide nucleotide metabolic process	GO:0052855 GO:0005524 GO:0047453	23	F:ADP-dependent NAD(P)H-hydrate dehydratase activity F:ATP binding F:ATP-dependent NAD(P)H-hydrate dehydratase activity		[Master Protein] ATP-dependent (S)-NAD(P)H-hydrate dehydratase	Not found	Not found	Found	Found
1143	13	2	14	35	G7LIT0	MIT	No Data	No Data	GO:0005524 GO:0008233	29;23	F:ATP binding F:peptidase activity		[Master Protein] ATP-dependent Clp protease ATP-binding subunit	Not found	Not found	Found	Found
1811	1	2	2	4	Q0GXX4	NUC	C:integral component of membrane	P:metabolic process	GO:0016787	No Data	F:hydrolase activity		[Master Protein] Auxin conjugate hydrolase	Not found	Not found	2 replicates	Found
1199	2	1	1	4	B6UBI4	NUC	No Data	No Data	No Data	No Data	No Data	lj_descr	[Master Protein] B6UBI4 B6UBI4_MAIZE Putative uncharacterized protein	Not found	Not found	Found	Found
1629	2	2	2	3	B7FF73	PLA	No Data	No Data	GO:0005525 GO:0003924	30	F:GTP binding F:GTPase activity	lj_descr	[Master Protein] B7FF73 B7FF73_MEDTR Uncharacterized protein	Not found	Not found	Found	Found
467	5	2	2	4	B7FJ76	NUC	No Data	No Data	GO:0008080	No Data	F:N-acetyltransferase activity	lj_descr	[Master Protein] B7FJ76 B7FJ76_MEDTR N-terminal acetyltransferase complex ARD1 subunit-like protein	Not found	Not found	Found	Found
2777	1	1	2	5	B9FW46	NUC	C:endoplasmic reticulum membrane C:Golgi apparatus C:integral component of membrane C:nucleolus C:plant-type cell wall C:plasmodesma C:vacuolar membrane	P:plant-type cell wall organization P:protein N-linked glycosylation via asparagine P:unidimensional cell growth	No Data	No Data	No Data	lj_descr	[Master Protein] B9FW46 B9FW46_ORYSJ Putative uncharacterized protein	Not found	Not found	Found	Found
2417	5	1	2	6	B9G712	CYT	No Data	No Data	GO:0008113	No Data	F:peptide-methionine (S)-S-oxide reductase activity	lj_descr	[Master Protein] B9G712 B9G712_ORYSJ Putative uncharacterized protein	Not found	Not found	Found	2 replicates
2842	1	2	3	11	B9GSC1	CYT	C:cytosolic large ribosomal subunit	P:translation	GO:0003723 GO:0003735	27	F:RNA binding F:structural constituent of ribosome	lj_descr	[Master Protein] B9GSC1 B9GSC1_POPTR Predicted protein	Not found	Not found	Found	Found
1911	1	1	1	2	B9N641	END	No Data	No Data	No Data	No Data	No Data	lj_descr	[Master Protein] B9N641 B9N641_POPTR Predicted protein	Not found	Not found	1 replicate	1 replicate
2470	1	1	1	7	B9SR13	NUC/CYT	No Data	No Data	GO:0032440 GO:0005524	23	F:2-alkenal reductase [NAD(P)] activity F:ATP binding	lj_descr	[Master Protein] B9SR13 B9SR13_RICCO Heat shock protein, putative	Not found	Not found	Found	1 replicate
2725	5	9	9	16	G7JQK3	NUC	C:clathrin adaptor complex	P:intracellular protein transport P:vesicle-mediated transport	GO:0030276	No Data	F:clathrin binding		[Master Protein] Beta-adaptin-like protein	Not found	Not found	Found	Found
266	15	2	3	7	G7IRQ0	PLA	No Data	P:carbohydrate metabolic process	GO:0004565 GO:0030246	3	F:beta-galactosidase activity F:carbohydrate binding		[Master Protein] Beta-galactosidase	Not found	Not found	Found	Found
1025	1	1	1	2	C0KWD9	PLA	No Data	P:biosynthetic process	GO:0008928	No Data	F:mannose-1-phosphate guanylyltransferase (GDP) activity	lj_descr	[Master Protein] C0KWD9 C0KWD9_9ERIC GDP-D-mannose pyrophosphorylase	Not found	Not found	2 replicates	1 replicate
2495	2	2	3	6	C5DB50	CYT	C:cytoplasm	P:glucose catabolic process	GO:0030145 GO:0004619	4	F:manganese ion binding F:phosphoglycerate mutase activity	lj_descr	[Master Protein] C5DB50 C5DB50_VITVI Putative 2,3-bisphosphoglycerate-independent phosphogl,86.64,0,FAMILY NOT NAMED,NULL; 2,3-Bisphosphoglycerate-independent phosphoglycerate mutase, substrate-bindin,CUFF.40882.1	Not found	Not found	2 replicates	1 replicate
1712	5	1	15	68	C5NU06	CSK	C:microtubule	P:microtubule-based process	GO:0005525 GO:0003924 GO:0005200	31;30	F:GTP binding F:GTPase activity F:structural constituent of cytoskeleton	lj_descr	[Master Protein] C5NU06 C5NU06_LOTJA Tubulin beta chain	Not found	Not found	Found	2 replicates
3158	4	1	4	15	C6T763	NUC	C:proteasome regulatory particle	P:proteolysis	No Data	No Data	No Data	lj_descr	[Master Protein] C6T763 C6T763_SOYBN Uncharacterized protein	Not found	Not found	2 replicates	Found
869	3	2	7	35	C6T857	CYT	No Data	P:isocitrate metabolic process P:tricarboxylic acid cycle	GO:0004450 GO:0000287 GO:0051287	8	F:isocitrate dehydrogenase (NADP+) activity F:magnesium ion binding F:NAD binding	lj_descr	[Master Protein] C6T857 C6T857_SOYBN Isocitrate dehydrogenase [NADP]	Not found	Not found	Found	Found
2852	2	2	2	4	C6TCW0	NUC	No Data	No Data	GO:0004190 GO:0043130	No Data	F:aspartic-type endopeptidase activity F:ubiquitin binding	lj_descr	[Master Protein] C6TCW0 C6TCW0_SOYBN Putative uncharacterized protein	Not found	Not found	2 replicates	Found
680	3	2	7	26	C6TJL2	NUC	C:cytosol C:nucleus C:proteasome regulatory particle, lid subcomplex	P:proteasome assembly P:ubiquitin-dependent protein catabolic process	GO:0005198	No Data	F:structural molecule activity	lj_descr	[Master Protein] C6TJL2 C6TJL2_SOYBN Uncharacterized protein	Not found	Not found	Found	Found
2235	4	2	14	128	C6TN36	CYT	No Data	P:glucose metabolic process	GO:0051287 GO:0050661 GO:0016620	No Data	F:NAD binding F:NADP binding F:oxidoreductase activity, acting on the aldehyde or oxo group of donors, NAD or NADP as acceptor	lj_descr	[Master Protein] C6TN36 C6TN36_SOYBN Uncharacterized protein	Not found	Not found	Found	Found
1396	1	1	1	2	G7L1W8	NUC	No Data	No Data	GO:0005509	No Data	F:calcium ion binding		[Master Protein] Calcium-binding EF hand protein, putative	Not found	Not found	2 replicates	Found
3004	6	1	1	1	G7JLQ8	PLA	No Data	No Data	No Data	No Data	No Data		[Master Protein] Calcium-binding protein	Not found	Not found	Found	2 replicates
2221	10	1	1	3	A0A072UGP5	PLA	C:integral component of membrane	No Data	GO:0005524 GO:0005388 GO:0005516	23	F:ATP binding F:calcium-transporting ATPase activity F:calmodulin binding		[Master Protein] Calcium-transporting ATPase	Not found	Not found	Found	1 replicate
1064	8	8	10	38	A0A072V1W7	END	C:endoplasmic reticulum C:integral component of membrane	P:protein folding	GO:0005509 GO:0051082	No Data	F:calcium ion binding F:unfolded protein binding		[Master Protein] Calnexin 2	Not found	Not found	Found	Found
515	4	1	2	4	I3T377	EXC	No Data	No Data	GO:0004185	No Data	F:serine-type carboxypeptidase activity		[Master Protein] Carboxypeptidase	Not found	Not found	Found	Found
2315	5	2	3	8	G7K4W1	CYT/NUC	C:nucleus C:phosphopyruvate hydratase complex	P:glycolytic process	GO:0000287 GO:0004634	4	F:magnesium ion binding F:phosphopyruvate hydratase activity		[Master Protein] Carboxy-terminal TIM barrel domain enolase	Not found	Not found	Found	2 replicates
2311	7	6	6	10	Q8LP17	CYT	No Data	No Data	GO:0046872 GO:0016702	15	F:metal ion binding F:oxidoreductase activity, acting on single donors with incorporation of molecular oxygen, incorporation of two atoms of oxygen		[Master Protein] Carotenoid 9,10(9',10')-cleavage dioxygenase 1	Not found	Not found	Found	Found
914	2	2	2	2	A0A072V2S7	PLA	C:integral component of membrane	P:cation transport	GO:0005524 GO:0016887 GO:0046872	34;15;23	F:ATP binding F:ATPase activity F:metal ion binding		[Master Protein] Cation-transporting ATPase	Not found	Not found	1 replicate	Found
3288	3	2	2	8	A0A072ULA4	PLA	C:cytosol C:nucleolus C:plasmodesma	P:pseudouridine synthesis P:RNA processing	GO:0009982 GO:0003723	27;29;23	F:pseudouridine synthase activity F:RNA binding		[Master Protein] Centromere/microtubule-binding protein	Not found	Not found	Found	Found
2085	6	3	3	12	A0A072V0J3	NUC	No Data	No Data	GO:0016872	No Data	F:intramolecular lyase activity		[Master Protein] Chalcone-flavonone isomerase family protein	Not found	Not found	Found	Found
162	3	3	7	22	G7J9V8	NUC	C:mitochondrion	P:protein metabolic process P:protein refolding P:response to heat	GO:0005524	23	F:ATP binding		[Master Protein] Chaperone ClpB, putative	Not found	Not found	Found	Found
2435	1	2	18	97	P42730	NUC	C:chloroplast envelope C:chloroplast stroma C:cytosol C:nucleus	P:positive regulation of translation P:protein metabolic process P:protein unfolding P:response to heat P:response to high light intensity P:response to hydrogen peroxide	GO:0005524	23	F:ATP binding		[Master Protein] Chaperone protein ClpB1	Not found	Not found	Found	2 replicates
1210	1	1	1	5	G7J5N0	CYT	C:cytoplasm	P:protein folding	GO:0003824	No Data	F:catalytic activity		[Master Protein] Chaperonin GroS	Not found	Not found	Found	Found
3038	2	2	2	3	G7LA76	EXC	No Data	P:carbohydrate metabolic process P:cell wall macromolecule catabolic process P:chitin catabolic process	GO:0008061 GO:0004568	No Data	F:chitin binding F:chitinase activity		[Master Protein] Chitinase (Class Ib) / Hevein	Not found	Not found	Found	2 replicates
842	3	2	2	5	G7KEX6	PLA	No Data	No Data	No Data	No Data	No Data		[Master Protein] Chromosome condensation regulator RCC1 repeat protein	Not found	Not found	Found	2 replicates
798	8	6	6	18	G7JRR9	NUC	C:nucleus	P:intracellular protein transport	GO:0008536	No Data	F:Ran GTPase binding		[Master Protein] Chromosome region maintenance protein 1/exportin	Not found	Not found	Found	Found
1392	9	3	3	11	G7JFN2	CYT	No Data	No Data	GO:0003824 GO:0050662	No Data	F:catalytic activity F:coenzyme binding		[Master Protein] Cinnamoyl-CoA reductase	Not found	Not found	Found	Found
1860	1	2	3	4	A0A072V987	NUC	No Data	P:glutamine metabolic process	GO:0016740	23	F:transferase activity		[Master Protein] Class I glutamine amidotransferase superfamily protein	Not found	Not found	2 replicates	1 replicate
2518	4	3	37	113	W8E7A2	NUC	C:clathrin coat of coated pit C:clathrin coat of trans-Golgi network vesicle C:clathrin complex	P:clathrin coat assembly P:intracellular protein transport P:vesicle-mediated transport	GO:0032051 GO:0005198	No Data	F:clathrin light chain binding F:structural molecule activity		[Master Protein] Clathrin heavy chain	Not found	Not found	Found	Found
1382	3	3	6	21	G7IP27	NUC	C:clathrin coat of coated pit C:clathrin coat of trans-Golgi network vesicle	P:intracellular protein transport P:vesicle-mediated transport	GO:0005198	No Data	F:structural molecule activity		[Master Protein] Clathrin light chain	Not found	Not found	Found	Found
1857	3	1	1	5	G7IWH9	NUC	C:cytoplasm	P:intracellular distribution of mitochondria	GO:0003743	29	F:translation initiation factor activity		[Master Protein] Clustered mitochondria protein homolog	Not found	Not found	2 replicates	Found
997	1	1	1	5	Q5QQ34	PLA	C:cytoplasmic vesicle C:Golgi membrane	P:protein transport P:retrograde vesicle-mediated transport, Golgi to ER	GO:0005198	No Data	F:structural molecule activity		[Master Protein] Coatomer epsilon subunit	Not found	Not found	Found	Found
817	4	14	27	61	A0A072VNH5	NUC	C:COPI vesicle coat C:Golgi membrane	P:intracellular protein transport P:vesicle-mediated transport	GO:0005198	No Data	F:structural molecule activity		[Master Protein] Coatomer subunit alpha	Not found	Not found	Found	Found
1855	2	3	12	24	A0A072UH84	NUC	C:COPI-coated vesicle membrane C:Golgi membrane C:membrane coat	P:intracellular protein transport P:vesicle-mediated transport	GO:0005198	No Data	F:structural molecule activity		[Master Protein] Coatomer subunit beta'	Not found	Not found	2 replicates	Found
313	9	3	5	28	V7BD83	NUC	C:COPI vesicle coat C:Golgi membrane	P:protein transport P:retrograde vesicle-mediated transport, Golgi to ER	No Data	No Data	No Data		[Master Protein] Coatomer subunit delta	Not found	Not found	Found	Found
2678	6	11	11	38	G7JG50	PLA	C:COPI vesicle coat C:Golgi membrane	P:intracellular protein transport P:vesicle-mediated transport	GO:0005198	No Data	F:structural molecule activity		[Master Protein] Coatomer subunit gamma	Not found	Not found	Found	Found
823	2	1	11	44	G7J648	NUC	C:chloroplast C:cytosol	No Data	GO:0003871 GO:0008705 GO:0008270	13	F:5-methyltetrahydropteroyltriglutamate-homocysteine S-methyltransferase activity F:methionine synthase activity F:zinc ion binding		[Master Protein] Cobalamin-independent methionine synthase	Not found	Not found	Found	Found
2980	2	3	5	5	A0A072UG57	GOL	C:Golgi membrane	P:intracellular protein transport P:vesicle fusion with Golgi apparatus	GO:0008565	No Data	F:protein transporter activity		[Master Protein] Coiled-coil vesicle tethering-like protein, putative	Not found	Not found	Found	1 replicate
2432	1	1	1	1	B1NY79	NUC	No Data	No Data	No Data	No Data	No Data		[Master Protein] Cold-acclimation specific protein 15	Not found	Not found	Found	2 replicates
1996	2	1	1	1	A0A072UXZ4	MIT	C:integral component of membrane	No Data	No Data	No Data	No Data		[Master Protein] Cold-regulated protein, putative	Not found	Not found	Found	Found
1524	1	1	1	3	G7I999	NUC	No Data	No Data	No Data	No Data	No Data		[Master Protein] Complex I subunit	Not found	Not found	Found	Found
2460	1	1	1	1	A0A072VK55	NUC	No Data	No Data	No Data	No Data	No Data		[Master Protein] Condensation domain protein	Not found	Not found	Found	2 replicates
3289	2	1	1	1	A0A072TQ51	NUC/CYT	C:COP9 signalosome	P:protein deneddylation	No Data	No Data	No Data		[Master Protein] COP9 signalosome complex subunit 1	Not found	Not found	2 replicates	1 replicate
35	6	1	1	5	G7L2Q4	NUC/CYT	No Data	No Data	No Data	No Data	No Data		[Master Protein] COP9 signalosome complex subunit 2	Not found	Not found	2 replicates	2 replicates
2279	4	2	2	3	I3T146	NUC/CYT	C:COP9 signalosome	P:protein deneddylation	No Data	No Data	No Data		[Master Protein] COP9 signalosome complex subunit 6a	Not found	Not found	2 replicates	Found
273	2	1	1	1	G7KFC7	NUC	No Data	P:porphyrin-containing compound biosynthetic process	GO:0004109	19	F:coproporphyrinogen oxidase activity		[Master Protein] Coproporphyrinogen III oxidase	Not found	Not found	2 replicates	2 replicates
3143	2	1	4	22	A0A1S2YC84	NUC	C:nucleus	P:intracellular protein transport P:nucleocytoplasmic transport	GO:0008565 GO:0008536	No Data	F:protein transporter activity F:Ran GTPase binding	lj_lotusbase_ncbi	[Master Protein] CUFF.26690.1	Not found	Not found	Found	Found
2425	4	1	1	1	A0A1S2XVA2	CYT	No Data	P:protein folding	GO:0003755	31	F:peptidyl-prolyl cis-trans isomerase activity	lj_lotusbase_ncbi	[Master Protein] CUFF.33049.2	Not found	Not found	Found	Found
1879	4	2	2	3	A0A1S2YHK7	PLA	No Data	P:metabolic process	GO:0070569	No Data	F:uridylyltransferase activity	lj_lotusbase_ncbi	[Master Protein] CUFF.46739.1	Not found	Not found	2 replicates	Found
2943	1	1	1	2	A0A061GN46	NUC	C:chloroplast C:integral component of membrane C:mitochondrial respiratory chain complex I	No Data	No Data	No Data	No Data	lj_lotusbase_ncbi	[Master Protein] CUFF.49759.1	Not found	Not found	1 replicate	1 replicate
2800	1	1	1	2	G7IPW7	GOL	C:integral component of membrane	P:metabolic process	GO:0005509 GO:0004571	No Data	F:calcium ion binding F:mannosyl-oligosaccharide 1,2-alpha-mannosidase activity	lj_lotusbase_ncbi	[Master Protein] CUFF.60237.1	Not found	Not found	Found	2 replicates
2880	1	1	1	2	G7JT65	NUC	C:cytosol	No Data	No Data	No Data	No Data		[Master Protein] Cupin family protein	Not found	Not found	1 replicate	1 replicate
1048	7	1	1	1	A0A072V3C4	NUC	No Data	No Data	No Data	No Data	No Data		[Master Protein] CW7 protein, putative	Not found	Not found	2 replicates	Found
699	6	1	2	4	V7BCG5	CYT/MIT	No Data	P:cysteine biosynthetic process from serine	GO:0004124	13	F:cysteine synthase activity		[Master Protein] Cysteine synthase	Not found	Not found	2 replicates	2 replicates
2037	4	1	1	4	G9JLU1	PLA	C:integral component of membrane C:mitochondrial inner membrane C:respiratory chain complex III	P:mitochondrial electron transport, ubiquinol to cytochrome c	GO:0046872 GO:0008121	9;15	F:metal ion binding F:ubiquinol-cytochrome-c reductase activity		[Master Protein] Cytochrome b	Not found	Not found	Found	2 replicates
440	3	1	1	2	B7FGY5	MIT	C:mitochondrial respiratory chain complex III	P:mitochondrial electron transport, ubiquinol to cytochrome c	No Data	No Data	No Data		[Master Protein] Cytochrome b-c1 complex subunit 7	Not found	Not found	Found	2 replicates
1914	8	4	4	11	G7KXA6	MIT	C:mitochondrial inner membrane C:respiratory chain	No Data	GO:0051537 GO:0008121	9;26	F:2 iron, 2 sulfur cluster binding F:ubiquinol-cytochrome-c reductase activity		[Master Protein] Cytochrome b-c1 complex subunit Rieske, mitochondrial	Not found	Not found	Found	Found
461	3	1	1	6	G9JLR9	MIT	C:integral component of membrane C:mitochondrial inner membrane C:plasma membrane C:respiratory chain complex IV	P:aerobic respiration P:electron transport coupled proton transport P:oxidative phosphorylation	GO:0004129 GO:0020037 GO:0005506	9	F:cytochrome-c oxidase activity F:heme binding F:iron ion binding		[Master Protein] Cytochrome c oxidase subunit 1	Not found	Not found	Found	2 replicates
3099	5	2	3	10	G9JLV1	MIT	C:integral component of membrane C:mitochondrial inner membrane C:respiratory chain	No Data	GO:0005507 GO:0004129	9	F:copper ion binding F:cytochrome-c oxidase activity		[Master Protein] Cytochrome c oxidase subunit 2	Not found	Not found	Found	Found
2322	1	1	1	6	I3ST38	MIT	C:mitochondrial envelope	No Data	GO:0004129	9	F:cytochrome-c oxidase activity		[Master Protein] Cytochrome C oxidase subunit 5b	Not found	Not found	Found	Found
1705	3	1	1	4	G7IDQ0	MIT	C:integral component of membrane C:mitochondrial respiratory chain	No Data	No Data	No Data	No Data		[Master Protein] Cytochrome c oxidase subunit 5C	Not found	Not found	Found	Found
435	5	2	2	3	A0A072UTC1	END	No Data	No Data	GO:0020037 GO:0005506 GO:0004497 GO:0016705	No Data	F:heme binding F:iron ion binding F:monooxygenase activity F:oxidoreductase activity, acting on paired donors, with incorporation or reduction of molecular oxygen		[Master Protein] Cytochrome P450 family 71 protein	Not found	Not found	Found	Found
3148	17	2	2	2	G7KJF1	END	C:integral component of membrane	No Data	GO:0020037 GO:0005506 GO:0004497 GO:0016705	No Data	F:heme binding F:iron ion binding F:monooxygenase activity F:oxidoreductase activity, acting on paired donors, with incorporation or reduction of molecular oxygen		[Master Protein] Cytochrome P450 family protein	Not found	Not found	Found	2 replicates
1385	4	1	1	2	Q2MJ22	CYT	No Data	No Data	GO:0020037 GO:0005506 GO:0008168 GO:0004497 GO:0016705	No Data	F:heme binding F:iron ion binding F:methyltransferase activity F:monooxygenase activity F:oxidoreductase activity, acting on paired donors, with incorporation or reduction of molecular oxygen		[Master Protein] Cytochrome P450 monooxygenase CYP51G1	Not found	Not found	Found	Found
1646	1	1	1	1	A0A072V4C4	EXC	No Data	P:cytokinin metabolic process	GO:0019139 GO:0050660 GO:0016614	17	F:cytokinin dehydrogenase activity F:flavin adenine dinucleotide binding F:oxidoreductase activity, acting on CH-OH group of donors		[Master Protein] Cytokinin oxidase/dehydrogenase-like protein	Not found	Not found	Found	2 replicates
902	5	6	10	25	G7L2R6	NUC	C:cytoplasm	P:asparaginyl-tRNA aminoacylation	GO:0004816 GO:0005524 GO:0003676	29;23	F:asparagine-tRNA ligase activity F:ATP binding F:nucleic acid binding		[Master Protein] Cytoplasmic asparagine-tRNA ligase	Not found	Not found	Found	Found
1841	1	4	12	69	G7L9S8	CYT	No Data	P:carbohydrate metabolic process	GO:0016868 GO:0000287	No Data	F:intramolecular transferase activity, phosphotransferases F:magnesium ion binding		[Master Protein] Cytoplasmic phosphoglucomutase	Not found	Not found	Found	Found
2274	10	5	7	18	G7KNI3	POX	No Data	No Data	GO:0016620	No Data	F:oxidoreductase activity, acting on the aldehyde or oxo group of donors, NAD or NADP as acceptor		[Master Protein] Cytosolic aldehyde dehydrogenase	Not found	Not found	Found	Found
129	6	1	2	7	G7J8C7	CYT	No Data	No Data	No Data	No Data	No Data		[Master Protein] Cytosolic class II small heat-shock protein	Not found	Not found	Found	2 replicates
1764	3	3	4	12	A0A072U991	CYT	C:cell	P:cell redox homeostasis P:glutathione metabolic process	GO:0009055 GO:0050660 GO:0004362 GO:0050661	1;26	F:electron transfer activity F:flavin adenine dinucleotide binding F:glutathione-disulfide reductase activity F:NADP binding		[Master Protein] Cytosolic glutathione reductase	Not found	Not found	Found	Found
890	1	1	1	1	D3PAV3	NUC	C:cytoplasm	P:diaminopimelate biosynthetic process P:lysine biosynthetic process via diaminopimelate	GO:0008840	13	F:4-hydroxy-tetrahydrodipicolinate synthase	lj_descr	[Master Protein] D3PAV3 D3PAV3_DEFDS Dihydrodipicolinate synthase	Not found	Not found	Found	2 replicates
1772	1	1	1	1	D7U6M5	CYT	C:integral component of membrane C:membrane	P:signal transduction	No Data	No Data	No Data	lj_descr	[Master Protein] D7U6M5 D7U6M5_VITVI Putative uncharacterized protein	Not found	Not found	Found	2 replicates
2528	8	1	1	1	D7UBN5	PLA	No Data	No Data	GO:0016810	No Data	F:hydrolase activity, acting on carbon-nitrogen (but not peptide) bonds	lj_descr	[Master Protein] D7UBN5 D7UBN5_VITVI Putative uncharacterized protein	Not found	Not found	Found	1 replicate
848	7	2	5	11	D7UPM9	NUC	C:COPII vesicle coat C:Golgi membrane	P:COPII-coated vesicle budding P:positive regulation of TORC1 signaling P:protein transport	GO:0005198	No Data	F:structural molecule activity	lj_descr	[Master Protein] D7UPM9 D7UPM9_LOTJA SEC13 family protein	Not found	Not found	Found	Found
2283	7	1	4	8	D7UPN0	CYT	C:COPII vesicle coat C:Golgi membrane	P:COPII-coated vesicle budding P:positive regulation of TORC1 signaling P:protein transport	GO:0005198	No Data	F:structural molecule activity	lj_descr	[Master Protein] D7UPN0 D7UPN0_LOTJA SEC13 family protein	Not found	Not found	Found	Found
1520	1	1	1	5	D8SY77	CYT	No Data	No Data	No Data	No Data	No Data	lj_descr	[Master Protein] D8SY77 D8SY77_SELML Putative uncharacterized protein	Not found	Not found	Found	2 replicates
62	2	1	1	4	D8U2G2	NUC	C:prefoldin complex	P:protein folding	GO:0051082	No Data	F:unfolded protein binding	lj_descr	[Master Protein] D8U2G2 D8U2G2_VOLCA Putative uncharacterized protein	Not found	Not found	Found	Found
2063	3	2	5	9	G7L9M1	NUC/CYT	C:nucleus	P:DNA repair	GO:0003684	28	F:damaged DNA binding		[Master Protein] Damaged DNA-binding protein 1A	Not found	Not found	Found	2 replicates
1185	22	8	9	18	G7JA48	NUC	No Data	No Data	GO:0005524 GO:0004386 GO:0003676	23	F:ATP binding F:helicase activity F:nucleic acid binding		[Master Protein] DEAD-box ATP-dependent RNA helicase-like protein	Not found	Not found	Found	Found
2548	6	3	4	23	Q4JR85	NUC	C:chloroplast envelope C:chloroplast stroma	P:protein glutathionylation P:response to cytokinin	GO:0045174 GO:0016740	21;23	F:glutathione dehydrogenase (ascorbate) activity F:transferase activity		[Master Protein] Dehydroascorbate reductase	Not found	Not found	Found	Found
3199	1	1	1	2	A0A072UWT2	NUC	No Data	No Data	No Data	No Data	No Data		[Master Protein] DEK carboxy-terminal domain protein	Not found	Not found	Found	Found
624	13	1	7	16	G7J9Y9	NUC	C:cytoplasm	P:L-proline biosynthetic process	GO:0005524 GO:0004349 GO:0004350	23	F:ATP binding F:glutamate 5-kinase activity F:glutamate-5-semialdehyde dehydrogenase activity		[Master Protein] Delta-1-pyrroline-5-carboxylate synthetase	Not found	Not found	Found	2 replicates
878	11	1	2	3	H0UST0	NUC	C:cytoplasm	P:L-proline biosynthetic process	GO:0005524 GO:0004349 GO:0004350	23	F:ATP binding F:glutamate 5-kinase activity F:glutamate-5-semialdehyde dehydrogenase activity		[Master Protein] Delta-1-pyrroline-5-carboxylate synthetase 2	Not found	Not found	2 replicates	2 replicates
1023	3	2	2	3	G7JAA5	NUC	No Data	No Data	GO:0005525	No Data	F:GTP binding		[Master Protein] Developmentally regulated GTP-binding protein	Not found	Not found	Found	Found
1088	6	1	1	2	G7JJF7	PLA	No Data	No Data	GO:0051287 GO:0016616	1;25	F:NAD binding F:oxidoreductase activity, acting on the CH-OH group of donors, NAD or NADP as acceptor		[Master Protein] D-glycerate dehydrogenase/hydroxypyruvate reductase	Not found	Not found	2 replicates	2 replicates
1897	1	2	4	7	G7JXL1	NUC	No Data	P:lysine biosynthetic process via diaminopimelate	GO:0008836	13	F:diaminopimelate decarboxylase activity		[Master Protein] Diaminopimelate decarboxylase	Not found	Not found	Found	Found
2749	1	1	1	2	G7JTT9	NUC	No Data	P:pyrimidine nucleobase biosynthetic process	GO:0004151	23	F:dihydroorotase activity		[Master Protein] Dihydroorotase	Not found	Not found	Found	2 replicates
1301	2	2	2	3	G7J6W0	NUC	No Data	No Data	GO:0008236	29	F:serine-type peptidase activity		[Master Protein] Dipeptidyl peptidase IV-like protein	Not found	Not found	Found	Found
1528	2	1	1	1	V7BD59	NUC	C:cytosol	P:isopentenyl diphosphate biosynthetic process, mevalonate pathway P:sterol biosynthetic process	GO:0005524 GO:0004163	16;23	F:ATP binding F:diphosphomevalonate decarboxylase activity		[Master Protein] Diphosphomevalonate decarboxylase	Not found	Not found	Found	2 replicates
1694	7	1	1	2	G7KJS0	NUC	No Data	P:signal transduction	GO:0043531	No Data	F:ADP binding		[Master Protein] Disease resistance protein (TIR-NBS-LRR class)	Not found	Not found	Found	1 replicate
1983	1	1	1	2	G7JVS3	NUC	No Data	P:signal transduction	GO:0043531	No Data	F:ADP binding		[Master Protein] Disease resistance protein (TIR-NBS-LRR class), putative	Not found	Not found	Found	2 replicates
1442	2	1	1	6	G7L0V6	NUC	No Data	P:carbohydrate metabolic process	GO:0016853	No Data	F:isomerase activity		[Master Protein] DNA-damage-repair/toleration protein DRT102, putative	Not found	Not found	Found	Found
1774	5	2	2	8	G7LEJ1	NUC	No Data	No Data	No Data	No Data	No Data		[Master Protein] DnaJ heat shock amino-terminal domain protein	Not found	Not found	Found	Found
609	2	3	4	13	A0A072UL06	MIT	C:endoplasmic reticulum membrane C:integral component of membrane	P:protein N-linked glycosylation via asparagine	GO:0016757	26;29;16	F:transferase activity, transferring glycosyl groups		[Master Protein] Dolichyl-diphosphooligosaccharide--protein glycosyltransferase 48 kDa subunit	Not found	Not found	Found	Found
1355	3	3	3	5	G7I373	MIT	C:endoplasmic reticulum membrane C:integral component of membrane	P:protein glycosylation	GO:0004579	No Data	F:dolichyl-diphosphooligosaccharide-protein glycotransferase activity		[Master Protein] Dolichyl-diphosphooligosaccharide--protein glycosyltransferase subunit 1	Not found	Not found	Found	Found
1933	3	3	3	6	I3T953	NUC	C:cytosol C:nucleus	P:DNA repair P:programmed cell death	GO:0003684	28	F:damaged DNA binding		[Master Protein] Double-stranded DNA-binding-like protein	Not found	Not found	Found	Found
1887	2	3	3	8	A0A072V0V9	NUC	No Data	No Data	No Data	No Data	No Data		[Master Protein] DPP6 amino-terminal domain protein	Not found	Not found	Found	Found
2784	1	1	1	3	A0A072TSL0	PLA	No Data	No Data	No Data	No Data	No Data		[Master Protein] DUF239 domain protein	Not found	Not found	Found	Found
1931	1	1	1	1	G7IMU4	CYT	No Data	No Data	No Data	No Data	No Data		[Master Protein] DUF295 family protein	Not found	Not found	Found	2 replicates
11	6	2	3	11	A0A072TIU5	NUC	No Data	No Data	No Data	No Data	No Data		[Master Protein] DUF3411 domain protein	Not found	Not found	Found	Found
2244	2	7	7	28	G7L0J4	PLA	C:integral component of membrane	No Data	No Data	No Data	No Data		[Master Protein] DUF639 family protein	Not found	Not found	Found	Found
2346	15	5	6	36	A0A072TU53	CYT	No Data	No Data	No Data	No Data	No Data		[Master Protein] DUF642 family protein	Not found	Not found	Found	Found
1203	1	1	1	1	E0VUM3	NUC	No Data	No Data	No Data	No Data	No Data	lj_descr	[Master Protein] E0VUM3 E0VUM3_PEDHC Serologically defined colon cancer antigen, putative O,45.16,3e-18,DUF3441,Protein of unknown function DUF3441; DUF814,Domain of unknown function DUF814; zf-CCHC,Zinc ,CUFF.59624.1	Not found	Not found	Found	2 replicates
2687	1	1	1	2	E1ZSA8	MIT	No Data	No Data	GO:0016872	No Data	F:intramolecular lyase activity	lj_descr	[Master Protein] E1ZSA8 E1ZSA8_CHLVA Putative uncharacterized protein	Not found	Not found	Found	Found
1054	1	5	11	18	G7JYH3	NUC	No Data	No Data	GO:0016874 GO:0004842	29	F:ligase activity F:ubiquitin-protein transferase activity		[Master Protein] E3 ubiquitin-protein ligase UPL1-like protein	Not found	Not found	Found	Found
604	4	1	1	1	A0A072VM69	MIT	No Data	No Data	GO:0009055	1;26	F:electron transfer activity		[Master Protein] Electron transfer flavoprotein subunit beta	Not found	Not found	1 replicate	2 replicates
1297	3	4	4	16	G7K0K7	EXC	C:endoplasmic reticulum membrane C:integral component of membrane	No Data	No Data	No Data	No Data		[Master Protein] Emp24/gp25L/p24 family protein	Not found	Not found	Found	Found
2023	3	2	2	4	G7I838	PLA	No Data	P:carbohydrate metabolic process	GO:0033947	No Data	F:mannosylglycoprotein endo-beta-mannosidase activity		[Master Protein] Endo-beta-mannosidase-like mannosylglycoprotein	Not found	Not found	2 replicates	Found
2236	8	3	3	5	G7J2K6	NUC	C:integral component of membrane	No Data	No Data	No Data	No Data		[Master Protein] Enoyl-(Acyl carrier) reductase	Not found	Not found	Found	Found
527	5	2	2	8	A0A072V220	NUC	C:intracellular	P:intracellular protein transport	No Data	No Data	No Data		[Master Protein] ENTH/VHS/GAT family protein	Not found	Not found	Found	Found
3019	23	1	6	23	A2Q320	NUC	No Data	No Data	GO:0016787	No Data	F:hydrolase activity		[Master Protein] Epoxide hydrolase	Not found	Not found	Found	2 replicates
2702	3	3	5	10	A0A072VCC4	CYT	No Data	No Data	GO:0016787	No Data	F:hydrolase activity		[Master Protein] Epoxide hydrolase-like protein	Not found	Not found	Found	Found
3277	1	1	1	1	A0A072TIZ8	PLA	C:integral component of membrane	No Data	GO:0005337	No Data	F:nucleoside transmembrane transporter activity		[Master Protein] Equilibrative nucleoside transporter 6	Not found	Not found	Found	2 replicates
3206	5	2	2	5	G7I684	NUC	C:integral component of membrane	No Data	No Data	No Data	No Data		[Master Protein] ER membrane protein complex subunit 3	Not found	Not found	Found	2 replicates
1720	3	8	8	15	A0A072V2Z0	NUC	C:ER membrane protein complex	No Data	No Data	No Data	No Data		[Master Protein] ER membrane protein complex subunit-like protein	Not found	Not found	Found	Found
1287	6	1	1	1	G7KRL1	NUC	No Data	No Data	No Data	No Data	No Data		[Master Protein] ER membrane protein complex subunit-like protein, putative	Not found	Not found	2 replicates	1 replicate
1086	4	4	8	18	G7IJ99	PLA	C:integral component of membrane	No Data	GO:0005525 GO:0003924 GO:0003743	30;29	F:GTP binding F:GTPase activity F:translation initiation factor activity		[Master Protein] Eukaryotic translation initiation factor 2 EIF2-gamma-II	Not found	Not found	Found	Found
3011	3	4	12	41	G7J950	CSK	C:eukaryotic 43S preinitiation complex C:eukaryotic 48S preinitiation complex C:eukaryotic translation initiation factor 3 complex	P:formation of translation preinitiation complex P:regulation of translational initiation	GO:0003743 GO:0031369	29	F:translation initiation factor activity F:translation initiation factor binding		[Master Protein] Eukaryotic translation initiation factor 3 subunit B	Not found	Not found	Found	Found
488	3	3	8	20	A0A072U5R5	NUC	C:eukaryotic 43S preinitiation complex C:eukaryotic 48S preinitiation complex C:eukaryotic translation initiation factor 3 complex	P:cap-dependent translational initiation P:formation of cytoplasmic translation initiation complex	GO:0098808 GO:0003743	29	F:mRNA cap binding F:translation initiation factor activity		[Master Protein] Eukaryotic translation initiation factor 3 subunit D	Not found	Not found	Found	Found
3181	6	2	10	27	V7BI41	NUC	C:eukaryotic 43S preinitiation complex C:eukaryotic 48S preinitiation complex C:eukaryotic translation initiation factor 3 complex	P:formation of translation preinitiation complex P:regulation of translational initiation	GO:0003743	29	F:translation initiation factor activity		[Master Protein] Eukaryotic translation initiation factor 3 subunit E	Not found	Not found	Found	2 replicates
1318	2	3	7	27	A2Q5B8	NUC	C:cytosol C:eukaryotic 43S preinitiation complex C:eukaryotic 48S preinitiation complex C:eukaryotic translation initiation factor 3 complex C:polysomal ribosome	P:formation of translation preinitiation complex P:positive regulation of translational initiation P:response to abscisic acid P:response to auxin P:response to glucose P:response to maltose P:response to sucrose	GO:0003743	29	F:translation initiation factor activity		[Master Protein] Eukaryotic translation initiation factor 3 subunit H	Not found	Not found	Found	Found
1913	2	1	1	1	I3SKP6	NUC	C:eukaryotic 43S preinitiation complex C:eukaryotic 48S preinitiation complex C:eukaryotic translation initiation factor 3 complex	P:formation of translation preinitiation complex P:regulation of translational initiation	GO:0003743	29	F:translation initiation factor activity		[Master Protein] Eukaryotic translation initiation factor 3 subunit J	Not found	Not found	2 replicates	1 replicate
2938	2	1	2	8	I3SP58	CYT	C:eukaryotic 43S preinitiation complex C:eukaryotic 48S preinitiation complex C:eukaryotic translation initiation factor 3 complex	P:formation of translation preinitiation complex P:regulation of translational initiation	GO:0043022 GO:0003743	29	F:ribosome binding F:translation initiation factor activity		[Master Protein] Eukaryotic translation initiation factor 3 subunit K	Not found	Not found	Found	Found
2936	2	3	6	14	A0A072U6R5	CYT	C:eukaryotic 43S preinitiation complex C:eukaryotic 48S preinitiation complex C:eukaryotic translation initiation factor 3 complex, eIF3m	P:formation of cytoplasmic translation initiation complex	GO:0003743	29	F:translation initiation factor activity		[Master Protein] Eukaryotic translation initiation factor 3 subunit M	Not found	Not found	Found	Found
1681	1	1	1	1	G7I6M4	NUC	C:cytoplasm	No Data	GO:0003743	29	F:translation initiation factor activity		[Master Protein] Eukaryotic translation initiation factor 4E	Not found	Not found	Found	2 replicates
1835	16	4	9	44	B7FMA6	NUC	No Data	P:positive regulation of translational elongation P:positive regulation of translational termination P:translational frameshifting	GO:0043022 GO:0003746 GO:0003743	29	F:ribosome binding F:translation elongation factor activity F:translation initiation factor activity		[Master Protein] Eukaryotic translation initiation factor 5A	Not found	Not found	Found	Found
1938	2	1	1	2	G7JKR1	NUC	No Data	No Data	GO:0003743	29	F:translation initiation factor activity		[Master Protein] Eukaryotic translation initiation factor SUI1-like protein	Not found	Not found	Found	2 replicates
2039	3	1	1	1	A0A072VJG7	NUC	C:exocyst	P:exocytosis	No Data	No Data	No Data		[Master Protein] Exocyst subunit exo70 family protein	Not found	Not found	Found	2 replicates
210	4	1	1	1	A0A072VFU8	NUC	No Data	P:protein glycosylation	GO:0016757	26;29;16	F:transferase activity, transferring glycosyl groups		[Master Protein] Exostosin family protein	Not found	Not found	Found	Found
1827	14	1	1	1	A0A072U0G9	EXC	C:cell wall C:extracellular region C:membrane	P:plant-type cell wall organization	No Data	No Data	No Data		[Master Protein] Expansin-A1-like protein	Not found	Not found	Found	2 replicates
317	5	2	3	29	I3SDG7	MIT	C:chloroplast C:mitochondrial proton-transporting ATP synthase complex C:plasma membrane	P:ATP synthesis coupled proton transport	GO:0050897 GO:0046933 GO:0008270	9	F:cobalt ion binding F:proton-transporting ATP synthase activity, rotational mechanism F:zinc ion binding		[Master Protein] F0F1-type ATP synthase, delta subunit	Not found	Not found	Found	Found
929	2	2	2	10	G7ZYS9	MIT	No Data	No Data	No Data	No Data	No Data		[Master Protein] F1F0-ATPase inhibitor protein	Not found	Not found	Found	Found
1039	7	5	5	11	F2E038	MIT	No Data	No Data	No Data	No Data	No Data	lj_descr	[Master Protein] F2E038 F2E038_HORVD Predicted protein (Fragment)	Not found	Not found	Found	Found
1178	1	1	1	2	F2VPS5	NUC	No Data	P:response to stress	No Data	No Data	No Data	lj_descr	[Master Protein] F2VPS5 F2VPS5_SOLNI Universal stress protein A-like protein (Fragment)	Not found	Not found	Found	2 replicates
1779	10	1	5	20	F6GY49	CYT	C:cytosolic large ribosomal subunit	P:ribosomal large subunit assembly P:translation	GO:0003723 GO:0003735	27	F:RNA binding F:structural constituent of ribosome	lj_descr	[Master Protein] F6GY49 F6GY49_VITVI Putative uncharacterized protein	Not found	Not found	2 replicates	2 replicates
1660	1	1	1	2	F6XG27	NUC	No Data	No Data	GO:0003677	28	F:DNA binding	lj_descr	[Master Protein] F6XG27 F6XG27_CALJA Uncharacterized protein	Not found	Not found	1 replicate	1 replicate
1110	5	4	4	11	F9W2W3	NUC	No Data	P:glycogen biosynthetic process	GO:0003844 GO:0043169 GO:0004553	10;26;2	F:1,4-alpha-glucan branching enzyme activity F:cation binding F:hydrolase activity, hydrolyzing O-glycosyl compounds	lj_descr	[Master Protein] F9W2W3 F9W2W3_SOYBN Alpha-amylase	Not found	Not found	Found	Found
728	8	5	5	14	Q2HTY1	NUC	No Data	No Data	GO:0005509 GO:0016491	21	F:calcium ion binding F:oxidoreductase activity		[Master Protein] FAD-dependent pyridine nucleotide-disulphide oxidoreductase; Calcium-binding EF-hand	Not found	Not found	Found	Found
3230	3	4	4	6	A0A072VMS3	NUC	No Data	No Data	No Data	No Data	No Data		[Master Protein] FAS-associated factor 2-B-like protein	Not found	Not found	Found	Found
1004	3	1	1	1	G7IDX0	NUC	No Data	No Data	No Data	No Data	No Data		[Master Protein] F-box-like protein	Not found	Not found	Found	2 replicates
2982	4	2	4	12	D2DFB1	CYT	No Data	No Data	GO:0046872 GO:0045486	15;16	F:metal ion binding F:naringenin 3-dioxygenase activity		[Master Protein] Flavanone-3-hydroxylase	Not found	Not found	Found	Found
2000	9	2	10	46	A0A072UGE8	MIT	C:mitochondrion	P:formate catabolic process	GO:0008863 GO:0051287 GO:0016616	1;25	F:formate dehydrogenase (NAD+) activity F:NAD binding F:oxidoreductase activity, acting on the CH-OH group of donors, NAD or NADP as acceptor		[Master Protein] Formate dehydrogenase, mitochondrial	Not found	Not found	Found	Found
1036	7	2	2	2	A0A072U1Q8	CYT	No Data	P:carbohydrate metabolic process	GO:0042132	1;2	F:fructose 1,6-bisphosphate 1-phosphatase activity		[Master Protein] Fructose-1,6-bisphosphatase	Not found	Not found	Found	2 replicates
2536	3	1	3	8	G3FIQ0	CYT	No Data	No Data	GO:0046872 GO:0016491	15;21	F:metal ion binding F:oxidoreductase activity	lj_descr	[Master Protein] G3FIQ0 G3FIQ0_9ROSI F3H	Not found	Not found	Found	Found
1121	5	4	4	11	G3Q409	CYT	C:prefoldin complex	P:protein folding	GO:0051082	No Data	F:unfolded protein binding	lj_descr	[Master Protein] G3Q409 G3Q409_GASAC Uncharacterized protein	Not found	Not found	Found	Found
1842	2	1	5	23	G7I9F7	CYT	C:cytoplasm C:nucleus	P:protein import into nucleus	GO:0061608 GO:0008565	No Data	F:nuclear import signal receptor activity F:protein transporter activity	lj_descr	[Master Protein] G7I9F7 G7I9F7_MEDTR Importin subunit alpha	Not found	Not found	2 replicates	Found
982	1	2	13	42	G7IC40	CYT	No Data	P:carbohydrate metabolic process	GO:0016868 GO:0000287	No Data	F:intramolecular transferase activity, phosphotransferases F:magnesium ion binding	lj_descr	[Master Protein] G7IC40 G7IC40_MEDTR Phosphoglucomutase	Not found	Not found	1 replicate	2 replicates
1451	1	1	1	1	G7IHV7	CYT	C:mitochondrion	P:leucine catabolic process P:response to absence of light	No Data	No Data	No Data	lj_descr	[Master Protein] G7IHV7 G7IHV7_MEDTR Electron transfer flavoprotein-ubiquinone oxidoreductase	Not found	Not found	2 replicates	2 replicates
131	1	1	3	5	G7IMD3	NUC	No Data	No Data	No Data	No Data	No Data	lj_descr	[Master Protein] G7IMD3 G7IMD3_MEDTR NMDA receptor-regulated protein	Not found	Not found	Found	1 replicate
2489	3	2	9	32	G7IYW1	NUC	No Data	P:'de novo' pyrimidine nucleobase biosynthetic process P:'de novo' UMP biosynthetic process	GO:0004588 GO:0004590	23	F:orotate phosphoribosyltransferase activity F:orotidine-5'-phosphate decarboxylase activity	lj_descr	[Master Protein] G7IYW1 G7IYW1_MEDTR Uridine 5'-monophosphate synthase	Not found	Not found	Found	Found
3293	3	1	1	3	G7J2I8	NUC	No Data	No Data	No Data	No Data	No Data	lj_descr	[Master Protein] G7J2I8 G7J2I8_MEDTR Chloroplast small heat shock protein	Not found	Not found	Found	Found
1098	1	1	1	7	G7J477	END	C:integral component of membrane	No Data	GO:0020037 GO:0005506 GO:0004497 GO:0016705	No Data	F:heme binding F:iron ion binding F:monooxygenase activity F:oxidoreductase activity, acting on paired donors, with incorporation or reduction of molecular oxygen	lj_descr	[Master Protein] G7J477 G7J477_MEDTR Cytochrome P450	Not found	Not found	Found	Found
2285	3	1	2	22	G7J7W0	CYT	No Data	P:glutamine metabolic process	GO:0016740	23	F:transferase activity	lj_descr	[Master Protein] G7J7W0 G7J7W0_MEDTR Intracellular protease	Not found	Not found	Found	Found
3049	1	1	5	24	G7JCK0	MIT	No Data	P:isoleucine biosynthetic process P:valine biosynthetic process	GO:0016853 GO:0004455 GO:0046872	13;15	F:isomerase activity F:ketol-acid reductoisomerase activity F:metal ion binding	lj_descr	[Master Protein] G7JCK0 G7JCK0_MEDTR Ketol-acid reductoisomerase	Not found	Not found	Found	Found
3266	2	2	2	4	G7JFG1	NUC	No Data	No Data	No Data	No Data	No Data	lj_descr	[Master Protein] G7JFG1 G7JFG1_MEDTR Uncharacterized protein	Not found	Not found	Found	Found
2514	3	2	2	4	G7JHI5	PLA	C:endoplasmic reticulum C:Golgi apparatus C:integral component of membrane C:nucleolus C:plasmodesma C:vacuolar membrane	P:ubiquitin-dependent ERAD pathway	GO:0031625	No Data	F:ubiquitin protein ligase binding	lj_descr	[Master Protein] G7JHI5 G7JHI5_MEDTR Erlin-2	Not found	Not found	Found	Found
1284	1	3	10	59	G7JIG7	NUC	No Data	P:protein ADP-ribosylation	GO:0003950	No Data	F:NAD+ ADP-ribosyltransferase activity	lj_descr	[Master Protein] G7JIG7 G7JIG7_MEDTR Poly	Not found	Not found	Found	Found
87	1	2	3	9	G7JJ58	NUC	No Data	No Data	GO:0003676 GO:0000166	23	F:nucleic acid binding F:nucleotide binding	lj_descr	[Master Protein] G7JJ58 G7JJ58_MEDTR RNA-binding protein	Not found	Not found	Found	Found
2307	8	1	1	3	G7JL07	PLA	No Data	P:'de novo' IMP biosynthetic process P:nucleoside metabolic process P:purine nucleobase biosynthetic process	GO:0004044 GO:0051536 GO:0046872	15;23	F:amidophosphoribosyltransferase activity F:iron-sulfur cluster binding F:metal ion binding	lj_descr	[Master Protein] G7JL07 G7JL07_MEDTR Amidophosphoribosyltransferase	Not found	Not found	2 replicates	2 replicates
972	1	1	2	9	G7JPD1	END	C:endoplasmic reticulum	P:cell redox homeostasis	GO:0003756	No Data	F:protein disulfide isomerase activity	lj_descr	[Master Protein] G7JPD1 G7JPD1_MEDTR Protein disulfide isomerase L-2	Not found	Not found	2 replicates	2 replicates
122	2	1	2	4	G7JS28	CYT	C:integral component of membrane	No Data	GO:0016491	21	F:oxidoreductase activity	lj_descr	[Master Protein] G7JS28 G7JS28_MEDTR Lysine-ketoglutarate reductase/saccharopine dehydrogenase	Not found	Not found	Found	Found
351	2	1	2	5	G7KK50	MIT/CYT	C:chloroplast C:cytosol	P:alanyl-tRNA aminoacylation P:response to cadmium ion	GO:0004813 GO:0005524 GO:0003676	29;23	F:alanine-tRNA ligase activity F:ATP binding F:nucleic acid binding	lj_descr	[Master Protein] G7KK50 G7KK50_MEDTR Alanyl-tRNA synthetase (Fragment)	Not found	Not found	Found	2 replicates
3189	1	1	1	2	G7KKS2	NUC	No Data	P:signal transduction	GO:0043531	No Data	F:ADP binding	lj_descr	[Master Protein] G7KKS2 G7KKS2_MEDTR NBS-containing resistance-like protein	Not found	Not found	Found	Found
2745	10	1	2	3	G7KNM6	CYT	No Data	No Data	GO:0016491	21	F:oxidoreductase activity	lj_descr	[Master Protein] G7KNM6 G7KNM6_MEDTR Short-chain alcohol dehydrogenase	Not found	Not found	Found	2 replicates
2447	5	1	2	7	G7KVX4	EXC	C:extracellular space	No Data	No Data	No Data	No Data	lj_descr	[Master Protein] G7KVX4 G7KVX4_MEDTR Serpin-ZX	Not found	Not found	Found	Found
3195	6	1	2	21	G7L003	END	No Data	No Data	GO:0005524	23	F:ATP binding	lj_descr	[Master Protein] G7L003 G7L003_MEDTR Heat shock protein	Not found	Not found	Found	Found
3110	10	1	16	95	G7L017	CSK	No Data	No Data	GO:0005524	23	F:ATP binding	lj_descr	[Master Protein] G7L017 G7L017_MEDTR Actin	Not found	Not found	1 replicate	2 replicates
1069	6	2	3	7	G7L1R3	CYT	No Data	No Data	GO:0016301 GO:0000287 GO:0030955 GO:0004743	11;20;4	F:kinase activity F:magnesium ion binding F:potassium ion binding F:pyruvate kinase activity	lj_descr	[Master Protein] G7L1R3 G7L1R3_MEDTR Pyruvate kinase	Not found	Not found	Found	Found
242	3	2	2	2	G7ZVC0	NUC	No Data	No Data	GO:0046872 GO:0008233	15;29	F:metal ion binding F:peptidase activity	lj_descr	[Master Protein] G7ZVC0 G7ZVC0_MEDTR Presequence protease	Not found	Not found	2 replicates	Found
3142	11	2	4	21	G7ZZU2	CYT	C:cytoplasm	P:fructose 6-phosphate metabolic process	GO:0003872 GO:0005524 GO:0046872	15;4;23	F:6-phosphofructokinase activity F:ATP binding F:metal ion binding	lj_descr	[Master Protein] G7ZZU2 G7ZZU2_MEDTR 6-phosphofructokinase	Not found	Not found	Found	Found
2148	3	1	2	10	G8A030	CYT	No Data	No Data	GO:0046872 GO:0016491	15;21	F:metal ion binding F:oxidoreductase activity	lj_descr	[Master Protein] G8A030 G8A030_MEDTR Gibberellin 20 oxidase 1-B	Not found	Not found	Found	2 replicates
2062	6	1	2	3	A0A072VID2	CYT	No Data	No Data	GO:0016757	26;29;16	F:transferase activity, transferring glycosyl groups		[Master Protein] Galactinol-raffinose galactosyltransferase	Not found	Not found	Found	Found
1302	6	4	4	7	A0A072U593	MIT	No Data	No Data	No Data	No Data	No Data		[Master Protein] Gamma carbonic anhydrase-like protein	Not found	Not found	Found	Found
2894	5	1	1	4	G7J0S1	PLA	No Data	No Data	No Data	No Data	No Data		[Master Protein] Gamma interferon inducible lysosomal thiol reductase	Not found	Not found	Found	Found
722	6	2	2	3	G7JPM8	NUC	No Data	No Data	GO:0030170 GO:0008483	No Data	F:pyridoxal phosphate binding F:transaminase activity		[Master Protein] Gamma-aminobutyrate transaminase	Not found	Not found	Found	2 replicates
601	3	5	7	37	A0A072VNM9	NUC	No Data	No Data	GO:0047918 GO:0051287	21	F:GDP-mannose 3,5-epimerase activity F:NAD binding		[Master Protein] GDP-D-mannose-3,5-epimerase	Not found	Not found	Found	Found
1464	7	2	9	60	A0A072VBW0	NUC/CYT	C:cytosol C:nucleus C:plasma membrane	P:post-embryonic root development	GO:0005509 GO:0019904	No Data	F:calcium ion binding F:protein domain specific binding		[Master Protein] General regulatory factor 2	Not found	Not found	Found	Found
324	1	1	1	1	I3SE96	NUC	No Data	No Data	GO:0005524 GO:0016301	20;23	F:ATP binding F:kinase activity		[Master Protein] GHMP kinase ATP-binding protein, putative	Not found	Not found	2 replicates	2 replicates
429	1	1	1	5	G7K2P1	NUC	No Data	No Data	GO:0051213 GO:0046872	15	F:dioxygenase activity F:metal ion binding		[Master Protein] Gibberellin 2-beta-dioxygenase	Not found	Not found	Found	Found
662	9	1	3	7	A0A072U7V2	CYT	No Data	P:glucose metabolic process P:pentose-phosphate shunt	GO:0004345 GO:0050661	7	F:glucose-6-phosphate dehydrogenase activity F:NADP binding		[Master Protein] Glucose-6-phosphate 1-dehydrogenase	Not found	Not found	Found	Found
1400	5	6	6	17	G7KBI3	CYT	C:chloroplast envelope C:chloroplast stroma C:cytosol	P:gluconeogenesis P:glycolytic process P:positive regulation of flower development P:starch metabolic process	GO:0004347	4	F:glucose-6-phosphate isomerase activity		[Master Protein] Glucose-6-phosphate isomerase	Not found	Not found	Found	Found
425	6	7	7	31	G4W9I5	NUC	No Data	P:tetrapyrrole biosynthetic process	GO:0042286 GO:0030170 GO:0008483	19	F:glutamate-1-semialdehyde 2,1-aminomutase activity F:pyridoxal phosphate binding F:transaminase activity		[Master Protein] Glutamate 1-semialdehyde aminotransferase	Not found	Not found	Found	Found
1059	1	1	3	5	Q9ZNX6	NUC	C:chloroplast stroma	P:defense response by callose deposition in cell wall P:defense response to bacterium, incompatible interaction P:defense response to fungus P:defense response to insect P:flower development P:glucosinolate biosynthetic process P:glutathione biosynthetic process P:indole phytoalexin biosynthetic process P:response to cadmium ion P:response to heat P:response to jasmonic acid P:response to ozone	GO:0005524 GO:0004357	23	F:ATP binding F:glutamate-cysteine ligase activity		[Master Protein] Glutamate--cysteine ligase, chloroplastic	Not found	Not found	2 replicates	2 replicates
2096	2	6	10	22	G7ICA2	PLA	C:cytoplasm	P:glutaminyl-tRNA aminoacylation	GO:0005524 GO:0004819	29;23	F:ATP binding F:glutamine-tRNA ligase activity		[Master Protein] Glutamine-tRNA ligase	Not found	Not found	Found	Found
1882	2	3	8	21	G7IAE3	NUC	C:cytoplasm	P:glutamyl-tRNA aminoacylation	GO:0005524 GO:0004818	29;23	F:ATP binding F:glutamate-tRNA ligase activity		[Master Protein] Glutamyl-tRNA synthetase	Not found	Not found	Found	Found
2122	2	1	1	5	I3T1N4	NUC	C:cytoplasm	P:aromatic amino acid family metabolic process	GO:0016740	23	F:transferase activity		[Master Protein] Glutathione S-transferase tau 5	Not found	Not found	Found	Found
846	4	4	7	30	G7JIT9	NUC	No Data	No Data	GO:0004364	26	F:glutathione transferase activity		[Master Protein] Glutathione S-transferase-like protein	Not found	Not found	Found	Found
2665	2	1	1	1	V7BKF3	MIT	C:glycerol-3-phosphate dehydrogenase complex	P:glycerol-3-phosphate metabolic process	GO:0052591	No Data	F:sn-glycerol-3-phosphate:ubiquinone-8 oxidoreductase activity		[Master Protein] Glycerol-3-phosphate dehydrogenase	Not found	Not found	2 replicates	Found
2113	1	3	3	9	A0A072V145	NUC	No Data	No Data	GO:0008168	No Data	F:methyltransferase activity		[Master Protein] Glycine cleavage T-protein aminomethyltransferase	Not found	Not found	Found	Found
2393	1	1	1	5	Q03250	NUC	C:apoplast C:chloroplast C:cytoplasm C:cytosol C:nucleus C:peroxisome C:plasmodesma	P:alternative mRNA splicing, via spliceosome P:circadian rhythm P:DNA duplex unwinding P:innate immune response P:mRNA export from nucleus P:regulation of stomatal movement P:response to cadmium ion P:response to cold P:response to cytokinin P:response to osmotic stress P:response to salt stress P:response to water deprivation P:response to zinc ion P:RNA secondary structure unwinding P:vegetativ…	GO:0003690 GO:0003729 GO:0003723 GO:0003697	27	F:double-stranded DNA binding F:mRNA binding F:RNA binding F:single-stranded DNA binding		[Master Protein] Glycine-rich RNA-binding protein 7	Not found	Not found	Found	Found
2342	1	1	1	3	G7LG20	NUC	C:beta-galactosidase complex	P:carbohydrate metabolic process	GO:0004565 GO:0030246	3	F:beta-galactosidase activity F:carbohydrate binding		[Master Protein] Glycoside hydrolase family 2 protein	Not found	Not found	Found	Found
2724	5	1	3	11	G7KA64	EXC	No Data	P:carbohydrate metabolic process	GO:0004553	10;26	F:hydrolase activity, hydrolyzing O-glycosyl compounds		[Master Protein] Glycoside hydrolase family 3 protein	Not found	Not found	2 replicates	Found
1949	49	1	6	34	A0A072TKQ3	NUC	No Data	P:oxidation-reduction process	GO:0016758	26	F:transferase activity, transferring hexosyl groups		[Master Protein] Glycosyltransferase	Not found	Not found	Found	Found
1510	1	2	2	5	G7KW78	NUC	No Data	No Data	No Data	No Data	No Data		[Master Protein] GRAM domain protein/ABA-responsive-like protein	Not found	Not found	Found	2 replicates
3134	1	1	1	2	G7IMH4	MIT	C:cell	P:cell redox homeostasis	GO:0051537 GO:0009055 GO:0046872 GO:0015035	1;26;15;21	F:2 iron, 2 sulfur cluster binding F:electron transfer activity F:metal ion binding F:protein disulfide oxidoreductase activity		[Master Protein] Grx4 family monothiol glutaredoxin	Not found	Not found	Found	2 replicates
1278	4	2	2	4	G7JR54	NUC	No Data	P:regulation of ARF protein signal transduction	GO:0005086	No Data	F:ARF guanyl-nucleotide exchange factor activity		[Master Protein] Guanine nucleotide-exchange protein, putative	Not found	Not found	2 replicates	1 replicate
2563	1	1	2	4	A0A072UMS0	NUC	C:chloroplast C:membrane C:nucleolus	No Data	GO:0005525 GO:0003924	30	F:GTP binding F:GTPase activity		[Master Protein] Guanylate-binding family protein	Not found	Not found	1 replicate	2 replicates
1135	12	2	6	20	A2Q5A3	MIT	C:proton-transporting ATP synthase complex, catalytic core F(1)	P:ATP synthesis coupled proton transport	GO:0005524 GO:0046933	9;23	F:ATP binding F:proton-transporting ATP synthase activity, rotational mechanism		[Master Protein] H+-transporting two-sector ATPase, alpha/beta subunit, central region; H+-transporting two-sector ATPase, delta/epsilon subunit	Not found	Not found	Found	Found
1208	14	4	4	9	A2Q5T7	PLA	C:proton-transporting V-type ATPase, V0 domain	P:ATP hydrolysis coupled proton transport	GO:0015078	No Data	F:hydrogen ion transmembrane transporter activity		[Master Protein] H+-transporting two-sector ATPase, C (AC39) subunit	Not found	Not found	Found	Found
1716	7	3	3	8	H1XX59	CYT	No Data	P:response to desiccation	No Data	No Data	No Data	lj_descr	[Master Protein] H1XX59 H1XX59_9BACT Late embryogenesis abundant protein 2 (Precursor)	Not found	Not found	Found	Found
1026	2	1	6	11	H9U0F7	CYT	No Data	P:glucose metabolic process	GO:0051287 GO:0050661 GO:0016620	No Data	F:NAD binding F:NADP binding F:oxidoreductase activity, acting on the aldehyde or oxo group of donors, NAD or NADP as acceptor	lj_descr	[Master Protein] H9U0F7 H9U0F7_9ROSA Glyceraldehyde-3-phosphate dehydrogenase B	Not found	Not found	2 replicates	2 replicates
448	5	2	2	3	G7INC4	CYT	No Data	P:metabolic process	GO:0016787	No Data	F:hydrolase activity		[Master Protein] Haloacid dehalogenase-like hydrolase domain protein	Not found	Not found	Found	Found
1487	1	1	1	5	Q2HTB8	PLA	C:integral component of membrane	No Data	No Data	No Data	No Data		[Master Protein] Harpin-induced 1	Not found	Not found	2 replicates	Found
1335	1	1	1	2	A0A072UF33	NUC	No Data	No Data	GO:0003714	No Data	F:transcription corepressor activity		[Master Protein] Heat shock factor-binding protein	Not found	Not found	1 replicate	1 replicate
1249	3	5	12	36	A0A072TVH5	END	C:chloroplast envelope C:chloroplast stroma C:mitochondrion C:vacuolar membrane	P:de-etiolation P:protein folding P:protein import into chloroplast stroma P:response to chlorate P:response to heat P:response to salt stress P:response to water deprivation	GO:0005524 GO:0042803 GO:0051082	23	F:ATP binding F:protein homodimerization activity F:unfolded protein binding		[Master Protein] Heat shock protein 81-2	Not found	Not found	Found	Found
1991	2	1	1	1	A0A072TM71	NUC	No Data	No Data	GO:0003723	27	F:RNA binding		[Master Protein] Heterogeneous nuclear ribonucleoprotein	Not found	Not found	2 replicates	1 replicate
2886	2	1	1	3	A0A072U2X9	NUC	C:chloroplast stroma	P:histidine biosynthetic process	GO:0004635 GO:0004636	13	F:phosphoribosyl-AMP cyclohydrolase activity F:phosphoribosyl-ATP diphosphatase activity		[Master Protein] Histidine biosynthesis hisIE protein	Not found	Not found	2 replicates	1 replicate
1155	2	2	2	2	A0A072U994	CYT	No Data	P:histidine biosynthetic process	GO:0004400 GO:0030170	13	F:histidinol-phosphate transaminase activity F:pyridoxal phosphate binding		[Master Protein] Histidinol-phosphate aminotransferase	Not found	Not found	Found	2 replicates
745	1	1	2	3	A0A072TQP2	MIT	C:cytosol	P:homogentisate catabolic process P:L-phenylalanine catabolic process P:tyrosine catabolic process	GO:0004411	No Data	F:homogentisate 1,2-dioxygenase activity		[Master Protein] Homogentisate 1,2-dioxygenase	Not found	Not found	2 replicates	2 replicates
133	2	1	3	8	B7FM35	PLA	C:cytosol	P:isoleucine biosynthetic process P:methionine biosynthetic process P:threonine biosynthetic process	GO:0004412	13	F:homoserine dehydrogenase activity		[Master Protein] Homoserine dehydrogenase	Not found	Not found	Found	2 replicates
1324	3	1	1	12	V5N8J8	NUC	No Data	P:threonine metabolic process	GO:0005524 GO:0004413	13;23	F:ATP binding F:homoserine kinase activity		[Master Protein] Homoserine kinase	Not found	Not found	Found	Found
2642	2	3	3	27	A0A072UPR1	NUC	C:cytosol	P:response to cadmium ion	GO:0046983	No Data	F:protein dimerization activity		[Master Protein] Hsc70-interacting protein	Not found	Not found	Found	Found
193	4	1	1	5	A2Q2W3	CYT	No Data	No Data	No Data	No Data	No Data		[Master Protein] Huntingtin-interacting K-like protein	Not found	Not found	Found	Found
307	4	2	2	5	G7JQY1	MIT	C:integral component of membrane	P:hyperosmotic salinity response P:response to abscisic acid	No Data	No Data	No Data		[Master Protein] HVA22-like protein	Not found	Not found	Found	2 replicates
2694	1	1	1	9	F4ZG53	NUC	No Data	No Data	GO:0016747	16	F:transferase activity, transferring acyl groups other than amino-acyl groups		[Master Protein] HXXXD-type acyl-transferase family protein	Not found	Not found	Found	Found
1503	1	1	1	1	I1IR12	NUC	No Data	No Data	No Data	No Data	No Data	lj_descr	[Master Protein] I1IR12 I1IR12_BRADI Uncharacterized protein	Not found	Not found	Found	2 replicates
172	1	1	1	2	I1J8Q7	CYT	C:integral component of membrane	No Data	No Data	No Data	No Data	lj_descr	[Master Protein] I1J8Q7 I1J8Q7_SOYBN Uncharacterized protein	Not found	Not found	1 replicate	1 replicate
2988	2	1	4	11	I1J9U5	NUC	C:cytoplasm	P:leucyl-tRNA aminoacylation P:valyl-tRNA aminoacylation	GO:0002161 GO:0005524 GO:0004823 GO:0004832	29;23	F:aminoacyl-tRNA editing activity F:ATP binding F:leucine-tRNA ligase activity F:valine-tRNA ligase activity	lj_descr	[Master Protein] I1J9U5 I1J9U5_SOYBN Uncharacterized protein	Not found	Not found	1 replicate	1 replicate
2572	3	1	4	18	I1JJB5	MIT	C:oxoglutarate dehydrogenase complex	P:tricarboxylic acid cycle	GO:0004149	No Data	F:dihydrolipoyllysine-residue succinyltransferase activity	lj_descr	[Master Protein] I1JJB5 I1JJB5_SOYBN Uncharacterized protein	Not found	Not found	Found	Found
822	3	3	11	34	I1JK05	CSK	C:eukaryotic 43S preinitiation complex C:eukaryotic 48S preinitiation complex C:eukaryotic translation initiation factor 3 complex	P:formation of cytoplasmic translation initiation complex	GO:0003743 GO:0031369	29	F:translation initiation factor activity F:translation initiation factor binding	lj_descr	[Master Protein] I1JK05 I1JK05_SOYBN Eukaryotic translation initiation factor 3 subunit B	Not found	Not found	Found	2 replicates
3225	7	1	1	5	I1JKU9	CYT	C:intracellular membrane-bounded organelle	P:metabolic process	GO:0080043 GO:0080044	No Data	F:quercetin 3-O-glucosyltransferase activity F:quercetin 7-O-glucosyltransferase activity	lj_descr	[Master Protein] I1JKU9 I1JKU9_SOYBN Uncharacterized protein	Not found	Not found	Found	Found
1387	2	1	16	71	I1JLU8	CSK	C:cytoplasm C:microtubule	P:microtubule-based process	GO:0005525 GO:0003924 GO:0005200	31;30	F:GTP binding F:GTPase activity F:structural constituent of cytoskeleton	lj_descr	[Master Protein] I1JLU8 I1JLU8_SOYBN Uncharacterized protein	Not found	Not found	Found	Found
3220	2	1	2	2	I1JR16	NUC	No Data	No Data	GO:0003824	No Data	F:catalytic activity	lj_descr	[Master Protein] I1JR16 I1JR16_SOYBN Uncharacterized protein	Not found	Not found	Found	2 replicates
1184	3	1	2	13	I1JVH6	NUC	No Data	P:fatty acid biosynthetic process	GO:0003989 GO:0005524 GO:0004075 GO:0046872	11;15;23	F:acetyl-CoA carboxylase activity F:ATP binding F:biotin carboxylase activity F:metal ion binding	lj_descr	[Master Protein] I1JVH6 I1JVH6_SOYBN Uncharacterized protein	Not found	Not found	Found	Found
2649	17	1	3	5	I1JZT5	PLA	C:integral component of membrane C:plasma membrane	P:proton export across plasma membrane	GO:0005524 GO:0046872 GO:0008553	34;15;23	F:ATP binding F:metal ion binding F:proton-exporting ATPase activity, phosphorylative mechanism	lj_descr	[Master Protein] I1JZT5 I1JZT5_SOYBN Uncharacterized protein	Not found	Not found	Found	2 replicates
879	2	2	8	24	I1K072	NUC	No Data	No Data	No Data	No Data	No Data	lj_descr	[Master Protein] I1K072 I1K072_SOYBN Uncharacterized protein	Not found	Not found	Found	Found
1902	1	1	1	4	I1K392	NUC	No Data	No Data	No Data	No Data	No Data	lj_descr	[Master Protein] I1K392 I1K392_SOYBN Uncharacterized protein	Not found	Not found	Found	Found
2316	9	2	2	2	I1K3B1	CYT	C:integral component of membrane	No Data	No Data	No Data	No Data	lj_descr	[Master Protein] I1K3B1 I1K3B1_SOYBN Uncharacterized protein	Not found	Not found	Found	2 replicates
2098	2	1	8	26	I1K4U3	NUC	C:cytoplasm C:nuclear proteasome complex C:proteasome regulatory particle, lid subcomplex	P:proteasome-mediated ubiquitin-dependent protein catabolic process	No Data	No Data	No Data	lj_descr	[Master Protein] I1K4U3 I1K4U3_SOYBN Uncharacterized protein	Not found	Not found	Found	2 replicates
194	3	1	8	36	I1K566	END	C:endoplasmic reticulum	P:protein folding	GO:0005509	No Data	F:calcium ion binding	lj_descr	[Master Protein] I1K566 I1K566_SOYBN Uncharacterized protein	Not found	Not found	Found	2 replicates
1159	5	1	1	1	I1K5N0	NUC	C:cell periphery C:cell wall	P:cell wall modification P:pectin catabolic process	GO:0045330 GO:0030599 GO:0046910	10;26	F:aspartyl esterase activity F:pectinesterase activity F:pectinesterase inhibitor activity	lj_descr	[Master Protein] I1K5N0 I1K5N0_SOYBN Pectinesterase	Not found	Not found	2 replicates	2 replicates
1204	2	1	1	6	I1K6K2	NUC	No Data	P:cellular amino acid metabolic process	GO:0030170	No Data	F:pyridoxal phosphate binding	lj_descr	[Master Protein] I1K6K2 I1K6K2_SOYBN Uncharacterized protein	Not found	Not found	Found	Found
1624	1	2	2	5	I1K7A1	NUC	C:integral component of membrane C:oligosaccharyltransferase complex	P:protein N-linked glycosylation via asparagine	GO:0004579	No Data	F:dolichyl-diphosphooligosaccharide-protein glycotransferase activity	lj_descr	[Master Protein] I1K7A1 I1K7A1_SOYBN Uncharacterized protein	Not found	Not found	Found	Found
2483	1	1	2	5	I1K925	PLA	C:cytoplasm	P:arginine biosynthetic process	GO:0003991 GO:0034618	No Data	F:acetylglutamate kinase activity F:arginine binding	lj_descr	[Master Protein] I1K925 I1K925_SOYBN Uncharacterized protein	Not found	Not found	Found	1 replicate
2900	4	2	4	11	I1KAB1	CYT	C:chloroplast C:integral component of membrane	P:cellular response to oxidative stress P:hydrogen peroxide catabolic process P:response to reactive oxygen species	GO:0004130 GO:0020037	No Data	F:cytochrome-c peroxidase activity F:heme binding	lj_descr	[Master Protein] I1KAB1 I1KAB1_SOYBN Uncharacterized protein	Not found	Not found	Found	2 replicates
480	1	1	4	25	I1KBB6	NUC	No Data	No Data	GO:0004134 GO:0102500	2	F:4-alpha-glucanotransferase activity F:beta-maltose 4-alpha-glucanotransferase activity	lj_descr	[Master Protein] I1KBB6 I1KBB6_SOYBN Uncharacterized protein	Not found	Not found	Found	Found
28	1	1	1	2	I1KBE2	NUC	C:nucleus	P:mRNA processing	GO:0003723	27	F:RNA binding	lj_descr	[Master Protein] I1KBE2 I1KBE2_SOYBN Uncharacterized protein	Not found	Not found	2 replicates	Found
2808	8	2	7	49	I1KD37	NUC	C:cytosol C:Golgi apparatus	P:plant-type cell wall biogenesis P:UDP-L-arabinose metabolic process	GO:0052691	No Data	F:UDP-arabinopyranose mutase activity	lj_descr	[Master Protein] I1KD37 I1KD37_SOYBN Uncharacterized protein	Not found	Not found	Found	Found
1166	3	1	3	12	I1KGF2	NUC	C:nucleus	P:protein deubiquitination P:ubiquitin-dependent protein catabolic process	GO:0036459	No Data	F:thiol-dependent ubiquitinyl hydrolase activity	lj_descr	[Master Protein] I1KGF2 I1KGF2_SOYBN Ubiquitin carboxyl-terminal hydrolase	Not found	Not found	Found	Found
1563	1	1	1	4	I1KIV0	END	C:integral component of membrane C:membrane	P:secondary metabolite biosynthetic process	GO:0020037 GO:0005506 GO:0016709	No Data	F:heme binding F:iron ion binding F:oxidoreductase activity, acting on paired donors, with incorporation or reduction of molecular oxygen, NAD(P)H as one donor, and incorporation of one atom of oxygen	lj_descr	[Master Protein] I1KIV0 I1KIV0_SOYBN Uncharacterized protein	Not found	Not found	Found	Found
905	2	1	1	2	I1KMF4	PLA	C:cytoplasm	P:auxin-activated signaling pathway P:brassinosteroid mediated signaling pathway P:intracellular signal transduction P:protein phosphorylation	GO:0005524 GO:0004672 GO:0004674	29;23	F:ATP binding F:protein kinase activity F:protein serine/threonine kinase activity	lj_descr	[Master Protein] I1KMF4 I1KMF4_SOYBN Uncharacterized protein	Not found	Not found	1 replicate	1 replicate
1837	5	1	3	13	I1KMX5	NUC	C:peroxisome	P:fatty acid beta-oxidation	GO:0003857	11	F:3-hydroxyacyl-CoA dehydrogenase activity	lj_descr	[Master Protein] I1KMX5 I1KMX5_SOYBN Uncharacterized protein	Not found	Not found	2 replicates	Found
816	2	1	4	19	I1KNA0	PLA	No Data	P:nicotinamide nucleotide metabolic process	GO:0052855 GO:0005524 GO:0047453	23	F:ADP-dependent NAD(P)H-hydrate dehydratase activity F:ATP binding F:ATP-dependent NAD(P)H-hydrate dehydratase activity	lj_descr	[Master Protein] I1KNA0 I1KNA0_SOYBN ATP-dependent (S)-NAD(P)H-hydrate dehydratase	Not found	Not found	Found	Found
2369	11	1	2	4	I1KP02	CYT	No Data	No Data	No Data	No Data	No Data	lj_descr	[Master Protein] I1KP02 I1KP02_SOYBN Uncharacterized protein	Not found	Not found	2 replicates	2 replicates
2182	1	1	4	23	I1KPN2	NUC	C:cytoplasm C:nuclear membrane C:nuclear periphery	P:NLS-bearing protein import into nucleus P:protein import into nucleus, translocation P:ribosomal protein import into nucleus	GO:0008139 GO:0008565 GO:0008536	No Data	F:nuclear localization sequence binding F:protein transporter activity F:Ran GTPase binding	lj_descr	[Master Protein] I1KPN2 I1KPN2_SOYBN Uncharacterized protein	Not found	Not found	Found	Found
916	16	1	2	4	I1KR24	MIT	C:integral component of membrane	No Data	No Data	No Data	No Data	lj_descr	[Master Protein] I1KR24 I1KR24_SOYBN Uncharacterized protein	Not found	Not found	Found	2 replicates
1263	1	1	1	4	I1KRC7	CYT/NUC	No Data	P:metabolic process	GO:0003824	No Data	F:catalytic activity	lj_descr	[Master Protein] I1KRC7 I1KRC7_SOYBN Uncharacterized protein	Not found	Not found	Found	Found
2325	2	3	14	44	I1KSL6	CYT	C:chaperonin-containing T-complex	P:'de novo' protein folding P:chaperone-mediated protein folding	GO:0005524 GO:0044183 GO:0051082	23	F:ATP binding F:protein binding involved in protein folding F:unfolded protein binding	lj_descr	[Master Protein] I1KSL6 I1KSL6_SOYBN T-complex protein 1 subunit alpha	Not found	Not found	Found	Found
799	1	1	2	3	I1KTQ4	MIT	No Data	P:tricarboxylic acid cycle	GO:0004108	8;6	F:citrate (Si)-synthase activity	lj_descr	[Master Protein] I1KTQ4 I1KTQ4_SOYBN Citrate synthase	Not found	Not found	Found	1 replicate
562	6	1	12	28	I1KV92	NUC	C:COPI vesicle coat C:Golgi membrane	P:ER to Golgi vesicle-mediated transport P:intra-Golgi vesicle-mediated transport P:intracellular protein transport P:retrograde vesicle-mediated transport, Golgi to ER	GO:0005198	No Data	F:structural molecule activity	lj_descr	[Master Protein] I1KV92 I1KV92_SOYBN Uncharacterized protein	Not found	Not found	Found	2 replicates
1635	1	1	10	40	I1KVD8	PLA	C:membrane	P:lipid catabolic process P:phosphatidylcholine metabolic process	GO:0005509 GO:0070290 GO:0004630	11	F:calcium ion binding F:N-acylphosphatidylethanolamine-specific phospholipase D activity F:phospholipase D activity	lj_descr	[Master Protein] I1KVD8 I1KVD8_SOYBN Phospholipase D	Not found	Not found	Found	Found
3028	1	2	8	43	I1KZJ0	MIT	C:cytoplasm	P:carbohydrate metabolic process P:pentose-phosphate shunt	GO:0004801	7	F:sedoheptulose-7-phosphate:D-glyceraldehyde-3-phosphate glyceronetransferase activity	lj_descr	[Master Protein] I1KZJ0 I1KZJ0_SOYBN Uncharacterized protein	Not found	Not found	Found	Found
143	2	1	4	14	I1KZJ9	CYT/MIT	C:mitochondrion	P:mitochondrial glycyl-tRNA aminoacylation	GO:0005524 GO:0004820	29;23	F:ATP binding F:glycine-tRNA ligase activity	lj_descr	[Master Protein] I1KZJ9 I1KZJ9_SOYBN Uncharacterized protein	Not found	Not found	Found	Found
2670	4	2	6	17	I1L3W8	CYT	C:cytoplasm	No Data	GO:0003747	No Data	F:translation release factor activity	lj_descr	[Master Protein] I1L3W8 I1L3W8_SOYBN Uncharacterized protein	Not found	Not found	Found	Found
1140	5	1	7	14	I1L3Y0	CYT	No Data	No Data	GO:0003676	No Data	F:nucleic acid binding	lj_descr	[Master Protein] I1L3Y0 I1L3Y0_SOYBN Uncharacterized protein	Not found	Not found	2 replicates	Found
293	2	1	1	1	I1L4H0	MIT	No Data	No Data	GO:0004029	5	F:aldehyde dehydrogenase (NAD) activity	lj_descr	[Master Protein] I1L4H0 I1L4H0_SOYBN Uncharacterized protein	Not found	Not found	Found	2 replicates
2227	1	1	1	6	I1L619	NUC	No Data	No Data	No Data	No Data	No Data	lj_descr	[Master Protein] I1L619 I1L619_SOYBN Uncharacterized protein	Not found	Not found	Found	Found
936	3	1	5	11	I1L759	PLA	No Data	P:nucleotide-sugar biosynthetic process	GO:0050662 GO:0016491	21	F:coenzyme binding F:oxidoreductase activity	lj_descr	[Master Protein] I1L759 I1L759_SOYBN Uncharacterized protein	Not found	Not found	Found	2 replicates
3193	4	1	2	3	I1L922	NUC	No Data	P:glutamine biosynthetic process	GO:0004356 GO:0016787	12	F:glutamate-ammonia ligase activity F:hydrolase activity	lj_descr	[Master Protein] I1L922 I1L922_SOYBN Uncharacterized protein	Not found	Not found	1 replicate	1 replicate
2465	1	1	1	1	I1LB20	CYT	No Data	P:response to karrikin	GO:0005524 GO:0016887	34;23	F:ATP binding F:ATPase activity	lj_descr	[Master Protein] I1LB20 I1LB20_SOYBN Uncharacterized protein	Not found	Not found	Found	2 replicates
2363	3	1	1	6	I1LBL2	CYT	No Data	No Data	GO:0005509	No Data	F:calcium ion binding	lj_descr	[Master Protein] I1LBL2 I1LBL2_SOYBN Uncharacterized protein	Not found	Not found	Found	Found
821	1	2	3	13	I1LCL8	NUC	No Data	P:carbohydrate metabolic process	GO:0051060	No Data	F:pullulanase activity	lj_descr	[Master Protein] I1LCL8 I1LCL8_SOYBN Uncharacterized protein	Not found	Not found	Found	Found
1886	4	1	6	21	I1LEE5	CYT	C:integral component of membrane	No Data	GO:0005509	No Data	F:calcium ion binding	lj_descr	[Master Protein] I1LEE5 I1LEE5_SOYBN Uncharacterized protein	Not found	Not found	Found	2 replicates
392	4	1	5	17	I1LF32	NUC	C:COPII vesicle coat	P:ER to Golgi vesicle-mediated transport P:intracellular protein transport	GO:0008270	No Data	F:zinc ion binding	lj_descr	[Master Protein] I1LF32 I1LF32_SOYBN Uncharacterized protein	Not found	Not found	Found	Found
1586	3	2	7	27	I1LFG4	NUC	No Data	P:metabolic process	GO:0004802	1;7	F:transketolase activity	lj_descr	[Master Protein] I1LFG4 I1LFG4_SOYBN Uncharacterized protein	Not found	Not found	Found	1 replicate
2003	5	1	1	2	I1LFQ6	NUC	C:nucleus	P:DNA repair	GO:0005524 GO:0016301 GO:0044877 GO:0004674	20;23	F:ATP binding F:kinase activity F:macromolecular complex binding F:protein serine/threonine kinase activity	lj_descr	[Master Protein] I1LFQ6 I1LFQ6_SOYBN Uncharacterized protein	Not found	Not found	Found	2 replicates
1101	1	1	1	1	I1LG43	NUC	No Data	P:protein demethylation	GO:0051723	No Data	F:protein methylesterase activity	lj_descr	[Master Protein] I1LG43 I1LG43_SOYBN Protein phosphatase methylesterase 1	Not found	Not found	Found	Found
2596	2	2	4	10	I1LP82	MIT	C:cytoplasm	P:methionyl-tRNA aminoacylation	GO:0005524 GO:0004825 GO:0000049	29;23	F:ATP binding F:methionine-tRNA ligase activity F:tRNA binding	lj_descr	[Master Protein] I1LP82 I1LP82_SOYBN Methionine--tRNA ligase	Not found	Not found	Found	Found
3103	2	1	16	47	I1LS70	NUC	C:nucleus C:proteasome regulatory particle, base subcomplex C:proteasome storage granule	P:proteasome-mediated ubiquitin-dependent protein catabolic process P:regulation of protein catabolic process	GO:0030234	No Data	F:enzyme regulator activity	lj_descr	[Master Protein] I1LS70 I1LS70_SOYBN Uncharacterized protein	Not found	Not found	Found	Found
637	4	1	1	4	I1LT32	MIT	No Data	P:cell redox homeostasis P:glycerol ether metabolic process	GO:0009055 GO:0015035	1;26;21	F:electron carrier activity F:protein disulfide oxidoreductase activity	lj_descr	[Master Protein] I1LT32 I1LT32_SOYBN Uncharacterized protein	Not found	Not found	Found	2 replicates
2498	1	1	1	6	I1LT63	END	C:cytoplasm C:plasma membrane	No Data	GO:0010181 GO:0003955	No Data	F:FMN binding F:NAD(P)H dehydrogenase (quinone) activity	lj_descr	[Master Protein] I1LT63 I1LT63_SOYBN Uncharacterized protein	Not found	Not found	Found	Found
183	3	1	5	28	I1LTQ1	MIT	No Data	No Data	GO:0003824 GO:0050662	No Data	F:catalytic activity F:coenzyme binding	lj_descr	[Master Protein] I1LTQ1 I1LTQ1_SOYBN Uncharacterized protein	Not found	Not found	Found	Found
486	3	2	9	54	I1LWR4	CYT	C:cytoplasm	P:glycogen catabolic process	GO:0008184 GO:0102250 GO:0030170 GO:0102499	No Data	F:glycogen phosphorylase activity F:linear malto-oligosaccharide phosphorylase activity F:pyridoxal phosphate binding F:SHG alpha-glucan phosphorylase activity	lj_descr	[Master Protein] I1LWR4 I1LWR4_SOYBN Phosphorylase	Not found	Not found	Found	Found
268	1	1	5	18	I1LXY1	NUC	C:cytosol C:extracellular region	P:homocysteine metabolic process	GO:0003871 GO:0008705 GO:0008270	13	F:5-methyltetrahydropteroyltriglutamate-homocysteine S-methyltransferase activity F:methionine synthase activity F:zinc ion binding	lj_descr	[Master Protein] I1LXY1 I1LXY1_SOYBN Uncharacterized protein	Not found	Not found	2 replicates	2 replicates
594	1	1	1	1	I1M044	CYT	C:extracellular region C:plant-type cell wall C:plasmodesma	P:hydrogen peroxide catabolic process P:plant-type cell wall organization P:response to oxidative stress	GO:0020037 GO:0046872 GO:0004601	26;15	F:heme binding F:metal ion binding F:peroxidase activity	lj_descr	[Master Protein] I1M044 I1M044_SOYBN Uncharacterized protein	Not found	Not found	Found	2 replicates
2969	3	1	1	1	I1M689	NUC	C:nucleus	No Data	No Data	No Data	No Data	lj_descr	[Master Protein] I1M689 I1M689_SOYBN Uncharacterized protein	Not found	Not found	Found	2 replicates
955	3	1	5	6	I1M923	MIT	C:mitochondrion	P:glycine catabolic process	GO:0004375	1	F:glycine dehydrogenase (decarboxylating) activity	lj_descr	[Master Protein] I1M923 I1M923_SOYBN Uncharacterized protein	Not found	Not found	Found	Found
1376	2	1	6	17	I1M984	NUC	C:cytoplasm	P:aspartyl-tRNA aminoacylation	GO:0004815 GO:0005524	29;23	F:aspartate-tRNA ligase activity F:ATP binding	lj_descr	[Master Protein] I1M984 I1M984_SOYBN Uncharacterized protein	Not found	Not found	Found	Found
3052	3	1	2	9	I1MAR9	EXC	No Data	P:carbohydrate metabolic process	GO:0004553	10;26	F:hydrolase activity, hydrolyzing O-glycosyl compounds	lj_descr	[Master Protein] I1MAR9 I1MAR9_SOYBN Uncharacterized protein	Not found	Not found	Found	Found
503	3	3	9	15	I1MB15	NUC	C:cytoplasm	No Data	GO:0061630	No Data	F:ubiquitin protein ligase activity	lj_descr	[Master Protein] I1MB15 I1MB15_SOYBN Uncharacterized protein	Not found	Not found	2 replicates	Found
1102	1	1	1	2	I1MC56	NUC	C:nucleus	P:auxin-activated signaling pathway P:regulation of transcription, DNA-templated P:transcription, DNA-templated	GO:0003677	28	F:DNA binding	lj_descr	[Master Protein] I1MC56 I1MC56_SOYBN Uncharacterized protein	Not found	Not found	Found	2 replicates
31	7	3	13	32	I1MCM5	NUC	C:membrane coat	P:intracellular protein transport P:vesicle-mediated transport	GO:0005198	No Data	F:structural molecule activity	lj_descr	[Master Protein] I1MCM5 I1MCM5_SOYBN Uncharacterized protein	Not found	Not found	Found	Found
2849	3	1	3	5	I1MDE5	END/GOL	No Data	No Data	No Data	No Data	No Data	lj_descr	[Master Protein] I1MDE5 I1MDE5_SOYBN Uncharacterized protein	Not found	Not found	2 replicates	2 replicates
2168	2	3	9	26	I1ME45	NUC	C:cytoplasm	No Data	GO:0004177	No Data	F:aminopeptidase activity	lj_descr	[Master Protein] I1ME45 I1ME45_SOYBN Proline iminopeptidase	Not found	Not found	Found	Found
2789	1	1	2	6	I1MFG7	NUC	No Data	No Data	GO:0003723	27	F:RNA binding	lj_descr	[Master Protein] I1MFG7 I1MFG7_SOYBN Uncharacterized protein	Not found	Not found	1 replicate	1 replicate
2343	1	1	1	4	I1MGA1	NUC	C:COPI vesicle coat	P:retrograde vesicle-mediated transport, Golgi to ER	GO:0005198	No Data	F:structural molecule activity	lj_descr	[Master Protein] I1MGA1 I1MGA1_SOYBN Uncharacterized protein	Not found	Not found	2 replicates	Found
2149	1	1	3	21	I1MGV6	CYT	C:cytosolic large ribosomal subunit	P:translation	GO:0003735	No Data	F:structural constituent of ribosome	lj_descr	[Master Protein] I1MGV6 I1MGV6_SOYBN 60S ribosomal protein L27	Not found	Not found	Found	Found
3042	1	1	4	11	I1MHG6	MIT	No Data	No Data	GO:0016620	No Data	F:oxidoreductase activity, acting on the aldehyde or oxo group of donors, NAD or NADP as acceptor	lj_descr	[Master Protein] I1MHG6 I1MHG6_SOYBN Uncharacterized protein	Not found	Not found	Found	Found
3033	9	5	12	41	I1MJN2	MIT	C:integral component of membrane C:mitochondrial inner membrane	P:regulation of mitochondrial membrane permeability	GO:0005471	No Data	F:ATP:ADP antiporter activity	lj_descr	[Master Protein] I1MJN2 I1MJN2_SOYBN Uncharacterized protein	Not found	Not found	Found	Found
2502	4	2	2	3	I1MNU2	NUC	No Data	P:galactose catabolic process via UDP-galactose	GO:0008108 GO:0008270	No Data	F:UDP-glucose:hexose-1-phosphate uridylyltransferase activity F:zinc ion binding	lj_descr	[Master Protein] I1MNU2 I1MNU2_SOYBN Uncharacterized protein	Not found	Not found	Found	2 replicates
2184	11	2	3	14	I1MQ49	NUC	No Data	No Data	GO:0016301 GO:0016773	3;20	F:kinase activity F:phosphotransferase activity, alcohol group as acceptor	lj_descr	[Master Protein] I1MQ49 I1MQ49_SOYBN Uncharacterized protein	Not found	Not found	Found	Found
1125	1	1	4	9	I1MQL3	CYT	No Data	P:gene silencing by RNA	GO:0003676	No Data	F:nucleic acid binding	lj_descr	[Master Protein] I1MQL3 I1MQL3_SOYBN Uncharacterized protein	Not found	Not found	Found	Found
483	3	2	2	4	I1MRK4	CYT	No Data	P:metabolic process	GO:0016746	No Data	F:transferase activity, transferring acyl groups	lj_descr	[Master Protein] I1MRK4 I1MRK4_SOYBN Uncharacterized protein	Not found	Not found	Found	Found
1099	4	4	13	40	I1MU40	NUC	No Data	P:sucrose metabolic process	GO:0016157 GO:0046524	2	F:sucrose synthase activity F:sucrose-phosphate synthase activity	lj_descr	[Master Protein] I1MU40 I1MU40_SOYBN Uncharacterized protein	Not found	Not found	Found	Found
3117	3	1	1	3	I1N0W9	NUC	No Data	P:nucleoside metabolic process P:nucleotide biosynthetic process	GO:0000287 GO:0004749	23	F:magnesium ion binding F:ribose phosphate diphosphokinase activity	lj_descr	[Master Protein] I1N0W9 I1N0W9_SOYBN Uncharacterized protein	Not found	Not found	1 replicate	1 replicate
397	4	1	1	1	I1N3M8	NUC	No Data	P:folic acid-containing compound biosynthetic process	GO:0004488 GO:0000166	23	F:methylenetetrahydrofolate dehydrogenase (NADP+) activity F:nucleotide binding	lj_descr	[Master Protein] I1N3M8 I1N3M8_SOYBN Uncharacterized protein	Not found	Not found	2 replicates	2 replicates
280	4	1	4	11	I1N3X0	MIT	No Data	P:cellulose biosynthetic process	GO:0016866	No Data	F:intramolecular transferase activity	lj_descr	[Master Protein] I1N3X0 I1N3X0_SOYBN Uncharacterized protein	Not found	Not found	Found	1 replicate
1173	6	1	1	2	I1N4L1	CYT	No Data	No Data	GO:0016747	16	F:transferase activity, transferring acyl groups other than amino-acyl groups	lj_descr	[Master Protein] I1N4L1 I1N4L1_SOYBN Uncharacterized protein	Not found	Not found	2 replicates	Found
2555	1	2	2	2	I1N635	CYT	No Data	P:aromatic amino acid family biosynthetic process	GO:0003856 GO:0016491	21	F:3-dehydroquinate synthase activity F:oxidoreductase activity	lj_descr	[Master Protein] I1N635 I1N635_SOYBN Uncharacterized protein	Not found	Not found	Found	2 replicates
292	3	3	3	6	I1NBI1	NUC	C:COPII vesicle coat	P:ER to Golgi vesicle-mediated transport P:intracellular protein transport	GO:0008270	No Data	F:zinc ion binding	lj_descr	[Master Protein] I1NBI1 I1NBI1_SOYBN Uncharacterized protein	Not found	Not found	2 replicates	Found
96	3	3	5	27	I1NBI4	NUC	C:aminoacyl-tRNA synthetase multienzyme complex C:cytoplasm	P:prolyl-tRNA aminoacylation	GO:0005524 GO:0004827	23	F:ATP binding F:proline-tRNA ligase activity	lj_descr	[Master Protein] I1NBI4 I1NBI4_SOYBN Uncharacterized protein	Not found	Not found	Found	Found
710	2	1	2	4	I1NBM7	NUC	No Data	P:lipid metabolic process P:protein catabolic process P:proteolysis	GO:0004190	No Data	F:aspartic-type endopeptidase activity	lj_descr	[Master Protein] I1NBM7 I1NBM7_SOYBN Uncharacterized protein	Not found	Not found	2 replicates	2 replicates
1264	1	1	4	8	I1NBN5	NUC	C:COPII vesicle coat	P:ER to Golgi vesicle-mediated transport P:intracellular protein transport	GO:0008270	No Data	F:zinc ion binding	lj_descr	[Master Protein] I1NBN5 I1NBN5_SOYBN Uncharacterized protein	Not found	Not found	Found	2 replicates
960	2	2	3	11	I1NC65	NUC	C:cytoplasm C:nucleus C:proteasome core complex	P:proteolysis involved in cellular protein catabolic process	GO:0004298	No Data	F:threonine-type endopeptidase activity	lj_descr	[Master Protein] I1NC65 I1NC65_SOYBN Proteasome subunit beta type	Not found	Not found	Found	Found
3209	1	1	4	13	I1NCF0	NUC	No Data	P:cellular response to stress P:positive regulation of kinase activity P:regulation of translation	GO:0019901 GO:0019887 GO:0043022	No Data	F:protein kinase binding F:protein kinase regulator activity F:ribosome binding	lj_descr	[Master Protein] I1NCF0 I1NCF0_SOYBN Uncharacterized protein	Not found	Not found	Found	1 replicate
1863	3	1	1	2	I1NEZ7	MIT	C:mitochondrial matrix	P:cellular response to oxidative stress P:chaperone-mediated protein complex assembly P:mitochondrion organization P:oxidation-dependent protein catabolic process P:protein quality control for misfolded or incompletely synthesized proteins	GO:0005524 GO:0004176 GO:0043565 GO:0004252	29;23	F:ATP binding F:ATP-dependent peptidase activity F:sequence-specific DNA binding F:serine-type endopeptidase activity	lj_descr	[Master Protein] I1NEZ7 I1NEZ7_SOYBN Lon protease homolog	Not found	Not found	1 replicate	1 replicate
1399	1	1	1	2	I1NJA0	PLA	C:1,3-beta-D-glucan synthase complex C:integral component of membrane	P:(1->3)-beta-D-glucan biosynthetic process	GO:0003843	3	F:1,3-beta-D-glucan synthase activity	lj_descr	[Master Protein] I1NJA0 I1NJA0_SOYBN Uncharacterized protein	Not found	Not found	1 replicate	1 replicate
1784	3	1	7	54	I1W1P0	CYT	No Data	No Data	GO:0003723	27	F:RNA binding	lj_descr	[Master Protein] I1W1P0 I1W1P0_COCNU PolyA binding protein (Fragment)	Not found	Not found	Found	Found
2332	4	1	4	12	I3S077	CYT	No Data	No Data	GO:0004364	26	F:glutathione transferase activity	lj_descr	[Master Protein] I3S077 I3S077_LOTJA Uncharacterized protein	Not found	Not found	2 replicates	Found
2086	4	1	8	30	I3S0W6	NUC	C:cytoplasm C:nucleus C:proteasome core complex, alpha-subunit complex	P:proteasome-mediated ubiquitin-dependent protein catabolic process	GO:0004298	No Data	F:threonine-type endopeptidase activity	lj_descr	[Master Protein] I3S0W6 I3S0W6_LOTJA Proteasome subunit alpha type	Not found	Not found	Found	Found
2856	1	2	5	32	I3S1S2	NUC	C:nascent polypeptide-associated complex	No Data	No Data	No Data	No Data	lj_descr	[Master Protein] I3S1S2 I3S1S2_LOTJA Uncharacterized protein	Not found	Not found	Found	Found
682	11	2	6	16	I3S389	CYT	No Data	No Data	GO:0016491	21	F:oxidoreductase activity	lj_descr	[Master Protein] I3S389 I3S389_LOTJA Uncharacterized protein	Not found	Not found	2 replicates	2 replicates
3252	1	1	1	2	I3S4D1	NUC	No Data	No Data	GO:0003723	27	F:RNA binding	lj_descr	[Master Protein] I3S4D1 I3S4D1_MEDTR Uncharacterized protein	Not found	Not found	1 replicate	1 replicate
2344	1	1	1	2	I3S6J5	NUC	C:cytosol	No Data	GO:0002161	No Data	F:aminoacyl-tRNA editing activity	lj_descr	[Master Protein] I3S6J5 I3S6J5_MEDTR Uncharacterized protein	Not found	Not found	1 replicate	1 replicate
86	5	3	6	24	I3SAH2	CYT	No Data	No Data	No Data	No Data	No Data	lj_descr	[Master Protein] I3SAH2 I3SAH2_LOTJA Uncharacterized protein	Not found	Not found	Found	Found
2198	26	1	7	26	I3SBM4	PLA	No Data	No Data	GO:0005525 GO:0003924	30	F:GTP binding F:GTPase activity	lj_descr	[Master Protein] I3SBM4 I3SBM4_LOTJA Uncharacterized protein	Not found	Not found	Found	Found
2180	7	1	8	52	I3SER8	NUC	C:ribosome	P:ribosome biogenesis	No Data	No Data	No Data	lj_descr	[Master Protein] I3SER8 I3SER8_LOTJA Uncharacterized protein	Not found	Not found	1 replicate	1 replicate
1093	1	2	2	16	I3SG51	CYT	No Data	No Data	No Data	No Data	No Data	lj_descr	[Master Protein] I3SG51 I3SG51_LOTJA Uncharacterized protein	Not found	Not found	Found	Found
2055	9	1	5	20	I3SJG9	MIT	C:membrane	No Data	No Data	No Data	No Data	lj_descr	[Master Protein] I3SJG9 I3SJG9_LOTJA Uncharacterized protein	Not found	Not found	Found	Found
1804	4	1	3	6	I3SM21	CYT	No Data	No Data	GO:0016813 GO:0046872	15	F:hydrolase activity, acting on carbon-nitrogen (but not peptide) bonds, in linear amidines F:metal ion binding	lj_descr	[Master Protein] I3SM21 I3SM21_MEDTR Uncharacterized protein	Not found	Not found	2 replicates	Found
958	4	2	3	7	I3SNG4	CYT	No Data	No Data	No Data	No Data	No Data	lj_descr	[Master Protein] I3SNG4 I3SNG4_LOTJA Uncharacterized protein	Not found	Not found	Found	Found
2014	1	1	2	7	I3SQ31	NUC	C:prefoldin complex	P:protein folding	No Data	No Data	No Data	lj_descr	[Master Protein] I3SQ31 I3SQ31_LOTJA Uncharacterized protein	Not found	Not found	Found	Found
2756	4	3	8	50	I3SQA4	NUC	C:cell	P:cell redox homeostasis	GO:0051920	21	F:peroxiredoxin activity	lj_descr	[Master Protein] I3SQA4 I3SQA4_LOTJA Uncharacterized protein	Not found	Not found	Found	Found
473	24	1	2	25	I3SSH5	NUC	C:nucleosome C:nucleus	No Data	GO:0003677 GO:0046982	28	F:DNA binding F:protein heterodimerization activity	lj_descr	[Master Protein] I3SSH5 I3SSH5_LOTJA Histone H2A	Not found	Not found	Found	2 replicates
1777	5	2	2	13	I3STG7	PLA	C:integral component of membrane	No Data	GO:0020037 GO:0046872	15	F:heme binding F:metal ion binding	lj_descr	[Master Protein] I3STG7 I3STG7_LOTJA Uncharacterized protein	Not found	Not found	Found	Found
71	1	1	2	12	I3SUH8	MIT	No Data	P:response to stress	No Data	No Data	No Data	lj_descr	[Master Protein] I3SUH8 I3SUH8_LOTJA Uncharacterized protein	Not found	Not found	Found	Found
1733	1	2	3	18	I3SUT5	CYT	No Data	P:glycolytic process	GO:0004807	1;4	F:triose-phosphate isomerase activity	lj_descr	[Master Protein] I3SUT5 I3SUT5_LOTJA Triosephosphate isomerase	Not found	Not found	Found	Found
2314	1	1	1	1	I3SW23	NUC	No Data	P:protein neddylation	GO:0019781	No Data	F:NEDD8 activating enzyme activity	lj_descr	[Master Protein] I3SW23 I3SW23_LOTJA Uncharacterized protein	Not found	Not found	2 replicates	2 replicates
147	1	3	19	125	I3SW82	NUC	C:chloroplast	P:glycogen biosynthetic process P:starch biosynthetic process	GO:0005524 GO:0008878	2;23	F:ATP binding F:glucose-1-phosphate adenylyltransferase activity	lj_descr	[Master Protein] I3SW82 I3SW82_LOTJA Glucose-1-phosphate adenylyltransferase	Not found	Not found	Found	Found
427	8	2	9	46	I3SWY5	PLA	No Data	No Data	GO:0051287 GO:0003979	10	F:NAD binding F:UDP-glucose 6-dehydrogenase activity	lj_descr	[Master Protein] I3SWY5 I3SWY5_LOTJA UDP-glucose 6-dehydrogenase	Not found	Not found	Found	Found
1137	1	1	1	1	I3SYV6	NUC	No Data	P:carbohydrate metabolic process	GO:0030246 GO:0047938	No Data	F:carbohydrate binding F:glucose-6-phosphate 1-epimerase activity	lj_descr	[Master Protein] I3SYV6 I3SYV6_LOTJA Uncharacterized protein	Not found	Not found	Found	Found
2706	3	4	5	11	I3SZ90	NUC	C:ribosome	P:translation	GO:0003735	No Data	F:structural constituent of ribosome	lj_descr	[Master Protein] I3SZ90 I3SZ90_LOTJA Uncharacterized protein	Not found	Not found	Found	Found
430	2	1	3	18	I3T078	CYT	C:cell	P:cell redox homeostasis	GO:0050660 GO:0016491	21	F:flavin adenine dinucleotide binding F:oxidoreductase activity	lj_descr	[Master Protein] I3T078 I3T078_LOTJA Uncharacterized protein	Not found	Not found	Found	Found
1922	21	2	4	5	I3T1Y1	CYT	No Data	No Data	GO:0010181 GO:0016491	21	F:FMN binding F:oxidoreductase activity	lj_descr	[Master Protein] I3T1Y1 I3T1Y1_LOTJA Uncharacterized protein	Not found	Not found	Found	2 replicates
844	1	2	2	2	I3T3W6	MIT	No Data	No Data	GO:0005215	34	F:transporter activity	lj_descr	[Master Protein] I3T3W6 I3T3W6_LOTJA Uncharacterized protein	Not found	Not found	1 replicate	1 replicate
1641	8	4	4	8	I3T6A4	PLA	C:integral component of membrane	P:vesicle-mediated transport	No Data	No Data	No Data	lj_descr	[Master Protein] I3T6A4 I3T6A4_LOTJA Uncharacterized protein	Not found	Not found	Found	Found
2114	10	3	3	14	I3TA88	CYT	C:ribosome	P:translation	GO:0003735	No Data	F:structural constituent of ribosome	lj_descr	[Master Protein] I3TA88 I3TA88_LOTJA Uncharacterized protein	Not found	Not found	Found	Found
903	1	1	1	3	I3TAS1	CYT	C:cell	P:cell redox homeostasis P:glutathione metabolic process	GO:0009055 GO:0050660 GO:0004362 GO:0050661	1;26	F:electron transfer activity F:flavin adenine dinucleotide binding F:glutathione-disulfide reductase activity F:NADP binding	lj_descr	[Master Protein] I3TAS1 I3TAS1_MEDTR Uncharacterized protein	Not found	Not found	Found	2 replicates
2918	7	8	8	25	A0A072UVM2	PLA	C:chloroplast	P:glutamine metabolic process P:histidine biosynthetic process	GO:0000107 GO:0016833	13	F:imidazoleglycerol-phosphate synthase activity F:oxo-acid-lyase activity		[Master Protein] Imidazole glycerol phosphate synthase subunit HisF	Not found	Not found	Found	Found
2161	4	2	2	5	G7J7C6	MIT	C:mitochondrion	P:protein transport	GO:0046872	15	F:metal ion binding		[Master Protein] Import inner membrane translocase protein	Not found	Not found	Found	Found
2170	1	1	3	4	A0A072VBB6	NUC	C:nucleus	P:intracellular protein transport P:nucleocytoplasmic transport	GO:0008565 GO:0008536	No Data	F:protein transporter activity F:Ran GTPase binding		[Master Protein] Importin beta-like protein	Not found	Not found	Found	2 replicates
2603	1	8	12	41	A0A072TWL1	NUC	C:nucleus	P:intracellular protein transport P:nucleocytoplasmic transport	GO:0008565 GO:0008536	No Data	F:protein transporter activity F:Ran GTPase binding		[Master Protein] Importin subunit beta-like protein	Not found	Not found	Found	Found
2541	3	3	3	4	A0A072TYK3	CYT	C:nucleus	P:intracellular protein transport	GO:0008536	No Data	F:Ran GTPase binding		[Master Protein] Importin-alpha re-exporter, putative	Not found	Not found	Found	Found
2515	8	5	6	10	G7KT01	NUC	C:nucleus	P:intracellular protein transport	GO:0008536	No Data	F:Ran GTPase binding		[Master Protein] Importin-like protein	Not found	Not found	Found	Found
656	4	1	3	13	T2DNZ6	NUC	No Data	No Data	No Data	No Data	No Data		[Master Protein] In2-1 protein	Not found	Not found	Found	Found
1542	4	3	5	12	G7KHG0	NUC	No Data	No Data	GO:0051537 GO:0009055 GO:0050660 GO:0005506 GO:0016614	1;26	F:2 iron, 2 sulfur cluster binding F:electron transfer activity F:flavin adenine dinucleotide binding F:iron ion binding F:oxidoreductase activity, acting on CH-OH group of donors		[Master Protein] Indole-3-acetaldehyde oxidase	Not found	Not found	Found	2 replicates
2973	5	2	2	2	G7LH14	NUC	C:intracellular	P:inositol trisphosphate metabolic process	GO:0005524 GO:0047325 GO:0052726 GO:0052725 GO:0000287	23	F:ATP binding F:inositol tetrakisphosphate 1-kinase activity F:inositol-1,3,4-trisphosphate 5-kinase activity F:inositol-1,3,4-trisphosphate 6-kinase activity F:magnesium ion binding		[Master Protein] Inositol-tetrakisphosphate 1-kinase	Not found	Not found	Found	Found
2700	5	6	6	14	A0A072U1Q0	POX	No Data	No Data	GO:0046872 GO:0004222	15	F:metal ion binding F:metalloendopeptidase activity		[Master Protein] Insulin-degrading enzyme	Not found	Not found	Found	Found
3256	4	2	2	3	G7LIX1	PLA	C:chloroplast isoamylase complex	P:amylopectin biosynthetic process P:starch catabolic process	GO:0019156	2	F:isoamylase activity		[Master Protein] Isoamylase-type starch debranching enzyme	Not found	Not found	Found	Found
2386	4	1	1	4	A0A072VH64	NUC	No Data	P:metabolic process	GO:0016787	No Data	F:hydrolase activity		[Master Protein] Isochorismatase hydrolase family protein	Not found	Not found	Found	Found
287	7	2	2	4	G7J6B4	MIT	C:mitochondrion	P:tricarboxylic acid cycle	GO:0004449 GO:0000287 GO:0051287	8	F:isocitrate dehydrogenase (NAD+) activity F:magnesium ion binding F:NAD binding		[Master Protein] Isocitrate dehydrogenase [NAD] subunit, mitochondrial	Not found	Not found	Found	Found
3138	4	2	6	15	G7KHI5	CYT	C:chloroplast stroma C:chloroplast thylakoid C:mitochondrion	P:isocitrate metabolic process P:tricarboxylic acid cycle	GO:0004450 GO:0000287 GO:0051287	8	F:isocitrate dehydrogenase (NADP+) activity F:magnesium ion binding F:NAD binding		[Master Protein] Isocitrate dehydrogenase [NADP]	Not found	Not found	Found	Found
1306	3	1	2	8	Q29U70	NUC	No Data	No Data	GO:0102670 GO:0030746 GO:0008171 GO:0046983	26	F:2,7,4'-trihydroxyisoflavanone-4'-O-methyltransferase activity F:isoflavone 4'-O-methyltransferase activity F:O-methyltransferase activity F:protein dimerization activity		[Master Protein] Isoflavone 4'-O-methyltransferase	Not found	Not found	Found	1 replicate
311	4	2	2	9	B4Y0U0	NUC	No Data	No Data	GO:0016420	No Data	F:malonyltransferase activity		[Master Protein] Isoflavonoid malonyl transferase 1	Not found	Not found	Found	Found
2901	3	1	2	4	G7KWF1	NUC	No Data	No Data	GO:0003824	No Data	F:catalytic activity		[Master Protein] Isopenicillin N epimerase-like protein	Not found	Not found	Found	2 replicates
2305	1	1	2	5	J3L9X6	CYT	No Data	P:aromatic amino acid family metabolic process	GO:0003868	16	F:4-hydroxyphenylpyruvate dioxygenase activity	lj_descr	[Master Protein] J3L9X6 J3L9X6_ORYBR Uncharacterized protein (Fragment)	Not found	Not found	Found	Found
79	1	2	2	4	J3N552	PLA	C:cytoplasm C:nucleus	P:protein transport	No Data	No Data	No Data	lj_descr	[Master Protein] J3N552 J3N552_ORYBR Uncharacterized protein	Not found	Not found	Found	Found
346	4	2	2	4	K1P9Q2	PLA	C:integral component of membrane C:signal peptidase complex	P:signal peptide processing	GO:0008233	29	F:peptidase activity	lj_descr	[Master Protein] K1P9Q2 K1P9Q2_CRAGI Signal peptidase complex subunit 3	Not found	Not found	Found	2 replicates
1884	1	3	3	3	K4C6I9	MIT	C:integral component of membrane	No Data	No Data	No Data	No Data	lj_descr	[Master Protein] K4C6I9 K4C6I9_SOLLC Uncharacterized protein	Not found	Not found	2 replicates	1 replicate
1154	11	1	1	4	K4CAK8	PLA	C:integral component of membrane C:SNARE complex	P:exocytosis P:vesicle fusion	GO:0005484 GO:0000149	No Data	F:SNAP receptor activity F:SNARE binding	lj_descr	[Master Protein] K4CAK8 K4CAK8_SOLLC Uncharacterized protein	Not found	Not found	2 replicates	Found
254	3	1	7	36	K4D530	CYT	C:cytoplasm	P:glycolytic process	GO:0016301 GO:0000287 GO:0030955 GO:0004743	11;20;4	F:kinase activity F:magnesium ion binding F:potassium ion binding F:pyruvate kinase activity	lj_descr	[Master Protein] K4D530 K4D530_SOLLC Uncharacterized protein	Not found	Not found	Found	Found
820	3	1	1	2	K4DH53	CYT	No Data	No Data	No Data	No Data	No Data	lj_descr	[Master Protein] K4DH53 K4DH53_SOLLC Uncharacterized protein	Not found	Not found	2 replicates	Found
1628	1	1	1	1	V7BXY2	NUC	C:katanin complex C:microtubule	P:microtubule severing	GO:0008017	No Data	F:microtubule binding		[Master Protein] Katanin p80 WD40 repeat-containing subunit B1 homolog	Not found	Not found	Found	2 replicates
1466	4	8	11	42	G7JCK0	MIT	No Data	P:isoleucine biosynthetic process P:valine biosynthetic process	GO:0016853 GO:0004455 GO:0046872	13;15	F:isomerase activity F:ketol-acid reductoisomerase activity F:metal ion binding		[Master Protein] Ketol-acid reductoisomerase	Not found	Not found	Found	Found
884	1	2	3	4	A0A072UAL5	NUC	No Data	No Data	GO:0051287 GO:0004616	7	F:NAD binding F:phosphogluconate dehydrogenase (decarboxylating) activity		[Master Protein] Ketose-bisphosphate aldolase class-II family protein	Not found	Not found	Found	Found
236	1	1	1	1	A0A072V908	MIT	No Data	No Data	GO:0004866	No Data	F:endopeptidase inhibitor activity		[Master Protein] Kunitz type trypsin inhibitor	Not found	Not found	Found	2 replicates
3282	6	3	4	7	A0A072VR08	NUC	No Data	P:tryptophan catabolic process to kynurenine	GO:0004061	No Data	F:arylformamidase activity		[Master Protein] Kynurenine formamidase-like protein	Not found	Not found	Found	Found
1032	1	1	1	2	Q93XE5	NUC	No Data	No Data	GO:0005524 GO:0043295 GO:0004363 GO:0000287 GO:0042803	23	F:ATP binding F:glutathione binding F:glutathione synthase activity F:magnesium ion binding F:protein homodimerization activity	lj_descr	[Master Protein] L.j. glutathione synthetase; 37222543 gb|AF279703.2|.path1.1	Not found	Not found	Found	Found
891	4	2	4	25	A0A072V507	MIT	No Data	No Data	GO:0004462 GO:0046872	24;15	F:lactoylglutathione lyase activity F:metal ion binding		[Master Protein] Lactoylglutathione lyase	Not found	Not found	Found	Found
363	4	3	3	8	G7JRI5	CYT	No Data	P:response to oxidative stress	GO:0020037 GO:0004601	26	F:heme binding F:peroxidase activity		[Master Protein] L-ascorbate peroxidase	Not found	Not found	Found	Found
2883	2	1	2	7	A0A072UTU9	PLA	C:integral component of membrane	No Data	No Data	No Data	No Data		[Master Protein] Late embryogenesis abundant protein (LEA) family protein	Not found	Not found	Found	Found
824	1	1	3	25	B5U8K2	NUC	No Data	No Data	GO:0045735	33	F:nutrient reservoir activity		[Master Protein] Legumin storage protein 3	Not found	Not found	Found	Found
1702	12	6	8	32	G7JM88	NUC	No Data	No Data	GO:0051537 GO:0010277	19;26	F:2 iron, 2 sulfur cluster binding F:chlorophyllide a oxygenase [overall] activity		[Master Protein] Lethal leaf-spot protein, putative	Not found	Not found	Found	Found
2632	4	5	5	12	G7IAW9	NUC	No Data	No Data	GO:0008237 GO:0008270	No Data	F:metallopeptidase activity F:zinc ion binding		[Master Protein] Leukotriene A-4 hydrolase-like protein	Not found	Not found	Found	Found
2834	4	4	4	4	A0A0C3UMZ7	NUC	C:membrane	No Data	GO:0003885 GO:0050660 GO:0016633	21	F:D-arabinono-1,4-lactone oxidase activity F:flavin adenine dinucleotide binding F:galactonolactone dehydrogenase activity		[Master Protein] L-galactono-1,4-lactone dehydrogenase	Not found	Not found	Found	2 replicates
1927	1	1	1	3	A0A072VA97	CYT	No Data	No Data	GO:0046872 GO:0016702	15	F:metal ion binding F:oxidoreductase activity, acting on single donors with incorporation of molecular oxygen, incorporation of two atoms of oxygen		[Master Protein] Linoleate 13S-lipoxygenase 2-1, related protein	Not found	Not found	Found	2 replicates
2651	1	1	1	2	G7JBD4	NUC	No Data	No Data	No Data	No Data	No Data		[Master Protein] Lipoprotein	Not found	Not found	1 replicate	Found
1530	15	2	22	345	G7IS29	CYT	No Data	P:oxylipin biosynthetic process	GO:0046872 GO:0016702	15	F:metal ion binding F:oxidoreductase activity, acting on single donors with incorporation of molecular oxygen, incorporation of two atoms of oxygen		[Master Protein] Lipoxygenase	Not found	Not found	Found	Found
3283	1	1	1	3	G7JIY5	NUC	C:cytoplasm	P:carbohydrate metabolic process P:carboxylic acid metabolic process	GO:0004459	No Data	F:L-lactate dehydrogenase activity		[Master Protein] L-lactate dehydrogenase	Not found	Not found	1 replicate	1 replicate
896	3	1	5	17	G7JTY4	NUC	C:chloroplast stroma	P:biosynthetic process P:response to cytokinin P:systemic acquired resistance, salicylic acid mediated signaling pathway	GO:0005507 GO:0010285 GO:0030170	13	F:copper ion binding F:L,L-diaminopimelate aminotransferase activity F:pyridoxal phosphate binding		[Master Protein] LL-diaminopimelate aminotransferase	Not found	Not found	Found	Found
2592	4	3	5	18	G7IZP1	END	C:apoplast C:chloroplast stroma C:plasmodesma	P:defense response to fungus P:oxalate catabolic process P:positive regulation of seed germination P:response to cadmium ion P:response to cytokinin P:seed coat development	GO:0050203	No Data	F:oxalate-CoA ligase activity		[Master Protein] Long-chain acyl-CoA synthetase	Not found	Not found	Found	Found
1742	2	1	1	1	G7IYL0	PLA	No Data	No Data	GO:0016301	20	F:kinase activity		[Master Protein] LRR receptor-like kinase	Not found	Not found	Found	2 replicates
679	3	2	3	4	A0A072USV4	CYT	C:integral component of membrane	No Data	GO:0016491	21	F:oxidoreductase activity		[Master Protein] Lysine-ketoglutarate reductase/saccharopine dehydrogenase	Not found	Not found	2 replicates	1 replicate
3079	8	1	5	18	V7B2W1	CYT	C:cytoplasm	P:lysyl-tRNA aminoacylation	GO:0005524 GO:0004824 GO:0003676	29;23	F:ATP binding F:lysine-tRNA ligase activity F:nucleic acid binding		[Master Protein] Lysine--tRNA ligase	Not found	Not found	Found	Found
1337	2	3	3	5	A0A072UJA6	NUC	C:endoplasmic reticulum C:Golgi apparatus C:integral component of membrane C:mitochondrion C:plasma membrane C:plasmodesma C:vacuolar membrane	P:protein processing	No Data	No Data	No Data		[Master Protein] M28 Zn-peptidase nicastrin	Not found	Not found	Found	Found
1668	4	1	1	2	A0A072UAP6	CYT	No Data	No Data	GO:0004222	No Data	F:metalloendopeptidase activity		[Master Protein] M48 family peptidase	Not found	Not found	1 replicate	2 replicates
2932	20	2	3	15	G7IRS0	PLA	C:integral component of membrane	No Data	GO:0015267	No Data	F:channel activity		[Master Protein] Major intrinsic protein (MIP) family transporter	Not found	Not found	Found	1 replicate
2907	3	1	1	4	A0A072TT32	NUC	C:integral component of membrane	P:oligosaccharide metabolic process	GO:0004573	No Data	F:mannosyl-oligosaccharide glucosidase activity		[Master Protein] Mannosyl-oligosaccharide glucosidase	Not found	Not found	Found	Found
115	2	1	1	2	A0A072US33	PLA	No Data	No Data	GO:0005524 GO:0004674	23	F:ATP binding F:protein serine/threonine kinase activity		[Master Protein] MAP kinase kinase	Not found	Not found	1 replicate	2 replicates
1535	4	2	2	8	A0A072V367	NUC	No Data	No Data	GO:0016787	No Data	F:hydrolase activity		[Master Protein] Metal-dependent phosphohydrolase	Not found	Not found	Found	Found
2200	10	1	2	7	V5N902	CYT	No Data	No Data	GO:0008113	No Data	F:peptide-methionine (S)-S-oxide reductase activity		[Master Protein] Methionine sulfoxide reductase A	Not found	Not found	Found	2 replicates
433	2	1	1	2	G7IFP1	END	No Data	P:protein repair P:response to oxidative stress	GO:0033743	No Data	F:peptide-methionine (R)-S-oxide reductase activity		[Master Protein] Methionine sulfoxide reductase B 2	Not found	Not found	2 replicates	2 replicates
2415	1	3	5	9	G7JSP8	CYT	C:cytoplasm	P:methionyl-tRNA aminoacylation	GO:0005524 GO:0004825 GO:0000049	29;23	F:ATP binding F:methionine-tRNA ligase activity F:tRNA binding		[Master Protein] Methionine-tRNA ligase, putative	Not found	Not found	1 replicate	1 replicate
2022	2	2	2	4	G7JL66	MIT	No Data	No Data	GO:0016874	No Data	F:ligase activity		[Master Protein] Methylcrotonyl-CoA carboxylase beta chain, putative	Not found	Not found	Found	Found
1089	4	1	1	2	A0A072U2F8	NUC	No Data	No Data	GO:0004488	No Data	F:methylenetetrahydrofolate dehydrogenase (NADP+) activity		[Master Protein] Methylenetetrahydrofolate dehydrogenase	Not found	Not found	Found	Found
1909	3	2	2	8	A0A072VPX2	PLA	No Data	P:methionine biosynthetic process	GO:0046522	No Data	F:S-methyl-5-thioribose kinase activity		[Master Protein] Methylthioribose kinase	Not found	Not found	Found	Found
541	4	3	4	16	G7IGG7	PLA	C:cytoplasm C:nucleus C:plasmodesma	P:cellular response to ethylene stimulus P:cellular response to iron ion P:cellular response to nitric oxide P:L-methionine salvage from methylthioadenosine P:L-methionine salvage from S-adenosylmethionine	GO:0046523	No Data	F:S-methyl-5-thioribose-1-phosphate isomerase activity		[Master Protein] Methylthioribose-1-phosphate isomerase	Not found	Not found	Found	Found
1704	11	1	2	5	T2DNY2	NUC	No Data	No Data	GO:0016620	No Data	F:oxidoreductase activity, acting on the aldehyde or oxo group of donors, NAD or NADP as acceptor		[Master Protein] Mitochondrial aldehyde dehydrogenase	Not found	Not found	Found	2 replicates
1946	7	2	5	29	Q5ZF44	NUC	C:integral component of membrane	No Data	No Data	No Data	No Data		[Master Protein] Mitochondrial phosphate translocator	Not found	Not found	Found	Found
2185	2	1	1	1	G7I836	NUC	C:integral component of mitochondrial outer membrane	P:mitochondrion organization	GO:0005509 GO:0005525 GO:0003924	30	F:calcium ion binding F:GTP binding F:GTPase activity		[Master Protein] Mitochondrial Rho GTPase	Not found	Not found	Found	2 replicates
376	4	3	3	12	A0A072TUC0	NUC	No Data	No Data	GO:0050660 GO:0016491	21	F:flavin adenine dinucleotide binding F:oxidoreductase activity		[Master Protein] Monodehydroascorbate reductase	Not found	Not found	Found	Found
849	5	2	2	10	B7FGN1	NUC	No Data	No Data	GO:0043565	No Data	F:sequence-specific DNA binding		[Master Protein] Multiprotein bridging factor 1b-like protein	Not found	Not found	Found	Found
1549	2	1	1	5	T2DNV1	NUC	No Data	No Data	GO:0043565	No Data	F:sequence-specific DNA binding		[Master Protein] Multiprotein-bridging factor 1a-like protein	Not found	Not found	Found	Found
1988	1	2	3	14	G7JCA9	NUC	C:cytoplasm	P:arginine biosynthetic process	GO:0003991	No Data	F:acetylglutamate kinase activity		[Master Protein] N-acetylglutamate kinase	Not found	Not found	Found	Found
1027	2	2	2	9	G7K8S5	CYT	C:cytoplasm	P:cellular amino acid metabolic process	GO:0004046 GO:0008237	No Data	F:aminoacylase activity F:metallopeptidase activity		[Master Protein] N-acyl-L-amino-acid amidohydrolase	Not found	Not found	Found	Found
1534	4	2	3	10	G7J970	NUC	No Data	No Data	No Data	No Data	No Data		[Master Protein] NAD(P)-binding rossmann-fold protein	Not found	Not found	Found	Found
3170	5	5	5	17	G7K6C8	CYT	No Data	No Data	GO:0010181 GO:0003955	No Data	F:FMN binding F:NAD(P)H dehydrogenase (quinone) activity		[Master Protein] NAD(P)H:quinone oxidoreductase, type IV protein	Not found	Not found	Found	Found
1353	4	2	2	5	G7J5P8	MIT	C:chloroplast C:cytosol C:mitochondrion	P:NADH metabolic process P:NADP metabolic process P:pyridoxine biosynthetic process	GO:0010181 GO:0046872 GO:0052856 GO:0052857 GO:0004733	15	F:FMN binding F:metal ion binding F:NADHX epimerase activity F:NADPHX epimerase activity F:pyridoxamine-phosphate oxidase activity		[Master Protein] NAD(P)H-hydrate epimerase	Not found	Not found	Found	2 replicates
1501	1	3	3	9	G7JFG1	NUC	No Data	No Data	No Data	No Data	No Data		[Master Protein] NAD-dependent epimerase/dehydratase family protein	Not found	Not found	Found	Found
2049	3	1	1	2	A0A072TKH3	NUC	C:mitochondrial inner membrane C:respiratory chain	No Data	GO:0009055 GO:0008137	1;26	F:electron transfer activity F:NADH dehydrogenase (ubiquinone) activity		[Master Protein] NADH dehydrogenase [ubiquinone] 1 alpha subcomplex subunit 12	Not found	Not found	Found	2 replicates
984	6	2	2	5	G7ZWQ4	MIT	C:membrane	No Data	GO:0051539 GO:0016651	No Data	F:4 iron, 4 sulfur cluster binding F:oxidoreductase activity, acting on NAD(P)H		[Master Protein] NADH dehydrogenase [ubiquinone] iron-sulfur protein	Not found	Not found	Found	Found
2089	3	3	3	4	B7FIZ2	NUC	No Data	No Data	No Data	No Data	No Data		[Master Protein] NADH-ubiquinone oxidoreductase 39 kDa subunit	Not found	Not found	Found	2 replicates
2028	5	5	5	13	G7I3R9	NUC	C:mitochondrial inner membrane C:respiratory chain	No Data	GO:0051539 GO:0010181 GO:0046872 GO:0051287 GO:0008137	15	F:4 iron, 4 sulfur cluster binding F:FMN binding F:metal ion binding F:NAD binding F:NADH dehydrogenase (ubiquinone) activity		[Master Protein] NADH-ubiquinone oxidoreductase 51 kDa subunit	Not found	Not found	Found	Found
1616	4	1	7	25	A0A072TLB9	EXC	C:integral component of membrane	No Data	GO:0016491	21	F:oxidoreductase activity		[Master Protein] NADP-dependent alkenal double bond reductase	Not found	Not found	2 replicates	2 replicates
1610	3	3	3	8	A0A072VPJ2	NUC	No Data	P:carbohydrate metabolic process P:malate metabolic process	GO:0046554	No Data	F:malate dehydrogenase (NADP+) activity		[Master Protein] NADP-dependent malate dehydrogenase	Not found	Not found	Found	2 replicates
2333	8	5	6	28	B7FMW4	NUC	C:nascent polypeptide-associated complex	No Data	No Data	No Data	No Data		[Master Protein] Nascent proteinassociated complex alpha chain	Not found	Not found	Found	Found
2030	4	3	7	43	G7ITU5	MIT	No Data	P:polyamine biosynthetic process	GO:0050126	22	F:N-carbamoylputrescine amidase activity		[Master Protein] N-carbamoylputrescine amidohydrolase, putative	Not found	Not found	Found	Found
2680	6	1	1	4	G7JDJ8	NUC	No Data	P:protein neddylation	GO:0019781	No Data	F:NEDD8 activating enzyme activity		[Master Protein] NEDD8-activating enzyme E1 regulatory subunit	Not found	Not found	Found	Found
496	6	2	2	3	A0A072UDZ0	CYT	C:integral component of membrane	P:carbohydrate metabolic process	GO:0030246 GO:0004553	10;26	F:carbohydrate binding F:hydrolase activity, hydrolyzing O-glycosyl compounds		[Master Protein] Neutral alpha-glucosidase	Not found	Not found	2 replicates	Found
1449	1	1	1	1	V7AFS7	PLA	C:endoplasmic reticulum C:Golgi apparatus C:integral component of membrane C:mitochondrion C:plasma membrane C:plasmodesma C:vacuolar membrane	P:protein processing P:regulation of signal transduction	No Data	No Data	No Data		[Master Protein] Nicalin	Not found	Not found	2 replicates	2 replicates
2529	2	2	2	5	A0A072UKA3	PLA	No Data	P:nitrogen compound metabolic process	GO:0016810	No Data	F:hydrolase activity, acting on carbon-nitrogen (but not peptide) bonds		[Master Protein] Nitrilase/nitrile hydratase NIT4A-like protein	Not found	Not found	Found	2 replicates
2766	8	1	1	1	Q53VM4	NUC	No Data	No Data	GO:0005524 GO:0004674	23	F:ATP binding F:protein serine/threonine kinase activity		[Master Protein] Non-specific serine/threonine protein kinase	Not found	Not found	2 replicates	1 replicate
1652	2	1	1	2	A0A072VVU7	NUC	C:small-subunit processome	No Data	No Data	No Data	No Data		[Master Protein] Nop14 nucleolar-like protein	Not found	Not found	Found	Found
2358	4	4	4	14	G7KC30	NUC	C:intracellular ribonucleoprotein complex	No Data	No Data	No Data	No Data		[Master Protein] NOP56-like pre RNA processing ribonucleoprotein	Not found	Not found	Found	Found
2230	2	1	1	2	A0A072TT57	CYT	No Data	No Data	No Data	No Data	No Data		[Master Protein] Nuclear transport factor 2	Not found	Not found	Found	2 replicates
2189	2	3	3	8	G7I414	MIT	No Data	No Data	No Data	No Data	No Data		[Master Protein] Nuclear transport factor 2 (NTF2) family protein	Not found	Not found	Found	Found
2710	1	1	1	3	G7J7F6	MIT	No Data	No Data	No Data	No Data	No Data		[Master Protein] Nuclease-related domain protein	Not found	Not found	Found	Found
2812	1	1	1	2	G7ID95	CYT	No Data	No Data	No Data	No Data	No Data		[Master Protein] Nucleolar complex-like protein	Not found	Not found	Found	Found
1429	5	1	1	2	A0A072VR82	PLA	No Data	P:biosynthetic process	GO:0016740	23	F:transferase activity		[Master Protein] Nucleotidyltransferase	Not found	Not found	Found	Found
1461	2	4	4	6	A0A072UWJ0	NUC	No Data	No Data	GO:0016787	No Data	F:hydrolase activity		[Master Protein] Nudix hydrolase-like protein	Not found	Not found	Found	Found
1801	5	1	2	4	A0A072UK26	MIT	No Data	No Data	GO:0045735	33	F:nutrient reservoir activity		[Master Protein] Nutrient reservoir protein, putative	Not found	Not found	2 replicates	1 replicate
2481	2	1	12	25	O23960	MIT	No Data	No Data	GO:0003989 GO:0005524 GO:0004075 GO:0046872	11;15;23	F:acetyl-CoA carboxylase activity F:ATP binding F:biotin carboxylase activity F:metal ion binding	lj_descr	[Master Protein] O23960 O23960_SOYBN Acetyl-CoA carboxylase (Precursor)	Not found	Not found	Found	2 replicates
3222	7	1	6	27	O49875	MIT	C:integral component of membrane C:mitochondrial inner membrane	No Data	GO:0022857	No Data	F:transmembrane transporter activity	lj_descr	[Master Protein] O49875 O49875_LUPAL Adenine nucleotide translocator	Not found	Not found	Found	Found
310	5	3	8	32	I3T9K3	NUC	C:cytoplasm	No Data	GO:0005524 GO:0016887 GO:0005525 GO:0043023 GO:0043022	34;23	F:ATP binding F:ATPase activity F:GTP binding F:ribosomal large subunit binding F:ribosome binding		[Master Protein] Obg-like ATPase 1	Not found	Not found	Found	Found
2853	1	2	2	6	A0A072V8Y3	NUC	No Data	No Data	GO:0005524 GO:0004672	29;23	F:ATP binding F:protein kinase activity		[Master Protein] Octicosapeptide/phox/Bem1p domain kinase superfamily protein	Not found	Not found	Found	Found
658	2	1	1	1	G7I2Z9	PLA	C:integral component of membrane C:monolayer-surrounded lipid storage body	No Data	No Data	No Data	No Data		[Master Protein] Oleosin	Not found	Not found	Found	2 replicates
1740	4	3	3	5	A0A072VM58	NUC	C:integral component of membrane C:oligosaccharyltransferase complex	P:protein N-linked glycosylation	GO:0016740	23	F:transferase activity		[Master Protein] Oligosaccharyltransferase subunit ribophorin II	Not found	Not found	Found	Found
3144	6	2	2	4	A0A072UH43	NUC	No Data	No Data	GO:0008233	29	F:peptidase activity		[Master Protein] OTU-like cysteine protease	Not found	Not found	Found	2 replicates
375	2	1	1	2	G7JBW9	NUC/PLA	C:outer membrane	No Data	No Data	No Data	No Data		[Master Protein] Outer membrane OMP85 family protein	Not found	Not found	2 replicates	1 replicate
2615	7	3	3	3	G7J5F4	MIT	No Data	P:coenzyme A biosynthetic process	GO:0005524 GO:0004594	18;23	F:ATP binding F:pantothenate kinase activity		[Master Protein] Pantothenate kinase	Not found	Not found	1 replicate	1 replicate
2477	2	1	1	2	A0A072UKE3	PLA	No Data	No Data	GO:0008234	No Data	F:cysteine-type peptidase activity		[Master Protein] Papain family cysteine protease	Not found	Not found	2 replicates	2 replicates
3196	6	1	4	16	A0A072U5G6	MIT	No Data	P:response to oxidative stress	GO:0051213 GO:0020037 GO:0004601	26	F:dioxygenase activity F:heme binding F:peroxidase activity		[Master Protein] Pathogen-inducible alpha-dioxygenase	Not found	Not found	Found	Found
1013	1	1	1	6	G7I998	MIT	No Data	No Data	GO:0008270	No Data	F:zinc ion binding		[Master Protein] Pentatricopeptide (PPR) repeat protein	Not found	Not found	Found	Found
494	2	4	7	10	A0A072TU77	NUC	No Data	No Data	GO:0004177 GO:0008237 GO:0008270	No Data	F:aminopeptidase activity F:metallopeptidase activity F:zinc ion binding		[Master Protein] Peptidase M1 family aminopeptidase N	Not found	Not found	Found	Found
1403	4	1	1	1	G7IUT7	NUC	C:chloroplast	P:translation	GO:0046872 GO:0042586	15	F:metal ion binding F:peptide deformylase activity		[Master Protein] Peptide deformylase	Not found	Not found	Found	2 replicates
648	10	1	5	31	I3S3K3	CYT	No Data	P:protein folding	GO:0003755	31	F:peptidyl-prolyl cis-trans isomerase activity		[Master Protein] Peptidyl-prolyl cis-trans isomerase	Not found	Not found	Found	Found
482	5	2	2	2	A2Q5C8	POX	C:integral component of peroxisomal membrane	P:peroxisome fission	No Data	No Data	No Data		[Master Protein] Peroxisomal biogenesis factor 11	Not found	Not found	1 replicate	1 replicate
1825	8	2	3	23	A0A072UW36	NUC	No Data	P:purine ribonucleoside salvage	GO:0004001	23	F:adenosine kinase activity		[Master Protein] PfkB family carbohydrate kinase	Not found	Not found	Found	Found
1492	4	2	2	5	G7JG63	PLA	C:cytosol C:integral component of membrane	P:phenylalanyl-tRNA aminoacylation	GO:0005524 GO:0004826 GO:0000049	29;23	F:ATP binding F:phenylalanine-tRNA ligase activity F:tRNA binding		[Master Protein] Phenylalanyl-tRNA synthetase alpha chain, putative	Not found	Not found	Found	Found
174	1	1	1	5	G7J743	CYT	No Data	No Data	No Data	No Data	No Data		[Master Protein] Phenylcoumaran benzylic ether reductase-like protein Fi1	Not found	Not found	Found	2 replicates
2647	9	1	3	8	Q9FYC2	NUC	C:chloroplast C:chloroplast envelope C:chloroplast inner membrane C:chloroplast thylakoid C:chloroplast thylakoid membrane	P:cell death P:chlorophyll catabolic process P:defense response to bacterium, incompatible interaction P:flower development P:fruit development	GO:0051537 GO:0010277 GO:0051536 GO:0046872 GO:0032441	19;26;15	F:2 iron, 2 sulfur cluster binding F:chlorophyllide a oxygenase [overall] activity F:iron-sulfur cluster binding F:metal ion binding F:pheophorbide a oxygenase activity		[Master Protein] Pheophorbide a oxygenase, chloroplastic	Not found	Not found	Found	2 replicates
2366	6	1	4	23	G7LI48	NUC	C:integral component of membrane	No Data	No Data	No Data	No Data		[Master Protein] Phosphate carrier protein	Not found	Not found	Found	Found
2350	3	2	2	4	G7JCS2	NUC	No Data	No Data	No Data	No Data	No Data		[Master Protein] Phosphate-responsive 1 family protein	Not found	Not found	Found	Found
2944	3	1	1	3	A0A072VR13	NUC	No Data	No Data	GO:0004725	No Data	F:protein tyrosine phosphatase activity		[Master Protein] Phosphatidylinositol-3,4,5-trisphosphate 3-phosphatase	Not found	Not found	2 replicates	1 replicate
73	5	5	7	15	G7I4Z4	CYT	No Data	P:carbon fixation P:tricarboxylic acid cycle	GO:0008964	4	F:phosphoenolpyruvate carboxylase activity		[Master Protein] Phosphoenolpyruvate carboxylase	Not found	Not found	Found	Found
2846	3	5	5	9	A0A072UM09	MIT	No Data	No Data	No Data	No Data	No Data		[Master Protein] Phospholipase A-2-activating protein	Not found	Not found	Found	Found
2367	7	1	8	31	Q2HUA3	CYT/PLA	C:membrane	P:lipid catabolic process P:phosphatidylcholine metabolic process	GO:0005509 GO:0070290 GO:0004630	11	F:calcium ion binding F:N-acylphosphatidylethanolamine-specific phospholipase D activity F:phospholipase D activity		[Master Protein] Phospholipase D	Not found	Not found	Found	2 replicates
2364	7	1	1	4	G7L3I4	CYT	C:cytoplasm	P:GDP-mannose biosynthetic process	GO:0004615	10	F:phosphomannomutase activity		[Master Protein] Phosphomannomutase	Not found	Not found	Found	Found
2917	1	1	1	5	G7J6T9	NUC	C:peroxisome	No Data	GO:0005524 GO:0004631	23	F:ATP binding F:phosphomevalonate kinase activity		[Master Protein] Phosphomevalonate kinase	Not found	Not found	Found	1 replicate
2375	7	5	5	12	A0A072TUU6	NUC	No Data	P:'de novo' IMP biosynthetic process P:glutamine metabolic process	GO:0004642	23	F:phosphoribosylformylglycinamidine synthase activity		[Master Protein] Phosphoribosylformylglycinamidine synthase	Not found	Not found	Found	Found
137	6	2	2	3	B7FJJ0	PLA	No Data	P:carbohydrate metabolic process	GO:0005524 GO:0008974	1;23	F:ATP binding F:phosphoribulokinase activity		[Master Protein] Phosphoribulokinase	Not found	Not found	Found	2 replicates
2308	1	1	1	1	V7AY23	NUC/CYT	C:intracellular	P:detection of visible light P:protein-chromophore linkage P:protein-tetrapyrrole linkage P:red, far-red light phototransduction P:regulation of transcription, DNA-templated P:transcription, DNA-templated	GO:0000155 GO:0009881 GO:0042803	No Data	F:phosphorelay sensor kinase activity F:photoreceptor activity F:protein homodimerization activity		[Master Protein] Phytochrome	Not found	Not found	Found	Found
977	1	1	1	2	A0A072VI72	NUC	No Data	P:DNA recombination P:DNA repair P:telomere maintenance	GO:0005524 GO:0003678	23	F:ATP binding F:DNA helicase activity		[Master Protein] PIF1-like helicase	Not found	Not found	2 replicates	Found
978	1	1	1	2	A0A072UQZ4	MIT	C:integral component of membrane	P:lipid metabolic process	GO:0008081	No Data	F:phosphoric diester hydrolase activity		[Master Protein] Pi-PLC X domain plant-like protein	Not found	Not found	1 replicate	1 replicate
3	1	1	1	1	I3SPG3	NUC	No Data	No Data	No Data	No Data	No Data		[Master Protein] PITH domain plant protein	Not found	Not found	Found	2 replicates
1457	2	1	1	5	I3SY47	NUC	No Data	No Data	No Data	No Data	No Data		[Master Protein] Plant/F1L3-4 protein, putative	Not found	Not found	Found	Found
1982	3	1	1	1	G7KIR8	NUC	No Data	No Data	No Data	No Data	No Data		[Master Protein] Plant/K24A2-2 protein	Not found	Not found	Found	2 replicates
3176	2	1	1	3	G7IES2	PLA	C:integral component of membrane	No Data	No Data	No Data	No Data		[Master Protein] Plant/K24M7-17 protein	Not found	Not found	2 replicates	Found
3203	2	1	1	1	A0A072TRZ8	NUC	C:integral component of membrane	No Data	No Data	No Data	No Data		[Master Protein] Plant/T23E23-13 protein, putative	Not found	Not found	2 replicates	Found
189	7	5	5	14	G7JY31	NUC	No Data	No Data	No Data	No Data	No Data		[Master Protein] Plant/T31B5-30 protein	Not found	Not found	Found	Found
3061	4	1	2	3	G7I4U4	CYT	No Data	No Data	No Data	No Data	No Data		[Master Protein] Plastid fibrillin	Not found	Not found	Found	2 replicates
2788	1	1	1	11	A0A072VKJ3	NUC	No Data	No Data	GO:0005524 GO:0016787 GO:0046872	15;23	F:ATP binding F:hydrolase activity F:metal ion binding		[Master Protein] p-loop nucleoside triphosphate hydrolase superfamily protein, putative	Not found	Not found	Found	2 replicates
3284	3	2	3	12	A0A072V5A8	NUC	No Data	No Data	GO:0003723	27	F:RNA binding		[Master Protein] Polyadenylate-binding protein RBP47B	Not found	Not found	Found	Found
1420	4	3	3	9	G7IBX9	MIT	C:nucleus	P:mRNA processing	GO:0003723	27	F:RNA binding		[Master Protein] Polypyrimidine tract-binding-like protein	Not found	Not found	Found	Found
1034	2	2	2	9	G7LCB5	MIT	C:mitochondrial outer membrane	P:protein import into mitochondrial matrix	GO:0008320	No Data	F:protein transmembrane transporter activity		[Master Protein] Porin/voltage-dependent anion-selective channel protein	Not found	Not found	Found	Found
1163	7	3	3	5	G7JQM6	NUC	No Data	P:peptidyl-pyrromethane cofactor linkage P:tetrapyrrole biosynthetic process	GO:0004418	19	F:hydroxymethylbilane synthase activity		[Master Protein] Porphobilinogen deaminase	Not found	Not found	Found	2 replicates
1847	2	1	1	2	G7J7F3	NUC	No Data	P:regulation of signal transduction	No Data	No Data	No Data		[Master Protein] PP2A regulatory subunit TAP46-like protein	Not found	Not found	Found	2 replicates
2248	4	2	2	4	A0A072TZT0	PLA/END	C:integral component of membrane	No Data	No Data	No Data	No Data		[Master Protein] PRA1 family protein	Not found	Not found	2 replicates	Found
1134	1	2	2	2	G7KXF7	NUC	C:cytosol	P:regulation of timing of transition from vegetative to reproductive phase P:RNA processing	No Data	No Data	No Data		[Master Protein] Pre-mRNA-processing factor 39	Not found	Not found	2 replicates	2 replicates
2202	3	3	3	7	G7J8Y2	NUC	No Data	No Data	GO:0003723	27	F:RNA binding		[Master Protein] Pre-mRNA-splicing factor SF2-like protein	Not found	Not found	Found	Found
988	3	4	4	14	A0A072V9K1	NUC	C:cytoplasm	P:L-methionine salvage from methylthioadenosine P:L-methionine salvage from S-adenosylmethionine	GO:0043715 GO:0043716 GO:0043874 GO:0000287 GO:0046570 GO:0008270	No Data	F:2,3-diketo-5-methylthiopentyl-1-phosphate enolase activity F:2-hydroxy-3-keto-5-methylthiopentenyl-1-phosphate phosphatase activity F:acireductone synthase activity F:magnesium ion binding F:methylthioribulose 1-phosphate dehydratase activity F:zinc ion binding		[Master Protein] Probable bifunctional methylthioribulose-1-phosphate dehydratase/enolase-phosphatase E1	Not found	Not found	Found	Found
345	3	1	4	17	T2DPD9	CYT	C:membrane	No Data	No Data	No Data	No Data		[Master Protein] Prohibitin-1 mitochondrial-like isoform 1	Not found	Not found	Found	Found
248	2	2	6	19	G7IFC0	NUC	C:cytoplasm	No Data	GO:0004177	No Data	F:aminopeptidase activity		[Master Protein] Proline iminopeptidase	Not found	Not found	Found	Found
2558	1	3	5	6	A0A072W2I7	PLA	No Data	No Data	GO:0004252 GO:0070008	29	F:serine-type endopeptidase activity F:serine-type exopeptidase activity		[Master Protein] Prolyl oligopeptidase family protein	Not found	Not found	Found	2 replicates
530	8	5	5	11	A0A072V4K2	NUC	No Data	No Data	GO:0004252 GO:0070008	29	F:serine-type endopeptidase activity F:serine-type exopeptidase activity		[Master Protein] Prolyl oligopeptidase-like protein	Not found	Not found	Found	Found
2174	3	1	1	5	G7KKY6	NUC	No Data	No Data	No Data	No Data	No Data		[Master Protein] Pro-resilin, putative	Not found	Not found	Found	Found
1997	7	9	9	19	A0A072UYC8	CYT	C:proteasome complex	No Data	GO:0070577 GO:0016504 GO:0070628	No Data	F:lysine-acetylated histone binding F:peptidase activator activity F:proteasome binding		[Master Protein] Proteasome activator complex subunit-like protein	Not found	Not found	Found	Found
1209	5	4	5	19	G7KN41	PLA	C:cytoplasm C:nucleus C:proteasome core complex	P:proteolysis involved in cellular protein catabolic process	GO:0004298	No Data	F:threonine-type endopeptidase activity		[Master Protein] Proteasome subunit beta	Not found	Not found	Found	Found
113	6	1	3	12	I3S0S1	PLA	C:cytoplasm C:nucleus C:proteasome core complex, beta-subunit complex	P:proteasome-mediated ubiquitin-dependent protein catabolic process	GO:0004298	No Data	F:threonine-type endopeptidase activity		[Master Protein] Proteasome subunit beta type	Not found	Not found	Found	Found
1600	1	3	3	7	A0A072VPJ1	END	C:cell C:integral component of membrane	P:cell redox homeostasis	GO:0016853	No Data	F:isomerase activity		[Master Protein] Protein disulfide isomerase-like protein, putative	Not found	Not found	Found	Found
502	2	4	4	17	A0A072VFT5	PLA	C:endoplasmic reticulum membrane C:integral component of membrane	No Data	GO:0005525 GO:0003924	30	F:GTP binding F:GTPase activity		[Master Protein] Protein ROOT HAIR DEFECTIVE 3 homolog	Not found	Not found	Found	Found
2250	1	1	1	1	G7J9P9	CYT	C:integral component of membrane	No Data	No Data	No Data	No Data		[Master Protein] Protein translocase, putative	Not found	Not found	2 replicates	2 replicates
1812	6	2	5	16	G7JBC0	PLA	C:COPII vesicle coat C:Golgi membrane	P:COPII-coated vesicle budding P:intracellular protein transport	GO:0008270	No Data	F:zinc ion binding		[Master Protein] Protein transporter Sec23-like protein	Not found	Not found	Found	Found
2301	4	1	1	4	G7I7H5	NUC	C:integral component of membrane C:Sec61 translocon complex	P:intracellular protein transport	No Data	No Data	No Data		[Master Protein] Protein transporter Sec61 subunit beta-like protein	Not found	Not found	Found	2 replicates
731	3	1	1	1	G7KYP9	NUC	C:integral component of membrane	No Data	No Data	No Data	No Data		[Master Protein] Protein YIPF	Not found	Not found	Found	Found
1447	1	1	1	1	Q1STP4	PLA	No Data	No Data	No Data	No Data	No Data		[Master Protein] Proteinase inhibitor I4, serpin; emp24/gp25L/p24	Not found	Not found	2 replicates	2 replicates
1344	5	1	2	5	A0A072UYZ4	CYT	No Data	No Data	GO:0004719	No Data	F:protein-L-isoaspartate (D-aspartate) O-methyltransferase activity		[Master Protein] Protein-L-isoaspartate O-methyltransferase	Not found	Not found	Found	2 replicates
1138	3	2	2	2	G7KV99	MIT	C:cytosol C:nucleus	No Data	GO:0016279	No Data	F:protein-lysine N-methyltransferase activity		[Master Protein] Protein-lysine N-methyltransferase MTR_7g082910	Not found	Not found	Found	2 replicates
1654	2	3	3	5	A0A072U2E8	NUC	No Data	No Data	GO:0003993 GO:0046872	26;15	F:acid phosphatase activity F:metal ion binding		[Master Protein] Purple acid phosphatase	Not found	Not found	Found	Found
551	2	1	1	2	B7FMC0	NUC	C:cell	P:cell redox homeostasis	GO:0005524	23	F:ATP binding		[Master Protein] Putative uncharacterized protein OS=Medicago truncatula GN=MTR_1g106955 PE=2 SV=1	Not found	Not found	Found	2 replicates
225	7	1	7	23	A2Q5G2	CYT	No Data	No Data	GO:0005525 GO:0003924	30	F:GTP binding F:GTPase activity		[Master Protein] Putative uncharacterized protein OS=Medicago truncatula GN=MTR_2g027660 PE=2 SV=1	Not found	Not found	Found	Found
1831	20	6	12	43	B7FKX2	MIT	No Data	No Data	No Data	No Data	No Data		[Master Protein] Putative uncharacterized protein OS=Medicago truncatula GN=MTR_2g096660 PE=2 SV=1	Not found	Not found	Found	Found
2643	3	3	3	5	B7FIS2	END	C:endoplasmic reticulum membrane C:integral component of membrane	No Data	No Data	No Data	No Data		[Master Protein] Putative uncharacterized protein OS=Medicago truncatula GN=MTR_3g117740 PE=2 SV=1	Not found	Not found	Found	Found
2679	7	3	4	10	B7FLN2	NUC/CYT	No Data	No Data	GO:0046872 GO:0004722	15	F:metal ion binding F:protein serine/threonine phosphatase activity		[Master Protein] Putative uncharacterized protein OS=Medicago truncatula GN=MTR_4g007440 PE=2 SV=1	Not found	Not found	Found	Found
97	1	1	1	8	Q2MGQ1	CYT	C:chloroplast	No Data	No Data	No Data	No Data		[Master Protein] Putative uncharacterized protein OS=Medicago truncatula GN=MTR_4g084120 PE=4 SV=1	Not found	Not found	Found	Found
912	2	2	2	2	B7FIH8	NUC	C:cytoplasm C:integral component of membrane	P:lipid metabolic process	GO:0016627	11	F:oxidoreductase activity, acting on the CH-CH group of donors		[Master Protein] Putative uncharacterized protein OS=Medicago truncatula GN=MTR_5g087590 PE=2 SV=1	Not found	Not found	Found	2 replicates
2998	1	1	1	6	Q2HSP7	NUC	No Data	No Data	No Data	No Data	No Data		[Master Protein] Putative uncharacterized protein OS=Medicago truncatula GN=MtrDRAFT_AC151520g14v2 PE=4 SV=1	Not found	Not found	Found	Found
967	1	3	3	5	Q38JC8	NUC	No Data	No Data	GO:0005215	34	F:transporter activity		[Master Protein] Putative uncharacterized protein OS=Medicago truncatula GN=TIL PE=2 SV=1	Not found	Not found	Found	Found
2937	1	1	4	21	A0A072VJS5	MIT	No Data	No Data	GO:0050660 GO:0016491	21	F:flavin adenine dinucleotide binding F:oxidoreductase activity		[Master Protein] Pyridine nucleotide-disulfide oxidoreductase	Not found	Not found	Found	2 replicates
3247	1	3	4	8	G7IA37	MIT	C:cytoplasm	No Data	GO:0003872 GO:0005524 GO:0047334 GO:0046872	15;4;23	F:6-phosphofructokinase activity F:ATP binding F:diphosphate-fructose-6-phosphate 1-phosphotransferase activity F:metal ion binding		[Master Protein] Pyrophosphate--fructose 6-phosphate 1-phosphotransferase subunit alpha	Not found	Not found	Found	Found
2388	5	3	9	43	G7IKA3	NUC	No Data	No Data	GO:0016831 GO:0000287 GO:0030976	No Data	F:carboxy-lyase activity F:magnesium ion binding F:thiamine pyrophosphate binding		[Master Protein] Pyruvate decarboxylase	Not found	Not found	Found	Found
1861	3	1	8	30	Q1RSH3	MIT	C:cytoplasm	P:protein refolding	GO:0005524	23	F:ATP binding	lj_descr	[Master Protein] Q1RSH3 Q1RSH3_MEDTR Chaperonin CPN60-like protein	Not found	Not found	Found	Found
2278	5	3	3	21	Q2HV44	PLA	C:integral component of membrane	No Data	GO:0015267	No Data	F:channel activity	lj_descr	[Master Protein] Q2HV44 Q2HV44_MEDTR Aquaporin PIP2-1	Not found	Not found	Found	Found
2719	8	1	1	4	Q4PZD4	CYT	C:chloroplast	P:fatty acid biosynthetic process	GO:0045300 GO:0046872	11;15	F:acyl-[acyl-carrier-protein] desaturase activity F:metal ion binding	lj_descr	[Master Protein] Q4PZD4 Q4PZD4_LOTJA Acyl-[acyl-carrier-protein] desaturase	Not found	Not found	2 replicates	2 replicates
1474	2	2	2	3	Q53VM3	PLA	No Data	P:signal transduction	GO:0005524 GO:0004674	23	F:ATP binding F:protein serine/threonine kinase activity	lj_descr	[Master Protein] Q53VM3 Q53VM3_LOTJA Ser/Thr protein kinase	Not found	Not found	2 replicates	Found
705	1	1	1	4	Q5EN87	CYT	C:eukaryotic translation initiation factor 3 complex	No Data	GO:0003743	29	F:translation initiation factor activity	lj_descr	[Master Protein] Q5EN87 Q5EN87_AURAU Putative tyrosine-rich heat shock protein (Fragment) O,40.74,8e-16,SUBFAMILY NOT NAMED,NULL; EUKARYOTIC TRANSLATION INITIATION FACTOR 3,NULL; Paf67,Translation initiat,gene.g46624.t1.1	Not found	Not found	Found	Found
2029	1	1	1	2	Q6L4K3	NUC	No Data	No Data	No Data	No Data	No Data	lj_descr	[Master Protein] Q6L4K3 Q6L4K3_ORYSJ Putative uncharacterized protein OSJNBb0079L11.14	Not found	Not found	2 replicates	Found
241	1	1	8	15	Q6Q2Z9	CYT	No Data	P:carbon fixation P:tricarboxylic acid cycle	GO:0008964	4	F:phosphoenolpyruvate carboxylase activity	lj_descr	[Master Protein] Q6Q2Z9 Q6Q2Z9_SOYBN Phosphoenolpyruvate carboxylase	Not found	Not found	Found	2 replicates
25	2	1	1	3	Q75PK5	NUC	No Data	No Data	GO:0005524 GO:0004672	29;23	F:ATP binding F:protein kinase activity	lj_descr	[Master Protein] Q75PK5 Q75PK5_LOTJA Mitogen-activated kinase kinase kinase alpha	Not found	Not found	Found	2 replicates
1896	4	1	5	33	Q84V95	CYT	No Data	No Data	GO:0000287 GO:0004737 GO:0030976	5	F:magnesium ion binding F:pyruvate decarboxylase activity F:thiamine pyrophosphate binding	lj_descr	[Master Protein] Q84V95 Q84V95_LOTCO Pyruvate decarboxylase 1	Not found	Not found	Found	Found
2145	2	2	27	102	Q8H945	CYT	No Data	P:carbon fixation P:tricarboxylic acid cycle	GO:0008964	4	F:phosphoenolpyruvate carboxylase activity	lj_descr	[Master Protein] Q8H945 Q8H945_LOTJA Phosphoenolpyruvate carboxylase	Not found	Not found	Found	Found
1050	1	1	1	6	Q8MAM8	NUC	C:chloroplast	P:photorespiration P:reductive pentose-phosphate cycle	GO:0000287 GO:0004497 GO:0016984	1	F:magnesium ion binding F:monooxygenase activity F:ribulose-bisphosphate carboxylase activity	lj_descr	[Master Protein] Q8MAM8 Q8MAM8_9ASTE Ribulose bisphosphate carboxylase large chain	Not found	Not found	Found	2 replicates
1775	1	2	7	21	Q9SLY2	CYT	No Data	P:sucrose metabolic process	GO:0016157	2	F:sucrose synthase activity	lj_descr	[Master Protein] Q9SLY2 Q9SLY2_CITUN Sucrose synthase	Not found	Not found	Found	Found
1171	65	4	8	16	G7ITF9	PLA	C:plasma membrane C:vacuolar membrane	P:hyperosmotic salinity response P:regulation of vesicle-mediated transport	GO:0005525 GO:0003924	30	F:GTP binding F:GTPase activity		[Master Protein] RAB GTPase-like protein A1D	Not found	Not found	Found	Found
2270	40	2	8	29	G7JTQ1	PLA	No Data	No Data	GO:0005525 GO:0003924	30	F:GTP binding F:GTPase activity		[Master Protein] RAB GTPase-like protein A5B	Not found	Not found	Found	Found
694	16	2	9	54	A0A072TK26	PLA	No Data	No Data	GO:0005525 GO:0003924	30	F:GTP binding F:GTPase activity		[Master Protein] RAB GTPase-like protein A5D	Not found	Not found	Found	Found
828	16	2	8	57	G7KU87	PLA	No Data	No Data	GO:0005525 GO:0003924	30	F:GTP binding F:GTPase activity		[Master Protein] RAB GTPase-like protein B1C	Not found	Not found	Found	Found
2519	19	2	4	16	A0A072VW47	PLA	C:chloroplast	No Data	No Data	No Data	No Data		[Master Protein] RabGAP/TBC domain protein	Not found	Not found	Found	Found
1195	1	1	1	1	G7IZW3	PLA	C:integral component of membrane	No Data	No Data	No Data	No Data		[Master Protein] Receptor-like protein	Not found	Not found	Found	2 replicates
489	2	1	13	43	A0A072VKU9	MIT	C:cytoplasm	P:protein catabolic process	GO:0005524 GO:0016787	23	F:ATP binding F:hydrolase activity		[Master Protein] Regulatory particle triple-A ATPase	Not found	Not found	Found	2 replicates
559	4	1	1	2	A0A072UKV4	NUC	C:DNA replication factor C complex C:nucleus	P:DNA repair P:DNA replication	GO:0005524 GO:0003689	23	F:ATP binding F:DNA clamp loader activity		[Master Protein] Replication factor C1	Not found	Not found	1 replicate	1 replicate
528	1	1	1	1	A0A072U4L8	NUC	C:nucleus	P:phosphorelay signal transduction system P:transcription, DNA-templated	GO:0003677 GO:0003700	20;28;17	F:DNA binding F:DNA binding transcription factor activity		[Master Protein] Response regulator	Not found	Not found	2 replicates	2 replicates
49	4	2	4	28	B7FIA7	END	C:endoplasmic reticulum membrane C:integral component of membrane	No Data	No Data	No Data	No Data		[Master Protein] Reticulon-like protein	Not found	Not found	Found	Found
2762	5	3	9	33	Q69F96	CSK	No Data	P:plant-type cell wall organization or biogenesis	GO:0016866	No Data	F:intramolecular transferase activity		[Master Protein] Reversibly glycosylated protein	Not found	Not found	Found	Found
2940	11	8	8	35	I3T9M3	PLA	C:ribosome	P:translation	GO:0003735	No Data	F:structural constituent of ribosome		[Master Protein] Ribosomal protein L15	Not found	Not found	Found	Found
1728	4	1	7	31	I3SJY8	CYT	C:ribosome	P:translation	GO:0003735	No Data	F:structural constituent of ribosome		[Master Protein] Ribosomal protein S8	Not found	Not found	Found	Found
2914	13	1	4	28	G7L520	CYT	No Data	P:carbon fixation	GO:0000287 GO:0016984	1	F:magnesium ion binding F:ribulose-bisphosphate carboxylase activity		[Master Protein] Ribulose bisphosphate carboxylase large chain domain protein	Not found	Not found	Found	2 replicates
477	4	1	1	3	A0A072VSG1	NUC	C:cytosol	No Data	No Data	No Data	No Data		[Master Protein] RNA polymerase II-associated-like protein	Not found	Not found	Found	Found
116	4	1	2	13	G7JHA8	NUC	No Data	No Data	GO:0003723	27	F:RNA binding		[Master Protein] RNA-binding (RRM/RBD/RNP motif) family protein	Not found	Not found	Found	Found
247	1	1	1	2	G7J5I7	PLA	No Data	No Data	No Data	No Data	No Data		[Master Protein] RNA-metabolising metallo-beta-lactamase	Not found	Not found	Found	2 replicates
2994	3	1	1	4	G8DCW9	NUC	No Data	P:defense response	GO:0043531	No Data	F:ADP binding		[Master Protein] Rpp4C5	Not found	Not found	Found	Found
1686	1	1	1	1	G7IFP4	PLA	No Data	No Data	No Data	No Data	No Data		[Master Protein] SAC3/GANP/Nin1/mts3/eIF-3 p25 family protein	Not found	Not found	Found	2 replicates
274	2	1	2	5	G7KP65	CYT	C:peroxisome C:plasma membrane	P:purine ribonucleotide metabolic process P:sulfur compound metabolic process	GO:0047627	No Data	F:adenylylsulfatase activity		[Master Protein] Scavenger mRNA decapping enzyme carboxy-term-binding protein	Not found	Not found	Found	2 replicates
290	2	1	1	1	A0A072UND0	CYT	C:integral component of membrane	No Data	No Data	No Data	No Data		[Master Protein] SEC12p-like protein	Not found	Not found	Found	1 replicate
975	2	1	2	4	A0A072UJN9	NUC	C:COPII vesicle coat	P:ER to Golgi vesicle-mediated transport P:intracellular protein transport	GO:0008270	No Data	F:zinc ion binding		[Master Protein] Sec23/Sec24 transport family protein	Not found	Not found	Found	1 replicate
1388	18	2	2	3	V7BUH5	NUC	C:integral component of membrane C:plasma membrane C:transport vesicle membrane	P:protein transport	No Data	No Data	No Data		[Master Protein] Secretory carrier-associated membrane protein	Not found	Not found	Found	2 replicates
2080	2	1	2	21	G7JMU3	NUC	No Data	No Data	No Data	No Data	No Data		[Master Protein] Seed maturation PM36-like protein	Not found	Not found	Found	Found
1546	2	1	1	1	A0A072VQE8	NUC	No Data	No Data	GO:0005524 GO:0004672	29;23	F:ATP binding F:protein kinase activity		[Master Protein] Serine/Threonine kinase domain protein	Not found	Not found	2 replicates	2 replicates
639	1	1	1	4	G7JU40	PLA	No Data	No Data	GO:0005524 GO:0004672	29;23	F:ATP binding F:protein kinase activity		[Master Protein] Serine/Threonine kinase family protein	Not found	Not found	2 replicates	Found
3015	2	1	1	2	G7IAX2	NUC/CYT	C:plasma membrane	P:negative regulation of defense response to bacterium	GO:0046872 GO:0004722	15	F:metal ion binding F:protein serine/threonine phosphatase activity		[Master Protein] Serine/threonine phosphatase family, 2C domain protein	Not found	Not found	Found	Found
303	3	5	12	48	A0A072W1U6	NUC	C:cell wall C:nucleus C:plasma membrane	P:auxin polar transport P:positive regulation of abscisic acid-activated signaling pathway P:regulation of protein dephosphorylation P:regulation of stomatal movement P:response to ethylene	No Data	No Data	No Data		[Master Protein] Serine/threonine protein phosphatase 2A regulatory subunit A	Not found	Not found	Found	Found
465	11	1	1	5	G7IUL0	NUC	C:protein phosphatase type 2A complex	No Data	GO:0019888	No Data	F:protein phosphatase regulator activity		[Master Protein] Serine/threonine-protein phosphatase 2A 55 kDa regulatory subunit B	Not found	Not found	Found	2 replicates
1906	14	1	2	12	A0A072TP44	EXC	C:extracellular space	No Data	No Data	No Data	No Data		[Master Protein] Serpin-like protein	Not found	Not found	Found	Found
1068	30	1	4	29	G7J5Q8	EXC	C:extracellular space	No Data	No Data	No Data	No Data		[Master Protein] Serpin-ZX-like protein	Not found	Not found	Found	Found
2577	3	1	3	21	G7I834	NUC	C:cytoplasm	P:seryl-tRNA aminoacylation	GO:0005524 GO:0004828	29;23	F:ATP binding F:serine-tRNA ligase activity		[Master Protein] Seryl-tRNA synthetase/serine-tRNA ligase	Not found	Not found	Found	Found
590	8	2	2	3	A0A072VJD5	NUC	C:cytoplasm	P:formaldehyde catabolic process	GO:0052689 GO:0018738	No Data	F:carboxylic ester hydrolase activity F:S-formylglutathione hydrolase activity		[Master Protein] S-formylglutathione hydrolase	Not found	Not found	Found	2 replicates
158	1	1	1	6	G7KNM8	NUC	No Data	No Data	GO:0016491	21	F:oxidoreductase activity		[Master Protein] Short-chain alcohol dehydrogenase	Not found	Not found	Found	Found
602	2	1	1	3	B5THF7	NUC	No Data	No Data	No Data	No Data	No Data		[Master Protein] Sieve element-occluding protein 3	Not found	Not found	Found	2 replicates
575	6	2	2	4	V7BXU3	MIT	C:integral component of membrane	P:signal peptide processing	GO:0008233	29	F:peptidase activity		[Master Protein] Signal peptidase I (Fragment)	Not found	Not found	Found	2 replicates
2108	7	2	4	5	G7JGX1	CYT	C:signal recognition particle, endoplasmic reticulum targeting	P:SRP-dependent cotranslational protein targeting to membrane	GO:0008312 GO:0005525 GO:0003924	30	F:7S RNA binding F:GTP binding F:GTPase activity		[Master Protein] Signal recognition particle 54 kDa protein	Not found	Not found	Found	Found
365	8	3	3	16	A0A072TJ93	MIT	No Data	No Data	No Data	No Data	No Data		[Master Protein] Small heat shock protein	Not found	Not found	Found	Found
2681	6	2	2	2	G7IMA2	PLA	C:spliceosomal complex	P:mRNA splicing, via spliceosome	No Data	No Data	No Data		[Master Protein] Small nuclear ribonucleoprotein	Not found	Not found	Found	2 replicates
2133	2	8	8	22	G7KB20	PLA	No Data	No Data	GO:0016301	20	F:kinase activity		[Master Protein] SNF1-related kinase regulatory subunit gamma 1	Not found	Not found	Found	Found
760	25	2	2	5	G7ICM1	CYT	C:cytoplasm	P:phosphate-containing compound metabolic process	GO:0004427 GO:0000287	No Data	F:inorganic diphosphatase activity F:magnesium ion binding		[Master Protein] Soluble inorganic pyrophosphatase	Not found	Not found	Found	Found
1238	1	1	1	3	G7K781	NUC	No Data	No Data	GO:0035091	No Data	F:phosphatidylinositol binding		[Master Protein] Sorting nexin 2B	Not found	Not found	Found	2 replicates
3010	4	2	6	22	G7KRS7	CYT	No Data	No Data	GO:0003824	No Data	F:catalytic activity		[Master Protein] Spermatogenesis-associated-like protein	Not found	Not found	Found	Found
1398	16	1	3	5	A0A072TQQ6	PLA	No Data	No Data	No Data	No Data	No Data		[Master Protein] SPFH/band 7/PHB domain membrane-associated family protein	Not found	Not found	Found	Found
312	5	2	2	3	G7IPK2	MIT	C:chloroplast	No Data	No Data	No Data	No Data		[Master Protein] Splicing factor 3B subunit 1	Not found	Not found	1 replicate	1 replicate
2165	3	1	1	1	G7JFE1	NUC	C:nucleus	No Data	GO:0003676	No Data	F:nucleic acid binding		[Master Protein] Splicing factor 3B subunit-like protein	Not found	Not found	2 replicates	Found
897	3	1	3	8	A0A072UD49	NUC	No Data	No Data	No Data	No Data	No Data		[Master Protein] Starch synthase	Not found	Not found	Found	2 replicates
142	3	1	3	7	B2ZGM6	NUC	No Data	No Data	No Data	No Data	No Data		[Master Protein] Starch synthase V	Not found	Not found	Found	2 replicates
827	9	2	3	17	B2CP01	NUC	C:amyloplast C:chloroplast	P:starch biosynthetic process	GO:0004373	No Data	F:glycogen (starch) synthase activity		[Master Protein] Starch synthase, chloroplastic/amyloplastic	Not found	Not found	Found	Found
2348	2	4	7	25	A0A072ULQ5	NUC	No Data	No Data	GO:0051539 GO:0020037 GO:0050311	14	F:4 iron, 4 sulfur cluster binding F:heme binding F:sulfite reductase (ferredoxin) activity		[Master Protein] Sulfite reductase [ferredoxin] protein	Not found	Not found	Found	Found
3126	3	4	4	17	G8A093	NUC	No Data	No Data	GO:0004792	No Data	F:thiosulfate sulfurtransferase activity		[Master Protein] Sulfurtransferase	Not found	Not found	Found	Found
526	2	1	1	4	G7K4Y8	NUC	C:nuclear membrane C:nuclear pore	P:defense response signaling pathway, resistance gene-dependent P:response to auxin	GO:0017056	No Data	F:structural constituent of nuclear pore		[Master Protein] Suppressor OF AUXIN resistance protein	Not found	Not found	Found	2 replicates
1858	1	1	1	4	G7JJZ6	NUC	C:mitochondrial respiratory chain complex II, succinate dehydrogenase complex (ubiquinone)	No Data	No Data	No Data	No Data		[Master Protein] Surface antigen family protein, putative	Not found	Not found	Found	Found
3065	4	1	1	3	G7ZYS4	CYT	C:integral component of membrane	P:vesicle-mediated transport	No Data	No Data	No Data		[Master Protein] Synaptobrevin-like protein	Not found	Not found	2 replicates	Found
2675	7	2	2	4	G7LGX8	PLA	C:integral component of membrane C:intracellular	P:intracellular protein transport P:vesicle-mediated transport	GO:0005484	No Data	F:SNAP receptor activity		[Master Protein] Syntaxin of plants protein	Not found	Not found	Found	Found
3039	4	1	11	36	V7CUA5	CYT	C:cytosol	P:protein folding P:response to cadmium ion	GO:0005524 GO:0051082	23	F:ATP binding F:unfolded protein binding		[Master Protein] T-complex protein 1 subunit delta	Not found	Not found	Found	Found
3292	1	1	1	1	G7JM74	CYT	No Data	No Data	No Data	No Data	No Data		[Master Protein] T-complex protein 1 subunit delta, putative	Not found	Not found	Found	Found
1789	2	3	4	11	G7ILW3	NUC	No Data	No Data	No Data	No Data	No Data		[Master Protein] Thioredoxin family Trp26 protein	Not found	Not found	Found	Found
742	2	1	1	2	A2Q2R1	CYT	C:cytosol C:mitochondrion C:plasma membrane	P:cell redox homeostasis P:glycerol ether metabolic process	GO:0016671 GO:0015035	21	F:oxidoreductase activity, acting on a sulfur group of donors, disulfide as acceptor F:protein disulfide oxidoreductase activity		[Master Protein] Thioredoxin H2-like protein	Not found	Not found	Found	2 replicates
1904	4	2	2	3	G7K2L9	CYT/MIT	C:cytoplasm	P:removal of superoxide radicals	GO:0004791	21	F:thioredoxin-disulfide reductase activity		[Master Protein] Thioredoxin reductase	Not found	Not found	Found	Found
120	5	2	2	13	G7J1S6	NUC	No Data	No Data	No Data	No Data	No Data		[Master Protein] Thioredoxin-like protein	Not found	Not found	Found	Found
2474	10	1	1	2	G7II95	NUC	No Data	P:regulation of transcription, DNA-templated	No Data	No Data	No Data		[Master Protein] Topless-like protein	Not found	Not found	1 replicate	1 replicate
900	1	4	11	41	G7JNQ7	CYT	No Data	No Data	GO:0016853	No Data	F:isomerase activity		[Master Protein] Topoisomerase-like protein	Not found	Not found	Found	Found
3191	1	1	1	1	I3SJ53	CYT	No Data	No Data	No Data	No Data	No Data		[Master Protein] TPR1-like protein	Not found	Not found	2 replicates	2 replicates
3210	2	1	4	10	G7JHJ7	NUC	No Data	No Data	No Data	No Data	No Data		[Master Protein] Transcription factor Pur-alpha-like protein	Not found	Not found	2 replicates	Found
2181	1	2	2	6	A0A072U085	CYT	No Data	P:transcription, DNA-templated	GO:0043565	No Data	F:sequence-specific DNA binding		[Master Protein] Transcription factor TGA5-like protein	Not found	Not found	Found	Found
450	4	3	3	7	A0A072U288	NUC	C:endoplasmic reticulum C:integral component of membrane	No Data	No Data	No Data	No Data		[Master Protein] Transducin/WD-like repeat-protein	Not found	Not found	Found	Found
2190	1	1	1	6	A0A0C3W265	PLA	No Data	No Data	GO:0016747	16	F:transferase activity, transferring acyl groups other than amino-acyl groups		[Master Protein] Transferase family protein	Not found	Not found	Found	Found
1735	4	2	36	225	A0A072VT43	CYT	No Data	No Data	GO:0005525 GO:0003924 GO:0003746	30;29	F:GTP binding F:GTPase activity F:translation elongation factor activity		[Master Protein] Translation elongation factor EF-2 subunit	Not found	Not found	Found	Found
659	5	2	2	4	V7CY44	PLA	C:chloroplast outer membrane C:integral component of membrane	P:intracellular protein transport	GO:0005525 GO:0016787 GO:0042802 GO:0046872 GO:0015450	15	F:GTP binding F:hydrolase activity F:identical protein binding F:metal ion binding F:P-P-bond-hydrolysis-driven protein transmembrane transporter activity		[Master Protein] Translocase of chloroplast	Not found	Not found	2 replicates	Found
542	2	3	4	4	G7KFK1	NUC	C:chloroplast C:integral component of membrane	No Data	No Data	No Data	No Data		[Master Protein] Translocon at the inner envelope membrane ofs 110 protein	Not found	Not found	1 replicate	2 replicates
539	4	3	3	10	G7J9S7	NUC	C:integral component of membrane	No Data	GO:0051537 GO:0010277	19;26	F:2 iron, 2 sulfur cluster binding F:chlorophyllide a oxygenase [overall] activity		[Master Protein] Translocon at the inner envelope membrane ofs protein 55-II	Not found	Not found	Found	Found
3258	2	1	1	10	G7KW77	CYT	C:integral component of membrane	No Data	No Data	No Data	No Data		[Master Protein] Translocon-associated protein beta family-like protein	Not found	Not found	Found	Found
3086	12	2	4	21	G7L3G3	MIT	C:integral component of membrane C:nucleus	P:multicellular organism development P:transcription, DNA-templated	GO:0003677 GO:0003700	20;28;17	F:DNA binding F:DNA binding transcription factor activity		[Master Protein] Transmembrane 9 superfamily member	Not found	Not found	Found	Found
2069	4	1	1	2	T2DM99	NUC	C:Golgi apparatus C:integral component of membrane C:mitochondrion	No Data	No Data	No Data	No Data		[Master Protein] Transmembrane protein 147-like protein	Not found	Not found	Found	Found
617	2	1	2	4	A0A072UQ05	NUC	C:nucleus	No Data	No Data	No Data	No Data		[Master Protein] Transportin-like protein	Not found	Not found	Found	Found
791	11	3	8	19	A0A072VR84	NUC	No Data	P:trehalose biosynthetic process	GO:0003824	No Data	F:catalytic activity		[Master Protein] Trehalose-6-phosphate synthase domain protein	Not found	Not found	Found	Found
318	17	4	10	44	G7J421	CSK	C:cytoplasm C:microtubule	P:microtubule-based process	GO:0005525 GO:0003924 GO:0005200	31;30	F:GTP binding F:GTPase activity F:structural constituent of cytoskeleton		[Master Protein] Tubulin alpha chain	Not found	Not found	Found	Found
1242	7	1	11	53	V7CT13	CSK	C:cytoplasm C:microtubule	P:microtubule-based process	GO:0005525 GO:0003924 GO:0005200	31;30	F:GTP binding F:GTPase activity F:structural constituent of cytoskeleton		[Master Protein] Tubulin beta chain	Not found	Not found	2 replicates	Found
1124	5	2	2	5	A0A072VN06	NUC	C:chloroplast stroma	P:circadian rhythm P:starch catabolic process	GO:2001066 GO:0019203 GO:0030247 GO:0008138	10	F:amylopectin binding F:carbohydrate phosphatase activity F:polysaccharide binding F:protein tyrosine/serine/threonine phosphatase activity		[Master Protein] Tyrosine phosphatase	Not found	Not found	Found	Found
3276	3	3	3	4	G7IJ55	NUC	C:intracellular ribonucleoprotein complex	No Data	GO:0005524 GO:0004386 GO:0003676	23	F:ATP binding F:helicase activity F:nucleic acid binding		[Master Protein] U5 small nuclear ribonucleoprotein 200 kDa helicase	Not found	Not found	2 replicates	Found
2327	1	1	1	3	G7L638	MIT	C:mitochondrial respiratory chain complex III	P:mitochondrial electron transport, ubiquinol to cytochrome c	No Data	No Data	No Data		[Master Protein] Ubiquinol-cytochrome C reductase	Not found	Not found	2 replicates	2 replicates
603	1	1	4	24	A0A072UEZ0	PLA	No Data	No Data	GO:0005524 GO:0008641	23	F:ATP binding F:ubiquitin-like modifier activating enzyme activity		[Master Protein] Ubiquitin activating enzyme E1	Not found	Not found	Found	Found
76	3	2	2	3	G7JHN2	CYT	C:intracellular	P:ubiquitin-dependent protein catabolic process	GO:0004843	No Data	F:thiol-dependent ubiquitin-specific protease activity		[Master Protein] Ubiquitin carboxyl-terminal hydrolase	Not found	Not found	Found	2 replicates
1567	3	3	3	5	G7KLS4	NUC	C:ubiquitin ligase complex	P:ubiquitin-dependent protein catabolic process	GO:0034450	No Data	F:ubiquitin-ubiquitin ligase activity		[Master Protein] Ubiquitin conjugation factor E4, putative	Not found	Not found	2 replicates	2 replicates
2727	3	5	11	34	G7KEA9	NUC	No Data	P:cellular protein modification process	GO:0005524 GO:0008641	23	F:ATP binding F:ubiquitin-like modifier activating enzyme activity		[Master Protein] Ubiquitin-activating enzyme E1 1	Not found	Not found	Found	Found
3005	4	2	2	3	A0A072TMX8	NUC	No Data	No Data	GO:0005524 GO:0016740	23	F:ATP binding F:transferase activity		[Master Protein] Ubiquitin-conjugating enzyme	Not found	Not found	Found	Found
1371	3	1	1	1	A0A072VEM2	NUC	C:integral component of membrane	No Data	GO:0005524 GO:0016740	23	F:ATP binding F:transferase activity		[Master Protein] Ubiquitin-conjugating enzyme E2	Not found	Not found	Found	2 replicates
1611	2	1	1	4	A0A072TM40	NUC	No Data	No Data	No Data	No Data	No Data		[Master Protein] Ubiquitin-conjugating enzyme family protein	Not found	Not found	Found	Found
961	5	3	3	5	G7J434	MIT	No Data	No Data	No Data	No Data	No Data		[Master Protein] Ubiquitin-fold modifier-conjugating enzyme 1	Not found	Not found	Found	Found
2751	5	2	4	14	G7J3W6	CYT	No Data	No Data	GO:0008641	No Data	F:ubiquitin-like modifier activating enzyme activity		[Master Protein] Ubiquitin-like modifier-activating enzyme	Not found	Not found	Found	Found
1852	52	2	6	48	A0A072UL69	NUC	No Data	No Data	No Data	No Data	No Data		[Master Protein] Ubiquitin-NEDD8 RUB1-like protein	Not found	Not found	Found	Found
95	3	1	1	1	G7JAQ0	NUC	No Data	No Data	No Data	No Data	No Data		[Master Protein] UBL5 ubiquitin-like modifier	Not found	Not found	2 replicates	2 replicates
636	10	4	8	40	A0A072ULI6	MIT	No Data	No Data	GO:0003824 GO:0050662	No Data	F:catalytic activity F:coenzyme binding		[Master Protein] UDP-D-apiose/UDP-D-xylose synthase	Not found	Not found	Found	Found
271	5	1	6	24	G7K9B2	GOL	No Data	P:galactose metabolic process	GO:0003978	10	F:UDP-glucose 4-epimerase activity		[Master Protein] UDP-D-glucose/UDP-D-galactose 4-epimerase	Not found	Not found	Found	2 replicates
3017	9	2	7	32	G7JWR8	MIT	No Data	No Data	GO:0051287 GO:0003979	10	F:NAD binding F:UDP-glucose 6-dehydrogenase activity		[Master Protein] UDP-glucose 6-dehydrogenase	Not found	Not found	2 replicates	Found
1008	1	1	1	1	G7IPG7	PLA	No Data	P:protein glycosylation	GO:0003980	No Data	F:UDP-glucose:glycoprotein glucosyltransferase activity		[Master Protein] UDP-glucose:glycoprotein glucosyltransferase	Not found	Not found	Found	2 replicates
567	1	1	1	4	A0A072UPH7	NUC	No Data	P:metabolic process	GO:0016758	26	F:transferase activity, transferring hexosyl groups		[Master Protein] UDP-glucosyltransferase 73B2	Not found	Not found	Found	Found
1595	23	2	3	9	G7KU63	CYT	No Data	P:metabolic process	GO:0016758	26	F:transferase activity, transferring hexosyl groups		[Master Protein] UDP-glucosyltransferase family protein	Not found	Not found	1 replicate	2 replicates
766	1	1	1	3	V7CKH5	NUC	No Data	No Data	GO:0008270	No Data	F:zinc ion binding		[Master Protein] Uncharacterized protein (Fragment) OS=Phaseolus vulgaris GN=PHAVU_002G0993002g PE=4 SV=1	Not found	Not found	Found	Found
966	6	2	3	8	V7CR14	NUC	C:ribosome	P:translation	GO:0003735	No Data	F:structural constituent of ribosome		[Master Protein] Uncharacterized protein (Fragment) OS=Phaseolus vulgaris GN=PHAVU_002G233500g PE=3 SV=1	Not found	Not found	Found	Found
2595	2	3	6	18	V7BWG5	NUC/CYT	No Data	No Data	GO:0019904	No Data	F:protein domain specific binding		[Master Protein] Uncharacterized protein (Fragment) OS=Phaseolus vulgaris GN=PHAVU_005G0666001g PE=3 SV=1	Not found	Not found	Found	Found
161	3	1	2	3	V7BX26	CYT	No Data	No Data	No Data	No Data	No Data		[Master Protein] Uncharacterized protein (Fragment) OS=Phaseolus vulgaris GN=PHAVU_005G0834001g PE=4 SV=1	Not found	Not found	Found	2 replicates
2525	4	1	1	5	V7BZ19	NUC	No Data	No Data	GO:0005524	23	F:ATP binding		[Master Protein] Uncharacterized protein (Fragment) OS=Phaseolus vulgaris GN=PHAVU_005G142800g PE=3 SV=1	Not found	Not found	Found	Found
1696	106	2	2	11	V7C0H9	END	C:integral component of membrane	P:carbohydrate metabolic process	GO:0004553	10;26	F:hydrolase activity, hydrolyzing O-glycosyl compounds		[Master Protein] Uncharacterized protein (Fragment) OS=Phaseolus vulgaris GN=PHAVU_005G151300g PE=3 SV=1	Not found	Not found	Found	Found
261	15	1	7	42	V7B5D4	NUC	No Data	No Data	GO:0005525 GO:0003924	30	F:GTP binding F:GTPase activity		[Master Protein] Uncharacterized protein (Fragment) OS=Phaseolus vulgaris GN=PHAVU_008G047400g PE=4 SV=1	Not found	Not found	Found	2 replicates
2186	1	1	2	4	V7B4K8	NUC	No Data	No Data	No Data	No Data	No Data		[Master Protein] Uncharacterized protein (Fragment) OS=Phaseolus vulgaris GN=PHAVU_008G1196000g PE=4 SV=1	Not found	Not found	Found	Found
3089	1	1	1	4	V7AZ14	NUC	No Data	No Data	GO:0003723	27	F:RNA binding		[Master Protein] Uncharacterized protein (Fragment) OS=Phaseolus vulgaris GN=PHAVU_009G1614001g PE=4 SV=1	Not found	Not found	Found	Found
262	1	1	2	8	V7ANA3	NUC	C:cytoplasm	No Data	GO:0005524 GO:0016301 GO:0016773	3;20;23	F:ATP binding F:kinase activity F:phosphotransferase activity, alcohol group as acceptor		[Master Protein] Uncharacterized protein (Fragment) OS=Phaseolus vulgaris GN=PHAVU_010G104600g PE=4 SV=1	Not found	Not found	Found	Found
1743	20	1	7	45	I3SG15	PLA	No Data	No Data	GO:0005525 GO:0003924	30	F:GTP binding F:GTPase activity		[Master Protein] Uncharacterized protein OS=Lotus japonicus PE=2 SV=1	Not found	Not found	Found	Found
2334	1	1	1	1	G7IJI2	NUC	No Data	No Data	No Data	No Data	No Data		[Master Protein] Uncharacterized protein OS=Medicago truncatula GN=MTR_2g077640 PE=4 SV=1	Not found	Not found	Found	Found
3200	1	1	1	1	A0A072UZ71	NUC	No Data	No Data	No Data	No Data	No Data		[Master Protein] Uncharacterized protein OS=Medicago truncatula GN=MTR_4g091950 PE=4 SV=1	Not found	Not found	Found	Found
2106	1	1	1	1	G7KAS5	NUC	No Data	No Data	No Data	No Data	No Data		[Master Protein] Uncharacterized protein OS=Medicago truncatula GN=MTR_5g018950 PE=4 SV=1	Not found	Not found	Found	Found
2197	1	1	1	3	A0A072TLY3	PLA	No Data	No Data	No Data	No Data	No Data		[Master Protein] Uncharacterized protein OS=Medicago truncatula GN=MTR_8g023218 PE=4 SV=1	Not found	Not found	2 replicates	1 replicate
2043	1	1	1	1	G8A2V5	PLA	No Data	No Data	No Data	No Data	No Data		[Master Protein] Uncharacterized protein OS=Medicago truncatula GN=MTR_8g027565 PE=4 SV=1	Not found	Not found	Found	2 replicates
1351	1	1	1	6	G7L6Z4	CYT	No Data	No Data	No Data	No Data	No Data		[Master Protein] Uncharacterized protein OS=Medicago truncatula GN=MTR_8g044010 PE=4 SV=1	Not found	Not found	Found	Found
751	50	2	23	247	B7FL88	NUC/CYT	No Data	No Data	GO:0005524	23	F:ATP binding		[Master Protein] Uncharacterized protein OS=Medicago truncatula PE=2 SV=1	Not found	Not found	Found	Found
1643	3	1	16	75	V7CRB4	END	No Data	P:protein folding P:response to stress	GO:0005524 GO:0051082	23	F:ATP binding F:unfolded protein binding		[Master Protein] Uncharacterized protein OS=Phaseolus vulgaris GN=PHAVU_001G005200g PE=3 SV=1	Not found	Not found	Found	Found
2597	1	1	7	12	V7CUH6	CYT	C:cytoplasm	P:aspartyl-tRNA aminoacylation	GO:0004815 GO:0005524 GO:0003676	29;23	F:aspartate-tRNA ligase activity F:ATP binding F:nucleic acid binding		[Master Protein] Uncharacterized protein OS=Phaseolus vulgaris GN=PHAVU_001G030000g PE=4 SV=1	Not found	Not found	Found	2 replicates
1749	3	1	1	2	V7CXE7	MIT	C:cytosol C:early endosome C:trans-Golgi network	P:exocytosis P:root hair cell tip growth	No Data	No Data	No Data		[Master Protein] Uncharacterized protein OS=Phaseolus vulgaris GN=PHAVU_001G081700g PE=4 SV=1	Not found	Not found	Found	1 replicate
863	1	1	1	3	V7CWQ3	NUC	C:cell	P:cell redox homeostasis	GO:0009055 GO:0015035	1;26;21	F:electron transfer activity F:protein disulfide oxidoreductase activity		[Master Protein] Uncharacterized protein OS=Phaseolus vulgaris GN=PHAVU_001G090300g PE=4 SV=1	Not found	Not found	Found	2 replicates
1691	1	1	1	3	V7CXF2	NUC	No Data	No Data	No Data	No Data	No Data		[Master Protein] Uncharacterized protein OS=Phaseolus vulgaris GN=PHAVU_001G113200g PE=4 SV=1	Not found	Not found	Found	Found
123	4	1	14	66	V7CX68	PLA	No Data	P:methionine biosynthetic process	GO:0003871 GO:0008270	No Data	F:5-methyltetrahydropteroyltriglutamate-homocysteine S-methyltransferase activity F:zinc ion binding		[Master Protein] Uncharacterized protein OS=Phaseolus vulgaris GN=PHAVU_001G113800g PE=3 SV=1	Not found	Not found	Found	Found
3204	2	1	1	1	V7CXL3	NUC	C:endoplasmic reticulum C:plant-type cell wall C:plasma membrane C:plasmodesma	P:biosynthetic process	GO:0016844	No Data	F:strictosidine synthase activity		[Master Protein] Uncharacterized protein OS=Phaseolus vulgaris GN=PHAVU_001G125900g PE=4 SV=1	Not found	Not found	Found	2 replicates
1192	3	1	1	2	V7CY45	CYT	C:integral component of membrane	No Data	No Data	No Data	No Data		[Master Protein] Uncharacterized protein OS=Phaseolus vulgaris GN=PHAVU_001G140800g PE=4 SV=1	Not found	Not found	Found	Found
652	2	2	2	10	V7CW25	CYT	No Data	P:embryo development ending in seed dormancy	No Data	No Data	No Data		[Master Protein] Uncharacterized protein OS=Phaseolus vulgaris GN=PHAVU_001G142000g PE=4 SV=1	Not found	Not found	Found	Found
1254	3	1	1	2	V7CVY6	NUC	No Data	P:response to stress	GO:0001671 GO:0051087	No Data	F:ATPase activator activity F:chaperone binding		[Master Protein] Uncharacterized protein OS=Phaseolus vulgaris GN=PHAVU_001G143800g PE=4 SV=1	Not found	Not found	2 replicates	2 replicates
743	2	1	3	8	V7CXB5	PLA	No Data	P:lysine biosynthetic process via diaminopimelate	GO:0008836	13	F:diaminopimelate decarboxylase activity		[Master Protein] Uncharacterized protein OS=Phaseolus vulgaris GN=PHAVU_001G177300g PE=3 SV=1	Not found	Not found	Found	Found
813	2	1	1	1	V7CZR1	PLA	No Data	No Data	GO:0008080	No Data	F:N-acetyltransferase activity		[Master Protein] Uncharacterized protein OS=Phaseolus vulgaris GN=PHAVU_001G189800g PE=4 SV=1	Not found	Not found	Found	2 replicates
1150	6	1	5	21	V7D0M9	NUC	No Data	No Data	GO:0003824	No Data	F:catalytic activity		[Master Protein] Uncharacterized protein OS=Phaseolus vulgaris GN=PHAVU_001G204000g PE=4 SV=1	Not found	Not found	Found	Found
943	12	5	6	20	V7CY53	CYT	C:ribosome	P:translation	GO:0003735	No Data	F:structural constituent of ribosome		[Master Protein] Uncharacterized protein OS=Phaseolus vulgaris GN=PHAVU_001G208200g PE=4 SV=1	Not found	Not found	Found	Found
870	7	2	2	4	V7D1Y3	NUC	No Data	No Data	GO:0005524 GO:0004386	23	F:ATP binding F:helicase activity		[Master Protein] Uncharacterized protein OS=Phaseolus vulgaris GN=PHAVU_001G214700g PE=4 SV=1	Not found	Not found	2 replicates	2 replicates
784	4	2	7	25	V7D1B8	PLA	C:endoplasmic reticulum C:Golgi apparatus	P:intracellular protein transport P:vesicle-mediated transport	GO:0005525	No Data	F:GTP binding		[Master Protein] Uncharacterized protein OS=Phaseolus vulgaris GN=PHAVU_001G225400g PE=3 SV=1	Not found	Not found	Found	2 replicates
3278	2	2	11	31	V7D1Z7	CYT	C:cytoplasm	P:protein folding	GO:0005524 GO:0051082	23	F:ATP binding F:unfolded protein binding		[Master Protein] Uncharacterized protein OS=Phaseolus vulgaris GN=PHAVU_001G256700g PE=3 SV=1	Not found	Not found	Found	Found
3290	1	1	1	2	V7CFI9	NUC	No Data	No Data	GO:0045735	33	F:nutrient reservoir activity		[Master Protein] Uncharacterized protein OS=Phaseolus vulgaris GN=PHAVU_002G027900g PE=4 SV=1	Not found	Not found	Found	2 replicates
2137	6	3	7	29	V7CIN9	PLA	No Data	P:galactose metabolic process	GO:0003978	10	F:UDP-glucose 4-epimerase activity		[Master Protein] Uncharacterized protein OS=Phaseolus vulgaris GN=PHAVU_002G046200g PE=3 SV=1	Not found	Not found	Found	Found
1707	2	2	2	10	V7CIY2	CYT	No Data	No Data	No Data	No Data	No Data		[Master Protein] Uncharacterized protein OS=Phaseolus vulgaris GN=PHAVU_002G060100g PE=4 SV=1	Not found	Not found	Found	Found
1559	2	1	2	9	V7CJ46	NUC	No Data	No Data	GO:0005509	No Data	F:calcium ion binding		[Master Protein] Uncharacterized protein OS=Phaseolus vulgaris GN=PHAVU_002G060300g PE=4 SV=1	Not found	Not found	Found	Found
1999	1	1	3	6	V7CL39	NUC	C:cytoplasm	P:leucyl-tRNA aminoacylation	GO:0002161 GO:0005524 GO:0004823	29;23	F:aminoacyl-tRNA editing activity F:ATP binding F:leucine-tRNA ligase activity		[Master Protein] Uncharacterized protein OS=Phaseolus vulgaris GN=PHAVU_002G085100g PE=3 SV=1	Not found	Not found	Found	2 replicates
441	1	1	1	2	V7CK15	NUC	No Data	No Data	No Data	No Data	No Data		[Master Protein] Uncharacterized protein OS=Phaseolus vulgaris GN=PHAVU_002G089600g PE=4 SV=1	Not found	Not found	Found	2 replicates
1290	1	1	1	1	V7CKF8	NUC	No Data	No Data	No Data	No Data	No Data		[Master Protein] Uncharacterized protein OS=Phaseolus vulgaris GN=PHAVU_002G097800g PE=4 SV=1	Not found	Not found	Found	Found
2571	4	1	4	11	V7CKE0	NUC	No Data	No Data	No Data	No Data	No Data		[Master Protein] Uncharacterized protein OS=Phaseolus vulgaris GN=PHAVU_002G101600g PE=4 SV=1	Not found	Not found	2 replicates	Found
1769	5	3	4	11	V7CI75	NUC	No Data	No Data	No Data	No Data	No Data		[Master Protein] Uncharacterized protein OS=Phaseolus vulgaris GN=PHAVU_002G107500g PE=4 SV=1	Not found	Not found	Found	Found
2906	1	2	2	2	V7CJS7	NUC	C:cytosol C:nucleus C:plasma membrane	No Data	GO:1990380 GO:0004843	No Data	F:Lys48-specific deubiquitinase activity F:thiol-dependent ubiquitin-specific protease activity		[Master Protein] Uncharacterized protein OS=Phaseolus vulgaris GN=PHAVU_002G153200g PE=4 SV=1	Not found	Not found	2 replicates	Found
1669	4	1	1	5	V7CMU9	NUC	No Data	No Data	GO:0020037 GO:0005506 GO:0004497 GO:0016705	No Data	F:heme binding F:iron ion binding F:monooxygenase activity F:oxidoreductase activity, acting on paired donors, with incorporation or reduction of molecular oxygen		[Master Protein] Uncharacterized protein OS=Phaseolus vulgaris GN=PHAVU_002G165400g PE=3 SV=1	Not found	Not found	Found	Found
23	4	1	2	8	V7CL02	NUC	No Data	No Data	No Data	No Data	No Data		[Master Protein] Uncharacterized protein OS=Phaseolus vulgaris GN=PHAVU_002G183300g PE=4 SV=1	Not found	Not found	Found	Found
283	4	1	2	8	V7CP53	CYT	No Data	No Data	No Data	No Data	No Data		[Master Protein] Uncharacterized protein OS=Phaseolus vulgaris GN=PHAVU_002G212000g PE=3 SV=1	Not found	Not found	Found	Found
2450	3	1	1	2	V7CME2	PLA	C:integral component of membrane	No Data	GO:0022857	No Data	F:transmembrane transporter activity		[Master Protein] Uncharacterized protein OS=Phaseolus vulgaris GN=PHAVU_002G232300g PE=4 SV=1	Not found	Not found	1 replicate	1 replicate
771	2	1	7	25	V7CQ95	NUC	C:cell wall C:cytosol	P:positive regulation of primary miRNA processing P:protein import into nucleus, translocation	GO:0008536	No Data	F:Ran GTPase binding		[Master Protein] Uncharacterized protein OS=Phaseolus vulgaris GN=PHAVU_002G237200g PE=4 SV=1	Not found	Not found	2 replicates	Found
2594	1	1	1	1	V7CQ96	NUC	No Data	No Data	GO:0003677	28	F:DNA binding		[Master Protein] Uncharacterized protein OS=Phaseolus vulgaris GN=PHAVU_002G246000g PE=4 SV=1	Not found	Not found	Found	2 replicates
98	1	1	1	3	V7CRH4	NUC	No Data	No Data	GO:0008270	No Data	F:zinc ion binding		[Master Protein] Uncharacterized protein OS=Phaseolus vulgaris GN=PHAVU_002G246300g PE=4 SV=1	Not found	Not found	Found	2 replicates
1848	5	1	4	11	V7CQR8	NUC/CYT	C:nucleus	P:DNA repair	GO:0003684	28	F:damaged DNA binding		[Master Protein] Uncharacterized protein OS=Phaseolus vulgaris GN=PHAVU_002G252300g PE=4 SV=1	Not found	Not found	Found	Found
1638	1	1	1	4	V7CR08	PLA	C:integral component of membrane	No Data	No Data	No Data	No Data		[Master Protein] Uncharacterized protein OS=Phaseolus vulgaris GN=PHAVU_002G259100g PE=4 SV=1	Not found	Not found	Found	Found
314	4	2	2	6	V7CNP9	PLA	No Data	No Data	No Data	No Data	No Data		[Master Protein] Uncharacterized protein OS=Phaseolus vulgaris GN=PHAVU_002G264400g PE=4 SV=1	Not found	Not found	Found	Found
1347	4	1	6	28	V7CRP2	END	C:endoplasmic reticulum C:integral component of membrane	P:protein folding	GO:0005509 GO:0051082	No Data	F:calcium ion binding F:unfolded protein binding		[Master Protein] Uncharacterized protein OS=Phaseolus vulgaris GN=PHAVU_002G280300g PE=3 SV=1	Not found	Not found	Found	Found
2758	1	1	1	3	V7CPK6	NUC/PLA	No Data	No Data	No Data	No Data	No Data		[Master Protein] Uncharacterized protein OS=Phaseolus vulgaris GN=PHAVU_002G290900g PE=4 SV=1	Not found	Not found	Found	Found
2323	35	4	11	30	V7CS70	NUC	No Data	No Data	GO:0005524	23	F:ATP binding		[Master Protein] Uncharacterized protein OS=Phaseolus vulgaris GN=PHAVU_002G294200g PE=4 SV=1	Not found	Not found	Found	Found
1502	6	2	2	4	V7CPY7	CSK/CYT	No Data	No Data	GO:0005525 GO:0003924	30	F:GTP binding F:GTPase activity		[Master Protein] Uncharacterized protein OS=Phaseolus vulgaris GN=PHAVU_002G298700g PE=3 SV=1	Not found	Not found	2 replicates	Found
2144	1	1	6	25	V7CS77	NUC	C:nucleus	P:intracellular protein transport P:nucleocytoplasmic transport	GO:0008565 GO:0008536	No Data	F:protein transporter activity F:Ran GTPase binding		[Master Protein] Uncharacterized protein OS=Phaseolus vulgaris GN=PHAVU_002G301300g PE=4 SV=1	Not found	Not found	Found	2 replicates
1282	6	1	10	36	V7CQ72	NUC	C:cytoplasm	P:asparaginyl-tRNA aminoacylation	GO:0004816 GO:0005524 GO:0003676	29;23	F:asparagine-tRNA ligase activity F:ATP binding F:nucleic acid binding		[Master Protein] Uncharacterized protein OS=Phaseolus vulgaris GN=PHAVU_002G305800g PE=3 SV=1	Not found	Not found	Found	Found
2438	1	1	1	5	V7CSE9	NUC	No Data	No Data	GO:0051287 GO:0004616	7	F:NAD binding F:phosphogluconate dehydrogenase (decarboxylating) activity		[Master Protein] Uncharacterized protein OS=Phaseolus vulgaris GN=PHAVU_002G308500g PE=4 SV=1	Not found	Not found	Found	Found
2191	6	2	3	13	V7CSW5	CYT	C:ribosome	P:translation	GO:0003735	No Data	F:structural constituent of ribosome		[Master Protein] Uncharacterized protein OS=Phaseolus vulgaris GN=PHAVU_002G324300g PE=3 SV=1	Not found	Not found	Found	Found
707	3	1	1	2	V7CT05	NUC	C:nucleolus	P:defense response signaling pathway, resistance gene-dependent P:defense response signaling pathway, resistance gene-independent P:defense response to bacterium P:defense response to fungus P:mRNA processing	No Data	No Data	No Data		[Master Protein] Uncharacterized protein OS=Phaseolus vulgaris GN=PHAVU_002G327300g PE=4 SV=1	Not found	Not found	Found	2 replicates
2896	6	2	9	32	V7C7V5	NUC	No Data	No Data	No Data	No Data	No Data		[Master Protein] Uncharacterized protein OS=Phaseolus vulgaris GN=PHAVU_003G029000g PE=4 SV=1	Not found	Not found	1 replicate	1 replicate
3287	5	1	1	2	V7C957	NUC	No Data	No Data	No Data	No Data	No Data		[Master Protein] Uncharacterized protein OS=Phaseolus vulgaris GN=PHAVU_003G037500g PE=4 SV=1	Not found	Not found	Found	2 replicates
1568	8	1	4	21	V7C884	CYT	C:ribosome	P:translation	GO:0003735	No Data	F:structural constituent of ribosome		[Master Protein] Uncharacterized protein OS=Phaseolus vulgaris GN=PHAVU_003G047800g PE=3 SV=1	Not found	Not found	Found	Found
1106	2	1	5	44	V7C961	NUC	No Data	No Data	GO:0003746	29	F:translation elongation factor activity		[Master Protein] Uncharacterized protein OS=Phaseolus vulgaris GN=PHAVU_003G075200g PE=4 SV=1	Not found	Not found	Found	Found
2854	1	1	2	9	V7C9I0	NUC	No Data	No Data	GO:0003723	27	F:RNA binding		[Master Protein] Uncharacterized protein OS=Phaseolus vulgaris GN=PHAVU_003G077700g PE=4 SV=1	Not found	Not found	Found	Found
2793	1	1	6	26	V7CBS6	PLA	C:endoplasmic reticulum C:Golgi apparatus	P:intracellular protein transport P:vesicle-mediated transport	GO:0005525	No Data	F:GTP binding		[Master Protein] Uncharacterized protein OS=Phaseolus vulgaris GN=PHAVU_003G112100g PE=3 SV=1	Not found	Not found	Found	2 replicates
856	2	1	1	1	V7C886	CYT	C:endoplasmic reticulum C:integral component of membrane C:plasma membrane	No Data	No Data	No Data	No Data		[Master Protein] Uncharacterized protein OS=Phaseolus vulgaris GN=PHAVU_003G115600g PE=4 SV=1	Not found	Not found	2 replicates	2 replicates
2405	1	1	4	9	V7CAL4	NUC	C:cytoplasm	P:galactose metabolic process	GO:0005524 GO:0004335 GO:0005534	3;23	F:ATP binding F:galactokinase activity F:galactose binding		[Master Protein] Uncharacterized protein OS=Phaseolus vulgaris GN=PHAVU_003G116700g PE=4 SV=1	Not found	Not found	Found	Found
770	2	2	2	12	V7CAY3	NUC	C:integral component of membrane	No Data	No Data	No Data	No Data		[Master Protein] Uncharacterized protein OS=Phaseolus vulgaris GN=PHAVU_003G125400g PE=4 SV=1	Not found	Not found	Found	1 replicate
1205	1	1	1	1	V7CCZ1	PLA	C:integral component of membrane	No Data	No Data	No Data	No Data		[Master Protein] Uncharacterized protein OS=Phaseolus vulgaris GN=PHAVU_003G145000g PE=4 SV=1	Not found	Not found	2 replicates	1 replicate
415	32	1	20	278	V7C9P5	NUC/CYT	No Data	No Data	GO:0005524	23	F:ATP binding		[Master Protein] Uncharacterized protein OS=Phaseolus vulgaris GN=PHAVU_003G154800g PE=3 SV=1	Not found	Not found	Found	Found
2371	4	2	3	4	V7CDB5	NUC	C:nucleus	No Data	No Data	No Data	No Data		[Master Protein] Uncharacterized protein OS=Phaseolus vulgaris GN=PHAVU_003G195400g PE=4 SV=1	Not found	Not found	2 replicates	2 replicates
3263	2	2	8	27	V7CDQ6	NUC	No Data	No Data	No Data	No Data	No Data		[Master Protein] Uncharacterized protein OS=Phaseolus vulgaris GN=PHAVU_003G207600g PE=4 SV=1	Not found	Not found	Found	Found
1644	3	2	20	96	V7CF38	PLA	No Data	P:arginine biosynthetic process	GO:0004055 GO:0005524	13;23	F:argininosuccinate synthase activity F:ATP binding		[Master Protein] Uncharacterized protein OS=Phaseolus vulgaris GN=PHAVU_003G209800g PE=3 SV=1	Not found	Not found	Found	Found
1261	7	1	1	4	V7CDU3	PLA	No Data	No Data	No Data	No Data	No Data		[Master Protein] Uncharacterized protein OS=Phaseolus vulgaris GN=PHAVU_003G210600g PE=4 SV=1	Not found	Not found	2 replicates	Found
534	4	1	3	11	V7CBK6	NUC	No Data	No Data	GO:0008641	No Data	F:ubiquitin-like modifier activating enzyme activity		[Master Protein] Uncharacterized protein OS=Phaseolus vulgaris GN=PHAVU_003G211200g PE=4 SV=1	Not found	Not found	1 replicate	1 replicate
1419	13	4	4	8	V7CG14	NUC	No Data	No Data	GO:0005524 GO:0004674	23	F:ATP binding F:protein serine/threonine kinase activity		[Master Protein] Uncharacterized protein OS=Phaseolus vulgaris GN=PHAVU_003G237100g PE=3 SV=1	Not found	Not found	Found	Found
1752	1	1	1	2	V7CCR3	NUC	No Data	No Data	No Data	No Data	No Data		[Master Protein] Uncharacterized protein OS=Phaseolus vulgaris GN=PHAVU_003G245800g PE=4 SV=1	Not found	Not found	2 replicates	2 replicates
667	4	1	4	10	V7CF67	CYT	C:vacuolar proton-transporting V-type ATPase, V1 domain	P:ATP hydrolysis coupled proton transport	GO:0020037 GO:0046961	1;34	F:heme binding F:proton-transporting ATPase activity, rotational mechanism		[Master Protein] Uncharacterized protein OS=Phaseolus vulgaris GN=PHAVU_003G250900g PE=4 SV=1	Not found	Not found	Found	2 replicates
1615	2	2	3	9	V7CGS0	CYT	No Data	No Data	GO:0008236	29	F:serine-type peptidase activity		[Master Protein] Uncharacterized protein OS=Phaseolus vulgaris GN=PHAVU_003G260000g PE=4 SV=1	Not found	Not found	Found	2 replicates
1648	30	2	2	7	V7CE89	NUC	No Data	No Data	GO:0005524 GO:0004674	23	F:ATP binding F:protein serine/threonine kinase activity		[Master Protein] Uncharacterized protein OS=Phaseolus vulgaris GN=PHAVU_003G293600g PE=3 SV=1	Not found	Not found	Found	Found
500	2	1	3	6	V7C0K5	GOL	C:Golgi membrane	P:intracellular protein transport P:vesicle fusion with Golgi apparatus	GO:0008565	No Data	F:protein transporter activity		[Master Protein] Uncharacterized protein OS=Phaseolus vulgaris GN=PHAVU_004G005200g PE=4 SV=1	Not found	Not found	Found	Found
2770	4	2	4	15	V7BYP4	MIT	No Data	P:response to oxidative stress	GO:0020037 GO:0004601	26	F:heme binding F:peroxidase activity		[Master Protein] Uncharacterized protein OS=Phaseolus vulgaris GN=PHAVU_004G019000g PE=4 SV=1	Not found	Not found	Found	Found
1630	20	4	6	13	V7BZ82	NUC	No Data	No Data	No Data	No Data	No Data		[Master Protein] Uncharacterized protein OS=Phaseolus vulgaris GN=PHAVU_004G026100g PE=4 SV=1	Not found	Not found	Found	Found
3111	2	1	3	9	V7BZD8	NUC/CYT	C:cytoplasm C:nuclear envelope C:plasma membrane	P:poly(A)+ mRNA export from nucleus P:response to abscisic acid P:response to cold P:response to heat	GO:0005524 GO:0003676 GO:0008186	23	F:ATP binding F:nucleic acid binding F:RNA-dependent ATPase activity		[Master Protein] Uncharacterized protein OS=Phaseolus vulgaris GN=PHAVU_004G033700g PE=4 SV=1	Not found	Not found	Found	Found
574	2	1	2	5	V7C2I4	CYT	C:peroxisome C:plasma membrane	P:purine ribonucleotide metabolic process P:sulfur compound metabolic process	GO:0047627	No Data	F:adenylylsulfatase activity		[Master Protein] Uncharacterized protein OS=Phaseolus vulgaris GN=PHAVU_004G053100g PE=4 SV=1	Not found	Not found	Found	Found
2266	1	1	1	2	V7C2V0	NUC	No Data	No Data	GO:0005524 GO:0003676	23	F:ATP binding F:nucleic acid binding		[Master Protein] Uncharacterized protein OS=Phaseolus vulgaris GN=PHAVU_004G067700g PE=4 SV=1	Not found	Not found	2 replicates	Found
1574	1	1	2	16	V7C3K9	CYT	C:cell	P:cell redox homeostasis	GO:0050660 GO:0016491	21	F:flavin adenine dinucleotide binding F:oxidoreductase activity		[Master Protein] Uncharacterized protein OS=Phaseolus vulgaris GN=PHAVU_004G083600g PE=4 SV=1	Not found	Not found	Found	Found
1407	3	1	2	4	V7C1J6	NUC	C:intracellular ribonucleoprotein complex	P:mRNA splicing, via spliceosome P:nuclear-transcribed mRNA catabolic process	No Data	No Data	No Data		[Master Protein] Uncharacterized protein OS=Phaseolus vulgaris GN=PHAVU_004G095700g PE=4 SV=1	Not found	Not found	1 replicate	1 replicate
264	3	5	24	94	V7C4I2	END	No Data	P:protein folding P:response to stress	GO:0005524 GO:0051082	23	F:ATP binding F:unfolded protein binding		[Master Protein] Uncharacterized protein OS=Phaseolus vulgaris GN=PHAVU_004G107700g PE=3 SV=1	Not found	Not found	Found	Found
379	5	1	3	12	V7C2A1	NUC	No Data	P:metabolic process	GO:0003824	No Data	F:catalytic activity		[Master Protein] Uncharacterized protein OS=Phaseolus vulgaris GN=PHAVU_004G114600g PE=4 SV=1	Not found	Not found	2 replicates	Found
2747	8	2	2	7	V7C2E8	END	C:integral component of membrane	No Data	GO:0020037 GO:0005506 GO:0004497 GO:0016705	No Data	F:heme binding F:iron ion binding F:monooxygenase activity F:oxidoreductase activity, acting on paired donors, with incorporation or reduction of molecular oxygen		[Master Protein] Uncharacterized protein OS=Phaseolus vulgaris GN=PHAVU_004G118800g PE=3 SV=1	Not found	Not found	Found	Found
750	2	1	2	9	V7C550	PLA	No Data	No Data	No Data	No Data	No Data		[Master Protein] Uncharacterized protein OS=Phaseolus vulgaris GN=PHAVU_004G127900g PE=4 SV=1	Not found	Not found	2 replicates	Found
1411	3	1	3	15	V7C6K2	MIT	C:mitochondrion	P:tricarboxylic acid cycle	GO:0048037 GO:0000166 GO:0004775	8;23	F:cofactor binding F:nucleotide binding F:succinate-CoA ligase (ADP-forming) activity		[Master Protein] Uncharacterized protein OS=Phaseolus vulgaris GN=PHAVU_004G139300g PE=3 SV=1	Not found	Not found	Found	Found
976	5	4	5	11	V7C2Y8	PLA	C:integral component of membrane	P:protein glycosylation	GO:0004576	No Data	F:oligosaccharyl transferase activity		[Master Protein] Uncharacterized protein OS=Phaseolus vulgaris GN=PHAVU_004G139400g PE=4 SV=1	Not found	Not found	Found	Found
519	2	1	5	15	V7C3K4	NUC	No Data	No Data	No Data	No Data	No Data		[Master Protein] Uncharacterized protein OS=Phaseolus vulgaris GN=PHAVU_004G155700g PE=4 SV=1	Not found	Not found	Found	Found
2863	3	2	3	5	V7C696	PLA	C:integral component of membrane	P:protein glycosylation	GO:0004576	No Data	F:oligosaccharyl transferase activity		[Master Protein] Uncharacterized protein OS=Phaseolus vulgaris GN=PHAVU_004G170000g PE=4 SV=1	Not found	Not found	Found	2 replicates
2935	1	1	1	4	V7BUJ4	PLA	No Data	No Data	GO:0004857	2	F:enzyme inhibitor activity		[Master Protein] Uncharacterized protein OS=Phaseolus vulgaris GN=PHAVU_005G007600g PE=4 SV=1	Not found	Not found	Found	Found
1397	17	1	2	8	V7BVE8	NUC	No Data	No Data	GO:0003824 GO:0050662	No Data	F:catalytic activity F:coenzyme binding		[Master Protein] Uncharacterized protein OS=Phaseolus vulgaris GN=PHAVU_005G034700g PE=4 SV=1	Not found	Not found	Found	2 replicates
1394	2	1	5	22	V7BTA4	PLA	No Data	P:cellular amino acid biosynthetic process	GO:0003871 GO:0008270	No Data	F:5-methyltetrahydropteroyltriglutamate-homocysteine S-methyltransferase activity F:zinc ion binding		[Master Protein] Uncharacterized protein OS=Phaseolus vulgaris GN=PHAVU_005G048200g PE=4 SV=1	Not found	Not found	Found	Found
252	2	1	1	3	V7BTB9	NUC/CYT	No Data	No Data	No Data	No Data	No Data		[Master Protein] Uncharacterized protein OS=Phaseolus vulgaris GN=PHAVU_005G054200g PE=4 SV=1	Not found	Not found	Found	2 replicates
2584	3	4	5	15	V7BTW5	NUC	No Data	No Data	No Data	No Data	No Data		[Master Protein] Uncharacterized protein OS=Phaseolus vulgaris GN=PHAVU_005G067500g PE=4 SV=1	Not found	Not found	Found	Found
451	2	1	1	1	V7BXU9	MIT	No Data	No Data	No Data	No Data	No Data		[Master Protein] Uncharacterized protein OS=Phaseolus vulgaris GN=PHAVU_005G067700g PE=4 SV=1	Not found	Not found	Found	1 replicate
1453	1	1	1	5	V7BWZ9	MIT	No Data	P:transcription, DNA-templated	GO:0043565	No Data	F:sequence-specific DNA binding		[Master Protein] Uncharacterized protein OS=Phaseolus vulgaris GN=PHAVU_005G081900g PE=4 SV=1	Not found	Not found	Found	Found
1483	3	1	1	1	V7BUA9	MIT	No Data	No Data	No Data	No Data	No Data		[Master Protein] Uncharacterized protein OS=Phaseolus vulgaris GN=PHAVU_005G083500g PE=4 SV=1	Not found	Not found	2 replicates	2 replicates
779	4	1	1	3	V7BY87	PLA	No Data	P:defense response	GO:0043531	No Data	F:ADP binding		[Master Protein] Uncharacterized protein OS=Phaseolus vulgaris GN=PHAVU_005G117900g PE=3 SV=1	Not found	Not found	Found	2 replicates
2964	3	1	5	21	V7BZI7	MIT	No Data	P:polyamine biosynthetic process	GO:0050126	22	F:N-carbamoylputrescine amidase activity		[Master Protein] Uncharacterized protein OS=Phaseolus vulgaris GN=PHAVU_005G123100g PE=4 SV=1	Not found	Not found	Found	2 replicates
2263	6	2	2	2	V7BVN4	MIT	No Data	No Data	GO:0005524	23	F:ATP binding		[Master Protein] Uncharacterized protein OS=Phaseolus vulgaris GN=PHAVU_005G125100g PE=3 SV=1	Not found	Not found	1 replicate	2 replicates
3133	2	1	2	6	V7BVP3	NUC	C:ribosome	P:translational elongation	GO:0003735	No Data	F:structural constituent of ribosome		[Master Protein] Uncharacterized protein OS=Phaseolus vulgaris GN=PHAVU_005G126000g PE=3 SV=1	Not found	Not found	Found	Found
1846	13	3	9	37	V7BWC0	CYT	No Data	No Data	No Data	No Data	No Data		[Master Protein] Uncharacterized protein OS=Phaseolus vulgaris GN=PHAVU_005G142500g PE=4 SV=1	Not found	Not found	Found	Found
436	1	1	1	6	V7BLQ7	MIT	No Data	P:arginine metabolic process	GO:0030170 GO:0008483	No Data	F:pyridoxal phosphate binding F:transaminase activity		[Master Protein] Uncharacterized protein OS=Phaseolus vulgaris GN=PHAVU_006G002000g PE=3 SV=1	Not found	Not found	2 replicates	Found
1378	5	2	2	4	V7BQ26	NUC	No Data	No Data	No Data	No Data	No Data		[Master Protein] Uncharacterized protein OS=Phaseolus vulgaris GN=PHAVU_006G060500g PE=4 SV=1	Not found	Not found	2 replicates	Found
1267	8	6	6	13	V7BQJ1	NUC	No Data	No Data	GO:0003743	29	F:translation initiation factor activity		[Master Protein] Uncharacterized protein OS=Phaseolus vulgaris GN=PHAVU_006G075500g PE=4 SV=1	Not found	Not found	Found	Found
1340	17	1	3	10	V7BPD2	NUC	No Data	No Data	GO:0005524 GO:0004386 GO:0003676	23	F:ATP binding F:helicase activity F:nucleic acid binding		[Master Protein] Uncharacterized protein OS=Phaseolus vulgaris GN=PHAVU_006G079800g PE=3 SV=1	Not found	Not found	2 replicates	2 replicates
1468	13	1	13	55	V7BPD9	NUC	C:cytoplasm	P:protein catabolic process	GO:0005524 GO:0036402	23	F:ATP binding F:proteasome-activating ATPase activity		[Master Protein] Uncharacterized protein OS=Phaseolus vulgaris GN=PHAVU_006G080300g PE=3 SV=1	Not found	Not found	Found	Found
3044	3	1	1	1	V7BMK4	NUC	No Data	No Data	GO:0005509	No Data	F:calcium ion binding		[Master Protein] Uncharacterized protein OS=Phaseolus vulgaris GN=PHAVU_006G105800g PE=4 SV=1	Not found	Not found	Found	2 replicates
1190	1	1	1	5	V7BT21	NUC	No Data	No Data	No Data	No Data	No Data		[Master Protein] Uncharacterized protein OS=Phaseolus vulgaris GN=PHAVU_006G149300g PE=4 SV=1	Not found	Not found	Found	Found
2718	5	1	7	37	V7BP91	CYT	C:ribosome	P:translation	GO:0003735	No Data	F:structural constituent of ribosome		[Master Protein] Uncharacterized protein OS=Phaseolus vulgaris GN=PHAVU_006G155200g PE=3 SV=1	Not found	Not found	Found	Found
1964	1	1	1	2	V7BRB3	MIT	C:intracellular	P:intracellular protein transport	GO:0008536	No Data	F:Ran GTPase binding		[Master Protein] Uncharacterized protein OS=Phaseolus vulgaris GN=PHAVU_006G215200g PE=4 SV=1	Not found	Not found	Found	Found
2885	1	2	7	29	V7BDU7	CYT	C:proteasome core complex	P:proteolysis involved in cellular protein catabolic process	GO:0004298	No Data	F:threonine-type endopeptidase activity		[Master Protein] Uncharacterized protein OS=Phaseolus vulgaris GN=PHAVU_007G004300g PE=4 SV=1	Not found	Not found	Found	Found
2383	2	1	9	41	V7BAS7	CYT	No Data	No Data	GO:0005524 GO:0004329	25;23	F:ATP binding F:formate-tetrahydrofolate ligase activity		[Master Protein] Uncharacterized protein OS=Phaseolus vulgaris GN=PHAVU_007G006400g PE=3 SV=1	Not found	Not found	Found	Found
1274	1	1	4	19	V7B9W8	NUC	No Data	P:metabolic process	GO:0004802	1;7	F:transketolase activity		[Master Protein] Uncharacterized protein OS=Phaseolus vulgaris GN=PHAVU_007G006600g PE=4 SV=1	Not found	Not found	Found	Found
899	8	2	6	28	V7BCS8	PLA	C:ribosome	P:translation	GO:0003735	No Data	F:structural constituent of ribosome		[Master Protein] Uncharacterized protein OS=Phaseolus vulgaris GN=PHAVU_007G009400g PE=3 SV=1	Not found	Not found	Found	Found
2224	3	1	3	13	V7B9Z2	PLA	No Data	P:ascorbate glutathione cycle	GO:0045174	21	F:glutathione dehydrogenase (ascorbate) activity		[Master Protein] Uncharacterized protein OS=Phaseolus vulgaris GN=PHAVU_007G009800g PE=4 SV=1	Not found	Not found	Found	Found
1505	3	1	1	3	V7BA83	NUC	C:nucleus	P:intracellular protein transport	GO:0008536	No Data	F:Ran GTPase binding		[Master Protein] Uncharacterized protein OS=Phaseolus vulgaris GN=PHAVU_007G017800g PE=4 SV=1	Not found	Not found	Found	1 replicate
1229	1	1	1	1	V7BCB5	NUC	No Data	No Data	No Data	No Data	No Data		[Master Protein] Uncharacterized protein OS=Phaseolus vulgaris GN=PHAVU_007G052300g PE=4 SV=1	Not found	Not found	Found	2 replicates
3118	1	1	3	13	V7BEK9	EXC	No Data	No Data	GO:0004252	29	F:serine-type endopeptidase activity		[Master Protein] Uncharacterized protein OS=Phaseolus vulgaris GN=PHAVU_007G064100g PE=4 SV=1	Not found	Not found	Found	Found
349	2	1	16	55	V7BFS2	CYT	C:apoplast C:chloroplast envelope C:chloroplast stroma C:stromule	P:detection of gravity P:response to cold P:starch biosynthetic process	GO:0000287 GO:0004614	4	F:magnesium ion binding F:phosphoglucomutase activity		[Master Protein] Uncharacterized protein OS=Phaseolus vulgaris GN=PHAVU_007G064900g PE=4 SV=1	Not found	Not found	Found	Found
1936	2	3	9	27	V7BC06	CYT	No Data	P:valyl-tRNA aminoacylation	GO:0002161 GO:0005524 GO:0004832	29;23	F:aminoacyl-tRNA editing activity F:ATP binding F:valine-tRNA ligase activity		[Master Protein] Uncharacterized protein OS=Phaseolus vulgaris GN=PHAVU_007G066400g PE=3 SV=1	Not found	Not found	Found	2 replicates
1423	2	1	3	8	V7BDS0	PLA	No Data	P:carbohydrate metabolic process	GO:0016868	No Data	F:intramolecular transferase activity, phosphotransferases		[Master Protein] Uncharacterized protein OS=Phaseolus vulgaris GN=PHAVU_007G094900g PE=4 SV=1	Not found	Not found	Found	Found
673	1	1	5	10	V7BFZ5	CYT	C:integral component of membrane	P:carbon fixation P:tricarboxylic acid cycle	GO:0008964	4	F:phosphoenolpyruvate carboxylase activity		[Master Protein] Uncharacterized protein OS=Phaseolus vulgaris GN=PHAVU_007G101300g PE=3 SV=1	Not found	Not found	Found	1 replicate
607	3	1	1	3	V7BHH5	CYT	No Data	No Data	No Data	No Data	No Data		[Master Protein] Uncharacterized protein OS=Phaseolus vulgaris GN=PHAVU_007G113700g PE=3 SV=1	Not found	Not found	Found	2 replicates
260	1	1	1	3	V7BHY2	PLA	No Data	P:transcription, DNA-templated	GO:0003899	No Data	F:DNA-directed 5'-3' RNA polymerase activity		[Master Protein] Uncharacterized protein OS=Phaseolus vulgaris GN=PHAVU_007G126700g PE=4 SV=1	Not found	Not found	Found	2 replicates
1917	3	1	1	8	V7BI35	PLA	C:integral component of membrane	No Data	No Data	No Data	No Data		[Master Protein] Uncharacterized protein OS=Phaseolus vulgaris GN=PHAVU_007G130900g PE=4 SV=1	Not found	Not found	2 replicates	Found
1692	6	1	15	63	V7BEC0	MIT	C:cytoplasm	P:protein refolding	GO:0005524	23	F:ATP binding		[Master Protein] Uncharacterized protein OS=Phaseolus vulgaris GN=PHAVU_007G135100g PE=3 SV=1	Not found	Not found	Found	Found
135	3	1	1	4	V7BEZ7	NUC	No Data	No Data	GO:0035091	No Data	F:phosphatidylinositol binding		[Master Protein] Uncharacterized protein OS=Phaseolus vulgaris GN=PHAVU_007G153200g PE=4 SV=1	Not found	Not found	2 replicates	Found
510	59	2	22	240	V7BFT8	NUC/CYT	No Data	No Data	GO:0005524	23	F:ATP binding		[Master Protein] Uncharacterized protein OS=Phaseolus vulgaris GN=PHAVU_007G157200g PE=3 SV=1	Not found	Not found	Found	2 replicates
3177	4	1	1	3	V7BH37	NUC	No Data	No Data	GO:0003713	No Data	F:transcription coactivator activity		[Master Protein] Uncharacterized protein OS=Phaseolus vulgaris GN=PHAVU_007G189200g PE=4 SV=1	Not found	Not found	Found	2 replicates
130	1	1	2	6	V7BGE2	PLA	No Data	No Data	GO:0003824	No Data	F:catalytic activity		[Master Protein] Uncharacterized protein OS=Phaseolus vulgaris GN=PHAVU_007G198000g PE=4 SV=1	Not found	Not found	Found	Found
630	2	1	6	14	V7BGS0	NUC	C:cytoplasm	P:glutamyl-tRNA aminoacylation	GO:0005524 GO:0004818	29;23	F:ATP binding F:glutamate-tRNA ligase activity		[Master Protein] Uncharacterized protein OS=Phaseolus vulgaris GN=PHAVU_007G206700g PE=3 SV=1	Not found	Not found	Found	Found
2449	2	1	1	4	V7BJE8	NUC	C:integral component of membrane	No Data	No Data	No Data	No Data		[Master Protein] Uncharacterized protein OS=Phaseolus vulgaris GN=PHAVU_007G214000g PE=4 SV=1	Not found	Not found	Found	2 replicates
26	2	1	4	22	V7BHK9	NUC	No Data	No Data	GO:0050660 GO:0016491	21	F:flavin adenine dinucleotide binding F:oxidoreductase activity		[Master Protein] Uncharacterized protein OS=Phaseolus vulgaris GN=PHAVU_007G230300g PE=4 SV=1	Not found	Not found	Found	2 replicates
703	3	1	1	7	V7BHQ0	NUC	No Data	P:sucrose biosynthetic process	GO:0000287 GO:0050307	2	F:magnesium ion binding F:sucrose-phosphate phosphatase activity		[Master Protein] Uncharacterized protein OS=Phaseolus vulgaris GN=PHAVU_007G233700g PE=4 SV=1	Not found	Not found	Found	Found
1499	4	1	4	26	V7BHN0	POX	No Data	P:metabolic process	GO:0016747	16	F:transferase activity, transferring acyl groups other than amino-acyl groups		[Master Protein] Uncharacterized protein OS=Phaseolus vulgaris GN=PHAVU_007G236600g PE=3 SV=1	Not found	Not found	Found	Found
2933	1	2	2	2	V7BI54	CSK	No Data	P:actin filament bundle assembly	GO:0051015	No Data	F:actin filament binding		[Master Protein] Uncharacterized protein OS=Phaseolus vulgaris GN=PHAVU_007G252400g PE=4 SV=1	Not found	Not found	Found	Found
378	1	1	1	6	V7BME2	NUC	No Data	P:sucrose biosynthetic process	GO:0000287 GO:0050307	2	F:magnesium ion binding F:sucrose-phosphate phosphatase activity		[Master Protein] Uncharacterized protein OS=Phaseolus vulgaris GN=PHAVU_007G265500g PE=4 SV=1	Not found	Not found	Found	Found
1283	1	1	1	3	V7BMX1	NUC	No Data	No Data	GO:0004252	29	F:serine-type endopeptidase activity		[Master Protein] Uncharacterized protein OS=Phaseolus vulgaris GN=PHAVU_007G280000g PE=4 SV=1	Not found	Not found	Found	1 replicate
1201	7	4	4	16	V7AZT1	MIT	C:mitochondrial matrix	P:acetyl-CoA biosynthetic process from pyruvate P:glycolytic process	GO:0004739	11;8	F:pyruvate dehydrogenase (acetyl-transferring) activity		[Master Protein] Uncharacterized protein OS=Phaseolus vulgaris GN=PHAVU_008G000800g PE=4 SV=1	Not found	Not found	Found	Found
1798	1	2	2	15	V7AZN3	NUC	No Data	No Data	GO:0003824	No Data	F:catalytic activity		[Master Protein] Uncharacterized protein OS=Phaseolus vulgaris GN=PHAVU_008G002900g PE=4 SV=1	Not found	Not found	Found	Found
2291	58	2	24	262	V7B0A5	NUC/CYT	No Data	No Data	GO:0005524	23	F:ATP binding		[Master Protein] Uncharacterized protein OS=Phaseolus vulgaris GN=PHAVU_008G013000g PE=3 SV=1	Not found	Not found	Found	Found
696	1	1	13	50	V7B462	NUC	No Data	P:tricarboxylic acid cycle	GO:0004591 GO:0030976	8	F:oxoglutarate dehydrogenase (succinyl-transferring) activity F:thiamine pyrophosphate binding		[Master Protein] Uncharacterized protein OS=Phaseolus vulgaris GN=PHAVU_008G014400g PE=4 SV=1	Not found	Not found	Found	Found
1504	1	2	6	9	V7B0H1	NUC	No Data	No Data	GO:0008270	No Data	F:zinc ion binding		[Master Protein] Uncharacterized protein OS=Phaseolus vulgaris GN=PHAVU_008G025700g PE=4 SV=1	Not found	Not found	Found	Found
1594	2	2	4	12	V7B2G6	CYT	C:cytoplasm	P:glucose catabolic process	GO:0030145 GO:0004619	4	F:manganese ion binding F:phosphoglycerate mutase activity		[Master Protein] Uncharacterized protein OS=Phaseolus vulgaris GN=PHAVU_008G077900g PE=4 SV=1	Not found	Not found	Found	Found
2031	10	2	2	5	V7B7M8	CYT	No Data	No Data	GO:0016491	21	F:oxidoreductase activity		[Master Protein] Uncharacterized protein OS=Phaseolus vulgaris GN=PHAVU_008G116300g PE=4 SV=1	Not found	Not found	Found	Found
100	4	3	7	21	V7B480	CYT	No Data	No Data	No Data	No Data	No Data		[Master Protein] Uncharacterized protein OS=Phaseolus vulgaris GN=PHAVU_008G134300g PE=4 SV=1	Not found	Not found	1 replicate	2 replicates
1152	1	2	2	9	V7B8T2	NUC	No Data	P:microtubule-based movement	GO:0005524 GO:0008017 GO:0003777	23	F:ATP binding F:microtubule binding F:microtubule motor activity		[Master Protein] Uncharacterized protein OS=Phaseolus vulgaris GN=PHAVU_008G181800g PE=3 SV=1	Not found	Not found	Found	Found
1462	11	1	1	1	V7BAA0	CYT	No Data	No Data	GO:0005524	23	F:ATP binding		[Master Protein] Uncharacterized protein OS=Phaseolus vulgaris GN=PHAVU_008G192400g PE=4 SV=1	Not found	Not found	2 replicates	2 replicates
1090	1	1	2	8	V7B980	CYT	No Data	P:aromatic amino acid family metabolic process	GO:0003868	16	F:4-hydroxyphenylpyruvate dioxygenase activity		[Master Protein] Uncharacterized protein OS=Phaseolus vulgaris GN=PHAVU_008G194300g PE=4 SV=1	Not found	Not found	Found	Found
2923	3	3	5	29	V7B7E3	NUC	C:cytoplasm	No Data	GO:0016810	No Data	F:hydrolase activity, acting on carbon-nitrogen (but not peptide) bonds		[Master Protein] Uncharacterized protein OS=Phaseolus vulgaris GN=PHAVU_008G202200g PE=4 SV=1	Not found	Not found	Found	2 replicates
1583	1	2	4	8	V7BB47	END	C:endoplasmic reticulum lumen	P:cell redox homeostasis	GO:0016853	No Data	F:isomerase activity		[Master Protein] Uncharacterized protein OS=Phaseolus vulgaris GN=PHAVU_008G215100g PE=3 SV=1	Not found	Not found	Found	Found
1467	2	1	1	1	V7BC92	CSK	C:cytoplasm C:integral component of membrane	No Data	GO:0120013	No Data	F:intermembrane lipid transfer activity		[Master Protein] Uncharacterized protein OS=Phaseolus vulgaris GN=PHAVU_008G251900g PE=4 SV=1	Not found	Not found	Found	2 replicates
2013	3	1	2	6	V7B9D4	NUC	No Data	No Data	GO:0003824 GO:0050662	No Data	F:catalytic activity F:coenzyme binding		[Master Protein] Uncharacterized protein OS=Phaseolus vulgaris GN=PHAVU_008G257800g PE=4 SV=1	Not found	Not found	Found	Found
736	2	1	1	1	V7B947	NUC	C:multivesicular body C:nucleus	P:defense response, incompatible interaction P:positive regulation of defense response to bacterium P:vesicle-mediated transport	GO:0042803	No Data	F:protein homodimerization activity		[Master Protein] Uncharacterized protein OS=Phaseolus vulgaris GN=PHAVU_008G272700g PE=4 SV=1	Not found	Not found	Found	2 replicates
3127	3	2	29	128	V7BD88	END	No Data	P:protein folding P:response to stress	GO:0005524 GO:0051082	23	F:ATP binding F:unfolded protein binding		[Master Protein] Uncharacterized protein OS=Phaseolus vulgaris GN=PHAVU_008G281400g PE=3 SV=1	Not found	Not found	Found	Found
1450	5	2	10	43	V7B9I0	END	No Data	P:protein folding P:response to stress	GO:0005524 GO:0051082	23	F:ATP binding F:unfolded protein binding		[Master Protein] Uncharacterized protein OS=Phaseolus vulgaris GN=PHAVU_008G285400g PE=3 SV=1	Not found	Not found	Found	Found
625	3	1	1	4	V7AUI4	NUC	No Data	P:nucleoside metabolic process	GO:0003824	No Data	F:catalytic activity		[Master Protein] Uncharacterized protein OS=Phaseolus vulgaris GN=PHAVU_009G000600g PE=4 SV=1	Not found	Not found	Found	Found
2404	1	1	2	5	V7ARN4	EXC	No Data	P:carbohydrate metabolic process	GO:0004553	10;26	F:hydrolase activity, hydrolyzing O-glycosyl compounds		[Master Protein] Uncharacterized protein OS=Phaseolus vulgaris GN=PHAVU_009G029300g PE=4 SV=1	Not found	Not found	Found	2 replicates
1883	4	2	3	19	V7AVU7	NUC	C:nascent polypeptide-associated complex	No Data	No Data	No Data	No Data		[Master Protein] Uncharacterized protein OS=Phaseolus vulgaris GN=PHAVU_009G038400g PE=4 SV=1	Not found	Not found	Found	Found
3157	1	1	1	2	V7ASI3	EXC	C:integral component of membrane	P:cytokinin metabolic process	GO:0019139 GO:0050660 GO:0016614	17	F:cytokinin dehydrogenase activity F:flavin adenine dinucleotide binding F:oxidoreductase activity, acting on CH-OH group of donors		[Master Protein] Uncharacterized protein OS=Phaseolus vulgaris GN=PHAVU_009G060200g PE=4 SV=1	Not found	Not found	Found	Found
1577	2	1	1	1	V7AWY5	CYT	C:cytosol	P:response to wounding P:steroid metabolic process P:xylem and phloem pattern formation	GO:0050662 GO:0035671	No Data	F:coenzyme binding F:enone reductase activity		[Master Protein] Uncharacterized protein OS=Phaseolus vulgaris GN=PHAVU_009G070100g PE=4 SV=1	Not found	Not found	Found	2 replicates
1334	7	3	3	4	V7AWV1	NUC/CYT	No Data	No Data	No Data	No Data	No Data		[Master Protein] Uncharacterized protein OS=Phaseolus vulgaris GN=PHAVU_009G100700g PE=4 SV=1	Not found	Not found	Found	Found
2622	3	1	10	101	V7AV39	CYT	No Data	No Data	GO:0016491 GO:0008270	21	F:oxidoreductase activity F:zinc ion binding		[Master Protein] Uncharacterized protein OS=Phaseolus vulgaris GN=PHAVU_009G134700g PE=3 SV=1	Not found	Not found	Found	2 replicates
99	1	1	4	13	V7AVE2	NUC	No Data	No Data	No Data	No Data	No Data		[Master Protein] Uncharacterized protein OS=Phaseolus vulgaris GN=PHAVU_009G138000g PE=4 SV=1	Not found	Not found	Found	Found
3025	1	1	1	2	V7AYL5	NUC	No Data	No Data	No Data	No Data	No Data		[Master Protein] Uncharacterized protein OS=Phaseolus vulgaris GN=PHAVU_009G148300g PE=4 SV=1	Not found	Not found	Found	2 replicates
838	1	1	3	8	V7AZU6	PLA	No Data	P:carbohydrate metabolic process	GO:0030246 GO:0004553	10;26	F:carbohydrate binding F:hydrolase activity, hydrolyzing O-glycosyl compounds		[Master Protein] Uncharacterized protein OS=Phaseolus vulgaris GN=PHAVU_009G153400g PE=3 SV=1	Not found	Not found	Found	Found
3046	4	3	3	9	V7AZG5	PLA	No Data	No Data	No Data	No Data	No Data		[Master Protein] Uncharacterized protein OS=Phaseolus vulgaris GN=PHAVU_009G174300g PE=4 SV=1	Not found	Not found	Found	Found
535	2	1	6	36	V7B198	CYT	C:proton-transporting ATP synthase complex, catalytic core F(1)	P:ATP synthesis coupled proton transport	GO:0046933	9	F:proton-transporting ATP synthase activity, rotational mechanism		[Master Protein] Uncharacterized protein OS=Phaseolus vulgaris GN=PHAVU_009G191400g PE=3 SV=1	Not found	Not found	Found	Found
3160	1	1	2	7	V7B2N9	NUC	C:nucleus	P:nucleosome assembly	No Data	No Data	No Data		[Master Protein] Uncharacterized protein OS=Phaseolus vulgaris GN=PHAVU_009G231400g PE=3 SV=1	Not found	Not found	Found	Found
2286	3	2	4	7	V7B2V3	CSK	No Data	P:actin filament bundle assembly	GO:0051015	No Data	F:actin filament binding		[Master Protein] Uncharacterized protein OS=Phaseolus vulgaris GN=PHAVU_009G238200g PE=4 SV=1	Not found	Not found	Found	Found
2803	4	4	6	16	V7B1T6	NUC	No Data	No Data	GO:0005524 GO:0003676	23	F:ATP binding F:nucleic acid binding		[Master Protein] Uncharacterized protein OS=Phaseolus vulgaris GN=PHAVU_009G241200g PE=4 SV=1	Not found	Not found	Found	Found
2847	3	1	2	8	V7AZ54	NUC	No Data	P:root hair elongation	GO:0050660 GO:0016627	11	F:flavin adenine dinucleotide binding F:oxidoreductase activity, acting on the CH-CH group of donors		[Master Protein] Uncharacterized protein OS=Phaseolus vulgaris GN=PHAVU_009G250700g PE=4 SV=1	Not found	Not found	Found	Found
2265	5	3	3	3	V7APB0	PLA	C:cytosol C:mitochondrion	No Data	No Data	No Data	No Data		[Master Protein] Uncharacterized protein OS=Phaseolus vulgaris GN=PHAVU_010G015700g PE=4 SV=1	Not found	Not found	Found	2 replicates
3294	12	1	5	16	V7ALC4	NUC	No Data	No Data	GO:0016491	21	F:oxidoreductase activity		[Master Protein] Uncharacterized protein OS=Phaseolus vulgaris GN=PHAVU_010G017100g PE=4 SV=1	Not found	Not found	Found	Found
1307	2	1	1	1	V7ALQ8	PLA	No Data	P:signal transduction	GO:0043531	No Data	F:ADP binding		[Master Protein] Uncharacterized protein OS=Phaseolus vulgaris GN=PHAVU_010G025400g PE=4 SV=1	Not found	Not found	Found	Found
239	3	1	2	4	V7ALE4	MIT	C:cytoplasm	P:tryptophanyl-tRNA aminoacylation	GO:0005524 GO:0004830	23	F:ATP binding F:tryptophan-tRNA ligase activity		[Master Protein] Uncharacterized protein OS=Phaseolus vulgaris GN=PHAVU_010G046300g PE=3 SV=1	Not found	Not found	Found	2 replicates
847	1	2	2	2	V7ALS0	NUC	No Data	No Data	No Data	No Data	No Data		[Master Protein] Uncharacterized protein OS=Phaseolus vulgaris GN=PHAVU_010G056800g PE=4 SV=1	Not found	Not found	Found	Found
2711	2	1	1	2	V7AN85	END	C:endoplasmic reticulum membrane C:integral component of membrane	No Data	No Data	No Data	No Data		[Master Protein] Uncharacterized protein OS=Phaseolus vulgaris GN=PHAVU_010G072400g PE=4 SV=1	Not found	Not found	Found	Found
90	1	1	2	7	V7ARG0	NUC	No Data	P:lysine biosynthetic process via diaminopimelate	GO:0008839 GO:0070402	13	F:4-hydroxy-tetrahydrodipicolinate reductase F:NADPH binding		[Master Protein] Uncharacterized protein OS=Phaseolus vulgaris GN=PHAVU_010G108900g PE=4 SV=1	Not found	Not found	Found	Found
1792	3	2	20	83	V7AQB6	NUC	No Data	No Data	GO:0005524 GO:0004386 GO:0003676	23	F:ATP binding F:helicase activity F:nucleic acid binding		[Master Protein] Uncharacterized protein OS=Phaseolus vulgaris GN=PHAVU_010G136300g PE=3 SV=1	Not found	Not found	Found	Found
2241	41	1	1	2	V7APD3	NUC/PLA	No Data	No Data	GO:0005524 GO:0004674	23	F:ATP binding F:protein serine/threonine kinase activity		[Master Protein] Uncharacterized protein OS=Phaseolus vulgaris GN=PHAVU_010G136500g PE=3 SV=1	Not found	Not found	Found	2 replicates
302	3	1	1	1	V7APS4	NUC	C:integral component of membrane	P:metabolic process	GO:0016787	No Data	F:hydrolase activity		[Master Protein] Uncharacterized protein OS=Phaseolus vulgaris GN=PHAVU_010G142600g PE=4 SV=1	Not found	Not found	2 replicates	2 replicates
938	2	1	1	2	V7AR36	NUC	No Data	P:carbohydrate metabolic process P:glycerol-3-phosphate metabolic process	GO:0004370	11	F:glycerol kinase activity		[Master Protein] Uncharacterized protein OS=Phaseolus vulgaris GN=PHAVU_010G157400g PE=3 SV=1	Not found	Not found	Found	Found
1379	1	1	25	96	V7AUF4	MIT	C:proton-transporting V-type ATPase, V1 domain	P:ATP hydrolysis coupled proton transport P:ATP metabolic process	GO:0005524 GO:0046961	1;34;23	F:ATP binding F:proton-transporting ATPase activity, rotational mechanism		[Master Protein] Uncharacterized protein OS=Phaseolus vulgaris GN=PHAVU_010G163900g PE=3 SV=1	Not found	Not found	Found	Found
77	1	2	8	35	V7ACY7	NUC	No Data	No Data	No Data	No Data	No Data		[Master Protein] Uncharacterized protein OS=Phaseolus vulgaris GN=PHAVU_011G010400g PE=4 SV=1	Not found	Not found	Found	Found
1244	1	2	5	16	V7AE60	MIT	No Data	No Data	GO:0051539 GO:0020037 GO:0050311	14	F:4 iron, 4 sulfur cluster binding F:heme binding F:sulfite reductase (ferredoxin) activity		[Master Protein] Uncharacterized protein OS=Phaseolus vulgaris GN=PHAVU_011G021800g PE=4 SV=1	Not found	Not found	2 replicates	Found
1865	6	1	2	8	V7AFB8	NUC	C:chloroplast inner membrane C:mitochondrion	No Data	No Data	No Data	No Data		[Master Protein] Uncharacterized protein OS=Phaseolus vulgaris GN=PHAVU_011G022600g PE=4 SV=1	Not found	Not found	Found	Found
2955	3	1	1	1	V7AFI7	NUC	C:ribosome	P:translation	GO:0003735	No Data	F:structural constituent of ribosome		[Master Protein] Uncharacterized protein OS=Phaseolus vulgaris GN=PHAVU_011G027700g PE=3 SV=1	Not found	Not found	Found	2 replicates
1602	1	1	1	4	V7AHU9	NUC	No Data	No Data	GO:0003723	27	F:RNA binding		[Master Protein] Uncharacterized protein OS=Phaseolus vulgaris GN=PHAVU_011G030600g PE=4 SV=1	Not found	Not found	Found	1 replicate
125	2	1	1	1	V7AEY0	NUC	C:integral component of membrane	No Data	No Data	No Data	No Data		[Master Protein] Uncharacterized protein OS=Phaseolus vulgaris GN=PHAVU_011G044200g PE=4 SV=1	Not found	Not found	2 replicates	Found
2737	2	1	8	28	V7AE97	CYT	No Data	No Data	GO:0005525 GO:0003924	30	F:GTP binding F:GTPase activity		[Master Protein] Uncharacterized protein OS=Phaseolus vulgaris GN=PHAVU_011G046100g PE=4 SV=1	Not found	Not found	2 replicates	1 replicate
1409	2	1	1	2	V7AEQ2	PLA	C:chloroplast envelope C:chloroplast thylakoid C:integral component of membrane C:mitochondrion	P:ammonia assimilation cycle P:response to nematode P:sodium ion transport	GO:0015139 GO:0015140 GO:0015131	No Data	F:alpha-ketoglutarate transmembrane transporter activity F:malate transmembrane transporter activity F:oxaloacetate transmembrane transporter activity		[Master Protein] Uncharacterized protein OS=Phaseolus vulgaris GN=PHAVU_011G059900g PE=4 SV=1	Not found	Not found	Found	2 replicates
1231	52	4	24	252	V7AFM3	NUC/CYT	No Data	No Data	GO:0005524	23	F:ATP binding		[Master Protein] Uncharacterized protein OS=Phaseolus vulgaris GN=PHAVU_011G065000g PE=3 SV=1	Not found	Not found	Found	Found
2801	1	1	1	3	V7AF46	CSK	No Data	P:microtubule-based movement	GO:0005524 GO:0008017 GO:0003777	23	F:ATP binding F:microtubule binding F:microtubule motor activity		[Master Protein] Uncharacterized protein OS=Phaseolus vulgaris GN=PHAVU_011G070000g PE=3 SV=1	Not found	Not found	1 replicate	1 replicate
2637	1	1	2	6	V7AJE0	NUC	C:cytoplasm	P:isoleucyl-tRNA aminoacylation	GO:0002161 GO:0005524 GO:0004822	29;23	F:aminoacyl-tRNA editing activity F:ATP binding F:isoleucine-tRNA ligase activity		[Master Protein] Uncharacterized protein OS=Phaseolus vulgaris GN=PHAVU_011G075600g PE=3 SV=1	Not found	Not found	Found	2 replicates
2110	5	2	2	4	V7AJX9	NUC	No Data	No Data	No Data	No Data	No Data		[Master Protein] Uncharacterized protein OS=Phaseolus vulgaris GN=PHAVU_011G213800g PE=4 SV=1	Not found	Not found	2 replicates	2 replicates
1406	5	1	5	21	V7ALW3	CYT	No Data	No Data	GO:0016491	21	F:oxidoreductase activity		[Master Protein] Uncharacterized protein OS=Phaseolus vulgaris GN=PHAVU_011G215100g PE=4 SV=1	Not found	Not found	Found	Found
1935	5	6	6	28	V7D3U4	PLA	No Data	P:isoprenoid biosynthetic process	GO:0016787 GO:0004452	16	F:hydrolase activity F:isopentenyl-diphosphate delta-isomerase activity		[Master Protein] Uncharacterized protein OS=Phaseolus vulgaris GN=PHAVU_L002800g PE=4 SV=1	Not found	Not found	Found	Found
2513	13	4	4	7	A0A072UB99	CYT	C:integral component of membrane C:mitochondrial membrane	P:mitochondrial transport	No Data	No Data	No Data		[Master Protein] Uncoupling protein	Not found	Not found	Found	Found
1177	5	1	5	7	G7LDW3	NUC	No Data	No Data	GO:0003824	No Data	F:catalytic activity		[Master Protein] UPF0261 SACE-like protein	Not found	Not found	Found	2 replicates
83	2	1	1	2	A0A072VGA3	PLA	C:CCR4-NOT complex	No Data	No Data	No Data	No Data		[Master Protein] UPF0760 C2orf29-like protein	Not found	Not found	1 replicate	1 replicate
2520	6	3	3	6	G7JDZ5	NUC	No Data	P:nitrogen compound metabolic process	GO:0003924 GO:0016151	30	F:GTPase activity F:nickel cation binding		[Master Protein] Urease accessory protein UreG	Not found	Not found	2 replicates	Found
1104	5	3	3	9	G7JEF1	NUC	No Data	No Data	GO:0042626	No Data	F:ATPase activity, coupled to transmembrane movement of substances		[Master Protein] Vacuolar ATP synthase subunit D, putative	Not found	Not found	Found	Found
1164	2	1	4	6	G7JYP4	NUC	No Data	No Data	No Data	No Data	No Data		[Master Protein] Vacuolar protein sorting protein	Not found	Not found	Found	Found
3000	5	3	6	12	G7JXK2	NUC	C:cytosol C:retromer, cargo-selective complex	P:protein transport P:retrograde transport, endosome to Golgi	No Data	No Data	No Data		[Master Protein] Vacuolar protein sorting-associated 35A-like protein	Not found	Not found	Found	Found
2379	5	1	4	6	G7I7R8	CYT	C:cytosol C:retromer, cargo-selective complex	P:protein transport P:retrograde transport, endosome to Golgi	No Data	No Data	No Data		[Master Protein] Vacuolar protein sorting-associated protein 35	Not found	Not found	Found	2 replicates
2763	1	2	8	22	G7IC05	NUC	No Data	P:valyl-tRNA aminoacylation	GO:0002161 GO:0005524 GO:0004832	29;23	F:aminoacyl-tRNA editing activity F:ATP binding F:valine-tRNA ligase activity		[Master Protein] Valyl-tRNA synthetase/valine-tRNA ligase	Not found	Not found	Found	Found
1250	13	1	1	6	V7CKW8	NUC	C:integral component of membrane C:proton-transporting V-type ATPase, V0 domain C:vacuolar membrane	P:ATP hydrolysis coupled proton transport	GO:0015078	No Data	F:hydrogen ion transmembrane transporter activity		[Master Protein] V-type proton ATPase proteolipid subunit	Not found	Not found	Found	Found
2686	6	4	4	6	G7JIL4	PLA	C:integral component of membrane C:vacuolar proton-transporting V-type ATPase, V0 domain	P:ATP hydrolysis coupled proton transport	GO:0015078	No Data	F:hydrogen ion transmembrane transporter activity		[Master Protein] V-type proton ATPase subunit a	Not found	Not found	Found	Found
2708	1	1	1	3	V7CKY2	END	C:Golgi apparatus C:plasma membrane C:proton-transporting V-type ATPase, V1 domain C:vacuolar membrane	P:ATP hydrolysis coupled proton transport	GO:0046961	1;34	F:proton-transporting ATPase activity, rotational mechanism		[Master Protein] V-type proton ATPase subunit F	Not found	Not found	1 replicate	2 replicates
165	6	2	2	3	V7BJK5	PLA	C:vacuolar proton-transporting V-type ATPase complex	P:proton transport	GO:0042626	No Data	F:ATPase activity, coupled to transmembrane movement of substances		[Master Protein] V-type proton ATPase subunit G	Not found	Not found	Found	1 replicate
2384	1	1	1	6	A0A072TZE8	NUC	No Data	No Data	No Data	No Data	No Data		[Master Protein] Wound-inducible basic family protein	Not found	Not found	Found	Found
1368	1	1	1	1	G7KC66	NUC	No Data	No Data	GO:0046872 GO:0070006	15	F:metal ion binding F:metalloaminopeptidase activity		[Master Protein] Xaa-pro aminopeptidase P	Not found	Not found	Found	2 replicates
2208	3	2	2	4	V5N8B6	MIT	No Data	No Data	GO:0004177 GO:0030145	No Data	F:aminopeptidase activity F:manganese ion binding		[Master Protein] Xaa-Pro dipeptidase	Not found	Not found	1 replicate	Found
1380	6	4	4	11	G7J420	PLA	No Data	P:carbohydrate metabolic process	GO:0016301 GO:0016773	3;20	F:kinase activity F:phosphotransferase activity, alcohol group as acceptor		[Master Protein] Xylulose kinase-like protein	Not found	Not found	Found	Found
3053	10	2	16	134	A0A072V0U2	CYT	No Data	No Data	GO:0016491 GO:0008270	21	F:oxidoreductase activity F:zinc ion binding		[Master Protein] Zinc-binding alcohol dehydrogenase family protein	Not found	Not found	2 replicates	2 replicates
2413	4	3	4	6	G7LFT6	CYT	C:mitochondrion	P:response to organic substance	GO:0050897 GO:0016491 GO:0008270	21	F:cobalt ion binding F:oxidoreductase activity F:zinc ion binding		[Master Protein] Zn-dependent alcohol dehydrogenase family protein	Not found	Not found	Found	Found
3121	2	1	2	5	P19036	CYT	C:cytoplasm	P:response to heat	No Data	No Data	No Data		[Master Protein] 17.4 kDa class I heat shock protein	Not found	Not found	Not found	Found
2424	4	1	11	52	G7ILL5	NUC/CYT	C:proteasome complex	No Data	GO:0061578	No Data	F:Lys63-specific deubiquitinase activity		[Master Protein] 26S proteasome non-ATPase regulatory subunit-like protein	Not found	Not found	Not found	2 replicates
2772	2	1	1	1	I3SFU5	NUC	No Data	P:regulation of RNA metabolic process	GO:0047443 GO:0046872 GO:0008948 GO:0008428	15	F:4-hydroxy-4-methyl-2-oxoglutarate aldolase activity F:metal ion binding F:oxaloacetate decarboxylase activity F:ribonuclease inhibitor activity		[Master Protein] 4-hydroxy-4-methyl-2-oxoglutarate aldolase	Not found	Not found	Not found	1 replicate
3238	1	1	1	1	A1IHM7	NUC	No Data	No Data	GO:0016491	21	F:oxidoreductase activity	lj_descr	[Master Protein] A1IHM7 A1IHM7_LOTJA Polyketide reductase	Not found	Not found	Not found	1 replicate
1820	4	1	1	1	A6N121	NUC	No Data	No Data	No Data	No Data	No Data	lj_descr	[Master Protein] A6N121 A6N121_ORYSI Zinc ion binding protein (Fragment)	Not found	Not found	Not found	1 replicate
2341	3	1	2	4	G8A394	MIT	No Data	P:fatty acid biosynthetic process	GO:0003989 GO:0005524 GO:0004075 GO:0046872	11;15;23	F:acetyl-CoA carboxylase activity F:ATP binding F:biotin carboxylase activity F:metal ion binding		[Master Protein] Acetyl-CoA carboxylase	Not found	Not found	Not found	1 replicate
2608	1	1	1	1	G7K4B3	CSK	No Data	No Data	GO:0003779	No Data	F:actin binding		[Master Protein] Actin-binding calponin-like (CH) domain protein	Not found	Not found	Not found	1 replicate
1562	4	1	1	1	G7K1N4	NUC	C:intracellular	No Data	GO:0005525	No Data	F:GTP binding		[Master Protein] ADP-ribosylation factor-like protein A1D	Not found	Not found	Not found	1 replicate
2497	8	1	1	1	A0A072UQI0	NUC	C:mitochondrial intermembrane space	P:iron-sulfur cluster assembly	GO:0051537 GO:0051539 GO:0009055 GO:0046872	1;26;15	F:2 iron, 2 sulfur cluster binding F:4 iron, 4 sulfur cluster binding F:electron transfer activity F:metal ion binding		[Master Protein] Anamorsin homolog	Not found	Not found	Not found	1 replicate
2158	2	1	5	17	A0A072TZ59	MIT	C:proton-transporting ATP synthase complex, catalytic core F(1)	P:ATP synthesis coupled proton transport	GO:0005524 GO:0046933	9;23	F:ATP binding F:proton-transporting ATP synthase activity, rotational mechanism		[Master Protein] ATP synthase, F1 beta subunit	Not found	Not found	Not found	1 replicate
616	4	1	4	10	B2G3G6	MIT	C:cytoplasm	P:arginyl-tRNA aminoacylation	GO:0004814 GO:0005524	29;23	F:arginine-tRNA ligase activity F:ATP binding	lj_descr	[Master Protein] B2G3G6 B2G3G6_CANEN Arginyl-tRNA synthetase	Not found	Not found	Not found	2 replicates
2715	1	1	1	1	B4V1Q7	NUC	No Data	No Data	No Data	No Data	No Data	lj_descr	[Master Protein] B4V1Q7 B4V1Q7_9ACTO Putative uncharacterized protein	Not found	Not found	Not found	1 replicate
1706	2	1	1	1	B6TBI9	NUC	No Data	No Data	GO:0048037	No Data	F:cofactor binding	lj_descr	[Master Protein] B6TBI9 B6TBI9_MAIZE Pyridoxamine 5-phosphate oxidase family protein	Not found	Not found	Not found	1 replicate
3030	1	1	4	4	B9RUS0	NUC	No Data	No Data	No Data	No Data	No Data	lj_descr	[Master Protein] B9RUS0 B9RUS0_RICCO Vacuolar protein sorting-associated protein, putative ,65.39,0,no description,Pleckstrin homology-like domain; PH domain-like,NULL; Pleckstrin homology domain.,Ple,CUFF.38342.2	Not found	Not found	Not found	2 replicates
1657	1	1	3	3	B9RV94	CYT	C:signal recognition particle, endoplasmic reticulum targeting	P:SRP-dependent cotranslational protein targeting to membrane	GO:0008312 GO:0005525 GO:0003924	30	F:7S RNA binding F:GTP binding F:GTPase activity	lj_descr	[Master Protein] B9RV94 B9RV94_RICCO Signal recognition particle 54 kD protein, putative OS,93.24,0,seg,NULL; SRP54,Signal recognition particle, SRP54 subunit, GTPase domain; SRP_SPB,Signal recognitio,CUFF.43634.1	Not found	Not found	Not found	Found
21	1	1	1	1	B9SQT6	MIT	C:integral component of membrane C:mitochondrial outer membrane	P:intracellular protein transport	No Data	No Data	No Data	lj_descr	[Master Protein] B9SQT6 B9SQT6_RICCO Putative uncharacterized protein	Not found	Not found	Not found	1 replicate
395	3	1	1	3	G7K5E9	CYT	C:nucleus	P:polysaccharide catabolic process P:regulation of shoot system development	GO:0102229 GO:0016161 GO:0003700	20;17	F:amylopectin maltohydrolase activity F:beta-amylase activity F:DNA binding transcription factor activity		[Master Protein] Beta-amylase	Not found	Not found	Not found	Found
928	2	1	1	1	I3SQ86	NUC	No Data	P:folic acid biosynthetic process	GO:0008696 GO:0030170 GO:0008483	No Data	F:4-amino-4-deoxychorismate lyase activity F:pyridoxal phosphate binding F:transaminase activity		[Master Protein] Branched-chain-amino-acid aminotransferase-like protein	Not found	Not found	Not found	1 replicate
2817	6	1	1	1	C0LUU6	NUC	No Data	No Data	GO:0020037 GO:0005506 GO:0016710	16	F:heme binding F:iron ion binding F:trans-cinnamate 4-monooxygenase activity	lj_descr	[Master Protein] C0LUU6 C0LUU6_SOYBN Cinnamate-4-hydroxylase	Not found	Not found	Not found	1 replicate
1919	8	1	1	1	C1MRY8	PLA	No Data	P:metabolic process	GO:0003824	No Data	F:catalytic activity	lj_descr	[Master Protein] C1MRY8 C1MRY8_MICPC Putative uncharacterized protein	Not found	Not found	Not found	Found
154	1	1	2	3	A2Q4U9	PLA	C:integral component of membrane	No Data	No Data	No Data	No Data		[Master Protein] C2	Not found	Not found	Not found	1 replicate
3136	1	1	1	1	G7J4S2	PLA	No Data	No Data	No Data	No Data	No Data		[Master Protein] C2 and GRAM domain plant-like protein	Not found	Not found	Not found	1 replicate
2313	1	1	1	1	C4JBA6	NUC	No Data	No Data	No Data	No Data	No Data	lj_descr	[Master Protein] C4JBA6 C4JBA6_MAIZE Uncharacterized protein	Not found	Not found	Not found	1 replicate
2038	3	1	1	1	C6T2R6	NUC	No Data	No Data	No Data	No Data	No Data	lj_descr	[Master Protein] C6T2R6 C6T2R6_SOYBN Uncharacterized protein	Not found	Not found	Not found	1 replicate
3187	6	1	9	56	C7IZQ1	NUC	No Data	No Data	GO:0005509	No Data	F:calcium ion binding	lj_descr	[Master Protein] C7IZQ1 C7IZQ1_ORYSJ Os03g0250000 protein	Not found	Not found	Not found	Found
2339	6	1	1	2	A0A072VDW0	NUC	C:plasma membrane	No Data	GO:0005509	No Data	F:calcium ion binding		[Master Protein] Calcium-binding EF hand protein	Not found	Not found	Not found	1 replicate
3151	3	1	1	1	D3TI43	CYT	C:cytoplasm	No Data	GO:0003743	29	F:translation initiation factor activity		[Master Protein] Cap-binding protein-like protein	Not found	Not found	Not found	1 replicate
1085	1	1	1	1	A0A072VJQ0	PLA	No Data	No Data	No Data	No Data	No Data		[Master Protein] CDK5RAP3-like protein	Not found	Not found	Not found	1 replicate
2140	6	1	4	12	P0CJ48	NUC	C:apoplast C:chloroplast C:chloroplast envelope C:chloroplast thylakoid membrane C:integral component of membrane C:photosystem I C:photosystem II C:plastoglobule C:thylakoid	P:photosynthesis, light harvesting in photosystem I P:protein-chromophore linkage P:response to blue light P:response to far red light P:response to fructose P:response to red light	GO:0016168 GO:0046872 GO:0031409	1;15	F:chlorophyll binding F:metal ion binding F:pigment binding		[Master Protein] Chlorophyll a-b binding protein 2, chloroplastic	Not found	Not found	Not found	2 replicates
1645	11	2	2	4	A0A072U9H4	NUC	C:chloroplast thylakoid membrane C:integral component of membrane C:photosystem I C:photosystem II	P:photosynthesis, light harvesting P:protein-chromophore linkage	GO:0016168	1	F:chlorophyll binding		[Master Protein] Chlorophyll a-b binding protein, chloroplastic	Not found	Not found	Not found	Found
51	5	1	1	1	G7I3B2	CYT	C:chloroplast stroma C:nucleolus	P:aromatic amino acid family biosynthetic process P:chorismate biosynthetic process	GO:0004107	13	F:chorismate synthase activity		[Master Protein] Chorismate synthase	Not found	Not found	Not found	1 replicate
3036	3	1	1	2	A0A072TGE4	CYT	C:integral component of membrane	P:protein transport	No Data	No Data	No Data		[Master Protein] Clathrin adaptor complex small chain	Not found	Not found	Not found	2 replicates
1969	8	2	2	2	G7K043	MIT	C:clathrin adaptor complex	P:intracellular protein transport P:vesicle-mediated transport	No Data	No Data	No Data		[Master Protein] Clathrin assembly protein AP47, putative	Not found	Not found	Not found	2 replicates
3045	1	1	1	1	I3SWZ8	PLA	C:integral component of membrane	P:nitrate transport P:response to nitrate	No Data	No Data	No Data		[Master Protein] Component of high affinity nitrate transporter	Not found	Not found	Not found	1 replicate
926	2	1	1	1	A0A1S2YHK8	NUC	No Data	No Data	GO:0004587 GO:0030170	No Data	F:ornithine-oxo-acid transaminase activity F:pyridoxal phosphate binding	lj_lotusbase_ncbi	[Master Protein] CUFF.50839.1	Not found	Not found	Not found	1 replicate
153	2	1	1	1	A0A1S2YFJ4	PLA/CYT	No Data	No Data	GO:0005509 GO:0005544	No Data	F:calcium ion binding F:calcium-dependent phospholipid binding	lj_lotusbase_ncbi	[Master Protein] CUFF.51730.1	Not found	Not found	Not found	1 replicate
364	1	1	1	1	K7K8E5	PLA	No Data	No Data	No Data	No Data	No Data	lj_lotusbase_ncbi	[Master Protein] CUFF.54454.1	Not found	Not found	Not found	1 replicate
3101	5	1	4	9	A0A072VD42	CYT	C:cytoplasm	P:arginyl-tRNA aminoacylation	GO:0004814 GO:0005524	29;23	F:arginine-tRNA ligase activity F:ATP binding		[Master Protein] Cytoplasmic-like arginine-tRNA ligase	Not found	Not found	Not found	1 replicate
2811	6	1	1	1	D2DJQ3	NUC	No Data	P:isoleucine biosynthetic process P:valine biosynthetic process	GO:0003984 GO:0050660 GO:0000287 GO:0030976	13	F:acetolactate synthase activity F:flavin adenine dinucleotide binding F:magnesium ion binding F:thiamine pyrophosphate binding	lj_descr	[Master Protein] D2DJQ3 D2DJQ3_SOYBN Acetolactate synthase (Fragment)	Not found	Not found	Not found	2 replicates
2254	1	1	1	1	D7M4M1	PLA	C:integral component of membrane C:mitochondrion	No Data	No Data	No Data	No Data	lj_descr	[Master Protein] D7M4M1 D7M4M1_ARALL Putative uncharacterized protein	Not found	Not found	Not found	1 replicate
1052	1	1	4	13	D7SYA8	CYT	No Data	P:sucrose metabolic process	GO:0016157	2	F:sucrose synthase activity	lj_descr	[Master Protein] D7SYA8 D7SYA8_VITVI Sucrose synthase	Not found	Not found	Not found	1 replicate
1044	2	1	1	1	D8RKZ1	CYT	No Data	No Data	No Data	No Data	No Data	lj_descr	[Master Protein] D8RKZ1 D8RKZ1_SELML Putative uncharacterized protein	Not found	Not found	Not found	1 replicate
2945	1	1	1	2	B7FLH3	NUC	No Data	No Data	No Data	No Data	No Data		[Master Protein] Defective in cullin neddylation protein	Not found	Not found	Not found	1 replicate
839	4	1	2	2	B7FJZ6	CYT	No Data	P:porphyrin-containing compound biosynthetic process	GO:0046872 GO:0004655	19;15	F:metal ion binding F:porphobilinogen synthase activity		[Master Protein] Delta-aminolevulinic acid dehydratase	Not found	Not found	Not found	2 replicates
1146	4	2	2	2	A2Q3W4	MIT	No Data	No Data	GO:0003824 GO:0050662	No Data	F:catalytic activity F:coenzyme binding		[Master Protein] Dihydroflavonol 4-reductase-like protein	Not found	Not found	Not found	1 replicate
2841	6	1	1	1	A0A072UME5	NUC	C:integral component of membrane	No Data	GO:0016757	26;29;16	F:transferase activity, transferring glycosyl groups		[Master Protein] Dolichol-phosphate mannosyltransferase	Not found	Not found	Not found	1 replicate
2556	5	1	1	1	G7LDH0	CSK/CYT	No Data	No Data	GO:0005525 GO:0003924	30	F:GTP binding F:GTPase activity		[Master Protein] Dynamin 1E-like protein	Not found	Not found	Not found	2 replicates
2539	1	1	1	3	E1ZCJ7	NUC	No Data	No Data	No Data	No Data	No Data	lj_descr	[Master Protein] E1ZCJ7 E1ZCJ7_CHLVA Putative uncharacterized protein	Not found	Not found	Not found	Found
2776	1	1	1	1	E1ZD94	NUC	No Data	No Data	No Data	No Data	No Data	lj_descr	[Master Protein] E1ZD94 E1ZD94_CHLVA Putative uncharacterized protein	Not found	Not found	Not found	1 replicate
800	3	1	1	1	A0A072UZF4	CYT	C:integral component of membrane	No Data	No Data	No Data	No Data		[Master Protein] Endoplasmic reticulum vesicle transporter	Not found	Not found	Not found	1 replicate
442	3	1	1	1	A0A072U036	NUC	No Data	No Data	GO:0003743	29	F:translation initiation factor activity		[Master Protein] Eukaryotic translation initiation factor 4G-like protein	Not found	Not found	Not found	1 replicate
1687	9	1	1	1	A0A072V9Z2	NUC	No Data	No Data	GO:0003743	29	F:translation initiation factor activity		[Master Protein] Eukaryotic translation initiation factor SUI1	Not found	Not found	Not found	1 replicate
3043	1	1	1	1	G7JXA8	MIT	No Data	No Data	No Data	No Data	No Data		[Master Protein] F-box/RNI/FBD-like domain protein, putative	Not found	Not found	Not found	1 replicate
3051	5	1	5	34	G7KT76	PLA	C:cell	P:cellular iron ion homeostasis P:iron ion transport	GO:0008199 GO:0004322	No Data	F:ferric iron binding F:ferroxidase activity		[Master Protein] Ferritin	Not found	Not found	Not found	1 replicate
1030	2	1	1	1	G7JD18	NUC	No Data	P:carbohydrate metabolic process	GO:0016301 GO:0016773	3;20	F:kinase activity F:phosphotransferase activity, alcohol group as acceptor		[Master Protein] FGGY family of carbohydrate kinase	Not found	Not found	Not found	1 replicate
933	1	1	1	1	G7LD03	MIT	C:integral component of membrane	No Data	No Data	No Data	No Data		[Master Protein] FMP32-like protein	Not found	Not found	Not found	1 replicate
1129	2	1	1	1	G7KUS8	NUC	No Data	No Data	No Data	No Data	No Data		[Master Protein] Four ACT domain ACT domain protein which protein	Not found	Not found	Not found	1 replicate
406	1	2	3	3	G7KQ77	MIT	No Data	P:carbohydrate metabolic process	GO:0016832 GO:0008270	No Data	F:aldehyde-lyase activity F:zinc ion binding		[Master Protein] Fructose-bisphosphate aldolase class-II protein	Not found	Not found	Not found	2 replicates
2721	2	1	1	1	G7J384	MIT	No Data	No Data	No Data	No Data	No Data		[Master Protein] G protein coupled receptor	Not found	Not found	Not found	1 replicate
1475	2	1	4	11	G7I9H2	END	C:endoplasmic reticulum	P:protein folding	GO:0005509 GO:0051082	No Data	F:calcium ion binding F:unfolded protein binding	lj_descr	[Master Protein] G7I9H2 G7I9H2_MEDTR Calreticulin	Not found	Not found	Not found	1 replicate
1288	7	1	4	11	G7JBC0	PLA	C:COPII vesicle coat C:Golgi membrane	P:COPII-coated vesicle budding P:intracellular protein transport	GO:0008270	No Data	F:zinc ion binding	lj_descr	[Master Protein] G7JBC0 G7JBC0_MEDTR Protein transport protein Sec23	Not found	Not found	Not found	1 replicate
611	2	1	4	9	G7JTY4	NUC	C:chloroplast stroma	P:biosynthetic process P:response to cytokinin P:systemic acquired resistance, salicylic acid mediated signaling pathway	GO:0005507 GO:0010285 GO:0030170	13	F:copper ion binding F:L,L-diaminopimelate aminotransferase activity F:pyridoxal phosphate binding	lj_descr	[Master Protein] G7JTY4 G7JTY4_MEDTR LL-diaminopimelate aminotransferase	Not found	Not found	Not found	2 replicates
3156	2	1	6	13	G7K3F1	POX	No Data	P:tricarboxylic acid cycle	GO:0046912	No Data	F:transferase activity, transferring acyl groups, acyl groups converted into alkyl on transfer	lj_descr	[Master Protein] G7K3F1 G7K3F1_MEDTR Citrate synthase	Not found	Not found	Not found	1 replicate
75	4	1	3	7	G7KEC3	CYT	C:cytosol	No Data	GO:0003824 GO:0050662	No Data	F:catalytic activity F:coenzyme binding	lj_descr	[Master Protein] G7KEC3 G7KEC3_MEDTR Dihydroflavonol 4-reductase-like protein	Not found	Not found	Not found	1 replicate
3163	2	1	4	13	G7L8K5	PLA	C:membrane	No Data	No Data	No Data	No Data	lj_descr	[Master Protein] G7L8K5 G7L8K5_MEDTR Prohibitin	Not found	Not found	Not found	1 replicate
1850	3	1	5	7	G7LDW4	NUC	No Data	No Data	GO:0003824	No Data	F:catalytic activity	lj_descr	[Master Protein] G7LDW4 G7LDW4_MEDTR Tm-1^GCR26 protein	Not found	Not found	Not found	2 replicates
2126	3	1	5	10	G7KRU3	PLA	No Data	P:nucleotide-sugar biosynthetic process	GO:0050662 GO:0016491	21	F:coenzyme binding F:oxidoreductase activity		[Master Protein] GDP-4-keto-6-deoxymannose-3, 5-epimerase-4-reductase	Not found	Not found	Not found	1 replicate
2512	1	1	1	2	G7ID32	PLA	No Data	P:metabolic process	GO:0016787	No Data	F:hydrolase activity		[Master Protein] Gibberellin receptor GID1, putative	Not found	Not found	Not found	Found
1207	12	1	5	11	I3S8A5	CYT	C:chloroplast	P:glycogen biosynthetic process P:starch biosynthetic process	GO:0005524 GO:0008878	2;23	F:ATP binding F:glucose-1-phosphate adenylyltransferase activity		[Master Protein] Glucose-1-phosphate adenylyltransferase	Not found	Not found	Not found	1 replicate
1511	3	1	1	1	A0A072TWI9	NUC	C:chloroplast stroma C:mitochondrion	P:embryo development ending in seed dormancy P:glycyl-tRNA aminoacylation P:regulation of embryonic development	GO:0005524 GO:0004820	29;23	F:ATP binding F:glycine-tRNA ligase activity		[Master Protein] Glycyl-tRNA synthetase alpha chain/beta chain	Not found	Not found	Not found	1 replicate
614	1	1	1	1	H2E9U3	PLA	No Data	No Data	No Data	No Data	No Data	lj_descr	[Master Protein] H2E9U3 H2E9U3_9VIRU Putative F-box and FNIP repeat-containing protein	Not found	Not found	Not found	1 replicate
2844	1	1	1	1	H9VE67	NUC	No Data	No Data	No Data	No Data	No Data	lj_descr	[Master Protein] H9VE67 H9VE67_PINTA Uncharacterized protein (Fragment)	Not found	Not found	Not found	1 replicate
1019	1	1	1	1	A2Q1R4	NUC	No Data	No Data	No Data	No Data	No Data		[Master Protein] HEAT	Not found	Not found	Not found	1 replicate
1235	4	1	1	1	G7KDZ8	NUC	No Data	P:metal ion transport	GO:0046872	15	F:metal ion binding		[Master Protein] Heavy metal transport/detoxification domain protein	Not found	Not found	Not found	2 replicates
755	1	1	1	1	G7K8Q1	NUC	C:multivesicular body C:nucleus	P:defense response, incompatible interaction P:positive regulation of defense response to bacterium P:vesicle-mediated transport	GO:0042803	No Data	F:protein homodimerization activity		[Master Protein] Hydroxyproline-rich glycoprotein family protein	Not found	Not found	Not found	1 replicate
1230	2	1	8	17	I1JEL6	END	No Data	P:protein folding P:response to stress	GO:0005524 GO:0051082	23	F:ATP binding F:unfolded protein binding	lj_descr	[Master Protein] I1JEL6 I1JEL6_SOYBN Uncharacterized protein	Not found	Not found	Not found	1 replicate
2317	6	2	3	4	I1JND9	END	No Data	No Data	GO:0003824	No Data	F:catalytic activity	lj_descr	[Master Protein] I1JND9 I1JND9_SOYBN Uncharacterized protein	Not found	Not found	Not found	Found
3087	3	1	1	1	I1JNN2	NUC	No Data	No Data	No Data	No Data	No Data	lj_descr	[Master Protein] I1JNN2 I1JNN2_SOYBN Uncharacterized protein	Not found	Not found	Not found	1 replicate
1096	4	2	9	18	I1JQD9	NUC	C:eukaryotic 43S preinitiation complex C:eukaryotic 48S preinitiation complex C:eukaryotic translation initiation factor 3 complex	P:formation of cytoplasmic translation initiation complex P:translational initiation	GO:0003743 GO:0031369	29	F:translation initiation factor activity F:translation initiation factor binding	lj_descr	[Master Protein] I1JQD9 I1JQD9_SOYBN Uncharacterized protein	Not found	Not found	Not found	Found
589	1	1	1	1	I1K1B1	NUC	C:cytosol C:endosome membrane	P:early endosome to late endosome transport P:receptor-mediated endocytosis	No Data	No Data	No Data	lj_descr	[Master Protein] I1K1B1 I1K1B1_SOYBN Uncharacterized protein	Not found	Not found	Not found	1 replicate
1070	2	1	2	2	I1KIM7	NUC	C:integral component of membrane	No Data	GO:0020037 GO:0005506 GO:0016705	No Data	F:heme binding F:iron ion binding F:oxidoreductase activity, acting on paired donors, with incorporation or reduction of molecular oxygen	lj_descr	[Master Protein] I1KIM7 I1KIM7_SOYBN Uncharacterized protein	Not found	Not found	Not found	Found
757	1	1	2	2	I1KJ61	MIT	No Data	P:pentose-phosphate shunt P:valine metabolic process	GO:0008442 GO:0016832 GO:0050662 GO:0000166 GO:0004616 GO:0008270	7;23	F:3-hydroxyisobutyrate dehydrogenase activity F:aldehyde-lyase activity F:coenzyme binding F:nucleotide binding F:phosphogluconate dehydrogenase (decarboxylating) activity F:zinc ion binding	lj_descr	[Master Protein] I1KJ61 I1KJ61_SOYBN Uncharacterized protein	Not found	Not found	Not found	1 replicate
548	2	1	1	1	I1KNA2	NUC	C:cytoplasm	P:protein neddylation	GO:0016881 GO:0005524 GO:0019781	23	F:acid-amino acid ligase activity F:ATP binding F:NEDD8 activating enzyme activity	lj_descr	[Master Protein] I1KNA2 I1KNA2_SOYBN Uncharacterized protein	Not found	Not found	Not found	1 replicate
615	1	1	1	1	I1KQL1	NUC	No Data	No Data	No Data	No Data	No Data	lj_descr	[Master Protein] I1KQL1 I1KQL1_SOYBN Uncharacterized protein	Not found	Not found	Not found	1 replicate
1271	1	1	4	9	I1LDV5	NUC	No Data	P:valyl-tRNA aminoacylation	GO:0002161 GO:0005524 GO:0004832	29;23	F:aminoacyl-tRNA editing activity F:ATP binding F:valine-tRNA ligase activity	lj_descr	[Master Protein] I1LDV5 I1LDV5_SOYBN Uncharacterized protein	Not found	Not found	Not found	1 replicate
925	1	1	6	13	I1LMP2	NUC	C:proteasome complex C:proteasome regulatory particle	P:proteasome-mediated ubiquitin-dependent protein catabolic process	No Data	No Data	No Data	lj_descr	[Master Protein] I1LMP2 I1LMP2_SOYBN Uncharacterized protein	Not found	Not found	Not found	1 replicate
2971	4	1	4	9	I1LN41	PLA	C:COPII vesicle coat C:Golgi membrane	P:COPII-coated vesicle budding P:intracellular protein transport	GO:0008270	No Data	F:zinc ion binding	lj_descr	[Master Protein] I1LN41 I1LN41_SOYBN Uncharacterized protein	Not found	Not found	Not found	1 replicate
1431	1	1	1	1	I1LS05	MIT	C:plasma membrane	P:signal transduction	GO:0003824	No Data	F:catalytic activity	lj_descr	[Master Protein] I1LS05 I1LS05_SOYBN Uncharacterized protein	Not found	Not found	Not found	1 replicate
734	1	1	2	3	I1LXN6	MIT	C:cytoplasm	P:tryptophanyl-tRNA aminoacylation	GO:0005524 GO:0004830	23	F:ATP binding F:tryptophan-tRNA ligase activity	lj_descr	[Master Protein] I1LXN6 I1LXN6_SOYBN Uncharacterized protein	Not found	Not found	Not found	1 replicate
1259	3	1	1	1	I1LZD0	PLA	C:integral component of membrane	P:isoleucine biosynthetic process	GO:0004794 GO:0030170	13	F:L-threonine ammonia-lyase activity F:pyridoxal phosphate binding	lj_descr	[Master Protein] I1LZD0 I1LZD0_SOYBN Uncharacterized protein	Not found	Not found	Not found	1 replicate
1596	1	1	10	48	I1M8K7	NUC/CYT	No Data	No Data	GO:0061578	No Data	F:Lys63-specific deubiquitinase activity	lj_descr	[Master Protein] I1M8K7 I1M8K7_SOYBN Uncharacterized protein	Not found	Not found	Not found	1 replicate
1341	1	1	1	1	I1MI15	NUC	C:nucleus	P:phosphorelay signal transduction system P:transcription, DNA-templated	GO:0003677 GO:0003700	20;28;17	F:DNA binding F:DNA binding transcription factor activity	lj_descr	[Master Protein] I1MI15 I1MI15_SOYBN Uncharacterized protein	Not found	Not found	Not found	1 replicate
2143	1	1	3	6	I1MUM7	PLA	C:cytoplasm	P:glyoxylate cycle P:tricarboxylic acid cycle	GO:0004474	6	F:malate synthase activity	lj_descr	[Master Protein] I1MUM7 I1MUM7_SOYBN Malate synthase	Not found	Not found	Not found	Found
2696	3	1	1	1	I1MUX0	MIT	C:chloroplast	No Data	GO:0005525 GO:0003924 GO:0003746	30;29	F:GTP binding F:GTPase activity F:translation elongation factor activity	lj_descr	[Master Protein] I1MUX0 I1MUX0_SOYBN Uncharacterized protein	Not found	Not found	Not found	1 replicate
2287	2	1	1	1	I1MYZ5	NUC	C:cytoplasm C:nucleolus	P:RNA secondary structure unwinding	GO:0005524 GO:0004004 GO:0003723	27;23	F:ATP binding F:ATP-dependent RNA helicase activity F:RNA binding	lj_descr	[Master Protein] I1MYZ5 I1MYZ5_SOYBN Uncharacterized protein	Not found	Not found	Not found	2 replicates
15	1	1	7	15	I1N6I4	PLA	No Data	P:D-gluconate metabolic process P:pentose-phosphate shunt	GO:0004616	7	F:phosphogluconate dehydrogenase (decarboxylating) activity	lj_descr	[Master Protein] I1N6I4 I1N6I4_SOYBN 6-phosphogluconate dehydrogenase, decarboxylating	Not found	Not found	Not found	Found
3076	2	2	3	7	I1NBD9	NUC	No Data	No Data	No Data	No Data	No Data	lj_descr	[Master Protein] I1NBD9 I1NBD9_SOYBN Uncharacterized protein	Not found	Not found	Not found	Found
1532	3	1	1	1	I1NFU9	NUC	C:catalytic step 2 spliceosome C:U2 snRNP C:U2-type prespliceosome	P:mRNA 3'-splice site recognition P:regulation of alternative mRNA splicing, via spliceosome	GO:0003723	27	F:RNA binding	lj_descr	[Master Protein] I1NFU9 I1NFU9_SOYBN Uncharacterized protein	Not found	Not found	Not found	1 replicate
1494	4	1	5	21	I3S967	MIT	No Data	P:polyamine biosynthetic process	GO:0050126	22	F:N-carbamoylputrescine amidase activity	lj_descr	[Master Protein] I3S967 I3S967_LOTJA Uncharacterized protein	Not found	Not found	Not found	2 replicates
439	3	1	1	1	I3SB95	CYT	No Data	No Data	GO:0003723	27	F:RNA binding	lj_descr	[Master Protein] I3SB95 I3SB95_LOTJA Uncharacterized protein	Not found	Not found	Not found	1 replicate
3113	2	1	1	1	I3SLV4	PLA	C:integral component of membrane	No Data	GO:0015267	No Data	F:channel activity	lj_descr	[Master Protein] I3SLV4 I3SLV4_LOTJA Uncharacterized protein	Not found	Not found	Not found	1 replicate
1443	3	1	1	1	I3SMA8	PLA	No Data	P:'de novo' pyrimidine nucleobase biosynthetic process P:pyrimidine nucleotide biosynthetic process	GO:0005524 GO:0004127 GO:0009041	23	F:ATP binding F:cytidylate kinase activity F:uridylate kinase activity	lj_descr	[Master Protein] I3SMA8 I3SMA8_LOTJA Uncharacterized protein	Not found	Not found	Not found	Found
166	1	1	1	1	I3SQB1	PLA	No Data	P:aromatic amino acid family metabolic process	GO:0004334	No Data	F:fumarylacetoacetase activity	lj_descr	[Master Protein] I3SQB1 I3SQB1_LOTJA Uncharacterized protein	Not found	Not found	Not found	1 replicate
2802	4	1	4	8	I3T5Q5	MIT	C:ribosome	P:translation	GO:0003735	No Data	F:structural constituent of ribosome	lj_descr	[Master Protein] I3T5Q5 I3T5Q5_LOTJA Uncharacterized protein	Not found	Not found	Not found	Found
3172	4	1	2	4	I3T6E5	CYT	No Data	No Data	No Data	No Data	No Data	lj_descr	[Master Protein] I3T6E5 I3T6E5_LOTJA Uncharacterized protein	Not found	Not found	Not found	1 replicate
520	1	1	1	1	G7L840	NUC	No Data	No Data	GO:0005525 GO:0016817	No Data	F:GTP binding F:hydrolase activity, acting on acid anhydrides		[Master Protein] Import component Toc86/159, G and M domain protein	Not found	Not found	Not found	1 replicate
1401	2	1	1	3	A0A072VM55	NUC	C:integral component of membrane C:mitochondrial inner membrane presequence translocase complex	P:protein import into mitochondrial matrix	No Data	No Data	No Data		[Master Protein] Import inner membrane translocase subunit TIM21, putative	Not found	Not found	Not found	Found
3116	6	1	1	2	A0A072U3U9	NUC	No Data	No Data	GO:0004834	13	F:tryptophan synthase activity		[Master Protein] Indole-3-glycerol phosphate lyase IGL1	Not found	Not found	Not found	2 replicates
2570	3	1	1	1	Q2HUL1	CYT/NUC	C:nuclear cap binding complex	P:mRNA cis splicing, via spliceosome P:mRNA transport	GO:0000339 GO:0003743	29	F:RNA cap binding F:translation initiation factor activity		[Master Protein] Initiation factor eIF-4 gamma, middle	Not found	Not found	Not found	Found
893	2	1	1	1	A0A072UFN2	NUC	No Data	No Data	GO:0016779 GO:0003743	29	F:nucleotidyltransferase activity F:translation initiation factor activity		[Master Protein] Initiation factor-2Bepsilon-like protein	Not found	Not found	Not found	2 replicates
2743	3	1	1	1	B7FJZ5	CYT	No Data	No Data	GO:0016787	No Data	F:hydrolase activity		[Master Protein] Inosine-uridine preferring nucleoside hydrolase	Not found	Not found	Not found	2 replicates
948	8	1	1	1	G7KSU9	CYT	C:integral component of membrane	No Data	No Data	No Data	No Data		[Master Protein] Integral membrane HRF1 family protein	Not found	Not found	Not found	2 replicates
1543	5	3	3	4	K4BVV2	MIT	C:integral component of membrane	P:photoinhibition P:photosystem II repair P:proteolysis P:PSII associated light-harvesting complex II catabolic process	GO:0005524 GO:0004176 GO:0004222 GO:0008237	23	F:ATP binding F:ATP-dependent peptidase activity F:metalloendopeptidase activity F:metallopeptidase activity	lj_descr	[Master Protein] K4BVV2 K4BVV2_SOLLC Uncharacterized protein	Not found	Not found	Not found	Found
341	2	1	1	1	U5XWA5	NUC	No Data	No Data	No Data	No Data	No Data		[Master Protein] Late embryogenesis abundant protein (Fragment)	Not found	Not found	Not found	1 replicate
2865	7	1	1	1	G7KSF6	NUC	C:integral component of membrane C:mitochondrion	No Data	GO:0005509 GO:0043022	No Data	F:calcium ion binding F:ribosome binding		[Master Protein] Leucine zipper EF-hand transmembrane protein	Not found	Not found	Not found	2 replicates
109	2	1	5	9	A0A072V793	NUC	C:cytoplasm	P:leucyl-tRNA aminoacylation	GO:0005524 GO:0004823	29;23	F:ATP binding F:leucine-tRNA ligase activity		[Master Protein] Leucyl-tRNA synthetase, putative	Not found	Not found	Not found	1 replicate
1293	2	1	4	6	B7FLV7	NUC	No Data	P:glyoxylate cycle P:tricarboxylic acid cycle	GO:0004474	6	F:malate synthase activity		[Master Protein] Malate synthase	Not found	Not found	Not found	1 replicate
449	9	1	1	1	A0A072VD65	CYT	No Data	No Data	GO:0004471 GO:0046872 GO:0051287	15	F:malate dehydrogenase (decarboxylating) (NAD+) activity F:metal ion binding F:NAD binding		[Master Protein] Malic enzyme	Not found	Not found	Not found	2 replicates
2879	1	1	1	1	I3SB75	CYT	No Data	P:protein initiator methionine removal	GO:0046872 GO:0070006	15	F:metal ion binding F:metalloaminopeptidase activity		[Master Protein] Methionine aminopeptidase	Not found	Not found	Not found	2 replicates
2273	4	1	3	3	G7JNZ5	NUC	C:cytoplasm	P:galactose metabolic process	GO:0005524 GO:0004335 GO:0005534	3;23	F:ATP binding F:galactokinase activity F:galactose binding		[Master Protein] Mevalonate/galactokinase family protein	Not found	Not found	Not found	1 replicate
2848	6	1	1	1	I3S469	MIT	C:integral component of membrane C:mitochondrial outer membrane	P:mitochondrial fission P:peroxisome fission	No Data	No Data	No Data		[Master Protein] Mitochondrial fission 1 protein	Not found	Not found	Not found	1 replicate
93	4	1	1	1	G7IHH9	NUC	C:P-body	P:deadenylation-dependent decapping of nuclear-transcribed mRNA P:deadenylation-independent decapping of nuclear-transcribed mRNA P:defense response	GO:0008047	No Data	F:enzyme activator activity		[Master Protein] mRNA-decapping enzyme-like protein	Not found	Not found	Not found	1 replicate
1028	2	1	1	1	G7ITH8	NUC	No Data	No Data	GO:0003677	28	F:DNA binding		[Master Protein] Myb/SANT-like DNA-binding domain protein	Not found	Not found	Not found	1 replicate
263	3	1	1	2	G7L2L3	MIT	C:integral component of membrane	No Data	GO:0004128	No Data	F:cytochrome-b5 reductase activity, acting on NAD(P)H		[Master Protein] NADH-cytochrome b5 reductase	Not found	Not found	Not found	1 replicate
1266	1	1	1	1	A0A072VFX8	PLA	No Data	No Data	GO:0043531	No Data	F:ADP binding		[Master Protein] NBS-LRR type disease resistance protein	Not found	Not found	Not found	1 replicate
1971	5	1	1	2	A0A072UWB2	PLA	No Data	No Data	No Data	No Data	No Data		[Master Protein] Neutral/alkaline non-lysosomal ceramidase	Not found	Not found	Not found	1 replicate
1198	1	1	1	1	G7KFF1	NUC	C:integral component of membrane	No Data	GO:0005319	11	F:lipid transporter activity		[Master Protein] Niemann-pick C1-like protein	Not found	Not found	Not found	1 replicate
1362	2	1	1	1	G7J2U1	NUC	No Data	No Data	GO:0003723	27	F:RNA binding		[Master Protein] Nucleolysin TIAR-like protein	Not found	Not found	Not found	1 replicate
2550	1	1	1	1	G7IIL6	NUC	C:nucleus	P:nucleosome assembly	No Data	No Data	No Data		[Master Protein] Nucleosome assembly protein	Not found	Not found	Not found	Found
506	6	1	1	1	G7K529	NUC	No Data	No Data	GO:0016740	23	F:transferase activity		[Master Protein] Nucleotide-diphospho-sugar transferase superfamily protein	Not found	Not found	Not found	1 replicate
1432	3	1	1	1	T2DMJ1	NUC	No Data	No Data	GO:0004144	11	F:diacylglycerol O-acyltransferase activity		[Master Protein] O-acyltransferase WSD1	Not found	Not found	Not found	1 replicate
2480	5	2	5	11	A0A072V483	NUC	No Data	No Data	GO:0016597 GO:0004585	13	F:amino acid binding F:ornithine carbamoyltransferase activity		[Master Protein] Ornithine carbamoyltransferase	Not found	Not found	Not found	1 replicate
407	4	1	3	5	G7JUT2	END/GOL	No Data	No Data	No Data	No Data	No Data		[Master Protein] OSBP(Oxysterol-binding protein)-related protein 4C	Not found	Not found	Not found	2 replicates
2957	7	1	6	23	G7LF61	CYT	No Data	No Data	GO:0003755	31	F:peptidyl-prolyl cis-trans isomerase activity		[Master Protein] Peptidylprolyl isomerase	Not found	Not found	Not found	1 replicate
1653	1	1	1	1	G7J3T3	POX	C:integral component of membrane	No Data	GO:0005524 GO:0042626	23	F:ATP binding F:ATPase activity, coupled to transmembrane movement of substances		[Master Protein] Peroxisomal ABC transporter	Not found	Not found	Not found	1 replicate
2677	13	1	1	2	G7KAF6	MIT	C:chloroplast	P:aromatic amino acid family biosynthetic process P:chorismate biosynthetic process	GO:0003849	13	F:3-deoxy-7-phosphoheptulonate synthase activity		[Master Protein] Phospho-2-dehydro-3-deoxyheptonate aldolase	Not found	Not found	Not found	2 replicates
2357	8	1	1	1	G7J452	NUC	No Data	No Data	No Data	No Data	No Data		[Master Protein] Phosphoglycerate mutase family protein	Not found	Not found	Not found	1 replicate
1298	3	1	1	3	G7JVD8	MIT	C:integral component of membrane	P:metabolic process	GO:0016746	No Data	F:transferase activity, transferring acyl groups		[Master Protein] Phospholipid/glycerol acyltransferase family protein	Not found	Not found	Not found	Found
2735	2	1	1	1	G7L195	NUC	No Data	No Data	No Data	No Data	No Data		[Master Protein] PPPDE thiol peptidase family protein, putative	Not found	Not found	Not found	1 replicate
2153	1	1	1	1	G7J0A7	NUC	C:prefoldin complex	P:protein folding	GO:0051082	No Data	F:unfolded protein binding		[Master Protein] Prefoldin	Not found	Not found	Not found	1 replicate
989	2	1	1	1	Q9FY14	PLA	C:integral component of membrane	No Data	GO:0015267	No Data	F:channel activity		[Master Protein] Probable aquaporin TIP-type	Not found	Not found	Not found	1 replicate
1	3	1	6	8	A0A072UWC3	NUC	C:nucleus	P:DNA replication P:regulation of DNA replication	GO:0003677 GO:0030337	28	F:DNA binding F:DNA polymerase processivity factor activity		[Master Protein] Proliferating cell nuclear antigen	Not found	Not found	Not found	1 replicate
1710	1	1	1	1	I3T823	NUC	No Data	No Data	GO:0030170	No Data	F:pyridoxal phosphate binding		[Master Protein] Proline synthetase associated protein	Not found	Not found	Not found	1 replicate
2604	1	1	1	2	V7AIF7	NUC	No Data	No Data	No Data	No Data	No Data		[Master Protein] Proteasome assembly chaperone 2	Not found	Not found	Not found	2 replicates
2490	7	1	2	5	G7J9T2	NUC	No Data	No Data	GO:0046872 GO:0004722	15	F:metal ion binding F:protein serine/threonine phosphatase activity		[Master Protein] Protein phosphatase 2C-like protein	Not found	Not found	Not found	1 replicate
1916	1	1	1	1	G7JQ17	MIT	C:integral component of membrane C:nucleus	P:intracellular protein transport	GO:0008536	No Data	F:Ran GTPase binding		[Master Protein] Protein transporter, putative	Not found	Not found	Not found	2 replicates
1393	3	1	1	1	B7FMN3	EXC	C:endoplasmic reticulum C:Golgi apparatus C:TRAPP complex	P:Golgi vesicle transport	No Data	No Data	No Data		[Master Protein] Putative uncharacterized protein OS=Medicago truncatula GN=MTR_4g081170 PE=2 SV=1	Not found	Not found	Not found	1 replicate
2320	1	1	1	1	A2Q2I7	NUC	No Data	No Data	No Data	No Data	No Data		[Master Protein] Putative uncharacterized protein OS=Medicago truncatula GN=MTR_7g089690 PE=4 SV=1	Not found	Not found	Not found	1 replicate
1717	47	1	5	43	B7FLK9	CYT	No Data	No Data	No Data	No Data	No Data		[Master Protein] Putative uncharacterized protein OS=Medicago truncatula PE=2 SV=1	Not found	Not found	Not found	1 replicate
697	1	1	1	1	Q1KSI3	NUC	No Data	No Data	No Data	No Data	No Data		[Master Protein] Pyruvate decarboxylase (Fragment)	Not found	Not found	Not found	1 replicate
1484	1	1	3	8	Q5GQ66	MIT	No Data	P:response to oxidative stress	GO:0051213 GO:0020037 GO:0004601	26	F:dioxygenase activity F:heme binding F:peroxidase activity	lj_descr	[Master Protein] Q5GQ66 Q5GQ66_PEA Alpha-dioxygenase	Not found	Not found	Not found	1 replicate
243	1	1	2	3	Q5QNF2	PLA	No Data	No Data	No Data	No Data	No Data	lj_descr	[Master Protein] Q5QNF2 Q5QNF2_ORYSJ Os01g0217500 protein	Not found	Not found	Not found	1 replicate
1065	2	1	1	1	Q6YZF6	NUC	No Data	No Data	No Data	No Data	No Data	lj_descr	[Master Protein] Q6YZF6 Q6YZF6_ORYSJ Os08g0535050 protein	Not found	Not found	Not found	1 replicate
1578	14	2	4	5	Q8W1A0	CYT/MIT	C:cytoplasm	P:cysteine biosynthetic process from serine	GO:0004124 GO:0030170	13	F:cysteine synthase activity F:pyridoxal phosphate binding	lj_descr	[Master Protein] Q8W1A0 Q8W1A0_SOYBN Cysteine synthase	Not found	Not found	Not found	2 replicates
2655	2	1	2	2	G7L1U4	NUC	No Data	P:pentose-phosphate shunt, non-oxidative branch	GO:0004751	1;7	F:ribose-5-phosphate isomerase activity		[Master Protein] Ribose-5-phosphate isomerase A	Not found	Not found	Not found	1 replicate
1872	7	2	2	2	A0A072UN43	NUC	No Data	No Data	GO:0003723	27	F:RNA binding		[Master Protein] RNA recognition motif	Not found	Not found	Not found	1 replicate
2403	1	1	1	1	A0A072VFS9	NUC	C:nucleus C:ribonucleoprotein complex	P:RNA processing	GO:0003723	27	F:RNA binding		[Master Protein] RNA recognition motif protein	Not found	Not found	Not found	2 replicates
1312	2	1	1	2	T2DN46	NUC	No Data	No Data	GO:0003723	27	F:RNA binding		[Master Protein] RNA-binding post-transcriptional regulator csx1-like protein	Not found	Not found	Not found	Found
434	6	1	5	7	G7JAE0	NUC	No Data	No Data	GO:0003676	No Data	F:nucleic acid binding		[Master Protein] Rpp20 subunit of nuclear RNase MRP and P protein	Not found	Not found	Not found	1 replicate
557	6	1	1	1	G7KGE2	END	C:integral component of membrane	No Data	GO:0004185	No Data	F:serine-type carboxypeptidase activity		[Master Protein] Serine carboxypeptidase-like protein	Not found	Not found	Not found	1 replicate
1658	2	1	2	3	G7KRT7	MIT	C:integral component of membrane	P:glycine biosynthetic process from serine P:tetrahydrofolate interconversion	GO:0004372 GO:0008168 GO:0030170	1;25	F:glycine hydroxymethyltransferase activity F:methyltransferase activity F:pyridoxal phosphate binding		[Master Protein] Serine transhydroxymethyltransferase	Not found	Not found	Not found	2 replicates
2060	6	1	1	1	G7JGN9	NUC	C:signal recognition particle receptor complex	P:SRP-dependent cotranslational protein targeting to membrane	GO:0005525 GO:0003924 GO:0005047	30	F:GTP binding F:GTPase activity F:signal recognition particle binding		[Master Protein] Signal recognition particle receptor protein, putative	Not found	Not found	Not found	1 replicate
2862	8	1	2	3	A0A072UE93	MIT	No Data	P:polyamine biosynthetic process	GO:0016740	23	F:transferase activity		[Master Protein] Spermidine synthase	Not found	Not found	Not found	2 replicates
1544	4	1	1	1	H2BPZ4	NUC	No Data	P:carbohydrate metabolic process P:lipid glycosylation	GO:0102203 GO:0102205 GO:0102202 GO:0016906	11	F:brassicasterol glucosyltransferase activity F:cholesterol allpha-glucosyltransferase activity F:soladodine glucosyltransferase activity F:sterol 3-beta-glucosyltransferase activity		[Master Protein] Sterol glucosyltransferase 1	Not found	Not found	Not found	1 replicate
2748	13	5	6	11	Q9T0M6	NUC	No Data	P:sucrose metabolic process	GO:0016157	2	F:sucrose synthase activity		[Master Protein] Sucrose synthase	Not found	Not found	Not found	Found
2760	2	1	1	1	G7IAU4	NUC	C:cell C:integral component of membrane	P:cell redox homeostasis	GO:0016972	No Data	F:thiol oxidase activity		[Master Protein] Sulfhydryl oxidase	Not found	Not found	Not found	1 replicate
2831	2	1	1	1	G7J6E4	PLA	No Data	No Data	No Data	No Data	No Data		[Master Protein] THO complex, protein	Not found	Not found	Not found	1 replicate
3168	1	1	1	1	A0A072UTS3	NUC	No Data	P:cellular amino acid metabolic process	GO:0030170	No Data	F:pyridoxal phosphate binding		[Master Protein] Threonine synthase-like protein	Not found	Not found	Not found	1 replicate
687	3	1	3	4	G7J4Y2	CYT	C:integral component of membrane	P:response to oxidative stress	GO:0020037 GO:0004601	26	F:heme binding F:peroxidase activity		[Master Protein] Thylakoid-bound ascorbate peroxidase	Not found	Not found	Not found	1 replicate
230	16	1	2	2	A0A072UPB2	PLA	C:integral component of membrane	No Data	No Data	No Data	No Data		[Master Protein] Tobamovirus multiplication-like protein	Not found	Not found	Not found	1 replicate
2095	4	1	1	1	A0A072VP19	NUC	C:cytoplasm C:integral component of membrane	P:ER to Golgi vesicle-mediated transport	No Data	No Data	No Data		[Master Protein] Trafficking protein particle complex subunit-like protein	Not found	Not found	Not found	1 replicate
1056	1	1	1	2	A2Q1R6	NUC	No Data	P:1-methylguanosine metabolic process P:tRNA modification	GO:0008168	No Data	F:methyltransferase activity		[Master Protein] tRNA (Guanine-N1-)-methyltransferase	Not found	Not found	Not found	2 replicates
998	2	1	1	1	G7IWF0	NUC	C:intracellular ribonucleoprotein complex	No Data	GO:0005524 GO:0004386 GO:0003729	23	F:ATP binding F:helicase activity F:mRNA binding		[Master Protein] U5 small nuclear ribonucleoprotein helicase	Not found	Not found	Not found	1 replicate
587	2	1	1	1	G7IGT2	NUC	C:extrinsic component of mitochondrial inner membrane C:integral component of membrane	P:ubiquinone biosynthetic process	GO:0071949 GO:0016709 GO:0016712	No Data	F:FAD binding F:oxidoreductase activity, acting on paired donors, with incorporation or reduction of molecular oxygen, NAD(P)H as one donor, and incorporation of one atom of oxygen F:oxidoreductase activity, acting on paired donors, with incorporation or reduction of molecular oxygen, reduced flavin or flavoprotein as one donor, and incorporation of one atom of oxygen		[Master Protein] Ubiquinone biosynthesis monooxygenase COQ6, mitochondrial	Not found	Not found	Not found	1 replicate
3180	4	1	1	1	G7IP77	NUC	C:cullin-RING ubiquitin ligase complex	P:ubiquitin-dependent protein catabolic process	GO:0016874 GO:0031625	No Data	F:ligase activity F:ubiquitin protein ligase binding		[Master Protein] Ubiquitin-protein ligase, cullin 4	Not found	Not found	Not found	1 replicate
1295	1	1	3	5	V7CT40	NUC	No Data	No Data	GO:0008237 GO:0008270	No Data	F:metallopeptidase activity F:zinc ion binding		[Master Protein] Uncharacterized protein (Fragment) OS=Phaseolus vulgaris GN=PHAVU_002G2910000g PE=4 SV=1	Not found	Not found	Not found	1 replicate
2239	1	1	2	8	V7CB58	POX	No Data	No Data	GO:0016620	No Data	F:oxidoreductase activity, acting on the aldehyde or oxo group of donors, NAD or NADP as acceptor		[Master Protein] Uncharacterized protein (Fragment) OS=Phaseolus vulgaris GN=PHAVU_003G1967000g PE=3 SV=1	Not found	Not found	Not found	2 replicates
643	1	1	1	1	V7BDA1	NUC	No Data	No Data	GO:0003723	27	F:RNA binding		[Master Protein] Uncharacterized protein (Fragment) OS=Phaseolus vulgaris GN=PHAVU_007G025100g PE=4 SV=1	Not found	Not found	Not found	1 replicate
2723	4	1	1	1	V7AVB5	NUC	C:integral component of membrane	No Data	GO:0003723	27	F:RNA binding		[Master Protein] Uncharacterized protein (Fragment) OS=Phaseolus vulgaris GN=PHAVU_009G0542001g PE=4 SV=1	Not found	Not found	Not found	1 replicate
1236	1	1	1	1	V7ARE1	NUC	No Data	No Data	GO:0051087	No Data	F:chaperone binding		[Master Protein] Uncharacterized protein (Fragment) OS=Phaseolus vulgaris GN=PHAVU_010G1074001g PE=4 SV=1	Not found	Not found	Not found	1 replicate
270	7	1	1	1	V7CRW8	NUC	C:integral component of membrane	P:biosynthetic process	GO:0003824 GO:0030170	No Data	F:catalytic activity F:pyridoxal phosphate binding		[Master Protein] Uncharacterized protein OS=Phaseolus vulgaris GN=PHAVU_001G024100g PE=4 SV=1	Not found	Not found	Not found	1 replicate
2911	1	1	1	1	V7CKF5	NUC	No Data	P:transcription, DNA-templated	GO:0003677 GO:0003899 GO:0046983	28	F:DNA binding F:DNA-directed 5'-3' RNA polymerase activity F:protein dimerization activity		[Master Protein] Uncharacterized protein OS=Phaseolus vulgaris GN=PHAVU_002G097400g PE=4 SV=1	Not found	Not found	Not found	1 replicate
2948	2	1	1	1	V7CKH4	NUC	C:integral component of membrane	No Data	GO:0005506 GO:0031418 GO:0016705	No Data	F:iron ion binding F:L-ascorbic acid binding F:oxidoreductase activity, acting on paired donors, with incorporation or reduction of molecular oxygen		[Master Protein] Uncharacterized protein OS=Phaseolus vulgaris GN=PHAVU_002G104900g PE=4 SV=1	Not found	Not found	Not found	Found
2545	1	1	1	1	V7CNR2	CYT/NUC	No Data	No Data	GO:0008080	No Data	F:N-acetyltransferase activity		[Master Protein] Uncharacterized protein OS=Phaseolus vulgaris GN=PHAVU_002G265900g PE=4 SV=1	Not found	Not found	Not found	1 replicate
1281	1	1	9	21	V7CRE9	NUC	C:RISC complex	P:gene silencing by RNA	No Data	No Data	No Data		[Master Protein] Uncharacterized protein OS=Phaseolus vulgaris GN=PHAVU_002G280100g PE=4 SV=1	Not found	Not found	Not found	2 replicates
1043	3	1	3	3	V7CPB1	NUC	C:chloroplast stroma	P:defense response by callose deposition in cell wall P:defense response to bacterium, incompatible interaction P:defense response to fungus P:defense response to insect P:flower development P:glucosinolate biosynthetic process P:glutathione biosynthetic process P:indole phytoalexin biosynthetic process P:response to cadmium ion P:response to heat P:response to jasmonic acid P:response to ozone	GO:0004357	No Data	F:glutamate-cysteine ligase activity		[Master Protein] Uncharacterized protein OS=Phaseolus vulgaris GN=PHAVU_002G289200g PE=4 SV=1	Not found	Not found	Not found	1 replicate
979	4	1	1	1	V7C831	MIT	C:integral component of membrane	P:phospholipid biosynthetic process	GO:0016780	No Data	F:phosphotransferase activity, for other substituted phosphate groups		[Master Protein] Uncharacterized protein OS=Phaseolus vulgaris GN=PHAVU_003G044000g PE=3 SV=1	Not found	Not found	Not found	2 replicates
57	1	1	1	1	V7CFM2	NUC	No Data	No Data	No Data	No Data	No Data		[Master Protein] Uncharacterized protein OS=Phaseolus vulgaris GN=PHAVU_003G262100g PE=4 SV=1	Not found	Not found	Not found	2 replicates
1880	2	1	2	3	V7CGT1	NUC	C:chloroplast C:nucleolus	No Data	GO:0005525 GO:0003924	30	F:GTP binding F:GTPase activity		[Master Protein] Uncharacterized protein OS=Phaseolus vulgaris GN=PHAVU_003G290500g PE=4 SV=1	Not found	Not found	Not found	1 replicate
2462	2	1	11	44	V7C2G9	CYT	No Data	P:methionine biosynthetic process	GO:0003871 GO:0008270	No Data	F:5-methyltetrahydropteroyltriglutamate-homocysteine S-methyltransferase activity F:zinc ion binding		[Master Protein] Uncharacterized protein OS=Phaseolus vulgaris GN=PHAVU_004G051600g PE=3 SV=1	Not found	Not found	Not found	2 replicates
2871	1	1	1	1	V7C154	NUC	C:spliceosomal complex	P:mRNA processing P:RNA splicing	GO:0003676	No Data	F:nucleic acid binding		[Master Protein] Uncharacterized protein OS=Phaseolus vulgaris GN=PHAVU_004G082100g PE=3 SV=1	Not found	Not found	Not found	1 replicate
2970	3	1	1	1	V7C650	NUC	C:cytosol C:nucleus	No Data	GO:0003676	No Data	F:nucleic acid binding		[Master Protein] Uncharacterized protein OS=Phaseolus vulgaris GN=PHAVU_004G126600g PE=4 SV=1	Not found	Not found	Not found	1 replicate
1366	1	1	2	2	V7C3I3	NUC	C:nucleus	P:carbohydrate metabolic process	GO:0016832 GO:0051287 GO:0004616 GO:0008270	7	F:aldehyde-lyase activity F:NAD binding F:phosphogluconate dehydrogenase (decarboxylating) activity F:zinc ion binding		[Master Protein] Uncharacterized protein OS=Phaseolus vulgaris GN=PHAVU_004G150100g PE=4 SV=1	Not found	Not found	Not found	1 replicate
605	1	1	1	1	V7BYQ0	NUC	C:nucleus	P:regulation of transcription, DNA-templated P:transcription, DNA-templated	GO:0003677	28	F:DNA binding		[Master Protein] Uncharacterized protein OS=Phaseolus vulgaris GN=PHAVU_005G094600g PE=4 SV=1	Not found	Not found	Not found	1 replicate
533	1	1	1	2	V7BZS1	NUC	C:nucleus	No Data	GO:0016491	21	F:oxidoreductase activity		[Master Protein] Uncharacterized protein OS=Phaseolus vulgaris GN=PHAVU_005G166000g PE=4 SV=1	Not found	Not found	Not found	2 replicates
108	1	1	1	1	V7BP59	NUC	No Data	No Data	GO:0046872 GO:0003723	27;15	F:metal ion binding F:RNA binding		[Master Protein] Uncharacterized protein OS=Phaseolus vulgaris GN=PHAVU_006G072900g PE=4 SV=1	Not found	Not found	Not found	1 replicate
2007	1	1	1	1	V7BSK3	NUC	C:DNA polymerase III complex	P:DNA replication	GO:0005524 GO:0003677 GO:0003887	28;23	F:ATP binding F:DNA binding F:DNA-directed DNA polymerase activity		[Master Protein] Uncharacterized protein OS=Phaseolus vulgaris GN=PHAVU_006G172900g PE=4 SV=1	Not found	Not found	Not found	1 replicate
1739	1	1	1	1	V7BTQ2	NUC	No Data	No Data	No Data	No Data	No Data		[Master Protein] Uncharacterized protein OS=Phaseolus vulgaris GN=PHAVU_006G208000g PE=4 SV=1	Not found	Not found	Not found	1 replicate
50	3	1	1	1	V7BR07	EXC	No Data	P:carbohydrate metabolic process	GO:0004553	10;26	F:hydrolase activity, hydrolyzing O-glycosyl compounds		[Master Protein] Uncharacterized protein OS=Phaseolus vulgaris GN=PHAVU_006G208200g PE=4 SV=1	Not found	Not found	Not found	1 replicate
1930	2	1	1	1	V7BEM4	MIT	No Data	P:cysteinyl-tRNA aminoacylation	GO:0005524 GO:0004817	29;23	F:ATP binding F:cysteine-tRNA ligase activity		[Master Protein] Uncharacterized protein OS=Phaseolus vulgaris GN=PHAVU_007G029400g PE=3 SV=1	Not found	Not found	Not found	1 replicate
2593	4	1	2	7	V7BED8	CYT	No Data	P:protein deubiquitination P:ubiquitin-dependent protein catabolic process	GO:0036459	No Data	F:thiol-dependent ubiquitinyl hydrolase activity		[Master Protein] Uncharacterized protein OS=Phaseolus vulgaris GN=PHAVU_007G136200g PE=3 SV=1	Not found	Not found	Not found	1 replicate
2395	8	1	3	3	V7BHN3	NUC	No Data	P:glutamine biosynthetic process	GO:0004356 GO:0016787	12	F:glutamate-ammonia ligase activity F:hydrolase activity		[Master Protein] Uncharacterized protein OS=Phaseolus vulgaris GN=PHAVU_007G152500g PE=3 SV=1	Not found	Not found	Not found	1 replicate
1576	5	1	1	2	V7BK03	MIT	C:glycine cleavage complex C:mitochondrion	P:glycine decarboxylation via glycine cleavage system	No Data	No Data	No Data		[Master Protein] Uncharacterized protein OS=Phaseolus vulgaris GN=PHAVU_007G233300g PE=3 SV=1	Not found	Not found	Not found	2 replicates
9	1	1	1	1	V7AZV3	CYT	No Data	No Data	GO:0003824	No Data	F:catalytic activity		[Master Protein] Uncharacterized protein OS=Phaseolus vulgaris GN=PHAVU_008G003000g PE=4 SV=1	Not found	Not found	Not found	1 replicate
1665	1	1	1	3	V7B244	PLA	No Data	No Data	No Data	No Data	No Data		[Master Protein] Uncharacterized protein OS=Phaseolus vulgaris GN=PHAVU_008G075000g PE=4 SV=1	Not found	Not found	Not found	Found
296	1	1	1	2	V7B4B4	NUC	No Data	No Data	No Data	No Data	No Data		[Master Protein] Uncharacterized protein OS=Phaseolus vulgaris GN=PHAVU_008G111300g PE=4 SV=1	Not found	Not found	Not found	Found
288	1	1	1	1	V7B3R1	NUC	C:mitochondrial matrix	No Data	No Data	No Data	No Data		[Master Protein] Uncharacterized protein OS=Phaseolus vulgaris GN=PHAVU_008G115200g PE=4 SV=1	Not found	Not found	Not found	1 replicate
1797	1	1	1	1	V7B598	EXC	No Data	No Data	No Data	No Data	No Data		[Master Protein] Uncharacterized protein OS=Phaseolus vulgaris GN=PHAVU_008G166500g PE=4 SV=1	Not found	Not found	Not found	1 replicate
2378	1	1	1	1	V7B6Y9	NUC	No Data	P:carbohydrate metabolic process	GO:0004553	10;26	F:hydrolase activity, hydrolyzing O-glycosyl compounds		[Master Protein] Uncharacterized protein OS=Phaseolus vulgaris GN=PHAVU_008G210100g PE=4 SV=1	Not found	Not found	Not found	1 replicate
1418	1	1	8	45	V7AX90	MIT	No Data	No Data	GO:0004177 GO:0008237 GO:0008270	No Data	F:aminopeptidase activity F:metallopeptidase activity F:zinc ion binding		[Master Protein] Uncharacterized protein OS=Phaseolus vulgaris GN=PHAVU_009G079500g PE=4 SV=1	Not found	Not found	Not found	2 replicates
33	1	1	1	1	V7AVN8	NUC	No Data	No Data	No Data	No Data	No Data		[Master Protein] Uncharacterized protein OS=Phaseolus vulgaris GN=PHAVU_009G123100g PE=4 SV=1	Not found	Not found	Not found	2 replicates
59	2	1	3	3	V7AZ08	NUC	C:cytosol C:pollen tube	P:nucleotide-sugar biosynthetic process P:pollen development P:response to cadmium ion P:UDP-D-galactose metabolic process P:UDP-glucose metabolic process P:UDP-glucuronate metabolic process P:UDP-L-arabinose metabolic process	GO:0047350 GO:0010491 GO:0017103 GO:0003983 GO:0047338	4	F:glucuronate-1-phosphate uridylyltransferase activity F:UTP:arabinose-1-phosphate uridylyltransferase activity F:UTP:galactose-1-phosphate uridylyltransferase activity F:UTP:glucose-1-phosphate uridylyltransferase activity F:UTP:xylose-1-phosphate uridylyltransferase activity		[Master Protein] Uncharacterized protein OS=Phaseolus vulgaris GN=PHAVU_009G130500g PE=4 SV=1	Not found	Not found	Not found	2 replicates
1286	1	1	1	1	V7B026	PLA	No Data	No Data	No Data	No Data	No Data		[Master Protein] Uncharacterized protein OS=Phaseolus vulgaris GN=PHAVU_009G160800g PE=4 SV=1	Not found	Not found	Not found	1 replicate
2734	2	1	14	71	V7B0N8	PLA	No Data	No Data	GO:0005524 GO:0016787	23	F:ATP binding F:hydrolase activity		[Master Protein] Uncharacterized protein OS=Phaseolus vulgaris GN=PHAVU_009G175800g PE=4 SV=1	Not found	Not found	Not found	1 replicate
2996	2	1	1	1	V7AX93	NUC	C:nucleus	P:nucleosome assembly	No Data	No Data	No Data		[Master Protein] Uncharacterized protein OS=Phaseolus vulgaris GN=PHAVU_009G188000g PE=3 SV=1	Not found	Not found	Not found	1 replicate
275	1	1	1	1	V7AMR3	END	C:integral component of membrane	No Data	GO:0020037 GO:0005506 GO:0004497 GO:0016705	No Data	F:heme binding F:iron ion binding F:monooxygenase activity F:oxidoreductase activity, acting on paired donors, with incorporation or reduction of molecular oxygen		[Master Protein] Uncharacterized protein OS=Phaseolus vulgaris GN=PHAVU_010G022600g PE=3 SV=1	Not found	Not found	Not found	1 replicate
797	16	1	8	40	V7APB3	CYT	No Data	No Data	GO:0005525 GO:0003924	30	F:GTP binding F:GTPase activity		[Master Protein] Uncharacterized protein OS=Phaseolus vulgaris GN=PHAVU_010G048200g PE=4 SV=1	Not found	Not found	Not found	1 replicate
2780	3	1	1	2	V7AT15	NUC	C:exocyst	P:exocytosis P:vesicle docking	No Data	No Data	No Data		[Master Protein] Uncharacterized protein OS=Phaseolus vulgaris GN=PHAVU_010G123000g PE=4 SV=1	Not found	Not found	Not found	2 replicates
3223	2	1	1	1	V7APY7	MIT	C:mitochondrial envelope	No Data	GO:0004129	9	F:cytochrome-c oxidase activity		[Master Protein] Uncharacterized protein OS=Phaseolus vulgaris GN=PHAVU_010G153300g PE=4 SV=1	Not found	Not found	Not found	1 replicate
963	6	1	6	22	V7AI32	NUC	No Data	No Data	GO:0005524	23	F:ATP binding		[Master Protein] Uncharacterized protein OS=Phaseolus vulgaris GN=PHAVU_011G160100g PE=3 SV=1	Not found	Not found	Not found	Found
1890	13	2	2	2	G7K4T3	NUC	No Data	P:CTP salvage P:UMP salvage	GO:0005524 GO:0004849	23	F:ATP binding F:uridine kinase activity		[Master Protein] Uridine kinase	Not found	Not found	Not found	Found
2660	2	1	1	1	O24326	NUC	No Data	No Data	GO:0008234	No Data	F:cysteine-type peptidase activity		[Master Protein] Vacuolar-processing enzyme	Not found	Not found	Not found	1 replicate
2705	1	1	1	1	G7JCA1	NUC	No Data	No Data	No Data	No Data	No Data		[Master Protein] Zinc finger protein, putative	Not found	Not found	Not found	1 replicate
3059	2	1	2	2	G7JIS4	NUC	No Data	No Data	GO:0008270	No Data	F:zinc ion binding		[Master Protein] Zinc finger ZPR1-like protein	Not found	Not found	Not found	1 replicate
2968	2	1	1	1	A0A072UUA0	NUC	No Data	No Data	No Data	No Data	No Data		[Master Protein] Zinc ion-binding protein, putative	Not found	Not found	Not found	1 replicate
2976	1	1	1	2	G7JEN4	MIT	No Data	P:aromatic amino acid family biosynthetic process P:chorismate biosynthetic process	GO:0003866	13	F:3-phosphoshikimate 1-carboxyvinyltransferase activity		[Master Protein] 3-phosphoshikimate 1-carboxyvinyltransferase	Not found	Not found	1 replicate	Not found
3271	1	1	1	1	A5ADJ2	MIT	C:chloroplast C:mitochondrion	P:cytidine to uridine editing P:mitochondrial mRNA modification	GO:0050897	No Data	F:cobalt ion binding	lj_descr	[Master Protein] A5ADJ2 A5ADJ2_VITVI Putative uncharacterized protein	Not found	Not found	Found	Not found
994	1	1	1	1	A9PFZ3	NUC	C:chloroplast C:ribosome	P:translation	GO:0019843 GO:0003735	No Data	F:rRNA binding F:structural constituent of ribosome	lj_descr	[Master Protein] A9PFZ3 A9PFZ3_POPTR Predicted protein	Not found	Not found	1 replicate	Not found
956	1	1	1	1	A9U4J6	PLA	No Data	No Data	No Data	No Data	No Data	lj_descr	[Master Protein] A9U4J6 A9U4J6_PHYPA Predicted protein	Not found	Not found	1 replicate	Not found
1083	1	1	1	1	G7KW94	NUC	No Data	P:response to stress	GO:0001671 GO:0051087	No Data	F:ATPase activator activity F:chaperone binding		[Master Protein] Activator of 90 kDa heat shock ATPase-like protein	Not found	Not found	1 replicate	Not found
1566	3	1	1	1	I3T5Y3	NUC	C:membrane	P:endocytosis	No Data	No Data	No Data		[Master Protein] Adaptin ear-binding coat-associated protein 1	Not found	Not found	1 replicate	Not found
404	2	1	1	1	I3SD26	CYT	No Data	No Data	GO:0046872	15	F:metal ion binding		[Master Protein] Albumin-2 protein	Not found	Not found	1 replicate	Not found
1142	9	1	2	2	V7CVR8	CYT	No Data	P:cellular aldehyde metabolic process	GO:0004030	No Data	F:aldehyde dehydrogenase [NAD(P)+] activity		[Master Protein] Aldehyde dehydrogenase	Not found	Not found	1 replicate	Not found
1128	1	1	1	1	G7I3E3	NUC	C:cytosol	No Data	No Data	No Data	No Data		[Master Protein] Appr-1-P processing enzyme family protein	Not found	Not found	1 replicate	Not found
2821	3	1	1	1	A0A072URC7	NUC	No Data	No Data	GO:0004252	29	F:serine-type endopeptidase activity		[Master Protein] ATP-dependent Clp protease proteolytic subunit	Not found	Not found	1 replicate	Not found
1325	1	1	1	1	G7I2M0	NUC	No Data	No Data	GO:0005524 GO:0004003 GO:0003677	28;23	F:ATP binding F:ATP-dependent DNA helicase activity F:DNA binding		[Master Protein] ATP-dependent DNA helicase REP	Not found	Not found	1 replicate	Not found
74	2	1	1	1	B7FGH1	PLA	C:integral component of membrane	No Data	No Data	No Data	No Data		[Master Protein] ATRER1A-like protein	Not found	Not found	1 replicate	Not found
653	2	1	1	1	G1FTR3	NUC	C:integral component of membrane	No Data	No Data	No Data	No Data		[Master Protein] Beta-carotene hydroxylase	Not found	Not found	1 replicate	Not found
1541	1	1	1	2	C6TA60	CYT	No Data	No Data	GO:0016491 GO:0008270	21	F:oxidoreductase activity F:zinc ion binding	lj_descr	[Master Protein] C6TA60 C6TA60_SOYBN Putative uncharacterized protein	Not found	Not found	Found	Not found
3268	12	1	2	10	C6TDZ1	PLA	C:integral component of membrane	No Data	GO:0015267	No Data	F:channel activity	lj_descr	[Master Protein] C6TDZ1 C6TDZ1_SOYBN Uncharacterized protein	Not found	Not found	1 replicate	Not found
2967	2	1	1	1	G7LCN5	NUC	No Data	No Data	No Data	No Data	No Data		[Master Protein] Calcium-dependent lipid-binding (CaLB domain) family protein	Not found	Not found	2 replicates	Not found
877	1	1	1	1	G7ZZF9	MIT	No Data	No Data	GO:0016740	23	F:transferase activity		[Master Protein] Carboxyl transferase domain protein	Not found	Not found	1 replicate	Not found
563	1	1	1	1	G7J0J6	NUC	No Data	No Data	No Data	No Data	No Data		[Master Protein] CC-NBS-LRR resistance protein, putative	Not found	Not found	1 replicate	Not found
2166	5	1	2	5	A0A072UF37	MIT	No Data	No Data	No Data	No Data	No Data		[Master Protein] CS domain protein	Not found	Not found	Found	Not found
458	1	1	1	2	A0A1S2YRS7	NUC	C:peroxisome	No Data	No Data	No Data	No Data	lj_lotusbase_ncbi	[Master Protein] CUFF.48717.1	Not found	Not found	2 replicates	Not found
121	4	1	1	1	A0A072VM63	NUC	No Data	No Data	No Data	No Data	No Data		[Master Protein] Cwf18 pre-mRNA splicing factor	Not found	Not found	2 replicates	Not found
2989	4	2	2	3	A0A072USH2	NUC	No Data	No Data	No Data	No Data	No Data		[Master Protein] Cysteine sulfinate desulfinase/cysteine desulfurase and-related enzyme, putative	Not found	Not found	2 replicates	Not found
1277	2	1	1	1	G9JLU6	CYT	C:integral component of membrane C:mitochondrion	P:aerobic electron transport chain	GO:0004129	9	F:cytochrome-c oxidase activity		[Master Protein] Cytochrome c oxidase subunit 3	Not found	Not found	1 replicate	Not found
3085	1	1	1	2	A0A072VAP5	PLA	C:integral component of membrane	No Data	GO:0020037 GO:0005506 GO:0004497 GO:0016705	No Data	F:heme binding F:iron ion binding F:monooxygenase activity F:oxidoreductase activity, acting on paired donors, with incorporation or reduction of molecular oxygen		[Master Protein] Cytochrome P450 family 72 protein	Not found	Not found	Found	Not found
2795	1	1	1	1	A0A072V4A1	MIT	No Data	No Data	No Data	No Data	No Data		[Master Protein] DCD (Development and cell death) domain protein	Not found	Not found	2 replicates	Not found
180	1	1	1	1	A0A072TDW4	NUC	C:integral component of membrane	P:DNA topological change	GO:0005524 GO:0003677 GO:0003918	28;23	F:ATP binding F:DNA binding F:DNA topoisomerase type II (ATP-hydrolyzing) activity		[Master Protein] DNA topoisomerase 2	Not found	Not found	Found	Not found
1153	6	1	5	7	G7JAD9	NUC	No Data	No Data	GO:0003677	28	F:DNA binding		[Master Protein] DNA-binding protein alba protein	Not found	Not found	1 replicate	Not found
102	5	1	1	1	B7FHS3	NUC	No Data	P:protein folding	GO:0051082	No Data	F:unfolded protein binding		[Master Protein] DnaJ heat shock family protein	Not found	Not found	1 replicate	Not found
2008	3	1	1	1	G7IMF2	PLA	C:integral component of membrane	No Data	GO:0005524 GO:0016887	34;23	F:ATP binding F:ATPase activity		[Master Protein] Drug resistance transporter-like ABC domain protein	Not found	Not found	1 replicate	Not found
391	2	1	3	4	E9BZ66	PLA	C:vacuolar proton-transporting V-type ATPase, V1 domain	P:ATP hydrolysis coupled proton transport P:ubiquitin-dependent protein catabolic process	GO:0046961 GO:0036459	1;34	F:proton-transporting ATPase activity, rotational mechanism F:ubiquitinyl hydrolase activity	lj_descr	[Master Protein] E9BZ66 E9BZ66_CAPO3 Vacuolar proton pump subunit H	Not found	Not found	1 replicate	Not found
1937	5	1	1	1	G7KY76	CSK	No Data	No Data	GO:0005509	No Data	F:calcium ion binding		[Master Protein] EF hand calcium-binding family protein	Not found	Not found	1 replicate	Not found
1767	14	1	13	189	V7C335	CYT	C:cytoplasm	No Data	GO:0005525 GO:0003924 GO:0003746	30;29	F:GTP binding F:GTPase activity F:translation elongation factor activity		[Master Protein] Elongation factor 1-alpha	Not found	Not found	1 replicate	Not found
1690	3	1	5	19	A0A072TZC5	CYT	No Data	No Data	No Data	No Data	No Data		[Master Protein] Enoyl-acyl-carrier reductase	Not found	Not found	1 replicate	Not found
2778	3	2	11	27	G7I5V8	NUC	C:eukaryotic 43S preinitiation complex C:eukaryotic 48S preinitiation complex C:eukaryotic translation initiation factor 3 complex	P:formation of translation preinitiation complex P:regulation of translational initiation	GO:0003743 GO:0031369	29	F:translation initiation factor activity F:translation initiation factor binding		[Master Protein] Eukaryotic translation initiation factor 3 subunit C	Not found	Not found	Found	Not found
1859	1	1	1	1	F4WWA3	NUC	No Data	No Data	No Data	No Data	No Data	lj_descr	[Master Protein] F4WWA3 F4WWA3_ACREC Protein C20orf11	Not found	Not found	1 replicate	Not found
946	1	1	1	1	F6GVK1	NUC	No Data	No Data	No Data	No Data	No Data	lj_descr	[Master Protein] F6GVK1 F6GVK1_VITVI Putative uncharacterized protein	Not found	Not found	1 replicate	Not found
629	2	1	1	1	F6HBY3	CYT	C:cytoplasm	No Data	GO:0008239	No Data	F:dipeptidyl-peptidase activity	lj_descr	[Master Protein] F6HBY3 F6HBY3_VITVI Putative uncharacterized protein	Not found	Not found	1 replicate	Not found
2217	1	1	1	1	A0A072V059	NUC	No Data	No Data	GO:0016491	21	F:oxidoreductase activity		[Master Protein] FAD-dependent oxidoreductase	Not found	Not found	2 replicates	Not found
1490	2	1	1	4	G7ZZJ9	NUC	No Data	No Data	No Data	No Data	No Data		[Master Protein] F-box protein interaction domain protein	Not found	Not found	1 replicate	Not found
1516	2	1	2	11	G7ILM0	END	No Data	No Data	GO:0005524	23	F:ATP binding	lj_descr	[Master Protein] G7ILM0 G7ILM0_MEDTR Heat-shock protein	Not found	Not found	1 replicate	Not found
1912	1	1	1	1	G7IMC1	MIT	C:cytoplasm	P:leucine biosynthetic process	GO:0003862 GO:0000287 GO:0051287	13	F:3-isopropylmalate dehydrogenase activity F:magnesium ion binding F:NAD binding	lj_descr	[Master Protein] G7IMC1 G7IMC1_MEDTR 3-isopropylmalate dehydrogenase	Not found	Not found	Found	Not found
2730	3	1	2	2	G7JIS3	NUC	No Data	No Data	GO:0008270	No Data	F:zinc ion binding	lj_descr	[Master Protein] G7JIS3 G7JIS3_MEDTR Zinc finger protein ZPR1 (Fragment)	Not found	Not found	1 replicate	Not found
646	2	1	4	8	G7JL95	NUC	No Data	No Data	No Data	No Data	No Data	lj_descr	[Master Protein] G7JL95 G7JL95_MEDTR DEM2	Not found	Not found	1 replicate	Not found
3132	1	1	1	1	G7JMC4	NUC	C:integral component of membrane	No Data	No Data	No Data	No Data	lj_descr	[Master Protein] G7JMC4 G7JMC4_MEDTR Pentatricopeptide repeat-containing protein	Not found	Not found	2 replicates	Not found
2981	1	1	1	1	G7LI99	CYT	No Data	P:oxylipin biosynthetic process	GO:0046872 GO:0016702	15	F:metal ion binding F:oxidoreductase activity, acting on single donors with incorporation of molecular oxygen, incorporation of two atoms of oxygen	lj_descr	[Master Protein] G7LI99 G7LI99_MEDTR Lipoxygenase	Not found	Not found	2 replicates	Not found
2336	3	1	1	2	G7JWE6	NUC	No Data	P:fucose metabolic process	GO:0016757	26;29;16	F:transferase activity, transferring glycosyl groups		[Master Protein] GDP-fucose protein O-fucosyltransferase	Not found	Not found	Found	Not found
197	1	1	1	1	A0A1S2Y787	MIT	No Data	P:regulation of transcription, DNA-templated	No Data	No Data	No Data	lj_ncbi	[Master Protein] gene.g31567.t1.1	Not found	Not found	Found	Not found
578	5	1	3	9	V7CBZ3	MIT	No Data	P:cellular amino acid metabolic process	GO:0016639	No Data	F:oxidoreductase activity, acting on the CH-NH2 group of donors, NAD or NADP as acceptor		[Master Protein] Glutamate dehydrogenase	Not found	Not found	1 replicate	Not found
1558	11	2	3	7	G7J9B8	CYT	No Data	P:glutamine biosynthetic process	GO:0005524 GO:0004356	12;23	F:ATP binding F:glutamate-ammonia ligase activity		[Master Protein] Glutamine synthetase	Not found	Not found	2 replicates	Not found
596	2	1	1	1	A0A072U6F9	PLA	No Data	No Data	GO:0052861	No Data	F:glucan endo-1,3-beta-glucanase activity, C-3 substituted reducing group		[Master Protein] Glycoside hydrolase family 81 protein	Not found	Not found	1 replicate	Not found
1661	4	1	1	1	A0A072TW15	NUC	No Data	P:glutamine metabolic process P:GMP biosynthetic process	GO:0005524 GO:0003922 GO:0016462	23	F:ATP binding F:GMP synthase (glutamine-hydrolyzing) activity F:pyrophosphatase activity		[Master Protein] GMP synthase [glutamine-hydrolyzing] protein	Not found	Not found	1 replicate	Not found
942	2	1	1	1	G7IB89	NUC	No Data	No Data	GO:0016787	No Data	F:hydrolase activity		[Master Protein] Histone deacetylase superfamily protein	Not found	Not found	1 replicate	Not found
2368	1	1	1	1	A0A072UJF9	NUC	No Data	No Data	GO:0008168	No Data	F:methyltransferase activity		[Master Protein] Histone-lysine N-methyltransferase ATXR3	Not found	Not found	1 replicate	Not found
2888	3	1	16	84	I1JG11	CSK	No Data	No Data	GO:0005524	23	F:ATP binding	lj_descr	[Master Protein] I1JG11 I1JG11_SOYBN Uncharacterized protein	Not found	Not found	1 replicate	Not found
3123	1	1	1	1	I1JQD0	MIT	No Data	No Data	GO:0050660 GO:0016614	No Data	F:flavin adenine dinucleotide binding F:oxidoreductase activity, acting on CH-OH group of donors	lj_descr	[Master Protein] I1JQD0 I1JQD0_SOYBN Uncharacterized protein	Not found	Not found	1 replicate	Not found
1329	3	1	5	11	I1JW22	NUC	No Data	P:purine nucleotide biosynthetic process	GO:0003937 GO:0004643	23	F:IMP cyclohydrolase activity F:phosphoribosylaminoimidazolecarboxamide formyltransferase activity	lj_descr	[Master Protein] I1JW22 I1JW22_SOYBN Uncharacterized protein	Not found	Not found	1 replicate	Not found
3183	1	1	1	2	I1JXB2	PLA	C:nucleus	No Data	GO:0003682 GO:0003886 GO:0003677	28	F:chromatin binding F:DNA (cytosine-5-)-methyltransferase activity F:DNA binding	lj_descr	[Master Protein] I1JXB2 I1JXB2_SOYBN Cytosine-specific methyltransferase	Not found	Not found	Found	Not found
1315	1	1	1	5	I1K6D0	NUC	No Data	No Data	No Data	No Data	No Data	lj_descr	[Master Protein] I1K6D0 I1K6D0_SOYBN Uncharacterized protein	Not found	Not found	Found	Not found
255	1	1	1	2	I1L451	CYT	C:cytoplasm	P:methylation P:phosphatidylcholine biosynthetic process	GO:0000234 GO:0008757	13	F:phosphoethanolamine N-methyltransferase activity F:S-adenosylmethionine-dependent methyltransferase activity	lj_descr	[Master Protein] I1L451 I1L451_SOYBN Uncharacterized protein	Not found	Not found	2 replicates	Not found
2456	1	1	1	1	I1L4A0	MIT	No Data	No Data	No Data	No Data	No Data	lj_descr	[Master Protein] I1L4A0 I1L4A0_SOYBN Uncharacterized protein	Not found	Not found	1 replicate	Not found
1867	2	1	7	21	I1LE22	CYT	C:cytosol C:cytosolic small ribosomal subunit	P:cytoplasmic translation	GO:0003735	No Data	F:structural constituent of ribosome	lj_descr	[Master Protein] I1LE22 I1LE22_SOYBN Uncharacterized protein	Not found	Not found	1 replicate	Not found
136	1	1	2	2	I1LRH3	NUC	C:COPII vesicle coat	P:ER to Golgi vesicle-mediated transport P:intracellular protein transport	GO:0008270	No Data	F:zinc ion binding	lj_descr	[Master Protein] I1LRH3 I1LRH3_SOYBN Uncharacterized protein	Not found	Not found	1 replicate	Not found
1903	2	1	1	1	I1M7A2	NUC	No Data	P:gene silencing by RNA	GO:0003676	No Data	F:nucleic acid binding	lj_descr	[Master Protein] I1M7A2 I1M7A2_SOYBN Uncharacterized protein	Not found	Not found	2 replicates	Not found
524	1	1	3	5	I1MRT3	NUC	C:cytoplasm	P:galactose metabolic process	GO:0005524 GO:0004335 GO:0005534	3;23	F:ATP binding F:galactokinase activity F:galactose binding	lj_descr	[Master Protein] I1MRT3 I1MRT3_SOYBN Uncharacterized protein	Not found	Not found	Found	Not found
1507	1	1	1	1	I1N0J0	NUC/CYT	No Data	No Data	GO:0008168	No Data	F:methyltransferase activity	lj_descr	[Master Protein] I1N0J0 I1N0J0_SOYBN Uncharacterized protein	Not found	Not found	1 replicate	Not found
1941	56	2	25	254	I1N557	NUC/CYT	No Data	No Data	GO:0005524	23	F:ATP binding	lj_descr	[Master Protein] I1N557 I1N557_SOYBN Uncharacterized protein	Not found	Not found	Found	Not found
1014	1	1	4	10	I1NEH3	POX	No Data	P:metabolic process	GO:0016747	16	F:transferase activity, transferring acyl groups other than amino-acyl groups	lj_descr	[Master Protein] I1NEH3 I1NEH3_SOYBN Uncharacterized protein	Not found	Not found	1 replicate	Not found
2365	1	1	1	1	I1NEN5	NUC	C:Prp19 complex C:U2-type catalytic step 1 spliceosome	P:DNA repair P:generation of catalytic spliceosome for first transesterification step	GO:0061630 GO:0004842	29	F:ubiquitin protein ligase activity F:ubiquitin-protein transferase activity	lj_descr	[Master Protein] I1NEN5 I1NEN5_SOYBN Uncharacterized protein	Not found	Not found	1 replicate	Not found
781	2	1	3	5	I1NF29	NUC	C:cytoplasm	No Data	GO:0004252 GO:0070008	29	F:serine-type endopeptidase activity F:serine-type exopeptidase activity	lj_descr	[Master Protein] I1NF29 I1NF29_SOYBN Uncharacterized protein	Not found	Not found	Found	Not found
1523	1	1	1	2	I1NGN1	PLA	No Data	P:catabolic process	GO:0016787	No Data	F:hydrolase activity	lj_descr	[Master Protein] I1NGN1 I1NGN1_SOYBN Uncharacterized protein (Fragment)	Not found	Not found	2 replicates	Not found
1237	6	1	2	7	I3SAJ9	NUC	No Data	No Data	GO:0016787	No Data	F:hydrolase activity	lj_descr	[Master Protein] I3SAJ9 I3SAJ9_LOTJA Uncharacterized protein	Not found	Not found	1 replicate	Not found
992	5	1	1	1	A0A072VKA0	MIT	No Data	P:iron-sulfur cluster assembly	GO:0005506 GO:0051536	No Data	F:iron ion binding F:iron-sulfur cluster binding		[Master Protein] Iron-sulfur cluster scaffold protein NFU4	Not found	Not found	1 replicate	Not found
1976	1	1	1	1	A0A072UJL0	NUC	No Data	No Data	GO:0008171 GO:0046983	26	F:O-methyltransferase activity F:protein dimerization activity		[Master Protein] Isoflavone-7-O-methyltransferase	Not found	Not found	1 replicate	Not found
291	1	1	1	1	V7AXP7	NUC	C:microtubule	P:microtubule-based movement	GO:0005524 GO:0008017 GO:0003777	23	F:ATP binding F:microtubule binding F:microtubule motor activity		[Master Protein] Kinesin-like protein	Not found	Not found	1 replicate	Not found
1637	6	1	1	1	G7KAK9	END	No Data	P:metabolic process	GO:0016874	No Data	F:ligase activity		[Master Protein] Long-chain fatty acyl CoA ligase	Not found	Not found	2 replicates	Not found
2192	2	1	1	1	Q1SN03	NUC	C:intracellular	No Data	GO:0005524 GO:0004707	30;23	F:ATP binding F:MAP kinase activity		[Master Protein] Mitogen-activated protein kinase	Not found	Not found	1 replicate	Not found
2429	4	1	2	3	G7II91	NUC	C:mitochondrial respiratory chain complex I	P:response to oxidative stress	GO:0051537 GO:0016491 GO:0008270	26;21	F:2 iron, 2 sulfur cluster binding F:oxidoreductase activity F:zinc ion binding		[Master Protein] NADH-ubiquinone oxidoreductase 24 kDa subunit, putative	Not found	Not found	1 replicate	Not found
3128	1	1	1	1	A0A072UKP4	MIT	C:mitochondrial inner membrane	P:respiratory electron transport chain	GO:0016651	No Data	F:oxidoreductase activity, acting on NAD(P)H		[Master Protein] NADH-ubiquinone oxidoreductase, putative	Not found	Not found	1 replicate	Not found
2714	1	1	5	29	A0A072TWL8	PLA	No Data	P:oxidation-reduction process	No Data	No Data	No Data		[Master Protein] NADP-dependent alkenal double bond reductase P2 (Fragment)	Not found	Not found	Found	Not found
690	3	1	5	20	G7JJX4	MIT	No Data	No Data	GO:0016491	21	F:oxidoreductase activity		[Master Protein] NADP-dependent D-sorbitol-6-phosphate dehydrogenase	Not found	Not found	Found	Not found
2088	1	1	1	1	G7KY60	MIT	C:chloroplast inner membrane C:integral component of membrane C:mitochondrion	No Data	No Data	No Data	No Data		[Master Protein] Non-green plastid inner envelope membrane protein	Not found	Not found	1 replicate	Not found
2416	3	1	1	1	B7FHB1	PLA	No Data	P:mitochondrial respiratory chain complex I assembly	No Data	No Data	No Data		[Master Protein] Nuclear protein E3-3, putative	Not found	Not found	1 replicate	Not found
3027	5	1	1	1	B7FGV1	NUC	C:nucleus	P:regulation of transcription, DNA-templated P:response to water deprivation	GO:0046982 GO:0043565	No Data	F:protein heterodimerization activity F:sequence-specific DNA binding		[Master Protein] Nuclear transcription factor Y subunit B	Not found	Not found	Found	Not found
2629	15	1	3	4	Q2HS37	CYT	No Data	No Data	GO:0003723	27	F:RNA binding		[Master Protein] Nucleic acid binding NABP	Not found	Not found	1 replicate	Not found
2646	1	1	1	1	A0A072VQ77	NUC	No Data	No Data	No Data	No Data	No Data		[Master Protein] Octicosapeptide/phox/Bem1p family protein	Not found	Not found	1 replicate	Not found
632	1	1	1	1	I3SMT2	PLA	C:integral component of membrane	No Data	No Data	No Data	No Data		[Master Protein] Oligosaccharide transporter	Not found	Not found	Found	Not found
720	1	1	1	2	A0A072VDK2	NUC	No Data	P:regulation of ion transmembrane transport	GO:0022843	No Data	F:voltage-gated cation channel activity		[Master Protein] Outer envelope pore protein 24B	Not found	Not found	Found	Not found
2151	2	1	1	1	G7K8J9	NUC	No Data	No Data	No Data	No Data	No Data		[Master Protein] Perchloric acid soluble translation inhibitor-like protein	Not found	Not found	2 replicates	Not found
2	2	1	1	1	A0FK64	NUC	No Data	P:regulation of transcription, DNA-templated	GO:0042393 GO:0046872	15	F:histone binding F:metal ion binding		[Master Protein] PHD4 (Fragment)	Not found	Not found	1 replicate	Not found
2070	1	1	1	1	G7K3Z1	CYT	No Data	P:purine nucleobase biosynthetic process	GO:0005524 GO:0046872 GO:0004637	15;23	F:ATP binding F:metal ion binding F:phosphoribosylamine-glycine ligase activity		[Master Protein] Phosphoribosylamine-glycine ligase	Not found	Not found	2 replicates	Not found
2284	12	1	1	2	G7L7F0	MIT/NUC	C:cell	P:cellular glucose homeostasis P:glycolytic process	GO:0005524 GO:0005536 GO:0004396	2;23	F:ATP binding F:glucose binding F:hexokinase activity		[Master Protein] Phosphotransferase	Not found	Not found	1 replicate	Not found
2027	28	2	4	9	A0A072URD6	PLA	C:integral component of membrane C:plasma membrane	P:proton export across plasma membrane	GO:0005524 GO:0046872 GO:0008553	34;15;23	F:ATP binding F:metal ion binding F:proton-exporting ATPase activity, phosphorylative mechanism		[Master Protein] Plasma membrane ATPase	Not found	Not found	Found	Not found
1348	2	1	2	3	V5N8M2	PLA	No Data	P:pentose-phosphate shunt, non-oxidative branch	GO:0004751	1;7	F:ribose-5-phosphate isomerase activity		[Master Protein] Putative ribose-5-phosphate isomerase	Not found	Not found	2 replicates	Not found
1862	5	1	1	1	B7FII7	NUC	No Data	P:riboflavin biosynthetic process	GO:0016787 GO:0008531	No Data	F:hydrolase activity F:riboflavin kinase activity		[Master Protein] Putative uncharacterized protein OS=Medicago truncatula GN=MTR_4g091060 PE=2 SV=1	Not found	Not found	1 replicate	Not found
343	1	1	1	1	B7FFA9	NUC	C:integral component of membrane	No Data	No Data	No Data	No Data		[Master Protein] Putative uncharacterized protein OS=Medicago truncatula GN=MTR_4g123593 PE=2 SV=1	Not found	Not found	2 replicates	Not found
2809	1	1	1	2	A0A072UHJ3	PLA	No Data	No Data	GO:0048037	No Data	F:cofactor binding		[Master Protein] Pyridoxamine 5'-phosphate oxidase family protein	Not found	Not found	2 replicates	Not found
927	2	1	1	1	A2Q2Y7	CYT	C:cell wall	P:L-proline biosynthetic process P:response to heat P:response to salt stress	GO:0004735	No Data	F:pyrroline-5-carboxylate reductase activity		[Master Protein] Pyrroline-5-carboxylate reductase	Not found	Not found	Found	Not found
2187	12	1	4	6	B0FNB2	PLA	C:cytoplasm	P:L-proline biosynthetic process	GO:0005524 GO:0004349 GO:0004350	23	F:ATP binding F:glutamate 5-kinase activity F:glutamate-5-semialdehyde dehydrogenase activity		[Master Protein] Pyrroline-5-carboxylate synthetase	Not found	Not found	1 replicate	Not found
767	6	1	3	7	G7LEP9	MIT	C:intracellular membrane-bounded organelle	P:acetyl-CoA biosynthetic process from pyruvate	GO:0004739	11;8	F:pyruvate dehydrogenase (acetyl-transferring) activity		[Master Protein] Pyruvate dehydrogenase E1 component subunit alpha	Not found	Not found	Found	Not found
1496	6	1	3	7	Q4JIY3	MIT	C:intracellular membrane-bounded organelle	P:acetyl-CoA biosynthetic process from pyruvate	GO:0004739	11;8	F:pyruvate dehydrogenase (acetyl-transferring) activity	lj_descr	[Master Protein] Q4JIY3 Q4JIY3_CITPA Pyruvate dehydrogenase (Fragment)	Not found	Not found	Found	Not found
52	1	1	1	1	Q5MYA3	CYT	C:cytoplasm	No Data	GO:0005525 GO:0003924 GO:0003746	30;29	F:GTP binding F:GTPase activity F:translation elongation factor activity	lj_descr	[Master Protein] Q5MYA3 Q5MYA3_CICIN Elongation factor 1-alpha	Not found	Not found	1 replicate	Not found
1078	1	1	1	2	Q7XZD0	NUC	No Data	P:metabolic process	GO:0016758	26	F:transferase activity, transferring hexosyl groups	lj_descr	[Master Protein] Q7XZD0 Q7XZD0_GLYEC Isoflavonoid glucosyltransferase	Not found	Not found	Found	Not found
3226	1	1	1	1	G7K268	NUC	C:integral component of membrane	No Data	GO:0008233	29	F:peptidase activity		[Master Protein] S49 protease IV family peptidase	Not found	Not found	1 replicate	Not found
1331	1	1	1	1	G7LBC1	MIT	C:chloroplast envelope C:integral component of membrane C:mitochondrion	P:chloroplast organization	GO:0000095	No Data	F:S-adenosyl-L-methionine transmembrane transporter activity		[Master Protein] S-adenosylmethionine carrier protein	Not found	Not found	1 replicate	Not found
738	2	1	1	1	V7BGT7	CYT	No Data	P:one-carbon metabolic process P:S-adenosylmethionine biosynthetic process	GO:0005524 GO:0046872 GO:0004478	13;15;23	F:ATP binding F:metal ion binding F:methionine adenosyltransferase activity		[Master Protein] S-adenosylmethionine synthase	Not found	Not found	Found	Not found
2752	2	1	1	1	G7JS37	NUC	C:cis-Golgi network C:cytosol C:Golgi transport complex C:membrane	P:Golgi organization P:Golgi vesicle transport P:intracellular protein transport P:pollen tube growth	No Data	No Data	No Data		[Master Protein] Sec34 family protein	Not found	Not found	2 replicates	Not found
360	8	2	2	2	G8A1A9	CYT	No Data	No Data	GO:0004721	No Data	F:phosphoprotein phosphatase activity		[Master Protein] Serine/threonine-protein phosphatase	Not found	Not found	Found	Not found
1967	5	1	7	11	Q9XIS5	NUC	No Data	P:glycogen biosynthetic process	GO:0003844 GO:0102752 GO:0043169 GO:0004553	10;26;2	F:1,4-alpha-glucan branching enzyme activity F:1,4-alpha-glucan branching enzyme activity (using a glucosylated glycogenin as primer for glycogen synthesis) F:cation binding F:hydrolase activity, hydrolyzing O-glycosyl compounds		[Master Protein] Starch branching enzyme	Not found	Not found	1 replicate	Not found
478	3	2	2	2	G7IAZ3	NUC	C:integral component of membrane	No Data	No Data	No Data	No Data		[Master Protein] TMPIT-like protein	Not found	Not found	2 replicates	Not found
1427	4	1	1	1	G7IYA2	NUC	C:integral component of endoplasmic reticulum membrane	P:protein transport	No Data	No Data	No Data		[Master Protein] Translocation protein Sec62	Not found	Not found	1 replicate	Not found
3231	8	1	1	1	G7I2C9	NUC	C:integral component of membrane	No Data	No Data	No Data	No Data		[Master Protein] Transmembrane protein, putative	Not found	Not found	1 replicate	Not found
2614	7	1	1	1	G7L416	CSK	C:gamma-tubulin complex C:microtubule	P:cytoplasmic microtubule organization P:microtubule nucleation	GO:0005525 GO:0003924	30	F:GTP binding F:GTPase activity		[Master Protein] Tubulin gamma chain	Not found	Not found	1 replicate	Not found
1934	1	1	1	1	G7L302	PLA	C:integral component of membrane	No Data	GO:0005524 GO:0004672	29;23	F:ATP binding F:protein kinase activity		[Master Protein] Tyrosine kinase family protein	Not found	Not found	1 replicate	Not found
2613	3	1	1	2	V7CHK0	CYT	No Data	No Data	No Data	No Data	No Data		[Master Protein] UBX domain-containing protein	Not found	Not found	2 replicates	Not found
145	2	1	2	3	V7CW59	NUC	No Data	P:mannose metabolic process	GO:0004559 GO:0030246	No Data	F:alpha-mannosidase activity F:carbohydrate binding		[Master Protein] Uncharacterized protein (Fragment) OS=Phaseolus vulgaris GN=PHAVU_001G0846000g PE=4 SV=1	Not found	Not found	2 replicates	Not found
1428	1	1	1	1	V7CNU1	NUC	No Data	No Data	No Data	No Data	No Data		[Master Protein] Uncharacterized protein (Fragment) OS=Phaseolus vulgaris GN=PHAVU_002G268300g PE=4 SV=1	Not found	Not found	2 replicates	Not found
724	1	1	1	1	V7CC82	CSK/CYT	No Data	No Data	GO:0005525 GO:0003924	30	F:GTP binding F:GTPase activity		[Master Protein] Uncharacterized protein (Fragment) OS=Phaseolus vulgaris GN=PHAVU_003G228100g PE=3 SV=1	Not found	Not found	1 replicate	Not found
1222	1	1	1	1	G7I9H9	NUC	No Data	No Data	No Data	No Data	No Data		[Master Protein] Uncharacterized protein OS=Medicago truncatula GN=MTR_1g084040 PE=4 SV=1	Not found	Not found	1 replicate	Not found
2928	1	1	1	1	A0A072UW97	NUC	No Data	No Data	No Data	No Data	No Data		[Master Protein] Uncharacterized protein OS=Medicago truncatula GN=MTR_3g048593 PE=4 SV=1	Not found	Not found	Found	Not found
2128	6	1	1	1	G7J9K0	NUC	No Data	No Data	No Data	No Data	No Data		[Master Protein] Uncharacterized protein OS=Medicago truncatula GN=MTR_3g083310 PE=4 SV=1	Not found	Not found	Found	Not found
454	1	1	1	1	G7JUU1	PLA	No Data	No Data	No Data	No Data	No Data		[Master Protein] Uncharacterized protein OS=Medicago truncatula GN=MTR_4g064210 PE=4 SV=1	Not found	Not found	1 replicate	Not found
1713	1	1	1	1	G7LHX4	CYT	No Data	No Data	No Data	No Data	No Data		[Master Protein] Uncharacterized protein OS=Medicago truncatula GN=MTR_8g085510 PE=4 SV=1	Not found	Not found	1 replicate	Not found
2693	1	1	1	1	V7CXI9	MIT	C:plastid	P:ammonia assimilation cycle P:developmental growth P:glutamate biosynthetic process P:response to ammonium ion	GO:0015930	No Data	F:glutamate synthase activity		[Master Protein] Uncharacterized protein OS=Phaseolus vulgaris GN=PHAVU_001G123900g PE=4 SV=1	Not found	Not found	2 replicates	Not found
726	1	1	1	1	V7CVN0	CYT	C:mitochondrial matrix	No Data	No Data	No Data	No Data		[Master Protein] Uncharacterized protein OS=Phaseolus vulgaris GN=PHAVU_001G129700g PE=4 SV=1	Not found	Not found	1 replicate	Not found
2105	1	1	1	1	V7CYR6	PLA	No Data	No Data	GO:0016872	No Data	F:intramolecular lyase activity		[Master Protein] Uncharacterized protein OS=Phaseolus vulgaris GN=PHAVU_001G152000g PE=4 SV=1	Not found	Not found	1 replicate	Not found
1678	1	1	1	1	V7D130	MIT	C:chloroplast thylakoid C:cytosol	P:anthocyanin-containing compound biosynthetic process P:regulation of fatty acid biosynthetic process P:regulation of nitrogen utilization P:regulation of transcription, DNA-templated P:response to light stimulus P:response to sucrose P:transcription, DNA-templated	GO:0010307 GO:0005524 GO:0000287	23	F:acetylglutamate kinase regulator activity F:ATP binding F:magnesium ion binding		[Master Protein] Uncharacterized protein OS=Phaseolus vulgaris GN=PHAVU_001G215500g PE=3 SV=1	Not found	Not found	Found	Not found
749	5	2	2	2	V7D1T6	CYT	C:TRAPP complex	P:Golgi vesicle transport	No Data	No Data	No Data		[Master Protein] Uncharacterized protein OS=Phaseolus vulgaris GN=PHAVU_001G239800g PE=4 SV=1	Not found	Not found	2 replicates	Not found
2440	1	1	1	1	V7D201	NUC	No Data	No Data	No Data	No Data	No Data		[Master Protein] Uncharacterized protein OS=Phaseolus vulgaris GN=PHAVU_001G257200g PE=4 SV=1	Not found	Not found	1 replicate	Not found
1182	1	1	1	1	V7CJ21	NUC	No Data	No Data	No Data	No Data	No Data		[Master Protein] Uncharacterized protein OS=Phaseolus vulgaris GN=PHAVU_002G057800g PE=4 SV=1	Not found	Not found	1 replicate	Not found
1809	1	1	1	1	V7CLI5	NUC	C:integral component of membrane	No Data	No Data	No Data	No Data		[Master Protein] Uncharacterized protein OS=Phaseolus vulgaris GN=PHAVU_002G095100g PE=4 SV=1	Not found	Not found	1 replicate	Not found
545	1	1	1	1	V7CQQ0	NUC	No Data	No Data	No Data	No Data	No Data		[Master Protein] Uncharacterized protein OS=Phaseolus vulgaris GN=PHAVU_002G222700g PE=4 SV=1	Not found	Not found	1 replicate	Not found
2797	2	1	1	1	V7CP07	NUC	C:chloroplast envelope	P:response to abscisic acid P:response to water deprivation	GO:0004029 GO:0033721	5	F:aldehyde dehydrogenase (NAD) activity F:aldehyde dehydrogenase (NADP+) activity		[Master Protein] Uncharacterized protein OS=Phaseolus vulgaris GN=PHAVU_002G275200g PE=4 SV=1	Not found	Not found	Found	Not found
2576	1	1	2	4	V7CRL2	NUC	C:mitochondrion	P:response to organic substance	GO:0050897 GO:0016491 GO:0008270	21	F:cobalt ion binding F:oxidoreductase activity F:zinc ion binding		[Master Protein] Uncharacterized protein OS=Phaseolus vulgaris GN=PHAVU_002G277900g PE=3 SV=1	Not found	Not found	Found	Not found
1500	1	1	1	2	V7C7V7	NUC	No Data	No Data	No Data	No Data	No Data		[Master Protein] Uncharacterized protein OS=Phaseolus vulgaris GN=PHAVU_003G038600g PE=4 SV=1	Not found	Not found	2 replicates	Not found
117	1	1	1	1	V7C8A0	NUC	No Data	P:ubiquitin-dependent protein catabolic process	GO:0031625	No Data	F:ubiquitin protein ligase binding		[Master Protein] Uncharacterized protein OS=Phaseolus vulgaris GN=PHAVU_003G049300g PE=3 SV=1	Not found	Not found	1 replicate	Not found
2761	4	1	1	2	V7C8J6	PLA	C:integral component of membrane	No Data	GO:0022857	No Data	F:transmembrane transporter activity		[Master Protein] Uncharacterized protein OS=Phaseolus vulgaris GN=PHAVU_003G054500g PE=4 SV=1	Not found	Not found	2 replicates	Not found
2892	1	1	1	1	V7CAF4	NUC	No Data	No Data	GO:0005524 GO:0004386 GO:0003676	23	F:ATP binding F:helicase activity F:nucleic acid binding		[Master Protein] Uncharacterized protein OS=Phaseolus vulgaris GN=PHAVU_003G075000g PE=4 SV=1	Not found	Not found	1 replicate	Not found
1844	1	1	1	1	V7CB31	PLA	No Data	No Data	No Data	No Data	No Data		[Master Protein] Uncharacterized protein OS=Phaseolus vulgaris GN=PHAVU_003G091800g PE=4 SV=1	Not found	Not found	1 replicate	Not found
908	1	1	1	1	V7CD16	NUC	No Data	No Data	No Data	No Data	No Data		[Master Protein] Uncharacterized protein OS=Phaseolus vulgaris GN=PHAVU_003G186200g PE=4 SV=1	Not found	Not found	1 replicate	Not found
805	1	1	1	1	V7CDP6	NUC	No Data	No Data	GO:0003723	27	F:RNA binding		[Master Protein] Uncharacterized protein OS=Phaseolus vulgaris GN=PHAVU_003G206700g PE=4 SV=1	Not found	Not found	Found	Not found
471	1	1	1	1	V7CCB2	NUC	C:nucleus	P:transcription, DNA-templated	GO:0003680 GO:0003700	20;17	F:AT DNA binding F:DNA binding transcription factor activity		[Master Protein] Uncharacterized protein OS=Phaseolus vulgaris GN=PHAVU_003G230600g PE=4 SV=1	Not found	Not found	Found	Not found
959	2	1	7	11	V7C0N5	CYT	C:cytoplasm	No Data	GO:0003747	No Data	F:translation release factor activity		[Master Protein] Uncharacterized protein OS=Phaseolus vulgaris GN=PHAVU_004G067400g PE=4 SV=1	Not found	Not found	1 replicate	Not found
783	3	1	1	1	V7C354	NUC	No Data	No Data	No Data	No Data	No Data		[Master Protein] Uncharacterized protein OS=Phaseolus vulgaris GN=PHAVU_004G069300g PE=4 SV=1	Not found	Not found	1 replicate	Not found
2641	2	1	1	1	V7BX69	NUC	No Data	P:protein import into nucleus	No Data	No Data	No Data		[Master Protein] Uncharacterized protein OS=Phaseolus vulgaris GN=PHAVU_005G045700g PE=4 SV=1	Not found	Not found	Found	Not found
2253	3	1	1	1	V7BTM1	CYT	No Data	No Data	GO:0020037 GO:0005506 GO:0004497 GO:0016705	No Data	F:heme binding F:iron ion binding F:monooxygenase activity F:oxidoreductase activity, acting on paired donors, with incorporation or reduction of molecular oxygen		[Master Protein] Uncharacterized protein OS=Phaseolus vulgaris GN=PHAVU_005G063300g PE=3 SV=1	Not found	Not found	1 replicate	Not found
1446	1	2	2	3	V7C0K9	CYT	C:mitochondrion	P:leucine catabolic process P:response to absence of light	No Data	No Data	No Data		[Master Protein] Uncharacterized protein OS=Phaseolus vulgaris GN=PHAVU_005G153800g PE=4 SV=1	Not found	Not found	Found	Not found
888	3	2	2	2	V7BJ46	NUC	No Data	No Data	GO:0005524	23	F:ATP binding		[Master Protein] Uncharacterized protein OS=Phaseolus vulgaris GN=PHAVU_006G001600g PE=3 SV=1	Not found	Not found	1 replicate	Not found
1550	3	1	6	32	V7BNN2	CYT	C:eukaryotic translation elongation factor 1 complex	No Data	GO:0003746	29	F:translation elongation factor activity		[Master Protein] Uncharacterized protein OS=Phaseolus vulgaris GN=PHAVU_006G019800g PE=3 SV=1	Not found	Not found	2 replicates	Not found
2538	1	1	1	1	V7BLT8	CYT	C:integral component of membrane	No Data	No Data	No Data	No Data		[Master Protein] Uncharacterized protein OS=Phaseolus vulgaris GN=PHAVU_006G082700g PE=4 SV=1	Not found	Not found	Found	Not found
1905	3	1	2	12	V7BLU1	PLA	No Data	No Data	No Data	No Data	No Data		[Master Protein] Uncharacterized protein OS=Phaseolus vulgaris GN=PHAVU_006G085000g PE=4 SV=1	Not found	Not found	1 replicate	Not found
463	5	1	1	1	V7BM69	NUC	No Data	P:metabolic process	GO:0003824	No Data	F:catalytic activity		[Master Protein] Uncharacterized protein OS=Phaseolus vulgaris GN=PHAVU_006G094000g PE=4 SV=1	Not found	Not found	1 replicate	Not found
2212	1	1	1	1	V7BMB7	NUC	No Data	No Data	No Data	No Data	No Data		[Master Protein] Uncharacterized protein OS=Phaseolus vulgaris GN=PHAVU_006G097800g PE=4 SV=1	Not found	Not found	1 replicate	Not found
1757	3	1	1	1	V7BQ67	NUC	C:cytosol	P:response to microbial phytotoxin P:response to ozone P:response to salicylic acid	GO:0000224	No Data	F:peptide-N4-(N-acetyl-beta-glucosaminyl)asparagine amidase activity		[Master Protein] Uncharacterized protein OS=Phaseolus vulgaris GN=PHAVU_006G100800g PE=4 SV=1	Not found	Not found	1 replicate	Not found
2398	1	1	1	3	V7BNB0	NUC	C:mitochondrion C:ribonucleoprotein complex	P:Group II intron splicing P:mitochondrial mRNA processing P:mitochondrion organization	No Data	No Data	No Data		[Master Protein] Uncharacterized protein OS=Phaseolus vulgaris GN=PHAVU_006G128900g PE=4 SV=1	Not found	Not found	Found	Not found
29	8	2	2	2	V7BQG8	NUC	No Data	No Data	No Data	No Data	No Data		[Master Protein] Uncharacterized protein OS=Phaseolus vulgaris GN=PHAVU_006G189300g PE=4 SV=1	Not found	Not found	Found	Not found
2644	1	1	1	1	V7BQS6	CYT	No Data	No Data	GO:0046872	15	F:metal ion binding		[Master Protein] Uncharacterized protein OS=Phaseolus vulgaris GN=PHAVU_006G198800g PE=4 SV=1	Not found	Not found	1 replicate	Not found
2956	2	1	1	1	V7B9U0	CYT/NUC	C:Ku70:Ku80 complex	P:double-strand break repair via nonhomologous end joining P:telomere maintenance	GO:0004003 GO:0003684 GO:0042162	28	F:ATP-dependent DNA helicase activity F:damaged DNA binding F:telomeric DNA binding		[Master Protein] Uncharacterized protein OS=Phaseolus vulgaris GN=PHAVU_007G001600g PE=4 SV=1	Not found	Not found	1 replicate	Not found
2627	2	1	17	95	V7BII6	CSK	No Data	No Data	GO:0005524	23	F:ATP binding		[Master Protein] Uncharacterized protein OS=Phaseolus vulgaris GN=PHAVU_007G260000g PE=3 SV=1	Not found	Not found	1 replicate	Not found
2729	2	1	2	3	V7B9P9	NUC	No Data	No Data	GO:0051537 GO:0009055 GO:0050660 GO:0005506 GO:0016614	1;26	F:2 iron, 2 sulfur cluster binding F:electron transfer activity F:flavin adenine dinucleotide binding F:iron ion binding F:oxidoreductase activity, acting on CH-OH group of donors		[Master Protein] Uncharacterized protein OS=Phaseolus vulgaris GN=PHAVU_008G210000g PE=4 SV=1	Not found	Not found	1 replicate	Not found
858	1	1	1	1	V7B9Y0	MIT	No Data	P:carbohydrate metabolic process	GO:0004553	10;26	F:hydrolase activity, hydrolyzing O-glycosyl compounds		[Master Protein] Uncharacterized protein OS=Phaseolus vulgaris GN=PHAVU_008G214500g PE=3 SV=1	Not found	Not found	1 replicate	Not found
2860	1	1	1	1	V7BBA4	NUC	No Data	No Data	No Data	No Data	No Data		[Master Protein] Uncharacterized protein OS=Phaseolus vulgaris GN=PHAVU_008G221700g PE=4 SV=1	Not found	Not found	1 replicate	Not found
714	2	1	5	10	V7BBF0	NUC	No Data	P:cellular protein modification process	GO:0005524 GO:0008641	23	F:ATP binding F:ubiquitin-like modifier activating enzyme activity		[Master Protein] Uncharacterized protein OS=Phaseolus vulgaris GN=PHAVU_008G258500g PE=3 SV=1	Not found	Not found	2 replicates	Not found
1869	6	2	2	2	V7B9P7	NUC/PLA	C:plasma membrane C:plasmodesma C:vacuole	P:brassinosteroid mediated signaling pathway P:defense response to bacterium P:defense response to fungus P:response to abscisic acid	GO:0005524 GO:0004672	29;23	F:ATP binding F:protein kinase activity		[Master Protein] Uncharacterized protein OS=Phaseolus vulgaris GN=PHAVU_008G291100g PE=4 SV=1	Not found	Not found	2 replicates	Not found
1435	2	1	1	1	V7AW63	NUC	No Data	P:retrograde vesicle-mediated transport, Golgi to ER	No Data	No Data	No Data		[Master Protein] Uncharacterized protein OS=Phaseolus vulgaris GN=PHAVU_009G048100g PE=4 SV=1	Not found	Not found	1 replicate	Not found
3207	1	1	1	1	V7ATC0	NUC	No Data	P:gene silencing by RNA P:RNA processing	GO:0005524 GO:0004525 GO:0003723	27;23	F:ATP binding F:ribonuclease III activity F:RNA binding		[Master Protein] Uncharacterized protein OS=Phaseolus vulgaris GN=PHAVU_009G083800g PE=3 SV=1	Not found	Not found	1 replicate	Not found
2773	2	1	1	1	V7AVM0	NUC	No Data	No Data	No Data	No Data	No Data		[Master Protein] Uncharacterized protein OS=Phaseolus vulgaris GN=PHAVU_009G147800g PE=4 SV=1	Not found	Not found	1 replicate	Not found
1345	1	1	1	1	V7AWR7	CYT	No Data	No Data	GO:0016846	16	F:carbon-sulfur lyase activity		[Master Protein] Uncharacterized protein OS=Phaseolus vulgaris GN=PHAVU_009G175300g PE=4 SV=1	Not found	Not found	1 replicate	Not found
553	1	1	1	1	V7AZ23	NUC/CYT	No Data	No Data	No Data	No Data	No Data		[Master Protein] Uncharacterized protein OS=Phaseolus vulgaris GN=PHAVU_009G239300g PE=4 SV=1	Not found	Not found	1 replicate	Not found
2455	1	1	1	1	V7AL15	PLA	No Data	No Data	No Data	No Data	No Data		[Master Protein] Uncharacterized protein OS=Phaseolus vulgaris GN=PHAVU_010G007000g PE=4 SV=1	Not found	Not found	1 replicate	Not found
1708	1	1	1	1	V7ARW9	NUC	No Data	P:biosynthetic process	GO:0003824 GO:0030170	No Data	F:catalytic activity F:pyridoxal phosphate binding		[Master Protein] Uncharacterized protein OS=Phaseolus vulgaris GN=PHAVU_010G123200g PE=4 SV=1	Not found	Not found	1 replicate	Not found
2261	3	1	3	5	V7ASY0	NUC	No Data	No Data	No Data	No Data	No Data		[Master Protein] Uncharacterized protein OS=Phaseolus vulgaris GN=PHAVU_010G151600g PE=4 SV=1	Not found	Not found	2 replicates	Not found
3250	14	1	3	4	V7AGQ5	NUC	No Data	No Data	GO:0003723	27	F:RNA binding		[Master Protein] Uncharacterized protein OS=Phaseolus vulgaris GN=PHAVU_011G062200g PE=4 SV=1	Not found	Not found	1 replicate	Not found
1745	1	1	1	1	V7AEW7	NUC	No Data	No Data	No Data	No Data	No Data		[Master Protein] Uncharacterized protein OS=Phaseolus vulgaris GN=PHAVU_011G065900g PE=4 SV=1	Not found	Not found	1 replicate	Not found
2977	3	1	1	1	V7AHD2	NUC	No Data	No Data	No Data	No Data	No Data		[Master Protein] Uncharacterized protein OS=Phaseolus vulgaris GN=PHAVU_011G080000g PE=4 SV=1	Not found	Not found	1 replicate	Not found
1703	3	1	19	63	V7AHW1	CYT	No Data	P:carbon fixation P:tricarboxylic acid cycle	GO:0008964	4	F:phosphoenolpyruvate carboxylase activity		[Master Protein] Uncharacterized protein OS=Phaseolus vulgaris GN=PHAVU_011G130400g PE=3 SV=1	Not found	Not found	1 replicate	Not found
2648	1	1	1	1	V7D3M6	NUC	No Data	No Data	No Data	No Data	No Data		[Master Protein] Uncharacterized protein OS=Phaseolus vulgaris GN=PHAVU_L009200g PE=4 SV=1	Not found	Not found	1 replicate	Not found
1472	5	1	1	1	A0A072VR25	PLA	C:PAS complex	P:phosphatidylinositol biosynthetic process	No Data	No Data	No Data		[Master Protein] VAC14-like protein	Not found	Not found	1 replicate	Not found
2820	4	1	1	1	G7JK51	CYT	No Data	No Data	GO:0008233	29	F:peptidase activity		[Master Protein] Vacuolar processing enzyme	Not found	Not found	1 replicate	Not found
626	2	1	1	1	A0A072TVY3	PLA	No Data	No Data	GO:0004177 GO:0030145	No Data	F:aminopeptidase activity F:manganese ion binding		[Master Protein] Xaa-pro aminopeptidase	Not found	Not found	2 replicates	Not found
671	1	1	1	1	G7JVH9	NUC	C:apoplast C:cell wall C:integral component of membrane	P:cell wall biogenesis P:cell wall modification P:primary root development P:xyloglucan metabolic process	GO:0004553 GO:0016762	10;26	F:hydrolase activity, hydrolyzing O-glycosyl compounds F:xyloglucan:xyloglucosyl transferase activity		[Master Protein] Xyloglucan endotransglucosylase/hydrolase	Not found	Not found	1 replicate	Not found
1485	1	1	1	2	G7KH86	NUC	No Data	No Data	GO:0046872	15	F:metal ion binding		[Master Protein] Zinc finger CCCH domain protein	Not found	Not found	1 replicate	Not found

## Sheet: Table S8-2
Table S8-2	List of proteins, identified both in yellow embryos of cultivar Millennium and in green embryos of cultivar Gloriosa after treatment with 0.07% (w/v) protamine sulfate
Protein Group ID	# Proteins	# Unique Peptides	# Peptides	# PSMs	ID_corr	NGLoc Prediction	GO C	GO P	GO F (CODE)	BIN	GO F	ID_assigning	Group Description	Green0 PS	Yellow0 PS	Yellow0 Total	Green0 Total
2134	1	2	2	5	C6SXW1	END	No Data	P:protein repair P:response to oxidative stress	GO:0033743	No Data	F:peptide-methionine (R)-S-oxide reductase activity	lj_descr	[Master Protein] C6SXW1 C6SXW1_SOYBN Uncharacterized protein	Found	Not found	Not found	Not found
1323	1	1	1	1	C6T8C1	NUC	C:plasma membrane	P:triglyceride biosynthetic process	GO:0004144 GO:0047196	11	F:diacylglycerol O-acyltransferase activity F:long-chain-alcohol O-fatty-acyltransferase activity	lj_descr	[Master Protein] C6T8C1 C6T8C1_SOYBN Uncharacterized protein	1 replicate	Not found	Not found	Not found
282	2	1	1	1	G7K149	MIT	No Data	P:[2Fe-2S] cluster assembly	GO:0031071 GO:0030170	13	F:cysteine desulfurase activity F:pyridoxal phosphate binding		[Master Protein] Cysteine desulfurase-like protein	1 replicate	Not found	Not found	Not found
3074	2	1	1	1	A0A072V561	CYT	No Data	P:defense response P:response to biotic stimulus	No Data	No Data	No Data		[Master Protein] Disease-resistance response protein	1 replicate	Not found	Not found	Not found
1482	1	1	1	1	I0YMB5	NUC	C:peroxisomal membrane	P:protein import into peroxisome matrix, docking	No Data	No Data	No Data	lj_descr	[Master Protein] I0YMB5 I0YMB5_9CHLO Uncharacterized protein	1 replicate	Not found	Not found	Not found
184	1	1	1	1	A0A072UX38	PLA	C:integral component of membrane	No Data	GO:0005524 GO:0042626	23	F:ATP binding F:ATPase activity, coupled to transmembrane movement of substances		[Master Protein] Multidrug resistance protein ABC transporter family protein	1 replicate	Not found	Not found	Not found
3270	5	1	1	1	Q9LYK5	NUC	No Data	No Data	No Data	No Data	No Data	lj_descr	[Master Protein] Q9LYK5 Q9LYK5_ARATH Putative uncharacterized protein T15N1_30	1 replicate	Not found	Not found	Not found
2052	1	1	1	1	A0A072TVT2	NUC	No Data	No Data	GO:0003723	27	F:RNA binding		[Master Protein] RNA recognition motif 1 in plant MEI2-like protein	1 replicate	Not found	Not found	Not found
3149	2	1	1	1	A0A072UA03	NUC	No Data	No Data	No Data	No Data	No Data		[Master Protein] Stretchin-mlck protein	1 replicate	Not found	Not found	Not found
712	1	1	1	1	V7C134	NUC	C:integral component of membrane	No Data	No Data	No Data	No Data		[Master Protein] Uncharacterized protein (Fragment) OS=Phaseolus vulgaris GN=PHAVU_004G0113001g PE=4 SV=1	1 replicate	Not found	Not found	Not found
1580	1	1	1	1	A0A072VG87	NUC	C:chloroplast stroma C:starch grain	P:starch metabolic process	GO:2001070	No Data	F:starch binding		[Master Protein] Uncharacterized protein OS=Medicago truncatula GN=MTR_1g041275 PE=4 SV=1	1 replicate	Not found	Not found	Not found
569	1	1	1	2	V7CY49	PLA	No Data	P:regulation of transcription, DNA-templated	GO:0003690	No Data	F:double-stranded DNA binding		[Master Protein] Uncharacterized protein OS=Phaseolus vulgaris GN=PHAVU_001G141200g PE=4 SV=1	Found	Not found	Not found	Not found
2073	1	1	1	1	V7D142	NUC	No Data	No Data	GO:0003723	27	F:RNA binding		[Master Protein] Uncharacterized protein OS=Phaseolus vulgaris GN=PHAVU_001G230200g PE=4 SV=1	1 replicate	Not found	Not found	Not found
1357	1	1	1	1	V7C1B0	NUC	No Data	P:regulation of photoperiodism, flowering	No Data	No Data	No Data		[Master Protein] Uncharacterized protein OS=Phaseolus vulgaris GN=PHAVU_004G088300g PE=4 SV=1	2 replicates	Not found	Not found	Not found
1670	1	1	1	1	V7BU37	PLA	C:integral component of membrane	No Data	GO:0005524 GO:0004674	23	F:ATP binding F:protein serine/threonine kinase activity		[Master Protein] Uncharacterized protein OS=Phaseolus vulgaris GN=PHAVU_005G073800g PE=3 SV=1	1 replicate	Not found	Not found	Not found
1843	1	1	1	2	V7BQU4	END	No Data	No Data	GO:0020037 GO:0005506 GO:0004497 GO:0016705	No Data	F:heme binding F:iron ion binding F:monooxygenase activity F:oxidoreductase activity, acting on paired donors, with incorporation or reduction of molecular oxygen		[Master Protein] Uncharacterized protein OS=Phaseolus vulgaris GN=PHAVU_006G123600g PE=3 SV=1	Found	Not found	Not found	Not found
256	1	1	1	1	V7BU08	NUC	C:integral component of membrane	No Data	No Data	No Data	No Data		[Master Protein] Uncharacterized protein OS=Phaseolus vulgaris GN=PHAVU_006G217300g PE=4 SV=1	1 replicate	Not found	Not found	Not found
1747	1	1	1	1	V7BCL4	NUC	No Data	No Data	No Data	No Data	No Data		[Master Protein] Uncharacterized protein OS=Phaseolus vulgaris GN=PHAVU_007G003500g PE=4 SV=1	1 replicate	Not found	Not found	Not found
126	2	1	1	1	V7BAX9	NUC	No Data	No Data	No Data	No Data	No Data		[Master Protein] Uncharacterized protein OS=Phaseolus vulgaris GN=PHAVU_008G212000g PE=4 SV=1	2 replicates	Not found	Not found	Not found
2510	2	1	1	1	V7AEU2	NUC	No Data	P:microtubule-based movement	GO:0005524 GO:0008017 GO:0003777	23	F:ATP binding F:microtubule binding F:microtubule motor activity		[Master Protein] Uncharacterized protein OS=Phaseolus vulgaris GN=PHAVU_011G040700g PE=3 SV=1	1 replicate	Not found	Not found	Not found
3109	5	1	2	3	B9SWI5	NUC	C:nucleus	P:regulation of transcription, DNA-templated P:transcription, DNA-templated	GO:0003677 GO:0003723	27;28	F:DNA binding F:RNA binding	lj_descr	[Master Protein] B9SWI5 B9SWI5_RICCO Putative uncharacterized protein	2 replicates	2 replicates	Not found	Not found
2540	3	1	1	2	Q2HVX0	NUC	No Data	No Data	No Data	No Data	No Data		[Master Protein] Embryo-specific 3	1 replicate	1 replicate	Not found	Not found
859	3	1	2	17	G7J5D7	CYT	C:cell	P:cell redox homeostasis	GO:0009055 GO:0015035	1;26;21	F:electron transfer activity F:protein disulfide oxidoreductase activity		[Master Protein] Glutaredoxin C1	Found	Found	Not found	Not found
175	1	1	1	5	I1MY40	NUC	C:elongin complex	P:transcription elongation from RNA polymerase II promoter	No Data	No Data	No Data	lj_descr	[Master Protein] I1MY40 I1MY40_SOYBN Uncharacterized protein	Found	Found	Not found	Not found
591	2	1	4	49	Q9FPW5	NUC	No Data	No Data	No Data	No Data	No Data		[Master Protein] IAA-protein conjugate	Found	Found	Not found	Not found
1439	2	1	1	2	J3MP44	NUC	No Data	No Data	No Data	No Data	No Data	lj_descr	[Master Protein] J3MP44 J3MP44_ORYBR Uncharacterized protein	2 replicates	2 replicates	Not found	Not found
1915	1	1	1	4	A0A072VWK2	MIT	C:chloroplast stroma C:chloroplast thylakoid membrane C:photosystem II oxygen evolving complex	P:photosynthesis	No Data	No Data	No Data		[Master Protein] Photosystem II reaction center Psb28 protein	Found	Found	Not found	Not found
188	2	1	1	1	G7ILU6	NUC/CYT	No Data	No Data	GO:0004842	29	F:ubiquitin-protein transferase activity		[Master Protein] RING-type E3 ubiquitin transferase	2 replicates	Found	Not found	Not found
2579	3	2	2	4	G7KTZ4	NUC	C:nuclear pore	No Data	GO:0017056	No Data	F:structural constituent of nuclear pore		[Master Protein] Structural constituent of nuclear pore protein, putative	2 replicates	2 replicates	Not found	Not found
1309	1	1	5	16	V7BGA6	MIT	C:mitochondrion	P:tricarboxylic acid cycle	GO:0005524 GO:0000287 GO:0004775	8;23	F:ATP binding F:magnesium ion binding F:succinate-CoA ligase (ADP-forming) activity		[Master Protein] Succinate-CoA ligase subunit beta	1 replicate	Found	Not found	Not found
3153	2	1	1	1	A0A072TIT9	MIT	No Data	No Data	No Data	No Data	No Data		[Master Protein] Uncharacterized protein OS=Medicago truncatula GN=MTR_0014s0420 PE=4 SV=1	2 replicates	Found	Not found	Not found
1257	1	1	1	1	A0A072U9Q0	NUC	No Data	No Data	No Data	No Data	No Data		[Master Protein] Uncharacterized protein OS=Medicago truncatula GN=MTR_7g053280 PE=4 SV=1	2 replicates	Found	Not found	Not found
3165	1	1	1	6	A0A072TS75	CYT	No Data	No Data	No Data	No Data	No Data		[Master Protein] Uncharacterized protein OS=Medicago truncatula GN=MTR_8g066103 PE=4 SV=1	Found	Found	Not found	Not found
3169	4	1	1	2	V7CSS0	NUC	No Data	P:microtubule-based movement	GO:0005524 GO:0008017 GO:0003777	23	F:ATP binding F:microtubule binding F:microtubule motor activity		[Master Protein] Uncharacterized protein OS=Phaseolus vulgaris GN=PHAVU_001G052600g PE=3 SV=1	Found	Found	Not found	Not found
1874	1	1	1	5	V7CHW3	NUC	No Data	No Data	GO:0009055 GO:0020037 GO:0046872	1;26;15	F:electron transfer activity F:heme binding F:metal ion binding		[Master Protein] Uncharacterized protein OS=Phaseolus vulgaris GN=PHAVU_002G098700g PE=4 SV=1	Found	Found	Not found	Not found
227	2	1	1	3	V7CM59	NUC	No Data	No Data	GO:0003729 GO:0003743	29	F:mRNA binding F:translation initiation factor activity		[Master Protein] Uncharacterized protein OS=Phaseolus vulgaris GN=PHAVU_002G218900g PE=4 SV=1	2 replicates	Found	Not found	Not found
2827	1	1	1	1	V7CS02	PLA	No Data	No Data	GO:0005524 GO:0004672	29;23	F:ATP binding F:protein kinase activity		[Master Protein] Uncharacterized protein OS=Phaseolus vulgaris GN=PHAVU_002G289000g PE=4 SV=1	2 replicates	Found	Not found	Not found
2136	2	1	1	3	V7C9Y1	NUC	No Data	No Data	GO:0003723	27	F:RNA binding		[Master Protein] Uncharacterized protein OS=Phaseolus vulgaris GN=PHAVU_003G058600g PE=4 SV=1	2 replicates	Found	Not found	Not found
3129	1	1	1	3	V7CEC0	NUC	No Data	No Data	GO:0003676	No Data	F:nucleic acid binding		[Master Protein] Uncharacterized protein OS=Phaseolus vulgaris GN=PHAVU_003G290800g PE=4 SV=1	Found	Found	Not found	Not found
735	1	1	1	1	V7BW90	NUC	No Data	P:terpenoid biosynthetic process	GO:0046429 GO:0005506	16	F:4-hydroxy-3-methylbut-2-en-1-yl diphosphate synthase activity F:iron ion binding		[Master Protein] Uncharacterized protein OS=Phaseolus vulgaris GN=PHAVU_005G135800g PE=3 SV=1	2 replicates	Found	Not found	Not found
654	1	1	3	22	V7BFL0	NUC	No Data	No Data	No Data	No Data	No Data		[Master Protein] Uncharacterized protein OS=Phaseolus vulgaris GN=PHAVU_007G173100g PE=4 SV=1	2 replicates	2 replicates	Not found	Not found
1498	2	1	1	1	V7BKG2	EXC	C:extracellular region	No Data	GO:0030145 GO:0045735	33	F:manganese ion binding F:nutrient reservoir activity		[Master Protein] Uncharacterized protein OS=Phaseolus vulgaris GN=PHAVU_007G206600g PE=3 SV=1	2 replicates	Found	Not found	Not found
3171	1	1	1	3	V7B2D8	NUC	No Data	P:microtubule cytoskeleton organization	GO:0008017	No Data	F:microtubule binding		[Master Protein] Uncharacterized protein OS=Phaseolus vulgaris GN=PHAVU_008G076000g PE=4 SV=1	Found	Found	Not found	Not found
2299	3	1	1	2	V7ACU7	NUC	No Data	No Data	GO:0003723 GO:0008270	27	F:RNA binding F:zinc ion binding		[Master Protein] Uncharacterized protein OS=Phaseolus vulgaris GN=PHAVU_011G006700g PE=4 SV=1	Found	Found	Not found	Not found
13	1	1	1	1	G7L5U5	NUC	C:nucleus	No Data	GO:0043531	No Data	F:ADP binding		[Master Protein] Cyclin	Not found	1 replicate	Not found	Not found
1007	1	1	1	1	G7IL78	NUC	C:integral component of membrane	No Data	GO:0022857	No Data	F:transmembrane transporter activity	lj_descr	[Master Protein] G7IL78 G7IL78_MEDTR Auxin-induced protein 5NG4	Not found	1 replicate	Not found	Not found
3090	1	1	1	2	A0A072USC3	NUC	C:nuclear pore	P:intracellular transport	No Data	No Data	No Data		[Master Protein] Nucleoporin 50 Ran-binding domain protein, putative	Not found	Found	Not found	Not found
2765	2	1	1	1	Q940E6	PLA	No Data	No Data	GO:0003993	26	F:acid phosphatase activity		[Master Protein] Putative defense associated acid phosphatase	Not found	1 replicate	Not found	Not found
69	1	1	1	1	A0A072VFB2	NUC	No Data	P:metabolic process	GO:0003824 GO:0003676	No Data	F:catalytic activity F:nucleic acid binding		[Master Protein] Small RNA degrading nuclease	Not found	1 replicate	Not found	Not found
2899	1	1	1	1	G7KH84	NUC	C:nucleus	No Data	GO:0003677	28	F:DNA binding		[Master Protein] SWI/SNF complex subunit SWI3B-like protein	Not found	1 replicate	Not found	Not found
1063	1	1	1	1	A0A072UPC5	NUC	No Data	P:regulation of transcription, DNA-templated	GO:0003690	No Data	F:double-stranded DNA binding		[Master Protein] Transcription termination factor family protein	Not found	1 replicate	Not found	Not found
333	1	1	1	1	G7K8I4	NUC	No Data	No Data	No Data	No Data	No Data		[Master Protein] Uncharacterized protein OS=Medicago truncatula GN=MTR_5g092580 PE=4 SV=1	Not found	1 replicate	Not found	Not found
459	1	1	1	1	V7CBC5	EXC	No Data	P:fatty acid metabolic process	GO:0008126	No Data	F:acetylesterase activity		[Master Protein] Uncharacterized protein OS=Phaseolus vulgaris GN=PHAVU_003G208000g PE=4 SV=1	Not found	1 replicate	Not found	Not found
1990	1	1	1	1	V7BPS9	NUC	C:integral component of membrane	P:lipid storage	No Data	No Data	No Data		[Master Protein] Uncharacterized protein OS=Phaseolus vulgaris GN=PHAVU_006G170800g PE=4 SV=1	Not found	Found	Not found	Not found
3236	1	1	1	2	V7ATI6	NUC	No Data	P:signal transduction	GO:0043531	No Data	F:ADP binding		[Master Protein] Uncharacterized protein OS=Phaseolus vulgaris GN=PHAVU_010G136800g PE=4 SV=1	Not found	2 replicates	Not found	Not found

## Sheet: Table S8-3
Table S8-3	Prediction of sub-cellular localization of proteins, identified both in yellow embryos of cultivar Millennium and in green embryos of cultivar Gloriosa in non-depleted samples and after treatment with 0.07% (w/v) protamine sulfate
	A	B	C	D	E	F	G	H	I	J	K	L	M	N	O	P	Q	R	S	T
	CSK	CSK_CYT	CYT	CYT-MIT	CYT_NUC	CYT_PLA	END	END_GOL	EXC	GOL	MIT	MIT_NUC	MIT_CYT	NUC	NUC_CYT	NUC_PLA	PLA	PLA_CYT	PLA_END	POX
Green non-depleted	1	1	26	1	2	0	5	1	3	0	30	0	0	120	2	0	29	1	0	3				C	CYT
GreenYellow non-depleted	12	1	184	5	2	1	26	1	14	5	104	0	1	455	20	3	132	0	1	4				D	CYT-MIT
Yellow non-depleted	4	1	30	0	1	0	2	0	0	0	20	1	0	92	3	1	25	0	0	1				E	CYT_NUC
Non-Depleted	17	3	240	6	5	1	33	2	17	5	154	1	1	667	25	4	186	1	1	8				F	CYT_PLA
Green PS fraction	0	0	1	0	0	0	2	0	0	0	1	0	0	13	0	0	3	0	0	0				G	END
GreenYellow PS fraction	0	0	2	0	0	0	0	0	1	0	3	0	0	16	1	0	1	0	0	0				H	END_GOL
Yellow PS fraction	0	0	0	0	0	0	0	0	1	0	0	0	0	9	0	0	1	0	0	0				I	EXC
Depleted (PSP)	0	0	3	0	0	0	2	0	2	0	4	0	0	38	1	0	5	0	0	0				J	GOL
CSK: Cytoskeleton; CYT: Cytoplasm; END: Endoplasmic Reticulum; EXC: Extracellular/Secreted; GOL: Golgi Apparatus; MIT: Mitochondria; NUC: Nuclear; PLA: Plasma Membrane; POX: Peroxisome

## Sheet: Table S8-4
Table S8-4	Lists of sub-cellular localization prediction of proteins, identified both in yellow embryos of cultivar Millennium and in green embryos of cultivar Gloriosa in non-depleted samples
Lists below are made by filtering Table S7-1 by NGLoc Prediction parameter
Protein Group ID	# Proteins	# Unique Peptides	# Peptides	# PSMs	ID_corr	NGLoc Prediction	GO C	GO P	GO F (CODE)	BIN	GO F	ID_assigning	Group Description	Green0 PS	Yellow0 PS	Yellow0 Total	Green0 Total
1712	5	1	15	68	C5NU06	CSK	C:microtubule	P:microtubule-based process	GO:0005525 GO:0003924 GO:0005200	31;30	F:GTP binding F:GTPase activity F:structural constituent of cytoskeleton	lj_descr	[Master Protein] C5NU06 C5NU06_LOTJA Tubulin beta chain	Not found	Not found	Found	2 replicates
3011	3	4	12	41	G7J950	CSK	C:eukaryotic 43S preinitiation complex C:eukaryotic 48S preinitiation complex C:eukaryotic translation initiation factor 3 complex	P:formation of translation preinitiation complex P:regulation of translational initiation	GO:0003743 GO:0031369	29	F:translation initiation factor activity F:translation initiation factor binding		[Master Protein] Eukaryotic translation initiation factor 3 subunit B	Not found	Not found	Found	Found
3110	10	1	16	95	G7L017	CSK	No Data	No Data	GO:0005524	23	F:ATP binding	lj_descr	[Master Protein] G7L017 G7L017_MEDTR Actin	Not found	Not found	1 replicate	2 replicates
822	3	3	11	34	I1JK05	CSK	C:eukaryotic 43S preinitiation complex C:eukaryotic 48S preinitiation complex C:eukaryotic translation initiation factor 3 complex	P:formation of cytoplasmic translation initiation complex	GO:0003743 GO:0031369	29	F:translation initiation factor activity F:translation initiation factor binding	lj_descr	[Master Protein] I1JK05 I1JK05_SOYBN Eukaryotic translation initiation factor 3 subunit B	Not found	Not found	Found	2 replicates
1387	2	1	16	71	I1JLU8	CSK	C:cytoplasm C:microtubule	P:microtubule-based process	GO:0005525 GO:0003924 GO:0005200	31;30	F:GTP binding F:GTPase activity F:structural constituent of cytoskeleton	lj_descr	[Master Protein] I1JLU8 I1JLU8_SOYBN Uncharacterized protein	Not found	Not found	Found	Found
2762	5	3	9	33	Q69F96	CSK	No Data	P:plant-type cell wall organization or biogenesis	GO:0016866	No Data	F:intramolecular transferase activity		[Master Protein] Reversibly glycosylated protein	Not found	Not found	Found	Found
318	17	4	10	44	G7J421	CSK	C:cytoplasm C:microtubule	P:microtubule-based process	GO:0005525 GO:0003924 GO:0005200	31;30	F:GTP binding F:GTPase activity F:structural constituent of cytoskeleton		[Master Protein] Tubulin alpha chain	Not found	Not found	Found	Found
1242	7	1	11	53	V7CT13	CSK	C:cytoplasm C:microtubule	P:microtubule-based process	GO:0005525 GO:0003924 GO:0005200	31;30	F:GTP binding F:GTPase activity F:structural constituent of cytoskeleton		[Master Protein] Tubulin beta chain	Not found	Not found	2 replicates	Found
2933	1	2	2	2	V7BI54	CSK	No Data	P:actin filament bundle assembly	GO:0051015	No Data	F:actin filament binding		[Master Protein] Uncharacterized protein OS=Phaseolus vulgaris GN=PHAVU_007G252400g PE=4 SV=1	Not found	Not found	Found	Found
1467	2	1	1	1	V7BC92	CSK	C:cytoplasm C:integral component of membrane	No Data	GO:0120013	No Data	F:intermembrane lipid transfer activity		[Master Protein] Uncharacterized protein OS=Phaseolus vulgaris GN=PHAVU_008G251900g PE=4 SV=1	Not found	Not found	Found	2 replicates
2286	3	2	4	7	V7B2V3	CSK	No Data	P:actin filament bundle assembly	GO:0051015	No Data	F:actin filament binding		[Master Protein] Uncharacterized protein OS=Phaseolus vulgaris GN=PHAVU_009G238200g PE=4 SV=1	Not found	Not found	Found	Found
2801	1	1	1	3	V7AF46	CSK	No Data	P:microtubule-based movement	GO:0005524 GO:0008017 GO:0003777	23	F:ATP binding F:microtubule binding F:microtubule motor activity		[Master Protein] Uncharacterized protein OS=Phaseolus vulgaris GN=PHAVU_011G070000g PE=3 SV=1	Not found	Not found	1 replicate	1 replicate
2608	1	1	1	1	G7K4B3	CSK	No Data	No Data	GO:0003779	No Data	F:actin binding		[Master Protein] Actin-binding calponin-like (CH) domain protein	Not found	Not found	Not found	1 replicate
1937	5	1	1	1	G7KY76	CSK	No Data	No Data	GO:0005509	No Data	F:calcium ion binding		[Master Protein] EF hand calcium-binding family protein	Not found	Not found	1 replicate	Not found
2888	3	1	16	84	I1JG11	CSK	No Data	No Data	GO:0005524	23	F:ATP binding	lj_descr	[Master Protein] I1JG11 I1JG11_SOYBN Uncharacterized protein	Not found	Not found	1 replicate	Not found
2614	7	1	1	1	G7L416	CSK	C:gamma-tubulin complex C:microtubule	P:cytoplasmic microtubule organization P:microtubule nucleation	GO:0005525 GO:0003924	30	F:GTP binding F:GTPase activity		[Master Protein] Tubulin gamma chain	Not found	Not found	1 replicate	Not found
2627	2	1	17	95	V7BII6	CSK	No Data	No Data	GO:0005524	23	F:ATP binding		[Master Protein] Uncharacterized protein OS=Phaseolus vulgaris GN=PHAVU_007G260000g PE=3 SV=1	Not found	Not found	1 replicate	Not found
		Total number of protein groups :				17
Protein Group ID	# Proteins	# Unique Peptides	# Peptides	# PSMs	ID_corr	NGLoc Prediction	GO C	GO P	GO F (CODE)	BIN	GO F	ID_assigning	Group Description	Green0 PS	Yellow0 PS	Yellow0 Total	Green0 Total
1502	6	2	2	4	V7CPY7	CSK/CYT	No Data	No Data	GO:0005525 GO:0003924	30	F:GTP binding F:GTPase activity		[Master Protein] Uncharacterized protein OS=Phaseolus vulgaris GN=PHAVU_002G298700g PE=3 SV=1	Not found	Not found	2 replicates	Found
2556	5	1	1	1	G7LDH0	CSK/CYT	No Data	No Data	GO:0005525 GO:0003924	30	F:GTP binding F:GTPase activity		[Master Protein] Dynamin 1E-like protein	Not found	Not found	Not found	2 replicates
724	1	1	1	1	V7CC82	CSK/CYT	No Data	No Data	GO:0005525 GO:0003924	30	F:GTP binding F:GTPase activity		[Master Protein] Uncharacterized protein (Fragment) OS=Phaseolus vulgaris GN=PHAVU_003G228100g PE=3 SV=1	Not found	Not found	1 replicate	Not found
		Total number of protein groups :				3
Protein Group ID	# Proteins	# Unique Peptides	# Peptides	# PSMs	ID_corr	NGLoc Prediction	GO C	GO P	GO F (CODE)	BIN	GO F	ID_assigning	Group Description	Green0 PS	Yellow0 PS	Yellow0 Total	Green0 Total
195	1	1	1	1	A0A072UN08	CYT	No Data	P:heat acclimation P:posttranscriptional regulation of gene expression	GO:0003824	No Data	F:catalytic activity		[Master Protein] (2R)-phospho-3-sulfolactate synthase ComA	Not found	Not found	Found	2 replicates
169	7	1	2	14	A0A072VEZ8	CYT	No Data	No Data	GO:0046872 GO:0016491	15;21	F:metal ion binding F:oxidoreductase activity		[Master Protein] 1-aminocyclopropane-1-carboxylate oxidase-like protein	Not found	Not found	Found	2 replicates
329	14	1	1	2	G7LIE7	CYT	No Data	No Data	GO:0046872 GO:0016491	15;21	F:metal ion binding F:oxidoreductase activity		[Master Protein] 2OG-Fe(II) oxygenase family oxidoreductase	Not found	Not found	2 replicates	Found
1926	4	3	5	13	I3SMF8	CYT	No Data	No Data	No Data	No Data	No Data		[Master Protein] 3,5-epimerase/4-reductase	Not found	Not found	Found	Found
3023	1	1	1	1	G8A2A8	CYT	No Data	No Data	No Data	No Data	No Data		[Master Protein] 3-oxo-delta(4,5)-steroid 5-beta-reductase-like protein	Not found	Not found	Found	2 replicates
795	4	1	4	36	G7LAJ5	CYT	C:small ribosomal subunit	P:translation	GO:0003723 GO:0003735	27	F:RNA binding F:structural constituent of ribosome		[Master Protein] 40S ribosomal protein S15-4	Not found	Not found	Found	Found
215	6	2	3	13	A0A072VBJ7	CYT	C:ribosome	P:translation	GO:0003735	No Data	F:structural constituent of ribosome		[Master Protein] 40S ribosomal protein S26	Not found	Not found	Found	Found
1974	7	2	8	35	A0A072VJE7	CYT	C:small ribosomal subunit	P:translation	GO:0003723 GO:0003735	27	F:RNA binding F:structural constituent of ribosome		[Master Protein] 40S ribosomal protein S5-2	Not found	Not found	Found	Found
516	7	1	7	30	T2DNT1	CYT	C:small ribosomal subunit	P:translation	GO:0003723 GO:0003735	27	F:RNA binding F:structural constituent of ribosome		[Master Protein] 40S ribosomal protein S5-like protein	Not found	Not found	2 replicates	1 replicate
1599	3	4	4	8	G7L4U3	CYT	No Data	No Data	GO:0004134 GO:2001070	2	F:4-alpha-glucanotransferase activity F:starch binding		[Master Protein] 4-alpha-glucanotransferase DPE2	Not found	Not found	Found	Found
649	13	2	6	29	I3T617	CYT	C:ribosome	P:translation	GO:0003735	No Data	F:structural constituent of ribosome		[Master Protein] 60S ribosomal L35-like protein	Not found	Not found	Found	2 replicates
1311	8	2	7	28	T2DNL9	CYT	C:ribosome	P:translation	GO:0003735	No Data	F:structural constituent of ribosome		[Master Protein] 60S ribosomal protein L3-like protein	Not found	Not found	Found	2 replicates
2163	7	1	1	6	A5AKR8	CYT	No Data	P:metabolic process	GO:0016758	26	F:transferase activity, transferring hexosyl groups	lj_descr	[Master Protein] A5AKR8 A5AKR8_VITVI Putative uncharacterized protein	Not found	Not found	Found	Found
3201	11	2	2	6	I3T714	CYT	C:cytoplasm	P:adenine salvage P:nucleoside metabolic process	GO:0003999	23	F:adenine phosphoribosyltransferase activity		[Master Protein] Adenine phosphoribosyltransferase-like protein	Not found	Not found	Found	Found
1640	4	3	6	22	Q2HV87	CYT	No Data	P:plant-type cell wall organization or biogenesis	GO:0016866	No Data	F:intramolecular transferase activity		[Master Protein] Alpha-1,4-glucan-protein synthase (UDP-forming)	Not found	Not found	Found	Found
2020	3	1	1	1	A0A072W198	CYT	No Data	No Data	GO:0004560	No Data	F:alpha-L-fucosidase activity		[Master Protein] Alpha-L-fucosidase-like protein	Not found	Not found	Found	2 replicates
1833	3	1	1	4	A0A072VAG9	CYT	No Data	No Data	GO:0016747	16	F:transferase activity, transferring acyl groups other than amino-acyl groups		[Master Protein] Anthocyanin 5-aromatic acyltransferase	Not found	Not found	Found	2 replicates
668	6	6	7	21	A0A072VCX2	CYT	C:membrane C:peroxisome C:plastid	P:biosynthetic process P:cellular amino acid metabolic process P:leaf senescence	GO:0004069 GO:0030170	13	F:L-aspartate:2-oxoglutarate aminotransferase activity F:pyridoxal phosphate binding		[Master Protein] Aspartate aminotransferase	Not found	Not found	Found	Found
3259	1	1	1	5	G9JLT8	CYT	C:integral component of membrane C:mitochondrial membrane C:proton-transporting ATP synthase complex, coupling factor F(o)	P:ATP hydrolysis coupled proton transport P:ATP synthesis coupled proton transport	GO:0015078 GO:0008289	No Data	F:hydrogen ion transmembrane transporter activity F:lipid binding		[Master Protein] ATP synthase subunit 9, mitochondrial	Not found	Not found	2 replicates	1 replicate
2417	5	1	2	6	B9G712	CYT	No Data	No Data	GO:0008113	No Data	F:peptide-methionine (S)-S-oxide reductase activity	lj_descr	[Master Protein] B9G712 B9G712_ORYSJ Putative uncharacterized protein	Not found	Not found	Found	2 replicates
2842	1	2	3	11	B9GSC1	CYT	C:cytosolic large ribosomal subunit	P:translation	GO:0003723 GO:0003735	27	F:RNA binding F:structural constituent of ribosome	lj_descr	[Master Protein] B9GSC1 B9GSC1_POPTR Predicted protein	Not found	Not found	Found	Found
2495	2	2	3	6	C5DB50	CYT	C:cytoplasm	P:glucose catabolic process	GO:0030145 GO:0004619	4	F:manganese ion binding F:phosphoglycerate mutase activity	lj_descr	[Master Protein] C5DB50 C5DB50_VITVI Putative 2,3-bisphosphoglycerate-independent phosphogl,86.64,0,FAMILY NOT NAMED,NULL; 2,3-Bisphosphoglycerate-independent phosphoglycerate mutase, substrate-bindin,CUFF.40882.1	Not found	Not found	2 replicates	1 replicate
869	3	2	7	35	C6T857	CYT	No Data	P:isocitrate metabolic process P:tricarboxylic acid cycle	GO:0004450 GO:0000287 GO:0051287	8	F:isocitrate dehydrogenase (NADP+) activity F:magnesium ion binding F:NAD binding	lj_descr	[Master Protein] C6T857 C6T857_SOYBN Isocitrate dehydrogenase [NADP]	Not found	Not found	Found	Found
2235	4	2	14	128	C6TN36	CYT	No Data	P:glucose metabolic process	GO:0051287 GO:0050661 GO:0016620	No Data	F:NAD binding F:NADP binding F:oxidoreductase activity, acting on the aldehyde or oxo group of donors, NAD or NADP as acceptor	lj_descr	[Master Protein] C6TN36 C6TN36_SOYBN Uncharacterized protein	Not found	Not found	Found	Found
2311	7	6	6	10	Q8LP17	CYT	No Data	No Data	GO:0046872 GO:0016702	15	F:metal ion binding F:oxidoreductase activity, acting on single donors with incorporation of molecular oxygen, incorporation of two atoms of oxygen		[Master Protein] Carotenoid 9,10(9',10')-cleavage dioxygenase 1	Not found	Not found	Found	Found
1210	1	1	1	5	G7J5N0	CYT	C:cytoplasm	P:protein folding	GO:0003824	No Data	F:catalytic activity		[Master Protein] Chaperonin GroS	Not found	Not found	Found	Found
1392	9	3	3	11	G7JFN2	CYT	No Data	No Data	GO:0003824 GO:0050662	No Data	F:catalytic activity F:coenzyme binding		[Master Protein] Cinnamoyl-CoA reductase	Not found	Not found	Found	Found
2425	4	1	1	1	A0A1S2XVA2	CYT	No Data	P:protein folding	GO:0003755	31	F:peptidyl-prolyl cis-trans isomerase activity	lj_lotusbase_ncbi	[Master Protein] CUFF.33049.2	Not found	Not found	Found	Found
1385	4	1	1	2	Q2MJ22	CYT	No Data	No Data	GO:0020037 GO:0005506 GO:0008168 GO:0004497 GO:0016705	No Data	F:heme binding F:iron ion binding F:methyltransferase activity F:monooxygenase activity F:oxidoreductase activity, acting on paired donors, with incorporation or reduction of molecular oxygen		[Master Protein] Cytochrome P450 monooxygenase CYP51G1	Not found	Not found	Found	Found
1841	1	4	12	69	G7L9S8	CYT	No Data	P:carbohydrate metabolic process	GO:0016868 GO:0000287	No Data	F:intramolecular transferase activity, phosphotransferases F:magnesium ion binding		[Master Protein] Cytoplasmic phosphoglucomutase	Not found	Not found	Found	Found
129	6	1	2	7	G7J8C7	CYT	No Data	No Data	No Data	No Data	No Data		[Master Protein] Cytosolic class II small heat-shock protein	Not found	Not found	Found	2 replicates
1764	3	3	4	12	A0A072U991	CYT	C:cell	P:cell redox homeostasis P:glutathione metabolic process	GO:0009055 GO:0050660 GO:0004362 GO:0050661	1;26	F:electron transfer activity F:flavin adenine dinucleotide binding F:glutathione-disulfide reductase activity F:NADP binding		[Master Protein] Cytosolic glutathione reductase	Not found	Not found	Found	Found
1772	1	1	1	1	D7U6M5	CYT	C:integral component of membrane C:membrane	P:signal transduction	No Data	No Data	No Data	lj_descr	[Master Protein] D7U6M5 D7U6M5_VITVI Putative uncharacterized protein	Not found	Not found	Found	2 replicates
2283	7	1	4	8	D7UPN0	CYT	C:COPII vesicle coat C:Golgi membrane	P:COPII-coated vesicle budding P:positive regulation of TORC1 signaling P:protein transport	GO:0005198	No Data	F:structural molecule activity	lj_descr	[Master Protein] D7UPN0 D7UPN0_LOTJA SEC13 family protein	Not found	Not found	Found	Found
1520	1	1	1	5	D8SY77	CYT	No Data	No Data	No Data	No Data	No Data	lj_descr	[Master Protein] D8SY77 D8SY77_SELML Putative uncharacterized protein	Not found	Not found	Found	2 replicates
1931	1	1	1	1	G7IMU4	CYT	No Data	No Data	No Data	No Data	No Data		[Master Protein] DUF295 family protein	Not found	Not found	Found	2 replicates
2346	15	5	6	36	A0A072TU53	CYT	No Data	No Data	No Data	No Data	No Data		[Master Protein] DUF642 family protein	Not found	Not found	Found	Found
2702	3	3	5	10	A0A072VCC4	CYT	No Data	No Data	GO:0016787	No Data	F:hydrolase activity		[Master Protein] Epoxide hydrolase-like protein	Not found	Not found	Found	Found
2938	2	1	2	8	I3SP58	CYT	C:eukaryotic 43S preinitiation complex C:eukaryotic 48S preinitiation complex C:eukaryotic translation initiation factor 3 complex	P:formation of translation preinitiation complex P:regulation of translational initiation	GO:0043022 GO:0003743	29	F:ribosome binding F:translation initiation factor activity		[Master Protein] Eukaryotic translation initiation factor 3 subunit K	Not found	Not found	Found	Found
2936	2	3	6	14	A0A072U6R5	CYT	C:eukaryotic 43S preinitiation complex C:eukaryotic 48S preinitiation complex C:eukaryotic translation initiation factor 3 complex, eIF3m	P:formation of cytoplasmic translation initiation complex	GO:0003743	29	F:translation initiation factor activity		[Master Protein] Eukaryotic translation initiation factor 3 subunit M	Not found	Not found	Found	Found
1779	10	1	5	20	F6GY49	CYT	C:cytosolic large ribosomal subunit	P:ribosomal large subunit assembly P:translation	GO:0003723 GO:0003735	27	F:RNA binding F:structural constituent of ribosome	lj_descr	[Master Protein] F6GY49 F6GY49_VITVI Putative uncharacterized protein	Not found	Not found	2 replicates	2 replicates
2982	4	2	4	12	D2DFB1	CYT	No Data	No Data	GO:0046872 GO:0045486	15;16	F:metal ion binding F:naringenin 3-dioxygenase activity		[Master Protein] Flavanone-3-hydroxylase	Not found	Not found	Found	Found
1036	7	2	2	2	A0A072U1Q8	CYT	No Data	P:carbohydrate metabolic process	GO:0042132	1;2	F:fructose 1,6-bisphosphate 1-phosphatase activity		[Master Protein] Fructose-1,6-bisphosphatase	Not found	Not found	Found	2 replicates
2536	3	1	3	8	G3FIQ0	CYT	No Data	No Data	GO:0046872 GO:0016491	15;21	F:metal ion binding F:oxidoreductase activity	lj_descr	[Master Protein] G3FIQ0 G3FIQ0_9ROSI F3H	Not found	Not found	Found	Found
1121	5	4	4	11	G3Q409	CYT	C:prefoldin complex	P:protein folding	GO:0051082	No Data	F:unfolded protein binding	lj_descr	[Master Protein] G3Q409 G3Q409_GASAC Uncharacterized protein	Not found	Not found	Found	Found
1842	2	1	5	23	G7I9F7	CYT	C:cytoplasm C:nucleus	P:protein import into nucleus	GO:0061608 GO:0008565	No Data	F:nuclear import signal receptor activity F:protein transporter activity	lj_descr	[Master Protein] G7I9F7 G7I9F7_MEDTR Importin subunit alpha	Not found	Not found	2 replicates	Found
982	1	2	13	42	G7IC40	CYT	No Data	P:carbohydrate metabolic process	GO:0016868 GO:0000287	No Data	F:intramolecular transferase activity, phosphotransferases F:magnesium ion binding	lj_descr	[Master Protein] G7IC40 G7IC40_MEDTR Phosphoglucomutase	Not found	Not found	1 replicate	2 replicates
1451	1	1	1	1	G7IHV7	CYT	C:mitochondrion	P:leucine catabolic process P:response to absence of light	No Data	No Data	No Data	lj_descr	[Master Protein] G7IHV7 G7IHV7_MEDTR Electron transfer flavoprotein-ubiquinone oxidoreductase	Not found	Not found	2 replicates	2 replicates
2285	3	1	2	22	G7J7W0	CYT	No Data	P:glutamine metabolic process	GO:0016740	23	F:transferase activity	lj_descr	[Master Protein] G7J7W0 G7J7W0_MEDTR Intracellular protease	Not found	Not found	Found	Found
122	2	1	2	4	G7JS28	CYT	C:integral component of membrane	No Data	GO:0016491	21	F:oxidoreductase activity	lj_descr	[Master Protein] G7JS28 G7JS28_MEDTR Lysine-ketoglutarate reductase/saccharopine dehydrogenase	Not found	Not found	Found	Found
2745	10	1	2	3	G7KNM6	CYT	No Data	No Data	GO:0016491	21	F:oxidoreductase activity	lj_descr	[Master Protein] G7KNM6 G7KNM6_MEDTR Short-chain alcohol dehydrogenase	Not found	Not found	Found	2 replicates
1069	6	2	3	7	G7L1R3	CYT	No Data	No Data	GO:0016301 GO:0000287 GO:0030955 GO:0004743	11;20;4	F:kinase activity F:magnesium ion binding F:potassium ion binding F:pyruvate kinase activity	lj_descr	[Master Protein] G7L1R3 G7L1R3_MEDTR Pyruvate kinase	Not found	Not found	Found	Found
3142	11	2	4	21	G7ZZU2	CYT	C:cytoplasm	P:fructose 6-phosphate metabolic process	GO:0003872 GO:0005524 GO:0046872	15;4;23	F:6-phosphofructokinase activity F:ATP binding F:metal ion binding	lj_descr	[Master Protein] G7ZZU2 G7ZZU2_MEDTR 6-phosphofructokinase	Not found	Not found	Found	Found
2148	3	1	2	10	G8A030	CYT	No Data	No Data	GO:0046872 GO:0016491	15;21	F:metal ion binding F:oxidoreductase activity	lj_descr	[Master Protein] G8A030 G8A030_MEDTR Gibberellin 20 oxidase 1-B	Not found	Not found	Found	2 replicates
2062	6	1	2	3	A0A072VID2	CYT	No Data	No Data	GO:0016757	26;29;16	F:transferase activity, transferring glycosyl groups		[Master Protein] Galactinol-raffinose galactosyltransferase	Not found	Not found	Found	Found
662	9	1	3	7	A0A072U7V2	CYT	No Data	P:glucose metabolic process P:pentose-phosphate shunt	GO:0004345 GO:0050661	7	F:glucose-6-phosphate dehydrogenase activity F:NADP binding		[Master Protein] Glucose-6-phosphate 1-dehydrogenase	Not found	Not found	Found	Found
1400	5	6	6	17	G7KBI3	CYT	C:chloroplast envelope C:chloroplast stroma C:cytosol	P:gluconeogenesis P:glycolytic process P:positive regulation of flower development P:starch metabolic process	GO:0004347	4	F:glucose-6-phosphate isomerase activity		[Master Protein] Glucose-6-phosphate isomerase	Not found	Not found	Found	Found
1716	7	3	3	8	H1XX59	CYT	No Data	P:response to desiccation	No Data	No Data	No Data	lj_descr	[Master Protein] H1XX59 H1XX59_9BACT Late embryogenesis abundant protein 2 (Precursor)	Not found	Not found	Found	Found
1026	2	1	6	11	H9U0F7	CYT	No Data	P:glucose metabolic process	GO:0051287 GO:0050661 GO:0016620	No Data	F:NAD binding F:NADP binding F:oxidoreductase activity, acting on the aldehyde or oxo group of donors, NAD or NADP as acceptor	lj_descr	[Master Protein] H9U0F7 H9U0F7_9ROSA Glyceraldehyde-3-phosphate dehydrogenase B	Not found	Not found	2 replicates	2 replicates
448	5	2	2	3	G7INC4	CYT	No Data	P:metabolic process	GO:0016787	No Data	F:hydrolase activity		[Master Protein] Haloacid dehalogenase-like hydrolase domain protein	Not found	Not found	Found	Found
1155	2	2	2	2	A0A072U994	CYT	No Data	P:histidine biosynthetic process	GO:0004400 GO:0030170	13	F:histidinol-phosphate transaminase activity F:pyridoxal phosphate binding		[Master Protein] Histidinol-phosphate aminotransferase	Not found	Not found	Found	2 replicates
193	4	1	1	5	A2Q2W3	CYT	No Data	No Data	No Data	No Data	No Data		[Master Protein] Huntingtin-interacting K-like protein	Not found	Not found	Found	Found
172	1	1	1	2	I1J8Q7	CYT	C:integral component of membrane	No Data	No Data	No Data	No Data	lj_descr	[Master Protein] I1J8Q7 I1J8Q7_SOYBN Uncharacterized protein	Not found	Not found	1 replicate	1 replicate
3225	7	1	1	5	I1JKU9	CYT	C:intracellular membrane-bounded organelle	P:metabolic process	GO:0080043 GO:0080044	No Data	F:quercetin 3-O-glucosyltransferase activity F:quercetin 7-O-glucosyltransferase activity	lj_descr	[Master Protein] I1JKU9 I1JKU9_SOYBN Uncharacterized protein	Not found	Not found	Found	Found
2316	9	2	2	2	I1K3B1	CYT	C:integral component of membrane	No Data	No Data	No Data	No Data	lj_descr	[Master Protein] I1K3B1 I1K3B1_SOYBN Uncharacterized protein	Not found	Not found	Found	2 replicates
2900	4	2	4	11	I1KAB1	CYT	C:chloroplast C:integral component of membrane	P:cellular response to oxidative stress P:hydrogen peroxide catabolic process P:response to reactive oxygen species	GO:0004130 GO:0020037	No Data	F:cytochrome-c peroxidase activity F:heme binding	lj_descr	[Master Protein] I1KAB1 I1KAB1_SOYBN Uncharacterized protein	Not found	Not found	Found	2 replicates
2369	11	1	2	4	I1KP02	CYT	No Data	No Data	No Data	No Data	No Data	lj_descr	[Master Protein] I1KP02 I1KP02_SOYBN Uncharacterized protein	Not found	Not found	2 replicates	2 replicates
2325	2	3	14	44	I1KSL6	CYT	C:chaperonin-containing T-complex	P:'de novo' protein folding P:chaperone-mediated protein folding	GO:0005524 GO:0044183 GO:0051082	23	F:ATP binding F:protein binding involved in protein folding F:unfolded protein binding	lj_descr	[Master Protein] I1KSL6 I1KSL6_SOYBN T-complex protein 1 subunit alpha	Not found	Not found	Found	Found
2670	4	2	6	17	I1L3W8	CYT	C:cytoplasm	No Data	GO:0003747	No Data	F:translation release factor activity	lj_descr	[Master Protein] I1L3W8 I1L3W8_SOYBN Uncharacterized protein	Not found	Not found	Found	Found
1140	5	1	7	14	I1L3Y0	CYT	No Data	No Data	GO:0003676	No Data	F:nucleic acid binding	lj_descr	[Master Protein] I1L3Y0 I1L3Y0_SOYBN Uncharacterized protein	Not found	Not found	2 replicates	Found
2465	1	1	1	1	I1LB20	CYT	No Data	P:response to karrikin	GO:0005524 GO:0016887	34;23	F:ATP binding F:ATPase activity	lj_descr	[Master Protein] I1LB20 I1LB20_SOYBN Uncharacterized protein	Not found	Not found	Found	2 replicates
2363	3	1	1	6	I1LBL2	CYT	No Data	No Data	GO:0005509	No Data	F:calcium ion binding	lj_descr	[Master Protein] I1LBL2 I1LBL2_SOYBN Uncharacterized protein	Not found	Not found	Found	Found
1886	4	1	6	21	I1LEE5	CYT	C:integral component of membrane	No Data	GO:0005509	No Data	F:calcium ion binding	lj_descr	[Master Protein] I1LEE5 I1LEE5_SOYBN Uncharacterized protein	Not found	Not found	Found	2 replicates
486	3	2	9	54	I1LWR4	CYT	C:cytoplasm	P:glycogen catabolic process	GO:0008184 GO:0102250 GO:0030170 GO:0102499	No Data	F:glycogen phosphorylase activity F:linear malto-oligosaccharide phosphorylase activity F:pyridoxal phosphate binding F:SHG alpha-glucan phosphorylase activity	lj_descr	[Master Protein] I1LWR4 I1LWR4_SOYBN Phosphorylase	Not found	Not found	Found	Found
594	1	1	1	1	I1M044	CYT	C:extracellular region C:plant-type cell wall C:plasmodesma	P:hydrogen peroxide catabolic process P:plant-type cell wall organization P:response to oxidative stress	GO:0020037 GO:0046872 GO:0004601	26;15	F:heme binding F:metal ion binding F:peroxidase activity	lj_descr	[Master Protein] I1M044 I1M044_SOYBN Uncharacterized protein	Not found	Not found	Found	2 replicates
2149	1	1	3	21	I1MGV6	CYT	C:cytosolic large ribosomal subunit	P:translation	GO:0003735	No Data	F:structural constituent of ribosome	lj_descr	[Master Protein] I1MGV6 I1MGV6_SOYBN 60S ribosomal protein L27	Not found	Not found	Found	Found
1125	1	1	4	9	I1MQL3	CYT	No Data	P:gene silencing by RNA	GO:0003676	No Data	F:nucleic acid binding	lj_descr	[Master Protein] I1MQL3 I1MQL3_SOYBN Uncharacterized protein	Not found	Not found	Found	Found
483	3	2	2	4	I1MRK4	CYT	No Data	P:metabolic process	GO:0016746	No Data	F:transferase activity, transferring acyl groups	lj_descr	[Master Protein] I1MRK4 I1MRK4_SOYBN Uncharacterized protein	Not found	Not found	Found	Found
1173	6	1	1	2	I1N4L1	CYT	No Data	No Data	GO:0016747	16	F:transferase activity, transferring acyl groups other than amino-acyl groups	lj_descr	[Master Protein] I1N4L1 I1N4L1_SOYBN Uncharacterized protein	Not found	Not found	2 replicates	Found
2555	1	2	2	2	I1N635	CYT	No Data	P:aromatic amino acid family biosynthetic process	GO:0003856 GO:0016491	21	F:3-dehydroquinate synthase activity F:oxidoreductase activity	lj_descr	[Master Protein] I1N635 I1N635_SOYBN Uncharacterized protein	Not found	Not found	Found	2 replicates
1784	3	1	7	54	I1W1P0	CYT	No Data	No Data	GO:0003723	27	F:RNA binding	lj_descr	[Master Protein] I1W1P0 I1W1P0_COCNU PolyA binding protein (Fragment)	Not found	Not found	Found	Found
2332	4	1	4	12	I3S077	CYT	No Data	No Data	GO:0004364	26	F:glutathione transferase activity	lj_descr	[Master Protein] I3S077 I3S077_LOTJA Uncharacterized protein	Not found	Not found	2 replicates	Found
682	11	2	6	16	I3S389	CYT	No Data	No Data	GO:0016491	21	F:oxidoreductase activity	lj_descr	[Master Protein] I3S389 I3S389_LOTJA Uncharacterized protein	Not found	Not found	2 replicates	2 replicates
86	5	3	6	24	I3SAH2	CYT	No Data	No Data	No Data	No Data	No Data	lj_descr	[Master Protein] I3SAH2 I3SAH2_LOTJA Uncharacterized protein	Not found	Not found	Found	Found
1093	1	2	2	16	I3SG51	CYT	No Data	No Data	No Data	No Data	No Data	lj_descr	[Master Protein] I3SG51 I3SG51_LOTJA Uncharacterized protein	Not found	Not found	Found	Found
1804	4	1	3	6	I3SM21	CYT	No Data	No Data	GO:0016813 GO:0046872	15	F:hydrolase activity, acting on carbon-nitrogen (but not peptide) bonds, in linear amidines F:metal ion binding	lj_descr	[Master Protein] I3SM21 I3SM21_MEDTR Uncharacterized protein	Not found	Not found	2 replicates	Found
958	4	2	3	7	I3SNG4	CYT	No Data	No Data	No Data	No Data	No Data	lj_descr	[Master Protein] I3SNG4 I3SNG4_LOTJA Uncharacterized protein	Not found	Not found	Found	Found
1733	1	2	3	18	I3SUT5	CYT	No Data	P:glycolytic process	GO:0004807	1;4	F:triose-phosphate isomerase activity	lj_descr	[Master Protein] I3SUT5 I3SUT5_LOTJA Triosephosphate isomerase	Not found	Not found	Found	Found
430	2	1	3	18	I3T078	CYT	C:cell	P:cell redox homeostasis	GO:0050660 GO:0016491	21	F:flavin adenine dinucleotide binding F:oxidoreductase activity	lj_descr	[Master Protein] I3T078 I3T078_LOTJA Uncharacterized protein	Not found	Not found	Found	Found
1922	21	2	4	5	I3T1Y1	CYT	No Data	No Data	GO:0010181 GO:0016491	21	F:FMN binding F:oxidoreductase activity	lj_descr	[Master Protein] I3T1Y1 I3T1Y1_LOTJA Uncharacterized protein	Not found	Not found	Found	2 replicates
2114	10	3	3	14	I3TA88	CYT	C:ribosome	P:translation	GO:0003735	No Data	F:structural constituent of ribosome	lj_descr	[Master Protein] I3TA88 I3TA88_LOTJA Uncharacterized protein	Not found	Not found	Found	Found
903	1	1	1	3	I3TAS1	CYT	C:cell	P:cell redox homeostasis P:glutathione metabolic process	GO:0009055 GO:0050660 GO:0004362 GO:0050661	1;26	F:electron transfer activity F:flavin adenine dinucleotide binding F:glutathione-disulfide reductase activity F:NADP binding	lj_descr	[Master Protein] I3TAS1 I3TAS1_MEDTR Uncharacterized protein	Not found	Not found	Found	2 replicates
2541	3	3	3	4	A0A072TYK3	CYT	C:nucleus	P:intracellular protein transport	GO:0008536	No Data	F:Ran GTPase binding		[Master Protein] Importin-alpha re-exporter, putative	Not found	Not found	Found	Found
3138	4	2	6	15	G7KHI5	CYT	C:chloroplast stroma C:chloroplast thylakoid C:mitochondrion	P:isocitrate metabolic process P:tricarboxylic acid cycle	GO:0004450 GO:0000287 GO:0051287	8	F:isocitrate dehydrogenase (NADP+) activity F:magnesium ion binding F:NAD binding		[Master Protein] Isocitrate dehydrogenase [NADP]	Not found	Not found	Found	Found
2305	1	1	2	5	J3L9X6	CYT	No Data	P:aromatic amino acid family metabolic process	GO:0003868	16	F:4-hydroxyphenylpyruvate dioxygenase activity	lj_descr	[Master Protein] J3L9X6 J3L9X6_ORYBR Uncharacterized protein (Fragment)	Not found	Not found	Found	Found
254	3	1	7	36	K4D530	CYT	C:cytoplasm	P:glycolytic process	GO:0016301 GO:0000287 GO:0030955 GO:0004743	11;20;4	F:kinase activity F:magnesium ion binding F:potassium ion binding F:pyruvate kinase activity	lj_descr	[Master Protein] K4D530 K4D530_SOLLC Uncharacterized protein	Not found	Not found	Found	Found
820	3	1	1	2	K4DH53	CYT	No Data	No Data	No Data	No Data	No Data	lj_descr	[Master Protein] K4DH53 K4DH53_SOLLC Uncharacterized protein	Not found	Not found	2 replicates	Found
363	4	3	3	8	G7JRI5	CYT	No Data	P:response to oxidative stress	GO:0020037 GO:0004601	26	F:heme binding F:peroxidase activity		[Master Protein] L-ascorbate peroxidase	Not found	Not found	Found	Found
1927	1	1	1	3	A0A072VA97	CYT	No Data	No Data	GO:0046872 GO:0016702	15	F:metal ion binding F:oxidoreductase activity, acting on single donors with incorporation of molecular oxygen, incorporation of two atoms of oxygen		[Master Protein] Linoleate 13S-lipoxygenase 2-1, related protein	Not found	Not found	Found	2 replicates
1530	15	2	22	345	G7IS29	CYT	No Data	P:oxylipin biosynthetic process	GO:0046872 GO:0016702	15	F:metal ion binding F:oxidoreductase activity, acting on single donors with incorporation of molecular oxygen, incorporation of two atoms of oxygen		[Master Protein] Lipoxygenase	Not found	Not found	Found	Found
679	3	2	3	4	A0A072USV4	CYT	C:integral component of membrane	No Data	GO:0016491	21	F:oxidoreductase activity		[Master Protein] Lysine-ketoglutarate reductase/saccharopine dehydrogenase	Not found	Not found	2 replicates	1 replicate
3079	8	1	5	18	V7B2W1	CYT	C:cytoplasm	P:lysyl-tRNA aminoacylation	GO:0005524 GO:0004824 GO:0003676	29;23	F:ATP binding F:lysine-tRNA ligase activity F:nucleic acid binding		[Master Protein] Lysine--tRNA ligase	Not found	Not found	Found	Found
1668	4	1	1	2	A0A072UAP6	CYT	No Data	No Data	GO:0004222	No Data	F:metalloendopeptidase activity		[Master Protein] M48 family peptidase	Not found	Not found	1 replicate	2 replicates
2200	10	1	2	7	V5N902	CYT	No Data	No Data	GO:0008113	No Data	F:peptide-methionine (S)-S-oxide reductase activity		[Master Protein] Methionine sulfoxide reductase A	Not found	Not found	Found	2 replicates
2415	1	3	5	9	G7JSP8	CYT	C:cytoplasm	P:methionyl-tRNA aminoacylation	GO:0005524 GO:0004825 GO:0000049	29;23	F:ATP binding F:methionine-tRNA ligase activity F:tRNA binding		[Master Protein] Methionine-tRNA ligase, putative	Not found	Not found	1 replicate	1 replicate
1027	2	2	2	9	G7K8S5	CYT	C:cytoplasm	P:cellular amino acid metabolic process	GO:0004046 GO:0008237	No Data	F:aminoacylase activity F:metallopeptidase activity		[Master Protein] N-acyl-L-amino-acid amidohydrolase	Not found	Not found	Found	Found
3170	5	5	5	17	G7K6C8	CYT	No Data	No Data	GO:0010181 GO:0003955	No Data	F:FMN binding F:NAD(P)H dehydrogenase (quinone) activity		[Master Protein] NAD(P)H:quinone oxidoreductase, type IV protein	Not found	Not found	Found	Found
496	6	2	2	3	A0A072UDZ0	CYT	C:integral component of membrane	P:carbohydrate metabolic process	GO:0030246 GO:0004553	10;26	F:carbohydrate binding F:hydrolase activity, hydrolyzing O-glycosyl compounds		[Master Protein] Neutral alpha-glucosidase	Not found	Not found	2 replicates	Found
2230	2	1	1	2	A0A072TT57	CYT	No Data	No Data	No Data	No Data	No Data		[Master Protein] Nuclear transport factor 2	Not found	Not found	Found	2 replicates
2812	1	1	1	2	G7ID95	CYT	No Data	No Data	No Data	No Data	No Data		[Master Protein] Nucleolar complex-like protein	Not found	Not found	Found	Found
648	10	1	5	31	I3S3K3	CYT	No Data	P:protein folding	GO:0003755	31	F:peptidyl-prolyl cis-trans isomerase activity		[Master Protein] Peptidyl-prolyl cis-trans isomerase	Not found	Not found	Found	Found
174	1	1	1	5	G7J743	CYT	No Data	No Data	No Data	No Data	No Data		[Master Protein] Phenylcoumaran benzylic ether reductase-like protein Fi1	Not found	Not found	Found	2 replicates
73	5	5	7	15	G7I4Z4	CYT	No Data	P:carbon fixation P:tricarboxylic acid cycle	GO:0008964	4	F:phosphoenolpyruvate carboxylase activity		[Master Protein] Phosphoenolpyruvate carboxylase	Not found	Not found	Found	Found
2364	7	1	1	4	G7L3I4	CYT	C:cytoplasm	P:GDP-mannose biosynthetic process	GO:0004615	10	F:phosphomannomutase activity		[Master Protein] Phosphomannomutase	Not found	Not found	Found	Found
3061	4	1	2	3	G7I4U4	CYT	No Data	No Data	No Data	No Data	No Data		[Master Protein] Plastid fibrillin	Not found	Not found	Found	2 replicates
345	3	1	4	17	T2DPD9	CYT	C:membrane	No Data	No Data	No Data	No Data		[Master Protein] Prohibitin-1 mitochondrial-like isoform 1	Not found	Not found	Found	Found
1997	7	9	9	19	A0A072UYC8	CYT	C:proteasome complex	No Data	GO:0070577 GO:0016504 GO:0070628	No Data	F:lysine-acetylated histone binding F:peptidase activator activity F:proteasome binding		[Master Protein] Proteasome activator complex subunit-like protein	Not found	Not found	Found	Found
2250	1	1	1	1	G7J9P9	CYT	C:integral component of membrane	No Data	No Data	No Data	No Data		[Master Protein] Protein translocase, putative	Not found	Not found	2 replicates	2 replicates
1344	5	1	2	5	A0A072UYZ4	CYT	No Data	No Data	GO:0004719	No Data	F:protein-L-isoaspartate (D-aspartate) O-methyltransferase activity		[Master Protein] Protein-L-isoaspartate O-methyltransferase	Not found	Not found	Found	2 replicates
225	7	1	7	23	A2Q5G2	CYT	No Data	No Data	GO:0005525 GO:0003924	30	F:GTP binding F:GTPase activity		[Master Protein] Putative uncharacterized protein OS=Medicago truncatula GN=MTR_2g027660 PE=2 SV=1	Not found	Not found	Found	Found
97	1	1	1	8	Q2MGQ1	CYT	C:chloroplast	No Data	No Data	No Data	No Data		[Master Protein] Putative uncharacterized protein OS=Medicago truncatula GN=MTR_4g084120 PE=4 SV=1	Not found	Not found	Found	Found
2719	8	1	1	4	Q4PZD4	CYT	C:chloroplast	P:fatty acid biosynthetic process	GO:0045300 GO:0046872	11;15	F:acyl-[acyl-carrier-protein] desaturase activity F:metal ion binding	lj_descr	[Master Protein] Q4PZD4 Q4PZD4_LOTJA Acyl-[acyl-carrier-protein] desaturase	Not found	Not found	2 replicates	2 replicates
705	1	1	1	4	Q5EN87	CYT	C:eukaryotic translation initiation factor 3 complex	No Data	GO:0003743	29	F:translation initiation factor activity	lj_descr	[Master Protein] Q5EN87 Q5EN87_AURAU Putative tyrosine-rich heat shock protein (Fragment) O,40.74,8e-16,SUBFAMILY NOT NAMED,NULL; EUKARYOTIC TRANSLATION INITIATION FACTOR 3,NULL; Paf67,Translation initiat,gene.g46624.t1.1	Not found	Not found	Found	Found
241	1	1	8	15	Q6Q2Z9	CYT	No Data	P:carbon fixation P:tricarboxylic acid cycle	GO:0008964	4	F:phosphoenolpyruvate carboxylase activity	lj_descr	[Master Protein] Q6Q2Z9 Q6Q2Z9_SOYBN Phosphoenolpyruvate carboxylase	Not found	Not found	Found	2 replicates
1896	4	1	5	33	Q84V95	CYT	No Data	No Data	GO:0000287 GO:0004737 GO:0030976	5	F:magnesium ion binding F:pyruvate decarboxylase activity F:thiamine pyrophosphate binding	lj_descr	[Master Protein] Q84V95 Q84V95_LOTCO Pyruvate decarboxylase 1	Not found	Not found	Found	Found
2145	2	2	27	102	Q8H945	CYT	No Data	P:carbon fixation P:tricarboxylic acid cycle	GO:0008964	4	F:phosphoenolpyruvate carboxylase activity	lj_descr	[Master Protein] Q8H945 Q8H945_LOTJA Phosphoenolpyruvate carboxylase	Not found	Not found	Found	Found
1775	1	2	7	21	Q9SLY2	CYT	No Data	P:sucrose metabolic process	GO:0016157	2	F:sucrose synthase activity	lj_descr	[Master Protein] Q9SLY2 Q9SLY2_CITUN Sucrose synthase	Not found	Not found	Found	Found
1728	4	1	7	31	I3SJY8	CYT	C:ribosome	P:translation	GO:0003735	No Data	F:structural constituent of ribosome		[Master Protein] Ribosomal protein S8	Not found	Not found	Found	Found
2914	13	1	4	28	G7L520	CYT	No Data	P:carbon fixation	GO:0000287 GO:0016984	1	F:magnesium ion binding F:ribulose-bisphosphate carboxylase activity		[Master Protein] Ribulose bisphosphate carboxylase large chain domain protein	Not found	Not found	Found	2 replicates
274	2	1	2	5	G7KP65	CYT	C:peroxisome C:plasma membrane	P:purine ribonucleotide metabolic process P:sulfur compound metabolic process	GO:0047627	No Data	F:adenylylsulfatase activity		[Master Protein] Scavenger mRNA decapping enzyme carboxy-term-binding protein	Not found	Not found	Found	2 replicates
290	2	1	1	1	A0A072UND0	CYT	C:integral component of membrane	No Data	No Data	No Data	No Data		[Master Protein] SEC12p-like protein	Not found	Not found	Found	1 replicate
2108	7	2	4	5	G7JGX1	CYT	C:signal recognition particle, endoplasmic reticulum targeting	P:SRP-dependent cotranslational protein targeting to membrane	GO:0008312 GO:0005525 GO:0003924	30	F:7S RNA binding F:GTP binding F:GTPase activity		[Master Protein] Signal recognition particle 54 kDa protein	Not found	Not found	Found	Found
760	25	2	2	5	G7ICM1	CYT	C:cytoplasm	P:phosphate-containing compound metabolic process	GO:0004427 GO:0000287	No Data	F:inorganic diphosphatase activity F:magnesium ion binding		[Master Protein] Soluble inorganic pyrophosphatase	Not found	Not found	Found	Found
3010	4	2	6	22	G7KRS7	CYT	No Data	No Data	GO:0003824	No Data	F:catalytic activity		[Master Protein] Spermatogenesis-associated-like protein	Not found	Not found	Found	Found
3065	4	1	1	3	G7ZYS4	CYT	C:integral component of membrane	P:vesicle-mediated transport	No Data	No Data	No Data		[Master Protein] Synaptobrevin-like protein	Not found	Not found	2 replicates	Found
3039	4	1	11	36	V7CUA5	CYT	C:cytosol	P:protein folding P:response to cadmium ion	GO:0005524 GO:0051082	23	F:ATP binding F:unfolded protein binding		[Master Protein] T-complex protein 1 subunit delta	Not found	Not found	Found	Found
3292	1	1	1	1	G7JM74	CYT	No Data	No Data	No Data	No Data	No Data		[Master Protein] T-complex protein 1 subunit delta, putative	Not found	Not found	Found	Found
742	2	1	1	2	A2Q2R1	CYT	C:cytosol C:mitochondrion C:plasma membrane	P:cell redox homeostasis P:glycerol ether metabolic process	GO:0016671 GO:0015035	21	F:oxidoreductase activity, acting on a sulfur group of donors, disulfide as acceptor F:protein disulfide oxidoreductase activity		[Master Protein] Thioredoxin H2-like protein	Not found	Not found	Found	2 replicates
900	1	4	11	41	G7JNQ7	CYT	No Data	No Data	GO:0016853	No Data	F:isomerase activity		[Master Protein] Topoisomerase-like protein	Not found	Not found	Found	Found
3191	1	1	1	1	I3SJ53	CYT	No Data	No Data	No Data	No Data	No Data		[Master Protein] TPR1-like protein	Not found	Not found	2 replicates	2 replicates
2181	1	2	2	6	A0A072U085	CYT	No Data	P:transcription, DNA-templated	GO:0043565	No Data	F:sequence-specific DNA binding		[Master Protein] Transcription factor TGA5-like protein	Not found	Not found	Found	Found
1735	4	2	36	225	A0A072VT43	CYT	No Data	No Data	GO:0005525 GO:0003924 GO:0003746	30;29	F:GTP binding F:GTPase activity F:translation elongation factor activity		[Master Protein] Translation elongation factor EF-2 subunit	Not found	Not found	Found	Found
3258	2	1	1	10	G7KW77	CYT	C:integral component of membrane	No Data	No Data	No Data	No Data		[Master Protein] Translocon-associated protein beta family-like protein	Not found	Not found	Found	Found
76	3	2	2	3	G7JHN2	CYT	C:intracellular	P:ubiquitin-dependent protein catabolic process	GO:0004843	No Data	F:thiol-dependent ubiquitin-specific protease activity		[Master Protein] Ubiquitin carboxyl-terminal hydrolase	Not found	Not found	Found	2 replicates
2751	5	2	4	14	G7J3W6	CYT	No Data	No Data	GO:0008641	No Data	F:ubiquitin-like modifier activating enzyme activity		[Master Protein] Ubiquitin-like modifier-activating enzyme	Not found	Not found	Found	Found
1595	23	2	3	9	G7KU63	CYT	No Data	P:metabolic process	GO:0016758	26	F:transferase activity, transferring hexosyl groups		[Master Protein] UDP-glucosyltransferase family protein	Not found	Not found	1 replicate	2 replicates
161	3	1	2	3	V7BX26	CYT	No Data	No Data	No Data	No Data	No Data		[Master Protein] Uncharacterized protein (Fragment) OS=Phaseolus vulgaris GN=PHAVU_005G0834001g PE=4 SV=1	Not found	Not found	Found	2 replicates
1351	1	1	1	6	G7L6Z4	CYT	No Data	No Data	No Data	No Data	No Data		[Master Protein] Uncharacterized protein OS=Medicago truncatula GN=MTR_8g044010 PE=4 SV=1	Not found	Not found	Found	Found
2597	1	1	7	12	V7CUH6	CYT	C:cytoplasm	P:aspartyl-tRNA aminoacylation	GO:0004815 GO:0005524 GO:0003676	29;23	F:aspartate-tRNA ligase activity F:ATP binding F:nucleic acid binding		[Master Protein] Uncharacterized protein OS=Phaseolus vulgaris GN=PHAVU_001G030000g PE=4 SV=1	Not found	Not found	Found	2 replicates
1192	3	1	1	2	V7CY45	CYT	C:integral component of membrane	No Data	No Data	No Data	No Data		[Master Protein] Uncharacterized protein OS=Phaseolus vulgaris GN=PHAVU_001G140800g PE=4 SV=1	Not found	Not found	Found	Found
652	2	2	2	10	V7CW25	CYT	No Data	P:embryo development ending in seed dormancy	No Data	No Data	No Data		[Master Protein] Uncharacterized protein OS=Phaseolus vulgaris GN=PHAVU_001G142000g PE=4 SV=1	Not found	Not found	Found	Found
943	12	5	6	20	V7CY53	CYT	C:ribosome	P:translation	GO:0003735	No Data	F:structural constituent of ribosome		[Master Protein] Uncharacterized protein OS=Phaseolus vulgaris GN=PHAVU_001G208200g PE=4 SV=1	Not found	Not found	Found	Found
3278	2	2	11	31	V7D1Z7	CYT	C:cytoplasm	P:protein folding	GO:0005524 GO:0051082	23	F:ATP binding F:unfolded protein binding		[Master Protein] Uncharacterized protein OS=Phaseolus vulgaris GN=PHAVU_001G256700g PE=3 SV=1	Not found	Not found	Found	Found
1707	2	2	2	10	V7CIY2	CYT	No Data	No Data	No Data	No Data	No Data		[Master Protein] Uncharacterized protein OS=Phaseolus vulgaris GN=PHAVU_002G060100g PE=4 SV=1	Not found	Not found	Found	Found
283	4	1	2	8	V7CP53	CYT	No Data	No Data	No Data	No Data	No Data		[Master Protein] Uncharacterized protein OS=Phaseolus vulgaris GN=PHAVU_002G212000g PE=3 SV=1	Not found	Not found	Found	Found
2191	6	2	3	13	V7CSW5	CYT	C:ribosome	P:translation	GO:0003735	No Data	F:structural constituent of ribosome		[Master Protein] Uncharacterized protein OS=Phaseolus vulgaris GN=PHAVU_002G324300g PE=3 SV=1	Not found	Not found	Found	Found
1568	8	1	4	21	V7C884	CYT	C:ribosome	P:translation	GO:0003735	No Data	F:structural constituent of ribosome		[Master Protein] Uncharacterized protein OS=Phaseolus vulgaris GN=PHAVU_003G047800g PE=3 SV=1	Not found	Not found	Found	Found
856	2	1	1	1	V7C886	CYT	C:endoplasmic reticulum C:integral component of membrane C:plasma membrane	No Data	No Data	No Data	No Data		[Master Protein] Uncharacterized protein OS=Phaseolus vulgaris GN=PHAVU_003G115600g PE=4 SV=1	Not found	Not found	2 replicates	2 replicates
667	4	1	4	10	V7CF67	CYT	C:vacuolar proton-transporting V-type ATPase, V1 domain	P:ATP hydrolysis coupled proton transport	GO:0020037 GO:0046961	1;34	F:heme binding F:proton-transporting ATPase activity, rotational mechanism		[Master Protein] Uncharacterized protein OS=Phaseolus vulgaris GN=PHAVU_003G250900g PE=4 SV=1	Not found	Not found	Found	2 replicates
1615	2	2	3	9	V7CGS0	CYT	No Data	No Data	GO:0008236	29	F:serine-type peptidase activity		[Master Protein] Uncharacterized protein OS=Phaseolus vulgaris GN=PHAVU_003G260000g PE=4 SV=1	Not found	Not found	Found	2 replicates
574	2	1	2	5	V7C2I4	CYT	C:peroxisome C:plasma membrane	P:purine ribonucleotide metabolic process P:sulfur compound metabolic process	GO:0047627	No Data	F:adenylylsulfatase activity		[Master Protein] Uncharacterized protein OS=Phaseolus vulgaris GN=PHAVU_004G053100g PE=4 SV=1	Not found	Not found	Found	Found
1574	1	1	2	16	V7C3K9	CYT	C:cell	P:cell redox homeostasis	GO:0050660 GO:0016491	21	F:flavin adenine dinucleotide binding F:oxidoreductase activity		[Master Protein] Uncharacterized protein OS=Phaseolus vulgaris GN=PHAVU_004G083600g PE=4 SV=1	Not found	Not found	Found	Found
1846	13	3	9	37	V7BWC0	CYT	No Data	No Data	No Data	No Data	No Data		[Master Protein] Uncharacterized protein OS=Phaseolus vulgaris GN=PHAVU_005G142500g PE=4 SV=1	Not found	Not found	Found	Found
2718	5	1	7	37	V7BP91	CYT	C:ribosome	P:translation	GO:0003735	No Data	F:structural constituent of ribosome		[Master Protein] Uncharacterized protein OS=Phaseolus vulgaris GN=PHAVU_006G155200g PE=3 SV=1	Not found	Not found	Found	Found
2885	1	2	7	29	V7BDU7	CYT	C:proteasome core complex	P:proteolysis involved in cellular protein catabolic process	GO:0004298	No Data	F:threonine-type endopeptidase activity		[Master Protein] Uncharacterized protein OS=Phaseolus vulgaris GN=PHAVU_007G004300g PE=4 SV=1	Not found	Not found	Found	Found
2383	2	1	9	41	V7BAS7	CYT	No Data	No Data	GO:0005524 GO:0004329	25;23	F:ATP binding F:formate-tetrahydrofolate ligase activity		[Master Protein] Uncharacterized protein OS=Phaseolus vulgaris GN=PHAVU_007G006400g PE=3 SV=1	Not found	Not found	Found	Found
349	2	1	16	55	V7BFS2	CYT	C:apoplast C:chloroplast envelope C:chloroplast stroma C:stromule	P:detection of gravity P:response to cold P:starch biosynthetic process	GO:0000287 GO:0004614	4	F:magnesium ion binding F:phosphoglucomutase activity		[Master Protein] Uncharacterized protein OS=Phaseolus vulgaris GN=PHAVU_007G064900g PE=4 SV=1	Not found	Not found	Found	Found
1936	2	3	9	27	V7BC06	CYT	No Data	P:valyl-tRNA aminoacylation	GO:0002161 GO:0005524 GO:0004832	29;23	F:aminoacyl-tRNA editing activity F:ATP binding F:valine-tRNA ligase activity		[Master Protein] Uncharacterized protein OS=Phaseolus vulgaris GN=PHAVU_007G066400g PE=3 SV=1	Not found	Not found	Found	2 replicates
673	1	1	5	10	V7BFZ5	CYT	C:integral component of membrane	P:carbon fixation P:tricarboxylic acid cycle	GO:0008964	4	F:phosphoenolpyruvate carboxylase activity		[Master Protein] Uncharacterized protein OS=Phaseolus vulgaris GN=PHAVU_007G101300g PE=3 SV=1	Not found	Not found	Found	1 replicate
607	3	1	1	3	V7BHH5	CYT	No Data	No Data	No Data	No Data	No Data		[Master Protein] Uncharacterized protein OS=Phaseolus vulgaris GN=PHAVU_007G113700g PE=3 SV=1	Not found	Not found	Found	2 replicates
[truncated: 1,222 more rows]

## Sheet: Table S8-5
Table S8-5	Lists of sub-cellular localization prediction of proteins, identified both in yellow embryos of cultivar Millennium and in green embryos of cultivar Gloriosa after treatment with 0.07% (w/v) protamine sulfate
[truncated: 70 more rows]

[truncated: 4 more sheets: Table S8-6, Table S8-7, Table S8-8, Manual BIN int]
