# Supplementary material for: Proteome Map of Pea (Pisum sativum L.) Embryos Containing Different Amounts of Residual Chlorophylls
Source: Int J Mol Sci. 2018 Dec 15;19(12):4066. doi: 10.3390/ijms19124066 (PMC6320946; doi:10.3390/ijms19124066)
Supplement: Supplementary file 1 [file ijms-19-04066-s001.zip › Supplementary information/Supplementary_information_9_Predicted domaind and properties of the proteins unique for PSP-denleted and not depleted fractions (2).xls]

## Sheet: Directory
Supplementary information 9
Predicted domains and properties of proteins unique for PSP-depleted and not depleted fractions
Directory
Table S1 Full list of domains predicted by Pfam [1]
Table S2 Comparison of average number of predicted domains per protein [1] [2]
Table S3 Full list of TMHMM 2.0 [3] predictions
Table S4 Comparison of number of helices predicted by TMHMM 2.0 [2] [3]
Table S5 Comparison of calculated by Sequence Manipulation Suite (SMS) grand average values of hydropathy (GRAVY values) [2] [4] [5]
Table S6 Comparison of calculated by Sequence Manipulation Suite (SMS) proteins isoelectric point (pI) [2] [4]
References:
[1] Finn RD, Coggill P et al The Pfam protein families database: towards a more sustainable future, Nucleic Acids Research (2016),Database Issue 44:D279-D285
[2] Hammer, Ø, Harper, DAT, and Ryan PD PAST: Paleontological Statistics Software Package for Education and Data Analysis. Palaeontologia Electronica (2001), 4(1): 9pp.
[3] Krogh A, Larsson B, G. von Heijne, and Sonnhammer ELL Predicting transmembrane protein topology with a hidden Markov model: Application to complete genomes. Journal of Molecular Biology (2001), 305(3):567-580
[4] Stothard P The Sequence Manipulation Suite: JavaScript programs for analyzing and formatting protein and DNA sequences, Biotechniques (2000) 28:1102-1104.
[5] Kyte J, Doolittle, RF A simple method for displaying the hydropathic character of a protein. Journal of Molecular Biology (1982), 157(1), 105–132. doi:10.1016/0022-2836(82)90515-0

## Sheet: Table S9-1
Table S9-1 Full list of domains predicted by Pfam
		Domains were predicted using Pfam internal search feature and gathering threshold as a cut-off on Pfam web-site (https://pfam.xfam.org/)
		The Pfam database is a large collection of protein domain families. Each family is represented by multiple sequence alignments and a hidden Markov model (HMMs).
		Experimental group	Protein group ID	Accession	Description	Alignment start	Alignment end	Envelope start	Envelope end	HMM accession	HMM name	Type	HMM start	HMM end	HMM length	Bit score	E-value	Significance	Clan
	Green Depleted	Green Depleted	1915	A0A072VWK2	Photosystem II reaction center Psb28 protein OS=Medicago truncatula OX=3880 GN=25484200 PE=3 SV=1	74	179	74	179	PF03912.13	Psb28	domain	1	106	106	141.7	7.9e-42	1	No_clan
	Domains were predicted for 13 proteins out of 20 in the group	Green Depleted	3109	B9SWI5	Uncharacterized protein OS=Ricinus communis OX=3988 GN=RCOM_0277920 PE=4 SV=1	282	334	280	336	PF00076.21	RRM_1	domain	15	67	54	30.6	2.1e-07	1	CL0221
		Green Depleted	3109	B9SWI5	Uncharacterized protein OS=Ricinus communis OX=3988 GN=RCOM_0277920 PE=4 SV=1	173	224	173	224	PF00249.30	Myb_DNA-binding	domain	1	47	52	32.2	8.5e-08	1	CL0123
		Green Depleted	3109	B9SWI5	Uncharacterized protein OS=Ricinus communis OX=3988 GN=RCOM_0277920 PE=4 SV=1	359	426	359	428	PF00076.21	RRM_1	domain	1	68	69	57.5	8.2e-16	1	CL0221
		Green Depleted	188	G7ILU6	RING-type E3 ubiquitin transferase OS=Medicago truncatula OX=3880 GN=11440815 PE=4 SV=2	426	464	425	465	PF00514.22	Arm	domain	2	40	39	29.9	3.5e-07	1	CL0020
		Green Depleted	188	G7ILU6	RING-type E3 ubiquitin transferase OS=Medicago truncatula OX=3880 GN=11440815 PE=4 SV=2	292	362	292	364	PF04564.14	U-box	domain	1	71	71	72.4	2.4e-20	1	CL0229
		Green Depleted	859	G7J5D7	Glutaredoxin C1 OS=Medicago truncatula OX=3880 GN=11438922 PE=4 SV=1	33	95	33	95	PF00462.23	Glutaredoxin	domain	1	60	63	72.4	2.5e-20	1	CL0172
		Green Depleted	2579	G7KTZ4	Structural constituent of nuclear pore protein, putative OS=Medicago truncatula OX=3880 GN=11442410 PE=4 SV=2	59	161	53	170	PF05064.12	Nsp1_C	domain	6	107	103	80.6	6.8e-23	1	No_clan
		Green Depleted	1439	J3MP44	Uncharacterized protein OS=Oryza brachyantha OX=4533 GN=102707603 PE=4 SV=1	30	124	30	133	PF05701.10	WEMBL	domain	1	91	95	37.8	8.8e-10	1	No_clan
		Green Depleted	1439	J3MP44	Uncharacterized protein OS=Oryza brachyantha OX=4533 GN=102707603 PE=4 SV=1	168	426	135	429	PF05701.10	WEMBL	domain	298	560	263	139.2	1.6e-40	1	No_clan
		Green Depleted	2540	Q2HVX0	Embryo-specific 3 OS=Medicago truncatula OX=3880 GN=25487950 PE=4 SV=1	51	167	42	167	PF06232.10	ATS3	domain	9	125	119	96.1	1.2e-27	1	CL0321
		Green Depleted	591	Q9FPW5	IAA-protein conjugate OS=Phaseolus vulgaris OX=3885 GN=iap1 PE=2 SV=1	180	222	180	222	PF02987.15	LEA_4	domain	1	44	44	51.1	9.8e-14	1	No_clan
		Green Depleted	2299	V7ACU7	Uncharacterized protein OS=Phaseolus vulgaris OX=3885 GN=PHAVU_011G006700g PE=4 SV=1	252	325	240	326	PF00013.28	KH_1	domain	9	65	74	27.9	1.4e-06	1	CL0007
		Green Depleted	2299	V7ACU7	Uncharacterized protein OS=Phaseolus vulgaris OX=3885 GN=PHAVU_011G006700g PE=4 SV=1	476	545	476	546	PF00076.21	RRM_1	domain	1	69	70	65.4	2.9e-18	1	CL0221
		Green Depleted	2299	V7ACU7	Uncharacterized protein OS=Phaseolus vulgaris OX=3885 GN=PHAVU_011G006700g PE=4 SV=1	126	233	126	233	PF16275.4	SF1-HH	domain	1	113	114	94.9	3.6e-27	1	No_clan
		Green Depleted	3171	V7B2D8	Uncharacterized protein OS=Phaseolus vulgaris OX=3885 GN=PHAVU_008G076000g PE=4 SV=1	43	633	17	636	PF03999.11	MAP65_ASE1	domain	10	595	620	433.1	1.8e-129	1	No_clan
		Green Depleted	654	V7BFL0	Uncharacterized protein OS=Phaseolus vulgaris OX=3885 GN=PHAVU_007G173100g PE=4 SV=1	16	70	16	71	PF04927.11	SMP	domain	1	58	58	51.8	8e-14	1	No_clan
		Green Depleted	654	V7BFL0	Uncharacterized protein OS=Phaseolus vulgaris OX=3885 GN=PHAVU_007G173100g PE=4 SV=1	198	256	198	257	PF04927.11	SMP	domain	1	58	59	67.1	1.4e-18	1	No_clan
		Green Depleted	654	V7BFL0	Uncharacterized protein OS=Phaseolus vulgaris OX=3885 GN=PHAVU_007G173100g PE=4 SV=1	132	190	132	191	PF04927.11	SMP	domain	1	58	59	73.1	1.9e-20	1	No_clan
		Green Depleted	1309	V7BGA6	Succinate--CoA ligase [ADP-forming] subunit beta, mitochondrial OS=Phaseolus vulgaris OX=3885 GN=PHAVU_007G190800g PE=3 SV=1	29	237	29	238	PF08442.9	ATP-grasp_2	domain	1	201	210	206.2	3.5e-61	1	CL0179
		Green Depleted	1309	V7BGA6	Succinate--CoA ligase [ADP-forming] subunit beta, mitochondrial OS=Phaseolus vulgaris OX=3885 GN=PHAVU_007G190800g PE=3 SV=1	297	417	297	417	PF00549.18	Ligase_CoA	domain	1	153	153	96.6	1.2e-27	1	CL0506
		Green Depleted	1498	V7BKG2	Uncharacterized protein OS=Phaseolus vulgaris OX=3885 GN=PHAVU_007G206600g PE=3 SV=1	67	213	65	213	PF00190.21	Cupin_1	domain	3	151	149	161.8	7.6e-48	1	CL0029
		Green Depleted	735	V7BW90	Uncharacterized protein OS=Phaseolus vulgaris OX=3885 GN=PHAVU_005G135800g PE=3 SV=1	87	729	87	729	PF04551.13	GcpE	domain	1	351	645	514.6	1.2e-154	1	No_clan
		Green Depleted	2136	V7C9Y1	Uncharacterized protein OS=Phaseolus vulgaris OX=3885 GN=PHAVU_003G058600g PE=4 SV=1	174	241	174	243	PF00076.21	RRM_1	domain	1	68	69	38.5	7.1e-10	1	CL0221
		Green Depleted	2136	V7C9Y1	Uncharacterized protein OS=Phaseolus vulgaris OX=3885 GN=PHAVU_003G058600g PE=4 SV=1	85	151	85	154	PF00076.21	RRM_1	domain	1	67	68	49.2	3.2e-13	1	CL0221
		Green Depleted	3129	V7CEC0	Uncharacterized protein OS=Phaseolus vulgaris OX=3885 GN=PHAVU_003G290800g PE=4 SV=1	119	151	114	151	PF00627.30	UBA	domain	6	37	33	31.1	1.5e-07	1	CL0214
		Green Depleted	3129	V7CEC0	Uncharacterized protein OS=Phaseolus vulgaris OX=3885 GN=PHAVU_003G290800g PE=4 SV=1	322	392	320	398	PF09409.9	PUB	domain	3	75	73	79	1.8e-22	1	No_clan
		Green Depleted	1874	V7CHW3	Uncharacterized protein OS=Phaseolus vulgaris OX=3885 GN=PHAVU_002G098700g PE=4 SV=1	69	134	68	156	PF13442.5	Cytochrome_CBB3	domain	2	57	66	37.2	2.6e-09	1	CL0318
		Green Depleted	2827	V7CS02	Uncharacterized protein OS=Phaseolus vulgaris OX=3885 GN=PHAVU_002G289000g PE=4 SV=1	75	312	64	313	PF07714.16	Pkinase_Tyr	domain	14	259	251	90.9	7.2e-26	1	CL0016
	Green Non-Depleted	Green Non-Depleted	3121	P19036	17.4 kDa class I heat shock protein OS=Arabidopsis thaliana OX=3702 GN=HSP17.4A PE=1 SV=2	52	155	52	155	PF00011.20	HSP20	domain	1	101	104	109.8	5.7e-32	1	CL0190
	Domains were predicted for 197 proteins out of 225 in the group	Green Non-Depleted	2158	A0A072TZ59	ATP synthase, F1 beta subunit OS=Medicago truncatula OX=3880 GN=25497944 PE=3 SV=1	1	56	1	56	PF02874.22	ATP-synt_ab_N	domain	18	69	56	48.2	1.1e-12	1	CL0275
		Green Non-Depleted	2158	A0A072TZ59	ATP synthase, F1 beta subunit OS=Medicago truncatula OX=3880 GN=25497944 PE=3 SV=1	83	230	81	231	PF00006.24	ATP-synt_ab	domain	4	141	148	127.2	6.1e-37	1	CL0023
		Green Non-Depleted	2158	A0A072TZ59	ATP synthase, F1 beta subunit OS=Medicago truncatula OX=3880 GN=25497944 PE=3 SV=1	377	445	367	445	PF02823.15	ATP-synt_DE_N	domain	15	80	69	53.7	1.3e-14	1	No_clan
		Green Non-Depleted	2158	A0A072TZ59	ATP synthase, F1 beta subunit OS=Medicago truncatula OX=3880 GN=25497944 PE=3 SV=1	450	493	450	494	PF00401.19	ATP-synt_DE	domain	2	46	45	25.7	9.2e-06	1	No_clan
		Green Non-Depleted	2424	G7ILL5	26S proteasome non-ATPase regulatory subunit-like protein OS=Medicago truncatula OX=3880 GN=11440331 PE=2 SV=1	27	138	26	139	PF01398.20	JAB	domain	2	117	117	111.4	2.1e-32	1	CL0366
		Green Non-Depleted	2424	G7ILL5	26S proteasome non-ATPase regulatory subunit-like protein OS=Medicago truncatula OX=3880 GN=11440331 PE=2 SV=1	173	292	173	306	PF13012.5	MitMem_reg	domain	1	83	127	50.1	2.9e-13	1	No_clan
		Green Non-Depleted	2608	G7K4B3	Actin-binding calponin-like (CH) domain protein OS=Medicago truncatula OX=3880 GN=11437090 PE=4 SV=1	151	237	130	239	PF00307.30	CH	domain	23	106	88	62.2	4.3e-17	1	CL0188
		Green Non-Depleted	2608	G7K4B3	Actin-binding calponin-like (CH) domain protein OS=Medicago truncatula OX=3880 GN=11437090 PE=4 SV=1	268	369	267	371	PF00307.30	CH	domain	2	107	106	74.6	5.8e-21	1	CL0188
		Green Non-Depleted	2608	G7K4B3	Actin-binding calponin-like (CH) domain protein OS=Medicago truncatula OX=3880 GN=11437090 PE=4 SV=1	395	496	392	498	PF00307.30	CH	domain	4	106	107	70.7	9.7e-20	1	CL0188
		Green Non-Depleted	2608	G7K4B3	Actin-binding calponin-like (CH) domain protein OS=Medicago truncatula OX=3880 GN=11437090 PE=4 SV=1	516	617	513	621	PF00307.30	CH	domain	4	104	104	61.3	7.9e-17	1	CL0188
		Green Non-Depleted	2772	I3SFU5	4-hydroxy-4-methyl-2-oxoglutarate aldolase OS=Lotus japonicus OX=34305 PE=2 SV=1	6	158	6	159	PF03737.14	RraA-like	domain	1	149	170	146.7	5e-43	1	CL0364
		Green Non-Depleted	3238	A1IHM7	Polyketide reductase OS=Lotus japonicus OX=34305 GN=PKR1 PE=2 SV=1	32	293	23	295	PF00248.20	Aldo_ket_red	domain	14	290	297	171.5	2e-50	1	No_clan
		Green Non-Depleted	1562	G7K1N4	ADP-ribosylation factor-like protein A1D OS=Medicago truncatula OX=3880 GN=11433656 PE=2 SV=1	9	178	7	180	PF00025.20	Arf	domain	3	173	172	151.9	1.1e-44	1	CL0023
		Green Non-Depleted	2497	A0A072UQI0	Anamorsin homolog OS=Medicago truncatula OX=3880 GN=11440574 PE=3 SV=1	233	268	223	270	PF05093.12	CIAPIN1	domain	62	97	36	53.2	3.1e-14	1	No_clan
		Green Non-Depleted	616	B2G3G6	Arginyl-tRNA synthetase OS=Canavalia ensiformis OX=3823 GN=argS PE=2 SV=1	14	105	9	105	PF03485.15	Arg_tRNA_synt_N	domain	2	85	93	54.6	1.1e-14	1	No_clan
		Green Non-Depleted	616	B2G3G6	Arginyl-tRNA synthetase OS=Canavalia ensiformis OX=3823 GN=argS PE=2 SV=1	132	465	117	465	PF00750.18	tRNA-synt_1d	domain	20	349	336	367.8	4.4e-110	1	CL0039
		Green Non-Depleted	616	B2G3G6	Arginyl-tRNA synthetase OS=Canavalia ensiformis OX=3823 GN=argS PE=2 SV=1	479	594	479	595	PF05746.14	DALR_1	domain	1	118	119	99.9	9.7e-29	1	CL0258
		Green Non-Depleted	2715	B4V1Q7	Uncharacterized protein OS=Streptomyces sp. Mg1 OX=465541 GN=SSAG_01685 PE=4 SV=1	524	699	523	699	PF12532.7	DUF3732	domain	2	189	188	162	1.1e-47	1	No_clan
		Green Non-Depleted	1706	B6TBI9	Pyridoxamine 5-phosphate oxidase family protein OS=Zea mays OX=4577 GN=100282804 PE=2 SV=1	150	294	145	295	PF13883.5	Pyrid_oxidase_2	domain	10	169	163	67.4	1.4e-18	1	CL0336
		Green Non-Depleted	21	B9SQT6	Uncharacterized protein OS=Ricinus communis OX=3988 GN=RCOM_1217420 PE=4 SV=1	36	88	18	94	PF04281.12	Tom22	domain	76	128	53	32.3	6.9e-08	1	No_clan
		Green Non-Depleted	1657	B9RV94	Signal recognition particle 54 kDa protein OS=Ricinus communis OX=3988 GN=RCOM_0901100 PE=3 SV=1	6	83	6	83	PF02881.18	SRP54_N	domain	1	75	79	56	3.3e-15	1	No_clan
		Green Non-Depleted	1657	B9RV94	Signal recognition particle 54 kDa protein OS=Ricinus communis OX=3988 GN=RCOM_0901100 PE=3 SV=1	102	296	101	296	PF00448.21	SRP54	domain	2	196	195	261.4	4e-78	1	CL0023
		Green Non-Depleted	1657	B9RV94	Signal recognition particle 54 kDa protein OS=Ricinus communis OX=3988 GN=RCOM_0901100 PE=3 SV=1	327	427	327	429	PF02978.18	SRP_SPB	domain	1	97	101	98.8	2e-28	1	No_clan
		Green Non-Depleted	395	G7K5E9	Beta-amylase OS=Medicago truncatula OX=3880 GN=11407894 PE=3 SV=1	47	191	47	195	PF05687.12	BES1_N	domain	1	148	151	164.3	2.4e-48	1	No_clan
		Green Non-Depleted	395	G7K5E9	Beta-amylase OS=Medicago truncatula OX=3880 GN=11407894 PE=3 SV=1	234	617	222	633	PF01373.16	Glyco_hydro_14	domain	11	383	396	289	5.3e-86	1	CL0058
		Green Non-Depleted	928	I3SQ86	Branched-chain-amino-acid aminotransferase-like protein OS=Medicago truncatula OX=3880 GN=25487305 PE=2 SV=1	78	302	78	305	PF01063.18	Aminotran_4	domain	1	220	229	128.8	2.5e-37	1	No_clan
		Green Non-Depleted	2817	C0LUU6	Cinnamate-4-hydroxylase OS=Glycine max OX=3847 GN=C4H PE=2 SV=1	34	496	34	500	PF00067.21	p450	domain	1	459	471	392.1	2.9e-117	1	No_clan
		Green Non-Depleted	1919	C1MRY8	Uncharacterized protein OS=Micromonas pusilla (strain CCMP1545) OX=564608 GN=MICPUCDRAFT_58280 PE=4 SV=1	35	290	35	292	PF01063.18	Aminotran_4	domain	1	221	261	76.9	1.8e-21	1	No_clan
		Green Non-Depleted	154	A2Q4U9	C2 calcium/lipid-binding and GRAM domain protein OS=Medicago truncatula OX=3880 GN=11444220 PE=4 SV=1	39	131	38	143	PF00168.29	C2	domain	2	91	95	80.3	1e-22	1	CL0154
		Green Non-Depleted	154	A2Q4U9	C2 calcium/lipid-binding and GRAM domain protein OS=Medicago truncatula OX=3880 GN=11444220 PE=4 SV=1	200	306	200	306	PF00168.29	C2	domain	1	103	108	72.7	2.3e-20	1	CL0154
		Green Non-Depleted	154	A2Q4U9	C2 calcium/lipid-binding and GRAM domain protein OS=Medicago truncatula OX=3880 GN=11444220 PE=4 SV=1	363	475	363	475	PF00168.29	C2	domain	1	103	115	80.1	1.1e-22	1	CL0154
		Green Non-Depleted	154	A2Q4U9	C2 calcium/lipid-binding and GRAM domain protein OS=Medicago truncatula OX=3880 GN=11444220 PE=4 SV=1	620	775	620	775	PF08372.9	PRT_C	domain	1	156	156	272.5	8.2e-82	1	CL0484
		Green Non-Depleted	2313	C4JBA6	Uncharacterized protein OS=Zea mays OX=4577 PE=2 SV=1	184	223	183	228	PF01471.17	PG_binding_1	domain	2	38	40	30.4	3.1e-07	1	CL0244
		Green Non-Depleted	2038	C6T2R6	Uncharacterized protein OS=Glycine max OX=3847 GN=100526922 PE=2 SV=1	32	150	32	150	PF06487.11	SAP18	domain	1	140	140	135.6	1.2e-39	1	CL0072
		Green Non-Depleted	3151	D3TI43	Cap-binding protein-like protein OS=Phaseolus vulgaris OX=3885 GN=PHAVU_004G080900g PE=2 SV=1	55	213	55	213	PF01652.17	IF4E	domain	1	159	161	182.2	5.2e-54	1	CL0625
		Green Non-Depleted	1085	A0A072VJQ0	CDK5RAP3-like protein OS=Medicago truncatula OX=3880 GN=25483481 PE=4 SV=1	8	552	7	552	PF05600.11	DUF773	domain	2	507	565	574.8	1.5e-172	1	No_clan
		Green Non-Depleted	2140	P0CJ48	Chlorophyll a-b binding protein 2, chloroplastic OS=Arabidopsis thaliana OX=3702 GN=LHCB1.1 PE=1 SV=1	67	233	66	234	PF00504.20	Chloroa_b-bind	domain	2	160	175	169.2	9.6e-50	1	No_clan
		Green Non-Depleted	1645	A0A072U9H4	Chlorophyll a-b binding protein, chloroplastic OS=Medicago truncatula OX=3880 GN=25496571 PE=3 SV=1	91	252	90	253	PF00504.20	Chloroa_b-bind	domain	2	160	175	155.6	1.4e-45	1	No_clan
		Green Non-Depleted	51	G7I3B2	Chorismate synthase OS=Medicago truncatula OX=3880 GN=11417820 PE=3 SV=2	59	406	59	406	PF01264.20	Chorismate_synt	domain	1	327	349	465.4	6.3e-140	1	No_clan
		Green Non-Depleted	3036	A0A072TGE4	Clathrin adaptor complex small chain OS=Medicago truncatula OX=3880 GN=25480931 PE=4 SV=1	55	191	48	194	PF01217.19	Clat_adaptor_s	domain	7	139	137	67.5	1e-18	1	CL0212
		Green Non-Depleted	1969	G7K043	Clathrin assembly protein AP47, putative OS=Medicago truncatula OX=3880 GN=11410629 PE=2 SV=1	7	131	4	143	PF01217.19	Clat_adaptor_s	domain	4	128	127	31.2	1.7e-07	1	CL0212
		Green Non-Depleted	1969	G7K043	Clathrin assembly protein AP47, putative OS=Medicago truncatula OX=3880 GN=11410629 PE=2 SV=1	159	426	159	427	PF00928.20	Adap_comp_sub	domain	1	263	271	306.2	1.7e-91	1	CL0448
		Green Non-Depleted	3045	I3SWZ8	Component of high affinity nitrate transporter OS=Medicago truncatula OX=3880 GN=25493701 PE=2 SV=1	26	200	26	201	PF16974.4	NAR2	domain	1	173	176	253.9	4.8e-76	1	No_clan
		Green Non-Depleted	926	A0A1S2YHK8	ornithine aminotransferase, mitochondrial isoform X1 OS=Cicer arietinum OX=3827 GN=LOC101505244 PE=3 SV=1	46	437	44	437	PF00202.20	Aminotran_3	domain	3	406	411	410.7	4.9e-123	1	CL0061
		Green Non-Depleted	153	A0A1S2YFJ4	Annexin OS=Cicer arietinum OX=3827 GN=LOC101505799 PE=3 SV=1	16	79	15	80	PF00191.19	Annexin	domain	2	65	64	71	5.9e-20	1	No_clan
		Green Non-Depleted	153	A0A1S2YFJ4	Annexin OS=Cicer arietinum OX=3827 GN=LOC101505799 PE=3 SV=1	88	152	87	152	PF00191.19	Annexin	domain	2	66	65	50.7	1.3e-13	1	No_clan
		Green Non-Depleted	153	A0A1S2YFJ4	Annexin OS=Cicer arietinum OX=3827 GN=LOC101505799 PE=3 SV=1	171	234	170	235	PF00191.19	Annexin	domain	2	65	64	43.7	2e-11	1	No_clan
		Green Non-Depleted	153	A0A1S2YFJ4	Annexin OS=Cicer arietinum OX=3827 GN=LOC101505799 PE=3 SV=1	245	310	245	310	PF00191.19	Annexin	domain	1	66	66	68.9	2.7e-19	1	No_clan
		Green Non-Depleted	364	K7K8E5	Uncharacterized protein OS=Glycine max OX=3847 GN=100796487 PE=4 SV=1	15	109	14	110	PF13943.5	WPP	domain	2	98	102	124	2.5e-36	1	No_clan
		Green Non-Depleted	364	K7K8E5	Uncharacterized protein OS=Glycine max OX=3847 GN=100796487 PE=4 SV=1	215	233	213	233	PF13516.5	LRR_6	domain	5	23	19	10.2	0.61	1	CL0022
		Green Non-Depleted	364	K7K8E5	Uncharacterized protein OS=Glycine max OX=3847 GN=100796487 PE=4 SV=1	324	346	323	346	PF13516.5	LRR_6	domain	2	24	23	10.9	0.35	1	CL0022
		Green Non-Depleted	364	K7K8E5	Uncharacterized protein OS=Glycine max OX=3847 GN=100796487 PE=4 SV=1	355	374	353	374	PF13516.5	LRR_6	domain	5	24	20	11.9	0.17	1	CL0022
		Green Non-Depleted	364	K7K8E5	Uncharacterized protein OS=Glycine max OX=3847 GN=100796487 PE=4 SV=1	382	396	380	398	PF13516.5	LRR_6	domain	3	17	15	10.6	0.44	1	CL0022
		Green Non-Depleted	364	K7K8E5	Uncharacterized protein OS=Glycine max OX=3847 GN=100796487 PE=4 SV=1	409	431	408	431	PF13516.5	LRR_6	domain	2	24	23	18.4	0.0014	1	CL0022
		Green Non-Depleted	3101	A0A072VD42	Cytoplasmic-like arginine-tRNA ligase OS=Medicago truncatula OX=3880 GN=25490148 PE=3 SV=1	14	106	13	106	PF03485.15	Arg_tRNA_synt_N	domain	2	85	94	49.5	4.6e-13	1	No_clan
		Green Non-Depleted	3101	A0A072VD42	Cytoplasmic-like arginine-tRNA ligase OS=Medicago truncatula OX=3880 GN=25490148 PE=3 SV=1	133	466	115	466	PF00750.18	tRNA-synt_1d	domain	20	349	336	366.3	1.3e-109	1	CL0039
		Green Non-Depleted	3101	A0A072VD42	Cytoplasmic-like arginine-tRNA ligase OS=Medicago truncatula OX=3880 GN=25490148 PE=3 SV=1	480	595	480	596	PF05746.14	DALR_1	domain	1	118	119	97.3	6.1e-28	1	CL0258
		Green Non-Depleted	2811	D2DJQ3	Acetolactate synthase (Fragment) OS=Glycine max OX=3847 GN=Ahas3 PE=2 SV=1	73	236	72	240	PF02776.17	TPP_enzyme_N	domain	2	166	165	175.4	7.1e-52	1	CL0254
		Green Non-Depleted	2811	D2DJQ3	Acetolactate synthase (Fragment) OS=Glycine max OX=3847 GN=Ahas3 PE=2 SV=1	266	395	264	397	PF00205.21	TPP_enzyme_M	domain	3	135	133	135.2	1.1e-39	1	CL0085
		Green Non-Depleted	2811	D2DJQ3	Acetolactate synthase (Fragment) OS=Glycine max OX=3847 GN=Ahas3 PE=2 SV=1	459	614	459	614	PF02775.20	TPP_enzyme_C	domain	1	153	158	163	4e-48	1	CL0254
		Green Non-Depleted	2254	D7M4M1	Uncharacterized protein OS=Arabidopsis lyrata subsp. lyrata OX=81972 GN=ARALYDRAFT_910661 PE=4 SV=1	26	103	26	103	PF03386.13	ENOD93	domain	1	78	78	126.6	2.4e-37	1	No_clan
		Green Non-Depleted	1052	D7SYA8	Sucrose synthase OS=Vitis vinifera OX=29760 GN=VIT_05s0077g01930 PE=3 SV=1	8	553	6	553	PF00862.18	Sucrose_synth	domain	3	548	546	962.6	4.3e-290	1	CL0113
		Green Non-Depleted	1052	D7SYA8	Sucrose synthase OS=Vitis vinifera OX=29760 GN=VIT_05s0077g01930 PE=3 SV=1	566	738	556	742	PF00534.19	Glycos_transf_1	domain	11	166	173	108.9	1.8e-31	1	CL0113
		Green Non-Depleted	1044	D8RKZ1	Uncharacterized protein OS=Selaginella moellendorffii OX=88036 GN=SELMODRAFT_441602 PE=4 SV=1	26	101	25	111	PF02466.18	Tim17	domain	2	73	80	31.7	1.3e-07	1	No_clan
		Green Non-Depleted	2945	B7FLH3	Defective in cullin neddylation protein OS=Medicago truncatula OX=3880 GN=25491273 PE=2 SV=1	107	221	107	221	PF03556.14	Cullin_binding	domain	1	117	118	95.7	2.2e-27	1	No_clan
		Green Non-Depleted	839	B7FJZ6	Delta-aminolevulinic acid dehydratase OS=Medicago truncatula OX=3880 PE=2 SV=1	89	406	88	407	PF00490.20	ALAD	domain	2	316	319	443.4	3.8e-133	1	CL0036
		Green Non-Depleted	1146	A2Q3W4	Dihydroflavonol 4-reductase-like protein OS=Medicago truncatula OX=3880 GN=11435356 PE=2 SV=1	8	253	8	254	PF01370.20	Epimerase	domain	1	240	267	92.2	3.2e-26	1	CL0063
		Green Non-Depleted	2841	A0A072UME5	Dolichol-phosphate mannosyltransferase OS=Medicago truncatula OX=3880 GN=25493039 PE=4 SV=1	13	181	13	182	PF00535.25	Glycos_transf_2	domain	1	169	171	119	1.7e-34	1	CL0110
		Green Non-Depleted	2556	G7LDH0	Dynamin 1E-like protein OS=Medicago truncatula OX=3880 GN=11424950 PE=3 SV=1	43	218	43	219	PF00350.22	Dynamin_N	domain	1	167	181	183.1	4e-54	1	CL0023
		Green Non-Depleted	2556	G7LDH0	Dynamin 1E-like protein OS=Medicago truncatula OX=3880 GN=11424950 PE=3 SV=1	228	495	228	506	PF01031.19	Dynamin_M	domain	1	270	274	211	1.9e-62	1	No_clan
		Green Non-Depleted	2556	G7LDH0	Dynamin 1E-like protein OS=Medicago truncatula OX=3880 GN=11424950 PE=3 SV=1	542	633	540	633	PF02212.17	GED	domain	3	92	92	81.6	3.2e-23	1	No_clan
		Green Non-Depleted	2539	E1ZCJ7	Uncharacterized protein OS=Chlorella variabilis OX=554065 GN=CHLNCDRAFT_48758 PE=4 SV=1	6	124	5	125	PF02657.14	SufE	domain	2	121	120	142.9	3.7e-42	1	CL0233
		Green Non-Depleted	2539	E1ZCJ7	Uncharacterized protein OS=Chlorella variabilis OX=554065 GN=CHLNCDRAFT_48758 PE=4 SV=1	190	271	190	271	PF01722.17	BolA	domain	1	76	82	101.9	1.6e-29	1	No_clan
		Green Non-Depleted	2776	E1ZD94	Uncharacterized protein OS=Chlorella variabilis OX=554065 GN=CHLNCDRAFT_144903 PE=4 SV=1	533	559	532	560	PF01535.19	PPR	domain	4	30	27	10.2	0.7	1	CL0020
		Green Non-Depleted	2776	E1ZD94	Uncharacterized protein OS=Chlorella variabilis OX=554065 GN=CHLNCDRAFT_144903 PE=4 SV=1	562	608	562	610	PF13041.5	PPR_2	domain	1	47	47	30.7	2.4e-07	1	CL0020
		Green Non-Depleted	800	A0A072UZF4	Endoplasmic reticulum vesicle transporter OS=Medicago truncatula OX=3880 GN=25489643 PE=4 SV=1	7	96	7	97	PF13850.5	ERGIC_N	domain	1	90	90	95.1	2.3e-27	1	No_clan
		Green Non-Depleted	800	A0A072UZF4	Endoplasmic reticulum vesicle transporter OS=Medicago truncatula OX=3880 GN=25489643 PE=4 SV=1	158	338	125	338	PF07970.11	COPIIcoated_ERV	domain	34	221	192	165.6	1.3e-48	1	No_clan
		Green Non-Depleted	1687	A0A072V9Z2	Eukaryotic translation initiation factor SUI1 OS=Medicago truncatula OX=3880 GN=11416614 PE=4 SV=1	31	105	30	106	PF01253.21	SUI1	domain	2	75	77	90.9	5.2e-26	1	No_clan
		Green Non-Depleted	3043	G7JXA8	F-box/RNI/FBD-like domain protein, putative OS=Medicago truncatula OX=3880 GN=11433505 PE=4 SV=1	10	44	10	50	PF12937.6	F-box-like	domain	1	35	36	25.4	8.8e-06	1	CL0271
		Green Non-Depleted	3043	G7JXA8	F-box/RNI/FBD-like domain protein, putative OS=Medicago truncatula OX=3880 GN=11433505 PE=4 SV=1	157	182	157	182	PF07723.12	LRR_2	domain	1	26	26	23.2	7.1e-05	1	CL0022
		Green Non-Depleted	3043	G7JXA8	F-box/RNI/FBD-like domain protein, putative OS=Medicago truncatula OX=3880 GN=11433505 PE=4 SV=1	299	341	298	341	PF08387.9	FBD	domain	4	46	43	36.1	4.1e-09	1	No_clan
		Green Non-Depleted	3051	G7KT76	Ferritin OS=Medicago truncatula OX=3880 GN=11412329 PE=2 SV=1	94	236	91	236	PF00210.23	Ferritin	domain	4	142	148	116	1.2e-33	1	CL0044
		Green Non-Depleted	1030	G7JD18	FGGY family of carbohydrate kinase OS=Medicago truncatula OX=3880 GN=11440770 PE=4 SV=1	14	285	13	285	PF00370.20	FGGY_N	domain	2	245	276	73	2.4e-20	1	CL0108
		Green Non-Depleted	1030	G7JD18	FGGY family of carbohydrate kinase OS=Medicago truncatula OX=3880 GN=11440770 PE=4 SV=1	308	517	307	518	PF02782.15	FGGY_C	domain	2	197	217	163.7	4e-48	1	CL0108
		Green Non-Depleted	933	G7LD03	FMP32-like protein OS=Medicago truncatula OX=3880 GN=11408166 PE=4 SV=1	66	240	66	240	PF07798.10	DUF1640	domain	1	175	175	247.3	8.3e-74	1	No_clan
		Green Non-Depleted	1129	G7KUS8	Four ACT domain ACT domain protein which protein OS=Medicago truncatula OX=3880 GN=11438294 PE=4 SV=1	126	174	126	180	PF01842.24	ACT	domain	1	52	52	39.1	4.2e-10	1	CL0070
		Green Non-Depleted	1129	G7KUS8	Four ACT domain ACT domain protein which protein OS=Medicago truncatula OX=3880 GN=11438294 PE=4 SV=1	341	399	339	404	PF01842.24	ACT	domain	3	64	62	31.2	1.3e-07	1	CL0070
		Green Non-Depleted	406	G7KQ77	Fructose-bisphosphate aldolase class-II protein OS=Medicago truncatula OX=3880 GN=11414634 PE=4 SV=2	26	213	23	214	PF07005.10	DUF1537	domain	52	227	191	162.7	1e-47	1	No_clan
		Green Non-Depleted	406	G7KQ77	Fructose-bisphosphate aldolase class-II protein OS=Medicago truncatula OX=3880 GN=11414634 PE=4 SV=2	238	404	238	404	PF17042.4	DUF1357_C	domain	1	170	180	129.2	2e-37	1	No_clan
		Green Non-Depleted	406	G7KQ77	Fructose-bisphosphate aldolase class-II protein OS=Medicago truncatula OX=3880 GN=11414634 PE=4 SV=2	419	694	418	694	PF01116.19	F_bP_aldolase	domain	2	280	286	306.6	1.6e-91	1	CL0036
		Green Non-Depleted	2721	G7J384	G protein coupled receptor OS=Medicago truncatula OX=3880 GN=11413289 PE=4 SV=1	61	415	59	415	PF05147.12	LANC_like	domain	3	352	360	282.8	2.4e-84	1	CL0059
		Green Non-Depleted	24	G7I9H2	Calreticulin OS=Medicago truncatula OX=3880 GN=11416675 PE=2 SV=1	28	263	27	265	PF00262.17	Calreticulin	domain	1	253	254	203.6	3.8e-60	1	CL0004
		Green Non-Depleted	24	G7I9H2	Calreticulin OS=Medicago truncatula OX=3880 GN=11416675 PE=2 SV=1	265	338	263	338	PF00262.17	Calreticulin	domain	293	366	74	78.7	3.4e-22	1	CL0004
		Green Non-Depleted	1288	G7JBC0	Protein transporter Sec23-like protein OS=Medicago truncatula OX=3880 GN=11432736 PE=4 SV=1	56	94	56	94	PF04810.14	zf-Sec23_Sec24	domain	1	39	39	60.4	1.1e-16	1	No_clan
		Green Non-Depleted	1288	G7JBC0	Protein transporter Sec23-like protein OS=Medicago truncatula OX=3880 GN=11432736 PE=4 SV=1	125	398	125	398	PF04811.14	Sec23_trunk	domain	1	243	283	239.1	4.7e-71	1	CL0128
		Green Non-Depleted	1288	G7JBC0	Protein transporter Sec23-like protein OS=Medicago truncatula OX=3880 GN=11432736 PE=4 SV=1	409	513	408	513	PF08033.11	Sec23_BS	domain	2	96	105	92.6	1.9e-26	1	No_clan
		Green Non-Depleted	1288	G7JBC0	Protein transporter Sec23-like protein OS=Medicago truncatula OX=3880 GN=11432736 PE=4 SV=1	527	623	527	626	PF04815.14	Sec23_helical	domain	1	100	101	79.5	1.3e-22	1	No_clan
		Green Non-Depleted	1288	G7JBC0	Protein transporter Sec23-like protein OS=Medicago truncatula OX=3880 GN=11432736 PE=4 SV=1	639	727	637	727	PF00626.21	Gelsolin	domain	3	76	89	53.5	1.5e-14	1	CL0092
		Green Non-Depleted	611	G7JTY4	LL-diaminopimelate aminotransferase OS=Medicago truncatula OX=3880 GN=11416415 PE=3 SV=1	90	454	89	454	PF00155.20	Aminotran_1_2	domain	2	363	387	121.1	5.6e-35	1	CL0061
		Green Non-Depleted	3156	G7K3F1	Citrate synthase OS=Medicago truncatula OX=3880 GN=11437065 PE=3 SV=1	98	466	97	466	PF00285.20	Citrate_synt	domain	2	361	377	446.3	7.1e-134	1	No_clan
		Green Non-Depleted	2736	G7KEC3	Cinnamoyl-CoA reductase-like protein OS=Medicago truncatula OX=3880 GN=11407110 PE=4 SV=1	5	246	5	249	PF01370.20	Epimerase	domain	1	237	253	98.1	5.1e-28	1	CL0063
		Green Non-Depleted	3163	G7L8K5	Prohibitin complex protein OS=Medicago truncatula OX=3880 GN=11426151 PE=4 SV=2	34	213	33	223	PF01145.24	Band_7	domain	2	168	184	76.9	1.7e-21	1	CL0433
		Green Non-Depleted	2126	G7KRU3	GDP-4-keto-6-deoxymannose-3, 5-epimerase-4-reductase OS=Medicago truncatula OX=3880 GN=11442032 PE=3 SV=1	17	248	17	248	PF01370.20	Epimerase	domain	1	241	250	252.6	3.3e-75	1	CL0063
		Green Non-Depleted	2512	G7ID32	Gibberellin receptor GID1, putative OS=Medicago truncatula OX=3880 GN=11422849 PE=4 SV=1	98	320	98	321	PF07859.12	Abhydrolase_3	domain	1	210	230	152.8	1.1e-44	1	CL0028
		Green Non-Depleted	1207	I3S8A5	Glucose-1-phosphate adenylyltransferase OS=Lotus japonicus OX=34305 PE=2 SV=1	104	381	103	382	PF00483.22	NTP_transferase	domain	2	247	284	269.4	2.8e-80	1	CL0110
		Green Non-Depleted	614	H2E9U3	Putative F-box and FNIP repeat-containing protein OS=Megavirus courdo7 OX=1128135 GN=c7_L100 PE=4 SV=1	83	116	78	117	PF05725.11	FNIP	domain	9	43	35	22.7	7.4e-05	1	CL0022
		Green Non-Depleted	614	H2E9U3	Putative F-box and FNIP repeat-containing protein OS=Megavirus courdo7 OX=1128135 GN=c7_L100 PE=4 SV=1	118	158	118	159	PF05725.11	FNIP	domain	1	43	43	42.6	4.7e-11	1	CL0022
		Green Non-Depleted	614	H2E9U3	Putative F-box and FNIP repeat-containing protein OS=Megavirus courdo7 OX=1128135 GN=c7_L100 PE=4 SV=1	160	202	160	203	PF05725.11	FNIP	domain	1	43	43	47.5	1.4e-12	1	CL0022
		Green Non-Depleted	614	H2E9U3	Putative F-box and FNIP repeat-containing protein OS=Megavirus courdo7 OX=1128135 GN=c7_L100 PE=4 SV=1	204	247	204	247	PF05725.11	FNIP	domain	1	44	44	53.8	1.4e-14	1	CL0022
		Green Non-Depleted	614	H2E9U3	Putative F-box and FNIP repeat-containing protein OS=Megavirus courdo7 OX=1128135 GN=c7_L100 PE=4 SV=1	269	311	269	312	PF05725.11	FNIP	domain	1	43	43	57	1.5e-15	1	CL0022
		Green Non-Depleted	614	H2E9U3	Putative F-box and FNIP repeat-containing protein OS=Megavirus courdo7 OX=1128135 GN=c7_L100 PE=4 SV=1	313	356	313	356	PF05725.11	FNIP	domain	1	44	44	62.7	2.4e-17	1	CL0022
		Green Non-Depleted	614	H2E9U3	Putative F-box and FNIP repeat-containing protein OS=Megavirus courdo7 OX=1128135 GN=c7_L100 PE=4 SV=1	357	398	357	400	PF05725.11	FNIP	domain	1	42	42	45.8	4.5e-12	1	CL0022
		Green Non-Depleted	1235	G7KDZ8	Heavy metal transport/detoxification domain protein OS=Medicago truncatula OX=3880 GN=11407332 PE=4 SV=1	57	109	56	113	PF00403.25	HMA	domain	2	58	57	43	4.2e-11	1	No_clan
		Green Non-Depleted	1235	G7KDZ8	Heavy metal transport/detoxification domain protein OS=Medicago truncatula OX=3880 GN=11407332 PE=4 SV=1	146	192	144	215	PF00403.25	HMA	domain	3	53	51	40.5	2.6e-10	1	No_clan
		Green Non-Depleted	755	G7K8Q1	Hydroxyproline-rich glycoprotein family protein OS=Medicago truncatula OX=3880 GN=11432014 PE=4 SV=1	11	147	9	147	PF04652.15	Vta1	domain	3	145	143	146.9	3.5e-43	1	No_clan
		Green Non-Depleted	1230	I1JEL6	Uncharacterized protein OS=Glycine max OX=3847 GN=100819778 PE=3 SV=1	105	264	104	266	PF02518.25	HATPase_c	domain	2	109	162	50.1	3.2e-13	1	CL0025
		Green Non-Depleted	1230	I1JEL6	Uncharacterized protein OS=Glycine max OX=3847 GN=100819778 PE=3 SV=1	269	772	269	777	PF00183.17	HSP90	domain	1	515	519	644.6	1.2e-193	1	No_clan
		Green Non-Depleted	2317	I1JND9	Uncharacterized protein OS=Glycine max OX=3847 GN=100807861 PE=4 SV=1	7	733	7	734	PF05691.11	Raffinose_syn	domain	1	749	755	1133.5	0	1	CL0058
		Green Non-Depleted	1096	I1JQD9	Eukaryotic translation initiation factor 3 subunit C OS=Glycine max OX=3847 GN=100805203 PE=3 SV=1	46	648	39	648	PF05470.11	eIF-3c_N	domain	8	593	612	800.4	8.1e-241	1	No_clan
		Green Non-Depleted	1096	I1JQD9	Eukaryotic translation initiation factor 3 subunit C OS=Glycine max OX=3847 GN=100805203 PE=3 SV=1	656	784	655	785	PF01399.26	PCI	domain	2	104	139	61.5	8.2e-17	1	CL0123
		Green Non-Depleted	1070	I1KIM7	Uncharacterized protein OS=Glycine max OX=3847 GN=100789049 PE=4 SV=1	43	490	39	503	PF00067.21	p450	domain	7	449	464	258	1.4e-76	1	No_clan
		Green Non-Depleted	548	I1KNA2	Uncharacterized protein OS=Glycine max OX=3847 GN=100808837 PE=4 SV=1	31	332	21	336	PF00899.20	ThiF	domain	11	240	307	235.3	5.7e-70	1	CL0063
		Green Non-Depleted	548	I1KNA2	Uncharacterized protein OS=Glycine max OX=3847 GN=100808837 PE=4 SV=1	342	431	342	431	PF08825.9	E2_bind	domain	1	82	91	86.3	1.1e-24	1	No_clan
		Green Non-Depleted	925	I1LMP2	Uncharacterized protein OS=Glycine max OX=3847 GN=100790393 PE=4 SV=1	15	124	12	125	PF01398.20	JAB	domain	4	117	115	104.3	3.5e-30	1	CL0366
		Green Non-Depleted	925	I1LMP2	Uncharacterized protein OS=Glycine max OX=3847 GN=100790393 PE=4 SV=1	174	285	174	285	PF13012.5	MitMem_reg	domain	1	111	113	126.5	5.7e-37	1	No_clan
		Green Non-Depleted	2971	I1LN41	Uncharacterized protein OS=Glycine max OX=3847 GN=100789860 PE=4 SV=1	56	94	56	94	PF04810.14	zf-Sec23_Sec24	domain	1	39	39	59.1	2.9e-16	1	No_clan
		Green Non-Depleted	2971	I1LN41	Uncharacterized protein OS=Glycine max OX=3847 GN=100789860 PE=4 SV=1	126	394	124	394	PF04811.14	Sec23_trunk	domain	3	243	278	235.7	5.1e-70	1	CL0128
		Green Non-Depleted	2971	I1LN41	Uncharacterized protein OS=Glycine max OX=3847 GN=100789860 PE=4 SV=1	405	509	404	509	PF08033.11	Sec23_BS	domain	2	96	105	104.8	2.8e-30	1	No_clan
		Green Non-Depleted	2971	I1LN41	Uncharacterized protein OS=Glycine max OX=3847 GN=100789860 PE=4 SV=1	523	619	523	622	PF04815.14	Sec23_helical	domain	1	100	101	80.9	4.4e-23	1	No_clan
		Green Non-Depleted	2971	I1LN41	Uncharacterized protein OS=Glycine max OX=3847 GN=100789860 PE=4 SV=1	635	723	633	723	PF00626.21	Gelsolin	domain	3	76	89	54.2	9.4e-15	1	CL0092
		Green Non-Depleted	1431	I1LS05	Uncharacterized protein OS=Glycine max OX=3847 GN=100803464 PE=4 SV=1	73	414	72	414	PF05147.12	LANC_like	domain	2	352	355	324.1	7e-97	1	CL0059
		Green Non-Depleted	734	I1LXN6	Uncharacterized protein OS=Glycine max OX=3847 GN=100798713 PE=3 SV=1	244	374	227	376	PF00579.24	tRNA-synt_1b	domain	158	291	137	45.5	5.6e-12	1	CL0039
		Green Non-Depleted	1259	I1LZD0	Threonine dehydratase OS=Glycine max OX=3847 GN=100802802 PE=3 SV=1	118	406	114	406	PF00291.24	PALP	domain	5	294	291	275.8	4.1e-82	1	No_clan
		Green Non-Depleted	1259	I1LZD0	Threonine dehydratase OS=Glycine max OX=3847 GN=100802802 PE=3 SV=1	419	508	419	508	PF00585.17	Thr_dehydrat_C	domain	1	91	91	77.8	3.6e-22	1	CL0070
		Green Non-Depleted	1259	I1LZD0	Threonine dehydratase OS=Glycine max OX=3847 GN=100802802 PE=3 SV=1	514	599	512	601	PF00585.17	Thr_dehydrat_C	domain	3	89	87	80.1	7e-23	1	CL0070
		Green Non-Depleted	1596	I1M8K7	Uncharacterized protein OS=Glycine max OX=3847 GN=100817264 PE=4 SV=1	30	141	29	142	PF01398.20	JAB	domain	2	117	117	111.4	2.2e-32	1	CL0366
		Green Non-Depleted	1596	I1M8K7	Uncharacterized protein OS=Glycine max OX=3847 GN=100817264 PE=4 SV=1	176	295	176	309	PF13012.5	MitMem_reg	domain	1	83	127	51.9	8e-14	1	No_clan
		Green Non-Depleted	1341	I1MI15	Uncharacterized protein OS=Glycine max OX=3847 GN=100776075 PE=4 SV=1	21	129	21	132	PF00072.23	Response_reg	domain	1	109	111	88.6	2.7e-25	1	CL0304
		Green Non-Depleted	1341	I1MI15	Uncharacterized protein OS=Glycine max OX=3847 GN=100776075 PE=4 SV=1	208	258	208	258	PF00249.30	Myb_DNA-binding	domain	1	47	51	32.3	7.8e-08	1	CL0123
		Green Non-Depleted	2143	I1MUM7	Malate synthase OS=Glycine max OX=3847 GN=732628 PE=3 SV=1	27	556	26	557	PF01274.21	Malate_synthase	domain	2	525	535	735.7	2.1e-221	1	CL0151
		Green Non-Depleted	2287	I1MYZ5	RNA helicase OS=Glycine max OX=3847 GN=100801482 PE=3 SV=1	39	212	39	213	PF00270.28	DEAD	domain	1	175	181	142.9	7.8e-42	1	CL0023
		Green Non-Depleted	2287	I1MYZ5	RNA helicase OS=Glycine max OX=3847 GN=100801482 PE=3 SV=1	263	375	262	375	PF00271.30	Helicase_C	domain	2	111	115	83.7	1e-23	1	CL0023
		Green Non-Depleted	2287	I1MYZ5	RNA helicase OS=Glycine max OX=3847 GN=100801482 PE=3 SV=1	416	474	414	474	PF13959.5	DUF4217	domain	3	61	59	77.7	5.4e-22	1	No_clan
		Green Non-Depleted	15	I1N6I4	6-phosphogluconate dehydrogenase, decarboxylating OS=Glycine max OX=3847 GN=100799034 PE=3 SV=1	20	192	20	192	PF03446.14	NAD_binding_2	domain	1	158	175	159.2	8.4e-47	1	CL0063
		Green Non-Depleted	15	I1N6I4	6-phosphogluconate dehydrogenase, decarboxylating OS=Glycine max OX=3847 GN=100799034 PE=3 SV=1	197	490	197	490	PF00393.18	6PGD	domain	1	289	294	420.2	3.9e-126	1	CL0106
		Green Non-Depleted	3076	I1NBD9	Uncharacterized protein OS=Glycine max OX=3847 GN=100815922 PE=4 SV=1	23	843	21	844	PF05691.11	Raffinose_syn	domain	3	749	8	331	64.5	0	1
		Green Non-Depleted	1532	I1NFU9	Uncharacterized protein OS=Glycine max OX=3847 GN=100797261 PE=4 SV=1	63	114	63	114	PF01805.19	Surp	domain	1	53	53	73.4	1e-20	1	No_clan
		Green Non-Depleted	1532	I1NFU9	Uncharacterized protein OS=Glycine max OX=3847 GN=100797261 PE=4 SV=1	185	236	185	236	PF01805.19	Surp	domain	1	53	53	63.6	1.1e-17	1	No_clan
		Green Non-Depleted	1532	I1NFU9	Uncharacterized protein OS=Glycine max OX=3847 GN=100797261 PE=4 SV=1	254	468	253	469	PF12230.7	PRP21_like_P	domain	2	216	224	201	1.9e-59	1	No_clan
		Green Non-Depleted	1532	I1NFU9	Uncharacterized protein OS=Glycine max OX=3847 GN=100797261 PE=4 SV=1	726	793	718	793	PF00240.22	ubiquitin	domain	6	72	68	35.7	5e-09	1	CL0072
		Green Non-Depleted	1494	I3S967	Uncharacterized protein OS=Lotus japonicus OX=34305 PE=2 SV=1	14	273	9	274	PF00795.21	CN_hydrolase	domain	6	260	269	177.9	2.2e-52	1	No_clan
		Green Non-Depleted	439	I3SB95	Uncharacterized protein OS=Lotus japonicus OX=34305 PE=2 SV=1	21	87	21	88	PF00076.21	RRM_1	domain	1	69	69	64.9	3.9e-18	1	CL0221
		Green Non-Depleted	1443	I3SMA8	Uncharacterized protein OS=Lotus japonicus OX=34305 PE=2 SV=1	58	210	58	211	PF00406.21	ADK	domain	1	150	157	155.8	7.7e-46	1	CL0023
		Green Non-Depleted	3113	I3SLV4	Uncharacterized protein OS=Lotus japonicus OX=34305 PE=2 SV=1	37	222	32	223	PF00230.19	MIP	domain	6	203	198	174.6	2.3e-51	1	No_clan
		Green Non-Depleted	166	I3SQB1	Uncharacterized protein OS=Lotus japonicus OX=34305 PE=2 SV=1	19	123	19	123	PF09298.10	FAA_hydrolase_N	domain	1	107	108	112.2	1.2e-32	1	No_clan
		Green Non-Depleted	166	I3SQB1	Uncharacterized protein OS=Lotus japonicus OX=34305 PE=2 SV=1	129	416	128	417	PF01557.17	FAA_hydrolase	domain	3	217	293	191	2e-56	1	CL0377
		Green Non-Depleted	2802	I3T5Q5	Uncharacterized protein OS=Lotus japonicus OX=34305 PE=2 SV=1	45	117	44	118	PF01929.16	Ribosomal_L14e	domain	2	74	73	89.1	1.9e-25	1	CL0107
		Green Non-Depleted	3172	I3T6E5	Uncharacterized protein OS=Lotus japonicus OX=34305 PE=2 SV=1	1	74	1	75	PF02798.19	GST_N	domain	1	75	75	55.6	4.7e-15	1	CL0172
		Green Non-Depleted	3172	I3T6E5	Uncharacterized protein OS=Lotus japonicus OX=34305 PE=2 SV=1	112	202	106	202	PF00043.24	GST_C	domain	3	93	93	60.6	1.2e-16	1	CL0497
		Green Non-Depleted	1401	A0A072VM55	Import inner membrane translocase subunit TIM21, putative OS=Medicago truncatula OX=3880 GN=25484536 PE=4 SV=1	105	229	100	239	PF08294.10	TIM21	domain	8	135	128	81.3	5.7e-23	1	CL0455
		Green Non-Depleted	3116	A0A072U3U9	Indole-3-glycerol phosphate lyase IGL1 OS=Medicago truncatula OX=3880 GN=25499341 PE=3 SV=1	55	310	55	312	PF00290.19	Trp_syntA	domain	1	257	258	320.5	4.6e-96	1	CL0036
		Green Non-Depleted	2570	Q2HUL1	Initiation factor eIF-4 gamma, middle OS=Medicago truncatula OX=3880 GN=MtrDRAFT_AC149131g8v2 PE=4 SV=1	20	197	14	215	PF02854.18	MIF4G	domain	12	197	192	92.1	3.4e-26	1	CL0020
		Green Non-Depleted	2570	Q2HUL1	Initiation factor eIF-4 gamma, middle OS=Medicago truncatula OX=3880 GN=MtrDRAFT_AC149131g8v2 PE=4 SV=1	366	490	363	492	PF09088.10	MIF4G_like	domain	65	189	125	127.6	4.3e-37	1	CL0020
		Green Non-Depleted	2570	Q2HUL1	Initiation factor eIF-4 gamma, middle OS=Medicago truncatula OX=3880 GN=MtrDRAFT_AC149131g8v2 PE=4 SV=1	524	850	516	852	PF09090.10	MIF4G_like_2	domain	14	263	345	134.1	5.6e-39	1	CL0020
		Green Non-Depleted	2743	B7FJZ5	Inosine-uridine preferring nucleoside hydrolase OS=Medicago truncatula OX=3880 GN=11428555 PE=2 SV=1	8	313	8	314	PF01156.18	IU_nuc_hydro	domain	1	304	316	282.8	3.7e-84	1	No_clan
		Green Non-Depleted	948	G7KSU9	Integral membrane HRF1 family protein OS=Medicago truncatula OX=3880 GN=11445595 PE=4 SV=2	45	264	42	265	PF03878.14	YIF1	domain	10	238	230	195.3	1.1e-57	1	CL0112
		Green Non-Depleted	893	A0A072UFN2	Initiation factor-2Bepsilon-like protein OS=Medicago truncatula OX=3880 GN=25499712 PE=4 SV=1	25	162	24	169	PF00483.22	NTP_transferase	domain	2	141	145	38.2	1.1e-09	1	CL0110
		Green Non-Depleted	893	A0A072UFN2	Initiation factor-2Bepsilon-like protein OS=Medicago truncatula OX=3880 GN=25499712 PE=4 SV=1	333	358	331	359	PF00132.23	Hexapep	domain	8	33	26	20.4	0.00027	1	CL0536
		Green Non-Depleted	893	A0A072UFN2	Initiation factor-2Bepsilon-like protein OS=Medicago truncatula OX=3880 GN=25499712 PE=4 SV=1	641	720	641	720	PF02020.17	W2	domain	1	79	80	71.1	5.8e-20	1	CL0020
		Green Non-Depleted	1543	K4BVV2	Uncharacterized protein OS=Solanum lycopersicum OX=4081 GN=100037730 PE=3 SV=1	291	422	290	423	PF00004.28	AAA	domain	2	131	134	149.7	5.6e-44	1	CL0023
		Green Non-Depleted	1543	K4BVV2	Uncharacterized protein OS=Solanum lycopersicum OX=4081 GN=100037730 PE=3 SV=1	484	697	483	697	PF01434.17	Peptidase_M41	domain	2	211	215	270.2	1.1e-80	1	CL0126
		Green Non-Depleted	341	U5XWA5	Late embryogenesis abundant protein (Fragment) OS=Phaseolus vulgaris OX=3885 PE=4 SV=1	1	25	1	25	PF02987.15	LEA_4	domain	20	44	25	34.9	1.1e-08	1	No_clan
		Green Non-Depleted	341	U5XWA5	Late embryogenesis abundant protein (Fragment) OS=Phaseolus vulgaris OX=3885 PE=4 SV=1	26	68	26	79	PF02987.15	LEA_4	domain	1	43	43	30.6	2.4e-07	1	No_clan
		Green Non-Depleted	2865	G7KSF6	Leucine zipper EF-hand transmembrane protein OS=Medicago truncatula OX=3880 GN=11438379 PE=4 SV=2	222	488	221	488	PF07766.12	LETM1	domain	2	268	271	360.5	4.4e-108	1	No_clan
		Green Non-Depleted	109	A0A072V793	Leucyl-tRNA synthetase, putative OS=Medicago truncatula OX=3880 GN=25489111 PE=4 SV=1	2	236	1	238	PF00133.21	tRNA-synt_1	domain	366	600	242	47.9	5.7e-13	1	CL0039
		Green Non-Depleted	109	A0A072V793	Leucyl-tRNA synthetase, putative OS=Medicago truncatula OX=3880 GN=25489111 PE=4 SV=1	276	397	276	415	PF08264.12	Anticodon_1	domain	1	137	139	54.1	1.5e-14	1	CL0258
		Green Non-Depleted	1293	B7FLV7	Malate synthase OS=Medicago truncatula OX=3880 PE=2 SV=1	27	556	26	557	PF01274.21	Malate_synthase	domain	2	525	535	740.9	5.5e-223	1	CL0151
		Green Non-Depleted	449	A0A072VD65	Malic enzyme OS=Medicago truncatula OX=3880 GN=11434761 PE=3 SV=1	200	381	200	381	PF00390.18	malic	domain	1	182	182	267.7	4.3e-80	1	CL0603
		Green Non-Depleted	449	A0A072VD65	Malic enzyme OS=Medicago truncatula OX=3880 GN=11434761 PE=3 SV=1	391	644	391	644	PF03949.14	Malic_M	domain	1	257	259	328.6	2.1e-98	1	CL0063
		Green Non-Depleted	2879	I3SB75	Methionine aminopeptidase OS=Medicago truncatula OX=3880 PE=2 SV=1	15	58	13	59	PF15801.4	zf-C6H2	domain	4	46	45	51.8	6.9e-14	1	CL0175
		Green Non-Depleted	2879	I3SB75	Methionine aminopeptidase OS=Medicago truncatula OX=3880 PE=2 SV=1	147	375	147	375	PF00557.23	Peptidase_M24	domain	1	209	231	183.7	3.3e-54	1	No_clan
		Green Non-Depleted	2273	G7JNZ5	Mevalonate/galactokinase family protein OS=Medicago truncatula OX=3880 GN=11418335 PE=4 SV=1	38	86	37	86	PF10509.8	GalKase_gal_bdg	domain	2	49	49	80.6	4.1e-23	1	CL0329
		Green Non-Depleted	2273	G7JNZ5	Mevalonate/galactokinase family protein OS=Medicago truncatula OX=3880 GN=11418335 PE=4 SV=1	152	217	152	219	PF00288.25	GHMP_kinases_N	domain	1	64	67	49.8	2.8e-13	1	CL0329
		Green Non-Depleted	2273	G7JNZ5	Mevalonate/galactokinase family protein OS=Medicago truncatula OX=3880 GN=11418335 PE=4 SV=1	392	465	383	466	PF08544.12	GHMP_kinases_C	domain	9	84	77	51.7	7.9e-14	1	No_clan
		Green Non-Depleted	2848	I3S469	Mitochondrial fission 1 protein OS=Lotus japonicus OX=34305 PE=2 SV=1	58	81	58	84	PF14852.5	Fis1_TPR_N	domain	5	28	24	36.1	3.5e-09	1	CL0020
		Green Non-Depleted	2848	I3S469	Mitochondrial fission 1 protein OS=Lotus japonicus OX=34305 PE=2 SV=1	93	145	93	145	PF14853.5	Fis1_TPR_C	domain	1	53	53	79.2	1.7e-22	1	CL0020
		Green Non-Depleted	93	G7IHH9	mRNA-decapping enzyme-like protein OS=Medicago truncatula OX=3880 GN=11414400 PE=4 SV=1	17	131	16	132	PF06058.12	DCP1	domain	2	116	115	147.1	1.7e-43	1	CL0266
		Green Non-Depleted	1028	G7ITH8	Myb/SANT-like DNA-binding domain protein OS=Medicago truncatula OX=3880 GN=11408399 PE=4 SV=1	18	113	18	114	PF12776.6	Myb_DNA-bind_3	domain	1	95	97	57.1	2.6e-15	1	CL0123
		Green Non-Depleted	263	G7L2L3	NADH-cytochrome b5 reductase OS=Medicago truncatula OX=3880 GN=11435919 PE=2 SV=1	47	145	46	145	PF00970.23	FAD_binding_6	domain	2	99	99	109.9	5.8e-32	1	CL0076
		Green Non-Depleted	263	G7L2L3	NADH-cytochrome b5 reductase OS=Medicago truncatula OX=3880 GN=11435919 PE=2 SV=1	155	261	155	263	PF00175.20	NAD_binding_1	domain	1	107	107	104.9	3.2e-30	1	CL0091
		Green Non-Depleted	1971	A0A072UWB2	Neutral/alkaline non-lysosomal ceramidase OS=Medicago truncatula OX=3880 GN=11442755 PE=4 SV=1	43	643	43	643	PF04734.12	Ceramidase_alk	domain	1	507	604	766.4	1.2e-230	1	No_clan
		Green Non-Depleted	1971	A0A072UWB2	Neutral/alkaline non-lysosomal ceramidase OS=Medicago truncatula OX=3880 GN=11442755 PE=4 SV=1	645	808	645	808	PF17048.4	Ceramidse_alk_C	domain	1	167	169	170.9	1.9e-50	1	No_clan
		Green Non-Depleted	1362	G7J2U1	Nucleolysin TIAR-like protein OS=Medicago truncatula OX=3880 GN=11433546 PE=4 SV=1	62	128	62	128	PF00076.21	RRM_1	domain	1	70	70	47.5	1.1e-12	1	CL0221
		Green Non-Depleted	1362	G7J2U1	Nucleolysin TIAR-like protein OS=Medicago truncatula OX=3880 GN=11433546 PE=4 SV=1	147	217	147	217	PF00076.21	RRM_1	domain	1	70	71	66	1.8e-18	1	CL0221
		Green Non-Depleted	1362	G7J2U1	Nucleolysin TIAR-like protein OS=Medicago truncatula OX=3880 GN=11433546 PE=4 SV=1	269	335	269	335	PF00076.21	RRM_1	domain	1	70	72	48.4	5.7e-13	1	CL0221
		Green Non-Depleted	2550	G7IIL6	Nucleosome assembly protein OS=Medicago truncatula OX=3880 GN=11438772 PE=3 SV=2	63	291	63	291	PF00956.17	NAP	domain	1	264	265	236.9	2e-70	1	No_clan
		Green Non-Depleted	1432	T2DMJ1	O-acyltransferase WSD1 OS=Phaseolus vulgaris OX=3885 PE=2 SV=1	308	454	308	454	PF06974.12	DUF1298	domain	1	145	148	147.1	3.2e-43	1	No_clan
		Green Non-Depleted	2480	A0A072V483	Ornithine carbamoyltransferase OS=Medicago truncatula OX=3880 GN=25490205 PE=3 SV=1	67	208	67	208	PF02729.20	OTCace_N	domain	1	148	149	159.2	6.3e-47	1	No_clan
		Green Non-Depleted	2480	A0A072V483	Ornithine carbamoyltransferase OS=Medicago truncatula OX=3880 GN=25490205 PE=3 SV=1	214	365	214	366	PF00185.23	OTCace	domain	1	156	157	183.1	3.2e-54	1	CL0399
		Green Non-Depleted	407	G7JUT2	OSBP(Oxysterol-binding protein)-related protein 4C OS=Medicago truncatula OX=3880 GN=11417445 PE=3 SV=1	71	424	69	425	PF01237.17	Oxysterol_BP	domain	3	372	376	341.2	5.6e-102	1	No_clan
		Green Non-Depleted	2957	G7LF61	Peptidylprolyl isomerase OS=Medicago truncatula OX=3880 GN=11423961 PE=4 SV=1	55	143	51	143	PF00254.27	FKBP_C	domain	5	94	90	117.1	3.1e-34	1	CL0487
		Green Non-Depleted	2957	G7LF61	Peptidylprolyl isomerase OS=Medicago truncatula OX=3880 GN=11423961 PE=4 SV=1	170	260	167	260	PF00254.27	FKBP_C	domain	4	94	96	57.9	9.2e-16	1	CL0487
		Green Non-Depleted	2957	G7LF61	Peptidylprolyl isomerase OS=Medicago truncatula OX=3880 GN=11423961 PE=4 SV=1	285	382	284	382	PF00254.27	FKBP_C	domain	2	94	98	74.2	7.3e-21	1	CL0487
		Green Non-Depleted	2957	G7LF61	Peptidylprolyl isomerase OS=Medicago truncatula OX=3880 GN=11423961 PE=4 SV=1	485	518	485	518	PF00515.27	TPR_1	domain	1	34	34	32.8	3.6e-08	1	CL0020
		Green Non-Depleted	2677	G7KAF6	Phospho-2-dehydro-3-deoxyheptonate aldolase OS=Medicago truncatula OX=3880 GN=11427371 PE=3 SV=1	77	513	77	513	PF01474.15	DAHP_synth_2	domain	1	437	438	653.3	1.3e-196	1	CL0036
		Green Non-Depleted	2357	G7J452	Phosphoglycerate mutase family protein OS=Medicago truncatula OX=3880 GN=11437375 PE=4 SV=1	69	141	69	150	PF00300.21	His_Phos_1	domain	1	62	73	26	5.9e-06	1	CL0071
		Green Non-Depleted	1298	G7JVD8	Phospholipid/glycerol acyltransferase family protein OS=Medicago truncatula OX=3880 GN=11438241 PE=2 SV=1	152	273	151	274	PF01553.20	Acyltransferase	domain	2	133	135	69.4	2.1e-19	1	CL0228
		Green Non-Depleted	2735	G7L195	PPPDE thiol peptidase family protein, putative OS=Medicago truncatula OX=3880 GN=11418752 PE=4 SV=1	7	145	6	146	PF05903.13	Peptidase_C97	domain	2	150	149	151.4	1.5e-44	1	CL0125
		Green Non-Depleted	2153	G7J0A7	Prefoldin OS=Medicago truncatula OX=3880 GN=11405379 PE=4 SV=1	15	119	15	120	PF01920.19	Prefoldin_2	domain	1	105	105	89.7	9.9e-26	1	CL0200
		Green Non-Depleted	989	Q9FY14	Probable aquaporin TIP-type OS=Medicago truncatula OX=3880 GN=AQP1 PE=1 SV=1	14	233	13	233	PF00230.19	MIP	domain	2	227	226	249.5	3e-74	1	No_clan
		Green Non-Depleted	1	A0A072UWC3	Proliferating cell nuclear antigen OS=Medicago truncatula OX=3880 GN=25490757 PE=3 SV=1	1	125	1	125	PF00705.17	PCNA_N	domain	1	127	127	195.7	1.7e-58	1	CL0060
		Green Non-Depleted	1	A0A072UWC3	Proliferating cell nuclear antigen OS=Medicago truncatula OX=3880 GN=25490757 PE=3 SV=1	127	254	127	254	PF02747.14	PCNA_C	domain	1	128	128	201.8	3.2e-60	1	CL0060
		Green Non-Depleted	1710	I3T823	Pyridoxal phosphate homeostasis protein OS=Medicago truncatula OX=3880 GN=25486214 PE=2 SV=1	17	236	12	237	PF01168.19	Ala_racemase_N	domain	3	218	229	78.5	5.1e-22	1	CL0036
		Green Non-Depleted	2604	V7AIF7	Proteasome assembly chaperone 2 OS=Phaseolus vulgaris OX=3885 GN=PHAVU_011G049700g PE=3 SV=1	18	236	18	257	PF09754.8	PAC2	domain	1	194	266	101.7	5.2e-29	1	CL0408
		Green Non-Depleted	2490	G7J9T2	Protein phosphatase 2C-like protein OS=Medicago truncatula OX=3880 GN=11423334 PE=2 SV=1	23	104	22	113	PF00481.20	PP2C	domain	2	90	89	44.4	1.4e-11	1	CL0238
		Green Non-Depleted	2490	G7J9T2	Protein phosphatase 2C-like protein OS=Medicago truncatula OX=3880 GN=11423334 PE=2 SV=1	155	313	134	315	PF00481.20	PP2C	domain	96	254	162	195.4	1.2e-57	1	CL0238
		Green Non-Depleted	1916	G7JQ17	Protein transporter, putative OS=Medicago truncatula OX=3880 GN=11425381 PE=4 SV=2	28	93	25	94	PF03810.18	IBN_N	domain	4	73	70	23	5.1e-05	1	CL0020
		Green Non-Depleted	1393	B7FMN3	Trafficking protein particle complex subunit OS=Medicago truncatula OX=3880 GN=11441351 PE=2 SV=1	24	171	24	171	PF04051.15	TRAPP	domain	1	146	153	126.9	4.4e-37	1	CL0210
		Green Non-Depleted	1717	B7FLK9	Uncharacterized protein OS=Medicago truncatula OX=3880 PE=2 SV=1	3	74	3	74	PF00240.22	ubiquitin	domain	1	72	72	113.8	2e-33	1	CL0072
		Green Non-Depleted	1717	B7FLK9	Uncharacterized protein OS=Medicago truncatula OX=3880 PE=2 SV=1	79	150	79	150	PF00240.22	ubiquitin	domain	1	72	72	115	8.6e-34	1	CL0072
		Green Non-Depleted	1717	B7FLK9	Uncharacterized protein OS=Medicago truncatula OX=3880 PE=2 SV=1	155	226	155	226	PF00240.22	ubiquitin	domain	1	72	72	115	8.6e-34	1	CL0072
		Green Non-Depleted	1484	Q5GQ66	Alpha-dioxygenase OS=Pisum sativum OX=3888 GN=alphaDOX1 PE=2 SV=1	95	612	95	618	PF03098.14	An_peroxidase	domain	1	523	565	366.1	2.6e-109	1	CL0617
		Green Non-Depleted	243	Q5QNF2	Os01g0217500 protein OS=Oryza sativa subsp. japonica OX=39947 GN=Os01g0217500 PE=2 SV=1	10	178	10	178	PF01965.23	DJ-1_PfpI	domain	1	165	170	135.6	1.3e-39	1	CL0014
		Green Non-Depleted	243	Q5QNF2	Os01g0217500 protein OS=Oryza sativa subsp. japonica OX=39947 GN=Os01g0217500 PE=2 SV=1	217	377	216	378	PF01965.23	DJ-1_PfpI	domain	2	164	170	114.3	4.4e-33	1	CL0014
		Green Non-Depleted	1065	Q6YZF6	Os08g0534350 protein OS=Oryza sativa subsp. japonica OX=39947 GN=Os08g0535000 PE=2 SV=1	5	110	5	112	PF09753.8	Use1	domain	1	113	118	64.2	1.3e-17	1	No_clan
		Green Non-Depleted	1578	Q8W1A0	Cysteine synthase OS=Glycine max OX=3847 GN=547631 PE=2 SV=1	13	298	12	300	PF00291.24	PALP	domain	2	292	300	231.1	1.7e-68	1	No_clan
		Green Non-Depleted	2655	G7L1U4	Ribose-5-phosphate isomerase A OS=Medicago truncatula OX=3880 GN=11421390 PE=3 SV=1	99	274	98	274	PF06026.13	Rib_5-P_isom_A	domain	2	173	177	204.7	7.2e-61	1	CL0246
		Green Non-Depleted	1872	A0A072UN43	RNA recognition motif OS=Medicago truncatula OX=3880 GN=25493273 PE=4 SV=1	18	88	18	88	PF00076.21	RRM_1	domain	1	70	71	70.2	8.9e-20	1	CL0221
		Green Non-Depleted	2403	A0A072VFS9	RNA recognition motif protein OS=Medicago truncatula OX=3880 GN=25482256 PE=4 SV=1	14	84	14	85	PF05383.16	La	domain	1	58	71	77	7.9e-22	1	CL0123
		Green Non-Depleted	2403	A0A072VFS9	RNA recognition motif protein OS=Medicago truncatula OX=3880 GN=25482256 PE=4 SV=1	126	178	122	187	PF00076.21	RRM_1	domain	8	58	53	26	5.5e-06	1	CL0221
		Green Non-Depleted	2403	A0A072VFS9	RNA recognition motif protein OS=Medicago truncatula OX=3880 GN=25482256 PE=4 SV=1	357	452	349	456	PF08777.10	RRM_3	domain	10	102	96	71.3	5.3e-20	1	CL0221
		Green Non-Depleted	1312	T2DN46	RNA-binding post-transcriptional regulator csx1-like protein OS=Phaseolus vulgaris OX=3885 PE=2 SV=1	67	132	67	134	PF00076.21	RRM_1	domain	1	65	66	49.8	2.1e-13	1	CL0221
		Green Non-Depleted	1312	T2DN46	RNA-binding post-transcriptional regulator csx1-like protein OS=Phaseolus vulgaris OX=3885 PE=2 SV=1	160	223	160	231	PF00076.21	RRM_1	domain	1	62	64	49.7	2.2e-13	1	CL0221
		Green Non-Depleted	1312	T2DN46	RNA-binding post-transcriptional regulator csx1-like protein OS=Phaseolus vulgaris OX=3885 PE=2 SV=1	267	330	267	331	PF00076.21	RRM_1	domain	1	69	69	60.9	7e-17	1	CL0221
		Green Non-Depleted	434	G7JAE0	Rpp20 subunit of nuclear RNase MRP and P protein OS=Medicago truncatula OX=3880 GN=11424590 PE=4 SV=2	19	83	19	84	PF01918.20	Alba	domain	1	66	66	65.1	3.5e-18	1	CL0441
		Green Non-Depleted	557	G7KGE2	Serine carboxypeptidase-like protein OS=Medicago truncatula OX=3880 GN=11424812 PE=3 SV=1	270	360	270	387	PF00450.21	Peptidase_S10	domain	148	256	109	32.3	6.6e-08	1	CL0028
		Green Non-Depleted	1658	G7KRT7	Serine transhydroxymethyltransferase OS=Medicago truncatula OX=3880 GN=11427194 PE=4 SV=2	1	261	1	261	PF00464.18	SHMT	domain	26	289	269	335.3	3.5e-100	1	CL0061
		Green Non-Depleted	2060	G7JGN9	Signal recognition particle receptor protein, putative OS=Medicago truncatula OX=3880 GN=11442690 PE=4 SV=1	28	307	28	307	PF04086.12	SRP-alpha_N	domain	1	291	318	221.3	2.3e-65	1	No_clan
		Green Non-Depleted	2060	G7JGN9	Signal recognition particle receptor protein, putative OS=Medicago truncatula OX=3880 GN=11442690 PE=4 SV=1	327	394	324	400	PF02881.18	SRP54_N	domain	5	73	69	30.4	3.3e-07	1	No_clan
		Green Non-Depleted	2060	G7JGN9	Signal recognition particle receptor protein, putative OS=Medicago truncatula OX=3880 GN=11442690 PE=4 SV=1	426	630	425	631	PF00448.21	SRP54	domain	2	195	205	190.1	3e-56	1	CL0023
		Green Non-Depleted	2862	A0A072UE93	Spermidine synthase OS=Medicago truncatula OX=3880 GN=11405952 PE=3 SV=1	54	108	54	108	PF17284.1	Spermine_synt_N	domain	1	53	55	86.7	6.6e-25	1	No_clan
		Green Non-Depleted	2862	A0A072UE93	Spermidine synthase OS=Medicago truncatula OX=3880 GN=11405952 PE=3 SV=1	111	298	111	299	PF01564.16	Spermine_synth	domain	1	187	189	253.5	8.1e-76	1	CL0063
		Green Non-Depleted	1544	H2BPZ4	Sterol glucosyltransferase 1 OS=Lotus japonicus OX=34305 GN=SGT1 PE=4 SV=1	181	324	181	325	PF03033.19	Glyco_transf_28	domain	1	138	147	122.9	8.6e-36	1	CL0113
		Green Non-Depleted	1544	H2BPZ4	Sterol glucosyltransferase 1 OS=Lotus japonicus OX=34305 GN=SGT1 PE=4 SV=1	434	577	419	585	PF00201.17	UDPGT	domain	278	420	147	25.3	5.8e-06	1	CL0113
		Green Non-Depleted	2748	Q9T0M6	Sucrose synthase OS=Medicago truncatula OX=3880 GN=sucS1 PE=2 SV=1	8	553	8	553	PF00862.18	Sucrose_synth	domain	1	548	548	943.9	2e-284	1	CL0113
		Green Non-Depleted	2748	Q9T0M6	Sucrose synthase OS=Medicago truncatula OX=3880 GN=sucS1 PE=2 SV=1	564	727	556	741	PF00534.19	Glycos_transf_1	domain	9	157	164	99.8	1.2e-28	1	CL0113
		Green Non-Depleted	2760	G7IAU4	Sulfhydryl oxidase OS=Medicago truncatula OX=3880 GN=11424638 PE=4 SV=1	52	136	49	175	PF00085.19	Thioredoxin	domain	4	78	85	43.4	2.4e-11	1	CL0172
		Green Non-Depleted	2760	G7IAU4	Sulfhydryl oxidase OS=Medicago truncatula OX=3880 GN=11424638 PE=4 SV=1	312	406	312	406	PF04777.12	Evr1_Alr	domain	1	99	103	72.6	2.7e-20	1	No_clan
		Green Non-Depleted	2831	G7J6E4	THO complex, protein OS=Medicago truncatula OX=3880 GN=11433389 PE=4 SV=1	79	436	79	436	PF09766.8	FimP	domain	1	365	379	364.9	4.7e-109	1	No_clan
		Green Non-Depleted	3168	A0A072UTS3	Threonine synthase-like protein OS=Medicago truncatula OX=3880 GN=25494197 PE=4 SV=1	150	456	148	457	PF00291.24	PALP	domain	3	293	311	172.3	1.4e-50	1	No_clan
		Green Non-Depleted	687	G7J4Y2	Thylakoid-bound ascorbate peroxidase OS=Medicago truncatula OX=3880 GN=11414804 PE=3 SV=1	105	335	104	336	PF00141.22	peroxidase	domain	2	228	248	154.6	3e-45	1	CL0617
		Green Non-Depleted	230	A0A072UPB2	Tobamovirus multiplication-like protein OS=Medicago truncatula OX=3880 GN=25493267 PE=4 SV=1	19	289	17	289	PF06454.10	DUF1084	domain	3	273	271	452.1	5.9e-136	1	No_clan
		Green Non-Depleted	2095	A0A072VP19	Trafficking protein particle complex subunit-like protein OS=Medicago truncatula OX=3880 GN=25485124 PE=4 SV=1	9	70	9	75	PF04628.12	Sedlin_N	domain	1	64	64	60	2.4e-16	1	CL0212
		Green Non-Depleted	2095	A0A072VP19	Trafficking protein particle complex subunit-like protein OS=Medicago truncatula OX=3880 GN=25485124 PE=4 SV=1	109	166	86	166	PF04628.12	Sedlin_N	domain	70	131	62	64	1.3e-17	1	CL0212
		Green Non-Depleted	1056	A2Q1R6	tRNA (Guanine-N1-)-methyltransferase OS=Medicago truncatula OX=3880 GN=MtrDRAFT_AC149032g27v2 PE=4 SV=1	125	256	123	291	PF01746.20	tRNA_m1G_MT	domain	3	154	152	72.9	2.5e-20	1	CL0098
		Green Non-Depleted	587	G7IGT2	Ubiquinone biosynthesis monooxygenase COQ6, mitochondrial OS=Medicago truncatula OX=3880 GN=11446703 PE=3 SV=1	230	328	205	348	PF01494.18	FAD_binding_3	domain	156	262	107	29.5	4e-07	1	CL0063
		Green Non-Depleted	587	G7IGT2	Ubiquinone biosynthesis monooxygenase COQ6, mitochondrial OS=Medicago truncatula OX=3880 GN=11446703 PE=3 SV=1	378	453	365	458	PF01494.18	FAD_binding_3	domain	277	349	76	49.8	2.7e-13	1	CL0063
		Green Non-Depleted	3180	G7IP77	Ubiquitin-protein ligase, cullin 4 OS=Medicago truncatula OX=3880 GN=11437813 PE=3 SV=1	96	693	96	693	PF00888.21	Cullin	domain	1	618	623	689	6.1e-207	1	No_clan
		Green Non-Depleted	3180	G7IP77	Ubiquitin-protein ligase, cullin 4 OS=Medicago truncatula OX=3880 GN=11437813 PE=3 SV=1	724	783	724	784	PF10557.8	Cullin_Nedd8	domain	1	62	62	80.3	7e-23	1	CL0123
		Green Non-Depleted	1295	V7CT40	Uncharacterized protein (Fragment) OS=Phaseolus vulgaris OX=3885 GN=PHAVU_002G2910000g PE=4 SV=1	252	468	251	472	PF01433.19	Peptidase_M1	domain	2	232	232	161	2.7e-47	1	CL0126
		Green Non-Depleted	1295	V7CT40	Uncharacterized protein (Fragment) OS=Phaseolus vulgaris OX=3885 GN=PHAVU_002G2910000g PE=4 SV=1	476	589	476	590	PF11940.7	DUF3458	domain	1	94	114	94.9	2.8e-27	1	No_clan
		Green Non-Depleted	1295	V7CT40	Uncharacterized protein (Fragment) OS=Phaseolus vulgaris OX=3885 GN=PHAVU_002G2910000g PE=4 SV=1	594	731	593	731	PF17432.1	DUF3458_C	domain	2	134	138	126.3	1.5e-36	1	CL0020
		Green Non-Depleted	2239	V7CB58	Uncharacterized protein (Fragment) OS=Phaseolus vulgaris OX=3885 GN=PHAVU_003G1967000g PE=3 SV=1	21	472	16	473	PF00171.21	Aldedh	domain	6	449	454	561.9	8.1e-169	1	CL0099
		Green Non-Depleted	643	V7BDA1	Uncharacterized protein (Fragment) OS=Phaseolus vulgaris OX=3885 GN=PHAVU_007G025100g PE=4 SV=1	9	78	9	79	PF00076.21	RRM_1	domain	1	69	70	76.8	7.6e-22	1	CL0221
		Green Non-Depleted	2723	V7AVB5	Uncharacterized protein (Fragment) OS=Phaseolus vulgaris OX=3885 GN=PHAVU_009G0542001g PE=4 SV=1	22	73	20	78	PF00076.21	RRM_1	domain	3	57	55	32.7	4.5e-08	1	CL0221
		Green Non-Depleted	2723	V7AVB5	Uncharacterized protein (Fragment) OS=Phaseolus vulgaris OX=3885 GN=PHAVU_009G0542001g PE=4 SV=1	250	309	249	311	PF00076.21	RRM_1	domain	3	65	63	21.6	0.00013	1	CL0221
		Green Non-Depleted	1236	V7ARE1	Uncharacterized protein (Fragment) OS=Phaseolus vulgaris OX=3885 GN=PHAVU_010G1074001g PE=4 SV=1	114	131	113	132	PF00612.26	IQ	domain	2	19	18	23.1	3.7e-05	1	CL0220
		Green Non-Depleted	1236	V7ARE1	Uncharacterized protein (Fragment) OS=Phaseolus vulgaris OX=3885 GN=PHAVU_010G1074001g PE=4 SV=1	140	214	140	215	PF02179.15	BAG	domain	1	74	77	47.2	2.1e-12	1	No_clan
		Green Non-Depleted	270	V7CRW8	Uncharacterized protein OS=Phaseolus vulgaris OX=3885 GN=PHAVU_001G024100g PE=4 SV=1	125	486	124	486	PF00155.20	Aminotran_1_2	domain	2	363	385	159.4	1.2e-46	1	CL0061
		Green Non-Depleted	2911	V7CKF5	Uncharacterized protein OS=Phaseolus vulgaris OX=3885 GN=PHAVU_002G097400g PE=4 SV=1	23	292	23	292	PF01193.23	RNA_pol_L	domain	1	69	270	74.3	3.6e-21	1	CL0509
		Green Non-Depleted	2911	V7CKF5	Uncharacterized protein OS=Phaseolus vulgaris OX=3885 GN=PHAVU_002G097400g PE=4 SV=1	53	180	53	180	PF01000.25	RNA_pol_A_bac	domain	1	112	129	110.3	5.9e-32	1	No_clan
		Green Non-Depleted	2948	V7CKH4	Uncharacterized protein OS=Phaseolus vulgaris OX=3885 GN=PHAVU_002G104900g PE=4 SV=1	166	284	166	284	PF13640.5	2OG-FeII_Oxy_3	domain	1	96	125	77.1	1.4e-21	1	CL0029
		Green Non-Depleted	2545	V7CNR2	Uncharacterized protein OS=Phaseolus vulgaris OX=3885 GN=PHAVU_002G265900g PE=4 SV=1	54	165	49	165	PF13718.5	GNAT_acetyltr_2	domain	118	227	112	102.9	1.6e-29	1	CL0257
		Green Non-Depleted	2545	V7CNR2	Uncharacterized protein OS=Phaseolus vulgaris OX=3885 GN=PHAVU_002G265900g PE=4 SV=1	179	395	179	397	PF13725.5	tRNA_bind_2	domain	1	232	232	226.7	3e-67	1	No_clan
		Green Non-Depleted	1281	V7CRE9	Uncharacterized protein OS=Phaseolus vulgaris OX=3885 GN=PHAVU_002G280100g PE=4 SV=1	43	151	42	151	PF00565.16	SNase	domain	2	108	110	38.9	8.8e-10	1	CL0049
		Green Non-Depleted	1281	V7CRE9	Uncharacterized protein OS=Phaseolus vulgaris OX=3885 GN=PHAVU_002G280100g PE=4 SV=1	269	364	243	365	PF00565.16	SNase	domain	16	107	98	50.3	2.6e-13	1	CL0049
		Green Non-Depleted	1281	V7CRE9	Uncharacterized protein OS=Phaseolus vulgaris OX=3885 GN=PHAVU_002G280100g PE=4 SV=1	618	715	615	715	PF00565.16	SNase	domain	4	108	106	51.4	1.1e-13	1	CL0049
		Green Non-Depleted	1281	V7CRE9	Uncharacterized protein OS=Phaseolus vulgaris OX=3885 GN=PHAVU_002G280100g PE=4 SV=1	733	856	730	857	PF00567.23	TUDOR	domain	4	121	125	75.2	3.9e-21	1	CL0049
		Green Non-Depleted	1281	V7CRE9	Uncharacterized protein OS=Phaseolus vulgaris OX=3885 GN=PHAVU_002G280100g PE=4 SV=1	860	968	851	969	PF00565.16	SNase	domain	15	107	112	27.6	3e-06	1	CL0049
		Green Non-Depleted	1043	V7CPB1	Uncharacterized protein OS=Phaseolus vulgaris OX=3885 GN=PHAVU_002G289200g PE=4 SV=1	126	411	114	419	PF04107.12	GCS2	domain	14	283	287	313.6	1.2e-93	1	CL0286
		Green Non-Depleted	979	V7C831	Uncharacterized protein OS=Phaseolus vulgaris OX=3885 GN=PHAVU_003G044000g PE=3 SV=1	46	120	45	120	PF01066.20	CDP-OH_P_transf	domain	2	66	76	63.7	1.8e-17	1	No_clan
		Green Non-Depleted	2462	V7C2G9	Uncharacterized protein OS=Phaseolus vulgaris OX=3885 GN=PHAVU_004G051600g PE=3 SV=1	3	315	2	318	PF08267.11	Meth_synt_1	domain	2	310	314	397.3	5.2e-119	1	CL0160
		Green Non-Depleted	2462	V7C2G9	Uncharacterized protein OS=Phaseolus vulgaris OX=3885 GN=PHAVU_004G051600g PE=3 SV=1	432	755	432	756	PF01717.17	Meth_synt_2	domain	1	323	324	520	2.3e-156	1	CL0160
		Green Non-Depleted	2871	V7C154	Uncharacterized protein OS=Phaseolus vulgaris OX=3885 GN=PHAVU_004G082100g PE=3 SV=1	4	102	2	110	PF12457.7	TIP_N	domain	1	94	102	79.2	2.3e-22	1	No_clan
		Green Non-Depleted	2871	V7C154	Uncharacterized protein OS=Phaseolus vulgaris OX=3885 GN=PHAVU_004G082100g PE=3 SV=1	203	244	203	246	PF01585.22	G-patch	domain	1	43	43	54.5	7.1e-15	1	CL0449
		Green Non-Depleted	2871	V7C154	Uncharacterized protein OS=Phaseolus vulgaris OX=3885 GN=PHAVU_004G082100g PE=3 SV=1	422	692	422	692	PF07842.11	GCFC	domain	1	277	280	272.9	3.2e-81	1	No_clan
		Green Non-Depleted	605	V7BYQ0	Uncharacterized protein OS=Phaseolus vulgaris OX=3885 GN=PHAVU_005G094600g PE=4 SV=1	88	139	88	139	PF00249.30	Myb_DNA-binding	domain	1	47	52	36.1	5.1e-09	1	CL0123
		Green Non-Depleted	533	V7BZS1	Uncharacterized protein OS=Phaseolus vulgaris OX=3885 GN=PHAVU_005G166000g PE=4 SV=1	34	315	20	318	PF02668.15	TauD	domain	16	265	296	120.3	1.1e-34	1	CL0029
		Green Non-Depleted	108	V7BP59	Uncharacterized protein OS=Phaseolus vulgaris OX=3885 GN=PHAVU_006G072900g PE=4 SV=1	380	409	380	416	PF00076.21	RRM_1	domain	1	30	30	24.2	2e-05	1	CL0221
		Green Non-Depleted	1739	V7BTQ2	Uncharacterized protein OS=Phaseolus vulgaris OX=3885 GN=PHAVU_006G208000g PE=4 SV=1	24	50	11	51	PF00400.31	WD40	domain	11	37	27	19.6	0.0011	1	CL0186
		Green Non-Depleted	1739	V7BTQ2	Uncharacterized protein OS=Phaseolus vulgaris OX=3885 GN=PHAVU_006G208000g PE=4 SV=1	68	97	60	97	PF00400.31	WD40	domain	9	37	30	15.4	0.025	1	CL0186
		Green Non-Depleted	1739	V7BTQ2	Uncharacterized protein OS=Phaseolus vulgaris OX=3885 GN=PHAVU_006G208000g PE=4 SV=1	111	140	103	140	PF00400.31	WD40	domain	10	38	30	19.7	0.001	1	CL0186
		Green Non-Depleted	1739	V7BTQ2	Uncharacterized protein OS=Phaseolus vulgaris OX=3885 GN=PHAVU_006G208000g PE=4 SV=1	233	272	229	272	PF00400.31	WD40	domain	5	38	40	15.2	0.029	1	CL0186
		Green Non-Depleted	50	V7BR07	Uncharacterized protein OS=Phaseolus vulgaris OX=3885 GN=PHAVU_006G208200g PE=4 SV=1	81	364	65	367	PF00933.20	Glyco_hydro_3	domain	53	314	292	130.3	9.1e-38	1	CL0058
		Green Non-Depleted	50	V7BR07	Uncharacterized protein OS=Phaseolus vulgaris OX=3885 GN=PHAVU_006G208200g PE=4 SV=1	410	638	410	639	PF01915.21	Glyco_hydro_3_C	domain	1	203	233	166.4	7.1e-49	1	No_clan
		Green Non-Depleted	50	V7BR07	Uncharacterized protein OS=Phaseolus vulgaris OX=3885 GN=PHAVU_006G208200g PE=4 SV=1	699	766	699	767	PF14310.5	Fn3-like	domain	1	69	70	44.8	9.1e-12	1	CL0159
		Green Non-Depleted	1930	V7BEM4	Uncharacterized protein OS=Phaseolus vulgaris OX=3885 GN=PHAVU_007G029400g PE=3 SV=1	26	318	21	320	PF01406.18	tRNA-synt_1e	domain	6	299	294	417.5	2.9e-125	1	CL0039
		Green Non-Depleted	2395	V7BHN3	Uncharacterized protein OS=Phaseolus vulgaris OX=3885 GN=PHAVU_007G152500g PE=3 SV=1	230	389	224	390	PF04909.13	Amidohydro_2	domain	135	290	172	53.9	2.1e-14	1	CL0034
		Green Non-Depleted	2395	V7BHN3	Uncharacterized protein OS=Phaseolus vulgaris OX=3885 GN=PHAVU_007G152500g PE=3 SV=1	511	838	510	843	PF00120.23	Gln-synt_C	domain	2	339	345	303.2	2e-90	1	CL0286
		Green Non-Depleted	1576	V7BK03	Glycine cleavage system H protein OS=Phaseolus vulgaris OX=3885 GN=PHAVU_007G233300g PE=3 SV=1	56	175	56	176	PF01597.18	GCV_H	domain	1	121	121	164.2	9.6e-49	1	CL0105
		Green Non-Depleted	9	V7AZV3	Uncharacterized protein OS=Phaseolus vulgaris OX=3885 GN=PHAVU_008G003000g PE=4 SV=1	75	306	62	310	PF13714.5	PEP_mutase	domain	14	235	236	157.6	3.3e-46	1	CL0151
		Green Non-Depleted	1665	V7B244	Uncharacterized protein OS=Phaseolus vulgaris OX=3885 GN=PHAVU_008G075000g PE=4 SV=1	32	110	32	152	PF02469.21	Fasciclin	domain	1	76	86	27.1	3.6e-06	1	No_clan
		Green Non-Depleted	1665	V7B244	Uncharacterized protein OS=Phaseolus vulgaris OX=3885 GN=PHAVU_008G075000g PE=4 SV=1	193	323	192	323	PF02469.21	Fasciclin	domain	2	128	133	70.6	1.2e-19	1	No_clan
		Green Non-Depleted	296	V7B4B4	Uncharacterized protein OS=Phaseolus vulgaris OX=3885 GN=PHAVU_008G111300g PE=4 SV=1	5	449	5	450	PF05056.11	DUF674	domain	1	455	462	520.3	3.9e-156	1	No_clan
		Green Non-Depleted	288	V7B3R1	Uncharacterized protein OS=Phaseolus vulgaris OX=3885 GN=PHAVU_008G115200g PE=4 SV=1	70	246	70	246	PF02330.15	MAM33	domain	1	200	200	156.8	6e-46	1	No_clan
		Green Non-Depleted	1797	V7B598	Uncharacterized protein OS=Phaseolus vulgaris OX=3885 GN=PHAVU_008G166500g PE=4 SV=1	35	239	35	240	PF00314.16	Thaumatin	domain	1	216	217	255	5.6e-76	1	CL0293
		Green Non-Depleted	2378	V7B6Y9	Uncharacterized protein OS=Phaseolus vulgaris OX=3885 GN=PHAVU_008G210100g PE=4 SV=1	47	375	47	375	PF00933.20	Glyco_hydro_3	domain	1	319	341	235.4	9.2e-70	1	CL0058
		Green Non-Depleted	2378	V7B6Y9	Uncharacterized protein OS=Phaseolus vulgaris OX=3885 GN=PHAVU_008G210100g PE=4 SV=1	412	621	412	622	PF01915.21	Glyco_hydro_3_C	domain	1	203	220	116.7	1.2e-33	1	No_clan
		Green Non-Depleted	1418	V7AX90	Aminopeptidase OS=Phaseolus vulgaris OX=3885 GN=PHAVU_009G079500g PE=3 SV=1	218	451	217	451	PF01433.19	Peptidase_M1	domain	2	236	235	312.2	1.8e-93	1	CL0126
		Green Non-Depleted	1418	V7AX90	Aminopeptidase OS=Phaseolus vulgaris OX=3885 GN=PHAVU_009G079500g PE=3 SV=1	529	846	529	847	PF11838.7	ERAP1_C	domain	1	314	325	292.4	4.5e-87	1	No_clan
		Green Non-Depleted	33	V7AVN8	Uncharacterized protein OS=Phaseolus vulgaris OX=3885 GN=PHAVU_009G123100g PE=4 SV=1	23	57	23	58	PF14369.5	zinc_ribbon_9	domain	1	34	35	43.1	3.5e-11	1	CL0167
		Green Non-Depleted	33	V7AVN8	Uncharacterized protein OS=Phaseolus vulgaris OX=3885 GN=PHAVU_009G123100g PE=4 SV=1	223	265	222	265	PF13639.5	zf-RING_2	domain	2	44	43	47	2.2e-12	1	CL0229
		Green Non-Depleted	59	V7AZ08	Uncharacterized protein OS=Phaseolus vulgaris OX=3885 GN=PHAVU_009G130500g PE=4 SV=1	109	264	77	327	PF01704.17	UDPGP	domain	45	191	157	58.3	5e-16	1	CL0110
		Green Non-Depleted	1286	V7B026	Uncharacterized protein OS=Phaseolus vulgaris OX=3885 GN=PHAVU_009G160800g PE=4 SV=1	109	255	103	255	PF00650.19	CRAL_TRIO	domain	8	159	152	122.5	1.2e-35	1	CL0512
		Green Non-Depleted	2734	V7B0N8	Uncharacterized protein OS=Phaseolus vulgaris OX=3885 GN=PHAVU_009G175800g PE=4 SV=1	39	120	39	122	PF02359.17	CDC48_N	domain	1	84	87	72	3.2e-20	1	CL0332
		Green Non-Depleted	2734	V7B0N8	Uncharacterized protein OS=Phaseolus vulgaris OX=3885 GN=PHAVU_009G175800g PE=4 SV=1	141	204	139	205	PF02933.16	CDC48_2	domain	3	63	64	46.3	2.5e-12	1	CL0402
		Green Non-Depleted	2734	V7B0N8	Uncharacterized protein OS=Phaseolus vulgaris OX=3885 GN=PHAVU_009G175800g PE=4 SV=1	254	383	254	384	PF00004.28	AAA	domain	1	131	132	161.6	1.1e-47	1	CL0023
		Green Non-Depleted	2734	V7B0N8	Uncharacterized protein OS=Phaseolus vulgaris OX=3885 GN=PHAVU_009G175800g PE=4 SV=1	527	660	527	660	PF00004.28	AAA	domain	1	132	136	159.6	4.7e-47	1	CL0023
		Green Non-Depleted	2996	V7AX93	Uncharacterized protein OS=Phaseolus vulgaris OX=3885 GN=PHAVU_009G188000g PE=3 SV=1	29	222	28	223	PF00956.17	NAP	domain	3	263	261	112	2.5e-32	1	No_clan
		Green Non-Depleted	275	V7AMR3	Uncharacterized protein OS=Phaseolus vulgaris OX=3885 GN=PHAVU_010G022600g PE=3 SV=1	45	511	44	516	PF00067.21	p450	domain	2	457	472	298.3	8.4e-89	1	No_clan
		Green Non-Depleted	797	V7APB3	Uncharacterized protein OS=Phaseolus vulgaris OX=3885 GN=PHAVU_010G048200g PE=4 SV=1	10	169	10	171	PF00071.21	Ras	domain	1	160	160	221.7	3.5e-66	1	CL0023
		Green Non-Depleted	2780	V7AT15	Uncharacterized protein OS=Phaseolus vulgaris OX=3885 GN=PHAVU_010G123000g PE=4 SV=1	140	477	139	489	PF07393.10	Sec10	domain	2	335	361	297.8	1.7e-88	1	CL0294
		Green Non-Depleted	2780	V7AT15	Uncharacterized protein OS=Phaseolus vulgaris OX=3885 GN=PHAVU_010G123000g PE=4 SV=1	493	822	485	823	PF07393.10	Sec10	domain	405	710	334	297.4	2.2e-88	1	CL0294
		Green Non-Depleted	3223	V7APY7	Uncharacterized protein OS=Phaseolus vulgaris OX=3885 GN=PHAVU_010G153300g PE=4 SV=1	62	149	43	162	PF01215.18	COX5B	domain	36	123	90	65.8	2.8e-18	1	CL0045
		Green Non-Depleted	963	V7AI32	Uncharacterized protein OS=Phaseolus vulgaris OX=3885 GN=PHAVU_011G160100g PE=3 SV=1	9	145	9	146	PF00179.25	UQ_con	domain	1	139	139	162.5	4.1e-48	1	CL0208
		Green Non-Depleted	2660	O24326	Vacuolar-processing enzyme OS=Phaseolus vulgaris OX=3885 PE=2 SV=1	58	328	58	333	PF01650.17	Peptidase_C13	domain	1	254	271	375.9	9.3e-113	1	CL0093
		Green Non-Depleted	1890	G7K4T3	Uridine kinase OS=Medicago truncatula OX=3880 GN=11433705 PE=3 SV=2	50	236	50	237	PF00485.17	PRK	domain	1	196	197	154.5	2.5e-45	1	CL0023
		Green Non-Depleted	1890	G7K4T3	Uridine kinase OS=Medicago truncatula OX=3880 GN=11433705 PE=3 SV=2	266	467	263	467	PF14681.5	UPRTase	domain	3	207	205	243.5	1.3e-72	1	CL0533
		Green Non-Depleted	3059	G7JIS4	Zinc finger ZPR1-like protein OS=Medicago truncatula OX=3880 GN=11441389 PE=4 SV=2	34	193	34	193	PF03367.12	zf-ZPR1	domain	1	159	164	180.5	1.9e-53	1	CL0167
		Green Non-Depleted	3059	G7JIS4	Zinc finger ZPR1-like protein OS=Medicago truncatula OX=3880 GN=11441389 PE=4 SV=2	285	443	285	444	PF03367.12	zf-ZPR1	domain	1	158	162	175.8	5.3e-52	1	CL0167
		Green Non-Depleted	2968	A0A072UUA0	Zinc ion-binding protein, putative OS=Medicago truncatula OX=3880 GN=25488536 PE=4 SV=1	221	247	220	259	PF13176.5	TPR_7	domain	2	28	27	15.7	0.01	1	CL0020
		Green Non-Depleted	615	I1KQL1	Uncharacterized protein OS=Glycine max GN=Gma.37670 PE,87.94,0,Sel1-like repeats.,Sel1-like; seg,NULL; SEL-1-LIKE PROTEIN, SEL-1L,NULL; SEL-1-LIKE PROTEIN,NULL; no,NODE_32550_length_2438_cov_148.211243.path1.1	118	153	118	153	PF08238.11	Sel1	domain	1	38	38	3.9	88	1	CL0020
		Green Non-Depleted	615	I1KQL1	Uncharacterized protein OS=Glycine max GN=Gma.37670 PE,87.94,0,Sel1-like repeats.,Sel1-like; seg,NULL; SEL-1-LIKE PROTEIN, SEL-1L,NULL; SEL-1-LIKE PROTEIN,NULL; no,NODE_32550_length_2438_cov_148.211243.path1.1	236	271	236	272	PF08238.11	Sel1	domain	1	37	38	34.2	2.5e-08	1	CL0020
		Green Non-Depleted	615	I1KQL1	Uncharacterized protein OS=Glycine max GN=Gma.37670 PE,87.94,0,Sel1-like repeats.,Sel1-like; seg,NULL; SEL-1-LIKE PROTEIN, SEL-1L,NULL; SEL-1-LIKE PROTEIN,NULL; no,NODE_32550_length_2438_cov_148.211243.path1.1	274	306	273	307	PF08238.11	Sel1	domain	2	36	35	25.8	1.2e-05	1	CL0020
		Green Non-Depleted	615	I1KQL1	Uncharacterized protein OS=Glycine max GN=Gma.37670 PE,87.94,0,Sel1-like repeats.,Sel1-like; seg,NULL; SEL-1-LIKE PROTEIN, SEL-1L,NULL; SEL-1-LIKE PROTEIN,NULL; no,NODE_32550_length_2438_cov_148.211243.path1.1	310	344	310	345	PF08238.11	Sel1	domain	2	37	37	28.2	2e-06	1	CL0020
		Green Non-Depleted	615	I1KQL1	Uncharacterized protein OS=Glycine max GN=Gma.37670 PE,87.94,0,Sel1-like repeats.,Sel1-like; seg,NULL; SEL-1-LIKE PROTEIN, SEL-1L,NULL; SEL-1-LIKE PROTEIN,NULL; no,NODE_32550_length_2438_cov_148.211243.path1.1	349	380	347	381	PF08238.11	Sel1	domain	4	37	34	23.6	5.4e-05	1	CL0020
		Green Non-Depleted	615	I1KQL1	Uncharacterized protein OS=Glycine max GN=Gma.37670 PE,87.94,0,Sel1-like repeats.,Sel1-like; seg,NULL; SEL-1-LIKE PROTEIN, SEL-1L,NULL; SEL-1-LIKE PROTEIN,NULL; no,NODE_32550_length_2438_cov_148.211243.path1.1	431	449	423	449	PF08238.11	Sel1	domain	20	38	19	6.9	9.9	1	CL0020
		Green Non-Depleted	615	I1KQL1	Uncharacterized protein OS=Glycine max GN=Gma.37670 PE,87.94,0,Sel1-like repeats.,Sel1-like; seg,NULL; SEL-1-LIKE PROTEIN, SEL-1L,NULL; SEL-1-LIKE PROTEIN,NULL; no,NODE_32550_length_2438_cov_148.211243.path1.1	499	522	498	527	PF08238.11	Sel1	domain	2	27	26	8.8	2.6	1	CL0020
		Green Non-Depleted	615	I1KQL1	Uncharacterized protein OS=Glycine max GN=Gma.37670 PE,87.94,0,Sel1-like repeats.,Sel1-like; seg,NULL; SEL-1-LIKE PROTEIN, SEL-1L,NULL; SEL-1-LIKE PROTEIN,NULL; no,NODE_32550_length_2438_cov_148.211243.path1.1	534	568	534	568	PF08238.11	Sel1	domain	1	37	37	21.7	0.00022	1	CL0020
		Green Non-Depleted	2696	I1MUX0	Uncharacterized protein OS=Glycine max PE=3 SV=1,90.64,0,seg,NULL; P-loop containing nucleoside triphosphate hydrolases,NULL; Ribosomal protein S5 domain 2-l,CUFF.17954.1	94	366	93	366	PF00009.26	GTP_EFTU	domain	2	194	275	233.3	1.5e-69	1	CL0023
		Green Non-Depleted	2696	I1MUX0	Uncharacterized protein OS=Glycine max PE=3 SV=1,90.64,0,seg,NULL; P-loop containing nucleoside triphosphate hydrolases,NULL; Ribosomal protein S5 domain 2-l,CUFF.17954.1	409	476	409	476	PF03144.24	GTP_EFTU_D2	domain	1	74	74	60.4	1.5e-16	1	CL0575
		Green Non-Depleted	2696	I1MUX0	Uncharacterized protein OS=Glycine max PE=3 SV=1,90.64,0,seg,NULL; P-loop containing nucleoside triphosphate hydrolases,NULL; Ribosomal protein S5 domain 2-l,CUFF.17954.1	489	562	489	563	PF14492.5	EFG_II	domain	1	74	74	105.6	9.3e-31	1	CL0437
		Green Non-Depleted	2696	I1MUX0	Uncharacterized protein OS=Glycine max PE=3 SV=1,90.64,0,seg,NULL; P-loop containing nucleoside triphosphate hydrolases,NULL; Ribosomal protein S5 domain 2-l,CUFF.17954.1	564	682	564	683	PF03764.17	EFG_IV	domain	1	120	120	152.1	4.9e-45	1	CL0329
		Green Non-Depleted	2696	I1MUX0	Uncharacterized protein OS=Glycine max PE=3 SV=1,90.64,0,seg,NULL; P-loop containing nucleoside triphosphate hydrolases,NULL; Ribosomal protein S5 domain 2-l,CUFF.17954.1	686	772	685	773	PF00679.23	EFG_C	domain	2	88	87	86.3	1e-24	1	CL0437
		Green Non-Depleted	3087	I1JNN2	Uncharacterized protein OS=Glycine max GN=Gma.20503 PE,84.44,0,seg,NULL; SUBFAMILY NOT NAMED,NULL; COLON CANCER-ASSOCIATED PROTEIN MIC1,NULL; Mic1,Colon cancer-ass,CUFF.4992.1	568	708	567	718	PF07035.11	Mic1	domain	2	143	142	135.6	1.1e-39	1	No_clan
		Green Non-Depleted	1850	G7LDW4	Tm-1^GCR26 protein OS=Medicago truncatula GN=MTR_8g076950 PE=4 SV=1,83.17,0,FAMILY NOT NAMED,NULL; UPF0261,Uncharacterised protein family UPF0261; TIM-br_sig_trns,TIM-barrel si,CUFF.48734.2	11	428	10	428	PF06792.10	UPF0261	domain	2	403	421	518.4	1.2e-155	1	No_clan
		Green Non-Depleted	1850	G7LDW4	Tm-1^GCR26 protein OS=Medicago truncatula GN=MTR_8g076950 PE=4 SV=1,83.17,0,FAMILY NOT NAMED,NULL; UPF0261,Uncharacterised protein family UPF0261; TIM-br_sig_trns,TIM-barrel si,CUFF.48734.2	485	703	484	703	PF09370.9	PEP_hydrolase	domain	2	220	219	356.6	6.4e-107	1	CL0151
	Green & Yellow Depleted	Green & Yellow Depleted	1915	A0A072VWK2	Photosystem II reaction center Psb28 protein OS=Medicago truncatula OX=3880 GN=25484200 PE=3 SV=1	74	179	74	179	PF03912.13	Psb28	domain	1	106	106	141.7	7.9e-42	1	No_clan
	Domains were predicted for 18 proteins out of 24 in the group	Green & Yellow Depleted	3109	B9SWI5	Uncharacterized protein OS=Ricinus communis OX=3988 GN=RCOM_0277920 PE=4 SV=1	282	334	280	336	PF00076.21	RRM_1	domain	15	67	54	30.6	2.1e-07	1	CL0221
		Green & Yellow Depleted	3109	B9SWI5	Uncharacterized protein OS=Ricinus communis OX=3988 GN=RCOM_0277920 PE=4 SV=1	173	224	173	224	PF00249.30	Myb_DNA-binding	domain	1	47	52	32.2	8.5e-08	1	CL0123
		Green & Yellow Depleted	3109	B9SWI5	Uncharacterized protein OS=Ricinus communis OX=3988 GN=RCOM_0277920 PE=4 SV=1	359	426	359	428	PF00076.21	RRM_1	domain	1	68	69	57.5	8.2e-16	1	CL0221
		Green & Yellow Depleted	188	G7ILU6	RING-type E3 ubiquitin transferase OS=Medicago truncatula OX=3880 GN=11440815 PE=4 SV=2	426	464	425	465	PF00514.22	Arm	domain	2	40	39	29.9	3.5e-07	1	CL0020
		Green & Yellow Depleted	188	G7ILU6	RING-type E3 ubiquitin transferase OS=Medicago truncatula OX=3880 GN=11440815 PE=4 SV=2	292	362	292	364	PF04564.14	U-box	domain	1	71	71	72.4	2.4e-20	1	CL0229
		Green & Yellow Depleted	859	G7J5D7	Glutaredoxin C1 OS=Medicago truncatula OX=3880 GN=11438922 PE=4 SV=1	33	95	33	95	PF00462.23	Glutaredoxin	domain	1	60	63	72.4	2.5e-20	1	CL0172
		Green & Yellow Depleted	2579	G7KTZ4	Structural constituent of nuclear pore protein, putative OS=Medicago truncatula OX=3880 GN=11442410 PE=4 SV=2	59	161	53	170	PF05064.12	Nsp1_C	domain	6	107	103	80.6	6.8e-23	1	No_clan
		Green & Yellow Depleted	1439	J3MP44	Uncharacterized protein OS=Oryza brachyantha OX=4533 GN=102707603 PE=4 SV=1	30	124	30	133	PF05701.10	WEMBL	domain	1	91	95	37.8	8.8e-10	1	No_clan
		Green & Yellow Depleted	1439	J3MP44	Uncharacterized protein OS=Oryza brachyantha OX=4533 GN=102707603 PE=4 SV=1	168	426	135	429	PF05701.10	WEMBL	domain	298	560	263	139.2	1.6e-40	1	No_clan
		Green & Yellow Depleted	2540	Q2HVX0	Embryo-specific 3 OS=Medicago truncatula OX=3880 GN=25487950 PE=4 SV=1	51	167	42	167	PF06232.10	ATS3	domain	9	125	119	96.1	1.2e-27	1	CL0321
		Green & Yellow Depleted	591	Q9FPW5	IAA-protein conjugate OS=Phaseolus vulgaris OX=3885 GN=iap1 PE=2 SV=1	180	222	180	222	PF02987.15	LEA_4	domain	1	44	44	51.1	9.8e-14	1	No_clan
		Green & Yellow Depleted	2299	V7ACU7	Uncharacterized protein OS=Phaseolus vulgaris OX=3885 GN=PHAVU_011G006700g PE=4 SV=1	252	325	240	326	PF00013.28	KH_1	domain	9	65	74	27.9	1.4e-06	1	CL0007
		Green & Yellow Depleted	2299	V7ACU7	Uncharacterized protein OS=Phaseolus vulgaris OX=3885 GN=PHAVU_011G006700g PE=4 SV=1	476	545	476	546	PF00076.21	RRM_1	domain	1	69	70	65.4	2.9e-18	1	CL0221
		Green & Yellow Depleted	2299	V7ACU7	Uncharacterized protein OS=Phaseolus vulgaris OX=3885 GN=PHAVU_011G006700g PE=4 SV=1	126	233	126	233	PF16275.4	SF1-HH	domain	1	113	114	94.9	3.6e-27	1	No_clan
		Green & Yellow Depleted	3171	V7B2D8	Uncharacterized protein OS=Phaseolus vulgaris OX=3885 GN=PHAVU_008G076000g PE=4 SV=1	43	633	17	636	PF03999.11	MAP65_ASE1	domain	10	595	620	433.1	1.8e-129	1	No_clan
		Green & Yellow Depleted	654	V7BFL0	Uncharacterized protein OS=Phaseolus vulgaris OX=3885 GN=PHAVU_007G173100g PE=4 SV=1	16	70	16	71	PF04927.11	SMP	domain	1	58	58	51.8	8e-14	1	No_clan
		Green & Yellow Depleted	654	V7BFL0	Uncharacterized protein OS=Phaseolus vulgaris OX=3885 GN=PHAVU_007G173100g PE=4 SV=1	198	256	198	257	PF04927.11	SMP	domain	1	58	59	67.1	1.4e-18	1	No_clan
		Green & Yellow Depleted	654	V7BFL0	Uncharacterized protein OS=Phaseolus vulgaris OX=3885 GN=PHAVU_007G173100g PE=4 SV=1	132	190	132	191	PF04927.11	SMP	domain	1	58	59	73.1	1.9e-20	1	No_clan
		Green & Yellow Depleted	1309	V7BGA6	Succinate--CoA ligase [ADP-forming] subunit beta, mitochondrial OS=Phaseolus vulgaris OX=3885 GN=PHAVU_007G190800g PE=3 SV=1	29	237	29	238	PF08442.9	ATP-grasp_2	domain	1	201	210	206.2	3.5e-61	1	CL0179
		Green & Yellow Depleted	1309	V7BGA6	Succinate--CoA ligase [ADP-forming] subunit beta, mitochondrial OS=Phaseolus vulgaris OX=3885 GN=PHAVU_007G190800g PE=3 SV=1	297	417	297	417	PF00549.18	Ligase_CoA	domain	1	153	153	96.6	1.2e-27	1	CL0506
		Green & Yellow Depleted	1498	V7BKG2	Uncharacterized protein OS=Phaseolus vulgaris OX=3885 GN=PHAVU_007G206600g PE=3 SV=1	67	213	65	213	PF00190.21	Cupin_1	domain	3	151	149	161.8	7.6e-48	1	CL0029
		Green & Yellow Depleted	735	V7BW90	Uncharacterized protein OS=Phaseolus vulgaris OX=3885 GN=PHAVU_005G135800g PE=3 SV=1	87	729	87	729	PF04551.13	GcpE	domain	1	351	645	514.6	1.2e-154	1	No_clan
		Green & Yellow Depleted	2136	V7C9Y1	Uncharacterized protein OS=Phaseolus vulgaris OX=3885 GN=PHAVU_003G058600g PE=4 SV=1	174	241	174	243	PF00076.21	RRM_1	domain	1	68	69	38.5	7.1e-10	1	CL0221
		Green & Yellow Depleted	2136	V7C9Y1	Uncharacterized protein OS=Phaseolus vulgaris OX=3885 GN=PHAVU_003G058600g PE=4 SV=1	85	151	85	154	PF00076.21	RRM_1	domain	1	67	68	49.2	3.2e-13	1	CL0221
		Green & Yellow Depleted	3129	V7CEC0	Uncharacterized protein OS=Phaseolus vulgaris OX=3885 GN=PHAVU_003G290800g PE=4 SV=1	119	151	114	151	PF00627.30	UBA	domain	6	37	33	31.1	1.5e-07	1	CL0214
		Green & Yellow Depleted	3129	V7CEC0	Uncharacterized protein OS=Phaseolus vulgaris OX=3885 GN=PHAVU_003G290800g PE=4 SV=1	322	392	320	398	PF09409.9	PUB	domain	3	75	73	79	1.8e-22	1	No_clan
		Green & Yellow Depleted	1874	V7CHW3	Uncharacterized protein OS=Phaseolus vulgaris OX=3885 GN=PHAVU_002G098700g PE=4 SV=1	69	134	68	156	PF13442.5	Cytochrome_CBB3	domain	2	57	66	37.2	2.6e-09	1	CL0318
		Green & Yellow Depleted	2827	V7CS02	Uncharacterized protein OS=Phaseolus vulgaris OX=3885 GN=PHAVU_002G289000g PE=4 SV=1	75	312	64	313	PF07714.16	Pkinase_Tyr	domain	14	259	251	90.9	7.2e-26	1	CL0016
	Green & Yellow Non-Depleted	Green & Yellow Non-Depleted	11	A0A072TIU5	DUF3411 domain protein OS=Medicago truncatula OX=3880 GN=25479594 PE=4 SV=1	154	331	154	331	PF11891.7	RETICULATA-like	domain	1	177	178	226.4	1.9e-67	1	No_clan
	Domains were predicted for 846 proteins out of 971 in the group	Green & Yellow Non-Depleted	3277	A0A072TIZ8	Equilibrative nucleoside transporter 6 OS=Medicago truncatula OX=3880 GN=25479512 PE=4 SV=1	123	408	114	410	PF01733.17	Nucleoside_tran	domain	8	307	306	126.1	1.7e-36	1	CL0015
		Green & Yellow Non-Depleted	365	A0A072TJ93	Small heat shock protein OS=Medicago truncatula OX=3880 GN=25479450 PE=3 SV=1	113	209	113	210	PF00011.20	HSP20	domain	1	100	102	67.9	6.3e-19	1	CL0190
		Green & Yellow Non-Depleted	694	A0A072TK26	RAB GTPase-like protein A5D OS=Medicago truncatula OX=3880 GN=25500061 PE=4 SV=1	24	184	24	185	PF00071.21	Ras	domain	1	161	161	220.1	1.1e-65	1	CL0023
		Green & Yellow Non-Depleted	2049	A0A072TKH3	NADH dehydrogenase [ubiquinone] 1 alpha subcomplex subunit 12 OS=Medicago truncatula OX=3880 GN=25500192 PE=3 SV=1	50	154	49	155	PF05071.15	NDUFA12	domain	2	95	105	90.3	9.7e-26	1	No_clan
		Green & Yellow Non-Depleted	1949	A0A072TKQ3	Glycosyltransferase OS=Medicago truncatula OX=3880 GN=25500182 PE=3 SV=1	164	286	164	298	PF00107.25	ADH_zinc_N	domain	1	118	125	81.9	3.2e-23	1	CL0063
		Green & Yellow Non-Depleted	1949	A0A072TKQ3	Glycosyltransferase OS=Medicago truncatula OX=3880 GN=25500182 PE=3 SV=1	339	454	332	498	PF00201.17	UDPGT	domain	290	377	124	60.1	1.7e-16	1	CL0113
		Green & Yellow Non-Depleted	1949	A0A072TKQ3	Glycosyltransferase OS=Medicago truncatula OX=3880 GN=25500182 PE=3 SV=1	7	119	7	119	PF16884.4	ADH_N_2	domain	1	108	113	73.9	8.1e-21	1	CL0296
		Green & Yellow Non-Depleted	1616	A0A072TLB9	NADP-dependent alkenal double bond reductase OS=Medicago truncatula OX=3880 GN=25500181 PE=4 SV=1	7	118	7	119	PF16884.4	ADH_N_2	domain	1	107	112	77.9	4.5e-22	1	CL0296
		Green & Yellow Non-Depleted	1616	A0A072TLB9	NADP-dependent alkenal double bond reductase OS=Medicago truncatula OX=3880 GN=25500181 PE=4 SV=1	164	286	164	298	PF00107.25	ADH_zinc_N	domain	1	118	125	81.4	4.6e-23	1	CL0063
		Green & Yellow Non-Depleted	1611	A0A072TM40	Ubiquitin-conjugating enzyme family protein OS=Medicago truncatula OX=3880 GN=25500393 PE=4 SV=1	6	123	6	123	PF05773.21	RWD	domain	1	116	121	81.3	5.8e-23	1	CL0208
		Green & Yellow Non-Depleted	1991	A0A072TM71	Heterogeneous nuclear ribonucleoprotein OS=Medicago truncatula OX=3880 GN=25500115 PE=4 SV=1	217	285	217	287	PF00076.21	RRM_1	domain	1	68	69	72.0	2.4e-20	1	CL0221
		Green & Yellow Non-Depleted	1991	A0A072TM71	Heterogeneous nuclear ribonucleoprotein OS=Medicago truncatula OX=3880 GN=25500115 PE=4 SV=1	297	363	297	365	PF00076.21	RRM_1	domain	1	63	67	36.4	3.3e-09	1	CL0221
		Green & Yellow Non-Depleted	1991	A0A072TM71	Heterogeneous nuclear ribonucleoprotein OS=Medicago truncatula OX=3880 GN=25500115 PE=4 SV=1	394	459	394	461	PF00076.21	RRM_1	domain	1	65	66	41.9	6.0e-11	1	CL0221
		Green & Yellow Non-Depleted	3005	A0A072TMX8	Ubiquitin-conjugating enzyme OS=Medicago truncatula OX=3880 GN=25500869 PE=3 SV=1	10	142	5	143	PF00179.25	UQ_con	domain	6	139	136	133.1	5.0e-39	1	CL0208
		Green & Yellow Non-Depleted	1097	A0A072TNB3	ATPase 25500968 OS=Medicago truncatula OX=3880 GN=25500968 PE=3 SV=1	21	313	20	316	PF02374.14	ArsA_ATPase	domain	2	303	304	347.4	6.5e-104	1	CL0023
		Green & Yellow Non-Depleted	1906	A0A072TP44	Serpin-like protein OS=Medicago truncatula OX=3880 GN=25500660 PE=3 SV=1	23	394	20	394	PF00079.19	Serpin	domain	4	370	380	315.4	5.6e-94	1	No_clan
		Green & Yellow Non-Depleted	3289	A0A072TQ51	COP9 signalosome complex subunit 1 OS=Medicago truncatula OX=3880 GN=25502321 PE=4 SV=1	109	282	108	282	PF10602.8	RPN7	domain	2	177	176	187.0	2.1e-55	1	CL0020
		Green & Yellow Non-Depleted	3289	A0A072TQ51	COP9 signalosome complex subunit 1 OS=Medicago truncatula OX=3880 GN=25502321 PE=4 SV=1	298	399	297	401	PF01399.26	PCI	domain	2	103	102	60.0	2.5e-16	1	CL0123
		Green & Yellow Non-Depleted	745	A0A072TQP2	Homogentisate 1,2-dioxygenase OS=Medicago truncatula OX=3880 GN=25502511 PE=4 SV=1	11	439	11	439	PF04209.12	HgmA	domain	1	426	430	706.5	9.2e-213	1	CL0029
		Green & Yellow Non-Depleted	1398	A0A072TQQ6	SPFH/band 7/PHB domain membrane-associated family protein OS=Medicago truncatula OX=3880 GN=25502793 PE=4 SV=1	9	182	8	182	PF01145.24	Band_7	domain	2	178	181	93.6	1.3e-26	1	CL0433
		Green & Yellow Non-Depleted	2784	A0A072TSL0	DUF239 domain protein OS=Medicago truncatula OX=3880 GN=25501477 PE=4 SV=1	147	263	127	273	PF03080.14	Neprosin	domain	33	146	118	146.3	8.1e-43	1	No_clan
		Green & Yellow Non-Depleted	2907	A0A072TT32	Mannosyl-oligosaccharide glucosidase OS=Medicago truncatula OX=3880 GN=25501732 PE=4 SV=1	104	271	104	311	PF16923.4	Glyco_hydro_63N	domain	1	167	174	145.1	3.2e-42	1	No_clan
		Green & Yellow Non-Depleted	2907	A0A072TT32	Mannosyl-oligosaccharide glucosidase OS=Medicago truncatula OX=3880 GN=25501732 PE=4 SV=1	347	844	346	844	PF03200.15	Glyco_hydro_63	domain	2	491	500	726.3	1.6e-218	1	CL0059
		Green & Yellow Non-Depleted	2230	A0A072TT57	Nuclear transport factor 2 OS=Medicago truncatula OX=3880 GN=25501761 PE=4 SV=1	7	120	6	120	PF02136.19	NTF2	domain	2	120	119	130.0	5.9e-38	1	CL0051
		Green & Yellow Non-Depleted	2346	A0A072TU53	DUF642 family protein OS=Medicago truncatula OX=3880 GN=25479953 PE=4 SV=1	196	363	196	364	PF04862.11	DUF642	domain	1	156	175	54.7	9.0e-15	1	CL0202
		Green & Yellow Non-Depleted	2346	A0A072TU53	DUF642 family protein OS=Medicago truncatula OX=3880 GN=25479953 PE=4 SV=1	31	185	30	185	PF04862.11	DUF642	domain	2	157	156	195.9	3.0e-58	1	CL0202
		Green & Yellow Non-Depleted	494	A0A072TU77	Peptidase M1 family aminopeptidase N OS=Medicago truncatula OX=3880 GN=25502063 PE=4 SV=1	303	527	302	531	PF01433.19	Peptidase_M1	domain	2	232	232	160.0	5.4e-47	1	CL0126
		Green & Yellow Non-Depleted	494	A0A072TU77	Peptidase M1 family aminopeptidase N OS=Medicago truncatula OX=3880 GN=25502063 PE=4 SV=1	535	648	535	649	PF11940.7	DUF3458	domain	1	94	114	94.1	5.0e-27	1	No_clan
		Green & Yellow Non-Depleted	494	A0A072TU77	Peptidase M1 family aminopeptidase N OS=Medicago truncatula OX=3880 GN=25502063 PE=4 SV=1	652	974	652	974	PF17432.1	DUF3458_C	domain	1	319	324	422.9	7.9e-127	1	CL0020
		Green & Yellow Non-Depleted	376	A0A072TUC0	Monodehydroascorbate reductase OS=Medicago truncatula OX=3880 GN=25502104 PE=4 SV=1	61	377	60	377	PF07992.13	Pyr_redox_2	domain	2	292	331	184.6	2.2e-54	1	CL0063
		Green & Yellow Non-Depleted	1249	A0A072TVH5	Heat shock protein 81-2 OS=Medicago truncatula OX=3880 GN=25479542 PE=3 SV=1	105	264	104	266	PF02518.25	HATPase_c	domain	2	109	163	52.2	7.2e-14	1	CL0025
		Green & Yellow Non-Depleted	1249	A0A072TVH5	Heat shock protein 81-2 OS=Medicago truncatula OX=3880 GN=25479542 PE=3 SV=1	269	771	269	775	PF00183.17	HSP90	domain	1	515	518	633.4	3.0e-190	1	No_clan
		Green & Yellow Non-Depleted	2603	A0A072TWL1	Importin subunit beta-like protein OS=Medicago truncatula OX=3880 GN=25502229 PE=4 SV=1	23	102	23	103	PF03810.18	IBN_N	domain	1	73	82	43.4	2.1e-11	1	CL0020
		Green & Yellow Non-Depleted	2603	A0A072TWL1	Importin subunit beta-like protein OS=Medicago truncatula OX=3880 GN=25502229 PE=4 SV=1	381	437	381	437	PF13513.5	HEAT_EZ	domain	1	55	57	34.6	1.8e-08	1	CL0020
		Green & Yellow Non-Depleted	2045	A0A072TX81	6-phosphogluconate dehydrogenase, decarboxylating OS=Medicago truncatula OX=3880 GN=25497623 PE=3 SV=1	7	179	7	179	PF03446.14	NAD_binding_2	domain	1	158	175	161.0	2.4e-47	1	CL0063
		Green & Yellow Non-Depleted	2045	A0A072TX81	6-phosphogluconate dehydrogenase, decarboxylating OS=Medicago truncatula OX=3880 GN=25497623 PE=3 SV=1	184	477	184	477	PF00393.18	6PGD	domain	1	289	294	427.9	1.8e-128	1	CL0106
		Green & Yellow Non-Depleted	2541	A0A072TYK3	Importin-alpha re-exporter, putative OS=Medicago truncatula OX=3880 GN=25500667 PE=4 SV=1	29	99	29	100	PF03810.18	IBN_N	domain	1	73	73	50.1	1.8e-13	1	CL0020
		Green & Yellow Non-Depleted	2541	A0A072TYK3	Importin-alpha re-exporter, putative OS=Medicago truncatula OX=3880 GN=25500667 PE=4 SV=1	158	528	158	528	PF08506.9	Cse1	domain	1	370	376	445.9	8.4e-134	1	CL0020
		Green & Yellow Non-Depleted	2541	A0A072TYK3	Importin-alpha re-exporter, putative OS=Medicago truncatula OX=3880 GN=25500667 PE=4 SV=1	529	959	529	960	PF03378.14	CAS_CSE1	domain	1	442	443	491.9	1.2e-147	1	CL0020
		Green & Yellow Non-Depleted	2248	A0A072TZT0	PRA1 family protein OS=Medicago truncatula OX=3880 GN=25498622 PE=3 SV=1	20	192	19	194	PF03208.18	PRA1	domain	2	141	175	146.2	4.6e-43	1	No_clan
		Green & Yellow Non-Depleted	2181	A0A072U085	Transcription factor TGA5-like protein OS=Medicago truncatula OX=3880 GN=25498771 PE=4 SV=1	25	100	23	101	PF14144.5	DOG1	domain	3	76	76	74.1	7.2e-21	1	No_clan
		Green & Yellow Non-Depleted	1827	A0A072U0G9	Expansin OS=Medicago truncatula OX=3880 GN=25498479 PE=3 SV=1	67	154	67	154	PF03330.17	DPBB_1	domain	1	83	96	75.0	3.9e-21	1	CL0199
		Green & Yellow Non-Depleted	1827	A0A072U0G9	Expansin OS=Medicago truncatula OX=3880 GN=25498479 PE=3 SV=1	165	242	165	242	PF01357.20	Pollen_allerg_1	domain	1	80	80	88.9	1.6e-25	1	No_clan
		Green & Yellow Non-Depleted	2700	A0A072U1Q0	Insulin-degrading enzyme OS=Medicago truncatula OX=3880 GN=25499023 PE=3 SV=1	32	166	30	168	PF00675.19	Peptidase_M16	domain	3	147	146	126.2	9.1e-37	1	CL0094
		Green & Yellow Non-Depleted	2700	A0A072U1Q0	Insulin-degrading enzyme OS=Medicago truncatula OX=3880 GN=25499023 PE=3 SV=1	193	369	193	372	PF05193.20	Peptidase_M16_C	domain	3	178	181	72.8	3.2e-20	1	CL0094
		Green & Yellow Non-Depleted	2700	A0A072U1Q0	Insulin-degrading enzyme OS=Medicago truncatula OX=3880 GN=25499023 PE=3 SV=1	378	657	378	658	PF16187.4	Peptidase_M16_M	domain	1	280	282	319.2	1.9e-95	1	CL0094
		Green & Yellow Non-Depleted	2700	A0A072U1Q0	Insulin-degrading enzyme OS=Medicago truncatula OX=3880 GN=25499023 PE=3 SV=1	662	849	661	849	PF05193.20	Peptidase_M16_C	domain	2	183	199	34.4	2.0e-08	1	CL0094
		Green & Yellow Non-Depleted	1036	A0A072U1Q8	Fructose-1,6-bisphosphatase OS=Medicago truncatula OX=3880 GN=25498664 PE=3 SV=1	74	277	73	277	PF00316.19	FBPase	domain	2	189	205	189.8	3.0e-56	1	CL0171
		Green & Yellow Non-Depleted	450	A0A072U288	Transducin/WD-like repeat-protein OS=Medicago truncatula OX=3880 GN=25498867 PE=4 SV=1	81	115	80	116	PF00400.31	WD40	domain	4	37	35	31.2	2.4e-07	1	CL0186
		Green & Yellow Non-Depleted	450	A0A072U288	Transducin/WD-like repeat-protein OS=Medicago truncatula OX=3880 GN=25498867 PE=4 SV=1	287	323	285	323	PF00400.31	WD40	domain	3	38	37	34.0	3.3e-08	1	CL0186
		Green & Yellow Non-Depleted	450	A0A072U288	Transducin/WD-like repeat-protein OS=Medicago truncatula OX=3880 GN=25498867 PE=4 SV=1	390	428	382	428	PF00400.31	WD40	domain	8	37	45	12.4	0.21	1	CL0186
		Green & Yellow Non-Depleted	1654	A0A072U2E8	Purple acid phosphatase OS=Medicago truncatula OX=3880 GN=11410705 PE=3 SV=1	289	503	287	503	PF00149.27	Metallophos	domain	3	204	243	66.8	3.5e-18	1	CL0163
		Green & Yellow Non-Depleted	1654	A0A072U2E8	Purple acid phosphatase OS=Medicago truncatula OX=3880 GN=11410705 PE=3 SV=1	528	587	528	587	PF14008.5	Metallophos_C	domain	1	63	63	54.6	1.4e-14	1	No_clan
		Green & Yellow Non-Depleted	1654	A0A072U2E8	Purple acid phosphatase OS=Medicago truncatula OX=3880 GN=11410705 PE=3 SV=1	173	276	169	277	PF16656.4	Pur_ac_phosph_N	domain	5	93	106	39.1	7.8e-10	1	CL0159
		Green & Yellow Non-Depleted	1089	A0A072U2F8	Methylenetetrahydrofolate dehydrogenase OS=Medicago truncatula OX=3880 GN=11426920 PE=3 SV=1	198	363	198	365	PF02882.18	THF_DHG_CYH_C	domain	1	158	166	232.6	1.2e-69	1	CL0063
		Green & Yellow Non-Depleted	1089	A0A072U2F8	Methylenetetrahydrofolate dehydrogenase OS=Medicago truncatula OX=3880 GN=11426920 PE=3 SV=1	79	195	79	195	PF00763.22	THF_DHG_CYH	domain	1	116	117	141.1	1.6e-41	1	CL0603
		Green & Yellow Non-Depleted	2886	A0A072U2X9	Histidine biosynthesis hisIE protein OS=Medicago truncatula OX=3880 GN=25498966 PE=4 SV=1	175	263	173	264	PF01503.16	PRA-PH	domain	3	82	89	46.7	2.9e-12	1	CL0231
		Green & Yellow Non-Depleted	2886	A0A072U2X9	Histidine biosynthesis hisIE protein OS=Medicago truncatula OX=3880 GN=25498966 PE=4 SV=1	78	151	78	151	PF01502.17	PRA-CH	domain	1	74	74	96.5	5.7e-28	1	No_clan
		Green & Yellow Non-Depleted	528	A0A072U4L8	Two-component response regulator OS=Medicago truncatula OX=3880 GN=25499773 PE=4 SV=1	11	118	11	122	PF00072.23	Response_reg	domain	1	107	110	78.1	4.8e-22	1	CL0304
		Green & Yellow Non-Depleted	528	A0A072U4L8	Two-component response regulator OS=Medicago truncatula OX=3880 GN=25499773 PE=4 SV=1	193	243	193	243	PF00249.30	Myb_DNA-binding	domain	1	47	51	25.2	1.3e-05	1	CL0123
		Green & Yellow Non-Depleted	2385	A0A072U4V2	2-hydroxyacyl-CoA lyase OS=Medicago truncatula OX=3880 GN=25495093 PE=3 SV=1	11	171	5	173	PF02776.17	TPP_enzyme_N	domain	8	170	163	123.2	7.6e-36	1	CL0254
		Green & Yellow Non-Depleted	2385	A0A072U4V2	2-hydroxyacyl-CoA lyase OS=Medicago truncatula OX=3880 GN=25495093 PE=3 SV=1	201	329	201	329	PF00205.21	TPP_enzyme_M	domain	1	137	137	114.7	2.4e-33	1	CL0085
		Green & Yellow Non-Depleted	2385	A0A072U4V2	2-hydroxyacyl-CoA lyase OS=Medicago truncatula OX=3880 GN=25495093 PE=3 SV=1	401	551	399	551	PF02775.20	TPP_enzyme_C	domain	4	153	153	92.7	1.8e-26	1	CL0254
		Green & Yellow Non-Depleted	1302	A0A072U593	Gamma carbonic anhydrase-like protein OS=Medicago truncatula OX=3880 GN=25502016 PE=4 SV=1	150	183	150	185	PF00132.23	Hexapep	domain	1	34	34	18.2	0.0014	1	CL0536
		Green & Yellow Non-Depleted	2418	A0A072U5A8	Ankyrin repeat protein OS=Medicago truncatula OX=3880 GN=25499686 PE=4 SV=1	20	117	18	119	PF12796.6	Ank_2	domain	3	82	98	54.4	1.3e-14	1	CL0465
		Green & Yellow Non-Depleted	2418	A0A072U5A8	Ankyrin repeat protein OS=Medicago truncatula OX=3880 GN=25499686 PE=4 SV=1	181	249	179	249	PF12796.6	Ank_2	domain	23	84	69	38.3	1.4e-09	1	CL0465
		Green & Yellow Non-Depleted	3196	A0A072U5G6	Pathogen-inducible alpha-dioxygenase OS=Medicago truncatula OX=3880 GN=25495215 PE=4 SV=1	95	612	95	618	PF03098.14	An_peroxidase	domain	1	523	565	370.9	9.0e-111	1	CL0617
		Green & Yellow Non-Depleted	488	A0A072U5R5	Eukaryotic translation initiation factor 3 subunit D OS=Medicago truncatula OX=3880 GN=25499641 PE=3 SV=1	9	511	7	511	PF05091.11	eIF-3_zeta	domain	3	520	529	658.5	8.0e-198	1	CL0236
		Green & Yellow Non-Depleted	2936	A0A072U6R5	Eukaryotic translation initiation factor 3 subunit M OS=Medicago truncatula OX=3880 GN=25495361 PE=3 SV=1	261	358	257	359	PF01399.26	PCI	domain	5	104	101	45.6	7.3e-12	1	CL0123
		Green & Yellow Non-Depleted	662	A0A072U7V2	Glucose-6-phosphate 1-dehydrogenase OS=Medicago truncatula OX=3880 GN=25495714 PE=3 SV=1	36	224	36	224	PF00479.21	G6PD_N	domain	1	177	189	201.1	1.9e-59	1	CL0063
		Green & Yellow Non-Depleted	662	A0A072U7V2	Glucose-6-phosphate 1-dehydrogenase OS=Medicago truncatula OX=3880 GN=25495714 PE=3 SV=1	226	505	226	513	PF02781.15	G6PD_C	domain	1	286	293	380.6	4.1e-114	1	No_clan
		Green & Yellow Non-Depleted	1764	A0A072U991	Cytosolic glutathione reductase OS=Medicago truncatula OX=3880 GN=25495943 PE=3 SV=1	26	364	25	364	PF07992.13	Pyr_redox_2	domain	2	292	349	232.0	8.0e-69	1	CL0063
		Green & Yellow Non-Depleted	1764	A0A072U991	Cytosolic glutathione reductase OS=Medicago truncatula OX=3880 GN=25495943 PE=3 SV=1	384	493	384	494	PF02852.21	Pyr_redox_dim	domain	1	109	110	104.9	2.4e-30	1	CL0608
		Green & Yellow Non-Depleted	1155	A0A072U994	Histidinol-phosphate aminotransferase OS=Medicago truncatula OX=3880 GN=25495946 PE=3 SV=1	87	407	86	410	PF00155.20	Aminotran_1_2	domain	2	360	360	172.3	1.5e-50	1	CL0061
		Green & Yellow Non-Depleted	1350	A0A072UAH3	3,4-dihydroxy-2-butanone kinase, putative OS=Medicago truncatula OX=3880 GN=25496664 PE=4 SV=1	407	582	407	584	PF02734.16	Dak2	domain	1	172	176	145.2	1.7e-42	1	No_clan
		Green & Yellow Non-Depleted	1350	A0A072UAH3	3,4-dihydroxy-2-butanone kinase, putative OS=Medicago truncatula OX=3880 GN=25496664 PE=4 SV=1	21	339	20	340	PF02733.16	Dak1	domain	2	306	321	374.5	2.8e-112	1	CL0245
		Green & Yellow Non-Depleted	884	A0A072UAL5	Ketose-bisphosphate aldolase class-II family protein OS=Medicago truncatula OX=3880 GN=25496623 PE=4 SV=1	7	164	6	168	PF03446.14	NAD_binding_2	domain	2	154	158	76.9	1.8e-21	1	CL0063
		Green & Yellow Non-Depleted	884	A0A072UAL5	Ketose-bisphosphate aldolase class-II family protein OS=Medicago truncatula OX=3880 GN=25496623 PE=4 SV=1	171	290	171	291	PF14833.5	NAD_binding_11	domain	1	121	122	75.7	3.3e-21	1	CL0106
		Green & Yellow Non-Depleted	884	A0A072UAL5	Ketose-bisphosphate aldolase class-II family protein OS=Medicago truncatula OX=3880 GN=25496623 PE=4 SV=1	327	484	326	488	PF03446.14	NAD_binding_2	domain	2	154	158	110.3	9.0e-32	1	CL0063
		Green & Yellow Non-Depleted	884	A0A072UAL5	Ketose-bisphosphate aldolase class-II family protein OS=Medicago truncatula OX=3880 GN=25496623 PE=4 SV=1	491	611	491	611	PF14833.5	NAD_binding_11	domain	1	122	122	105.8	1.5e-30	1	CL0106
		Green & Yellow Non-Depleted	884	A0A072UAL5	Ketose-bisphosphate aldolase class-II family protein OS=Medicago truncatula OX=3880 GN=25496623 PE=4 SV=1	658	716	658	724	PF07005.10	DUF1537	domain	1	60	68	33.2	4.1e-08	1	No_clan
		Green & Yellow Non-Depleted	1668	A0A072UAP6	M48 family peptidase OS=Medicago truncatula OX=3880 GN=25497161 PE=4 SV=1	355	509	348	512	PF01435.17	Peptidase_M48	domain	21	193	173	104.2	6.8e-30	1	CL0126
		Green & Yellow Non-Depleted	2513	A0A072UB99	Uncoupling protein OS=Medicago truncatula OX=3880 GN=25498702 PE=3 SV=1	10	108	9	110	PF00153.26	Mito_carr	domain	2	95	99	69.5	1.6e-19	1	No_clan
		Green & Yellow Non-Depleted	2513	A0A072UB99	Uncoupling protein OS=Medicago truncatula OX=3880 GN=25498702 PE=3 SV=1	115	209	113	210	PF00153.26	Mito_carr	domain	3	95	95	68.9	2.4e-19	1	No_clan
		Green & Yellow Non-Depleted	2513	A0A072UB99	Uncoupling protein OS=Medicago truncatula OX=3880 GN=25498702 PE=3 SV=1	216	301	213	303	PF00153.26	Mito_carr	domain	4	95	92	69.3	1.9e-19	1	No_clan
		Green & Yellow Non-Depleted	897	A0A072UD49	Starch synthase OS=Medicago truncatula OX=3880 GN=25495005 PE=4 SV=1	617	829	617	840	PF08323.10	Glyco_transf_5	domain	1	215	221	114.2	7.2e-33	1	CL0113
		Green & Yellow Non-Depleted	897	A0A072UD49	Starch synthase OS=Medicago truncatula OX=3880 GN=25495005 PE=4 SV=1	378	449	342	452	PF08243.10	SPT2	domain	37	108	77	58.4	8.0e-16	1	No_clan
		Green & Yellow Non-Depleted	2782	A0A072UET3	60S ribosomal protein L35a-3 OS=Medicago truncatula OX=3880 GN=25494894 PE=3 SV=1	37	131	37	131	PF01247.17	Ribosomal_L35Ae	domain	1	95	95	150.9	8.0e-45	1	CL0575
		Green & Yellow Non-Depleted	603	A0A072UEZ0	Ubiquitin activating enzyme E1 OS=Medicago truncatula OX=3880 GN=25494760 PE=3 SV=1	1	43	1	43	PF16190.4	E1_FCCH	domain	30	71	43	42.2	6.6e-11	1	No_clan
		Green & Yellow Non-Depleted	603	A0A072UEZ0	Ubiquitin activating enzyme E1 OS=Medicago truncatula OX=3880 GN=25494760 PE=3 SV=1	44	113	44	113	PF16191.4	E1_4HB	domain	1	70	70	82.9	1.3e-23	1	No_clan
		Green & Yellow Non-Depleted	603	A0A072UEZ0	Ubiquitin activating enzyme E1 OS=Medicago truncatula OX=3880 GN=25494760 PE=3 SV=1	195	649	195	654	PF00899.20	ThiF	domain	1	238	460	226.6	2.7e-67	1	CL0063
		Green & Yellow Non-Depleted	603	A0A072UEZ0	Ubiquitin activating enzyme E1 OS=Medicago truncatula OX=3880 GN=25494760 PE=3 SV=1	382	519	382	527	PF10585.8	UBA_e1_thiolCys	domain	1	143	143	144.1	6.4e-42	1	No_clan
		Green & Yellow Non-Depleted	603	A0A072UEZ0	Ubiquitin activating enzyme E1 OS=Medicago truncatula OX=3880 GN=25494760 PE=3 SV=1	525	590	517	590	PF10585.8	UBA_e1_thiolCys	domain	186	252	67	60.9	1.6e-16	1	No_clan
		Green & Yellow Non-Depleted	1335	A0A072UF33	Heat shock factor-binding protein OS=Medicago truncatula OX=3880 GN=25499588 PE=4 SV=1	15	41	14	42	PF06825.11	HSBP1	domain	2	28	27	46.2	3.0e-12	1	No_clan
		Green & Yellow Non-Depleted	2980	A0A072UG57	Coiled-coil vesicle tethering-like protein, putative OS=Medicago truncatula OX=3880 GN=25495117 PE=4 SV=1	398	715	387	715	PF04869.13	Uso1_p115_head	domain	27	310	324	83.8	1.1e-23	1	No_clan
		Green & Yellow Non-Depleted	2980	A0A072UG57	Coiled-coil vesicle tethering-like protein, putative OS=Medicago truncatula OX=3880 GN=25495117 PE=4 SV=1	815	939	814	942	PF04871.12	Uso1_p115_C	domain	2	126	136	94.6	5.3e-27	1	No_clan
		Green & Yellow Non-Depleted	2000	A0A072UGE8	Formate dehydrogenase, mitochondrial OS=Medicago truncatula OX=3880 GN=25495172 PE=3 SV=1	164	342	163	342	PF02826.18	2-Hacid_dh_C	domain	2	178	179	167.9	1.3e-49	1	CL0063
		Green & Yellow Non-Depleted	2000	A0A072UGE8	Formate dehydrogenase, mitochondrial OS=Medicago truncatula OX=3880 GN=25495172 PE=3 SV=1	69	368	64	372	PF00389.29	2-Hacid_dh	domain	13	128	300	57.2	1.2e-15	1	CL0325
		Green & Yellow Non-Depleted	3144	A0A072UH43	OTU-like cysteine protease OS=Medicago truncatula OX=3880 GN=11425861 PE=4 SV=1	12	107	11	122	PF02338.18	OTU	domain	2	101	101	30.5	4.0e-07	1	CL0125
		Green & Yellow Non-Depleted	1855	A0A072UH84	Coatomer subunit beta' OS=Medicago truncatula OX=3880 GN=25491385 PE=3 SV=1	319	763	319	764	PF04053.13	Coatomer_WDAD	domain	1	444	454	550.7	2.7e-165	1	CL0186
		Green & Yellow Non-Depleted	1855	A0A072UH84	Coatomer subunit beta' OS=Medicago truncatula OX=3880 GN=25491385 PE=3 SV=1	91	127	89	127	PF00400.31	WD40	domain	3	38	37	27.1	4.7e-06	1	CL0186
		Green & Yellow Non-Depleted	1855	A0A072UH84	Coatomer subunit beta' OS=Medicago truncatula OX=3880 GN=25491385 PE=3 SV=1	134	171	132	171	PF00400.31	WD40	domain	3	38	38	22.0	0.0002	1	CL0186
		Green & Yellow Non-Depleted	1855	A0A072UH84	Coatomer subunit beta' OS=Medicago truncatula OX=3880 GN=25491385 PE=3 SV=1	177	215	175	215	PF00400.31	WD40	domain	3	38	39	27.3	4.3e-06	1	CL0186
		Green & Yellow Non-Depleted	1855	A0A072UH84	Coatomer subunit beta' OS=Medicago truncatula OX=3880 GN=25491385 PE=3 SV=1	220	256	219	257	PF00400.31	WD40	domain	2	37	37	35.9	8.1e-09	1	CL0186
		Green & Yellow Non-Depleted	647	A0A072UHV5	3-isopropylmalate dehydratase, small subunit OS=Medicago truncatula OX=3880 GN=25491331 PE=4 SV=1	131	179	114	188	PF00694.18	Aconitase_C	domain	74	122	49	62.6	4.1e-17	1	CL0364
		Green & Yellow Non-Depleted	1337	A0A072UJA6	M28 Zn-peptidase nicastrin OS=Medicago truncatula OX=3880 GN=25492261 PE=4 SV=1	225	362	223	384	PF05450.14	Nicastrin	domain	3	152	151	37.3	1.9e-09	1	CL0035
		Green & Yellow Non-Depleted	975	A0A072UJN9	Sec23/Sec24 transport family protein OS=Medicago truncatula OX=3880 GN=25492283 PE=4 SV=1	123	373	121	374	PF04811.14	Sec23_trunk	domain	3	242	263	92.5	2.7e-26	1	CL0128
		Green & Yellow Non-Depleted	975	A0A072UJN9	Sec23/Sec24 transport family protein OS=Medicago truncatula OX=3880 GN=25492283 PE=4 SV=1	500	612	500	613	PF04815.14	Sec23_helical	domain	1	102	115	75.7	1.9e-21	1	No_clan
		Green & Yellow Non-Depleted	1801	A0A072UK26	Nutrient reservoir protein, putative OS=Medicago truncatula OX=3880 GN=25492476 PE=4 SV=1	10	157	5	157	PF00190.21	Cupin_1	domain	6	151	153	103.9	5.4e-30	1	CL0029
		Green & Yellow Non-Depleted	1801	A0A072UK26	Nutrient reservoir protein, putative OS=Medicago truncatula OX=3880 GN=25492476 PE=4 SV=1	196	338	190	339	PF00190.21	Cupin_1	domain	6	150	146	87.6	5.7e-25	1	CL0029
		Green & Yellow Non-Depleted	2529	A0A072UKA3	Nitrilase/nitrile hydratase NIT4A-like protein OS=Medicago truncatula OX=3880 GN=25492254 PE=4 SV=1	31	309	31	310	PF00795.21	CN_hydrolase	domain	1	260	298	231.2	1.2e-68	1	No_clan
		Green & Yellow Non-Depleted	2477	A0A072UKE3	Papain family cysteine protease OS=Medicago truncatula OX=3880 GN=25492576 PE=3 SV=1	51	111	51	111	PF08246.11	Inhibitor_I29	domain	1	58	61	55.1	6.9e-15	1	No_clan
		Green & Yellow Non-Depleted	2477	A0A072UKE3	Papain family cysteine protease OS=Medicago truncatula OX=3880 GN=25492576 PE=3 SV=1	141	355	141	356	PF00112.22	Peptidase_C1	domain	1	218	225	214.7	1.6e-63	1	CL0125
		Green & Yellow Non-Depleted	609	A0A072UL06	Dolichyl-diphosphooligosaccharide--protein glycosyltransferase 48 kDa subunit OS=Medicago truncatula OX=3880 GN=25492724 PE=3 SV=1	30	434	30	434	PF03345.13	DDOST_48kD	domain	1	410	417	444.8	2.7e-133	1	No_clan
		Green & Yellow Non-Depleted	1852	A0A072UL69	Ubiquitin-NEDD8 RUB1-like protein OS=Medicago truncatula OX=3880 GN=11426787 PE=4 SV=1	3	74	3	74	PF00240.22	ubiquitin	domain	1	72	72	115.7	5.4e-34	1	CL0072
		Green & Yellow Non-Depleted	1852	A0A072UL69	Ubiquitin-NEDD8 RUB1-like protein OS=Medicago truncatula OX=3880 GN=11426787 PE=4 SV=1	79	119	79	121	PF00240.22	ubiquitin	domain	1	41	41	42.8	3.0e-11	1	CL0072
		Green & Yellow Non-Depleted	1852	A0A072UL69	Ubiquitin-NEDD8 RUB1-like protein OS=Medicago truncatula OX=3880 GN=11426787 PE=4 SV=1	144	180	134	180	PF00240.22	ubiquitin	domain	36	72	37	38.9	4.8e-10	1	CL0072
		Green & Yellow Non-Depleted	3288	A0A072ULA4	Centromere/microtubule-binding protein OS=Medicago truncatula OX=3880 GN=25492817 PE=4 SV=1	47	104	47	104	PF08068.11	DKCLD	domain	1	58	58	109.1	7.8e-32	1	CL0649
		Green & Yellow Non-Depleted	3288	A0A072ULA4	Centromere/microtubule-binding protein OS=Medicago truncatula OX=3880 GN=25492817 PE=4 SV=1	108	224	108	224	PF01509.17	TruB_N	domain	1	149	151	69.7	3.2e-19	1	CL0649
		Green & Yellow Non-Depleted	3288	A0A072ULA4	Centromere/microtubule-binding protein OS=Medicago truncatula OX=3880 GN=25492817 PE=4 SV=1	225	292	225	293	PF16198.4	TruB_C_2	domain	1	63	68	76.4	1.3e-21	1	CL0649
		Green & Yellow Non-Depleted	3288	A0A072ULA4	Centromere/microtubule-binding protein OS=Medicago truncatula OX=3880 GN=25492817 PE=4 SV=1	296	368	296	369	PF01472.19	PUA	domain	1	73	73	78.2	3.2e-22	1	CL0178
		Green & Yellow Non-Depleted	636	A0A072ULI6	UDP-D-apiose/UDP-D-xylose synthase OS=Medicago truncatula OX=3880 GN=25492333 PE=4 SV=1	21	291	21	291	PF01370.20	Epimerase	domain	1	241	280	209.3	5.2e-62	1	CL0063
		Green & Yellow Non-Depleted	2348	A0A072ULQ5	Sulfite reductase [ferredoxin] protein OS=Medicago truncatula OX=3880 GN=25492872 PE=4 SV=1	115	173	111	176	PF03460.16	NIR_SIR_ferr	domain	5	65	61	55.2	4.4e-15	1	No_clan
		Green & Yellow Non-Depleted	2348	A0A072ULQ5	Sulfite reductase [ferredoxin] protein OS=Medicago truncatula OX=3880 GN=25492872 PE=4 SV=1	211	389	209	389	PF01077.21	NIR_SIR	domain	3	159	179	172.5	4.2e-51	1	No_clan
		Green & Yellow Non-Depleted	2348	A0A072ULQ5	Sulfite reductase [ferredoxin] protein OS=Medicago truncatula OX=3880 GN=25492872 PE=4 SV=1	407	460	407	471	PF03460.16	NIR_SIR_ferr	domain	1	57	57	46.9	1.7e-12	1	No_clan
		Green & Yellow Non-Depleted	2348	A0A072ULQ5	Sulfite reductase [ferredoxin] protein OS=Medicago truncatula OX=3880 GN=25492872 PE=4 SV=1	486	623	482	627	PF01077.21	NIR_SIR	domain	7	153	149	33.3	2.9e-08	1	No_clan
		Green & Yellow Non-Depleted	2846	A0A072UM09	Phospholipase A-2-activating protein OS=Medicago truncatula OX=3880 GN=25492716 PE=4 SV=1	12	46	8	47	PF00400.31	WD40	domain	5	37	41	16.1	0.014	1	CL0186
		Green & Yellow Non-Depleted	2846	A0A072UM09	Phospholipase A-2-activating protein OS=Medicago truncatula OX=3880 GN=25492716 PE=4 SV=1	100	135	100	136	PF00400.31	WD40	domain	1	37	38	15.2	0.028	1	CL0186
		Green & Yellow Non-Depleted	2846	A0A072UM09	Phospholipase A-2-activating protein OS=Medicago truncatula OX=3880 GN=25492716 PE=4 SV=1	138	175	138	175	PF00400.31	WD40	domain	1	38	39	14.0	0.068	1	CL0186
		Green & Yellow Non-Depleted	2846	A0A072UM09	Phospholipase A-2-activating protein OS=Medicago truncatula OX=3880 GN=25492716 PE=4 SV=1	178	213	177	213	PF00400.31	WD40	domain	2	37	37	23.0	9.3e-05	1	CL0186
		Green & Yellow Non-Depleted	2846	A0A072UM09	Phospholipase A-2-activating protein OS=Medicago truncatula OX=3880 GN=25492716 PE=4 SV=1	220	254	217	254	PF00400.31	WD40	domain	4	38	36	15.2	0.028	1	CL0186
		Green & Yellow Non-Depleted	2846	A0A072UM09	Phospholipase A-2-activating protein OS=Medicago truncatula OX=3880 GN=25492716 PE=4 SV=1	257	291	256	292	PF00400.31	WD40	domain	2	37	37	14.9	0.036	1	CL0186
		Green & Yellow Non-Depleted	2846	A0A072UM09	Phospholipase A-2-activating protein OS=Medicago truncatula OX=3880 GN=25492716 PE=4 SV=1	338	445	337	447	PF09070.10	PFU	domain	2	111	110	124.7	1.9e-36	1	No_clan
		Green & Yellow Non-Depleted	2846	A0A072UM09	Phospholipase A-2-activating protein OS=Medicago truncatula OX=3880 GN=25492716 PE=4 SV=1	484	749	484	749	PF08324.10	PUL	domain	1	277	287	196.6	4.3e-58	1	No_clan
		Green & Yellow Non-Depleted	195	A0A072UN08	(2R)-phospho-3-sulfolactate synthase ComA OS=Medicago truncatula OX=3880 GN=25493254 PE=4 SV=1	14	270	13	273	PF02679.14	ComA	domain	2	240	267	264.5	7.4e-79	1	CL0036
		Green & Yellow Non-Depleted	290	A0A072UND0	SEC12p-like protein OS=Medicago truncatula OX=3880 GN=25492998 PE=4 SV=1	167	189	155	190	PF00400.31	WD40	domain	15	37	23	15.8	0.019	1	CL0186
		Green & Yellow Non-Depleted	290	A0A072UND0	SEC12p-like protein OS=Medicago truncatula OX=3880 GN=25492998 PE=4 SV=1	336	365	329	365	PF00400.31	WD40	domain	8	36	30	14.3	0.054	1	CL0186
		Green & Yellow Non-Depleted	1084	A0A072UP30	6,7-dimethyl-8-ribityllumazine synthase OS=Medicago truncatula OX=3880 GN=25493426 PE=3 SV=1	85	223	85	224	PF00885.18	DMRL_synthase	domain	1	140	140	171.8	6.1e-51	1	No_clan
		Green & Yellow Non-Depleted	567	A0A072UPH7	UDP-glucosyltransferase 73B2 OS=Medicago truncatula OX=3880 GN=25494455 PE=3 SV=1	64	118	64	120	PF00571.27	CBS	domain	1	53	55	43.4	3.2e-11	1	No_clan
		Green & Yellow Non-Depleted	567	A0A072UPH7	UDP-glucosyltransferase 73B2 OS=Medicago truncatula OX=3880 GN=25494455 PE=3 SV=1	156	209	156	212	PF00571.27	CBS	domain	1	54	54	60.8	1.2e-16	1	No_clan
		Green & Yellow Non-Depleted	567	A0A072UPH7	UDP-glucosyltransferase 73B2 OS=Medicago truncatula OX=3880 GN=25494455 PE=3 SV=1	458	587	442	605	PF00201.17	UDPGT	domain	267	380	131	67.6	8.7e-19	1	CL0113
		Green & Yellow Non-Depleted	2642	A0A072UPR1	Hsc70-interacting protein OS=Medicago truncatula OX=3880 GN=25493631 PE=4 SV=1	151	181	149	182	PF13181.5	TPR_8	domain	3	33	31	20.7	0.00029	1	CL0020
		Green & Yellow Non-Depleted	617	A0A072UQ05	Transportin-like protein OS=Medicago truncatula OX=3880 GN=25493785 PE=4 SV=1	98	243	98	243	PF08389.11	Xpo1	domain	1	149	154	68.9	4.4e-19	1	CL0020
		Green & Yellow Non-Depleted	2507	A0A072UQW2	31 kDa ribonucleoprotein OS=Medicago truncatula OX=3880 GN=25493685 PE=4 SV=1	124	193	124	194	PF00076.21	RRM_1	domain	1	69	70	67.8	4.9e-19	1	CL0221
		Green & Yellow Non-Depleted	2507	A0A072UQW2	31 kDa ribonucleoprotein OS=Medicago truncatula OX=3880 GN=25493685 PE=4 SV=1	219	288	218	288	PF00076.21	RRM_1	domain	2	70	70	83.5	6.3e-24	1	CL0221
		Green & Yellow Non-Depleted	115	A0A072US33	MAP kinase kinase OS=Medicago truncatula OX=3880 GN=25494204 PE=3 SV=1	96	355	93	355	PF00069.24	Pkinase	domain	4	264	265	230.3	2.4e-68	1	CL0016
		Green & Yellow Non-Depleted	435	A0A072UTC1	Cytochrome P450 family 71 protein OS=Medicago truncatula OX=3880 GN=25491651 PE=3 SV=1	30	487	30	492	PF00067.21	p450	domain	1	458	464	364.0	1.0e-108	1	No_clan
		Green & Yellow Non-Depleted	2883	A0A072UTU9	Late embryogenesis abundant protein (LEA) family protein OS=Medicago truncatula OX=3880 GN=25491788 PE=4 SV=1	240	339	238	340	PF13664.5	DUF4149	domain	3	101	102	84.2	6.3e-24	1	CL0430
		Green & Yellow Non-Depleted	2918	A0A072UVM2	Imidazole glycerol phosphate synthase hisHF OS=Medicago truncatula OX=3880 GN=25488966 PE=3 SV=1	56	251	55	254	PF00117.27	GATase	domain	2	186	209	74.4	8.8e-21	1	CL0014
		Green & Yellow Non-Depleted	2918	A0A072UVM2	Imidazole glycerol phosphate synthase hisHF OS=Medicago truncatula OX=3880 GN=25488966 PE=3 SV=1	273	564	273	565	PF00977.20	His_biosynth	domain	1	228	293	154.8	2.2e-45	1	CL0036
		Green & Yellow Non-Depleted	1825	A0A072UW36	PfkB family carbohydrate kinase OS=Medicago truncatula OX=3880 GN=25494427 PE=4 SV=1	28	335	24	339	PF00294.23	PfkB	domain	6	298	310	259.6	3.4e-77	1	CL0118
		Green & Yellow Non-Depleted	1461	A0A072UWJ0	Nudix hydrolase-like protein OS=Medicago truncatula OX=3880 GN=25490488 PE=4 SV=1	382	590	325	601	PF03571.14	Peptidase_M49	domain	100	308	215	35.9	2.7e-09	1	CL0126
		Green & Yellow Non-Depleted	3199	A0A072UWT2	DEK carboxy-terminal domain protein OS=Medicago truncatula OX=3880 GN=25489146 PE=4 SV=1	727	780	727	780	PF08766.10	DEK_C	domain	1	54	54	51.4	6.9e-14	1	No_clan
		Green & Yellow Non-Depleted	2463	A0A072UXM4	Asparagine synthetase [glutamine-hydrolyzing] protein OS=Medicago truncatula OX=3880 GN=25490923 PE=4 SV=1	48	165	48	166	PF13537.5	GATase_7	domain	1	122	122	131.5	1.4e-38	1	CL0052
		Green & Yellow Non-Depleted	2463	A0A072UXM4	Asparagine synthetase [glutamine-hydrolyzing] protein OS=Medicago truncatula OX=3880 GN=25490923 PE=4 SV=1	211	362	210	364	PF00733.20	Asn_synthase	domain	2	144	154	185.7	1.8e-54	1	CL0039
		Green & Yellow Non-Depleted	265	A0A072UYZ3	AAA family ATPase OS=Medicago truncatula OX=3880 GN=25493173 PE=4 SV=1	129	194	128	200	PF02933.16	CDC48_2	domain	2	58	66	26.0	5.3e-06	1	CL0402
		Green & Yellow Non-Depleted	265	A0A072UYZ3	AAA family ATPase OS=Medicago truncatula OX=3880 GN=25493173 PE=4 SV=1	263	403	263	404	PF00004.28	AAA	domain	1	131	142	135.0	1.9e-39	1	CL0023
		Green & Yellow Non-Depleted	265	A0A072UYZ3	AAA family ATPase OS=Medicago truncatula OX=3880 GN=25493173 PE=4 SV=1	544	658	543	672	PF00004.28	AAA	domain	2	117	117	35.2	1.4e-08	1	CL0023
		Green & Yellow Non-Depleted	1344	A0A072UYZ4	Protein-L-isoaspartate O-methyltransferase OS=Medicago truncatula OX=3880 GN=25489529 PE=3 SV=1	81	293	80	294	PF01135.18	PCMT	domain	2	209	216	281.0	5.6e-84	1	CL0063
		Green & Yellow Non-Depleted	3269	A0A072V017	AT-hook motif nuclear-localized protein OS=Medicago truncatula OX=3880 GN=25489330 PE=4 SV=1	107	219	107	220	PF03479.14	DUF296	domain	1	98	118	99.0	1.6e-28	1	CL0615
		Green & Yellow Non-Depleted	2085	A0A072V0J3	Chalcone-flavonone isomerase family protein OS=Medicago truncatula OX=3880 GN=25489829 PE=3 SV=1	30	225	28	226	PF02431.14	Chalcone	domain	3	202	204	107.0	7.4e-31	1	CL0560
		Green & Yellow Non-Depleted	3053	A0A072V0U2	Zinc-binding alcohol dehydrogenase family protein OS=Medicago truncatula OX=3880 GN=25489766 PE=3 SV=1	36	163	35	164	PF08240.11	ADH_N	domain	2	108	132	78.7	2.6e-22	1	CL0296
		Green & Yellow Non-Depleted	3053	A0A072V0U2	Zinc-binding alcohol dehydrogenase family protein OS=Medicago truncatula OX=3880 GN=25489766 PE=3 SV=1	206	334	206	340	PF00107.25	ADH_zinc_N	domain	1	127	131	86.7	1.1e-24	1	CL0063
		Green & Yellow Non-Depleted	1887	A0A072V0V9	DPP6 amino-terminal domain protein OS=Medicago truncatula OX=3880 GN=25489690 PE=4 SV=1	146	162	138	166	PF07676.11	PD40	domain	14	30	17	13.6	0.046	1	CL0186
		Green & Yellow Non-Depleted	1887	A0A072V0V9	DPP6 amino-terminal domain protein OS=Medicago truncatula OX=3880 GN=25489690 PE=4 SV=1	470	505	469	505	PF07676.11	PD40	domain	2	38	37	26.4	4.3e-06	1	CL0186
		Green & Yellow Non-Depleted	1887	A0A072V0V9	DPP6 amino-terminal domain protein OS=Medicago truncatula OX=3880 GN=25489690 PE=4 SV=1	516	555	516	556	PF07676.11	PD40	domain	1	37	40	33.1	3.3e-08	1	CL0186
		Green & Yellow Non-Depleted	1887	A0A072V0V9	DPP6 amino-terminal domain protein OS=Medicago truncatula OX=3880 GN=25489690 PE=4 SV=1	575	593	564	596	PF07676.11	PD40	domain	10	28	19	20.4	0.00033	1	CL0186
		Green & Yellow Non-Depleted	1887	A0A072V0V9	DPP6 amino-terminal domain protein OS=Medicago truncatula OX=3880 GN=25489690 PE=4 SV=1	624	641	624	642	PF07676.11	PD40	domain	1	18	18	11.4	0.22	1	CL0186
		Green & Yellow Non-Depleted	2113	A0A072V145	Glycine cleavage T-protein aminomethyltransferase OS=Medicago truncatula OX=3880 GN=25489580 PE=4 SV=1	283	373	283	378	PF08669.10	GCV_T_C	domain	1	90	101	31.6	1.3e-07	1	No_clan
		Green & Yellow Non-Depleted	1064	A0A072V1W7	Calnexin 2 OS=Medicago truncatula OX=3880 GN=11434549 PE=3 SV=1	35	390	35	390	PF00262.17	Calreticulin	domain	1	366	369	481.6	1.2e-144	1	CL0004
		Green & Yellow Non-Depleted	527	A0A072V220	ENTH/VHS/GAT family protein OS=Medicago truncatula OX=3880 GN=25489734 PE=4 SV=1	193	267	191	267	PF03127.13	GAT	domain	3	77	76	65.6	3.5e-18	1	No_clan
		Green & Yellow Non-Depleted	527	A0A072V220	ENTH/VHS/GAT family protein OS=Medicago truncatula OX=3880 GN=25489734 PE=4 SV=1	9	116	2	137	PF00790.18	VHS	domain	11	121	111	102.9	1.2e-29	1	CL0009
		Green & Yellow Non-Depleted	2501	A0A072V293	Acyl-CoA-binding domain protein OS=Medicago truncatula OX=3880 GN=25491134 PE=4 SV=1	108	192	108	193	PF00887.18	ACBP	domain	1	84	85	97.3	4.3e-28	1	CL0632
		Green & Yellow Non-Depleted	2501	A0A072V293	Acyl-CoA-binding domain protein OS=Medicago truncatula OX=3880 GN=25491134 PE=4 SV=1	242	333	238	333	PF12796.6	Ank_2	domain	2	84	94	59.7	3.0e-16	1	CL0465
		Green & Yellow Non-Depleted	1720	A0A072V2Z0	ER membrane protein complex subunit-like protein OS=Medicago truncatula OX=3880 GN=25490115 PE=4 SV=1	52	132	30	139	PF13360.5	PQQ_2	domain	74	157	85	22.9	5.0e-05	1	CL0186
		Green & Yellow Non-Depleted	1720	A0A072V2Z0	ER membrane protein complex subunit-like protein OS=Medicago truncatula OX=3880 GN=25490115 PE=4 SV=1	146	330	140	341	PF13360.5	PQQ_2	domain	36	216	197	24.4	1.7e-05	1	CL0186
		Green & Yellow Non-Depleted	1720	A0A072V2Z0	ER membrane protein complex subunit-like protein OS=Medicago truncatula OX=3880 GN=25490115 PE=4 SV=1	765	982	765	982	PF07774.12	DUF1620	domain	1	213	219	222.3	5.0e-66	1	No_clan
		Green & Yellow Non-Depleted	1535	A0A072V367	Metal-dependent phosphohydrolase OS=Medicago truncatula OX=3880 GN=25494275 PE=4 SV=1	48	207	47	212	PF13023.5	HD_3	domain	2	160	162	157.8	2.0e-46	1	CL0237
		Green & Yellow Non-Depleted	1048	A0A072V3C4	CW7 protein, putative OS=Medicago truncatula OX=3880 GN=25489985 PE=4 SV=1	42	309	41	309	PF09741.8	DUF2045	domain	2	233	281	250.1	1.7e-74	1	No_clan
		Green & Yellow Non-Depleted	1646	A0A072V4C4	Cytokinin oxidase/dehydrogenase-like protein OS=Medicago truncatula OX=3880 GN=25490232 PE=4 SV=1	72	213	70	213	PF01565.22	FAD_binding_4	domain	3	139	145	68.2	5.5e-19	1	CL0077
		Green & Yellow Non-Depleted	1646	A0A072V4C4	Cytokinin oxidase/dehydrogenase-like protein OS=Medicago truncatula OX=3880 GN=25490232 PE=4 SV=1	245	522	245	522	PF09265.9	Cytokin-bind	domain	1	281	284	407.3	3.1e-122	1	CL0277
		Green & Yellow Non-Depleted	530	A0A072V4K2	Prolyl oligopeptidase-like protein OS=Medicago truncatula OX=3880 GN=25490283 PE=4 SV=1	11	428	11	433	PF02897.14	Peptidase_S9_N	domain	1	408	428	465.3	1.5e-139	1	CL0186
		Green & Yellow Non-Depleted	530	A0A072V4K2	Prolyl oligopeptidase-like protein OS=Medicago truncatula OX=3880 GN=25490283 PE=4 SV=1	493	723	493	725	PF00326.20	Peptidase_S9	domain	1	210	234	223.6	1.8e-66	1	CL0028
		Green & Yellow Non-Depleted	3139	A0A072V4Q4	ATP-dependent (S)-NAD(P)H-hydrate dehydratase OS=Medicago truncatula OX=3880 GN=25486107 PE=3 SV=1	95	351	94	374	PF01256.16	Carb_kinase	domain	2	220	258	174.4	2.4e-51	1	CL0118
		Green & Yellow Non-Depleted	891	A0A072V507	Lactoylglutathione lyase OS=Medicago truncatula OX=3880 GN=25486173 PE=3 SV=1	154	273	152	276	PF00903.24	Glyoxalase	domain	4	125	130	40.2	3.2e-10	1	CL0104
		Green & Yellow Non-Depleted	891	A0A072V507	Lactoylglutathione lyase OS=Medicago truncatula OX=3880 GN=25486173 PE=3 SV=1	23	142	21	142	PF00903.24	Glyoxalase	domain	3	128	128	75.8	3.0e-21	1	CL0104
		Green & Yellow Non-Depleted	3284	A0A072V5A8	Polyadenylate-binding protein RBP47B OS=Medicago truncatula OX=3880 GN=25486138 PE=4 SV=1	62	127	62	129	PF00076.21	RRM_1	domain	1	65	66	49.0	3.6e-13	1	CL0221
		Green & Yellow Non-Depleted	3284	A0A072V5A8	Polyadenylate-binding protein RBP47B OS=Medicago truncatula OX=3880 GN=25486138 PE=4 SV=1	157	220	157	228	PF00076.21	RRM_1	domain	1	62	64	49.5	2.6e-13	1	CL0221
		Green & Yellow Non-Depleted	3284	A0A072V5A8	Polyadenylate-binding protein RBP47B OS=Medicago truncatula OX=3880 GN=25486138 PE=4 SV=1	263	326	263	327	PF00076.21	RRM_1	domain	1	69	69	62.5	2.2e-17	1	CL0221
		Green & Yellow Non-Depleted	236	A0A072V908	Kunitz type trypsin inhibitor OS=Medicago truncatula OX=3880 GN=25487174 PE=4 SV=1	32	196	32	197	PF00197.17	Kunitz_legume	domain	1	175	181	138.6	1.9e-40	1	CL0066
		Green & Yellow Non-Depleted	1860	A0A072V987	Class I glutamine amidotransferase superfamily protein OS=Medicago truncatula OX=3880 GN=25487252 PE=4 SV=1	52	217	52	217	PF01965.23	DJ-1_PfpI	domain	1	165	167	145.3	1.3e-42	1	CL0014
		Green & Yellow Non-Depleted	1860	A0A072V987	Class I glutamine amidotransferase superfamily protein OS=Medicago truncatula OX=3880 GN=25487252 PE=4 SV=1	258	420	257	421	PF01965.23	DJ-1_PfpI	domain	2	164	165	146.8	4.5e-43	1	CL0014
		Green & Yellow Non-Depleted	988	A0A072V9K1	Probable bifunctional methylthioribulose-1-phosphate dehydratase/enolase-phosphatase E1 OS=Medicago truncatula OX=3880 GN=25487335 PE=3 SV=1	32	233	31	234	PF00596.20	Aldolase_II	domain	2	185	208	131.9	2.3e-38	1	No_clan
		Green & Yellow Non-Depleted	988	A0A072V9K1	Probable bifunctional methylthioribulose-1-phosphate dehydratase/enolase-phosphatase E1 OS=Medicago truncatula OX=3880 GN=25487335 PE=3 SV=1	282	494	281	494	PF00702.25	Hydrolase	domain	2	210	235	32.4	1.0e-07	1	CL0137
		Green & Yellow Non-Depleted	1927	A0A072VA97	Linoleate 13S-lipoxygenase 2-1, related protein OS=Medicago truncatula OX=3880 GN=25491116 PE=3 SV=1	120	203	108	203	PF01477.22	PLAT	domain	28	117	92	38.2	1.6e-09	1	CL0321
		Green & Yellow Non-Depleted	1927	A0A072VA97	Linoleate 13S-lipoxygenase 2-1, related protein OS=Medicago truncatula OX=3880 GN=25491116 PE=3 SV=1	216	886	216	886	PF00305.18	Lipoxygenase	domain	1	673	679	1036.2	5.6e-312	1	No_clan
		Green & Yellow Non-Depleted	1833	A0A072VAG9	Anthocyanin 5-aromatic acyltransferase OS=Medicago truncatula OX=3880 GN=25487570 PE=4 SV=1	28	475	15	481	PF02458.14	Transferase	domain	13	428	458	145.0	2.3e-42	1	CL0149
		Green & Yellow Non-Depleted	2170	A0A072VBB6	Importin beta-like protein OS=Medicago truncatula OX=3880 GN=25491131 PE=4 SV=1	378	434	378	434	PF13513.5	HEAT_EZ	domain	1	55	57	45.9	5.2e-12	1	CL0020
		Green & Yellow Non-Depleted	2170	A0A072VBB6	Importin beta-like protein OS=Medicago truncatula OX=3880 GN=25491131 PE=4 SV=1	21	100	21	101	PF03810.18	IBN_N	domain	1	73	82	47.4	1.3e-12	1	CL0020
		Green & Yellow Non-Depleted	215	A0A072VBJ7	40S ribosomal protein S26 OS=Medicago truncatula OX=3880 GN=25489846 PE=3 SV=1	1	106	1	108	PF01283.18	Ribosomal_S26e	domain	1	106	106	183.0	1.4e-54	1	No_clan
		Green & Yellow Non-Depleted	1464	A0A072VBW0	General regulatory factor 2 OS=Medicago truncatula OX=3880 GN=25487782 PE=3 SV=1	14	235	13	235	PF00244.19	2003-03-14	domain	2	222	222	356.3	5.1e-107	1	No_clan
		Green & Yellow Non-Depleted	2702	A0A072VCC4	Epoxide hydrolase-like protein OS=Medicago truncatula OX=3880 GN=25487634 PE=4 SV=1	26	149	26	297	PF00561.19	Abhydrolase_1	domain	1	124	128	76.0	3.3e-21	1	CL0028
		Green & Yellow Non-Depleted	668	A0A072VCX2	Aspartate aminotransferase OS=Medicago truncatula OX=3880 GN=25490097 PE=4 SV=1	83	450	82	450	PF00155.20	Aminotran_1_2	domain	2	363	385	332.0	4.4e-99	1	CL0061
		Green & Yellow Non-Depleted	1722	A0A072VDQ9	Amino-terminal acetyltransferase, putative OS=Medicago truncatula OX=3880 GN=25487937 PE=4 SV=1	186	703	186	704	PF12569.7	NARP1	domain	1	514	528	660.2	2.3e-198	1	CL0020
		Green & Yellow Non-Depleted	1722	A0A072VDQ9	Amino-terminal acetyltransferase, putative OS=Medicago truncatula OX=3880 GN=25487937 PE=4 SV=1	84	123	84	124	PF13414.5	TPR_11	domain	1	40	40	29.4	4.4e-07	1	CL0020
		Green & Yellow Non-Depleted	1371	A0A072VEM2	Ubiquitin-conjugating enzyme E2 OS=Medicago truncatula OX=3880 GN=11420397 PE=3 SV=1	30	149	24	150	PF00179.25	UQ_con	domain	18	139	122	164.7	8.3e-49	1	CL0208
		Green & Yellow Non-Depleted	169	A0A072VEZ8	1-aminocyclopropane-1-carboxylate oxidase-like protein OS=Medicago truncatula OX=3880 GN=25482530 PE=3 SV=1	73	169	73	189	PF14226.5	DIOX_N	domain	1	98	99	71.8	7.3e-20	1	CL0029
		Green & Yellow Non-Depleted	169	A0A072VEZ8	1-aminocyclopropane-1-carboxylate oxidase-like protein OS=Medicago truncatula OX=3880 GN=25482530 PE=3 SV=1	225	322	223	322	PF03171.19	2OG-FeII_Oxy	domain	4	101	99	82.2	2.9e-23	1	CL0029
		Green & Yellow Non-Depleted	502	A0A072VFT5	Protein ROOT HAIR DEFECTIVE 3 homolog OS=Medicago truncatula OX=3880 GN=25486287 PE=3 SV=1	47	779	47	795	PF05879.11	RHD3	domain	1	730	752	913.3	9.6e-275	1	CL0023
		Green & Yellow Non-Depleted	210	A0A072VFU8	Exostosin family protein OS=Medicago truncatula OX=3880 GN=25482419 PE=4 SV=1	74	359	71	370	PF03016.14	Exostosin	domain	5	290	304	145.0	2.6e-42	1	No_clan
		Green & Yellow Non-Depleted	83	A0A072VGA3	UPF0760 C2orf29-like protein OS=Medicago truncatula OX=3880 GN=25482957 PE=4 SV=1	328	452	328	452	PF10155.8	DUF2363	domain	1	125	125	178.6	4.6e-53	1	No_clan
		Green & Yellow Non-Depleted	2386	A0A072VH64	Isochorismatase hydrolase family protein OS=Medicago truncatula OX=3880 GN=25482848 PE=4 SV=1	29	192	28	195	PF00857.19	Isochorismatase	domain	2	172	171	146.8	6.7e-43	1	No_clan
		Green & Yellow Non-Depleted	977	A0A072VI72	ATP-dependent DNA helicase OS=Medicago truncatula OX=3880 GN=25483018 PE=3 SV=1	273	438	270	439	PF05970.13	PIF1	domain	120	287	168	151.1	4.3e-44	1	CL0023
		Green & Yellow Non-Depleted	2062	A0A072VID2	Galactinol-raffinose galactosyltransferase OS=Medicago truncatula OX=3880 GN=25483406 PE=4 SV=1	7	723	7	724	PF05691.11	Raffinose_syn	domain	1	749	753	1111.6	0.0e+00	1	CL0058
		Green & Yellow Non-Depleted	590	A0A072VJD5	S-formylglutathione hydrolase OS=Medicago truncatula OX=3880 GN=25483373 PE=3 SV=1	26	276	26	277	PF00756.19	Esterase	domain	1	250	264	206.0	6.7e-61	1	CL0028
		Green & Yellow Non-Depleted	1974	A0A072VJE7	40S ribosomal protein S5-2 OS=Medicago truncatula OX=3880 GN=25483546 PE=3 SV=1	97	239	86	239	PF00177.20	Ribosomal_S7	domain	16	149	143	126.5	6.0e-37	1	No_clan
		Green & Yellow Non-Depleted	2039	A0A072VJG7	Exocyst subunit Exo70 family protein OS=Medicago truncatula OX=3880 GN=25483727 PE=3 SV=1	269	620	268	621	PF03081.14	Exo70	domain	2	375	379	417.3	5.1e-125	1	CL0295
		Green & Yellow Non-Depleted	1587	A0A072VJQ4	Alpha/beta fold hydrolase OS=Medicago truncatula OX=3880 GN=25483834 PE=4 SV=1	98	360	98	367	PF12697.6	Abhydrolase_6	domain	1	202	269	59.2	8.0e-16	1	CL0028
		Green & Yellow Non-Depleted	2937	A0A072VJS5	Pyridine nucleotide-disulfide oxidoreductase OS=Medicago truncatula OX=3880 GN=25483862 PE=4 SV=1	7	322	6	322	PF07992.13	Pyr_redox_2	domain	2	292	330	202.8	6.5e-60	1	CL0063
		Green & Yellow Non-Depleted	489	A0A072VKU9	Regulatory particle triple-A ATPase OS=Medicago truncatula OX=3880 GN=25484145 PE=3 SV=1	228	361	228	361	PF00004.28	AAA	domain	1	132	136	136.5	6.7e-40	1	CL0023
		Green & Yellow Non-Depleted	2173	A0A072VLR1	Alpha/beta-hydrolase superfamily protein OS=Medicago truncatula OX=3880 GN=25484300 PE=4 SV=1	242	375	241	378	PF01764.24	Lipase_3	domain	2	138	141	76.8	1.4e-21	1	CL0028
		Green & Yellow Non-Depleted	1740	A0A072VM58	Oligosaccharyltransferase subunit ribophorin II OS=Medicago truncatula OX=3880 GN=25484247 PE=4 SV=1	12	681	8	682	PF05817.13	Ribophorin_II	domain	4	630	681	647.0	3.2e-194	1	No_clan
		Green & Yellow Non-Depleted	604	A0A072VM69	Electron transfer flavoprotein subunit beta OS=Medicago truncatula OX=3880 GN=25484422 PE=4 SV=1	26	208	23	209	PF01012.20	ETF	domain	4	181	189	152.7	8.8e-45	1	CL0039
		Green & Yellow Non-Depleted	2986	A0A072VMI5	4-hydroxy-tetrahydrodipicolinate synthase OS=Medicago truncatula OX=3880 GN=25484755 PE=4 SV=1	67	340	65	341	PF00701.21	DHDPS	domain	3	288	287	310.4	7.0e-93	1	CL0036
		Green & Yellow Non-Depleted	3230	A0A072VMS3	FAS-associated factor 2-B-like protein OS=Medicago truncatula OX=3880 GN=25484558 PE=4 SV=1	6	42	5	46	PF14555.5	UBA_4	domain	2	37	37	41.5	8.1e-11	1	CL0214
		Green & Yellow Non-Depleted	3230	A0A072VMS3	FAS-associated factor 2-B-like protein OS=Medicago truncatula OX=3880 GN=25484558 PE=4 SV=1	385	464	384	465	PF00789.19	UBX	domain	2	80	80	68.9	3.0e-19	1	CL0072
		Green & Yellow Non-Depleted	1124	A0A072VN06	Tyrosine phosphatase OS=Medicago truncatula OX=3880 GN=25484855 PE=4 SV=1	262	345	261	349	PF16561.4	AMPK1_CBM	domain	2	81	84	64.4	8.0e-18	1	CL0369
		Green & Yellow Non-Depleted	1124	A0A072VN06	Tyrosine phosphatase OS=Medicago truncatula OX=3880 GN=25484855 PE=4 SV=1	146	241	123	248	PF00782.19	DSPc	domain	19	117	100	47.7	1.2e-12	1	CL0031
		Green & Yellow Non-Depleted	601	A0A072VNM9	GDP-D-mannose-3,5-epimerase OS=Medicago truncatula OX=3880 GN=25484645 PE=4 SV=1	66	306	66	306	PF01370.20	Epimerase	domain	1	241	249	155.8	1.2e-45	1	CL0063
		Green & Yellow Non-Depleted	1600	A0A072VPJ1	Protein disulfide isomerase-like protein, putative OS=Medicago truncatula OX=3880 GN=25484986 PE=4 SV=1	28	130	27	131	PF00085.19	Thioredoxin	domain	2	103	105	90.4	5.6e-26	1	CL0172
		Green & Yellow Non-Depleted	1600	A0A072VPJ1	Protein disulfide isomerase-like protein, putative OS=Medicago truncatula OX=3880 GN=25484986 PE=4 SV=1	171	332	165	345	PF13848.5	Thioredoxin_6	domain	14	175	165	46.2	4.6e-12	1	CL0172
		Green & Yellow Non-Depleted	1610	A0A072VPJ2	NADP-dependent malate dehydrogenase OS=Medicago truncatula OX=3880 GN=25484827 PE=4 SV=1	97	243	95	243	PF00056.22	Ldh_1_N	domain	3	141	147	115.5	1.8e-33	1	CL0063
		Green & Yellow Non-Depleted	1610	A0A072VPJ2	NADP-dependent malate dehydrogenase OS=Medicago truncatula OX=3880 GN=25484827 PE=4 SV=1	246	416	246	418	PF02866.17	Ldh_1_C	domain	1	165	177	125.7	1.5e-36	1	CL0341
		Green & Yellow Non-Depleted	47	A0A072VPT1	Acetyltransferase component of pyruvate dehydrogenase complex OS=Medicago truncatula OX=3880 GN=25484885 PE=3 SV=1	85	156	83	157	PF00364.21	Biotin_lipoyl	domain	3	72	72	69.1	2.0e-19	1	CL0105
		Green & Yellow Non-Depleted	47	A0A072VPT1	Acetyltransferase component of pyruvate dehydrogenase complex OS=Medicago truncatula OX=3880 GN=25484885 PE=3 SV=1	212	282	210	283	PF00364.21	Biotin_lipoyl	domain	4	72	71	69.5	1.4e-19	1	CL0105
		Green & Yellow Non-Depleted	47	A0A072VPT1	Acetyltransferase component of pyruvate dehydrogenase complex OS=Medicago truncatula OX=3880 GN=25484885 PE=3 SV=1	326	360	325	360	PF02817.16	E3_binding	domain	2	36	35	35.5	8.7e-09	1	No_clan
		Green & Yellow Non-Depleted	47	A0A072VPT1	Acetyltransferase component of pyruvate dehydrogenase complex OS=Medicago truncatula OX=3880 GN=25484885 PE=3 SV=1	402	632	400	633	PF00198.22	2-oxoacid_dh	domain	3	232	235	246.1	2.9e-73	1	CL0149
		Green & Yellow Non-Depleted	1909	A0A072VPX2	Methylthioribose kinase OS=Medicago truncatula OX=3880 GN=25485383 PE=3 SV=1	38	287	37	306	PF01636.22	APH	domain	2	220	257	68.6	7.2e-19	1	CL0016
		Green & Yellow Non-Depleted	3054	A0A072VQ81	3-oxoacyl-(Acyl carrier) synthase II OS=Medicago truncatula OX=3880 GN=25485150 PE=3 SV=1	60	306	59	306	PF00109.25	ketoacyl-synt	domain	2	253	264	199.8	5.2e-59	1	CL0046
		Green & Yellow Non-Depleted	3054	A0A072VQ81	3-oxoacyl-(Acyl carrier) synthase II OS=Medicago truncatula OX=3880 GN=25485150 PE=3 SV=1	315	426	314	427	PF02801.21	Ketoacyl-synt_C	domain	2	116	115	113.1	6.8e-33	1	CL0046
		Green & Yellow Non-Depleted	128	A0A072VQU1	1,2-dihydroxy-3-keto-5-methylthiopentene dioxygenase OS=Medicago truncatula OX=3880 GN=25485141 PE=3 SV=1	14	168	14	168	PF03079.13	ARD	domain	1	157	157	219.9	1.7e-65	1	CL0029
		Green & Yellow Non-Depleted	554	A0A072VR03	2,4-dihydroxyhept-2-ene-1,7-dioic acid aldolase, putative OS=Medicago truncatula OX=3880 GN=25482503 PE=4 SV=1	87	317	86	318	PF03328.13	HpcH_HpaI	domain	2	220	243	169.6	4.9e-50	1	CL0151
		Green & Yellow Non-Depleted	3282	A0A072VR08	Kynurenine formamidase-like protein OS=Medicago truncatula OX=3880 GN=25485427 PE=4 SV=1	58	212	57	214	PF04199.12	Cyclase	domain	2	134	168	73.1	2.4e-20	1	CL0364
		Green & Yellow Non-Depleted	1429	A0A072VR82	Nucleotidyltransferase OS=Medicago truncatula OX=3880 GN=25485478 PE=4 SV=1	215	378	214	379	PF01467.25	CTP_transf_like	domain	2	142	170	35.8	7.6e-09	1	CL0039
		Green & Yellow Non-Depleted	791	A0A072VR84	Trehalose-6-phosphate synthase domain protein OS=Medicago truncatula OX=3880 GN=25482569 PE=4 SV=1	63	552	62	553	PF00982.20	Glyco_transf_20	domain	2	473	493	608.7	6.3e-183	1	CL0113
		Green & Yellow Non-Depleted	791	A0A072VR84	Trehalose-6-phosphate synthase domain protein OS=Medicago truncatula OX=3880 GN=25482569 PE=4 SV=1	602	835	602	836	PF02358.15	Trehalose_PPase	domain	1	232	237	254.2	7.4e-76	1	CL0137
		Green & Yellow Non-Depleted	477	A0A072VSG1	RNA polymerase II-associated-like protein OS=Medicago truncatula OX=3880 GN=25482962 PE=4 SV=1	18	58	18	59	PF13414.5	TPR_11	domain	1	41	41	37.6	1.2e-09	1	CL0020
		Green & Yellow Non-Depleted	1735	A0A072VT43	Translation elongation factor EF-2 subunit OS=Medicago truncatula OX=3880 GN=25483153 PE=4 SV=1	393	468	391	468	PF03144.24	GTP_EFTU_D2	domain	3	74	76	41.3	1.4e-10	1	CL0575
		Green & Yellow Non-Depleted	1735	A0A072VT43	Translation elongation factor EF-2 subunit OS=Medicago truncatula OX=3880 GN=25483153 PE=4 SV=1	610	722	595	722	PF03764.17	EFG_IV	domain	6	121	118	117.2	3.1e-34	1	CL0329
		Green & Yellow Non-Depleted	1735	A0A072VT43	Translation elongation factor EF-2 subunit OS=Medicago truncatula OX=3880 GN=25483153 PE=4 SV=1	724	811	724	812	PF00679.23	EFG_C	domain	1	87	88	74.6	4.4e-21	1	CL0437
		Green & Yellow Non-Depleted	1735	A0A072VT43	Translation elongation factor EF-2 subunit OS=Medicago truncatula OX=3880 GN=25483153 PE=4 SV=1	17	342	17	342	PF00009.26	GTP_EFTU	domain	1	194	332	219.6	2.4e-65	1	CL0023
		Green & Yellow Non-Depleted	1735	A0A072VT43	Translation elongation factor EF-2 subunit OS=Medicago truncatula OX=3880 GN=25483153 PE=4 SV=1	487	549	485	556	PF14492.5	EFG_II	domain	4	67	64	45.3	6.5e-12	1	CL0437
		Green & Yellow Non-Depleted	1652	A0A072VVU7	Nop14 nucleolar-like protein OS=Medicago truncatula OX=3880 GN=25483992 PE=4 SV=1	39	949	37	950	PF04147.11	Nop14	domain	3	874	945	794.1	1.7e-238	1	No_clan
		Green & Yellow Non-Depleted	85	A0A072W0C8	ATP sulfurylase OS=Medicago truncatula OX=3880 GN=25485115 PE=4 SV=1	224	446	224	447	PF01747.16	ATP-sulfurylase	domain	1	211	225	217.7	1.1e-64	1	CL0039
		Green & Yellow Non-Depleted	85	A0A072W0C8	ATP sulfurylase OS=Medicago truncatula OX=3880 GN=25485115 PE=4 SV=1	53	215	53	216	PF14306.5	PUA_2	domain	1	158	163	155.6	7.4e-46	1	CL0178
		Green & Yellow Non-Depleted	2020	A0A072W198	Alpha-L-fucosidase-like protein OS=Medicago truncatula OX=3880 GN=25485375 PE=4 SV=1	95	342	95	343	PF14498.5	Glyco_hyd_65N_2	domain	1	236	251	207.8	2.0e-61	1	CL0103
		Green & Yellow Non-Depleted	303	A0A072W1U6	Serine/threonine protein phosphatase 2A regulatory subunit A OS=Medicago truncatula OX=3880 GN=25485524 PE=4 SV=1	242	270	242	272	PF02985.21	HEAT	domain	1	29	29	21.5	0.00017	1	CL0020
		Green & Yellow Non-Depleted	303	A0A072W1U6	Serine/threonine protein phosphatase 2A regulatory subunit A OS=Medicago truncatula OX=3880 GN=25485524 PE=4 SV=1	361	461	360	461	PF13646.5	HEAT_2	domain	2	88	102	43.7	2.5e-11	1	CL0020
		Green & Yellow Non-Depleted	2558	A0A072W2I7	Prolyl oligopeptidase family protein OS=Medicago truncatula OX=3880 GN=25485686 PE=4 SV=1	53	419	47	422	PF02897.14	Peptidase_S9_N	domain	52	411	386	302.3	4.6e-90	1	CL0186
		Green & Yellow Non-Depleted	2558	A0A072W2I7	Prolyl oligopeptidase family protein OS=Medicago truncatula OX=3880 GN=25485686 PE=4 SV=1	481	698	481	699	PF00326.20	Peptidase_S9	domain	1	211	220	231.5	6.8e-69	1	CL0028
		Green & Yellow Non-Depleted	2834	A0A0C3UMZ7	L-galactono-1,4-lactone dehydrogenase OS=Medicago truncatula OX=3880 GN=11434475 PE=4 SV=2	119	249	116	251	PF01565.22	FAD_binding_4	domain	4	136	134	89.9	1.1e-25	1	CL0077
		Green & Yellow Non-Depleted	2834	A0A0C3UMZ7	L-galactono-1,4-lactone dehydrogenase OS=Medicago truncatula OX=3880 GN=11434475 PE=4 SV=2	275	595	275	596	PF04030.13	ALO	domain	1	259	346	67.4	1.6e-18	1	CL0277
		Green & Yellow Non-Depleted	2190	A0A0C3W265	Transferase family protein OS=Medicago truncatula OX=3880 GN=11433832 PE=4 SV=2	42	253	21	257	PF02458.14	Transferase	domain	213	429	220	73.9	9.1e-21	1	CL0149
		Green & Yellow Non-Depleted	2469	A0A126TEZ4	ATPase subunit 8 OS=Medicago truncatula OX=3880 GN=atp8 PE=4 SV=1	2	82	2	82	PF02326.14	YMF19	domain	1	86	88	79.1	3.0e-22	1	CL0255
		Green & Yellow Non-Depleted	2469	A0A126TEZ4	ATPase subunit 8 OS=Medicago truncatula OX=3880 GN=atp8 PE=4 SV=1	93	144	93	144	PF06449.10	DUF1082	domain	1	48	52	94.0	3.3e-27	1	No_clan
		Green & Yellow Non-Depleted	2425	A0A1S2XVA2	Peptidyl-prolyl cis-trans isomerase OS=Cicer arietinum OX=3827 GN=LOC101492291 PE=3 SV=1	12	161	11	162	PF00160.20	Pro_isomerase	domain	2	157	158	177.6	1.9e-52	1	CL0475
		Green & Yellow Non-Depleted	3143	A0A1S2YC84	importin subunit beta-1 OS=Cicer arietinum OX=3827 GN=LOC101491684 PE=4 SV=1	379	435	379	435	PF13513.5	HEAT_EZ	domain	1	55	57	39.5	5.0e-10	1	CL0020
		Green & Yellow Non-Depleted	3143	A0A1S2YC84	importin subunit beta-1 OS=Cicer arietinum OX=3827 GN=LOC101491684 PE=4 SV=1	21	100	21	101	PF03810.18	IBN_N	domain	1	73	82	49.5	2.8e-13	1	CL0020
		Green & Yellow Non-Depleted	1879	A0A1S2YHK7	UDP-N-acetylglucosamine diphosphorylase 1-like OS=Cicer arietinum OX=3827 GN=LOC101512555 PE=4 SV=1	66	447	59	459	PF01704.17	UDPGP	domain	13	355	387	158.5	1.8e-46	1	CL0110
		Green & Yellow Non-Depleted	742	A2Q2R1	Thioredoxin OS=Medicago truncatula OX=3880 GN=11411777 PE=2 SV=1	41	132	30	132	PF00085.19	Thioredoxin	domain	11	104	94	105.8	9.3e-31	1	CL0172
		Green & Yellow Non-Depleted	3019	A2Q320	Epoxide hydrolase OS=Medicago truncatula OX=3880 GN=11431754 PE=4 SV=1	26	151	26	164	PF00561.19	Abhydrolase_1	domain	1	132	132	82.9	2.5e-23	1	CL0028
		Green & Yellow Non-Depleted	3050	A2Q465	DEAD-box ATP-dependent RNA helicase-like protein OS=Medicago truncatula OX=3880 GN=11429899 PE=3 SV=1	119	290	119	290	PF00270.28	DEAD	domain	1	176	179	168.3	1.2e-49	1	CL0023
		Green & Yellow Non-Depleted	3050	A2Q465	DEAD-box ATP-dependent RNA helicase-like protein OS=Medicago truncatula OX=3880 GN=11429899 PE=3 SV=1	326	435	325	435	PF00271.30	Helicase_C	domain	2	111	111	103.5	7.3e-30	1	CL0023
		Green & Yellow Non-Depleted	1135	A2Q5A3	H+-transporting two-sector ATPase, alpha/beta subunit, central region; H+-transporting two-sector ATPase, delta/epsilon subunit OS=Medicago truncatula OX=3880 GN=MtrDRAFT_AC160516g59v2 PE=3 SV=1	23	95	23	95	PF02874.22	ATP-synt_ab_N	domain	1	69	73	74.8	5.3e-21	1	CL0275
		Green & Yellow Non-Depleted	1135	A2Q5A3	H+-transporting two-sector ATPase, alpha/beta subunit, central region; H+-transporting two-sector ATPase, delta/epsilon subunit OS=Medicago truncatula OX=3880 GN=MtrDRAFT_AC160516g59v2 PE=3 SV=1	152	372	152	372	PF00006.24	ATP-synt_ab	domain	1	213	223	219.4	3.8e-65	1	CL0023
		Green & Yellow Non-Depleted	1135	A2Q5A3	H+-transporting two-sector ATPase, alpha/beta subunit, central region; H+-transporting two-sector ATPase, delta/epsilon subunit OS=Medicago truncatula OX=3880 GN=MtrDRAFT_AC160516g59v2 PE=3 SV=1	481	562	481	562	PF02823.15	ATP-synt_DE_N	domain	1	80	82	83.1	8.8e-24	1	No_clan
		Green & Yellow Non-Depleted	1135	A2Q5A3	H+-transporting two-sector ATPase, alpha/beta subunit, central region; H+-transporting two-sector ATPase, delta/epsilon subunit OS=Medicago truncatula OX=3880 GN=MtrDRAFT_AC160516g59v2 PE=3 SV=1	567	610	567	611	PF00401.19	ATP-synt_DE	domain	2	46	45	25.4	1.2e-05	1	No_clan
		Green & Yellow Non-Depleted	1318	A2Q5B8	Eukaryotic translation initiation factor 3 subunit H OS=Medicago truncatula OX=3880 GN=11438282 PE=3 SV=1	24	127	21	132	PF01398.20	JAB	domain	4	116	113	52.4	4.2e-14	1	CL0366
		Green & Yellow Non-Depleted	482	A2Q5C8	Peroxisomal biogenesis factor 11 family protein OS=Medicago truncatula OX=3880 GN=11428729 PE=4 SV=1	13	225	11	226	PF05648.13	PEX11	domain	3	222	224	170.5	3.5e-50	1	No_clan
		Green & Yellow Non-Depleted	225	A2Q5G2	RAB GTPase-like protein C2B OS=Medicago truncatula OX=3880 GN=11407181 PE=2 SV=1	8	168	8	169	PF00071.21	Ras	domain	1	161	161	210.5	9.8e-63	1	CL0023
		Green & Yellow Non-Depleted	1208	A2Q5T7	V-type proton ATPase subunit OS=Medicago truncatula OX=3880 GN=11410508 PE=3 SV=1	16	344	16	346	PF01992.15	vATP-synt_AC39	domain	1	331	342	378.2	4.0e-113	1	No_clan
		Green & Yellow Non-Depleted	2787	A2XYP5	Uncharacterized protein OS=Oryza sativa subsp. indica OX=39946 GN=OsI_17828 PE=4 SV=1	89	118	81	123	PF03492.14	Methyltransf_7	domain	15	44	30	23.8	2.1e-05	1	CL0063
		Green & Yellow Non-Depleted	2787	A2XYP5	Uncharacterized protein OS=Oryza sativa subsp. indica OX=39946 GN=OsI_17828 PE=4 SV=1	122	333	117	335	PF03492.14	Methyltransf_7	domain	118	332	220	159.4	1.2e-46	1	CL0063
		Green & Yellow Non-Depleted	921	A4S3V0	Uncharacterized protein OS=Ostreococcus lucimarinus (strain CCE9901) OX=436017 GN=OSTLU_26180 PE=4 SV=1	8	234	2	234	PF08597.9	eIF3_subunit	domain	4	242	258	98.2	6.2e-28	1	No_clan
		Green & Yellow Non-Depleted	2475	A5AQQ0	Uncharacterized protein OS=Vitis vinifera OX=29760 GN=VITISV_000770 PE=4 SV=1	388	412	387	420	PF04938.11	SIP1	domain	2	27	26	23.0	4.9e-05	1	No_clan
		Green & Yellow Non-Depleted	1181	A5C8I6	Uncharacterized protein OS=Vitis vinifera OX=29760 GN=VITISV_014667 PE=4 SV=1	257	272	256	273	PF00098.22	zf-CCHC	domain	2	17	16	21.6	0.00015	1	CL0511
		Green & Yellow Non-Depleted	1181	A5C8I6	Uncharacterized protein OS=Vitis vinifera OX=29760 GN=VITISV_014667 PE=4 SV=1	631	656	631	657	PF00642.23	zf-CCCH	domain	1	26	26	36.0	4.2e-09	1	CL0537
		Green & Yellow Non-Depleted	1289	A9NTU4	Uncharacterized protein OS=Picea sitchensis OX=3332 PE=2 SV=1	115	185	115	185	PF00076.21	RRM_1	domain	1	70	71	77.5	4.6e-22	1	CL0221
		Green & Yellow Non-Depleted	1289	A9NTU4	Uncharacterized protein OS=Picea sitchensis OX=3332 PE=2 SV=1	218	288	218	288	PF00076.21	RRM_1	domain	1	70	71	71.2	4.3e-20	1	CL0221
		Green & Yellow Non-Depleted	827	B2CP01	Starch synthase, chloroplastic/amyloplastic OS=Lotus japonicus OX=34305 PE=2 SV=1	86	346	85	346	PF08323.10	Glyco_transf_5	domain	2	244	273	247.9	1.1e-73	1	CL0113
		Green & Yellow Non-Depleted	827	B2CP01	Starch synthase, chloroplastic/amyloplastic OS=Lotus japonicus OX=34305 PE=2 SV=1	402	527	390	560	PF00534.19	Glycos_transf_1	domain	16	144	131	61.0	9.2e-17	1	CL0113
		Green & Yellow Non-Depleted	142	B2ZGM6	Starch synthase V OS=Lotus japonicus OX=34305 PE=2 SV=1	203	439	203	444	PF08323.10	Glyco_transf_5	domain	1	239	247	119.4	1.8e-34	1	CL0113
		Green & Yellow Non-Depleted	311	B4Y0U0	Isoflavonoid malonyl transferase 1 OS=Medicago truncatula OX=3880 GN=MAT1 PE=2 SV=1	16	461	8	465	PF02458.14	Transferase	domain	10	428	460	171.5	2.2e-50	1	CL0149
		Green & Yellow Non-Depleted	602	B5THF7	Sieve element-occluding protein 3 OS=Medicago truncatula OX=3880 GN=SEO3 PE=2 SV=1	30	297	29	298	PF14576.5	SEO_N	domain	2	286	286	243.7	2.0e-72	1	No_clan
		Green & Yellow Non-Depleted	602	B5THF7	Sieve element-occluding protein 3 OS=Medicago truncatula OX=3880 GN=SEO3 PE=2 SV=1	542	677	536	677	PF14577.5	SEO_C	domain	100	232	139	62.9	2.7e-17	1	No_clan
		Green & Yellow Non-Depleted	824	B5U8K2	Legumin storage protein 3 OS=Lotus japonicus OX=34305 GN=llp3 PE=3 SV=1	38	194	37	196	PF00190.21	Cupin_1	domain	2	149	173	115.9	1.1e-33	1	CL0029
		Green & Yellow Non-Depleted	824	B5U8K2	Legumin storage protein 3 OS=Lotus japonicus OX=34305 GN=llp3 PE=3 SV=1	439	581	438	584	PF00190.21	Cupin_1	domain	2	148	149	120.4	4.6e-35	1	CL0029
		Green & Yellow Non-Depleted	1629	B7FF73	RAB GTPase-like protein A5B OS=Medicago truncatula OX=3880 GN=25484824 PE=2 SV=1	17	180	17	181	PF00071.21	Ras	domain	1	161	164	174.8	9.4e-52	1	CL0023
		Green & Yellow Non-Depleted	2150	B7FGG9	Acyl-CoA N-acyltransferase (NAT) family protein OS=Medicago truncatula OX=3880 GN=25483218 PE=2 SV=1	128	209	86	210	PF00583.24	Acetyltransf_1	domain	39	116	82	54.7	1.0e-14	1	CL0257
		Green & Yellow Non-Depleted	849	B7FGN1	Multiprotein bridging factor 1b-like protein OS=Medicago truncatula OX=3880 GN=11437314 PE=2 SV=1	87	137	87	140	PF01381.21	HTH_3	domain	1	51	51	46.5	2.7e-12	1	CL0123
		Green & Yellow Non-Depleted	849	B7FGN1	Multiprotein bridging factor 1b-like protein OS=Medicago truncatula OX=3880 GN=11437314 PE=2 SV=1	9	79	9	79	PF08523.9	MBF1	domain	1	72	72	79.5	1.8e-22	1	No_clan
		Green & Yellow Non-Depleted	3285	B7FGP5	Adenine nucleotide alpha hydrolase superfamily protein OS=Medicago truncatula OX=3880 GN=25491536 PE=2 SV=1	5	157	4	157	PF00582.25	Usp	domain	3	141	153	108.1	4.6e-31	1	CL0039
		Green & Yellow Non-Depleted	440	B7FGY5	Cytochrome b-c1 complex subunit 7 OS=Medicago truncatula OX=3880 GN=11420865 PE=2 SV=1	5	109	3	109	PF02271.15	UCR_14kD	domain	3	100	105	98.6	1.5e-28	1	No_clan
		Green & Yellow Non-Depleted	49	B7FIA7	Reticulon-like protein OS=Medicago truncatula OX=3880 GN=25502127 PE=2 SV=1	75	229	74	230	PF02453.16	Reticulon	domain	2	156	155	195.0	6.8e-58	1	No_clan
		Green & Yellow Non-Depleted	912	B7FIH8	Trans-2-enoyl-CoA reductase OS=Medicago truncatula OX=3880 GN=11430621 PE=2 SV=1	159	309	158	310	PF02544.15	Steroid_dh	domain	2	148	155	97.0	9.1e-28	1	CL0115
		Green & Yellow Non-Depleted	2643	B7FIS2	Translocon-associated protein alpha subunit OS=Medicago truncatula OX=3880 GN=11421535 PE=2 SV=1	46	243	12	258	PF03896.15	TRAP_alpha	domain	52	257	207	90.2	1.2e-25	1	No_clan
		Green & Yellow Non-Depleted	2089	B7FIZ2	NADH-ubiquinone oxidoreductase 39 kDa subunit OS=Medicago truncatula OX=3880 GN=25484198 PE=2 SV=1	66	295	65	303	PF05368.12	NmrA	domain	2	225	239	39.9	3.1e-10	1	CL0063
		Green & Yellow Non-Depleted	467	B7FJ76	Acyl-CoA N-acyltransferase (NAT) family protein OS=Medicago truncatula OX=3880 GN=11416447 PE=2 SV=1	39	128	10	128	PF00583.24	Acetyltransf_1	domain	31	117	90	60.7	1.4e-16	1	CL0257
		Green & Yellow Non-Depleted	137	B7FJJ0	Phosphoribulokinase OS=Medicago truncatula OX=3880 PE=2 SV=1	67	265	67	266	PF00485.17	PRK	domain	1	196	201	261.3	4.8e-78	1	CL0023
		Green & Yellow Non-Depleted	2300	B7FKA1	Armadillo/beta-catenin-like repeat protein OS=Medicago truncatula OX=3880 GN=11419264 PE=2 SV=1	10	95	8	95	PF08609.9	Fes1	domain	3	93	100	37.1	4.3e-09	1	No_clan
		Green & Yellow Non-Depleted	2485	B7FKV4	Acetamidase/formamidase, putative OS=Medicago truncatula OX=3880 GN=25493523 PE=2 SV=1	12	412	11	412	PF03069.14	FmdA_AmdA	domain	2	372	401	535.3	6.1e-161	1	No_clan
		Green & Yellow Non-Depleted	1831	B7FKX2	UDP-glucuronic acid decarboxylase OS=Medicago truncatula OX=3880 GN=11420132 PE=2 SV=1	41	335	41	337	PF16363.4	GDP_Man_Dehyd	domain	1	330	335	179.9	7.5e-53	1	CL0063
		Green & Yellow Non-Depleted	684	B7FL54	60S ribosomal L14-like protein OS=Medicago truncatula OX=3880 GN=11422304 PE=2 SV=1	45	117	44	118	PF01929.16	Ribosomal_L14e	domain	2	74	73	92.9	1.2e-26	1	CL0107
		Green & Yellow Non-Depleted	677	B7FL82	26S proteasome regulatory particle non-ATPase subunit 12 OS=Medicago truncatula OX=3880 GN=11438262 PE=2 SV=1	106	242	103	246	PF10075.8	CSN8_PSD8_EIF3K	domain	4	140	139	97.4	6.6e-28	1	CL0123
		Green & Yellow Non-Depleted	751	B7FL88	Uncharacterized protein OS=Medicago truncatula OX=3880 PE=2 SV=1	9	618	9	618	PF00012.19	HSP70	domain	1	599	614	859.1	1.3e-258	1	CL0108
		Green & Yellow Non-Depleted	2823	B7FLF5	Alanine-glyoxylate aminotransferase-like protein OS=Medicago truncatula OX=3880 GN=11442560 PE=2 SV=1	83	474	78	477	PF00202.20	Aminotran_3	domain	10	402	402	292.9	2.8e-87	1	CL0061
		Green & Yellow Non-Depleted	2679	B7FLN2	Serine/threonine phosphatase family, 2C domain protein OS=Medicago truncatula OX=3880 GN=25491188 PE=2 SV=1	23	104	22	112	PF00481.20	PP2C	domain	2	90	89	42.5	5.4e-11	1	CL0238
		Green & Yellow Non-Depleted	2679	B7FLN2	Serine/threonine phosphatase family, 2C domain protein OS=Medicago truncatula OX=3880 GN=25491188 PE=2 SV=1	138	313	131	317	PF00481.20	PP2C	domain	82	254	179	204.4	2.1e-60	1	CL0238
		Green & Yellow Non-Depleted	133	B7FM35	Homoserine dehydrogenase OS=Medicago truncatula OX=3880 GN=11430191 PE=2 SV=1	171	369	171	369	PF00742.18	Homoserine_dh	domain	1	173	205	162.3	9.4e-48	1	No_clan
		Green & Yellow Non-Depleted	1835	B7FMA6	Eukaryotic translation initiation factor 5A OS=Medicago truncatula OX=3880 GN=25493853 PE=2 SV=1	85	154	85	154	PF01287.19	eIF-5a	domain	1	69	70	102.6	8.3e-30	1	CL0021
		Green & Yellow Non-Depleted	551	B7FMC0	Thioredoxin-like/ATP-binding protein OS=Medicago truncatula OX=3880 GN=25485366 PE=2 SV=1	75	155	70	166	PF00085.19	Thioredoxin	domain	7	90	85	28.7	8.8e-07	1	CL0172
		Green & Yellow Non-Depleted	776	B7FMK2	Archaeal/vacuolar-type H+-ATPase subunit E OS=Medicago truncatula OX=3880 GN=11438964 PE=2 SV=1	16	225	16	225	PF01991.17	vATP-synt_E	domain	1	199	210	242.0	3.4e-72	1	CL0255
		Green & Yellow Non-Depleted	2333	B7FMW4	Nascent proteinassociated complex alpha chain OS=Medicago truncatula OX=3880 GN=11446466 PE=2 SV=1	83	138	83	139	PF01849.17	NAC	domain	1	56	56	78.0	3.8e-22	1	No_clan
		Green & Yellow Non-Depleted	2777	B9FW46	Dolichyl-diphosphooligosaccharide--protein glycosyltransferase 48 kDa subunit OS=Oryza sativa subsp. japonica OX=39947 GN=OsJ_23522 PE=3 SV=1	35	92	35	98	PF03345.13	DDOST_48kD	domain	1	58	58	45.7	3.8e-12	1	No_clan
		Green & Yellow Non-Depleted	2777	B9FW46	Dolichyl-diphosphooligosaccharide--protein glycosyltransferase 48 kDa subunit OS=Oryza sativa subsp. japonica OX=39947 GN=OsJ_23522 PE=3 SV=1	158	562	158	562	PF03345.13	DDOST_48kD	domain	1	410	417	443.4	7.0e-133	1	No_clan
		Green & Yellow Non-Depleted	2417	B9G712	Uncharacterized protein OS=Oryza sativa subsp. japonica OX=39947 GN=OsJ_32480 PE=3 SV=1	125	159	120	163	PF01625.20	PMSR	domain	28	62	35	25.8	9.6e-06	1	No_clan
		Green & Yellow Non-Depleted	2417	B9G712	Uncharacterized protein OS=Oryza sativa subsp. japonica OX=39947 GN=OsJ_32480 PE=3 SV=1	277	418	275	422	PF01625.20	PMSR	domain	3	146	144	197.4	1.4e-58	1	No_clan
		Green & Yellow Non-Depleted	2842	B9GSC1	Uncharacterized protein OS=Populus trichocarpa OX=3694 GN=POPTR_002G202800v3 PE=4 SV=1	2	187	2	187	PF17135.3	Ribosomal_L18	domain	1	187	188	317.2	2.4e-95	1	CL0588
		Green & Yellow Non-Depleted	2470	B9SR13	Heat shock protein, putative OS=Ricinus communis OX=3988 GN=RCOM_0464250 PE=3 SV=1	9	618	9	618	PF00012.19	HSP70	domain	1	599	614	874.0	3.8e-263	1	CL0108
		Green & Yellow Non-Depleted	1025	C0KWD9	GDP-D-mannose pyrophosphorylase OS=Actinidia latifolia OX=165711 GN=GMP PE=2 SV=1	2	229	2	236	PF00483.22	NTP_transferase	domain	1	241	242	178.0	2.2e-52	1	CL0110
		Green & Yellow Non-Depleted	1025	C0KWD9	GDP-D-mannose pyrophosphorylase OS=Actinidia latifolia OX=165711 GN=GMP PE=2 SV=1	261	295	260	295	PF00132.23	Hexapep	domain	2	36	35	30.4	1.9e-07	1	CL0536
		Green & Yellow Non-Depleted	2495	C5DB50	Putative 2,3-bisphosphoglycerate-independent phosphoglycerate mutase OS=Vitis vinifera OX=29760 GN=VIT_08s0056g00200 PE=4 SV=1	22	544	20	545	PF01676.17	Metalloenzyme	domain	3	244	532	339.2	1.2e-101	1	CL0088
		Green & Yellow Non-Depleted	2495	C5DB50	Putative 2,3-bisphosphoglycerate-independent phosphoglycerate mutase OS=Vitis vinifera OX=29760 GN=VIT_08s0056g00200 PE=4 SV=1	104	322	101	323	PF06415.12	iPGM_N	domain	4	214	221	201.8	8.2e-60	1	No_clan
		Green & Yellow Non-Depleted	1712	C5NU06	Tubulin beta chain OS=Lotus japonicus OX=34305 GN=LjTUB PE=2 SV=1	3	211	3	212	PF00091.24	Tubulin	domain	1	196	209	234.2	1.3e-69	1	CL0566
		Green & Yellow Non-Depleted	1712	C5NU06	Tubulin beta chain OS=Lotus japonicus OX=34305 GN=LjTUB PE=2 SV=1	261	381	261	382	PF03953.16	Tubulin_C	domain	1	124	124	139.1	8.0e-41	1	CL0442
		Green & Yellow Non-Depleted	3158	C6T763	Uncharacterized protein OS=Glycine max OX=3847 GN=100785835 PE=2 SV=1	106	242	103	246	PF10075.8	CSN8_PSD8_EIF3K	domain	4	140	139	99.5	1.5e-28	1	CL0123
		Green & Yellow Non-Depleted	869	C6T857	Isocitrate dehydrogenase [NADP] OS=Glycine max OX=3847 GN=100786103 PE=2 SV=1	8	403	8	403	PF00180.19	Iso_dh	domain	1	348	401	334.7	5.7e-100	1	CL0270
		Green & Yellow Non-Depleted	2852	C6TCW0	Uncharacterized protein OS=Glycine max OX=3847 PE=2 SV=1	3	65	1	67	PF00240.22	ubiquitin	domain	6	68	63	47.2	1.3e-12	1	CL0072
		Green & Yellow Non-Depleted	2852	C6TCW0	Uncharacterized protein OS=Glycine max OX=3847 PE=2 SV=1	174	296	173	296	PF09668.9	Asp_protease	domain	2	124	123	178.2	4.4e-53	1	CL0129
		Green & Yellow Non-Depleted	2852	C6TCW0	Uncharacterized protein OS=Glycine max OX=3847 PE=2 SV=1	368	401	366	402	PF00627.30	UBA	domain	3	36	34	33.4	2.7e-08	1	CL0214
		Green & Yellow Non-Depleted	680	C6TJL2	Uncharacterized protein OS=Glycine max OX=3847 GN=100804455 PE=2 SV=1	238	343	236	344	PF01399.26	PCI	domain	3	104	106	44.2	2.1e-11	1	CL0123
		Green & Yellow Non-Depleted	2235	C6TN36	Glyceraldehyde-3-phosphate dehydrogenase OS=Glycine max OX=3847 GN=100782924 PE=2 SV=1	162	319	162	319	PF02800.19	Gp_dh_C	domain	1	158	158	239.2	1.3e-71	1	CL0139
		Green & Yellow Non-Depleted	2235	C6TN36	Glyceraldehyde-3-phosphate dehydrogenase OS=Glycine max OX=3847 GN=100782924 PE=2 SV=1	7	110	7	110	PF00044.23	Gp_dh_N	domain	1	101	104	116.4	5.8e-34	1	CL0063
		Green & Yellow Non-Depleted	2982	D2DFB1	Naringenin 3-dioxygenase (Flavanone-3-hydroxylase) OS=Medicago truncatula OX=3880 GN=11408162 PE=2 SV=1	196	294	194	295	PF03171.19	2OG-FeII_Oxy	domain	3	100	100	83.6	1.1e-23	1	CL0029
		Green & Yellow Non-Depleted	2982	D2DFB1	Naringenin 3-dioxygenase (Flavanone-3-hydroxylase) OS=Medicago truncatula OX=3880 GN=11408162 PE=2 SV=1	39	149	39	156	PF14226.5	DIOX_N	domain	1	117	119	75.0	7.5e-21	1	CL0029
		Green & Yellow Non-Depleted	890	D3PAV3	4-hydroxy-tetrahydrodipicolinate synthase OS=Deferribacter desulfuricans (strain DSM 14783 / JCM 11476 / NBRC 101012 / SSM1) OX=639282 GN=dapA PE=3 SV=1	2	284	1	287	PF00701.21	DHDPS	domain	2	286	285	347.9	2.7e-104	1	CL0036
		Green & Yellow Non-Depleted	1772	D7U6M5	Uncharacterized protein OS=Vitis vinifera OX=29760 GN=VIT_00s0193g00160 PE=4 SV=1	381	477	380	482	PF13962.5	PGG	domain	2	99	102	71.1	5.9e-20	1	No_clan
		Green & Yellow Non-Depleted	2528	D7UBN5	Uncharacterized protein OS=Vitis vinifera OX=29760 GN=VIT_13s0067g02940 PE=4 SV=1	92	573	91	577	PF07969.10	Amidohydro_3	domain	2	469	492	267.5	3.3e-79	1	CL0034
		Green & Yellow Non-Depleted	848	D7UPM9	SEC13 family protein OS=Lotus japonicus OX=34305 GN=Sec13-like 1 PE=2 SV=1	8	37	3	38	PF00400.31	WD40	domain	8	36	30	18.8	0.002	1	CL0186
		Green & Yellow Non-Depleted	848	D7UPM9	SEC13 family protein OS=Lotus japonicus OX=34305 GN=Sec13-like 1 PE=2 SV=1	46	85	45	85	PF00400.31	WD40	domain	2	38	40	21.9	0.00021	1	CL0186
		Green & Yellow Non-Depleted	848	D7UPM9	SEC13 family protein OS=Lotus japonicus OX=34305 GN=Sec13-like 1 PE=2 SV=1	96	131	92	132	PF00400.31	WD40	domain	5	37	42	13.2	0.12	1	CL0186
		Green & Yellow Non-Depleted	848	D7UPM9	SEC13 family protein OS=Lotus japonicus OX=34305 GN=Sec13-like 1 PE=2 SV=1	146	191	139	191	PF00400.31	WD40	domain	8	38	52	14.9	0.035	1	CL0186
		Green & Yellow Non-Depleted	848	D7UPM9	SEC13 family protein OS=Lotus japonicus OX=34305 GN=Sec13-like 1 PE=2 SV=1	206	240	199	241	PF00400.31	WD40	domain	8	37	35	14.2	0.056	1	CL0186
		Green & Yellow Non-Depleted	2283	D7UPN0	SEC13 family protein OS=Lotus japonicus OX=34305 GN=Sec13-like 2 PE=2 SV=1	8	37	3	38	PF00400.31	WD40	domain	8	36	30	18.9	0.0018	1	CL0186
		Green & Yellow Non-Depleted	2283	D7UPN0	SEC13 family protein OS=Lotus japonicus OX=34305 GN=Sec13-like 2 PE=2 SV=1	46	85	45	85	PF00400.31	WD40	domain	2	38	40	24.3	3.7e-05	1	CL0186
		Green & Yellow Non-Depleted	2283	D7UPN0	SEC13 family protein OS=Lotus japonicus OX=34305 GN=Sec13-like 2 PE=2 SV=1	95	131	92	132	PF00400.31	WD40	domain	4	37	43	16.5	0.011	1	CL0186
		Green & Yellow Non-Depleted	2283	D7UPN0	SEC13 family protein OS=Lotus japonicus OX=34305 GN=Sec13-like 2 PE=2 SV=1	146	191	139	191	PF00400.31	WD40	domain	8	38	52	15.4	0.025	1	CL0186
		Green & Yellow Non-Depleted	2283	D7UPN0	SEC13 family protein OS=Lotus japonicus OX=34305 GN=Sec13-like 2 PE=2 SV=1	206	240	199	241	PF00400.31	WD40	domain	8	37	35	14.2	0.056	1	CL0186
		Green & Yellow Non-Depleted	1520	D8SY77	Uncharacterized protein OS=Selaginella moellendorffii OX=88036 GN=SELMODRAFT_427006 PE=4 SV=1	63	157	63	158	PF07876.11	Dabb	domain	1	96	97	58.6	6.8e-16	1	CL0032
		Green & Yellow Non-Depleted	1520	D8SY77	Uncharacterized protein OS=Selaginella moellendorffii OX=88036 GN=SELMODRAFT_427006 PE=4 SV=1	178	273	178	274	PF07876.11	Dabb	domain	1	96	98	49.2	5.7e-13	1	CL0032
		Green & Yellow Non-Depleted	62	D8U2G2	Uncharacterized protein OS=Volvox carteri f. nagariensis OX=3068 GN=VOLCADRAFT_105702 PE=4 SV=1	321	425	321	425	PF01920.19	Prefoldin_2	domain	1	106	106	75.9	1.8e-21	1	CL0200
		Green & Yellow Non-Depleted	2687	E1ZSA8	Uncharacterized protein OS=Chlorella variabilis OX=554065 GN=CHLNCDRAFT_55230 PE=4 SV=1	109	219	103	221	PF16036.4	Chalcone_3	domain	51	161	114	40.8	2.2e-10	1	CL0560
		Green & Yellow Non-Depleted	1178	F2VPS5	Universal stress protein A-like protein (Fragment) OS=Solanum nigrum OX=4112 GN=USPAL PE=2 SV=1	1	38	1	38	PF00582.25	Usp	domain	104	141	38	39.0	9.5e-10	1	CL0039
		Green & Yellow Non-Depleted	2694	F4ZG53	HXXXD-type acyl-transferase family protein OS=Medicago truncatula OX=3880 GN=MaT4 PE=2 SV=1	8	469	6	473	PF02458.14	Transferase	domain	3	429	473	163.9	4.4e-48	1	CL0149
		Green & Yellow Non-Depleted	1779	F6GY49	Uncharacterized protein OS=Vitis vinifera OX=29760 GN=VIT_18s0072g00340 PE=3 SV=1	9	378	9	378	PF00297.21	Ribosomal_L3	domain	1	369	370	649.8	1.1e-195	1	CL0575
		Green & Yellow Non-Depleted	1110	F9W2W3	Alpha-amylase OS=Glycine max OX=3847 GN=AMY1 PE=4 SV=1	120	203	120	204	PF02922.17	CBM_48	domain	1	82	87	75.7	2.5e-21	1	CL0369
		Green & Yellow Non-Depleted	1110	F9W2W3	Alpha-amylase OS=Glycine max OX=3847 GN=AMY1 PE=4 SV=1	291	365	280	384	PF00128.23	Alpha-amylase	domain	29	105	77	41.2	1.4e-10	1	CL0058
		Green & Yellow Non-Depleted	1110	F9W2W3	Alpha-amylase OS=Glycine max OX=3847 GN=AMY1 PE=4 SV=1	655	755	653	756	PF02806.17	Alpha-amylase_C	domain	3	95	104	87.7	5.0e-25	1	CL0369
		Green & Yellow Non-Depleted	2536	G3FIQ0	F3H OS=Canarium album OX=300208 GN=F3H PE=2 SV=1	39	149	39	154	PF14226.5	DIOX_N	domain	1	117	119	80.3	1.7e-22	1	CL0029
		Green & Yellow Non-Depleted	2536	G3FIQ0	F3H OS=Canarium album OX=300208 GN=F3H PE=2 SV=1	196	294	194	295	PF03171.19	2OG-FeII_Oxy	domain	3	100	100	83.0	1.6e-23	1	CL0029
		Green & Yellow Non-Depleted	1121	G3Q409	Prefoldin subunit 6 OS=Gasterosteus aculeatus OX=69293 PE=4 SV=1	11	114	4	115	PF01920.19	Prefoldin_2	domain	2	105	104	82.8	1.4e-23	1	CL0200
		Green & Yellow Non-Depleted	425	G4W9I5	Glutamate 1-semialdehyde aminotransferase OS=Medicago truncatula OX=3880 GN=GSA PE=2 SV=1	76	387	69	460	PF00202.20	Aminotran_3	domain	10	336	333	235.9	5.9e-70	1	CL0061
		Green & Yellow Non-Depleted	658	G7I2Z9	Oleosin OS=Medicago truncatula OX=3880 GN=11420287 PE=3 SV=1	31	141	31	143	PF01277.16	Oleosin	domain	1	111	111	151.3	7.0e-45	1	No_clan
		Green & Yellow Non-Depleted	1355	G7I373	Dolichyl-diphosphooligosaccharide--protein glycosyltransferase subunit 1 OS=Medicago truncatula OX=3880 GN=11419421 PE=3 SV=2	33	458	32	460	PF04597.13	Ribophorin_I	domain	2	440	441	470.9	4.7e-141	1	No_clan
		Green & Yellow Non-Depleted	2028	G7I3R9	NADH dehydrogenase [ubiquinone] flavoprotein 1, mitochondrial OS=Medicago truncatula OX=3880 GN=11429298 PE=3 SV=2	100	269	100	272	PF01512.16	Complex1_51K	domain	1	148	170	157.3	2.4e-46	1	CL0105
		Green & Yellow Non-Depleted	2028	G7I3R9	NADH dehydrogenase [ubiquinone] flavoprotein 1, mitochondrial OS=Medicago truncatula OX=3880 GN=11429298 PE=3 SV=2	296	345	295	347	PF10531.8	SLBB	domain	2	56	56	34.6	1.2e-08	1	CL0072
		Green & Yellow Non-Depleted	2028	G7I3R9	NADH dehydrogenase [ubiquinone] flavoprotein 1, mitochondrial OS=Medicago truncatula OX=3880 GN=11429298 PE=3 SV=2	386	468	385	469	PF10589.8	NADH_4Fe-4S	domain	2	84	83	100.1	4.9e-29	1	No_clan
		Green & Yellow Non-Depleted	3061	G7I4U4	Plastid fibrillin OS=Medicago truncatula OX=3880 GN=11433292 PE=4 SV=1	79	273	77	274	PF04755.11	PAP_fibrillin	domain	3	197	208	158.8	1.5e-46	1	No_clan
		Green & Yellow Non-Depleted	73	G7I4Z4	Phosphoenolpyruvate carboxylase OS=Medicago truncatula OX=3880 GN=11405385 PE=4 SV=1	145	320	144	349	PF00311.16	PEPcase	domain	2	185	187	152.1	1.6e-44	1	CL0151
		Green & Yellow Non-Depleted	73	G7I4Z4	Phosphoenolpyruvate carboxylase OS=Medicago truncatula OX=3880 GN=11405385 PE=4 SV=1	432	630	403	637	PF00311.16	PEPcase	domain	190	393	204	175.0	1.9e-51	1	CL0151
		Green & Yellow Non-Depleted	474	G7I505	Arsenical pump-driving ATPase-like protein OS=Medicago truncatula OX=3880 GN=11410513 PE=4 SV=2	82	404	81	406	PF02374.14	ArsA_ATPase	domain	2	304	325	245.3	7.8e-73	1	CL0023
		Green & Yellow Non-Depleted	3206	G7I684	ER membrane protein complex subunit 3 OS=Medicago truncatula OX=3880 GN=11420828 PE=2 SV=1	4	192	4	192	PF01956.15	DUF106	domain	1	170	193	180.7	1.7e-53	1	CL0376
		Green & Yellow Non-Depleted	1681	G7I6M4	Eukaryotic translation initiation factor 4E OS=Medicago truncatula OX=3880 GN=11434979 PE=2 SV=1	33	189	32	190	PF01652.17	IF4E	domain	2	158	158	181.1	1.1e-53	1	CL0625
		Green & Yellow Non-Depleted	2338	G7I6N5	60S ribosomal L4-like protein OS=Medicago truncatula OX=3880 GN=11425489 PE=4 SV=1	281	354	281	355	PF14374.5	Ribos_L4_asso_C	domain	1	75	75	106.7	4.1e-31	1	No_clan
		Green & Yellow Non-Depleted	2338	G7I6N5	60S ribosomal L4-like protein OS=Medicago truncatula OX=3880 GN=11425489 PE=4 SV=1	29	267	27	269	PF00573.21	Ribosomal_L4	domain	3	190	244	138.3	2.2e-40	1	No_clan
		Green & Yellow Non-Depleted	2301	G7I7H5	Protein transport protein Sec61 subunit beta OS=Medicago truncatula OX=3880 GN=11405922 PE=3 SV=1	58	97	57	97	PF03911.15	Sec61_beta	domain	2	41	40	67.4	7.3e-19	1	No_clan
		Green & Yellow Non-Depleted	2379	G7I7R8	Vacuolar protein sorting-associated protein 35 OS=Medicago truncatula OX=3880 GN=11413082 PE=3 SV=1	12	748	12	749	PF03635.16	Vps35	domain	1	728	745	921.0	5.7e-277	1	No_clan
		Green & Yellow Non-Depleted	2577	G7I834	Seryl-tRNA synthetase/serine-tRNA ligase OS=Medicago truncatula OX=3880 GN=11426408 PE=4 SV=1	1	112	1	112	PF02403.21	Seryl_tRNA_N	domain	1	108	112	96.3	1.1e-27	1	CL0298
		Green & Yellow Non-Depleted	2577	G7I834	Seryl-tRNA synthetase/serine-tRNA ligase OS=Medicago truncatula OX=3880 GN=11426408 PE=4 SV=1	221	408	221	408	PF00587.24	tRNA-synt_2b	domain	1	179	189	125.5	2.1e-36	1	CL0040
		Green & Yellow Non-Depleted	2185	G7I836	Mitochondrial Rho GTPase OS=Medicago truncatula OX=3880 GN=11410750 PE=3 SV=1	18	179	18	181	PF00071.21	Ras	domain	1	160	165	52.1	5.2e-14	1	CL0023
		Green & Yellow Non-Depleted	2185	G7I836	Mitochondrial Rho GTPase OS=Medicago truncatula OX=3880 GN=11410750 PE=3 SV=1	232	316	232	317	PF08356.11	EF_assoc_2	domain	1	86	86	106.7	4.3e-31	1	No_clan
		Green & Yellow Non-Depleted	2185	G7I836	Mitochondrial Rho GTPase OS=Medicago truncatula OX=3880 GN=11410750 PE=3 SV=1	353	420	353	421	PF08355.11	EF_assoc_1	domain	1	76	76	64.3	5.7e-18	1	No_clan
		Green & Yellow Non-Depleted	2023	G7I838	Endo-beta-mannosidase-like mannosylglycoprotein OS=Medicago truncatula OX=3880 GN=11410041 PE=4 SV=2	210	329	210	329	PF00703.20	Glyco_hydro_2	domain	1	110	122	44.7	1.6e-11	1	No_clan
		Green & Yellow Non-Depleted	2023	G7I838	Endo-beta-mannosidase-like mannosylglycoprotein OS=Medicago truncatula OX=3880 GN=11410041 PE=4 SV=2	343	473	338	484	PF02836.16	Glyco_hydro_2_C	domain	7	143	139	20.2	0.00024	1	CL0058
		Green & Yellow Non-Depleted	339	G7I885	Aspartate-tRNA ligase OS=Medicago truncatula OX=3880 GN=11427296 PE=3 SV=1	216	534	215	536	PF00152.19	tRNA-synt_2	domain	2	312	326	257.4	1.5e-76	1	CL0040
		Green & Yellow Non-Depleted	1013	G7I998	Pentatricopeptide (PPR) repeat protein OS=Medicago truncatula OX=3880 GN=11420782 PE=4 SV=2	104	151	104	153	PF13041.5	PPR_2	domain	1	48	48	47.6	1.3e-12	1	CL0020
		Green & Yellow Non-Depleted	1013	G7I998	Pentatricopeptide (PPR) repeat protein OS=Medicago truncatula OX=3880 GN=11420782 PE=4 SV=2	206	252	205	254	PF13041.5	PPR_2	domain	2	48	47	32.7	6.0e-08	1	CL0020
		Green & Yellow Non-Depleted	1013	G7I998	Pentatricopeptide (PPR) repeat protein OS=Medicago truncatula OX=3880 GN=11420782 PE=4 SV=2	281	306	281	308	PF01535.19	PPR	domain	4	29	26	12.6	0.12	1	CL0020
		Green & Yellow Non-Depleted	1013	G7I998	Pentatricopeptide (PPR) repeat protein OS=Medicago truncatula OX=3880 GN=11420782 PE=4 SV=2	307	355	306	356	PF13041.5	PPR_2	domain	2	49	49	33.6	3.0e-08	1	CL0020
		Green & Yellow Non-Depleted	1013	G7I998	Pentatricopeptide (PPR) repeat protein OS=Medicago truncatula OX=3880 GN=11420782 PE=4 SV=2	383	407	382	410	PF01535.19	PPR	domain	2	26	25	17.1	0.0044	1	CL0020
		Green & Yellow Non-Depleted	1013	G7I998	Pentatricopeptide (PPR) repeat protein OS=Medicago truncatula OX=3880 GN=11420782 PE=4 SV=2	450	476	449	478	PF01535.19	PPR	domain	3	29	27	9.3	1.3	1	CL0020
		Green & Yellow Non-Depleted	1013	G7I998	Pentatricopeptide (PPR) repeat protein OS=Medicago truncatula OX=3880 GN=11420782 PE=4 SV=2	482	604	482	606	PF14432.5	DYW_deaminase	domain	1	125	125	122.5	9.0e-36	1	CL0109
		Green & Yellow Non-Depleted	1842	G7I9F7	Importin subunit alpha OS=Medicago truncatula OX=3880 GN=11440778 PE=3 SV=1	14	96	14	96	PF01749.19	IBB	domain	1	87	87	83.3	1.1e-23	1	CL0020
		Green & Yellow Non-Depleted	1842	G7I9F7	Importin subunit alpha OS=Medicago truncatula OX=3880 GN=11440778 PE=3 SV=1	108	147	106	147	PF00514.22	Arm	domain	3	41	40	33.5	2.5e-08	1	CL0020
		Green & Yellow Non-Depleted	1842	G7I9F7	Importin subunit alpha OS=Medicago truncatula OX=3880 GN=11440778 PE=3 SV=1	149	188	149	189	PF00514.22	Arm	domain	1	40	40	47.5	1.0e-12	1	CL0020
		Green & Yellow Non-Depleted	1842	G7I9F7	Importin subunit alpha OS=Medicago truncatula OX=3880 GN=11440778 PE=3 SV=1	191	232	191	232	PF00514.22	Arm	domain	1	41	42	32.6	5.2e-08	1	CL0020
		Green & Yellow Non-Depleted	1842	G7I9F7	Importin subunit alpha OS=Medicago truncatula OX=3880 GN=11440778 PE=3 SV=1	245	272	240	273	PF00514.22	Arm	domain	13	40	28	29.8	3.7e-07	1	CL0020
		Green & Yellow Non-Depleted	1842	G7I9F7	Importin subunit alpha OS=Medicago truncatula OX=3880 GN=11440778 PE=3 SV=1	276	314	275	315	PF00514.22	Arm	domain	2	40	39	36.1	4.0e-09	1	CL0020
		Green & Yellow Non-Depleted	1842	G7I9F7	Importin subunit alpha OS=Medicago truncatula OX=3880 GN=11440778 PE=3 SV=1	318	358	317	358	PF00514.22	Arm	domain	2	41	41	34.6	1.2e-08	1	CL0020
		Green & Yellow Non-Depleted	1842	G7I9F7	Importin subunit alpha OS=Medicago truncatula OX=3880 GN=11440778 PE=3 SV=1	360	399	360	400	PF00514.22	Arm	domain	1	40	40	41.2	9.9e-11	1	CL0020
		Green & Yellow Non-Depleted	1842	G7I9F7	Importin subunit alpha OS=Medicago truncatula OX=3880 GN=11440778 PE=3 SV=1	404	441	403	443	PF00514.22	Arm	domain	2	39	38	30.0	3.3e-07	1	CL0020
		Green & Yellow Non-Depleted	1842	G7I9F7	Importin subunit alpha OS=Medicago truncatula OX=3880 GN=11440778 PE=3 SV=1	458	502	458	511	PF16186.4	Arm_3	domain	1	45	45	71.5	2.8e-20	1	CL0020
		Green & Yellow Non-Depleted	2950	G7I9M9	ATP synthase subunit d, mitochondrial OS=Medicago truncatula OX=3880 GN=11417830 PE=2 SV=1	15	157	13	166	PF05873.11	Mt_ATP-synt_D	domain	5	145	144	63.8	1.5e-17	1	No_clan
		Green & Yellow Non-Depleted	3247	G7IA37	Pyrophosphate--fructose 6-phosphate 1-phosphotransferase subunit alpha OS=Medicago truncatula OX=3880 GN=11434359 PE=3 SV=2	69	320	69	350	PF00365.19	PFK	domain	1	243	256	91.9	3.9e-26	1	CL0240
		Green & Yellow Non-Depleted	1882	G7IAE3	Glutamyl-tRNA synthetase OS=Medicago truncatula OX=3880 GN=11407510 PE=3 SV=1	533	710	533	710	PF03950.17	tRNA-synt_1c_C	domain	1	174	183	122.1	2.1e-35	1	No_clan
		Green & Yellow Non-Depleted	1882	G7IAE3	Glutamyl-tRNA synthetase OS=Medicago truncatula OX=3880 GN=11407510 PE=3 SV=1	102	159	97	163	PF14497.5	GST_C_3	domain	33	88	60	22.4	0.0001	1	CL0497
		Green & Yellow Non-Depleted	1882	G7IAE3	Glutamyl-tRNA synthetase OS=Medicago truncatula OX=3880 GN=11407510 PE=3 SV=1	226	530	226	531	PF00749.20	tRNA-synt_1c	domain	1	313	314	338.0	3.9e-101	1	CL0039
		Green & Yellow Non-Depleted	2065	G7IAV4	ALG2-interacting protein X OS=Medicago truncatula OX=3880 GN=11440696 PE=4 SV=2	431	715	430	716	PF13949.5	ALIX_LYPXL_bnd	domain	2	294	295	241.2	1.3e-71	1	No_clan
		Green & Yellow Non-Depleted	2065	G7IAV4	ALG2-interacting protein X OS=Medicago truncatula OX=3880 GN=11440696 PE=4 SV=2	16	393	16	395	PF03097.17	BRO1	domain	1	385	392	353.2	1.5e-105	1	No_clan
		Green & Yellow Non-Depleted	2632	G7IAW9	Leukotriene A-4 hydrolase-like protein OS=Medicago truncatula OX=3880 GN=11431046 PE=4 SV=1	219	434	214	447	PF01433.19	Peptidase_M1	domain	4	224	228	151.5	2.2e-44	1	CL0126
		Green & Yellow Non-Depleted	2632	G7IAW9	Leukotriene A-4 hydrolase-like protein OS=Medicago truncatula OX=3880 GN=11431046 PE=4 SV=1	489	601	489	603	PF09127.10	Leuk-A4-hydro_C	domain	1	110	115	96.1	1.2e-27	1	CL0020
		Green & Yellow Non-Depleted	3015	G7IAX2	Serine/threonine phosphatase family, 2C domain protein OS=Medicago truncatula OX=3880 GN=11428348 PE=3 SV=1	67	324	47	329	PF00481.20	PP2C	domain	23	251	262	146.6	9.7e-43	1	CL0238
		Green & Yellow Non-Depleted	1664	G7IAZ2	2-isopropylmalate synthase OS=Medicago truncatula OX=3880 GN=11445801 PE=3 SV=1	73	351	72	351	PF00682.18	HMGL-like	domain	2	264	279	306.2	1.9e-91	1	CL0036
		Green & Yellow Non-Depleted	1664	G7IAZ2	2-isopropylmalate synthase OS=Medicago truncatula OX=3880 GN=11445801 PE=3 SV=1	451	595	450	595	PF08502.9	LeuA_dimer	domain	2	133	145	128.4	1.5e-37	1	No_clan
		Green & Yellow Non-Depleted	1420	G7IBX9	Polypyrimidine tract-binding-like protein OS=Medicago truncatula OX=3880 GN=11417846 PE=2 SV=1	232	337	228	350	PF13893.5	RRM_5	domain	6	107	106	109.1	9.4e-32	1	CL0221
		Green & Yellow Non-Depleted	1420	G7IBX9	Polypyrimidine tract-binding-like protein OS=Medicago truncatula OX=3880 GN=11417846 PE=2 SV=1	371	434	368	434	PF00076.21	RRM_1	domain	4	70	67	38.5	7.1e-10	1	CL0221
		Green & Yellow Non-Depleted	1420	G7IBX9	Polypyrimidine tract-binding-like protein OS=Medicago truncatula OX=3880 GN=11417846 PE=2 SV=1	93	179	84	193	PF13893.5	RRM_5	domain	22	104	87	18.7	0.00094	1	CL0221
		Green & Yellow Non-Depleted	1420	G7IBX9	Polypyrimidine tract-binding-like protein OS=Medicago truncatula OX=3880 GN=11417846 PE=2 SV=1	9	59	8	67	PF00076.21	RRM_1	domain	2	57	56	27.1	2.5e-06	1	CL0221
		Green & Yellow Non-Depleted	982	G7IC40	Phosphogluco-mutase OS=Medicago truncatula OX=3880 GN=11414670 PE=4 SV=1	85	224	84	227	PF02878.15	PGM_PMM_I	domain	2	135	141	122.5	9.2e-36	1	No_clan
		Green & Yellow Non-Depleted	982	G7IC40	Phosphogluco-mutase OS=Medicago truncatula OX=3880 GN=11414670 PE=4 SV=1	257	360	256	363	PF02879.15	PGM_PMM_II	domain	2	99	108	43.4	4.0e-11	1	No_clan
		Green & Yellow Non-Depleted	982	G7IC40	Phosphogluco-mutase OS=Medicago truncatula OX=3880 GN=11414670 PE=4 SV=1	368	491	368	491	PF02880.15	PGM_PMM_III	domain	1	114	128	102.6	1.3e-29	1	No_clan
		Green & Yellow Non-Depleted	982	G7IC40	Phosphogluco-mutase OS=Medicago truncatula OX=3880 GN=11414670 PE=4 SV=1	552	603	527	609	PF00408.19	PGM_PMM_IV	domain	25	72	52	30.1	3.9e-07	1	No_clan
		Green & Yellow Non-Depleted	2096	G7ICA2	Glutamine-tRNA ligase OS=Medicago truncatula OX=3880 GN=11418586 PE=3 SV=2	12	169	11	169	PF04558.14	tRNA_synt_1c_R1	domain	2	162	161	184.8	1.1e-54	1	No_clan
		Green & Yellow Non-Depleted	2096	G7ICA2	Glutamine-tRNA ligase OS=Medicago truncatula OX=3880 GN=11418586 PE=3 SV=2	172	263	172	263	PF04557.14	tRNA_synt_1c_R2	domain	1	97	105	48.2	1.4e-12	1	No_clan
		Green & Yellow Non-Depleted	2096	G7ICA2	Glutamine-tRNA ligase OS=Medicago truncatula OX=3880 GN=11418586 PE=3 SV=2	270	575	270	576	PF00749.20	tRNA-synt_1c	domain	1	313	314	408.4	1.4e-122	1	CL0039
		Green & Yellow Non-Depleted	2096	G7ICA2	Glutamine-tRNA ligase OS=Medicago truncatula OX=3880 GN=11418586 PE=3 SV=2	578	769	578	769	PF03950.17	tRNA-synt_1c_C	domain	1	174	195	142.9	8.1e-42	1	No_clan
		Green & Yellow Non-Depleted	760	G7ICM1	Soluble inorganic pyrophosphatase OS=Medicago truncatula OX=3880 GN=11429557 PE=3 SV=1	91	242	91	243	PF00719.18	Pyrophosphatase	domain	1	159	159	182.3	5.0e-54	1	No_clan
		Green & Yellow Non-Depleted	1573	G7ICQ0	2-methyl-6-phytylbenzoquinone methyltransferase OS=Medicago truncatula OX=3880 GN=11429739 PE=3 SV=1	125	219	125	220	PF08241.11	Methyltransf_11	domain	1	94	96	62.7	3.5e-17	1	CL0063
		Green & Yellow Non-Depleted	2812	G7ID95	Nucleolar complex-like protein OS=Medicago truncatula OX=3880 GN=11431017 PE=4 SV=1	294	585	293	588	PF03715.12	Noc2	domain	2	293	292	358.5	2.7e-107	1	No_clan
		Green & Yellow Non-Depleted	1004	G7IDX0	F-box-like protein OS=Medicago truncatula OX=3880 GN=11428134 PE=4 SV=1	117	158	116	160	PF12937.6	F-box-like	domain	3	45	43	43.3	2.2e-11	1	CL0271
		Green & Yellow Non-Depleted	248	G7IFC0	Proline iminopeptidase OS=Medicago truncatula OX=3880 GN=11421175 PE=2 SV=1	115	376	114	379	PF00561.19	Abhydrolase_1	domain	2	252	277	93.7	1.3e-26	1	CL0028
		Green & Yellow Non-Depleted	433	G7IFP1	Methionine sulfoxide reductase B 2 OS=Medicago truncatula OX=3880 GN=11439809 PE=2 SV=1	14	132	14	132	PF01641.17	SelR	domain	1	121	122	160.7	1.3e-47	1	CL0080
		Green & Yellow Non-Depleted	541	G7IGG7	Methylthioribose-1-phosphate isomerase OS=Medicago truncatula OX=3880 GN=11438158 PE=3 SV=2	54	354	53	355	PF01008.16	IF-2B	domain	2	281	301	262.0	5.2e-78	1	CL0246
		Green & Yellow Non-Depleted	1451	G7IHV7	Electron transfer flavoprotein ubiquinone oxidoreductase OS=Medicago truncatula OX=3880 GN=11427139 PE=4 SV=2	62	107	62	124	PF13450.5	NAD_binding_8	domain	1	40	46	30.9	2.1e-07	1	CL0063
		Green & Yellow Non-Depleted	1451	G7IHV7	Electron transfer flavoprotein ubiquinone oxidoreductase OS=Medicago truncatula OX=3880 GN=11427139 PE=4 SV=2	487	542	487	542	PF05187.12	ETF_QO	domain	1	56	56	55.5	4.8e-15	1	CL0344
		Green & Yellow Non-Depleted	1086	G7IJ99	Eukaryotic translation initiation factor 2 EIF2-gamma-II OS=Medicago truncatula OX=3880 GN=11405676 PE=4 SV=1	209	413	207	414	PF00009.26	GTP_EFTU	domain	3	193	229	88.0	5.3e-25	1	CL0023
		Green & Yellow Non-Depleted	1086	G7IJ99	Eukaryotic translation initiation factor 2 EIF2-gamma-II OS=Medicago truncatula OX=3880 GN=11405676 PE=4 SV=1	445	527	445	528	PF03144.24	GTP_EFTU_D2	domain	1	73	84	38.2	1.3e-09	1	CL0575
		Green & Yellow Non-Depleted	1086	G7IJ99	Eukaryotic translation initiation factor 2 EIF2-gamma-II OS=Medicago truncatula OX=3880 GN=11405676 PE=4 SV=1	539	628	538	628	PF09173.10	eIF2_C	domain	2	86	90	122.3	6.9e-36	1	No_clan
		Green & Yellow Non-Depleted	2388	G7IKA3	Pyruvate decarboxylase OS=Medicago truncatula OX=3880 GN=11439310 PE=3 SV=1	22	188	20	194	PF02776.17	TPP_enzyme_N	domain	3	164	173	118.1	2.9e-34	1	CL0254
		Green & Yellow Non-Depleted	2388	G7IKA3	Pyruvate decarboxylase OS=Medicago truncatula OX=3880 GN=11439310 PE=3 SV=1	218	327	218	340	PF00205.21	TPP_enzyme_M	domain	1	110	111	80.7	7.4e-23	1	CL0085
		Green & Yellow Non-Depleted	2388	G7IKA3	Pyruvate decarboxylase OS=Medicago truncatula OX=3880 GN=11439310 PE=3 SV=1	428	553	406	553	PF02775.20	TPP_enzyme_C	domain	24	153	135	56.3	2.8e-15	1	CL0254
		Green & Yellow Non-Depleted	1789	G7ILW3	Thioredoxin family Trp26 protein OS=Medicago truncatula OX=3880 GN=11440817 PE=2 SV=1	20	167	20	167	PF06201.12	PITH	domain	1	152	156	134.2	3.9e-39	1	CL0202
		Green & Yellow Non-Depleted	2681	G7IMA2	Small nuclear ribonucleoprotein OS=Medicago truncatula OX=3880 GN=11427208 PE=2 SV=1	20	83	19	85	PF01423.21	LSM	domain	2	65	64	65.3	2.8e-18	1	CL0527
		Green & Yellow Non-Depleted	2255	G7IMG2	ADP,ATP carrier protein OS=Medicago truncatula OX=3880 GN=11425887 PE=3 SV=2	94	525	85	545	PF03219.13	TLC	domain	12	450	439	600.6	2.0e-180	1	CL0015
		Green & Yellow Non-Depleted	3134	G7IMH4	Glutaredoxin OS=Medicago truncatula OX=3880 GN=11433073 PE=2 SV=1	68	132	68	132	PF00462.23	Glutaredoxin	domain	1	60	65	65.0	4.9e-18	1	CL0172
		Green & Yellow Non-Depleted	448	G7INC4	Haloacid dehalogenase-like hydrolase domain protein OS=Medicago truncatula OX=3880 GN=11445360 PE=2 SV=1	8	210	7	211	PF00702.25	Hydrolase	domain	2	209	217	58.9	7.5e-16	1	CL0137
		Green & Yellow Non-Depleted	1382	G7IP27	Clathrin light chain OS=Medicago truncatula OX=3880 GN=11421620 PE=3 SV=1	96	247	6	249	PF01086.16	Clathrin_lg_ch	domain	103	226	160	44.3	2.0e-11	1	No_clan
		Green & Yellow Non-Depleted	723	G7IPL2	2-oxoglutarate/malate translocator OS=Medicago truncatula OX=3880 GN=11421607 PE=4 SV=1	107	566	99	567	PF00939.18	Na_sulph_symp	domain	11	471	466	431.5	4.5e-129	1	CL0182
		Green & Yellow Non-Depleted	2800	G7IPW7	alpha-1,2-Mannosidase OS=Medicago truncatula OX=3880 GN=11438869 PE=3 SV=1	143	626	143	627	PF01532.19	Glyco_hydro_47	domain	1	457	493	523.1	5.8e-157	1	CL0059
		Green & Yellow Non-Depleted	266	G7IRQ0	Beta-galactosidase OS=Medicago truncatula OX=3880 GN=11414756 PE=3 SV=2	29	333	28	334	PF01301.18	Glyco_hydro_35	domain	2	315	317	390.3	7.7e-117	1	CL0058
		Green & Yellow Non-Depleted	266	G7IRQ0	Beta-galactosidase OS=Medicago truncatula OX=3880 GN=11414756 PE=3 SV=2	759	836	759	836	PF02140.17	Gal_Lectin	domain	1	80	82	71.3	6.3e-20	1	No_clan
		Green & Yellow Non-Depleted	2932	G7IRS0	Major intrinsic protein (MIP) family transporter OS=Medicago truncatula OX=3880 GN=11422653 PE=3 SV=1	32	268	32	268	PF00230.19	MIP	domain	1	227	237	283.7	9.9e-85	1	No_clan
		Green & Yellow Non-Depleted	1530	G7IS29	Lipoxygenase OS=Medicago truncatula OX=3880 GN=11431430 PE=3 SV=1	74	170	66	170	PF01477.22	PLAT	domain	15	117	109	58.2	1.0e-15	1	CL0321
		Green & Yellow Non-Depleted	1530	G7IS29	Lipoxygenase OS=Medicago truncatula OX=3880 GN=11431430 PE=3 SV=1	184	846	183	846	PF00305.18	Lipoxygenase	domain	2	673	676	1030.5	2.9e-310	1	No_clan
		Green & Yellow Non-Depleted	1171	G7ITF9	RAB GTPase-like protein A1D OS=Medicago truncatula OX=3880 GN=11416438 PE=2 SV=1	15	175	15	176	PF00071.21	Ras	domain	1	161	161	207.9	5.9e-62	1	CL0023
		Green & Yellow Non-Depleted	2030	G7ITU5	N-carbamoylputrescine amidohydrolase, putative OS=Medicago truncatula OX=3880 GN=11406591 PE=1 SV=1	18	274	10	275	PF00795.21	CN_hydrolase	domain	9	260	266	182.6	7.9e-54	1	No_clan
		Green & Yellow Non-Depleted	1714	G7ITZ5	Aconitate hydratase OS=Medicago truncatula OX=3880 GN=11416041 PE=3 SV=1	146	649	146	649	PF00330.19	Aconitase	domain	1	462	507	606.0	4.5e-182	1	No_clan
		Green & Yellow Non-Depleted	1714	G7ITZ5	Aconitate hydratase OS=Medicago truncatula OX=3880 GN=11416041 PE=3 SV=1	778	905	777	907	PF00694.18	Aconitase_C	domain	2	129	128	157.5	1.9e-46	1	CL0364
		Green & Yellow Non-Depleted	465	G7IUL0	Serine/threonine-protein phosphatase 2A 55 kDa regulatory subunit B OS=Medicago truncatula OX=3880 GN=11425778 PE=3 SV=2	230	266	228	266	PF00400.31	WD40	domain	3	38	39	13.0	0.13	1	CL0186
		Green & Yellow Non-Depleted	371	G7IUL1	ATP synthase G subunit family protein OS=Medicago truncatula OX=3880 GN=11423278 PE=4 SV=2	111	215	109	216	PF04718.14	ATP-synt_G	domain	3	99	109	74.8	7.4e-21	1	No_clan
		Green & Yellow Non-Depleted	1403	G7IUT7	Peptide deformylase OS=Medicago truncatula OX=3880 GN=11442038 PE=3 SV=1	80	245	78	248	PF01327.20	Pep_deformylase	domain	3	156	166	150.7	2.4e-44	1	No_clan
		Green & Yellow Non-Depleted	1372	G7IV48	26S protease regulatory subunit 6B OS=Medicago truncatula OX=3880 GN=11438063 PE=3 SV=1	199	332	199	332	PF00004.28	AAA	domain	1	132	136	150.6	2.9e-44	1	CL0023
		Green & Yellow Non-Depleted	1742	G7IYL0	LRR receptor-like kinase OS=Medicago truncatula OX=3880 GN=11415233 PE=4 SV=1	31	69	30	70	PF08263.11	LRRNT_2	domain	2	40	40	43.2	3.3e-11	1	No_clan
		Green & Yellow Non-Depleted	1742	G7IYL0	LRR receptor-like kinase OS=Medicago truncatula OX=3880 GN=11415233 PE=4 SV=1	154	212	153	212	PF13855.5	LRR_8	domain	3	61	59	32.8	3.9e-08	1	CL0022
		Green & Yellow Non-Depleted	1742	G7IYL0	LRR receptor-like kinase OS=Medicago truncatula OX=3880 GN=11415233 PE=4 SV=1	249	307	249	309	PF13855.5	LRR_8	domain	1	59	59	37.0	1.9e-09	1	CL0022
		Green & Yellow Non-Depleted	2489	G7IYW1	Uridine 5-monophosphate synthase-like protein OS=Medicago truncatula OX=3880 GN=11434799 PE=3 SV=1	52	158	44	168	PF00156.26	Pribosyltran	domain	14	132	119	40.0	2.4e-10	1	CL0533
		Green & Yellow Non-Depleted	2489	G7IYW1	Uridine 5-monophosphate synthase-like protein OS=Medicago truncatula OX=3880 GN=11434799 PE=3 SV=1	246	465	246	465	PF00215.23	OMPdecase	domain	1	225	226	245.8	3.5e-73	1	CL0036
		Green & Yellow Non-Depleted	2592	G7IZP1	Long-chain acyl-CoA synthetase OS=Medicago truncatula OX=3880 GN=11407788 PE=4 SV=1	426	501	426	501	PF13193.5	AMP-binding_C	domain	1	76	76	63.5	2.6e-17	1	CL0531
		Green & Yellow Non-Depleted	2592	G7IZP1	Long-chain acyl-CoA synthetase OS=Medicago truncatula OX=3880 GN=11407788 PE=4 SV=1	12	417	11	418	PF00501.27	AMP-binding	domain	2	422	425	317.7	8.6e-95	1	CL0378
		Green & Yellow Non-Depleted	1195	G7IZW3	Receptor-like protein OS=Medicago truncatula OX=3880 GN=11410721 PE=4 SV=2	21	59	20	59	PF08263.11	LRRNT_2	domain	2	41	40	47.5	1.5e-12	1	No_clan
		Green & Yellow Non-Depleted	1195	G7IZW3	Receptor-like protein OS=Medicago truncatula OX=3880 GN=11410721 PE=4 SV=2	201	262	201	262	PF13855.5	LRR_8	domain	1	61	62	35.2	7.0e-09	1	CL0022
		Green & Yellow Non-Depleted	1195	G7IZW3	Receptor-like protein OS=Medicago truncatula OX=3880 GN=11410721 PE=4 SV=2	566	623	566	623	PF13855.5	LRR_8	domain	4	61	59	31.6	9.7e-08	1	CL0022
		Green & Yellow Non-Depleted	2894	G7J0S1	Gamma interferon inducible lysosomal thiol reductase OS=Medicago truncatula OX=3880 GN=11405234 PE=4 SV=1	34	136	33	137	PF03227.15	GILT	domain	2	104	106	104.7	2.6e-30	1	CL0172
		Green & Yellow Non-Depleted	1165	G7J0U6	Alpha-N-acetylglucosaminidase family protein OS=Medicago truncatula OX=3880 GN=11410414 PE=4 SV=2	51	144	50	145	PF12971.6	NAGLU_N	domain	2	81	94	84.2	3.7e-24	1	CL0546
		Green & Yellow Non-Depleted	1165	G7J0U6	Alpha-N-acetylglucosaminidase family protein OS=Medicago truncatula OX=3880 GN=11410414 PE=4 SV=2	161	497	160	498	PF05089.11	NAGLU	domain	2	332	338	485.4	6.9e-146	1	CL0058
		Green & Yellow Non-Depleted	1165	G7J0U6	Alpha-N-acetylglucosaminidase family protein OS=Medicago truncatula OX=3880 GN=11410414 PE=4 SV=2	506	803	506	803	PF12972.6	NAGLU_C	domain	1	266	299	278.3	6.3e-83	1	No_clan
		Green & Yellow Non-Depleted	120	G7J1S6	Thioredoxin-like protein OS=Medicago truncatula OX=3880 GN=11419588 PE=2 SV=1	11	130	9	131	PF06110.10	DUF953	domain	3	118	120	129.7	3.8e-38	1	CL0172
		Green & Yellow Non-Depleted	3293	G7J2I8	Localized small heat shock protein OS=Medicago truncatula OX=3880 GN=11421034 PE=3 SV=1	122	220	122	221	PF00011.20	HSP20	domain	1	100	101	84.5	4.3e-24	1	CL0190
		Green & Yellow Non-Depleted	2236	G7J2K6	Enoyl-(Acyl carrier) reductase OS=Medicago truncatula OX=3880 GN=11415003 PE=3 SV=1	55	247	54	252	PF00106.24	adh_short	domain	2	188	195	141.4	2.2e-41	1	CL0063
		Green & Yellow Non-Depleted	2659	G7J330	Aspartate aminotransferase family protein OS=Medicago truncatula OX=3880 GN=11411394 PE=4 SV=2	89	438	86	439	PF00155.20	Aminotran_1_2	domain	4	362	370	219.4	7.2e-65	1	CL0061
		Green & Yellow Non-Depleted	2751	G7J3W6	Ubiquitin-like modifier-activating enzyme OS=Medicago truncatula OX=3880 GN=11431238 PE=2 SV=1	65	318	65	325	PF00899.20	ThiF	domain	1	240	264	166.6	5.6e-49	1	CL0063
		Green & Yellow Non-Depleted	1380	G7J420	Xylulose kinase-like protein OS=Medicago truncatula OX=3880 GN=11428874 PE=4 SV=1	11	287	11	290	PF00370.20	FGGY_N	domain	1	242	277	75.7	3.8e-21	1	CL0108
		Green & Yellow Non-Depleted	1380	G7J420	Xylulose kinase-like protein OS=Medicago truncatula OX=3880 GN=11428874 PE=4 SV=1	300	494	299	495	PF02782.15	FGGY_C	domain	2	197	212	95.9	2.4e-27	1	CL0108
		Green & Yellow Non-Depleted	318	G7J421	Tubulin alpha chain OS=Medicago truncatula OX=3880 GN=11432745 PE=3 SV=1	3	213	3	214	PF00091.24	Tubulin	domain	1	196	211	227.0	2.1e-67	1	CL0566
		Green & Yellow Non-Depleted	318	G7J421	Tubulin alpha chain OS=Medicago truncatula OX=3880 GN=11432745 PE=3 SV=1	263	391	263	392	PF03953.16	Tubulin_C	domain	1	124	129	170.7	1.3e-50	1	CL0442
		Green & Yellow Non-Depleted	961	G7J434	Ubiquitin-fold modifier-conjugating enzyme 1 OS=Medicago truncatula OX=3880 GN=11426822 PE=3 SV=1	8	163	8	163	PF08694.10	UFC1	domain	1	155	156	277.1	2.7e-83	1	CL0208
		Green & Yellow Non-Depleted	1098	G7J477	Cytochrome P450 family 71 protein OS=Medicago truncatula OX=3880 GN=11414047 PE=3 SV=1	52	499	52	510	PF00067.21	p450	domain	1	452	460	373.3	1.6e-111	1	No_clan
		Green & Yellow Non-Depleted	2615	G7J5F4	Pantothenate kinase 2 OS=Medicago truncatula OX=3880 GN=11439453 PE=3 SV=1	74	415	74	416	PF03630.13	Fumble	domain	1	329	345	453.6	3.7e-136	1	CL0108
		Green & Yellow Non-Depleted	2615	G7J5F4	Pantothenate kinase 2 OS=Medicago truncatula OX=3880 GN=11439453 PE=3 SV=1	601	879	548	884	PF01937.18	DUF89	domain	72	351	308	143.8	6.1e-42	1	No_clan
		Green & Yellow Non-Depleted	247	G7J5I7	RNA-metabolising metallo-beta-lactamase OS=Medicago truncatula OX=3880 GN=11427815 PE=4 SV=2	429	477	426	485	PF07521.11	RMMBL	domain	5	54	50	35.9	5.0e-09	1	CL0398
		Green & Yellow Non-Depleted	247	G7J5I7	RNA-metabolising metallo-beta-lactamase OS=Medicago truncatula OX=3880 GN=11427815 PE=4 SV=2	102	237	101	263	PF12706.6	Lactamase_B_2	domain	2	144	151	38.0	1.1e-09	1	CL0381
		Green & Yellow Non-Depleted	247	G7J5I7	RNA-metabolising metallo-beta-lactamase OS=Medicago truncatula OX=3880 GN=11427815 PE=4 SV=2	774	857	773	857	PF13837.5	Myb_DNA-bind_4	domain	2	90	89	57.4	1.4e-15	1	CL0123
		Green & Yellow Non-Depleted	1210	G7J5N0	Chaperonin GroS OS=Medicago truncatula OX=3880 GN=11418470 PE=4 SV=1	212	250	207	251	PF00166.20	Cpn10	domain	54	92	39	34.2	1.8e-08	1	CL0296
		Green & Yellow Non-Depleted	1353	G7J5P8	NAD(P)H-hydrate epimerase OS=Medicago truncatula OX=3880 GN=11434240 PE=2 SV=2	357	443	357	443	PF01243.19	Putative_PNPOx	domain	1	88	88	98.1	2.3e-28	1	CL0336
		Green & Yellow Non-Depleted	1353	G7J5P8	NAD(P)H-hydrate epimerase OS=Medicago truncatula OX=3880 GN=11434240 PE=2 SV=2	497	541	497	541	PF10590.8	PNP_phzG_C	domain	1	43	45	65.0	4.3e-18	1	No_clan
		Green & Yellow Non-Depleted	1353	G7J5P8	NAD(P)H-hydrate epimerase OS=Medicago truncatula OX=3880 GN=11434240 PE=2 SV=2	107	280	106	280	PF03853.14	YjeF_N	domain	2	171	180	114.6	4.0e-33	1	CL0063
		Green & Yellow Non-Depleted	1068	G7J5Q8	Serpin-ZX-like protein OS=Medicago truncatula OX=3880 GN=11432294 PE=3 SV=1	9	386	8	386	PF00079.19	Serpin	domain	2	370	386	328.8	4.6e-98	1	No_clan
		Green & Yellow Non-Depleted	1810	G7J5U6	26S proteasome non-ATPase regulatory subunit 3 OS=Medicago truncatula OX=3880 GN=11439915 PE=4 SV=1	314	419	313	420	PF01399.26	PCI	domain	2	104	107	80.3	1.2e-22	1	CL0123
		Green & Yellow Non-Depleted	1810	G7J5U6	26S proteasome non-ATPase regulatory subunit 3 OS=Medicago truncatula OX=3880 GN=11439915 PE=4 SV=1	423	489	423	489	PF08375.10	Rpn3_C	domain	1	67	68	95.4	1.8e-27	1	No_clan
		Green & Yellow Non-Depleted	823	G7J648	Cobalamin-independent methionine synthase OS=Medicago truncatula OX=3880 GN=11442193 PE=3 SV=1	51	363	50	366	PF08267.11	Meth_synt_1	domain	2	310	314	397.3	5.1e-119	1	CL0160
		Green & Yellow Non-Depleted	823	G7J648	Cobalamin-independent methionine synthase OS=Medicago truncatula OX=3880 GN=11442193 PE=3 SV=1	480	803	480	804	PF01717.17	Meth_synt_2	domain	1	323	324	522.7	3.4e-157	1	CL0160
		Green & Yellow Non-Depleted	287	G7J6B4	Isocitrate dehydrogenase [NAD] subunit, mitochondrial OS=Medicago truncatula OX=3880 GN=11420892 PE=3 SV=1	26	349	24	353	PF00180.19	Iso_dh	domain	3	348	348	354.3	6.3e-106	1	CL0270
		Green & Yellow Non-Depleted	2917	G7J6T9	Phosphomevalonate kinase OS=Medicago truncatula OX=3880 GN=11425190 PE=4 SV=1	180	253	174	253	PF00288.25	GHMP_kinases_N	domain	9	66	78	61.5	6.2e-17	1	CL0329
		Green & Yellow Non-Depleted	2917	G7J6T9	Phosphomevalonate kinase OS=Medicago truncatula OX=3880 GN=11425190 PE=4 SV=1	406	457	393	473	PF08544.12	GHMP_kinases_C	domain	13	66	55	27.8	2.2e-06	1	No_clan
		Green & Yellow Non-Depleted	1301	G7J6W0	Dipeptidyl peptidase IV-like protein OS=Medicago truncatula OX=3880 GN=11423654 PE=3 SV=1	137	484	123	484	PF00930.20	DPPIV_N	domain	19	354	352	275.6	4.4e-82	1	CL0186
		Green & Yellow Non-Depleted	1301	G7J6W0	Dipeptidyl peptidase IV-like protein OS=Medicago truncatula OX=3880 GN=11423654 PE=3 SV=1	571	770	569	770	PF00326.20	Peptidase_S9	domain	3	209	207	174.3	2.1e-51	1	CL0028
		Green & Yellow Non-Depleted	174	G7J743	Phenylcoumaran benzylic ether reductase-like protein Fi1 OS=Medicago truncatula OX=3880 GN=11418219 PE=4 SV=1	11	302	11	303	PF05368.12	NmrA	domain	1	232	297	273.3	1.5e-81	1	CL0063
		Green & Yellow Non-Depleted	2161	G7J7C6	Import inner membrane translocase protein OS=Medicago truncatula OX=3880 GN=11435963 PE=3 SV=1	23	82	22	84	PF02953.14	zf-Tim10_DDP	domain	2	62	61	75.0	2.5e-21	1	No_clan
		Green & Yellow Non-Depleted	1847	G7J7F3	PP2A regulatory subunit TAP46-like protein OS=Medicago truncatula OX=3880 GN=11434861 PE=2 SV=1	11	392	11	392	PF04177.11	TAP42	domain	1	319	407	278.4	6.7e-83	1	No_clan
		Green & Yellow Non-Depleted	2710	G7J7F6	Nuclease-related domain protein OS=Medicago truncatula OX=3880 GN=11414347 PE=4 SV=2	44	113	13	128	PF08378.10	NERD	domain	33	93	72	40.2	3.4e-10	1	CL0236
		Green & Yellow Non-Depleted	2285	G7J7W0	Class I glutamine amidotransferase superfamily protein OS=Medicago truncatula OX=3880 GN=11411229 PE=4 SV=1	197	379	197	380	PF01965.23	DJ-1_PfpI	domain	1	164	184	189.0	4.9e-56	1	CL0014
		Green & Yellow Non-Depleted	2285	G7J7W0	Class I glutamine amidotransferase superfamily protein OS=Medicago truncatula OX=3880 GN=11411229 PE=4 SV=1	4	186	4	187	PF01965.23	DJ-1_PfpI	domain	1	164	184	156.2	5.8e-46	1	CL0014
		Green & Yellow Non-Depleted	2247	G7J816	ABC transporter F family-like protein OS=Medicago truncatula OX=3880 GN=11432712 PE=4 SV=1	194	367	191	367	PF00005.26	ABC_tran	domain	5	137	182	66.9	2.4e-18	1	CL0023
		Green & Yellow Non-Depleted	2247	G7J816	ABC transporter F family-like protein OS=Medicago truncatula OX=3880 GN=11432712 PE=4 SV=1	406	487	406	491	PF12848.6	ABC_tran_Xtn	domain	1	83	83	83.4	7.8e-24	1	CL0023
		Green & Yellow Non-Depleted	2247	G7J816	ABC transporter F family-like protein OS=Medicago truncatula OX=3880 GN=11432712 PE=4 SV=1	520	650	519	650	PF00005.26	ABC_tran	domain	2	137	144	78.6	5.9e-22	1	CL0023
		Green & Yellow Non-Depleted	362	G7J8C0	Aminopeptidase OS=Medicago truncatula OX=3880 GN=11423248 PE=3 SV=1	218	451	217	451	PF01433.19	Peptidase_M1	domain	2	236	235	314.8	2.9e-94	1	CL0126
		Green & Yellow Non-Depleted	362	G7J8C0	Aminopeptidase OS=Medicago truncatula OX=3880 GN=11423248 PE=3 SV=1	532	849	532	850	PF11838.7	ERAP1_C	domain	1	314	325	293.3	2.5e-87	1	No_clan
		Green & Yellow Non-Depleted	129	G7J8C7	Cytosolic class II small heat-shock protein OS=Medicago truncatula OX=3880 GN=11425749 PE=2 SV=1	51	156	51	156	PF00011.20	HSP20	domain	1	101	106	98.5	1.9e-28	1	CL0190
		Green & Yellow Non-Depleted	2202	G7J8Y2	Pre-mRNA-splicing factor SF2-like protein OS=Medicago truncatula OX=3880 GN=11430819 PE=4 SV=1	116	183	116	183	PF00076.21	RRM_1	domain	1	70	70	63.7	9.7e-18	1	CL0221
		Green & Yellow Non-Depleted	2202	G7J8Y2	Pre-mRNA-splicing factor SF2-like protein OS=Medicago truncatula OX=3880 GN=11430819 PE=4 SV=1	232	294	232	295	PF00076.21	RRM_1	domain	1	66	66	44.4	1.0e-11	1	CL0221
		Green & Yellow Non-Depleted	3011	G7J950	Eukaryotic translation initiation factor 3 subunit B OS=Medicago truncatula OX=3880 GN=11429932 PE=3 SV=2	82	136	79	138	PF00076.21	RRM_1	domain	16	67	55	27.8	1.6e-06	1	CL0221
		Green & Yellow Non-Depleted	3011	G7J950	Eukaryotic translation initiation factor 3 subunit B OS=Medicago truncatula OX=3880 GN=11429932 PE=3 SV=2	405	605	405	605	PF08662.10	eIF2A	domain	1	194	203	206.5	3.2e-61	1	CL0186
		Green & Yellow Non-Depleted	1534	G7J970	NAD(P)-binding rossmann-fold protein OS=Medicago truncatula OX=3880 GN=11433504 PE=2 SV=1	62	206	62	265	PF13460.5	NAD_binding_10	domain	1	147	156	77.8	8.7e-22	1	CL0063
		Green & Yellow Non-Depleted	2250	G7J9P9	Protein translocase, putative OS=Medicago truncatula OX=3880 GN=11421679 PE=4 SV=1	50	174	45	175	PF02466.18	Tim17	domain	6	103	125	41.7	1.0e-10	1	No_clan
		Green & Yellow Non-Depleted	2250	G7J9P9	Protein translocase, putative OS=Medicago truncatula OX=3880 GN=11421679 PE=4 SV=1	200	251	194	251	PF00536.29	SAM_1	domain	10	62	53	26.7	5.2e-06	1	CL0003
		Green & Yellow Non-Depleted	539	G7J9S7	Translocon at the inner envelope membrane ofs protein 55-II OS=Medicago truncatula OX=3880 GN=11426745 PE=4 SV=1	101	183	101	197	PF00355.25	Rieske	domain	1	84	84	70.3	9.2e-20	1	CL0516
		Green & Yellow Non-Depleted	539	G7J9S7	Translocon at the inner envelope membrane ofs protein 55-II OS=Medicago truncatula OX=3880 GN=11426745 PE=4 SV=1	306	391	306	393	PF08417.11	PaO	domain	1	85	86	73.3	1.2e-20	1	No_clan
		Green & Yellow Non-Depleted	162	G7J9V8	Chaperone ClpB, putative OS=Medicago truncatula OX=3880 GN=11428803 PE=3 SV=1	107	158	107	159	PF02861.19	Clp_N	domain	1	52	52	46.1	3.6e-12	1	No_clan
		Green & Yellow Non-Depleted	162	G7J9V8	Chaperone ClpB, putative OS=Medicago truncatula OX=3880 GN=11428803 PE=3 SV=1	185	235	184	235	PF02861.19	Clp_N	domain	2	53	52	46.8	2.2e-12	1	No_clan
		Green & Yellow Non-Depleted	162	G7J9V8	Chaperone ClpB, putative OS=Medicago truncatula OX=3880 GN=11428803 PE=3 SV=1	294	427	292	431	PF00004.28	AAA	domain	3	128	143	51.4	1.3e-13	1	CL0023
		Green & Yellow Non-Depleted	162	G7J9V8	Chaperone ClpB, putative OS=Medicago truncatula OX=3880 GN=11428803 PE=3 SV=1	690	859	690	860	PF07724.13	AAA_2	domain	1	170	186	181.9	1.0e-53	1	CL0023
		Green & Yellow Non-Depleted	162	G7J9V8	Chaperone ClpB, putative OS=Medicago truncatula OX=3880 GN=11428803 PE=3 SV=1	866	946	866	946	PF10431.8	ClpB_D2-small	domain	1	81	81	76.1	1.6e-21	1	No_clan
		Green & Yellow Non-Depleted	624	G7J9Y9	Delta-1-pyrroline-5-carboxylate synthase OS=Medicago truncatula OX=3880 GN=11410328 PE=3 SV=2	15	260	15	260	PF00696.27	AA_kinase	domain	1	241	258	127.7	5.1e-37	1	No_clan
		Green & Yellow Non-Depleted	624	G7J9Y9	Delta-1-pyrroline-5-carboxylate synthase OS=Medicago truncatula OX=3880 GN=11410328 PE=3 SV=2	291	558	282	569	PF00171.21	Aldedh	domain	27	284	279	32.8	2.4e-08	1	CL0099
		Green & Yellow Non-Depleted	1185	G7JA48	DEAD-box ATP-dependent RNA helicase-like protein OS=Medicago truncatula OX=3880 GN=11427011 PE=4 SV=1	168	349	168	349	PF00270.28	DEAD	domain	1	176	186	169.8	4.5e-50	1	CL0023
		Green & Yellow Non-Depleted	1185	G7JA48	DEAD-box ATP-dependent RNA helicase-like protein OS=Medicago truncatula OX=3880 GN=11427011 PE=4 SV=1	384	499	383	499	PF00271.30	Helicase_C	domain	2	111	117	103.0	1.1e-29	1	CL0023
		Green & Yellow Non-Depleted	1870	G7JAA1	4-alpha-glucanotransferase OS=Medicago truncatula OX=3880 GN=11440463 PE=3 SV=2	85	548	85	552	PF02446.16	Glyco_hydro_77	domain	1	454	479	489.7	8.1e-147	1	CL0058
		Green & Yellow Non-Depleted	1023	G7JAA5	Developmentally regulated GTP-binding protein OS=Medicago truncatula OX=3880 GN=11425222 PE=4 SV=1	66	165	66	183	PF01926.22	MMR_HSR1	domain	1	97	102	74.5	6.2e-21	1	CL0023
		Green & Yellow Non-Depleted	1023	G7JAA5	Developmentally regulated GTP-binding protein OS=Medicago truncatula OX=3880 GN=11425222 PE=4 SV=1	186	291	186	291	PF16897.4	MMR_HSR1_Xtn	domain	1	106	106	139.4	3.7e-41	1	No_clan
		Green & Yellow Non-Depleted	1023	G7JAA5	Developmentally regulated GTP-binding protein OS=Medicago truncatula OX=3880 GN=11425222 PE=4 SV=1	293	366	292	366	PF02824.20	TGS	domain	2	60	74	83.6	6.7e-24	1	CL0072
		Green & Yellow Non-Depleted	95	G7JAQ0	UBL5 ubiquitin-like modifier OS=Medicago truncatula OX=3880 GN=11435674 PE=2 SV=1	11	70	4	73	PF00240.22	ubiquitin	domain	8	67	60	30.7	1.8e-07	1	CL0072
		Green & Yellow Non-Depleted	1067	G7JB60	26S proteasome regulatory particle non-ATPase subunit 8 OS=Medicago truncatula OX=3880 GN=11422604 PE=4 SV=1	13	124	12	125	PF01398.20	JAB	domain	2	117	117	104.2	3.9e-30	1	CL0366
		Green & Yellow Non-Depleted	1067	G7JB60	26S proteasome regulatory particle non-ATPase subunit 8 OS=Medicago truncatula OX=3880 GN=11422604 PE=4 SV=1	174	285	174	285	PF13012.5	MitMem_reg	domain	1	111	113	125.8	9.6e-37	1	No_clan
		Green & Yellow Non-Depleted	1288	G7JBC0	Protein transporter Sec23-like protein OS=Medicago truncatula OX=3880 GN=11432736 PE=4 SV=1	56	94	56	94	PF04810.14	zf-Sec23_Sec24	domain	1	39	39	60.4	1.1e-16	1	No_clan
		Green & Yellow Non-Depleted	1288	G7JBC0	Protein transporter Sec23-like protein OS=Medicago truncatula OX=3880 GN=11432736 PE=4 SV=1	125	398	125	398	PF04811.14	Sec23_trunk	domain	1	243	283	239.1	4.7e-71	1	CL0128
		Green & Yellow Non-Depleted	1288	G7JBC0	Protein transporter Sec23-like protein OS=Medicago truncatula OX=3880 GN=11432736 PE=4 SV=1	409	513	408	513	PF08033.11	Sec23_BS	domain	2	96	105	92.6	1.9e-26	1	No_clan
		Green & Yellow Non-Depleted	1288	G7JBC0	Protein transporter Sec23-like protein OS=Medicago truncatula OX=3880 GN=11432736 PE=4 SV=1	639	727	637	727	PF00626.21	Gelsolin	domain	3	76	89	53.5	1.5e-14	1	CL0092
		Green & Yellow Non-Depleted	1288	G7JBC0	Protein transporter Sec23-like protein OS=Medicago truncatula OX=3880 GN=11432736 PE=4 SV=1	527	623	527	626	PF04815.14	Sec23_helical	domain	1	100	101	79.5	1.3e-22	1	No_clan
		Green & Yellow Non-Depleted	2651	G7JBD4	Lipoprotein OS=Medicago truncatula OX=3880 GN=11443049 PE=4 SV=1	32	198	32	199	PF06884.10	DUF1264	domain	1	170	170	249.0	1.7e-74	1	No_clan
		Green & Yellow Non-Depleted	375	G7JBW9	Outer membrane OMP85 family protein OS=Medicago truncatula OX=3880 GN=11406688 PE=4 SV=1	64	140	63	141	PF07244.14	POTRA	domain	2	79	79	33.6	4.1e-08	1	CL0191
		Green & Yellow Non-Depleted	375	G7JBW9	Outer membrane OMP85 family protein OS=Medicago truncatula OX=3880 GN=11406688 PE=4 SV=1	170	513	170	514	PF01103.22	Bac_surface_Ag	domain	1	321	359	109.7	1.8e-31	1	CL0193
		Green & Yellow Non-Depleted	352	G7JC94	60S acidic ribosomal protein P0 OS=Medicago truncatula OX=3880 GN=11436630 PE=3 SV=1	234	320	234	320	PF00428.18	Ribosomal_60s	domain	1	88	88	80.4	1.0e-22	1	No_clan
		Green & Yellow Non-Depleted	352	G7JC94	60S acidic ribosomal protein P0 OS=Medicago truncatula OX=3880 GN=11436630 PE=3 SV=1	7	108	6	110	PF00466.19	Ribosomal_L10	domain	2	98	103	72.2	2.7e-20	1	No_clan
		Green & Yellow Non-Depleted	1988	G7JCA9	N-acetylglutamate kinase OS=Medicago truncatula OX=3880 GN=11429980 PE=3 SV=1	79	316	79	317	PF00696.27	AA_kinase	domain	1	240	246	150.7	4.6e-44	1	No_clan
		Green & Yellow Non-Depleted	3049	G7JCK0	Ketol-acid reductoisomerase OS=Medicago truncatula OX=3880 GN=11418347 PE=3 SV=1	110	284	107	286	PF07991.11	IlvN	domain	5	161	176	105.9	1.4e-30	1	CL0063
		Green & Yellow Non-Depleted	3049	G7JCK0	Ketol-acid reductoisomerase OS=Medicago truncatula OX=3880 GN=11418347 PE=3 SV=1	293	437	292	438	PF01450.18	IlvC	domain	2	143	150	117.1	6.7e-34	1	CL0106
		Green & Yellow Non-Depleted	3049	G7JCK0	Ketol-acid reductoisomerase OS=Medicago truncatula OX=3880 GN=11418347 PE=3 SV=1	450	518	447	532	PF01450.18	IlvC	domain	18	85	69	31.3	1.9e-07	1	CL0106
		Green & Yellow Non-Depleted	2350	G7JCS2	Phosphate-responsive 1 family protein OS=Medicago truncatula OX=3880 GN=11409803 PE=2 SV=1	35	299	35	299	PF04674.11	Phi_1	domain	1	277	277	397.8	2.1e-119	1	No_clan
		Green & Yellow Non-Depleted	2680	G7JDJ8	NEDD8-activating enzyme E1 regulatory subunit OS=Medicago truncatula OX=3880 GN=11444042 PE=2 SV=1	8	516	8	535	PF00899.20	ThiF	domain	1	210	516	87.5	8.0e-25	1	CL0063
		Green & Yellow Non-Depleted	2520	G7JDZ5	Urease accessory protein UreG OS=Medicago truncatula OX=3880 GN=11426174 PE=3 SV=1	75	243	73	245	PF02492.18	cobW	domain	3	175	183	110.2	7.7e-32	1	CL0023
		Green & Yellow Non-Depleted	1104	G7JEF1	Vacuolar ATP synthase subunit D, putative OS=Medicago truncatula OX=3880 GN=11424764 PE=4 SV=1	18	209	16	210	PF01813.16	ATP-synt_D	domain	3	195	195	236.9	1.5e-70	1	No_clan
		Green & Yellow Non-Depleted	3266	G7JFG1	NAD-dependent epimerase/dehydratase family protein OS=Medicago truncatula OX=3880 GN=11444988 PE=2 SV=1	65	260	65	262	PF13460.5	NAD_binding_10	domain	1	182	197	159.2	9.6e-47	1	CL0063
		Green & Yellow Non-Depleted	807	G7JFL4	ATP phosphoribosyltransferase catalytic subunit OS=Medicago truncatula OX=3880 GN=11438625 PE=4 SV=1	89	264	89	266	PF01634.17	HisG	domain	1	158	176	130.0	7.2e-38	1	CL0177
		Green & Yellow Non-Depleted	807	G7JFL4	ATP phosphoribosyltransferase catalytic subunit OS=Medicago truncatula OX=3880 GN=11438625 PE=4 SV=1	270	355	270	355	PF08029.10	HisG_C	domain	1	73	86	63.3	1.6e-17	1	CL0089
		Green & Yellow Non-Depleted	1392	G7JFN2	Cinnamoyl-CoA reductase OS=Medicago truncatula OX=3880 GN=11421771 PE=4 SV=2	13	254	13	265	PF01370.20	Epimerase	domain	1	232	250	99.2	2.2e-28	1	CL0063
		Green & Yellow Non-Depleted	2678	G7JG50	Coatomer subunit gamma OS=Medicago truncatula OX=3880 GN=11413931 PE=3 SV=1	620	765	619	766	PF08752.9	COP-gamma_platf	domain	2	149	150	184.0	1.6e-54	1	CL0159
		Green & Yellow Non-Depleted	2678	G7JG50	Coatomer subunit gamma OS=Medicago truncatula OX=3880 GN=11413931 PE=3 SV=1	768	882	768	882	PF16381.4	Coatomer_g_Cpla	domain	1	115	115	127.6	2.2e-37	1	CL0545
		Green & Yellow Non-Depleted	2678	G7JG50	Coatomer subunit gamma OS=Medicago truncatula OX=3880 GN=11413931 PE=3 SV=1	29	540	25	543	PF01602.19	Adaptin_N	domain	5	520	525	430.8	6.4e-129	1	CL0020
		Green & Yellow Non-Depleted	1492	G7JG63	Phenylalanyl-tRNA synthetase alpha chain, putative OS=Medicago truncatula OX=3880 GN=11417135 PE=4 SV=1	273	545	272	552	PF01409.19	tRNA-synt_2d	domain	2	240	276	309.4	1.5e-92	1	CL0040
		Green & Yellow Non-Depleted	2108	G7JGX1	Signal recognition particle 54 kDa protein OS=Medicago truncatula OX=3880 GN=11419634 PE=3 SV=1	6	83	6	83	PF02881.18	SRP54_N	domain	1	75	79	58.8	4.4e-16	1	No_clan
		Green & Yellow Non-Depleted	2108	G7JGX1	Signal recognition particle 54 kDa protein OS=Medicago truncatula OX=3880 GN=11419634 PE=3 SV=1	102	296	101	296	PF00448.21	SRP54	domain	2	196	195	260.9	5.8e-78	1	CL0023
		Green & Yellow Non-Depleted	2108	G7JGX1	Signal recognition particle 54 kDa protein OS=Medicago truncatula OX=3880 GN=11419634 PE=3 SV=1	327	427	327	429	PF02978.18	SRP_SPB	domain	1	97	101	100.6	5.5e-29	1	No_clan
		Green & Yellow Non-Depleted	116	G7JHA8	RNA-binding (RRM/RBD/RNP motif) family protein OS=Medicago truncatula OX=3880 GN=11413936 PE=4 SV=1	11	79	10	80	PF00076.21	RRM_1	domain	2	69	69	79.0	1.6e-22	1	CL0221
		Green & Yellow Non-Depleted	2514	G7JHI5	SPFH domain/band 7 family protein OS=Medicago truncatula OX=3880 GN=11439868 PE=4 SV=1	55	238	54	239	PF01145.24	Band_7	domain	2	177	187	73.4	2.1e-20	1	CL0433
		Green & Yellow Non-Depleted	3210	G7JHJ7	Transcription factor Pur-alpha-like protein OS=Medicago truncatula OX=3880 GN=11443938 PE=4 SV=1	89	134	88	178	PF04845.12	PurA	domain	2	47	46	38.6	6.4e-10	1	CL0609
		Green & Yellow Non-Depleted	3210	G7JHJ7	Transcription factor Pur-alpha-like protein OS=Medicago truncatula OX=3880 GN=11443938 PE=4 SV=1	207	270	193	273	PF04845.12	PurA	domain	153	216	64	47.0	1.7e-12	1	CL0609
		Green & Yellow Non-Depleted	3210	G7JHJ7	Transcription factor Pur-alpha-like protein OS=Medicago truncatula OX=3880 GN=11443938 PE=4 SV=1	31	85	21	88	PF04845.12	PurA	domain	163	217	55	35.9	4.3e-09	1	CL0609
		Green & Yellow Non-Depleted	76	G7JHN2	Ubiquitin carboxyl-terminal hydrolase OS=Medicago truncatula OX=3880 GN=11411905 PE=3 SV=1	12	213	12	214	PF01088.20	Peptidase_C12	domain	1	211	215	208.7	7.5e-62	1	CL0125
		Green & Yellow Non-Depleted	1284	G7JIG7	Poly [ADP-ribose] polymerase OS=Medicago truncatula OX=3880 GN=11444603 PE=4 SV=1	99	149	98	149	PF08063.11	PADR1	domain	2	53	52	66.6	1.1e-18	1	No_clan
		Green & Yellow Non-Depleted	1284	G7JIG7	Poly [ADP-ribose] polymerase OS=Medicago truncatula OX=3880 GN=11444603 PE=4 SV=1	187	263	186	263	PF00533.25	BRCT	domain	4	79	79	35.6	8.4e-09	1	CL0459
		Green & Yellow Non-Depleted	1284	G7JIG7	Poly [ADP-ribose] polymerase OS=Medicago truncatula OX=3880 GN=11444603 PE=4 SV=1	335	413	335	416	PF05406.14	WGR	domain	1	78	80	50.2	1.9e-13	1	No_clan
		Green & Yellow Non-Depleted	1284	G7JIG7	Poly [ADP-ribose] polymerase OS=Medicago truncatula OX=3880 GN=11444603 PE=4 SV=1	452	585	452	585	PF02877.13	PARP_reg	domain	1	135	138	68.2	6.8e-19	1	No_clan
		Green & Yellow Non-Depleted	1284	G7JIG7	Poly [ADP-ribose] polymerase OS=Medicago truncatula OX=3880 GN=11444603 PE=4 SV=1	599	802	599	803	PF00644.19	PARP	domain	1	194	205	163.8	3.2e-48	1	CL0084
		Green & Yellow Non-Depleted	2686	G7JIL4	V-type proton ATPase subunit a OS=Medicago truncatula OX=3880 GN=11440569 PE=3 SV=1	40	812	39	812	PF01496.18	V_ATPase_I	domain	2	812	815	989.7	8.6e-298	1	No_clan
		Green & Yellow Non-Depleted	846	G7JIT9	Glutathione S-transferase-like protein OS=Medicago truncatula OX=3880 GN=11446204 PE=4 SV=1	236	300	203	302	PF13410.5	GST_C_2	domain	7	66	65	38.9	6.1e-10	1	CL0497
		Green & Yellow Non-Depleted	846	G7JIT9	Glutathione S-transferase-like protein OS=Medicago truncatula OX=3880 GN=11446204 PE=4 SV=1	78	185	78	185	PF13409.5	GST_N_2	domain	1	70	109	65.4	4.1e-18	1	CL0172
		Green & Yellow Non-Depleted	3283	G7JIY5	L-lactate dehydrogenase OS=Medicago truncatula OX=3880 GN=11406365 PE=3 SV=1	39	177	38	177	PF00056.22	Ldh_1_N	domain	2	141	140	142.2	1.1e-41	1	CL0063
		Green & Yellow Non-Depleted	3283	G7JIY5	L-lactate dehydrogenase OS=Medicago truncatula OX=3880 GN=11406365 PE=3 SV=1	180	343	180	348	PF02866.17	Ldh_1_C	domain	1	158	169	90.5	1.0e-25	1	CL0341
		Green & Yellow Non-Depleted	1088	G7JJF7	D-glycerate dehydrogenase/hydroxypyruvate reductase OS=Medicago truncatula OX=3880 GN=11428023 PE=3 SV=1	110	282	110	282	PF02826.18	2-Hacid_dh_C	domain	1	178	178	190.8	1.2e-56	1	CL0063
		Green & Yellow Non-Depleted	1088	G7JJF7	D-glycerate dehydrogenase/hydroxypyruvate reductase OS=Medicago truncatula OX=3880 GN=11428023 PE=3 SV=1	10	311	6	314	PF00389.29	2-Hacid_dh	domain	4	131	303	84.9	3.4e-24	1	CL0325
		Green & Yellow Non-Depleted	1938	G7JKR1	Eukaryotic translation initiation factor SUI1-like protein OS=Medicago truncatula OX=3880 GN=11431784 PE=4 SV=1	511	588	509	588	PF01253.21	SUI1	domain	3	76	78	77.4	8.1e-22	1	No_clan
		Green & Yellow Non-Depleted	2307	G7JL07	Amidophosphoribosyltransferase OS=Medicago truncatula OX=3880 GN=11438087 PE=3 SV=1	355	450	343	456	PF00156.26	Pribosyltran	domain	31	119	99	35.7	5.4e-09	1	CL0533
		Green & Yellow Non-Depleted	2307	G7JL07	Amidophosphoribosyltransferase OS=Medicago truncatula OX=3880 GN=11438087 PE=3 SV=1	159	278	150	280	PF13537.5	GATase_7	domain	8	121	122	88.6	2.6e-25	1	CL0052
		Green & Yellow Non-Depleted	2022	G7JL66	Methylcrotonyl-CoA carboxylase beta chain, putative OS=Medicago truncatula OX=3880 GN=11446438 PE=4 SV=1	59	543	58	550	PF01039.21	Carboxyl_trans	domain	2	485	498	525.1	1.5e-157	1	CL0127
		Green & Yellow Non-Depleted	3004	G7JLQ8	Calcium-binding protein OS=Medicago truncatula OX=3880 GN=11444724 PE=4 SV=2	49	379	48	380	PF08569.10	Mo25	domain	2	326	333	403.1	8.9e-121	1	CL0020
		Green & Yellow Non-Depleted	1702	G7JM88	Lethal leaf-spot protein, putative OS=Medicago truncatula OX=3880 GN=11411058 PE=4 SV=1	95	179	95	198	PF00355.25	Rieske	domain	1	84	85	65.0	4.0e-18	1	CL0516
		Green & Yellow Non-Depleted	1702	G7JM88	Lethal leaf-spot protein, putative OS=Medicago truncatula OX=3880 GN=11411058 PE=4 SV=1	304	398	304	401	PF08417.11	PaO	domain	1	84	95	75.6	2.3e-21	1	No_clan
		Green & Yellow Non-Depleted	2421	G7JME3	Alcohol dehydrogenase zinc-binding domain protein OS=Medicago truncatula OX=3880 GN=11441407 PE=4 SV=1	317	381	316	390	PF08240.11	ADH_N	domain	2	60	65	34.8	1.1e-08	1	CL0296
		Green & Yellow Non-Depleted	2421	G7JME3	Alcohol dehydrogenase zinc-binding domain protein OS=Medicago truncatula OX=3880 GN=11441407 PE=4 SV=1	443	575	443	580	PF00107.25	ADH_zinc_N	domain	1	125	135	93.5	8.7e-27	1	CL0063
		Green & Yellow Non-Depleted	2421	G7JME3	Alcohol dehydrogenase zinc-binding domain protein OS=Medicago truncatula OX=3880 GN=11441407 PE=4 SV=1	9	205	8	211	PF00106.24	adh_short	domain	3	187	198	135.7	1.2e-39	1	CL0063
		Green & Yellow Non-Depleted	2080	G7JMU3	Seed maturation PM36-like protein OS=Medicago truncatula OX=3880 GN=11414699 PE=4 SV=1	22	228	21	230	PF03070.15	TENA_THI-4	domain	2	208	211	171.3	2.3e-50	1	CL0230
		Green & Yellow Non-Depleted	900	G7JNQ7	Topoisomerase-like protein OS=Medicago truncatula OX=3880 GN=11407964 PE=4 SV=2	123	234	123	234	PF02847.16	MA3	domain	1	113	113	87.9	3.9e-25	1	CL0020
		Green & Yellow Non-Depleted	900	G7JNQ7	Topoisomerase-like protein OS=Medicago truncatula OX=3880 GN=11407964 PE=4 SV=2	288	398	287	398	PF02847.16	MA3	domain	2	113	112	93.5	7.3e-27	1	CL0020
		Green & Yellow Non-Depleted	900	G7JNQ7	Topoisomerase-like protein OS=Medicago truncatula OX=3880 GN=11407964 PE=4 SV=2	422	531	421	532	PF02847.16	MA3	domain	2	112	111	82.9	1.4e-23	1	CL0020
		Green & Yellow Non-Depleted	900	G7JNQ7	Topoisomerase-like protein OS=Medicago truncatula OX=3880 GN=11407964 PE=4 SV=2	585	692	584	693	PF02847.16	MA3	domain	2	112	111	103.5	5.7e-30	1	CL0020
		Green & Yellow Non-Depleted	972	G7JPD1	Protein disulfide-isomerase OS=Medicago truncatula OX=3880 GN=11426406 PE=3 SV=1	244	414	237	417	PF13848.5	Thioredoxin_6	domain	14	181	175	86.3	2.3e-24	1	CL0172
		Green & Yellow Non-Depleted	972	G7JPD1	Protein disulfide-isomerase OS=Medicago truncatula OX=3880 GN=11426406 PE=3 SV=1	102	202	101	203	PF00085.19	Thioredoxin	domain	2	103	103	99.4	9.1e-29	1	CL0172
		Green & Yellow Non-Depleted	972	G7JPD1	Protein disulfide-isomerase OS=Medicago truncatula OX=3880 GN=11426406 PE=3 SV=1	440	543	439	545	PF00085.19	Thioredoxin	domain	2	102	106	73.8	8.0e-21	1	CL0172
		Green & Yellow Non-Depleted	722	G7JPM8	Gamma-aminobutyrate transaminase OS=Medicago truncatula OX=3880 GN=11438136 PE=3 SV=1	81	497	72	498	PF00202.20	Aminotran_3	domain	10	405	420	298.4	6.2e-89	1	CL0061
		Green & Yellow Non-Depleted	2725	G7JQK3	Beta-adaptin-like protein OS=Medicago truncatula OX=3880 GN=11443257 PE=3 SV=1	679	774	670	775	PF02883.19	Alpha_adaptinC2	domain	9	110	105	33.7	3.2e-08	1	CL0159
		Green & Yellow Non-Depleted	2725	G7JQK3	Beta-adaptin-like protein OS=Medicago truncatula OX=3880 GN=11443257 PE=3 SV=1	15	533	12	535	PF01602.19	Adaptin_N	domain	4	522	530	534.7	2.0e-160	1	CL0020
		Green & Yellow Non-Depleted	2725	G7JQK3	Beta-adaptin-like protein OS=Medicago truncatula OX=3880 GN=11443257 PE=3 SV=1	785	894	785	894	PF09066.9	B2-adapt-app_C	domain	1	112	114	97.1	6.0e-28	1	CL0545
		Green & Yellow Non-Depleted	1163	G7JQM6	Porphobilinogen deaminase OS=Medicago truncatula OX=3880 GN=11441634 PE=3 SV=1	62	274	62	275	PF01379.19	Porphobil_deam	domain	1	196	213	244.7	5.9e-73	1	CL0177
		Green & Yellow Non-Depleted	1163	G7JQM6	Porphobilinogen deaminase OS=Medicago truncatula OX=3880 GN=11441634 PE=3 SV=1	288	359	286	360	PF03900.14	Porphobil_deamC	domain	3	74	75	52.2	5.6e-14	1	No_clan
		Green & Yellow Non-Depleted	307	G7JQY1	HVA22-like protein OS=Medicago truncatula OX=3880 GN=11442797 PE=3 SV=1	32	108	32	108	PF03134.18	TB2_DP1_HVA22	domain	1	78	78	90.1	5.8e-26	1	No_clan
		Green & Yellow Non-Depleted	363	G7JRI5	L-ascorbate peroxidase OS=Medicago truncatula OX=3880 GN=11412115 PE=2 SV=1	22	227	8	227	PF00141.22	peroxidase	domain	11	229	237	154.2	4.1e-45	1	CL0617
		Green & Yellow Non-Depleted	2415	G7JSP8	Methionine-tRNA ligase, putative OS=Medicago truncatula OX=3880 GN=11441226 PE=3 SV=1	18	412	18	412	PF09334.10	tRNA-synt_1g	domain	1	391	401	503.7	2.7e-151	1	CL0039
		Green & Yellow Non-Depleted	2415	G7JSP8	Methionine-tRNA ligase, putative OS=Medicago truncatula OX=3880 GN=11441226 PE=3 SV=1	650	744	650	745	PF01588.19	tRNA_bind	domain	1	95	95	107.2	3.2e-31	1	CL0021
		Green & Yellow Non-Depleted	2880	G7JT65	Cupin family protein OS=Medicago truncatula OX=3880 GN=11441722 PE=2 SV=1	7	166	6	167	PF06172.10	Cupin_5	domain	2	131	160	150.0	3.5e-44	1	CL0029
		Green & Yellow Non-Depleted	2270	G7JTQ1	RAB GTPase-like protein A5B OS=Medicago truncatula OX=3880 GN=11412245 PE=4 SV=1	17	180	17	181	PF00071.21	Ras	domain	1	161	164	211.3	5.3e-63	1	CL0023
		Green & Yellow Non-Depleted	2749	G7JTT9	Dihydroorotase OS=Medicago truncatula OX=3880 GN=11444984 PE=3 SV=1	10	315	5	320	PF01979.19	Amidohydro_1	domain	8	311	345	94.8	5.9e-27	1	CL0034
		Green & Yellow Non-Depleted	611	G7JTY4	LL-diaminopimelate aminotransferase OS=Medicago truncatula OX=3880 GN=11416415 PE=3 SV=1	90	454	89	454	PF00155.20	Aminotran_1_2	domain	2	363	387	121.1	5.6e-35	1	CL0061
		Green & Yellow Non-Depleted	2806	G7JTZ5	Aldo/keto reductase family oxidoreductase OS=Medicago truncatula OX=3880 GN=11406810 PE=4 SV=1	16	281	15	296	PF00248.20	Aldo_ket_red	domain	2	275	281	193.0	5.6e-57	1	No_clan
		Green & Yellow Non-Depleted	639	G7JU40	Serine/Threonine kinase family protein OS=Medicago truncatula OX=3880 GN=11438745 PE=4 SV=1	66	332	28	333	PF00069.24	Pkinase	domain	20	261	276	104.0	8.1e-30	1	CL0016
		Green & Yellow Non-Depleted	1370	G7JWI7	Acylamino-acid-releasing enzyme-like protein, putative OS=Medicago truncatula OX=3880 GN=11420124 PE=4 SV=2	381	403	372	406	PF07676.11	PD40	domain	12	31	23	17.1	0.0036	1	CL0186
		Green & Yellow Non-Depleted	1370	G7JWI7	Acylamino-acid-releasing enzyme-like protein, putative OS=Medicago truncatula OX=3880 GN=11420124 PE=4 SV=2	616	832	615	833	PF00326.20	Peptidase_S9	domain	2	209	220	126.3	1.0e-36	1	CL0028
		Green & Yellow Non-Depleted	3017	G7JWR8	UDP-glucose 6-dehydrogenase OS=Medicago truncatula OX=3880 GN=11416106 PE=3 SV=1	3	186	2	191	PF03721.13	UDPG_MGDP_dh_N	domain	2	183	188	220.1	1.6e-65	1	CL0063
		Green & Yellow Non-Depleted	3017	G7JWR8	UDP-glucose 6-dehydrogenase OS=Medicago truncatula OX=3880 GN=11416106 PE=3 SV=1	210	304	210	305	PF00984.18	UDPG_MGDP_dh	domain	1	93	95	109.8	5.1e-32	1	CL0106
		Green & Yellow Non-Depleted	3017	G7JWR8	UDP-glucose 6-dehydrogenase OS=Medicago truncatula OX=3880 GN=11416106 PE=3 SV=1	328	452	328	453	PF03720.14	UDPG_MGDP_dh_C	domain	1	104	125	121.8	1.3e-35	1	CL0039
		Green & Yellow Non-Depleted	2835	G7JWT4	14-3-like protein GF14 OS=Medicago truncatula OX=3880 GN=11427779 PE=3 SV=1	13	235	13	235	PF00244.19	14-3-3	domain	1	222	223	351.0	2.1e-105	1	No_clan
		Green & Yellow Non-Depleted	3000	G7JXK2	Vacuolar protein sorting-associated protein 35 OS=Medicago truncatula OX=3880 GN=11423814 PE=3 SV=2	13	751	12	752	PF03635.16	Vps35	domain	2	728	745	939.1	1.8e-282	1	No_clan
		Green & Yellow Non-Depleted	1897	G7JXL1	Diaminopimelate decarboxylase OS=Medicago truncatula OX=3880 GN=11429414 PE=3 SV=1	174	437	93	437	PF00278.21	Orn_DAP_Arg_deC	domain	5	92	264	77.9	4.9e-22	1	No_clan
		Green & Yellow Non-Depleted	1897	G7JXL1	Diaminopimelate decarboxylase OS=Medicago truncatula OX=3880 GN=11429414 PE=3 SV=1	100	346	98	346	PF02784.15	Orn_Arg_deC_N	domain	3	247	253	166.8	5.0e-49	1	CL0036
		Green & Yellow Non-Depleted	1080	G7JXW1	26S proteasome non-ATPase regulatory subunit 10 OS=Medicago truncatula OX=3880 GN=11415001 PE=4 SV=1	189	219	188	220	PF00023.29	Ank	domain	2	31	33	21.3	0.00025	1	CL0465
		Green & Yellow Non-Depleted	1080	G7JXW1	26S proteasome non-ATPase regulatory subunit 10 OS=Medicago truncatula OX=3880 GN=11415001 PE=4 SV=1	23	120	23	120	PF12796.6	Ank_2	domain	1	84	100	54.0	1.7e-14	1	CL0465
		Green & Yellow Non-Depleted	1080	G7JXW1	26S proteasome non-ATPase regulatory subunit 10 OS=Medicago truncatula OX=3880 GN=11415001 PE=4 SV=1	122	185	119	186	PF12796.6	Ank_2	domain	25	83	64	51.4	1.2e-13	1	CL0465
		Green & Yellow Non-Depleted	189	G7JY31	Plant/T31B5-30 protein OS=Medicago truncatula OX=3880 GN=11435824 PE=4 SV=2	66	646	66	659	PF11443.7	DUF2828	domain	1	599	630	742.7	2.5e-223	1	No_clan
		Green & Yellow Non-Depleted	1297	G7K0K7	Emp24/gp25L/p24 family protein OS=Medicago truncatula OX=3880 GN=11421057 PE=2 SV=1	35	206	27	206	PF01105.23	EMP24_GP25L	domain	11	182	178	109.1	2.2e-31	1	CL0521
		Green & Yellow Non-Depleted	1904	G7K2L9	Thioredoxin reductase OS=Medicago truncatula OX=3880 GN=11407046 PE=3 SV=1	53	354	52	354	PF07992.13	Pyr_redox_2	domain	2	292	319	166.3	8.2e-49	1	CL0063
		Green & Yellow Non-Depleted	429	G7K2P1	Gibberellin 2-beta-dioxygenase OS=Medicago truncatula OX=3880 GN=11411944 PE=3 SV=1	150	246	147	247	PF03171.19	2OG-FeII_Oxy	domain	4	99	98	64.5	9.5e-18	1	CL0029
		Green & Yellow Non-Depleted	429	G7K2P1	Gibberellin 2-beta-dioxygenase OS=Medicago truncatula OX=3880 GN=11411944 PE=3 SV=1	5	76	5	120	PF14226.5	DIOX_N	domain	1	76	76	53.6	3.1e-14	1	CL0029
		Green & Yellow Non-Depleted	2315	G7K4W1	Carboxy-terminal TIM barrel domain enolase OS=Medicago truncatula OX=3880 GN=11442340 PE=3 SV=1	47	176	47	176	PF03952.15	Enolase_N	domain	1	131	131	192.5	2.6e-57	1	CL0227
		Green & Yellow Non-Depleted	2315	G7K4W1	Carboxy-terminal TIM barrel domain enolase OS=Medicago truncatula OX=3880 GN=11442340 PE=3 SV=1	186	472	184	473	PF00113.21	Enolase_C	domain	3	293	291	405.9	8.5e-122	1	CL0256
		Green & Yellow Non-Depleted	3170	G7K6C8	NAD(P)H:quinone oxidoreductase, type IV protein OS=Medicago truncatula OX=3880 GN=11410615 PE=2 SV=1	18	146	4	154	PF03358.14	FMN_red	domain	17	145	132	49.7	3.0e-13	1	CL0042
		Green & Yellow Non-Depleted	1238	G7K781	Sorting nexin 2B OS=Medicago truncatula OX=3880 GN=11434073 PE=4 SV=1	90	205	87	206	PF00787.23	PX	domain	4	112	116	69.3	2.4e-19	1	No_clan
		Green & Yellow Non-Depleted	1238	G7K781	Sorting nexin 2B OS=Medicago truncatula OX=3880 GN=11434073 PE=4 SV=1	264	506	256	507	PF09325.9	Vps5	domain	10	235	244	68.9	4.2e-19	1	CL0145
		Green & Yellow Non-Depleted	1027	G7K8S5	N-acyl-L-amino-acid amidohydrolase OS=Medicago truncatula OX=3880 GN=11437031 PE=4 SV=1	13	345	13	346	PF01546.27	Peptidase_M20	domain	1	206	346	112.4	2.1e-32	1	CL0035
		Green & Yellow Non-Depleted	1027	G7K8S5	N-acyl-L-amino-acid amidohydrolase OS=Medicago truncatula OX=3880 GN=11437031 PE=4 SV=1	132	234	126	240	PF07687.13	M20_dimer	domain	8	99	104	28.8	8.2e-07	1	No_clan
		Green & Yellow Non-Depleted	271	G7K9B2	UDP-D-glucose/UDP-D-galactose 4-epimerase OS=Medicago truncatula OX=3880 GN=11439983 PE=3 SV=1	7	330	7	331	PF16363.4	GDP_Man_Dehyd	domain	1	331	342	219.9	5.0e-65	1	CL0063
		Green & Yellow Non-Depleted	2724	G7KA64	Glycoside hydrolase family 3 protein OS=Medicago truncatula OX=3880 GN=11436086 PE=4 SV=2	116	367	67	369	PF00933.20	Glyco_hydro_3	domain	83	317	262	116.5	1.5e-33	1	CL0058
		Green & Yellow Non-Depleted	2724	G7KA64	Glycoside hydrolase family 3 protein OS=Medicago truncatula OX=3880 GN=11436086 PE=4 SV=2	707	773	705	775	PF14310.5	Fn3-like	domain	3	69	68	36.0	5.1e-09	1	CL0159
		Green & Yellow Non-Depleted	2724	G7KA64	Glycoside hydrolase family 3 protein OS=Medicago truncatula OX=3880 GN=11436086 PE=4 SV=2	410	639	410	639	PF01915.21	Glyco_hydro_3_C	domain	1	204	233	177.0	4.1e-52	1	No_clan
		Green & Yellow Non-Depleted	2133	G7KB20	SNF1-related kinase regulatory subunit gamma 1 OS=Medicago truncatula OX=3880 GN=11423766 PE=4 SV=2	298	348	288	349	PF00571.27	CBS	domain	7	56	51	27.5	3.0e-06	1	No_clan
		Green & Yellow Non-Depleted	2133	G7KB20	SNF1-related kinase regulatory subunit gamma 1 OS=Medicago truncatula OX=3880 GN=11423766 PE=4 SV=2	379	425	361	427	PF00571.27	CBS	domain	7	53	47	34.0	2.7e-08	1	No_clan
		Green & Yellow Non-Depleted	1400	G7KBI3	Glucose-6-phosphate isomerase OS=Medicago truncatula OX=3880 GN=11426025 PE=3 SV=2	120	447	97	454	PF00342.18	PGI	domain	26	357	339	159.0	1.4e-46	1	CL0067
		Green & Yellow Non-Depleted	1400	G7KBI3	Glucose-6-phosphate isomerase OS=Medicago truncatula OX=3880 GN=11426025 PE=3 SV=2	478	538	471	552	PF00342.18	PGI	domain	407	467	61	37.4	1.0e-09	1	CL0067
		Green & Yellow Non-Depleted	2142	G7KBW0	Adenylosuccinate lyase OS=Medicago truncatula OX=3880 GN=11411212 PE=4 SV=2	125	243	105	247	PF00206.19	Lyase_1	domain	97	212	122	59.8	2.5e-16	1	No_clan
		Green & Yellow Non-Depleted	2142	G7KBW0	Adenylosuccinate lyase OS=Medicago truncatula OX=3880 GN=11411212 PE=4 SV=2	246	313	243	317	PF00206.19	Lyase_1	domain	239	308	70	51.1	1.2e-13	1	No_clan
		Green & Yellow Non-Depleted	2142	G7KBW0	Adenylosuccinate lyase OS=Medicago truncatula OX=3880 GN=11411212 PE=4 SV=2	329	476	329	476	PF08328.10	ASL_C	domain	1	115	148	139.4	4.8e-41	1	No_clan
		Green & Yellow Non-Depleted	2358	G7KC30	NOP56-like pre RNA processing ribonucleoprotein OS=Medicago truncatula OX=3880 GN=11436777 PE=4 SV=1	2	66	2	66	PF08156.12	NOP5NT	domain	1	64	66	68.5	4.2e-19	1	No_clan
		Green & Yellow Non-Depleted	2358	G7KC30	NOP56-like pre RNA processing ribonucleoprotein OS=Medicago truncatula OX=3880 GN=11436777 PE=4 SV=1	166	394	166	395	PF01798.17	Nop	domain	1	228	234	279.5	1.7e-83	1	No_clan
		Green & Yellow Non-Depleted	1368	G7KC66	Xaa-pro aminopeptidase P OS=Medicago truncatula OX=3880 GN=11416578 PE=3 SV=1	594	652	593	653	PF16188.4	Peptidase_M24_C	domain	2	62	61	80.3	7.3e-23	1	No_clan
		Green & Yellow Non-Depleted	1368	G7KC66	Xaa-pro aminopeptidase P OS=Medicago truncatula OX=3880 GN=11416578 PE=3 SV=1	148	343	147	343	PF16189.4	Creatinase_N_2	domain	2	161	197	161.3	1.8e-47	1	CL0356
		Green & Yellow Non-Depleted	1368	G7KC66	Xaa-pro aminopeptidase P OS=Medicago truncatula OX=3880 GN=11416578 PE=3 SV=1	348	582	345	582	PF00557.23	Peptidase_M24	domain	4	209	240	149.6	8.7e-44	1	No_clan
		Green & Yellow Non-Depleted	1368	G7KC66	Xaa-pro aminopeptidase P OS=Medicago truncatula OX=3880 GN=11416578 PE=3 SV=1	6	138	5	144	PF01321.17	Creatinase_N	domain	3	124	142	57.1	2.7e-15	1	CL0356
		Green & Yellow Non-Depleted	934	G7KEF8	Aicarft/IMPCHase bienzyme family protein OS=Medicago truncatula OX=3880 GN=11437125 PE=3 SV=2	97	206	91	207	PF02142.21	MGS	domain	7	94	110	77.5	6.2e-22	1	No_clan
		Green & Yellow Non-Depleted	934	G7KEF8	Aicarft/IMPCHase bienzyme family protein OS=Medicago truncatula OX=3880 GN=11437125 PE=3 SV=2	212	534	212	534	PF01808.17	AICARFT_IMPCHas	domain	1	295	325	368.9	1.9e-110	1	CL0109
		Green & Yellow Non-Depleted	3279	G7KER8	3-hydroxy-3-methylglutaryl coenzyme A synthase OS=Medicago truncatula OX=3880 GN=11429131 PE=3 SV=1	7	178	5	178	PF01154.16	HMG_CoA_synt_N	domain	3	174	172	277.4	4.0e-83	1	CL0046
		Green & Yellow Non-Depleted	3279	G7KER8	3-hydroxy-3-methylglutaryl coenzyme A synthase OS=Medicago truncatula OX=3880 GN=11429131 PE=3 SV=1	179	453	179	453	PF08540.9	HMG_CoA_synt_C	domain	1	280	280	376.8	6.8e-113	1	CL0046
		Green & Yellow Non-Depleted	842	G7KEX6	Chromosome condensation regulator RCC1 repeat protein OS=Medicago truncatula OX=3880 GN=11407542 PE=4 SV=1	28	75	25	76	PF00415.17	RCC1	domain	6	49	49	27.1	4.5e-06	1	CL0186
		Green & Yellow Non-Depleted	842	G7KEX6	Chromosome condensation regulator RCC1 repeat protein OS=Medicago truncatula OX=3880 GN=11407542 PE=4 SV=1	80	126	79	132	PF00415.17	RCC1	domain	2	46	47	31.3	2.2e-07	1	CL0186
		Green & Yellow Non-Depleted	842	G7KEX6	Chromosome condensation regulator RCC1 repeat protein OS=Medicago truncatula OX=3880 GN=11407542 PE=4 SV=1	133	183	133	183	PF00415.17	RCC1	domain	1	50	51	50.3	2.4e-13	1	CL0186
		Green & Yellow Non-Depleted	842	G7KEX6	Chromosome condensation regulator RCC1 repeat protein OS=Medicago truncatula OX=3880 GN=11407542 PE=4 SV=1	265	294	265	294	PF13540.5	RCC1_2	domain	1	30	30	34.6	1.1e-08	1	CL0186
		Green & Yellow Non-Depleted	842	G7KEX6	Chromosome condensation regulator RCC1 repeat protein OS=Medicago truncatula OX=3880 GN=11407542 PE=4 SV=1	375	402	375	403	PF13540.5	RCC1_2	domain	2	29	28	31.6	9.3e-08	1	CL0186
		Green & Yellow Non-Depleted	273	G7KFC7	Coproporphyrinogen III oxidase OS=Medicago truncatula OX=3880 GN=11425298 PE=4 SV=1	94	399	93	399	PF01218.17	Coprogen_oxidas	domain	2	296	306	453.3	2.1e-136	1	No_clan
		Green & Yellow Non-Depleted	542	G7KFK1	Translocon at the inner envelope membrane ofs 110 protein OS=Medicago truncatula OX=3880 GN=11406536 PE=4 SV=1	57	629	56	629	PF16940.4	Tic110	domain	2	574	573	943.8	2.9e-284	1	No_clan
		Green & Yellow Non-Depleted	3138	G7KHI5	Isocitrate dehydrogenase [NADP] OS=Medicago truncatula OX=3880 GN=11419675 PE=3 SV=1	75	468	74	468	PF00180.19	Iso_dh	domain	2	348	401	288.3	7.8e-86	1	CL0270
		Green & Yellow Non-Depleted	3148	G7KJF1	Cytochrome P450 family protein OS=Medicago truncatula OX=3880 GN=11424804 PE=3 SV=1	46	500	41	519	PF00067.21	p450	domain	6	442	464	299.0	5.3e-89	1	No_clan
		Green & Yellow Non-Depleted	1209	G7KN41	Proteasome subunit beta OS=Medicago truncatula OX=3880 GN=11442569 PE=2 SV=1	16	198	14	199	PF00227.25	Proteasome	domain	3	189	188	110.1	8.2e-32	1	CL0052
		Green & Yellow Non-Depleted	2274	G7KNI3	Cytosolic aldehyde dehydrogenase OS=Medicago truncatula OX=3880 GN=11442573 PE=3 SV=1	31	492	30	492	PF00171.21	Aldedh	domain	2	462	466	587.7	1.2e-176	1	CL0099
		Green & Yellow Non-Depleted	2745	G7KNM6	Short-chain alcohol dehydrogenase OS=Medicago truncatula OX=3880 GN=11416012 PE=4 SV=1	22	261	22	262	PF13561.5	adh_short_C2	domain	1	233	240	219.2	5.2e-65	1	CL0063
		Green & Yellow Non-Depleted	158	G7KNM8	Short-chain alcohol dehydrogenase OS=Medicago truncatula OX=3880 GN=11418955 PE=4 SV=1	22	259	22	261	PF13561.5	adh_short_C2	domain	1	231	238	198.9	8.0e-59	1	CL0063
		Green & Yellow Non-Depleted	274	G7KP65	Scavenger mRNA decapping enzyme carboxy-term-binding protein OS=Medicago truncatula OX=3880 GN=11417509 PE=4 SV=1	50	147	49	148	PF01230.22	HIT	domain	2	97	101	100.3	7.3e-29	1	CL0265
		Green & Yellow Non-Depleted	841	G7KRI4	Adipose-regulatory protein (Seipin), putative OS=Medicago truncatula OX=3880 GN=11410287 PE=4 SV=1	81	286	80	287	PF06775.13	Seipin	domain	2	196	209	151.0	4.0e-44	1	No_clan
		Green & Yellow Non-Depleted	3010	G7KRS7	Spermatogenesis-associated-like protein OS=Medicago truncatula OX=3880 GN=11442029 PE=4 SV=2	56	216	56	218	PF03190.14	Thioredox_DsbH	domain	1	161	161	250.6	5.7e-75	1	CL0172
		Green & Yellow Non-Depleted	3120	G7KTD1	2-dehydro-3-deoxyphosphooctonate aldolase OS=Medicago truncatula OX=3880 GN=11437185 PE=3 SV=2	23	274	20	282	PF00793.19	DAHP_synth_1	domain	17	264	260	201.1	1.4e-59	1	CL0036
		Green & Yellow Non-Depleted	1595	G7KU63	UDP-glucosyltransferase family protein OS=Medicago truncatula OX=3880 GN=11410090 PE=4 SV=2	259	398	184	430	PF00201.17	UDPGT	domain	257	380	142	81.8	4.1e-23	1	CL0113
		Green & Yellow Non-Depleted	828	G7KU87	RAB GTPase-like protein B1C OS=Medicago truncatula OX=3880 GN=11442372 PE=4 SV=1	10	170	10	171	PF00071.21	Ras	domain	1	161	161	225.7	2.0e-67	1	CL0023
		Green & Yellow Non-Depleted	1138	G7KV99	Protein-lysine N-methyltransferase MTR_7g082910 OS=Medicago truncatula OX=3880 GN=11439482 PE=3 SV=1	162	287	159	314	PF13847.5	Methyltransf_31	domain	5	127	131	68.7	4.3e-19	1	CL0063
		Green & Yellow Non-Depleted	2447	G7KVX4	Serpin-like protein OS=Medicago truncatula OX=3880 GN=11446385 PE=3 SV=2	21	401	19	401	PF00079.19	Serpin	domain	3	370	389	311.4	8.8e-93	1	No_clan
		Green & Yellow Non-Depleted	3258	G7KW77	Translocon-associated protein beta family-like protein OS=Medicago truncatula OX=3880 GN=11443082 PE=2 SV=1	15	191	11	193	PF05753.13	TRAP_beta	domain	3	177	178	185.0	7.5e-55	1	CL0159
		Green & Yellow Non-Depleted	1510	G7KW78	GRAM domain protein/ABA-responsive-like protein OS=Medicago truncatula OX=3880 GN=11442633 PE=4 SV=1	158	270	157	277	PF02893.19	GRAM	domain	2	105	115	88.5	2.3e-25	1	CL0266
		Green & Yellow Non-Depleted	2901	G7KWF1	Isopenicillin N epimerase-like protein OS=Medicago truncatula OX=3880 GN=11432056 PE=4 SV=1	86	369	61	396	PF00266.18	Aminotran_5	domain	39	311	292	73.1	1.8e-20	1	CL0061
		Green & Yellow Non-Depleted	1914	G7KXA6	Cytochrome b-c1 complex subunit Rieske, mitochondrial OS=Medicago truncatula OX=3880 GN=11442639 PE=4 SV=1	95	144	82	144	PF02921.13	UCR_TM	domain	8	66	59	43.7	2.6e-11	1	CL0300
		Green & Yellow Non-Depleted	1914	G7KXA6	Cytochrome b-c1 complex subunit Rieske, mitochondrial OS=Medicago truncatula OX=3880 GN=11442639 PE=4 SV=1	156	259	151	262	PF00355.25	Rieske	domain	9	87	105	46.6	2.3e-12	1	CL0516
		Green & Yellow Non-Depleted	101	G7KYC5	Acetate-CoA ligase OS=Medicago truncatula OX=3880 GN=11437257 PE=3 SV=1	115	175	115	175	PF16177.4	ACAS_N	domain	1	55	61	74.7	3.7e-21	1	CL0378
		Green & Yellow Non-Depleted	101	G7KYC5	Acetate-CoA ligase OS=Medicago truncatula OX=3880 GN=11437257 PE=3 SV=1	184	623	176	624	PF00501.27	AMP-binding	domain	8	422	446	319.6	2.4e-95	1	CL0378
		Green & Yellow Non-Depleted	101	G7KYC5	Acetate-CoA ligase OS=Medicago truncatula OX=3880 GN=11437257 PE=3 SV=1	632	710	632	710	PF13193.5	AMP-binding_C	domain	1	76	79	87.3	9.6e-25	1	CL0531
		Green & Yellow Non-Depleted	731	G7KYP9	Protein YIPF OS=Medicago truncatula OX=3880 GN=11434181 PE=3 SV=1	93	248	93	273	PF04893.16	Yip1	domain	1	152	165	50.5	1.7e-13	1	CL0112
		Green & Yellow Non-Depleted	3195	G7L003	Heat shock 70 kDa protein OS=Medicago truncatula OX=3880 GN=11443351 PE=3 SV=2	9	611	9	613	PF00012.19	HSP70	domain	1	594	608	721.3	6.7e-217	1	CL0108
		Green & Yellow Non-Depleted	3110	G7L017	Actin-97 OS=Medicago truncatula OX=3880 GN=11441933 PE=3 SV=1	5	377	4	377	PF00022.18	Actin	domain	2	407	413	487.5	2.2e-146	1	CL0108
		Green & Yellow Non-Depleted	2244	G7L0J4	DUF639 family protein OS=Medicago truncatula OX=3880 GN=11430151 PE=4 SV=2	439	666	438	668	PF04842.11	DUF639	domain	3	229	229	214.5	1.2e-63	1	No_clan
		Green & Yellow Non-Depleted	1442	G7L0V6	DNA-damage-repair/toleration protein DRT102, putative OS=Medicago truncatula OX=3880 GN=11435133 PE=4 SV=1	10	136	10	145	PF02502.17	LacAB_rpiB	domain	1	127	128	103.0	1.2e-29	1	No_clan
		Green & Yellow Non-Depleted	1442	G7L0V6	DNA-damage-repair/toleration protein DRT102, putative OS=Medicago truncatula OX=3880 GN=11435133 PE=4 SV=1	209	271	208	275	PF07883.10	Cupin_2	domain	2	63	64	31.9	7.4e-08	1	CL0029
		Green & Yellow Non-Depleted	1069	G7L1R3	Pyruvate kinase OS=Medicago truncatula OX=3880 GN=11431881 PE=3 SV=1	11	353	9	355	PF00224.20	PK	domain	3	346	346	520.3	1.8e-156	1	CL0151
		Green & Yellow Non-Depleted	1069	G7L1R3	Pyruvate kinase OS=Medicago truncatula OX=3880 GN=11431881 PE=3 SV=1	370	496	370	497	PF02887.15	PK_C	domain	1	116	133	83.1	1.5e-23	1	No_clan
		Green & Yellow Non-Depleted	35	G7L2Q4	COP9 signalosome complex subunit 2 OS=Medicago truncatula OX=3880 GN=11443010 PE=4 SV=1	306	406	305	409	PF01399.26	PCI	domain	2	102	101	89.5	1.6e-25	1	CL0123
		Green & Yellow Non-Depleted	902	G7L2R6	Cytoplasmic asparagine-tRNA ligase OS=Medicago truncatula OX=3880 GN=11434753 PE=3 SV=2	154	216	152	228	PF00152.19	tRNA-synt_2	domain	3	65	63	38.1	8.4e-10	1	CL0040
		Green & Yellow Non-Depleted	902	G7L2R6	Cytoplasmic asparagine-tRNA ligase OS=Medicago truncatula OX=3880 GN=11434753 PE=3 SV=2	303	569	284	571	PF00152.19	tRNA-synt_2	domain	69	312	272	207.3	2.6e-61	1	CL0040
		Green & Yellow Non-Depleted	902	G7L2R6	Cytoplasmic asparagine-tRNA ligase OS=Medicago truncatula OX=3880 GN=11434753 PE=3 SV=2	52	129	51	131	PF01336.24	tRNA_anti-codon	domain	2	73	79	33.3	3.3e-08	1	CL0021
		Green & Yellow Non-Depleted	3086	G7L3G3	Endomembrane-like protein OS=Medicago truncatula OX=3880 GN=11405793 PE=4 SV=1	273	387	268	391	PF02990.15	EMP70	domain	39	142	116	84.3	6.8e-24	1	No_clan
		Green & Yellow Non-Depleted	2364	G7L3I4	Phosphomannomutase OS=Medicago truncatula OX=3880 GN=11436930 PE=3 SV=2	29	244	29	246	PF03332.12	PMM	domain	1	219	219	357.3	3.0e-107	1	CL0137
		Green & Yellow Non-Depleted	1599	G7L4U3	4-alpha-glucanotransferase DPE2 OS=Medicago truncatula OX=3880 GN=11415020 PE=4 SV=2	278	906	278	908	PF02446.16	Glyco_hydro_77	domain	1	455	633	509.6	7.2e-153	1	CL0058
		Green & Yellow Non-Depleted	1599	G7L4U3	4-alpha-glucanotransferase DPE2 OS=Medicago truncatula OX=3880 GN=11415020 PE=4 SV=2	161	255	160	259	PF00686.18	CBM_20	domain	2	93	99	37.6	1.4e-09	1	CL0369
		Green & Yellow Non-Depleted	1599	G7L4U3	4-alpha-glucanotransferase DPE2 OS=Medicago truncatula OX=3880 GN=11415020 PE=4 SV=2	16	108	15	111	PF00686.18	CBM_20	domain	2	94	94	77.5	5.2e-22	1	CL0369
		Green & Yellow Non-Depleted	2914	G7L520	Ribulose bisphosphate carboxylase large chain domain protein OS=Medicago truncatula OX=3880 GN=11424500 PE=3 SV=1	24	144	23	144	PF02788.15	RuBisCO_large_N	domain	2	120	121	149.4	4.2e-44	1	No_clan
		Green & Yellow Non-Depleted	2914	G7L520	Ribulose bisphosphate carboxylase large chain domain protein OS=Medicago truncatula OX=3880 GN=11424500 PE=3 SV=1	154	462	154	462	PF00016.19	RuBisCO_large	domain	1	299	311	423.9	2.9e-127	1	No_clan
		Green & Yellow Non-Depleted	2327	G7L638	Ubiquinol-cytochrome C reductase OS=Medicago truncatula OX=3880 GN=11433466 PE=2 SV=1	15	63	14	65	PF05365.11	UCR_UQCRX_QCR9	domain	2	50	49	72.8	1.4e-20	1	No_clan
		Green & Yellow Non-Depleted	2645	G7L7U1	AP-4 complex subunit epsilon OS=Medicago truncatula OX=3880 GN=11444821 PE=3 SV=2	54	593	41	597	PF01602.19	Adaptin_N	domain	11	520	549	282.7	4.7e-84	1	CL0020
		Green & Yellow Non-Depleted	1627	G7L8T1	Acetolactate synthase, small subunit OS=Medicago truncatula OX=3880 GN=11426593 PE=4 SV=1	155	227	155	228	PF10369.8	ALS_ss_C	domain	1	73	73	93.9	4.9e-27	1	CL0070
		Green & Yellow Non-Depleted	1627	G7L8T1	Acetolactate synthase, small subunit OS=Medicago truncatula OX=3880 GN=11426593 PE=4 SV=1	390	462	390	463	PF10369.8	ALS_ss_C	domain	1	73	73	87.0	6.9e-25	1	CL0070
		Green & Yellow Non-Depleted	1627	G7L8T1	Acetolactate synthase, small subunit OS=Medicago truncatula OX=3880 GN=11426593 PE=4 SV=1	317	379	317	379	PF13710.5	ACT_5	domain	1	62	63	38.2	8.7e-10	1	CL0070
		Green & Yellow Non-Depleted	1627	G7L8T1	Acetolactate synthase, small subunit OS=Medicago truncatula OX=3880 GN=11426593 PE=4 SV=1	85	144	84	144	PF13710.5	ACT_5	domain	2	62	62	41.5	8.4e-11	1	CL0070
		Green & Yellow Non-Depleted	1841	G7L9S8	Cytoplasmic phosphoglucomutase OS=Medicago truncatula OX=3880 GN=11413693 PE=4 SV=1	89	236	88	237	PF02878.15	PGM_PMM_I	domain	2	137	149	113.9	4.3e-33	1	No_clan
		Green & Yellow Non-Depleted	1841	G7L9S8	Cytoplasmic phosphoglucomutase OS=Medicago truncatula OX=3880 GN=11413693 PE=4 SV=1	272	381	271	384	PF02879.15	PGM_PMM_II	domain	2	99	110	46.6	3.8e-12	1	No_clan
		Green & Yellow Non-Depleted	1841	G7L9S8	Cytoplasmic phosphoglucomutase OS=Medicago truncatula OX=3880 GN=11413693 PE=4 SV=1	389	511	389	511	PF02880.15	PGM_PMM_III	domain	1	114	126	100.6	5.3e-29	1	No_clan
		Green & Yellow Non-Depleted	1841	G7L9S8	Cytoplasmic phosphoglucomutase OS=Medicago truncatula OX=3880 GN=11413693 PE=4 SV=1	569	614	529	630	PF00408.19	PGM_PMM_IV	domain	23	58	46	25.2	1.3e-05	1	No_clan
		Green & Yellow Non-Depleted	3038	G7LA76	Chitinase (Class Ib) / Hevein OS=Medicago truncatula OX=3880 GN=11440541 PE=2 SV=2	83	313	83	313	PF00182.18	Glyco_hydro_19	domain	1	232	232	419.5	3.8e-126	1	CL0037
		Green & Yellow Non-Depleted	3038	G7LA76	Chitinase (Class Ib) / Hevein OS=Medicago truncatula OX=3880 GN=11440541 PE=2 SV=2	24	61	24	61	PF00187.18	Chitin_bind_1	domain	1	38	38	52.7	3.9e-14	1	No_clan
		Green & Yellow Non-Depleted	795	G7LAJ5	40S ribosomal protein S15-4 OS=Medicago truncatula OX=3880 GN=11411156 PE=2 SV=1	52	137	52	137	PF00203.20	Ribosomal_S19	domain	1	81	87	118.7	6.8e-35	1	No_clan
		Green & Yellow Non-Depleted	1034	G7LCB5	Porin/voltage-dependent anion-selective channel protein OS=Medicago truncatula OX=3880 GN=11410143 PE=4 SV=2	198	269	198	280	PF01459.21	Porin_3	domain	1	62	76	39.0	5.8e-10	1	CL0193
		Green & Yellow Non-Depleted	3178	G7LDP4	ADP/ATP carrier protein OS=Medicago truncatula OX=3880 GN=11446216 PE=3 SV=1	97	193	94	194	PF00153.26	Mito_carr	domain	4	96	97	78.9	1.8e-22	1	No_clan
		Green & Yellow Non-Depleted	3178	G7LDP4	ADP/ATP carrier protein OS=Medicago truncatula OX=3880 GN=11446216 PE=3 SV=1	200	297	199	299	PF00153.26	Mito_carr	domain	2	95	98	81.9	2.2e-23	1	No_clan
		Green & Yellow Non-Depleted	3178	G7LDP4	ADP/ATP carrier protein OS=Medicago truncatula OX=3880 GN=11446216 PE=3 SV=1	303	389	301	393	PF00153.26	Mito_carr	domain	4	93	90	56.5	1.9e-15	1	No_clan
		Green & Yellow Non-Depleted	1177	G7LDW3	UPF0261 SACE-like protein OS=Medicago truncatula OX=3880 GN=11417942 PE=4 SV=1	485	750	484	750	PF09370.9	PEP_hydrolase	domain	2	267	266	434.6	1.0e-130	1	CL0151
		Green & Yellow Non-Depleted	1177	G7LDW3	UPF0261 SACE-like protein OS=Medicago truncatula OX=3880 GN=11417942 PE=4 SV=1	11	427	10	429	PF06792.10	UPF0261	domain	2	402	417	516.7	3.7e-155	1	No_clan
		Green & Yellow Non-Depleted	1774	G7LEJ1	DnaJ heat shock amino-terminal domain protein OS=Medicago truncatula OX=3880 GN=11444531 PE=4 SV=1	7	68	6	68	PF00226.30	DnaJ	domain	2	63	62	85.6	1.7e-24	1	CL0392
		Green & Yellow Non-Depleted	1774	G7LEJ1	DnaJ heat shock amino-terminal domain protein OS=Medicago truncatula OX=3880 GN=11444531 PE=4 SV=1	135	329	135	333	PF14308.5	DnaJ-X	domain	1	206	208	170.6	2.8e-50	1	No_clan
		Green & Yellow Non-Depleted	2413	G7LFT6	Zn-dependent alcohol dehydrogenase family protein OS=Medicago truncatula OX=3880 GN=11443106 PE=4 SV=1	254	384	254	386	PF00107.25	ADH_zinc_N	domain	1	128	131	115.1	1.8e-33	1	CL0063
		Green & Yellow Non-Depleted	2413	G7LFT6	Zn-dependent alcohol dehydrogenase family protein OS=Medicago truncatula OX=3880 GN=11443106 PE=4 SV=1	79	209	78	212	PF08240.11	ADH_N	domain	2	106	133	98.3	2.0e-28	1	CL0296
		Green & Yellow Non-Depleted	2675	G7LGX8	Syntaxin of plants protein OS=Medicago truncatula OX=3880 GN=11443508 PE=3 SV=1	31	130	30	131	PF14523.5	Syntaxin_2	domain	2	100	100	106.3	8.1e-31	1	CL0445
		Green & Yellow Non-Depleted	2675	G7LGX8	Syntaxin of plants protein OS=Medicago truncatula OX=3880 GN=11443508 PE=3 SV=1	217	269	217	269	PF05739.18	SNARE	domain	1	53	53	58.4	4.8e-16	1	No_clan
		Green & Yellow Non-Depleted	2973	G7LH14	Inositol-tetrakisphosphate 1-kinase OS=Medicago truncatula OX=3880 GN=11428245 PE=3 SV=1	4	316	1	317	PF05770.10	Ins134_P3_kin	domain	5	306	314	415.5	1.1e-124	1	CL0179
		Green & Yellow Non-Depleted	923	G7LH36	Aspartokinase-homoserine dehydrogenase OS=Medicago truncatula OX=3880 GN=11410334 PE=4 SV=2	416	470	411	471	PF01842.24	ACT	domain	6	66	61	37.5	1.3e-09	1	CL0070
		Green & Yellow Non-Depleted	923	G7LH36	Aspartokinase-homoserine dehydrogenase OS=Medicago truncatula OX=3880 GN=11410334 PE=4 SV=2	486	549	483	549	PF13840.5	ACT_7	domain	4	65	65	36.0	4.2e-09	1	CL0070
		Green & Yellow Non-Depleted	923	G7LH36	Aspartokinase-homoserine dehydrogenase OS=Medicago truncatula OX=3880 GN=11410334 PE=4 SV=2	88	369	86	369	PF00696.27	AA_kinase	domain	3	241	303	143.6	7.1e-42	1	No_clan
		Green & Yellow Non-Depleted	923	G7LH36	Aspartokinase-homoserine dehydrogenase OS=Medicago truncatula OX=3880 GN=11410334 PE=4 SV=2	564	700	564	700	PF03447.15	NAD_binding_3	domain	1	117	137	83.8	1.3e-23	1	CL0063
		Green & Yellow Non-Depleted	923	G7LH36	Aspartokinase-homoserine dehydrogenase OS=Medicago truncatula OX=3880 GN=11410334 PE=4 SV=2	708	906	708	906	PF00742.18	Homoserine_dh	domain	1	173	201	181.2	1.4e-53	1	No_clan
		Green & Yellow Non-Depleted	2366	G7LI48	Phosphate carrier protein OS=Medicago truncatula OX=3880 GN=11442987 PE=3 SV=2	69	153	65	155	PF00153.26	Mito_carr	domain	5	94	90	73.8	7.6e-21	1	No_clan
		Green & Yellow Non-Depleted	2366	G7LI48	Phosphate carrier protein OS=Medicago truncatula OX=3880 GN=11442987 PE=3 SV=2	166	252	163	253	PF00153.26	Mito_carr	domain	5	96	92	59.8	1.7e-16	1	No_clan
		Green & Yellow Non-Depleted	329	G7LIE7	2OG-Fe(II) oxygenase family oxidoreductase OS=Medicago truncatula OX=3880 GN=11429536 PE=3 SV=1	68	169	68	184	PF14226.5	DIOX_N	domain	1	98	103	64.5	1.3e-17	1	CL0029
		Green & Yellow Non-Depleted	329	G7LIE7	2OG-Fe(II) oxygenase family oxidoreductase OS=Medicago truncatula OX=3880 GN=11429536 PE=3 SV=1	226	320	223	321	PF03171.19	2OG-FeII_Oxy	domain	5	100	96	89.5	1.6e-25	1	CL0029
		Green & Yellow Non-Depleted	1143	G7LIT0	ATP-dependent Clp protease ATP-binding subunit OS=Medicago truncatula OX=3880 GN=11438455 PE=3 SV=1	110	162	110	162	PF02861.19	Clp_N	domain	1	53	53	62.6	2.6e-17	1	No_clan
		Green & Yellow Non-Depleted	1143	G7LIT0	ATP-dependent Clp protease ATP-binding subunit OS=Medicago truncatula OX=3880 GN=11438455 PE=3 SV=1	186	237	185	237	PF02861.19	Clp_N	domain	2	53	52	66.3	1.8e-18	1	No_clan
		Green & Yellow Non-Depleted	1143	G7LIT0	ATP-dependent Clp protease ATP-binding subunit OS=Medicago truncatula OX=3880 GN=11438455 PE=3 SV=1	301	417	300	434	PF00004.28	AAA	domain	2	112	126	53.6	2.8e-14	1	CL0023
		Green & Yellow Non-Depleted	1143	G7LIT0	ATP-dependent Clp protease ATP-binding subunit OS=Medicago truncatula OX=3880 GN=11438455 PE=3 SV=1	513	548	513	548	PF02151.18	UVR	domain	1	36	36	29.8	3.1e-07	1	No_clan
		Green & Yellow Non-Depleted	1143	G7LIT0	ATP-dependent Clp protease ATP-binding subunit OS=Medicago truncatula OX=3880 GN=11438455 PE=3 SV=1	638	812	638	813	PF07724.13	AAA_2	domain	1	170	191	186.6	3.6e-55	1	CL0023
		Green & Yellow Non-Depleted	1143	G7LIT0	ATP-dependent Clp protease ATP-binding subunit OS=Medicago truncatula OX=3880 GN=11438455 PE=3 SV=1	819	899	819	899	PF10431.8	ClpB_D2-small	domain	1	81	81	82.1	2.1e-23	1	No_clan
		Green & Yellow Non-Depleted	1416	G7LIU7	Adhesion regulating molecule protein, putative OS=Medicago truncatula OX=3880 GN=11435925 PE=4 SV=2	22	103	22	103	PF04683.12	Proteasom_Rpn13	domain	1	86	86	89.9	1.1e-25	1	CL0266
		Green & Yellow Non-Depleted	1416	G7LIU7	Adhesion regulating molecule protein, putative OS=Medicago truncatula OX=3880 GN=11435925 PE=4 SV=2	181	287	181	287	PF16550.4	RPN13_C	domain	1	112	114	86.2	1.5e-24	1	No_clan
		Green & Yellow Non-Depleted	556	G7LIV6	Acetyl-CoA carboxylase biotin carboxylase subunit OS=Medicago truncatula OX=3880 GN=11442175 PE=2 SV=2	73	181	72	181	PF00289.21	Biotin_carb_N	domain	2	110	109	137.5	2.2e-40	1	CL0483
		Green & Yellow Non-Depleted	556	G7LIV6	Acetyl-CoA carboxylase biotin carboxylase subunit OS=Medicago truncatula OX=3880 GN=11442175 PE=2 SV=2	186	393	186	395	PF02786.16	CPSase_L_D2	domain	1	209	209	277.3	6.3e-83	1	CL0179
		Green & Yellow Non-Depleted	556	G7LIV6	Acetyl-CoA carboxylase biotin carboxylase subunit OS=Medicago truncatula OX=3880 GN=11442175 PE=2 SV=2	407	512	407	514	PF02785.18	Biotin_carb_C	domain	1	106	106	128.1	1.2e-37	1	CL0105
		Green & Yellow Non-Depleted	3256	G7LIX1	Isoamylase-type starch debranching enzyme OS=Medicago truncatula OX=3880 GN=11428998 PE=4 SV=2	81	175	81	175	PF02922.17	CBM_48	domain	1	83	98	50.3	2.1e-13	1	CL0369
		Green & Yellow Non-Depleted	3256	G7LIX1	Isoamylase-type starch debranching enzyme OS=Medicago truncatula OX=3880 GN=11428998 PE=4 SV=2	245	351	245	377	PF00128.23	Alpha-amylase	domain	1	82	107	43.6	2.5e-11	1	CL0058
		Green & Yellow Non-Depleted	984	G7ZWQ4	NADH dehydrogenase [ubiquinone] iron-sulfur protein OS=Medicago truncatula OX=3880 GN=25500242 PE=3 SV=1	142	196	142	196	PF12838.6	Fer4_7	domain	1	52	55	49.3	5.1e-13	1	CL0344
		Green & Yellow Non-Depleted	3065	G7ZYS4	Synaptobrevin-like protein OS=Medicago truncatula OX=3880 GN=25485565 PE=3 SV=1	148	234	146	234	PF00957.20	Synaptobrevin	domain	3	89	87	111.2	1.4e-32	1	CL0445
		Green & Yellow Non-Depleted	3065	G7ZYS4	Synaptobrevin-like protein OS=Medicago truncatula OX=3880 GN=25485565 PE=3 SV=1	32	102	32	108	PF13774.5	Longin	domain	1	73	73	69.3	2.0e-19	1	No_clan
		Green & Yellow Non-Depleted	3142	G7ZZU2	ATP-dependent 6-phosphofructokinase OS=Medicago truncatula OX=3880 GN=25494344 PE=3 SV=1	96	405	95	407	PF00365.19	PFK	domain	2	282	318	182.8	7.9e-54	1	CL0240
		Green & Yellow Non-Depleted	2148	G8A030	1-aminocyclopropane-1-carboxylate oxidase-like protein OS=Medicago truncatula OX=3880 GN=25482533 PE=3 SV=1	73	169	73	189	PF14226.5	DIOX_N	domain	1	98	99	75.1	7.1e-21	1	CL0029
		Green & Yellow Non-Depleted	2148	G8A030	1-aminocyclopropane-1-carboxylate oxidase-like protein OS=Medicago truncatula OX=3880 GN=25482533 PE=3 SV=1	225	322	223	322	PF03171.19	2OG-FeII_Oxy	domain	4	101	99	89.6	1.4e-25	1	CL0029
		Green & Yellow Non-Depleted	3126	G8A093	Sulfurtransferase OS=Medicago truncatula OX=3880 GN=25486951 PE=4 SV=1	84	203	84	204	PF00581.19	Rhodanese	domain	1	106	121	57.6	1.4e-15	1	CL0031
		Green & Yellow Non-Depleted	3126	G8A093	Sulfurtransferase OS=Medicago truncatula OX=3880 GN=25486951 PE=4 SV=1	254	368	252	369	PF00581.19	Rhodanese	domain	3	106	116	42.8	5.5e-11	1	CL0031
		Green & Yellow Non-Depleted	461	G9JLR9	Cytochrome c oxidase subunit 1 OS=Lotus japonicus OX=34305 GN=cox1 PE=3 SV=1	15	461	15	462	PF00115.19	COX1	domain	1	425	451	513.2	4.9e-154	1	No_clan
		Green & Yellow Non-Depleted	1223	G9JLT1	ATPase subunit 4 OS=Lotus japonicus OX=34305 GN=atp4 PE=4 SV=1	20	184	20	184	PF05405.13	Mt_ATP-synt_B	domain	1	163	167	174.0	1.7e-51	1	CL0255
		Green & Yellow Non-Depleted	3259	G9JLT8	ATP synthase subunit 9, mitochondrial OS=Lotus japonicus OX=34305 GN=atp9 PE=3 SV=1	8	70	8	70	PF00137.20	ATP-synt_C	domain	1	60	64	48.9	5.8e-13	1	No_clan
		Green & Yellow Non-Depleted	2037	G9JLU1	Cytochrome b OS=Lotus japonicus OX=34305 GN=cob PE=3 SV=1	26	213	25	213	PF00033.18	Cytochrome_B	domain	2	189	188	287.0	5.9e-86	1	CL0328
		Green & Yellow Non-Depleted	2037	G9JLU1	Cytochrome b OS=Lotus japonicus OX=34305 GN=cob PE=3 SV=1	267	368	267	368	PF00032.16	Cytochrom_B_C	domain	1	103	103	113.9	3.4e-33	1	No_clan
		Green & Yellow Non-Depleted	3099	G9JLV1	Cytochrome c oxidase subunit 2 OS=Lotus japonicus OX=34305 GN=cox2 PE=3 SV=1	16	102	15	102	PF02790.14	COX2_TM	domain	2	89	88	116.7	3.5e-34	1	No_clan
		Green & Yellow Non-Depleted	3099	G9JLV1	Cytochrome c oxidase subunit 2 OS=Lotus japonicus OX=34305 GN=cox2 PE=3 SV=1	115	239	115	239	PF00116.19	COX2	domain	1	120	125	219.1	9.2e-66	1	CL0026
		Green & Yellow Non-Depleted	878	H0UST0	Delta-1-pyrroline-5-carboxylate synthase OS=Medicago truncatula OX=3880 GN=P5CS2 PE=2 SV=1	12	260	12	260	PF00696.27	AA_kinase	domain	1	241	273	123.4	1.0e-35	1	No_clan
		Green & Yellow Non-Depleted	878	H0UST0	Delta-1-pyrroline-5-carboxylate synthase OS=Medicago truncatula OX=3880 GN=P5CS2 PE=2 SV=1	294	568	273	580	PF00171.21	Aldedh	domain	30	293	282	25.2	5.0e-06	1	CL0099
		Green & Yellow Non-Depleted	1716	H1XX59	LEA14-like dessication related protein OS=Caldithrix abyssi DSM 13497 OX=880073 GN=Cabys_3960 PE=4 SV=1	56	151	56	152	PF03168.12	LEA_2	domain	1	100	100	46.5	4.0e-12	1	CL0159
		Green & Yellow Non-Depleted	1716	H1XX59	LEA14-like dessication related protein OS=Caldithrix abyssi DSM 13497 OX=880073 GN=Cabys_3960 PE=4 SV=1	183	279	182	283	PF03168.12	LEA_2	domain	2	99	100	43.6	3.2e-11	1	CL0159
		Green & Yellow Non-Depleted	1026	H9U0F7	Glyceraldehyde-3-phosphate dehydrogenase OS=Pyrus x bretschneideri OX=225117 GN=GDPHb PE=2 SV=1	87	188	86	189	PF00044.23	Gp_dh_N	domain	2	100	102	108.8	1.3e-31	1	CL0063
		Green & Yellow Non-Depleted	1026	H9U0F7	Glyceraldehyde-3-phosphate dehydrogenase OS=Pyrus x bretschneideri OX=225117 GN=GDPHb PE=2 SV=1	244	401	244	401	PF02800.19	Gp_dh_C	domain	1	158	159	216.5	1.2e-64	1	CL0139
		Green & Yellow Non-Depleted	1026	H9U0F7	Glyceraldehyde-3-phosphate dehydrogenase OS=Pyrus x bretschneideri OX=225117 GN=GDPHb PE=2 SV=1	431	451	418	451	PF02672.14	CP12	domain	50	70	21	22.3	0.00016	1	No_clan
		Green & Yellow Non-Depleted	2572	I1JJB5	Uncharacterized protein OS=Glycine max OX=3847 GN=100799149 PE=4 SV=1	97	169	96	169	PF00364.21	Biotin_lipoyl	domain	2	73	73	66.0	1.8e-18	1	CL0105
		Green & Yellow Non-Depleted	2572	I1JJB5	Uncharacterized protein OS=Glycine max OX=3847 GN=100799149 PE=4 SV=1	234	462	232	462	PF00198.22	2-oxoacid_dh	domain	3	233	231	268.9	3.0e-80	1	CL0149
		Green & Yellow Non-Depleted	822	I1JK05	Eukaryotic translation initiation factor 3 subunit B OS=Glycine max OX=3847 GN=100779711 PE=3 SV=1	82	136	76	139	PF00076.21	RRM_1	domain	15	66	55	26.6	3.7e-06	1	CL0221
		Green & Yellow Non-Depleted	822	I1JK05	Eukaryotic translation initiation factor 3 subunit B OS=Glycine max OX=3847 GN=100779711 PE=3 SV=1	406	605	406	605	PF08662.10	eIF2A	domain	1	194	202	216.6	2.5e-64	1	CL0186
		Green & Yellow Non-Depleted	3225	I1JKU9	Glycosyltransferase OS=Glycine max OX=3847 GN=100807691 PE=3 SV=1	273	455	263	460	PF00201.17	UDPGT	domain	273	416	184	92.0	3.4e-26	1	CL0113
		Green & Yellow Non-Depleted	1387	I1JLU8	Tubulin beta chain OS=Glycine max OX=3847 GN=100811275 PE=3 SV=1	3	211	3	212	PF00091.24	Tubulin	domain	1	196	209	234.1	1.4e-69	1	CL0566
		Green & Yellow Non-Depleted	1387	I1JLU8	Tubulin beta chain OS=Glycine max OX=3847 GN=100811275 PE=3 SV=1	261	381	261	382	PF03953.16	Tubulin_C	domain	1	124	124	137.4	2.8e-40	1	CL0442
		Green & Yellow Non-Depleted	3220	I1JR16	Uncharacterized protein OS=Glycine max OX=3847 GN=100786129 PE=4 SV=1	82	361	32	387	PF00266.18	Aminotran_5	domain	41	308	287	74.9	5.1e-21	1	CL0061
		Green & Yellow Non-Depleted	2649	I1JZT5	Plasma membrane ATPase OS=Glycine max OX=3847 GN=100819324 PE=3 SV=1	20	83	18	84	PF00690.25	Cation_ATPase_N	domain	3	68	66	49.3	2.7e-13	1	No_clan
		Green & Yellow Non-Depleted	2649	I1JZT5	Plasma membrane ATPase OS=Glycine max OX=3847 GN=100819324 PE=3 SV=1	132	310	130	311	PF00122.19	E1-E2_ATPase	domain	3	180	180	160.6	2.6e-47	1	No_clan
		Green & Yellow Non-Depleted	2649	I1JZT5	Plasma membrane ATPase OS=Glycine max OX=3847 GN=100819324 PE=3 SV=1	327	604	327	604	PF00702.25	Hydrolase	domain	1	210	294	65.9	5.7e-18	1	CL0137
		Green & Yellow Non-Depleted	879	I1K072	Uncharacterized protein OS=Glycine max OX=3847 GN=100784244 PE=4 SV=1	122	233	122	233	PF02847.16	MA3	domain	1	113	113	79.6	1.5e-22	1	CL0020
		Green & Yellow Non-Depleted	879	I1K072	Uncharacterized protein OS=Glycine max OX=3847 GN=100784244 PE=4 SV=1	286	397	286	397	PF02847.16	MA3	domain	1	113	113	99.7	8.9e-29	1	CL0020
		Green & Yellow Non-Depleted	879	I1K072	Uncharacterized protein OS=Glycine max OX=3847 GN=100784244 PE=4 SV=1	420	529	419	530	PF02847.16	MA3	domain	2	112	111	86.1	1.5e-24	1	CL0020
		Green & Yellow Non-Depleted	879	I1K072	Uncharacterized protein OS=Glycine max OX=3847 GN=100784244 PE=4 SV=1	583	690	582	691	PF02847.16	MA3	domain	2	112	111	103.2	7.2e-30	1	CL0020
		Green & Yellow Non-Depleted	2316	I1K3B1	Transmembrane 9 superfamily member OS=Glycine max OX=3847 GN=100813819 PE=3 SV=1	63	558	62	558	PF02990.15	EMP70	domain	2	515	528	566.9	3.7e-170	1	No_clan
		Green & Yellow Non-Depleted	2098	I1K4U3	Uncharacterized protein OS=Glycine max OX=3847 GN=100817016 PE=4 SV=1	290	398	290	399	PF01399.26	PCI	domain	1	104	109	68.0	8.1e-19	1	CL0123
		Green & Yellow Non-Depleted	1159	I1K5N0	Pectinesterase OS=Glycine max OX=3847 GN=100816802 PE=3 SV=1	24	163	22	163	PF04043.14	PMEI	domain	6	154	154	81.8	5.8e-23	1	No_clan
		Green & Yellow Non-Depleted	1159	I1K5N0	Pectinesterase OS=Glycine max OX=3847 GN=100816802 PE=3 SV=1	210	506	210	507	PF01095.18	Pectinesterase	domain	1	297	298	467.4	1.1e-140	1	CL0268
		Green & Yellow Non-Depleted	1204	I1K6K2	Uncharacterized protein OS=Glycine max OX=3847 GN=100799758 PE=4 SV=1	29	303	26	319	PF00291.24	PALP	domain	4	278	278	254.1	1.7e-75	1	No_clan
		Green & Yellow Non-Depleted	1624	I1K7A1	Dolichyl-diphosphooligosaccharide--protein glycosyltransferase subunit 1 OS=Glycine max OX=3847 GN=100817203 PE=3 SV=1	27	453	25	454	PF04597.13	Ribophorin_I	domain	3	441	440	496.1	1.0e-148	1	No_clan
		Green & Yellow Non-Depleted	2483	I1K925	Uncharacterized protein OS=Glycine max OX=3847 GN=100814183 PE=3 SV=1	82	320	82	320	PF00696.27	AA_kinase	domain	1	241	247	146.6	8.3e-43	1	No_clan
		Green & Yellow Non-Depleted	2900	I1KAB1	Uncharacterized protein OS=Glycine max OX=3847 GN=100784258 PE=3 SV=1	101	332	100	332	PF00141.22	peroxidase	domain	2	229	249	154.2	3.8e-45	1	CL0617
		Green & Yellow Non-Depleted	480	I1KBB6	4-alpha-glucanotransferase OS=Glycine max OX=3847 GN=100795007 PE=3 SV=1	76	543	76	547	PF02446.16	Glyco_hydro_77	domain	1	454	484	487.4	4.1e-146	1	CL0058
		Green & Yellow Non-Depleted	28	I1KBE2	Uncharacterized protein OS=Glycine max OX=3847 GN=100802446 PE=4 SV=1	190	251	184	253	PF00076.21	RRM_1	domain	7	68	63	34.6	1.2e-08	1	CL0221
		Green & Yellow Non-Depleted	28	I1KBE2	Uncharacterized protein OS=Glycine max OX=3847 GN=100802446 PE=4 SV=1	286	356	286	356	PF00076.21	RRM_1	domain	1	70	72	75.2	2.5e-21	1	CL0221
		Green & Yellow Non-Depleted	28	I1KBE2	Uncharacterized protein OS=Glycine max OX=3847 GN=100802446 PE=4 SV=1	377	472	376	473	PF15519.5	RBM39linker	domain	2	88	99	74.8	8.1e-21	1	No_clan
		Green & Yellow Non-Depleted	28	I1KBE2	Uncharacterized protein OS=Glycine max OX=3847 GN=100802446 PE=4 SV=1	478	531	477	532	PF00076.21	RRM_1	domain	12	69	58	27.4	2.1e-06	1	CL0221
		Green & Yellow Non-Depleted	2808	I1KD37	Uncharacterized protein OS=Glycine max OX=3847 GN=100816315 PE=4 SV=1	13	347	12	348	PF03214.12	RGP	domain	2	341	340	588.7	3.3e-177	1	CL0110
		Green & Yellow Non-Depleted	1166	I1KGF2	Uncharacterized protein OS=Glycine max OX=3847 GN=100802120 PE=3 SV=1	2	73	2	75	PF00240.22	ubiquitin	domain	1	70	72	32.8	3.9e-08	1	CL0072
		Green & Yellow Non-Depleted	1166	I1KGF2	Uncharacterized protein OS=Glycine max OX=3847 GN=100802120 PE=3 SV=1	105	473	104	473	PF00443.28	UCH	domain	2	257	389	171.7	1.9e-50	1	CL0125
		Green & Yellow Non-Depleted	1563	I1KIV0	Uncharacterized protein OS=Glycine max OX=3847 GN=100781782 PE=3 SV=1	35	491	35	494	PF00067.21	p450	domain	1	460	469	352.2	3.8e-105	1	No_clan
		Green & Yellow Non-Depleted	905	I1KMF4	Uncharacterized protein OS=Glycine max OX=3847 GN=100815995 PE=3 SV=1	54	91	54	92	PF13637.5	Ank_4	domain	1	39	39	25.9	1.0e-05	1	CL0465
		Green & Yellow Non-Depleted	905	I1KMF4	Uncharacterized protein OS=Glycine max OX=3847 GN=100815995 PE=3 SV=1	149	403	145	403	PF07714.16	Pkinase_Tyr	domain	5	260	265	211.2	1.4e-62	1	CL0016
		Green & Yellow Non-Depleted	816	I1KNA0	ATP-dependent (S)-NAD(P)H-hydrate dehydratase OS=Glycine max OX=3847 GN=100807779 PE=3 SV=1	78	347	77	357	PF01256.16	Carb_kinase	domain	2	233	272	170.4	4.3e-50	1	CL0118
		Green & Yellow Non-Depleted	2369	I1KP02	Uncharacterized protein OS=Glycine max OX=3847 GN=100788197 PE=4 SV=2	235	274	205	274	PF03765.14	CRAL_TRIO_N	domain	18	54	40	38.3	1.0e-09	1	No_clan
		Green & Yellow Non-Depleted	2369	I1KP02	Uncharacterized protein OS=Glycine max OX=3847 GN=100788197 PE=4 SV=2	298	458	295	459	PF00650.19	CRAL_TRIO	domain	7	158	162	111.5	3.0e-32	1	CL0512
		Green & Yellow Non-Depleted	2182	I1KPN2	Uncharacterized protein OS=Glycine max OX=3847 GN=100818831 PE=4 SV=1	23	102	23	103	PF03810.18	IBN_N	domain	1	73	82	46.9	1.8e-12	1	CL0020
		Green & Yellow Non-Depleted	2182	I1KPN2	Uncharacterized protein OS=Glycine max OX=3847 GN=100818831 PE=4 SV=1	381	437	381	437	PF13513.5	HEAT_EZ	domain	1	55	57	34.1	2.6e-08	1	CL0020
		Green & Yellow Non-Depleted	916	I1KR24	Uncharacterized protein OS=Glycine max OX=3847 GN=100777331 PE=4 SV=1	25	294	22	294	PF06454.10	DUF1084	domain	4	273	270	441.9	7.4e-133	1	No_clan
		Green & Yellow Non-Depleted	2325	I1KSL6	Uncharacterized protein OS=Glycine max OX=3847 GN=100818130 PE=3 SV=1	31	536	31	538	PF00118.23	Cpn60_TCP1	domain	1	489	507	507.2	4.1e-152	1	No_clan
		Green & Yellow Non-Depleted	799	I1KTQ4	Citrate synthase OS=Glycine max OX=3847 GN=100781418 PE=3 SV=1	78	457	78	457	PF00285.20	Citrate_synt	domain	1	361	389	340.4	1.1e-101	1	No_clan
		Green & Yellow Non-Depleted	562	I1KV92	Coatomer subunit beta' OS=Glycine max OX=3847 GN=100818132 PE=3 SV=1	91	127	89	127	PF00400.31	WD40	domain	3	38	37	26.6	6.7e-06	1	CL0186
		Green & Yellow Non-Depleted	562	I1KV92	Coatomer subunit beta' OS=Glycine max OX=3847 GN=100818132 PE=3 SV=1	134	171	132	171	PF00400.31	WD40	domain	3	38	38	22.0	0.00019	1	CL0186
		Green & Yellow Non-Depleted	562	I1KV92	Coatomer subunit beta' OS=Glycine max OX=3847 GN=100818132 PE=3 SV=1	177	215	175	215	PF00400.31	WD40	domain	3	38	39	27.3	4.1e-06	1	CL0186
		Green & Yellow Non-Depleted	562	I1KV92	Coatomer subunit beta' OS=Glycine max OX=3847 GN=100818132 PE=3 SV=1	220	256	219	257	PF00400.31	WD40	domain	2	37	37	36.4	5.5e-09	1	CL0186
		Green & Yellow Non-Depleted	562	I1KV92	Coatomer subunit beta' OS=Glycine max OX=3847 GN=100818132 PE=3 SV=1	319	763	319	764	PF04053.13	Coatomer_WDAD	domain	1	444	454	548.0	1.8e-164	1	CL0186
		Green & Yellow Non-Depleted	3028	I1KZJ0	Uncharacterized protein OS=Glycine max OX=3847 GN=100807267 PE=3 SV=1	104	426	89	427	PF00923.18	TAL_FSA	domain	14	286	325	267.5	1.3e-79	1	CL0036
		Green & Yellow Non-Depleted	143	I1KZJ9	Uncharacterized protein OS=Glycine max OX=3847 GN=100810476 PE=4 SV=1	59	94	58	101	PF00458.19	WHEP-TRS	domain	3	38	36	43.6	2.3e-11	1	CL0600
		Green & Yellow Non-Depleted	143	I1KZJ9	Uncharacterized protein OS=Glycine max OX=3847 GN=100810476 PE=4 SV=1	289	586	287	587	PF00587.24	tRNA-synt_2b	domain	13	178	298	37.0	3.0e-09	1	CL0040
		Green & Yellow Non-Depleted	143	I1KZJ9	Uncharacterized protein OS=Glycine max OX=3847 GN=100810476 PE=4 SV=1	613	700	613	701	PF03129.19	HGTP_anticodon	domain	1	93	93	65.9	2.5e-18	1	CL0458
		Green & Yellow Non-Depleted	293	I1L4H0	Uncharacterized protein OS=Glycine max OX=3847 GN=100791396 PE=3 SV=1	30	491	29	491	PF00171.21	Aldedh	domain	2	462	466	588.9	5.0e-177	1	CL0099
		Green & Yellow Non-Depleted	936	I1L759	Uncharacterized protein OS=Glycine max OX=3847 GN=GLYMA_09G280100 PE=3 SV=1	23	254	23	254	PF01370.20	Epimerase	domain	1	241	250	251.4	7.5e-75	1	CL0063
		Green & Yellow Non-Depleted	3193	I1L922	Uncharacterized protein OS=Glycine max OX=3847 GN=100809101 PE=3 SV=2	220	379	190	380	PF04909.13	Amidohydro_2	domain	135	290	172	53.5	2.8e-14	1	CL0034
		Green & Yellow Non-Depleted	3193	I1L922	Uncharacterized protein OS=Glycine max OX=3847 GN=100809101 PE=3 SV=2	501	828	500	833	PF00120.23	Gln-synt_C	domain	2	339	345	298.7	4.7e-89	1	CL0286
		Green & Yellow Non-Depleted	2465	I1LB20	Uncharacterized protein OS=Glycine max OX=3847 GN=100782386 PE=4 SV=1	40	185	39	186	PF00005.26	ABC_tran	domain	2	136	146	55.4	8.2e-15	1	CL0023
		Green & Yellow Non-Depleted	2363	I1LBL2	Uncharacterized protein OS=Glycine max OX=3847 GN=100780227 PE=4 SV=1	15	74	12	75	PF13499.5	EF-hand_7	domain	6	70	65	48.6	7.7e-13	1	CL0220
		Green & Yellow Non-Depleted	2363	I1LBL2	Uncharacterized protein OS=Glycine max OX=3847 GN=100780227 PE=4 SV=1	84	147	84	148	PF13499.5	EF-hand_7	domain	1	70	70	70.7	9.7e-20	1	CL0220
		Green & Yellow Non-Depleted	821	I1LCL8	Uncharacterized protein OS=Glycine max OX=3847 GN=100780405 PE=4 SV=1	193	278	193	278	PF02922.17	CBM_48	domain	1	83	90	39.1	6.8e-10	1	CL0369
		Green & Yellow Non-Depleted	821	I1LCL8	Uncharacterized protein OS=Glycine max OX=3847 GN=100780405 PE=4 SV=1	778	948	778	948	PF11852.7	DUF3372	domain	1	167	171	218.3	3.9e-65	1	CL0369
		Green & Yellow Non-Depleted	1886	I1LEE5	Uncharacterized protein OS=Glycine max OX=3847 GN=100803958 PE=4 SV=1	65	166	63	166	PF02225.21	PA	domain	3	93	111	44.1	1.6e-11	1	CL0364
		Green & Yellow Non-Depleted	1886	I1LEE5	Uncharacterized protein OS=Glycine max OX=3847 GN=100803958 PE=4 SV=1	502	522	500	522	PF12662.6	cEGF	domain	3	24	23	28.6	9.3e-07	1	CL0001
		Green & Yellow Non-Depleted	1586	I1LFG4	Uncharacterized protein OS=Glycine max OX=3847 GN=100781676 PE=4 SV=1	84	415	81	415	PF00456.20	Transketolase_N	domain	4	334	333	511.1	1.0e-153	1	CL0254
		Green & Yellow Non-Depleted	1586	I1LFG4	Uncharacterized protein OS=Glycine max OX=3847 GN=100781676 PE=4 SV=1	433	603	431	604	PF02779.23	Transket_pyr	domain	4	176	177	147.6	2.7e-43	1	CL0254
		Green & Yellow Non-Depleted	1586	I1LFG4	Uncharacterized protein OS=Glycine max OX=3847 GN=100781676 PE=4 SV=1	628	734	623	734	PF02780.19	Transketolase_C	domain	9	124	117	41.9	7.7e-11	1	CL0591
		Green & Yellow Non-Depleted	1101	I1LG43	Protein phosphatase methylesterase 1 OS=Glycine max OX=3847 GN=100797966 PE=3 SV=1	84	322	83	324	PF12697.6	Abhydrolase_6	domain	1	210	260	85.1	9.4e-24	1	CL0028
		Green & Yellow Non-Depleted	3103	I1LS70	26S proteasome non-ATPase regulatory subunit 2 homolog OS=Glycine max OX=3847 GN=100777078 PE=3 SV=1	479	510	479	513	PF01851.21	PC_rep	domain	1	32	32	21.9	0.00016	1	CL0020
		Green & Yellow Non-Depleted	2498	I1LT63	Uncharacterized protein OS=Glycine max OX=3847 GN=100783867 PE=4 SV=1	17	144	11	152	PF03358.14	FMN_red	domain	17	145	135	43.1	3.3e-11	1	CL0042
		Green & Yellow Non-Depleted	183	I1LTQ1	Uncharacterized protein OS=Glycine max OX=3847 GN=100792879 PE=4 SV=1	18	288	18	288	PF01370.20	Epimerase	domain	1	241	280	208.4	9.9e-62	1	CL0063
		Green & Yellow Non-Depleted	486	I1LWR4	Alpha-1,4 glucan phosphorylase OS=Glycine max OX=3847 GN=100800659 PE=3 SV=1	182	972	182	972	PF00343.19	Phosphorylase	domain	1	711	800	998.6	1.4e-300	1	CL0113
		Green & Yellow Non-Depleted	268	I1LXY1	Uncharacterized protein OS=Glycine max OX=3847 GN=100779947 PE=3 SV=1	41	353	40	356	PF08267.11	Meth_synt_1	domain	2	310	314	395.2	2.2e-118	1	CL0160
		Green & Yellow Non-Depleted	268	I1LXY1	Uncharacterized protein OS=Glycine max OX=3847 GN=100779947 PE=3 SV=1	470	793	470	794	PF01717.17	Meth_synt_2	domain	1	323	324	521.6	7.2e-157	1	CL0160
		Green & Yellow Non-Depleted	594	I1M044	Peroxidase OS=Glycine max OX=3847 GN=100777463 PE=3 SV=1	64	312	61	312	PF00141.22	peroxidase	domain	4	229	249	240.9	1.2e-71	1	CL0617
		Green & Yellow Non-Depleted	2969	I1M689	Uncharacterized protein OS=Glycine max OX=3847 GN=100787274 PE=4 SV=1	39	439	38	439	PF09751.8	Es2	domain	2	431	456	332.5	6.4e-99	1	No_clan
		Green & Yellow Non-Depleted	1376	I1M984	Uncharacterized protein OS=Glycine max OX=3847 GN=100788164 PE=3 SV=1	218	537	217	538	PF00152.19	tRNA-synt_2	domain	2	313	326	259.4	3.7e-77	1	CL0040
		Green & Yellow Non-Depleted	3052	I1MAR9	Uncharacterized protein OS=Glycine max OX=3847 GN=100780688 PE=4 SV=1	107	360	62	361	PF00933.20	Glyco_hydro_3	domain	81	318	263	122.1	2.9e-35	1	CL0058
		Green & Yellow Non-Depleted	3052	I1MAR9	Uncharacterized protein OS=Glycine max OX=3847 GN=100780688 PE=4 SV=1	402	632	402	632	PF01915.21	Glyco_hydro_3_C	domain	1	204	236	175.2	1.4e-51	1	No_clan
		Green & Yellow Non-Depleted	3052	I1MAR9	Uncharacterized protein OS=Glycine max OX=3847 GN=100780688 PE=4 SV=1	700	768	698	769	PF14310.5	Fn3-like	domain	3	70	70	49.5	3.2e-13	1	CL0159
		Green & Yellow Non-Depleted	1102	I1MC56	Auxin response factor OS=Glycine max OX=3847 GN=100790289 PE=3 SV=2	148	249	148	250	PF02362.20	B3	domain	1	100	105	75.4	2.3e-21	1	CL0405
		Green & Yellow Non-Depleted	1102	I1MC56	Auxin response factor OS=Glycine max OX=3847 GN=100790289 PE=3 SV=2	274	357	274	357	PF06507.12	Auxin_resp	domain	1	83	84	111.8	1.2e-32	1	No_clan
		Green & Yellow Non-Depleted	1102	I1MC56	Auxin response factor OS=Glycine max OX=3847 GN=100790289 PE=3 SV=2	870	911	859	914	PF02309.15	AUX_IAA	domain	197	238	42	31.7	1.3e-07	1	CL0072
		Green & Yellow Non-Depleted	2849	I1MDE5	Uncharacterized protein OS=Glycine max OX=3847 GN=100779808 PE=3 SV=1	70	423	68	424	PF01237.17	Oxysterol_BP	domain	3	372	376	333.4	1.4e-99	1	No_clan
		Green & Yellow Non-Depleted	2168	I1ME45	Proline iminopeptidase OS=Glycine max OX=3847 GN=100793450 PE=3 SV=1	106	228	105	235	PF00561.19	Abhydrolase_1	domain	2	122	128	79.8	2.3e-22	1	CL0028
		Green & Yellow Non-Depleted	2789	I1MFG7	Uncharacterized protein OS=Glycine max OX=3847 GN=100794675 PE=4 SV=1	69	134	69	136	PF00076.21	RRM_1	domain	1	65	66	49.7	2.2e-13	1	CL0221
		Green & Yellow Non-Depleted	2789	I1MFG7	Uncharacterized protein OS=Glycine max OX=3847 GN=100794675 PE=4 SV=1	163	226	163	234	PF00076.21	RRM_1	domain	1	62	64	47.1	1.5e-12	1	CL0221
		Green & Yellow Non-Depleted	2789	I1MFG7	Uncharacterized protein OS=Glycine max OX=3847 GN=100794675 PE=4 SV=1	272	335	272	336	PF00076.21	RRM_1	domain	1	69	69	64.3	5.9e-18	1	CL0221
		Green & Yellow Non-Depleted	2149	I1MGV6	60S ribosomal protein L27 OS=Glycine max OX=3847 GN=100793982 PE=3 SV=2	52	135	52	135	PF01777.17	Ribosomal_L27e	domain	1	85	85	109.1	1.0e-31	1	No_clan
		Green & Yellow Non-Depleted	3042	I1MHG6	Uncharacterized protein OS=Glycine max OX=3847 GN=100811186 PE=3 SV=1	33	489	29	491	PF00171.21	Aldedh	domain	6	460	462	437.2	5.4e-131	1	CL0099
		Green & Yellow Non-Depleted	3033	I1MJN2	Uncharacterized protein OS=Glycine max OX=3847 GN=100789942 PE=3 SV=1	88	184	85	185	PF00153.26	Mito_carr	domain	4	96	97	77.9	3.9e-22	1	No_clan
		Green & Yellow Non-Depleted	3033	I1MJN2	Uncharacterized protein OS=Glycine max OX=3847 GN=100789942 PE=3 SV=1	191	286	190	289	PF00153.26	Mito_carr	domain	2	94	96	81.7	2.4e-23	1	No_clan
		Green & Yellow Non-Depleted	3033	I1MJN2	Uncharacterized protein OS=Glycine max OX=3847 GN=100789942 PE=3 SV=1	293	380	291	383	PF00153.26	Mito_carr	domain	4	94	91	58.1	5.9e-16	1	No_clan
		Green & Yellow Non-Depleted	2502	I1MNU2	Uncharacterized protein OS=Glycine max OX=3847 GN=100777342 PE=4 SV=1	12	183	5	183	PF01087.21	GalP_UDP_transf	domain	12	184	179	65.5	7.3e-18	1	CL0265
		Green & Yellow Non-Depleted	2184	I1MQ49	Uncharacterized protein OS=Glycine max OX=3847 GN=100778752 PE=3 SV=1	24	331	22	332	PF00294.23	PfkB	domain	3	301	314	269.8	2.7e-80	1	CL0118
		Green & Yellow Non-Depleted	483	I1MRK4	Dihydrolipoamide acetyltransferase component of pyruvate dehydrogenase complex OS=Glycine max OX=3847 GN=100778785 PE=3 SV=1	76	147	74	147	PF00364.21	Biotin_lipoyl	domain	3	73	72	61.8	3.7e-17	1	CL0105
		Green & Yellow Non-Depleted	483	I1MRK4	Dihydrolipoamide acetyltransferase component of pyruvate dehydrogenase complex OS=Glycine max OX=3847 GN=100778785 PE=3 SV=1	208	240	205	240	PF02817.16	E3_binding	domain	4	36	33	53.0	3.0e-14	1	No_clan
		Green & Yellow Non-Depleted	483	I1MRK4	Dihydrolipoamide acetyltransferase component of pyruvate dehydrogenase complex OS=Glycine max OX=3847 GN=100778785 PE=3 SV=1	282	511	281	512	PF00198.22	2-oxoacid_dh	domain	2	232	232	255.9	2.9e-76	1	CL0149
		Green & Yellow Non-Depleted	3117	I1N0W9	Uncharacterized protein OS=Glycine max OX=3847 GN=100812868 PE=3 SV=2	13	126	11	127	PF13793.5	Pribosyltran_N	domain	3	114	116	34.8	1.2e-08	1	CL0533
		Green & Yellow Non-Depleted	3117	I1N0W9	Uncharacterized protein OS=Glycine max OX=3847 GN=100812868 PE=3 SV=2	217	277	155	297	PF00156.26	Pribosyltran	domain	80	138	61	35.7	5.4e-09	1	CL0533
		Green & Yellow Non-Depleted	1173	I1N4L1	Uncharacterized protein OS=Glycine max OX=3847 GN=100813762 PE=4 SV=1	18	470	6	474	PF02458.14	Transferase	domain	13	429	476	160.4	5.2e-47	1	CL0149
		Green & Yellow Non-Depleted	2555	I1N635	Uncharacterized protein OS=Glycine max OX=3847 GN=100806285 PE=4 SV=1	93	442	93	442	PF01959.15	DHQS	domain	1	359	372	433.9	3.7e-130	1	No_clan
		Green & Yellow Non-Depleted	96	I1NBI4	Uncharacterized protein OS=Glycine max OX=3847 GN=100782067 PE=3 SV=1	134	300	126	303	PF00587.24	tRNA-synt_2b	domain	11	176	170	64.7	9.5e-18	1	CL0040
		Green & Yellow Non-Depleted	96	I1NBI4	Uncharacterized protein OS=Glycine max OX=3847 GN=100782067 PE=3 SV=1	319	415	319	416	PF03129.19	HGTP_anticodon	domain	1	93	97	67.3	9.3e-19	1	CL0458
		Green & Yellow Non-Depleted	96	I1NBI4	Uncharacterized protein OS=Glycine max OX=3847 GN=100782067 PE=3 SV=1	442	515	442	515	PF09180.10	ProRS-C_1	domain	1	69	74	95.8	1.2e-27	1	No_clan
		Green & Yellow Non-Depleted	710	I1NBM7	Uncharacterized protein OS=Glycine max OX=3847 GN=548009 PE=3 SV=1	84	507	84	507	PF00026.22	Asp	domain	1	315	424	413.0	8.5e-124	1	CL0129
		Green & Yellow Non-Depleted	710	I1NBM7	Uncharacterized protein OS=Glycine max OX=3847 GN=548009 PE=3 SV=1	319	351	319	351	PF03489.16	SapB_2	domain	2	34	33	48.4	7.1e-13	1	No_clan
		Green & Yellow Non-Depleted	710	I1NBM7	Uncharacterized protein OS=Glycine max OX=3847 GN=548009 PE=3 SV=1	380	417	380	417	PF05184.14	SapB_1	domain	1	38	38	40.3	2.1e-10	1	No_clan
		Green & Yellow Non-Depleted	960	I1NC65	Proteasome subunit beta OS=Glycine max OX=3847 GN=GLYMA_19G242200 PE=3 SV=1	16	198	14	199	PF00227.25	Proteasome	domain	3	189	188	113.0	1.1e-32	1	CL0052
		Green & Yellow Non-Depleted	1863	I1NEZ7	Lon protease homolog, mitochondrial OS=Glycine max OX=3847 GN=100810927 PE=3 SV=2	106	315	105	315	PF02190.15	LON_substr_bdg	domain	2	208	224	114.3	6.6e-33	1	CL0178
		Green & Yellow Non-Depleted	1863	I1NEZ7	Lon protease homolog, mitochondrial OS=Glycine max OX=3847 GN=100810927 PE=3 SV=2	468	605	468	610	PF00004.28	AAA	domain	1	127	148	75.7	4.1e-21	1	CL0023
		Green & Yellow Non-Depleted	1863	I1NEZ7	Lon protease homolog, mitochondrial OS=Glycine max OX=3847 GN=100810927 PE=3 SV=2	764	968	763	970	PF05362.12	Lon_C	domain	2	203	205	252.2	2.9e-75	1	CL0329
		Green & Yellow Non-Depleted	1784	I1W1P0	PolyA binding protein (Fragment) OS=Cocos nucifera OX=13894 PE=2 SV=1	49	117	49	118	PF00076.21	RRM_1	domain	1	69	69	84.4	3.3e-24	1	CL0221
		Green & Yellow Non-Depleted	1784	I1W1P0	PolyA binding protein (Fragment) OS=Cocos nucifera OX=13894 PE=2 SV=1	152	220	152	221	PF00076.21	RRM_1	domain	1	69	69	76.7	8.3e-22	1	CL0221
		Green & Yellow Non-Depleted	2332	I3S077	Uncharacterized protein OS=Lotus japonicus OX=34305 PE=2 SV=1	48	155	48	155	PF13409.5	GST_N_2	domain	1	70	109	59.9	2.1e-16	1	CL0172
		Green & Yellow Non-Depleted	2332	I3S077	Uncharacterized protein OS=Lotus japonicus OX=34305 PE=2 SV=1	204	272	173	273	PF13410.5	GST_C_2	domain	5	68	69	41.3	1.0e-10	1	CL0497
		Green & Yellow Non-Depleted	113	I3S0S1	Proteasome subunit beta type OS=Medicago truncatula OX=3880 PE=2 SV=1	7	189	5	189	PF00227.25	Proteasome	domain	3	190	188	143.7	4.2e-42	1	CL0052
		Green & Yellow Non-Depleted	2086	I3S0W6	Proteasome subunit alpha type OS=Lotus japonicus OX=34305 PE=2 SV=1	8	30	8	30	PF10584.8	Proteasome_A_N	domain	1	23	23	50.2	1.3e-13	1	CL0052
		Green & Yellow Non-Depleted	2086	I3S0W6	Proteasome subunit alpha type OS=Lotus japonicus OX=34305 PE=2 SV=1	31	218	31	218	PF00227.25	Proteasome	domain	1	190	193	214.0	1.2e-63	1	CL0052
		Green & Yellow Non-Depleted	2856	I3S1S2	Uncharacterized protein OS=Lotus japonicus OX=34305 PE=2 SV=1	62	117	62	118	PF01849.17	NAC	domain	1	56	56	77.1	6.8e-22	1	No_clan
		Green & Yellow Non-Depleted	682	I3S389	Uncharacterized protein OS=Lotus japonicus OX=34305 PE=2 SV=1	29	87	28	94	PF08240.11	ADH_N	domain	2	61	60	33.3	3.2e-08	1	CL0296
		Green & Yellow Non-Depleted	682	I3S389	Uncharacterized protein OS=Lotus japonicus OX=34305 PE=2 SV=1	152	261	152	283	PF00107.25	ADH_zinc_N	domain	1	111	111	101.3	3.4e-29	1	CL0063
		Green & Yellow Non-Depleted	648	I3S3K3	Peptidyl-prolyl cis-trans isomerase OS=Medicago truncatula OX=3880 GN=25490877 PE=2 SV=1	40	197	37	200	PF00160.20	Pro_isomerase	domain	4	155	167	161.6	1.6e-47	1	CL0475
		Green & Yellow Non-Depleted	3252	I3S4D1	Uncharacterized protein OS=Medicago truncatula OX=3880 PE=2 SV=1	99	163	99	167	PF00076.21	RRM_1	domain	1	64	65	37.1	1.9e-09	1	CL0221
		Green & Yellow Non-Depleted	3252	I3S4D1	Uncharacterized protein OS=Medicago truncatula OX=3880 PE=2 SV=1	192	261	192	263	PF00076.21	RRM_1	domain	1	68	70	56.9	1.2e-15	1	CL0221
		Green & Yellow Non-Depleted	3252	I3S4D1	Uncharacterized protein OS=Medicago truncatula OX=3880 PE=2 SV=1	297	361	297	361	PF00076.21	RRM_1	domain	1	70	70	72.2	2.0e-20	1	CL0221
		Green & Yellow Non-Depleted	2344	I3S6J5	Uncharacterized protein OS=Medicago truncatula OX=3880 PE=2 SV=1	24	148	24	149	PF04073.14	tRNA_edit	domain	1	122	127	85.4	2.8e-24	1	No_clan
		Green & Yellow Non-Depleted	86	I3SAH2	Uncharacterized protein OS=Lotus japonicus OX=34305 PE=2 SV=1	190	371	185	371	PF13561.5	adh_short_C2	domain	55	234	182	169.0	1.1e-49	1	CL0063
		Green & Yellow Non-Depleted	2198	I3SBM4	Uncharacterized protein OS=Lotus japonicus OX=34305 PE=2 SV=1	17	178	17	179	PF00071.21	Ras	domain	1	161	162	222.4	2.1e-66	1	CL0023
		Green & Yellow Non-Depleted	317	I3SDG7	F0F1-type ATP synthase, delta subunit OS=Medicago truncatula OX=3880 GN=25488771 PE=2 SV=1	65	236	64	236	PF00213.17	OSCP	domain	3	172	172	138.3	2.5e-40	1	CL0255
		Green & Yellow Non-Depleted	324	I3SE96	GHMP kinase ATP-binding protein, putative OS=Medicago truncatula OX=3880 GN=25495112 PE=2 SV=1	119	187	118	187	PF00288.25	GHMP_kinases_N	domain	2	66	70	37.2	2.3e-09	1	CL0329
		Green & Yellow Non-Depleted	2180	I3SER8	60S acidic ribosomal protein P0 OS=Lotus japonicus OX=34305 PE=2 SV=1	6	107	5	109	PF00466.19	Ribosomal_L10	domain	2	98	103	71.5	4.8e-20	1	No_clan
		Green & Yellow Non-Depleted	2180	I3SER8	60S acidic ribosomal protein P0 OS=Lotus japonicus OX=34305 PE=2 SV=1	234	320	233	320	PF00428.18	Ribosomal_60s	domain	2	88	87	70.8	9.9e-20	1	No_clan
		Green & Yellow Non-Depleted	1743	I3SG15	Uncharacterized protein OS=Lotus japonicus OX=34305 PE=2 SV=1	10	170	10	171	PF00071.21	Ras	domain	1	161	161	224.9	3.6e-67	1	CL0023
		Green & Yellow Non-Depleted	1093	I3SG51	Uncharacterized protein OS=Lotus japonicus OX=34305 PE=2 SV=1	1	164	1	164	PF00838.16	TCTP	domain	1	166	168	187.1	2.6e-55	1	CL0080
		Green & Yellow Non-Depleted	2055	I3SJG9	Uncharacterized protein OS=Lotus japonicus OX=34305 PE=2 SV=1	39	215	38	228	PF01145.24	Band_7	domain	2	176	181	89.5	2.4e-25	1	CL0433
		Green & Yellow Non-Depleted	1728	I3SJY8	Ribosomal protein S8 OS=Medicago truncatula OX=3880 GN=25485233 PE=2 SV=1	7	130	5	130	PF00410.18	Ribosomal_S8	domain	3	127	132	79.1	2.5e-22	1	No_clan
		Green & Yellow Non-Depleted	1913	I3SKP6	Eukaryotic translation initiation factor 3 subunit J OS=Medicago truncatula OX=3880 GN=25497362 PE=2 SV=1	1	230	1	230	PF08597.9	eIF3_subunit	domain	1	242	250	176.4	8.3e-52	1	No_clan
		Green & Yellow Non-Depleted	1804	I3SM21	Uncharacterized protein OS=Medicago truncatula OX=3880 PE=2 SV=1	62	332	59	334	PF00491.20	Arginase	domain	4	277	282	223.2	4.3e-66	1	CL0302
		Green & Yellow Non-Depleted	1926	I3SMF8	3,5-epimerase/4-reductase OS=Medicago truncatula OX=3880 GN=25493641 PE=2 SV=1	13	186	12	287	PF04321.16	RmlD_sub_bind	domain	2	166	178	50.7	1.3e-13	1	CL0063
		Green & Yellow Non-Depleted	958	I3SNG4	Uncharacterized protein OS=Lotus japonicus OX=34305 PE=2 SV=1	59	205	59	262	PF13460.5	NAD_binding_10	domain	1	149	158	75.4	4.9e-21	1	CL0063
		Green & Yellow Non-Depleted	2938	I3SP58	Eukaryotic translation initiation factor 3 subunit K OS=Lotus japonicus OX=34305 PE=2 SV=1	64	191	62	205	PF10075.8	CSN8_PSD8_EIF3K	domain	3	128	132	68.3	6.2e-19	1	CL0123
		Green & Yellow Non-Depleted	3	I3SPG3	PITH domain plant protein OS=Medicago truncatula OX=3880 GN=25484646 PE=2 SV=1	17	160	17	161	PF06201.12	PITH	domain	1	151	153	133.1	8.3e-39	1	CL0202
		Green & Yellow Non-Depleted	2014	I3SQ31	Prefoldin subunit 3 OS=Lotus japonicus OX=34305 PE=2 SV=1	57	175	53	175	PF02996.16	Prefoldin	domain	5	120	119	104.9	2.2e-30	1	CL0200
		Green & Yellow Non-Depleted	2756	I3SQA4	Uncharacterized protein OS=Lotus japonicus OX=34305 PE=2 SV=1	69	202	69	203	PF00578.20	AhpC-TSA	domain	1	123	134	135.5	8.0e-40	1	CL0172
		Green & Yellow Non-Depleted	2756	I3SQA4	Uncharacterized protein OS=Lotus japonicus OX=34305 PE=2 SV=1	223	258	223	259	PF10417.8	1-cysPrx_C	domain	1	39	40	42.2	4.8e-11	1	No_clan
		Green & Yellow Non-Depleted	473	I3SSH5	Histone H2A OS=Lotus japonicus OX=34305 PE=2 SV=1	14	106	5	106	PF00125.23	Histone	domain	39	131	93	69.1	4.1e-19	1	CL0012
		Green & Yellow Non-Depleted	473	I3SSH5	Histone H2A OS=Lotus japonicus OX=34305 PE=2 SV=1	107	136	107	137	PF16211.4	Histone_H2A_C	domain	1	31	31	41.1	9.6e-11	1	No_clan
		Green & Yellow Non-Depleted	2322	I3ST38	Cytochrome C oxidase subunit 5b OS=Medicago truncatula OX=3880 GN=25491343 PE=2 SV=1	57	143	32	149	PF01215.18	COX5B	domain	37	123	89	65.7	2.8e-18	1	CL0045
		Green & Yellow Non-Depleted	1777	I3STG7	Uncharacterized protein OS=Lotus japonicus OX=34305 PE=2 SV=1	11	80	10	81	PF00173.27	Cyt-b5	domain	3	73	71	87.8	3.6e-25	1	No_clan
		Green & Yellow Non-Depleted	71	I3SUH8	Uncharacterized protein OS=Lotus japonicus OX=34305 PE=2 SV=1	5	157	4	157	PF00582.25	Usp	domain	3	141	153	108.7	3.1e-31	1	CL0039
		Green & Yellow Non-Depleted	1733	I3SUT5	Uncharacterized protein OS=Lotus japonicus OX=34305 PE=2 SV=1	6	245	5	245	PF00121.17	TIM	domain	2	243	244	293.0	1.4e-87	1	CL0036
		Green & Yellow Non-Depleted	2314	I3SW23	NEDD8-activating enzyme E1 regulatory subunit OS=Lotus japonicus OX=34305 PE=2 SV=1	8	502	8	521	PF00899.20	ThiF	domain	1	212	513	92.1	3.2e-26	1	CL0063
		Green & Yellow Non-Depleted	147	I3SW82	Glucose-1-phosphate adenylyltransferase OS=Lotus japonicus OX=34305 PE=2 SV=1	92	365	91	366	PF00483.22	NTP_transferase	domain	2	247	280	226.3	4.1e-67	1	CL0110
		Green & Yellow Non-Depleted	427	I3SWY5	UDP-glucose 6-dehydrogenase OS=Lotus japonicus OX=34305 PE=2 SV=1	3	186	2	191	PF03721.13	UDPG_MGDP_dh_N	domain	2	183	188	221.2	7.4e-66	1	CL0063
		Green & Yellow Non-Depleted	427	I3SWY5	UDP-glucose 6-dehydrogenase OS=Lotus japonicus OX=34305 PE=2 SV=1	210	304	210	305	PF00984.18	UDPG_MGDP_dh	domain	1	93	95	109.5	6.6e-32	1	CL0106
		Green & Yellow Non-Depleted	427	I3SWY5	UDP-glucose 6-dehydrogenase OS=Lotus japonicus OX=34305 PE=2 SV=1	328	452	328	453	PF03720.14	UDPG_MGDP_dh_C	domain	1	104	125	121.0	2.4e-35	1	CL0039
		Green & Yellow Non-Depleted	1137	I3SYV6	Glucose-6-phosphate 1-epimerase OS=Lotus japonicus OX=34305 PE=2 SV=1	52	309	51	310	PF01263.19	Aldose_epim	domain	2	300	304	154.6	3.2e-45	1	CL0103
		Green & Yellow Non-Depleted	2706	I3SZ90	Uncharacterized protein OS=Lotus japonicus OX=34305 PE=2 SV=1	12	106	12	106	PF01247.17	Ribosomal_L35Ae	domain	1	95	95	151.5	5.0e-45	1	CL0575
		Green & Yellow Non-Depleted	430	I3T078	Uncharacterized protein OS=Lotus japonicus OX=34305 PE=2 SV=1	2	129	1	129	PF07992.13	Pyr_redox_2	domain	163	292	131	98.3	4.2e-28	1	CL0063
		Green & Yellow Non-Depleted	430	I3T078	Uncharacterized protein OS=Lotus japonicus OX=34305 PE=2 SV=1	149	258	149	259	PF02852.21	Pyr_redox_dim	domain	1	109	110	106.9	6.0e-31	1	CL0608
		Green & Yellow Non-Depleted	2279	I3T146	COP9 signalosome complex subunit 6a OS=Medicago truncatula OX=3880 GN=25488496 PE=2 SV=1	185	299	185	299	PF13012.5	MitMem_reg	domain	1	111	115	91.2	5.2e-26	1	No_clan
		Green & Yellow Non-Depleted	2279	I3T146	COP9 signalosome complex subunit 6a OS=Medicago truncatula OX=3880 GN=25488496 PE=2 SV=1	7	137	6	137	PF01398.20	JAB	domain	2	118	141	90.3	7.5e-26	1	CL0366
		Green & Yellow Non-Depleted	2122	I3T1N4	Glutathione S-transferase tau 5 OS=Medicago truncatula OX=3880 GN=25494352 PE=2 SV=1	18	93	18	96	PF13417.5	GST_N_3	domain	1	73	76	57.4	1.3e-15	1	CL0172
		Green & Yellow Non-Depleted	2122	I3T1N4	Glutathione S-transferase tau 5 OS=Medicago truncatula OX=3880 GN=25494352 PE=2 SV=1	139	213	120	220	PF14497.5	GST_C_3	domain	20	92	75	27.2	3.1e-06	1	CL0497
		Green & Yellow Non-Depleted	1922	I3T1Y1	Uncharacterized protein OS=Lotus japonicus OX=34305 PE=2 SV=1	11	345	10	345	PF00724.19	Oxidored_FMN	domain	2	341	346	295.5	4.9e-88	1	CL0036
		Green & Yellow Non-Depleted	515	I3T377	Carboxypeptidase OS=Lotus japonicus OX=34305 PE=2 SV=1	98	495	92	495	PF00450.21	Peptidase_S10	domain	9	419	421	415.4	3.2e-124	1	CL0028
		Green & Yellow Non-Depleted	844	I3T3W6	Uncharacterized protein OS=Lotus japonicus OX=34305 PE=2 SV=1	12	159	12	159	PF08212.11	Lipocalin_2	domain	1	146	149	181.7	6.8e-54	1	CL0116
		Green & Yellow Non-Depleted	649	I3T617	60S ribosomal L35-like protein OS=Medicago truncatula OX=3880 GN=11412433 PE=2 SV=1	7	63	6	63	PF00831.22	Ribosomal_L29	domain	2	57	57	62.2	3.1e-17	1	CL0346
		Green & Yellow Non-Depleted	1641	I3T6A4	Uncharacterized protein OS=Lotus japonicus OX=34305 PE=2 SV=1	48	114	46	131	PF13774.5	Longin	domain	3	71	71	44.4	1.1e-11	1	No_clan
		Green & Yellow Non-Depleted	1641	I3T6A4	Uncharacterized protein OS=Lotus japonicus OX=34305 PE=2 SV=1	137	194	136	197	PF00957.20	Synaptobrevin	domain	2	59	58	54.2	8.4e-15	1	CL0445
		Green & Yellow Non-Depleted	3201	I3T714	Adenine phosphoribosyltransferase-like protein OS=Medicago truncatula OX=3880 GN=25489954 PE=2 SV=1	39	163	35	173	PF00156.26	Pribosyltran	domain	6	128	130	67.9	6.6e-19	1	CL0533
		Green & Yellow Non-Depleted	1933	I3T953	Double-stranded DNA-binding-like protein OS=Medicago truncatula OX=3880 GN=25493385 PE=2 SV=1	9	121	9	121	PF01984.19	dsDNA_bind	domain	1	111	113	110.5	4.5e-32	1	No_clan
		Green & Yellow Non-Depleted	310	I3T9K3	Obg-like ATPase 1 OS=Medicago truncatula OX=3880 PE=2 SV=1	26	146	26	183	PF01926.22	MMR_HSR1	domain	1	96	122	76.0	2.1e-21	1	CL0023
		Green & Yellow Non-Depleted	310	I3T9K3	Obg-like ATPase 1 OS=Medicago truncatula OX=3880 PE=2 SV=1	304	387	304	387	PF06071.12	YchF-GTPase_C	domain	1	84	84	133.7	1.8e-39	1	CL0072
		Green & Yellow Non-Depleted	2940	I3T9M3	Ribosomal protein L15 OS=Medicago truncatula OX=3880 GN=25489583 PE=2 SV=1	2	191	2	191	PF00827.16	Ribosomal_L15e	domain	1	191	191	307.6	2.8e-92	1	CL0652
		Green & Yellow Non-Depleted	2114	I3TA88	Uncharacterized protein OS=Lotus japonicus OX=34305 PE=2 SV=1	4	72	4	72	PF16205.4	Ribosomal_S17_N	domain	1	69	69	111.7	1.5e-32	1	No_clan
		Green & Yellow Non-Depleted	2114	I3TA88	Uncharacterized protein OS=Lotus japonicus OX=34305 PE=2 SV=1	74	142	74	142	PF00366.19	Ribosomal_S17	domain	1	68	69	88.5	2.2e-25	1	CL0021
		Green & Yellow Non-Depleted	903	I3TAS1	Cytosolic glutathione reductase OS=Medicago truncatula OX=3880 GN=25495943 PE=2 SV=1	372	481	372	482	PF02852.21	Pyr_redox_dim	domain	1	109	110	105.0	2.3e-30	1	CL0608
		Green & Yellow Non-Depleted	903	I3TAS1	Cytosolic glutathione reductase OS=Medicago truncatula OX=3880 GN=25495943 PE=2 SV=1	26	352	25	352	PF07992.13	Pyr_redox_2	domain	2	292	337	233.3	3.2e-69	1	CL0063
		Green & Yellow Non-Depleted	2305	J3L9X6	Uncharacterized protein OS=Oryza brachyantha OX=4533 PE=4 SV=1	179	299	167	299	PF00903.24	Glyoxalase	domain	35	128	121	24.8	1.8e-05	1	CL0104
		Green & Yellow Non-Depleted	79	J3N552	60S ribosomal export protein NMD3 OS=Oryza brachyantha OX=4533 PE=3 SV=1	26	71	26	79	PF04981.12	NMD3	domain	1	45	46	35.1	8.8e-09	1	No_clan
		Green & Yellow Non-Depleted	79	J3N552	60S ribosomal export protein NMD3 OS=Oryza brachyantha OX=4533 PE=3 SV=1	222	356	210	356	PF04981.12	NMD3	domain	103	242	142	125.0	2.9e-36	1	No_clan
		Green & Yellow Non-Depleted	346	K1P9Q2	Signal peptidase complex subunit 3 OS=Crassostrea gigas OX=29159 GN=CGI_10015014 PE=3 SV=1	4	172	4	173	PF04573.11	SPC22	domain	1	167	169	209.0	2.8e-62	1	No_clan
		Green & Yellow Non-Depleted	1154	K4CAK8	Uncharacterized protein OS=Solanum lycopersicum OX=4081 GN=101245471 PE=3 SV=1	129	215	127	215	PF00957.20	Synaptobrevin	domain	3	89	87	114.5	1.4e-33	1	CL0445
		Green & Yellow Non-Depleted	1154	K4CAK8	Uncharacterized protein OS=Solanum lycopersicum OX=4081 GN=101245471 PE=3 SV=1	32	111	32	112	PF13774.5	Longin	domain	1	83	84	82.2	1.9e-23	1	No_clan
		Green & Yellow Non-Depleted	254	K4D530	Pyruvate kinase OS=Solanum lycopersicum OX=4081 PE=3 SV=1	30	375	28	380	PF00224.20	PK	domain	4	343	352	306.1	2.4e-91	1	CL0151
		Green & Yellow Non-Depleted	254	K4D530	Pyruvate kinase OS=Solanum lycopersicum OX=4081 PE=3 SV=1	395	474	395	485	PF02887.15	PK_C	domain	1	67	80	63.1	2.5e-17	1	No_clan
		Green & Yellow Non-Depleted	820	K4DH53	Uncharacterized protein OS=Solanum lycopersicum OX=4081 GN=101245533 PE=4 SV=1	6	68	6	68	PF00226.30	DnaJ	domain	1	63	63	86.8	7.2e-25	1	CL0392
		Green & Yellow Non-Depleted	820	K4DH53	Uncharacterized protein OS=Solanum lycopersicum OX=4081 GN=101245533 PE=4 SV=1	133	322	133	331	PF14308.5	DnaJ-X	domain	1	200	201	171.6	1.4e-50	1	No_clan
		Green & Yellow Non-Depleted	2481	O23960	Acetyl-CoA carboxylase OS=Glycine max OX=3847 GN=accC-2 PE=2 SV=1	73	180	71	180	PF00289.21	Biotin_carb_N	domain	3	110	108	135.9	7.2e-40	1	CL0483
		Green & Yellow Non-Depleted	2481	O23960	Acetyl-CoA carboxylase OS=Glycine max OX=3847 GN=accC-2 PE=2 SV=1	185	392	185	394	PF02786.16	CPSase_L_D2	domain	1	209	209	275.3	2.7e-82	1	CL0179
		Green & Yellow Non-Depleted	2481	O23960	Acetyl-CoA carboxylase OS=Glycine max OX=3847 GN=accC-2 PE=2 SV=1	406	511	406	513	PF02785.18	Biotin_carb_C	domain	1	106	106	129.2	5.9e-38	1	CL0105
		Green & Yellow Non-Depleted	3222	O49875	Adenine nucleotide translocator OS=Lupinus albus OX=3870 GN=ant1 PE=2 SV=1	87	183	84	184	PF00153.26	Mito_carr	domain	4	96	97	79.5	1.2e-22	1	No_clan
		Green & Yellow Non-Depleted	3222	O49875	Adenine nucleotide translocator OS=Lupinus albus OX=3870 GN=ant1 PE=2 SV=1	190	286	189	288	PF00153.26	Mito_carr	domain	2	95	97	83.3	8.1e-24	1	No_clan
		Green & Yellow Non-Depleted	3222	O49875	Adenine nucleotide translocator OS=Lupinus albus OX=3870 GN=ant1 PE=2 SV=1	292	377	290	382	PF00153.26	Mito_carr	domain	4	92	89	55.8	2.9e-15	1	No_clan
		Green & Yellow Non-Depleted	2435	P42730	Chaperone protein ClpB1 OS=Arabidopsis thaliana OX=3702 GN=CLPB1 PE=1 SV=2	17	57	17	67	PF02861.19	Clp_N	domain	1	41	41	31.7	1.1e-07	1	No_clan
		Green & Yellow Non-Depleted	2435	P42730	Chaperone protein ClpB1 OS=Arabidopsis thaliana OX=3702 GN=CLPB1 PE=1 SV=2	96	146	96	146	PF02861.19	Clp_N	domain	1	53	53	32.6	6.0e-08	1	No_clan
		Green & Yellow Non-Depleted	2435	P42730	Chaperone protein ClpB1 OS=Arabidopsis thaliana OX=3702 GN=CLPB1 PE=1 SV=2	204	317	203	341	PF00004.28	AAA	domain	2	111	122	51.4	1.3e-13	1	CL0023
		Green & Yellow Non-Depleted	2435	P42730	Chaperone protein ClpB1 OS=Arabidopsis thaliana OX=3702 GN=CLPB1 PE=1 SV=2	598	762	597	762	PF07724.13	AAA_2	domain	2	171	182	177.3	2.6e-52	1	CL0023
		Green & Yellow Non-Depleted	2435	P42730	Chaperone protein ClpB1 OS=Arabidopsis thaliana OX=3702 GN=CLPB1 PE=1 SV=2	768	847	768	848	PF10431.8	ClpB_D2-small	domain	1	80	80	77.1	7.3e-22	1	No_clan
		Green & Yellow Non-Depleted	2393	Q03250	Glycine-rich RNA-binding protein 7 OS=Arabidopsis thaliana OX=3702 GN=RBG7 PE=1 SV=1	11	79	10	80	PF00076.21	RRM_1	domain	2	69	69	76.2	1.2e-21	1	CL0221
		Green & Yellow Non-Depleted	1811	Q0GXX4	Auxin conjugate hydrolase OS=Medicago truncatula OX=3880 GN=IAR34 PE=2 SV=1	108	424	108	426	PF01546.27	Peptidase_M20	domain	1	205	328	115.4	2.5e-33	1	CL0035
		Green & Yellow Non-Depleted	1811	Q0GXX4	Auxin conjugate hydrolase OS=Medicago truncatula OX=3880 GN=IAR34 PE=2 SV=1	217	311	215	319	PF07687.13	M20_dimer	domain	5	101	97	45.8	4.4e-12	1	No_clan
		Green & Yellow Non-Depleted	1861	Q1RSH3	GroEL-like chaperone, ATPase OS=Medicago truncatula OX=3880 GN=11417779 PE=3 SV=1	54	554	54	557	PF00118.23	Cpn60_TCP1	domain	1	488	552	286.0	4.6e-85	1	No_clan
		Green & Yellow Non-Depleted	1306	Q29U70	Isoflavone 4'-O-methyltransferase OS=Medicago truncatula OX=3880 GN=HI4'OMT PE=1 SV=1	131	350	125	353	PF00891.17	Methyltransf_2	domain	9	226	228	177.3	2.4e-52	1	CL0063
		Green & Yellow Non-Depleted	1306	Q29U70	Isoflavone 4'-O-methyltransferase OS=Medicago truncatula OX=3880 GN=HI4'OMT PE=1 SV=1	31	79	31	79	PF08100.10	Dimerisation	domain	1	51	51	71.3	4.4e-20	1	CL0123
		Green & Yellow Non-Depleted	1487	Q2HTB8	Harpin-induced 1 OS=Medicago truncatula OX=3880 GN=11433358 PE=4 SV=1	101	197	100	203	PF03168.12	LEA_2	domain	2	95	104	24.7	2.3e-05	1	CL0159
		Green & Yellow Non-Depleted	728	Q2HTY1	FAD-dependent pyridine nucleotide-disulphide oxidoreductase; Calcium-binding EF-hand OS=Medicago truncatula OX=3880 GN=11425374 PE=4 SV=1	53	378	53	385	PF07992.13	Pyr_redox_2	domain	1	282	332	192.4	9.4e-57	1	CL0063
		Green & Yellow Non-Depleted	2367	Q2HUA3	Phospholipase D OS=Medicago truncatula OX=3880 GN=11435279 PE=3 SV=1	9	127	8	127	PF00168.29	C2	domain	2	103	121	58.8	4.9e-16	1	CL0154
		Green & Yellow Non-Depleted	2367	Q2HUA3	Phospholipase D OS=Medicago truncatula OX=3880 GN=11435279 PE=3 SV=1	326	365	326	365	PF00614.21	PLDc	domain	1	28	40	39.6	3.4e-10	1	CL0479
		Green & Yellow Non-Depleted	2367	Q2HUA3	Phospholipase D OS=Medicago truncatula OX=3880 GN=11435279 PE=3 SV=1	656	682	655	682	PF00614.21	PLDc	domain	2	28	27	31.5	1.2e-07	1	CL0479
		Green & Yellow Non-Depleted	2367	Q2HUA3	Phospholipase D OS=Medicago truncatula OX=3880 GN=11435279 PE=3 SV=1	728	798	727	799	PF12357.7	PLD_C	domain	2	71	71	101.3	1.8e-29	1	No_clan
		Green & Yellow Non-Depleted	2278	Q2HV44	Major intrinsic protein (MIP) family transporter OS=Medicago truncatula OX=3880 GN=11429897 PE=3 SV=1	32	266	31	266	PF00230.19	MIP	domain	2	227	235	282.5	2.3e-84	1	No_clan
		Green & Yellow Non-Depleted	1640	Q2HV87	Alpha-1,4-glucan-protein synthase (UDP-forming) OS=Medicago truncatula OX=3880 GN=11415811 PE=4 SV=1	6	345	6	346	PF03214.12	RGP	domain	1	341	341	628.0	3.6e-189	1	CL0110
		Green & Yellow Non-Depleted	97	Q2MGQ1	Secondary thiamine-phosphate synthase enzyme OS=Medicago truncatula OX=3880 GN=11443426 PE=4 SV=1	51	169	50	170	PF01894.16	UPF0047	domain	2	114	119	133.8	2.7e-39	1	No_clan
		Green & Yellow Non-Depleted	1385	Q2MJ22	Cytochrome P450 monooxygenase CYP51G1 OS=Medicago truncatula OX=3880 GN=CYP51G1 PE=2 SV=1	39	458	39	478	PF00067.21	p450	domain	1	439	447	214.5	2.2e-63	1	No_clan
		Green & Yellow Non-Depleted	967	Q38JC8	Temperature-induced lipocalin OS=Medicago truncatula OX=3880 GN=TIL PE=2 SV=1	12	159	12	159	PF08212.11	Lipocalin_2	domain	1	146	149	181.3	9.1e-54	1	CL0116
		Green & Yellow Non-Depleted	2548	Q4JR85	Dehydroascorbate reductase OS=Medicago truncatula OX=3880 GN=25489243 PE=2 SV=1	71	140	68	140	PF13417.5	GST_N_3	domain	6	75	70	67.9	6.9e-19	1	CL0172
		Green & Yellow Non-Depleted	2719	Q4PZD4	Acyl-[acyl-carrier-protein] desaturase OS=Lotus japonicus OX=34305 PE=2 SV=1	67	388	66	388	PF03405.13	FA_desaturase_2	domain	2	326	325	536.6	1.5e-161	1	CL0044
		Green & Yellow Non-Depleted	1474	Q53VM3	Non-specific serine/threonine protein kinase OS=Lotus japonicus OX=34305 PE=2 SV=1	13	268	13	268	PF00069.24	Pkinase	domain	1	264	269	241.0	1.2e-71	1	CL0016
		Green & Yellow Non-Depleted	1474	Q53VM3	Non-specific serine/threonine protein kinase OS=Lotus japonicus OX=34305 PE=2 SV=1	308	367	308	367	PF03822.13	NAF	domain	1	54	60	83.1	1.0e-23	1	CL0573
		Green & Yellow Non-Depleted	2766	Q53VM4	Non-specific serine/threonine protein kinase OS=Lotus japonicus OX=34305 PE=2 SV=1	20	272	20	272	PF00069.24	Pkinase	domain	1	264	266	270.3	1.4e-80	1	CL0016
		Green & Yellow Non-Depleted	2766	Q53VM4	Non-specific serine/threonine protein kinase OS=Lotus japonicus OX=34305 PE=2 SV=1	294	330	294	330	PF00627.30	UBA	domain	1	37	37	35.1	8.3e-09	1	CL0214
		Green & Yellow Non-Depleted	2766	Q53VM4	Non-specific serine/threonine protein kinase OS=Lotus japonicus OX=34305 PE=2 SV=1	473	514	472	515	PF02149.18	KA1	domain	2	44	43	47.8	8.5e-13	1	CL0573
		Green & Yellow Non-Depleted	705	Q5EN87	Putative tyrosine-rich heat shock protein (Fragment) OS=Aurelia aurita OX=6145 PE=2 SV=1	1	208	1	209	PF10255.8	Paf67	domain	193	403	213	261.1	1.7e-77	1	CL0020
		Green & Yellow Non-Depleted	997	Q5QQ34	Coatomer subunit epsilon OS=Medicago truncatula OX=3880 GN=cope1 PE=2 SV=1	3	287	3	289	PF04733.13	Coatomer_E	domain	1	288	288	444.9	1.2e-133	1	CL0020
		Green & Yellow Non-Depleted	1946	Q5ZF44	Mitochondrial phosphate translocator OS=Medicago truncatula OX=3880 GN=mpt PE=3 SV=1	79	162	74	164	PF00153.26	Mito_carr	domain	6	94	89	72.4	2.0e-20	1	No_clan
		Green & Yellow Non-Depleted	1946	Q5ZF44	Mitochondrial phosphate translocator OS=Medicago truncatula OX=3880 GN=mpt PE=3 SV=1	177	261	172	262	PF00153.26	Mito_carr	domain	7	96	90	57.1	1.2e-15	1	No_clan
		Green & Yellow Non-Depleted	2762	Q69F96	Reversibly glycosylated protein OS=Phaseolus vulgaris OX=3885 GN=BA12 PE=4 SV=1	9	342	7	343	PF03214.12	RGP	domain	3	341	339	582.5	2.5e-175	1	CL0110
		Green & Yellow Non-Depleted	25	Q75PK5	Mitogen-activated kinase kinase kinase alpha OS=Lotus japonicus OX=34305 GN=LjM3Kalpha PE=2 SV=1	222	477	221	477	PF00069.24	Pkinase	domain	2	264	267	245.3	6.1e-73	1	CL0016
		Green & Yellow Non-Depleted	1695	Q84KK4	Isoflavone 4'-O-methyltransferase OS=Lotus japonicus OX=34305 GN=HI4'OMT PE=1 SV=1	131	351	125	354	PF00891.17	Methyltransf_2	domain	9	226	229	173.0	5.0e-51	1	CL0063
		Green & Yellow Non-Depleted	1695	Q84KK4	Isoflavone 4'-O-methyltransferase OS=Lotus japonicus OX=34305 GN=HI4'OMT PE=1 SV=1	32	80	32	80	PF08100.10	Dimerisation	domain	1	51	51	62.9	1.9e-17	1	CL0123
		Green & Yellow Non-Depleted	1896	Q84V95	Pyruvate decarboxylase 1 OS=Lotus corniculatus OX=47247 GN=Pdc1 PE=2 SV=1	45	211	44	218	PF02776.17	TPP_enzyme_N	domain	2	163	170	120.4	5.5e-35	1	CL0254
		Green & Yellow Non-Depleted	1896	Q84V95	Pyruvate decarboxylase 1 OS=Lotus corniculatus OX=47247 GN=Pdc1 PE=2 SV=1	242	357	242	375	PF00205.21	TPP_enzyme_M	domain	1	116	117	67.4	9.4e-19	1	CL0085
		Green & Yellow Non-Depleted	1896	Q84V95	Pyruvate decarboxylase 1 OS=Lotus corniculatus OX=47247 GN=Pdc1 PE=2 SV=1	452	577	427	577	PF02775.20	TPP_enzyme_C	domain	24	153	135	52.5	4.3e-14	1	CL0254
		Green & Yellow Non-Depleted	2145	Q8H945	Phosphoenolpyruvate carboxylase OS=Lotus japonicus OX=34305 GN=LjPEPC2 PE=2 SV=1	163	967	162	967	PF00311.16	PEPcase	domain	2	795	825	1011.8	1.9e-304	1	CL0151
		Green & Yellow Non-Depleted	2311	Q8LP17	Carotenoid 9,10(9',10')-cleavage dioxygenase 1 OS=Pisum sativum OX=3888 GN=CCD1 PE=2 SV=1	52	530	52	531	PF03055.14	RPE65	domain	1	406	498	410.2	1.0e-122	1	No_clan
		Green & Yellow Non-Depleted	1050	Q8MAM8	Ribulose bisphosphate carboxylase large chain OS=Itzaea sericea OX=197404 GN=rbcL PE=3 SV=1	24	144	23	144	PF02788.15	RuBisCO_large_N	domain	2	120	121	153.5	2.3e-45	1	No_clan
		Green & Yellow Non-Depleted	1050	Q8MAM8	Ribulose bisphosphate carboxylase large chain OS=Itzaea sericea OX=197404 GN=rbcL PE=3 SV=1	154	462	154	462	PF00016.19	RuBisCO_large	domain	1	299	311	426.2	5.9e-128	1	No_clan
		Green & Yellow Non-Depleted	1032	Q93XE5	Glutathione synthetase OS=Lotus japonicus OX=34305 PE=2 SV=2	88	549	87	549	PF03917.16	GSH_synth_ATP	domain	2	375	473	459.9	4.8e-138	1	CL0483
		Green & Yellow Non-Depleted	1032	Q93XE5	Glutathione synthetase OS=Lotus japonicus OX=34305 PE=2 SV=2	283	382	282	382	PF03199.14	GSH_synthase	domain	2	103	103	115.5	1.2e-33	1	CL0483
		Green & Yellow Non-Depleted	2647	Q9FYC2	Pheophorbide a oxygenase, chloroplastic OS=Arabidopsis thaliana OX=3702 GN=PAO PE=1 SV=1	87	170	87	185	PF00355.25	Rieske	domain	1	83	84	70.5	8.0e-20	1	CL0516
		Green & Yellow Non-Depleted	2647	Q9FYC2	Pheophorbide a oxygenase, chloroplastic OS=Arabidopsis thaliana OX=3702 GN=PAO PE=1 SV=1	296	390	296	394	PF08417.11	PaO	domain	1	84	95	75.1	3.5e-21	1	No_clan
		Green & Yellow Non-Depleted	1775	Q9SLY2	Sucrose synthase OS=Citrus unshiu OX=55188 GN=CitSUSA PE=2 SV=1	8	555	8	555	PF00862.18	Sucrose_synth	domain	1	548	548	965.8	4.6e-291	1	CL0113
		Green & Yellow Non-Depleted	1775	Q9SLY2	Sucrose synthase OS=Citrus unshiu OX=55188 GN=CitSUSA PE=2 SV=1	560	740	558	744	PF00534.19	Glycos_transf_1	domain	3	166	181	103.9	6.1e-30	1	CL0113
		Green & Yellow Non-Depleted	1059	Q9ZNX6	Glutamate--cysteine ligase, chloroplastic OS=Medicago truncatula OX=3880 GN=GSH1 PE=2 SV=1	128	418	115	419	PF04107.12	GCS2	domain	18	290	291	313.6	1.2e-93	1	CL0286
		Green & Yellow Non-Depleted	651	S4T0X8	ATP synthase subunit alpha OS=Medicago truncatula OX=3880 GN=atpA PE=3 SV=1	29	93	26	93	PF02874.22	ATP-synt_ab_N	domain	5	69	65	58.5	6.3e-16	1	CL0275
		Green & Yellow Non-Depleted	651	S4T0X8	ATP synthase subunit alpha OS=Medicago truncatula OX=3880 GN=atpA PE=3 SV=1	150	365	150	365	PF00006.24	ATP-synt_ab	domain	1	213	216	250.3	1.4e-74	1	CL0023
		Green & Yellow Non-Depleted	651	S4T0X8	ATP synthase subunit alpha OS=Medicago truncatula OX=3880 GN=atpA PE=3 SV=1	372	496	372	497	PF00306.26	ATP-synt_ab_C	domain	1	125	125	145.8	7.2e-43	1	No_clan
		Green & Yellow Non-Depleted	2069	T2DM99	Transmembrane protein 147-like protein OS=Phaseolus vulgaris OX=3885 PE=2 SV=1	2	161	2	164	PF09767.8	DUF2053	domain	1	157	160	191.5	9.5e-57	1	No_clan
		Green & Yellow Non-Depleted	138	T2DNA9	60S ribosomal protein L7-4-like protein OS=Phaseolus vulgaris OX=3885 PE=2 SV=1	9	80	9	80	PF08079.11	Ribosomal_L30_N	domain	1	72	72	93.3	7.2e-27	1	No_clan
		Green & Yellow Non-Depleted	138	T2DNA9	60S ribosomal protein L7-4-like protein OS=Phaseolus vulgaris OX=3885 PE=2 SV=1	85	135	85	135	PF00327.19	Ribosomal_L30	domain	1	52	52	75.6	1.9e-21	1	No_clan
		Green & Yellow Non-Depleted	593	T2DNK0	ADP ribosylation factor OS=Phaseolus vulgaris OX=3885 PE=2 SV=1	5	177	5	177	PF00025.20	Arf	domain	1	175	175	266.3	7.8e-80	1	CL0023
		Green & Yellow Non-Depleted	1311	T2DNL9	60S ribosomal protein L3-like protein OS=Phaseolus vulgaris OX=3885 PE=2 SV=1	1	370	1	370	PF00297.21	Ribosomal_L3	domain	1	369	370	640.2	8.5e-193	1	CL0575
		Green & Yellow Non-Depleted	516	T2DNT1	40S ribosomal protein S5-like protein OS=Phaseolus vulgaris OX=3885 PE=2 SV=1	62	207	54	207	PF00177.20	Ribosomal_S7	domain	13	149	146	125.0	1.7e-36	1	No_clan
		Green & Yellow Non-Depleted	1549	T2DNV1	Multiprotein-bridging factor 1a-like protein OS=Phaseolus vulgaris OX=3885 PE=2 SV=1	9	83	9	83	PF08523.9	MBF1	domain	1	72	76	73.7	1.1e-20	1	No_clan
		Green & Yellow Non-Depleted	1549	T2DNV1	Multiprotein-bridging factor 1a-like protein OS=Phaseolus vulgaris OX=3885 PE=2 SV=1	91	141	91	144	PF01381.21	HTH_3	domain	1	51	51	45.6	4.9e-12	1	CL0123
		Green & Yellow Non-Depleted	1704	T2DNY2	Mitochondrial aldehyde dehydrogenase OS=Phaseolus vulgaris OX=3885 PE=2 SV=1	63	213	63	216	PF00171.21	Aldedh	domain	1	147	151	152.4	1.3e-44	1	CL0099
		Green & Yellow Non-Depleted	1704	T2DNY2	Mitochondrial aldehyde dehydrogenase OS=Phaseolus vulgaris OX=3885 PE=2 SV=1	259	525	255	525	PF00171.21	Aldedh	domain	193	462	271	346.3	2.0e-103	1	CL0099
		Green & Yellow Non-Depleted	656	T2DNZ6	In2-1 protein OS=Phaseolus vulgaris OX=3885 PE=2 SV=1	30	106	30	107	PF13417.5	GST_N_3	domain	1	74	77	79.3	1.9e-22	1	CL0172
		Green & Yellow Non-Depleted	656	T2DNZ6	In2-1 protein OS=Phaseolus vulgaris OX=3885 PE=2 SV=1	143	207	136	208	PF13410.5	GST_C_2	domain	9	68	65	46.6	2.5e-12	1	CL0497
		Green & Yellow Non-Depleted	345	T2DPD9	Prohibitin-1 mitochondrial-like isoform 1 OS=Phaseolus vulgaris OX=3885 PE=2 SV=1	34	214	33	223	PF01145.24	Band_7	domain	2	169	185	79.8	2.3e-22	1	CL0433
		Green & Yellow Non-Depleted	2208	V5N8B6	Xaa-Pro dipeptidase OS=Phaseolus vulgaris OX=3885 PE=2 SV=1	15	138	15	144	PF05195.15	AMP_N	domain	1	118	128	82.2	2.2e-23	1	CL0356
		Green & Yellow Non-Depleted	2208	V5N8B6	Xaa-Pro dipeptidase OS=Phaseolus vulgaris OX=3885 PE=2 SV=1	193	458	192	458	PF00557.23	Peptidase_M24	domain	2	209	266	177.9	1.9e-52	1	No_clan
		Green & Yellow Non-Depleted	1324	V5N8J8	Homoserine kinase OS=Phaseolus vulgaris OX=3885 PE=2 SV=1	134	199	133	199	PF00288.25	GHMP_kinases_N	domain	2	66	68	46.8	2.4e-12	1	CL0329
		Green & Yellow Non-Depleted	1324	V5N8J8	Homoserine kinase OS=Phaseolus vulgaris OX=3885 PE=2 SV=1	262	337	261	342	PF08544.12	GHMP_kinases_C	domain	2	81	84	41.7	1.1e-10	1	No_clan
		Green & Yellow Non-Depleted	2200	V5N902	Methionine sulfoxide reductase A OS=Phaseolus vulgaris OX=3885 GN=PHAVU_008G267100g PE=2 SV=1	102	243	100	247	PF01625.20	PMSR	domain	3	146	144	210.0	1.7e-62	1	No_clan
		Green & Yellow Non-Depleted	17	V5N978	Alpha-soluble NSF attachment protein OS=Phaseolus vulgaris OX=3885 PE=2 SV=1	6	278	6	279	PF14938.5	SNAP	domain	1	281	281	367.9	3.1e-110	1	CL0020
		Green & Yellow Non-Depleted	1244	V7AE60	Uncharacterized protein OS=Phaseolus vulgaris OX=3885 GN=PHAVU_011G021800g PE=4 SV=1	124	178	118	183	PF03460.16	NIR_SIR_ferr	domain	8	63	56	54.9	5.3e-15	1	No_clan
		Green & Yellow Non-Depleted	1244	V7AE60	Uncharacterized protein OS=Phaseolus vulgaris OX=3885 GN=PHAVU_011G021800g PE=4 SV=1	218	396	216	396	PF01077.21	NIR_SIR	domain	3	159	179	171.3	9.8e-51	1	No_clan
		Green & Yellow Non-Depleted	1244	V7AE60	Uncharacterized protein OS=Phaseolus vulgaris OX=3885 GN=PHAVU_011G021800g PE=4 SV=1	414	467	414	479	PF03460.16	NIR_SIR_ferr	domain	1	57	57	45.9	3.5e-12	1	No_clan
		Green & Yellow Non-Depleted	1244	V7AE60	Uncharacterized protein OS=Phaseolus vulgaris OX=3885 GN=PHAVU_011G021800g PE=4 SV=1	492	630	488	634	PF01077.21	NIR_SIR	domain	6	153	150	36.2	3.7e-09	1	No_clan
		Green & Yellow Non-Depleted	2737	V7AE97	Uncharacterized protein OS=Phaseolus vulgaris OX=3885 GN=PHAVU_011G046100g PE=4 SV=1	10	177	10	178	PF00071.21	Ras	domain	1	161	168	191.4	7.1e-57	1	CL0023
		Green & Yellow Non-Depleted	1409	V7AEQ2	Uncharacterized protein OS=Phaseolus vulgaris OX=3885 GN=PHAVU_011G059900g PE=4 SV=1	96	559	92	559	PF00939.18	Na_sulph_symp	domain	6	472	469	454.8	3.6e-136	1	CL0182
		Green & Yellow Non-Depleted	125	V7AEY0	Protein RER1 OS=Phaseolus vulgaris OX=3885 GN=PHAVU_011G044200g PE=3 SV=1	18	180	17	180	PF03248.12	Rer1	domain	2	171	170	245.8	1.7e-73	1	No_clan
		Green & Yellow Non-Depleted	1865	V7AFB8	Uncharacterized protein OS=Phaseolus vulgaris OX=3885 GN=PHAVU_011G022600g PE=4 SV=1	137	314	137	314	PF11891.7	RETICULATA-like	domain	1	177	178	217.0	1.5e-64	1	No_clan
		Green & Yellow Non-Depleted	2955	V7AFI7	Uncharacterized protein OS=Phaseolus vulgaris OX=3885 GN=PHAVU_011G027700g PE=3 SV=1	105	154	105	155	PF16320.4	Ribosomal_L12_N	domain	1	47	50	52.7	2.4e-14	1	No_clan
		Green & Yellow Non-Depleted	2955	V7AFI7	Uncharacterized protein OS=Phaseolus vulgaris OX=3885 GN=PHAVU_011G027700g PE=3 SV=1	164	230	164	231	PF00542.18	Ribosomal_L12	domain	1	66	67	82.7	1.6e-23	1	No_clan
		Green & Yellow Non-Depleted	1231	V7AFM3	Uncharacterized protein OS=Phaseolus vulgaris OX=3885 GN=PHAVU_011G065000g PE=3 SV=1	9	618	9	618	PF00012.19	HSP70	domain	1	599	613	864.4	3.2e-260	1	CL0108
		Green & Yellow Non-Depleted	1449	V7AFS7	Nicalin OS=Phaseolus vulgaris OX=3885 GN=PHAVU_011G096100g PE=3 SV=1	222	359	220	379	PF05450.14	Nicastrin	domain	3	152	151	34.5	1.3e-08	1	CL0035
		Green & Yellow Non-Depleted	2764	V7AGZ9	Aconitate hydratase (Fragment) OS=Phaseolus vulgaris OX=3885 GN=PHAVU_011G1037001g PE=3 SV=1	149	652	148	652	PF00330.19	Aconitase	domain	1	462	507	607.3	1.9e-182	1	No_clan
		Green & Yellow Non-Depleted	2764	V7AGZ9	Aconitate hydratase (Fragment) OS=Phaseolus vulgaris OX=3885 GN=PHAVU_011G1037001g PE=3 SV=1	781	846	780	846	PF00694.18	Aconitase_C	domain	2	67	66	46.4	4.3e-12	1	CL0364
		Green & Yellow Non-Depleted	1602	V7AHU9	Uncharacterized protein OS=Phaseolus vulgaris OX=3885 GN=PHAVU_011G030600g PE=4 SV=1	431	499	431	499	PF00076.21	RRM_1	domain	1	70	70	65.1	3.4e-18	1	CL0221
		Green & Yellow Non-Depleted	1602	V7AHU9	Uncharacterized protein OS=Phaseolus vulgaris OX=3885 GN=PHAVU_011G030600g PE=4 SV=1	533	605	533	606	PF00076.21	RRM_1	domain	1	69	74	42.0	5.8e-11	1	CL0221
		Green & Yellow Non-Depleted	2637	V7AJE0	Uncharacterized protein OS=Phaseolus vulgaris OX=3885 GN=PHAVU_011G075600g PE=3 SV=1	19	274	18	295	PF00133.21	tRNA-synt_1	domain	2	248	256	318.3	7.7e-95	1	CL0039
		Green & Yellow Non-Depleted	2637	V7AJE0	Uncharacterized protein OS=Phaseolus vulgaris OX=3885 GN=PHAVU_011G075600g PE=3 SV=1	308	377	292	393	PF00133.21	tRNA-synt_1	domain	249	312	70	57.5	6.9e-16	1	CL0039
		Green & Yellow Non-Depleted	3294	V7ALC4	Uncharacterized protein OS=Phaseolus vulgaris OX=3885 GN=PHAVU_010G017100g PE=4 SV=1	19	284	18	285	PF00248.20	Aldo_ket_red	domain	2	291	309	164.9	2.1e-48	1	No_clan
		Green & Yellow Non-Depleted	239	V7ALE4	Uncharacterized protein OS=Phaseolus vulgaris OX=3885 GN=PHAVU_010G046300g PE=3 SV=1	87	372	84	374	PF00579.24	tRNA-synt_1b	domain	4	291	305	66.9	1.7e-18	1	CL0039
		Green & Yellow Non-Depleted	1307	V7ALQ8	Uncharacterized protein OS=Phaseolus vulgaris OX=3885 GN=PHAVU_010G025400g PE=4 SV=1	192	443	190	453	PF00931.21	NB-ARC	domain	3	264	268	89.7	1.5e-25	1	CL0023
		Green & Yellow Non-Depleted	1307	V7ALQ8	Uncharacterized protein OS=Phaseolus vulgaris OX=3885 GN=PHAVU_010G025400g PE=4 SV=1	14	181	13	210	PF01582.19	TIR	domain	2	156	174	81.8	4.7e-23	1	CL0173
		Green & Yellow Non-Depleted	1406	V7ALW3	Uncharacterized protein OS=Phaseolus vulgaris OX=3885 GN=PHAVU_011G215100g PE=4 SV=1	152	262	152	283	PF00107.25	ADH_zinc_N	domain	1	112	112	98.8	2.0e-28	1	CL0063
		Green & Yellow Non-Depleted	1406	V7ALW3	Uncharacterized protein OS=Phaseolus vulgaris OX=3885 GN=PHAVU_011G215100g PE=4 SV=1	29	87	28	93	PF08240.11	ADH_N	domain	2	61	60	34.3	1.6e-08	1	CL0296
		Green & Yellow Non-Depleted	2711	V7AN85	Uncharacterized protein OS=Phaseolus vulgaris OX=3885 GN=PHAVU_010G072400g PE=4 SV=1	7	110	6	114	PF00635.25	Motile_Sperm	domain	2	106	106	110.5	3.3e-32	1	CL0556
		Green & Yellow Non-Depleted	262	V7ANA3	Uncharacterized protein (Fragment) OS=Phaseolus vulgaris OX=3885 GN=PHAVU_010G104600g PE=4 SV=1	176	232	170	250	PF08544.12	GHMP_kinases_C	domain	10	66	60	28.4	1.4e-06	1	No_clan
		Green & Yellow Non-Depleted	2265	V7APB0	Uncharacterized protein OS=Phaseolus vulgaris OX=3885 GN=PHAVU_010G015700g PE=4 SV=1	45	363	44	363	PF03690.12	UPF0160	domain	2	317	319	451.6	1.7e-135	1	No_clan
		Green & Yellow Non-Depleted	2241	V7APD3	Uncharacterized protein OS=Phaseolus vulgaris OX=3885 GN=PHAVU_010G136500g PE=3 SV=1	10	227	9	261	PF00069.24	Pkinase	domain	2	212	224	92.6	2.3e-26	1	CL0016
		Green & Yellow Non-Depleted	302	V7APS4	Uncharacterized protein OS=Phaseolus vulgaris OX=3885 GN=PHAVU_010G142600g PE=4 SV=1	216	311	212	316	PF07687.13	M20_dimer	domain	6	103	98	42.5	4.5e-11	1	No_clan
		Green & Yellow Non-Depleted	302	V7APS4	Uncharacterized protein OS=Phaseolus vulgaris OX=3885 GN=PHAVU_010G142600g PE=4 SV=1	106	420	106	422	PF01546.27	Peptidase_M20	domain	1	205	326	121.9	2.7e-35	1	CL0035
		Green & Yellow Non-Depleted	1792	V7AQB6	Uncharacterized protein OS=Phaseolus vulgaris OX=3885 GN=PHAVU_010G136300g PE=3 SV=1	266	374	265	374	PF00271.30	Helicase_C	domain	2	111	111	100.7	5.6e-29	1	CL0023
		Green & Yellow Non-Depleted	1792	V7AQB6	Uncharacterized protein OS=Phaseolus vulgaris OX=3885 GN=PHAVU_010G136300g PE=3 SV=1	65	226	64	230	PF00270.28	DEAD	domain	2	171	171	134.1	3.9e-39	1	CL0023
		Green & Yellow Non-Depleted	938	V7AR36	Uncharacterized protein OS=Phaseolus vulgaris OX=3885 GN=PHAVU_010G157400g PE=3 SV=1	271	468	271	469	PF02782.15	FGGY_C	domain	1	197	207	201.8	8.5e-60	1	CL0108
		Green & Yellow Non-Depleted	938	V7AR36	Uncharacterized protein OS=Phaseolus vulgaris OX=3885 GN=PHAVU_010G157400g PE=3 SV=1	9	263	8	263	PF00370.20	FGGY_N	domain	2	245	260	233.5	2.5e-69	1	CL0108
		Green & Yellow Non-Depleted	90	V7ARG0	Uncharacterized protein OS=Phaseolus vulgaris OX=3885 GN=PHAVU_010G108900g PE=4 SV=1	198	338	197	338	PF05173.13	DapB_C	domain	2	121	152	74.5	6.5e-21	1	CL0063
		Green & Yellow Non-Depleted	90	V7ARG0	Uncharacterized protein OS=Phaseolus vulgaris OX=3885 GN=PHAVU_010G108900g PE=4 SV=1	70	193	70	201	PF01113.19	DapB_N	domain	1	123	131	54.9	8.5e-15	1	CL0063
		Green & Yellow Non-Depleted	2404	V7ARN4	Uncharacterized protein OS=Phaseolus vulgaris OX=3885 GN=PHAVU_009G029300g PE=4 SV=1	67	355	51	357	PF00933.20	Glyco_hydro_3	domain	55	317	298	123.5	1.1e-35	1	CL0058
		Green & Yellow Non-Depleted	2404	V7ARN4	Uncharacterized protein OS=Phaseolus vulgaris OX=3885 GN=PHAVU_009G029300g PE=4 SV=1	698	759	696	765	PF14310.5	Fn3-like	domain	3	64	63	36.1	4.9e-09	1	CL0159
		Green & Yellow Non-Depleted	2404	V7ARN4	Uncharacterized protein OS=Phaseolus vulgaris OX=3885 GN=PHAVU_009G029300g PE=4 SV=1	398	630	398	630	PF01915.21	Glyco_hydro_3_C	domain	1	204	238	171.7	1.8e-50	1	No_clan
		Green & Yellow Non-Depleted	3157	V7ASI3	Uncharacterized protein OS=Phaseolus vulgaris OX=3885 GN=PHAVU_009G060200g PE=4 SV=1	88	227	88	227	PF01565.22	FAD_binding_4	domain	1	139	141	81.3	5.1e-23	1	CL0077
		Green & Yellow Non-Depleted	3157	V7ASI3	Uncharacterized protein OS=Phaseolus vulgaris OX=3885 GN=PHAVU_009G060200g PE=4 SV=1	259	536	259	536	PF09265.9	Cytokin-bind	domain	1	281	284	399.1	9.3e-120	1	CL0277
		Green & Yellow Non-Depleted	1379	V7AUF4	Uncharacterized protein OS=Phaseolus vulgaris OX=3885 GN=PHAVU_010G163900g PE=3 SV=1	26	85	24	86	PF02874.22	ATP-synt_ab_N	domain	3	68	66	51.4	1.1e-13	1	CL0275
		Green & Yellow Non-Depleted	1379	V7AUF4	Uncharacterized protein OS=Phaseolus vulgaris OX=3885 GN=PHAVU_010G163900g PE=3 SV=1	232	458	232	458	PF00006.24	ATP-synt_ab	domain	1	213	228	359.0	7.3e-108	1	CL0023
		Green & Yellow Non-Depleted	1379	V7AUF4	Uncharacterized protein OS=Phaseolus vulgaris OX=3885 GN=PHAVU_010G163900g PE=3 SV=1	102	223	102	223	PF16886.4	ATP-synt_ab_Xtn	domain	1	120	122	141.1	1.3e-41	1	No_clan
		Green & Yellow Non-Depleted	625	V7AUI4	Uncharacterized protein OS=Phaseolus vulgaris OX=3885 GN=PHAVU_009G000600g PE=4 SV=1	29	255	28	257	PF01048.19	PNP_UDP_1	domain	2	232	245	87.1	9.7e-25	1	CL0408
		Green & Yellow Non-Depleted	2622	V7AV39	Uncharacterized protein OS=Phaseolus vulgaris OX=3885 GN=PHAVU_009G134700g PE=3 SV=1	206	332	206	339	PF00107.25	ADH_zinc_N	domain	1	125	129	85.5	2.5e-24	1	CL0063
		Green & Yellow Non-Depleted	2622	V7AV39	Uncharacterized protein OS=Phaseolus vulgaris OX=3885 GN=PHAVU_009G134700g PE=3 SV=1	36	163	35	164	PF08240.11	ADH_N	domain	2	108	132	81.8	2.7e-23	1	CL0296
		Green & Yellow Non-Depleted	99	V7AVE2	Uncharacterized protein OS=Phaseolus vulgaris OX=3885 GN=PHAVU_009G138000g PE=4 SV=1	294	402	294	403	PF01399.26	PCI	domain	1	104	109	70.1	1.8e-19	1	CL0123
		Green & Yellow Non-Depleted	1883	V7AVU7	Uncharacterized protein OS=Phaseolus vulgaris OX=3885 GN=PHAVU_009G038400g PE=4 SV=1	79	134	79	135	PF01849.17	NAC	domain	1	56	56	77.6	4.7e-22	1	No_clan
		Green & Yellow Non-Depleted	1334	V7AWV1	Uncharacterized protein OS=Phaseolus vulgaris OX=3885 GN=PHAVU_009G100700g PE=4 SV=1	74	185	72	186	PF01398.20	JAB	domain	3	117	116	116.7	5.0e-34	1	CL0366
		Green & Yellow Non-Depleted	1577	V7AWY5	Uncharacterized protein OS=Phaseolus vulgaris OX=3885 GN=PHAVU_009G070100g PE=4 SV=1	30	208	29	276	PF01370.20	Epimerase	domain	2	174	192	20.9	0.00019	1	CL0063
		Green & Yellow Non-Depleted	3025	V7AYL5	Uncharacterized protein OS=Phaseolus vulgaris OX=3885 GN=PHAVU_009G148300g PE=4 SV=1	298	334	297	334	PF00400.31	WD40	domain	2	38	38	31.3	2.2e-07	1	CL0186
		Green & Yellow Non-Depleted	3025	V7AYL5	Uncharacterized protein OS=Phaseolus vulgaris OX=3885 GN=PHAVU_009G148300g PE=4 SV=1	339	375	338	375	PF00400.31	WD40	domain	2	37	38	22.8	0.00011	1	CL0186
		Green & Yellow Non-Depleted	3025	V7AYL5	Uncharacterized protein OS=Phaseolus vulgaris OX=3885 GN=PHAVU_009G148300g PE=4 SV=1	215	247	211	248	PF00400.31	WD40	domain	6	37	33	31.9	1.5e-07	1	CL0186
		Green & Yellow Non-Depleted	3089	V7AZ14	Uncharacterized protein (Fragment) OS=Phaseolus vulgaris OX=3885 GN=PHAVU_009G1614001g PE=4 SV=1	227	291	227	292	PF00076.21	RRM_1	domain	1	69	69	47.6	1.0e-12	1	CL0221
		Green & Yellow Non-Depleted	3089	V7AZ14	Uncharacterized protein (Fragment) OS=Phaseolus vulgaris OX=3885 GN=PHAVU_009G1614001g PE=4 SV=1	312	377	312	377	PF00076.21	RRM_1	domain	1	70	70	31.0	1.6e-07	1	CL0221
		Green & Yellow Non-Depleted	3089	V7AZ14	Uncharacterized protein (Fragment) OS=Phaseolus vulgaris OX=3885 GN=PHAVU_009G1614001g PE=4 SV=1	749	845	749	845	PF04059.11	RRM_2	domain	1	97	97	182.0	1.5e-54	1	CL0221
		Green & Yellow Non-Depleted	2847	V7AZ54	Uncharacterized protein OS=Phaseolus vulgaris OX=3885 GN=PHAVU_009G250700g PE=4 SV=1	669	817	669	820	PF00441.23	Acyl-CoA_dh_1	domain	1	147	149	111.9	2.9e-32	1	CL0087
		Green & Yellow Non-Depleted	2847	V7AZ54	Uncharacterized protein OS=Phaseolus vulgaris OX=3885 GN=PHAVU_009G250700g PE=4 SV=1	43	288	42	303	PF01636.22	APH	domain	2	228	247	139.7	1.3e-40	1	CL0016
		Green & Yellow Non-Depleted	2847	V7AZ54	Uncharacterized protein OS=Phaseolus vulgaris OX=3885 GN=PHAVU_009G250700g PE=4 SV=1	410	551	406	552	PF02771.15	Acyl-CoA_dh_N	domain	5	112	142	38.4	1.5e-09	1	CL0544
		Green & Yellow Non-Depleted	2847	V7AZ54	Uncharacterized protein OS=Phaseolus vulgaris OX=3885 GN=PHAVU_009G250700g PE=4 SV=1	556	657	556	657	PF02770.18	Acyl-CoA_dh_M	domain	1	97	103	70.1	1.3e-19	1	No_clan
		Green & Yellow Non-Depleted	3046	V7AZG5	Uncharacterized protein OS=Phaseolus vulgaris OX=3885 GN=PHAVU_009G174300g PE=4 SV=1	229	285	227	285	PF13855.5	LRR_8	domain	3	61	59	31.2	1.2e-07	1	CL0022
		Green & Yellow Non-Depleted	3046	V7AZG5	Uncharacterized protein OS=Phaseolus vulgaris OX=3885 GN=PHAVU_009G174300g PE=4 SV=1	296	355	296	355	PF13855.5	LRR_8	domain	1	61	61	33.8	1.9e-08	1	CL0022
		Green & Yellow Non-Depleted	3046	V7AZG5	Uncharacterized protein OS=Phaseolus vulgaris OX=3885 GN=PHAVU_009G174300g PE=4 SV=1	367	426	366	426	PF13855.5	LRR_8	domain	2	61	62	39.3	3.9e-10	1	CL0022
		Green & Yellow Non-Depleted	1798	V7AZN3	Uncharacterized protein OS=Phaseolus vulgaris OX=3885 GN=PHAVU_008G002900g PE=4 SV=1	13	259	12	260	PF13714.5	PEP_mutase	domain	2	238	252	170.7	3.2e-50	1	CL0151
		Green & Yellow Non-Depleted	1201	V7AZT1	Pyruvate dehydrogenase E1 component subunit beta OS=Phaseolus vulgaris OX=3885 GN=PHAVU_008G000800g PE=4 SV=1	28	203	27	205	PF02779.23	Transket_pyr	domain	2	176	179	160.8	2.3e-47	1	CL0254
		Green & Yellow Non-Depleted	1201	V7AZT1	Pyruvate dehydrogenase E1 component subunit beta OS=Phaseolus vulgaris OX=3885 GN=PHAVU_008G000800g PE=4 SV=1	222	344	222	344	PF02780.19	Transketolase_C	domain	1	124	124	147.5	1.5e-43	1	CL0591
		Green & Yellow Non-Depleted	838	V7AZU6	Uncharacterized protein OS=Phaseolus vulgaris OX=3885 GN=PHAVU_009G153400g PE=3 SV=1	219	295	218	295	PF13802.5	Gal_mutarotas_2	domain	2	66	77	71.3	5.8e-20	1	CL0103
		Green & Yellow Non-Depleted	838	V7AZU6	Uncharacterized protein OS=Phaseolus vulgaris OX=3885 GN=PHAVU_009G153400g PE=3 SV=1	330	774	330	774	PF01055.25	Glyco_hydro_31	domain	1	435	446	499.1	1.2e-149	1	CL0058
		Green & Yellow Non-Depleted	2291	V7B0A5	Uncharacterized protein OS=Phaseolus vulgaris OX=3885 GN=PHAVU_008G013000g PE=3 SV=1	9	618	9	618	PF00012.19	HSP70	domain	1	599	614	871.5	2.2e-262	1	CL0108
		Green & Yellow Non-Depleted	535	V7B198	Uncharacterized protein OS=Phaseolus vulgaris OX=3885 GN=PHAVU_009G191400g PE=3 SV=1	42	316	39	316	PF00231.18	ATP-synt	domain	4	278	289	250.0	3.4e-74	1	No_clan
		Green & Yellow Non-Depleted	2803	V7B1T6	Uncharacterized protein OS=Phaseolus vulgaris OX=3885 GN=PHAVU_009G241200g PE=4 SV=1	259	367	258	367	PF00271.30	Helicase_C	domain	2	111	111	108.4	2.3e-31	1	CL0023
		Green & Yellow Non-Depleted	2803	V7B1T6	Uncharacterized protein OS=Phaseolus vulgaris OX=3885 GN=PHAVU_009G241200g PE=4 SV=1	58	220	57	223	PF00270.28	DEAD	domain	2	173	172	138.3	2.1e-40	1	CL0023
		Green & Yellow Non-Depleted	1594	V7B2G6	Uncharacterized protein OS=Phaseolus vulgaris OX=3885 GN=PHAVU_008G077900g PE=4 SV=1	20	544	20	544	PF01676.17	Metalloenzyme	domain	1	245	534	330.5	5.2e-99	1	CL0088
		Green & Yellow Non-Depleted	1594	V7B2G6	Uncharacterized protein OS=Phaseolus vulgaris OX=3885 GN=PHAVU_008G077900g PE=4 SV=1	102	322	101	323	PF06415.12	iPGM_N	domain	2	214	223	194.9	1.1e-57	1	No_clan
		Green & Yellow Non-Depleted	3160	V7B2N9	Uncharacterized protein OS=Phaseolus vulgaris OX=3885 GN=PHAVU_009G231400g PE=3 SV=1	53	294	53	294	PF00956.17	NAP	domain	1	264	265	280.1	1.4e-83	1	No_clan
		Green & Yellow Non-Depleted	2286	V7B2V3	Uncharacterized protein OS=Phaseolus vulgaris OX=3885 GN=PHAVU_009G238200g PE=4 SV=1	150	215	148	220	PF00626.21	Gelsolin	domain	3	68	66	36.0	4.5e-09	1	CL0092
		Green & Yellow Non-Depleted	2286	V7B2V3	Uncharacterized protein OS=Phaseolus vulgaris OX=3885 GN=PHAVU_009G238200g PE=4 SV=1	266	337	263	338	PF00626.21	Gelsolin	domain	4	75	74	41.1	1.2e-10	1	CL0092
		Green & Yellow Non-Depleted	2286	V7B2V3	Uncharacterized protein OS=Phaseolus vulgaris OX=3885 GN=PHAVU_009G238200g PE=4 SV=1	410	461	406	482	PF00626.21	Gelsolin	domain	10	53	52	24.0	2.5e-05	1	CL0092
		Green & Yellow Non-Depleted	2286	V7B2V3	Uncharacterized protein OS=Phaseolus vulgaris OX=3885 GN=PHAVU_009G238200g PE=4 SV=1	637	712	633	713	PF00626.21	Gelsolin	domain	5	75	76	34.9	1.0e-08	1	CL0092
		Green & Yellow Non-Depleted	2286	V7B2V3	Uncharacterized protein OS=Phaseolus vulgaris OX=3885 GN=PHAVU_009G238200g PE=4 SV=1	28	111	28	111	PF00626.21	Gelsolin	domain	1	76	85	61.2	5.9e-17	1	CL0092
		Green & Yellow Non-Depleted	2286	V7B2V3	Uncharacterized protein OS=Phaseolus vulgaris OX=3885 GN=PHAVU_009G238200g PE=4 SV=1	927	962	927	962	PF02209.18	VHP	domain	1	36	36	56.0	2.7e-15	1	No_clan
		Green & Yellow Non-Depleted	3079	V7B2W1	Lysine--tRNA ligase OS=Phaseolus vulgaris OX=3885 GN=PHAVU_009G239100g PE=3 SV=1	78	154	77	158	PF01336.24	tRNA_anti-codon	domain	2	72	78	44.7	9.2e-12	1	CL0021
		Green & Yellow Non-Depleted	3079	V7B2W1	Lysine--tRNA ligase OS=Phaseolus vulgaris OX=3885 GN=PHAVU_009G239100g PE=3 SV=1	199	549	199	550	PF00152.19	tRNA-synt_2	domain	1	313	355	277.7	9.8e-83	1	CL0040
		Green & Yellow Non-Depleted	100	V7B480	Uncharacterized protein OS=Phaseolus vulgaris OX=3885 GN=PHAVU_008G134300g PE=4 SV=1	188	369	183	369	PF13561.5	adh_short_C2	domain	55	234	182	163.2	6.5e-48	1	CL0063
		Green & Yellow Non-Depleted	261	V7B5D4	Uncharacterized protein (Fragment) OS=Phaseolus vulgaris OX=3885 GN=PHAVU_008G047400g PE=4 SV=1	89	249	89	250	PF00071.21	Ras	domain	1	161	161	223.9	7.3e-67	1	CL0023
		Green & Yellow Non-Depleted	2923	V7B7E3	Uncharacterized protein OS=Phaseolus vulgaris OX=3885 GN=PHAVU_008G202200g PE=4 SV=1	122	508	122	508	PF01979.19	Amidohydro_1	domain	1	344	416	89.3	2.8e-25	1	CL0034
		Green & Yellow Non-Depleted	2031	V7B7M8	Uncharacterized protein OS=Phaseolus vulgaris OX=3885 GN=PHAVU_008G116300g PE=4 SV=1	27	265	24	265	PF13561.5	adh_short_C2	domain	3	234	241	202.2	7.9e-60	1	CL0063
		Green & Yellow Non-Depleted	736	V7B947	Uncharacterized protein OS=Phaseolus vulgaris OX=3885 GN=PHAVU_008G272700g PE=4 SV=1	13	148	11	148	PF04652.15	Vta1	domain	4	145	142	148.1	1.5e-43	1	No_clan
		Green & Yellow Non-Depleted	1090	V7B980	Uncharacterized protein OS=Phaseolus vulgaris OX=3885 GN=PHAVU_008G194300g PE=4 SV=1	269	425	269	426	PF00903.24	Glyoxalase	domain	1	127	158	23.1	6.3e-05	1	CL0104
		Green & Yellow Non-Depleted	2013	V7B9D4	Uncharacterized protein OS=Phaseolus vulgaris OX=3885 GN=PHAVU_008G257800g PE=4 SV=1	5	212	5	249	PF01370.20	Epimerase	domain	1	197	213	89.5	2.1e-25	1	CL0063
		Green & Yellow Non-Depleted	1450	V7B9I0	Uncharacterized protein OS=Phaseolus vulgaris OX=3885 GN=PHAVU_008G285400g PE=3 SV=1	116	276	116	278	PF02518.25	HATPase_c	domain	1	109	161	47.4	2.2e-12	1	CL0025
		Green & Yellow Non-Depleted	1450	V7B9I0	Uncharacterized protein OS=Phaseolus vulgaris OX=3885 GN=PHAVU_008G285400g PE=3 SV=1	281	773	280	792	PF00183.17	HSP90	domain	2	503	505	633.6	2.5e-190	1	No_clan
		Green & Yellow Non-Depleted	1274	V7B9W8	Uncharacterized protein OS=Phaseolus vulgaris OX=3885 GN=PHAVU_007G006600g PE=4 SV=1	82	413	79	413	PF00456.20	Transketolase_N	domain	4	334	333	510.4	1.7e-153	1	CL0254
		Green & Yellow Non-Depleted	1274	V7B9W8	Uncharacterized protein OS=Phaseolus vulgaris OX=3885 GN=PHAVU_007G006600g PE=4 SV=1	431	601	429	602	PF02779.23	Transket_pyr	domain	4	176	177	148.6	1.4e-43	1	CL0254
		Green & Yellow Non-Depleted	1274	V7B9W8	Uncharacterized protein OS=Phaseolus vulgaris OX=3885 GN=PHAVU_007G006600g PE=4 SV=1	626	732	621	732	PF02780.19	Transketolase_C	domain	9	124	117	41.7	8.8e-11	1	CL0591
		Green & Yellow Non-Depleted	2224	V7B9Z2	Uncharacterized protein OS=Phaseolus vulgaris OX=3885 GN=PHAVU_007G009800g PE=4 SV=1	120	182	114	184	PF13410.5	GST_C_2	domain	8	66	63	27.9	1.7e-06	1	CL0497
		Green & Yellow Non-Depleted	2224	V7B9Z2	Uncharacterized protein OS=Phaseolus vulgaris OX=3885 GN=PHAVU_007G009800g PE=4 SV=1	19	86	16	93	PF13417.5	GST_N_3	domain	6	73	68	60.6	1.4e-16	1	CL0172
		Green & Yellow Non-Depleted	1505	V7BA83	Uncharacterized protein OS=Phaseolus vulgaris OX=3885 GN=PHAVU_007G017800g PE=4 SV=1	414	466	413	467	PF13513.5	HEAT_EZ	domain	2	54	53	38.9	7.9e-10	1	CL0020
		Green & Yellow Non-Depleted	1505	V7BA83	Uncharacterized protein OS=Phaseolus vulgaris OX=3885 GN=PHAVU_007G017800g PE=4 SV=1	44	110	43	111	PF03810.18	IBN_N	domain	2	73	74	44.1	1.4e-11	1	CL0020
		Green & Yellow Non-Depleted	1462	V7BAA0	Uncharacterized protein OS=Phaseolus vulgaris OX=3885 GN=PHAVU_008G192400g PE=4 SV=1	166	307	164	311	PF00004.28	AAA	domain	3	128	142	55.6	6.6e-15	1	CL0023
		Green & Yellow Non-Depleted	2383	V7BAS7	Uncharacterized protein OS=Phaseolus vulgaris OX=3885 GN=PHAVU_007G006400g PE=3 SV=1	18	635	17	636	PF01268.18	FTHFS	domain	2	554	619	849.4	8.2e-256	1	CL0023
		Green & Yellow Non-Depleted	1583	V7BB47	Uncharacterized protein OS=Phaseolus vulgaris OX=3885 GN=PHAVU_008G215100g PE=3 SV=1	34	132	33	136	PF00085.19	Thioredoxin	domain	2	100	99	104.2	2.7e-30	1	CL0172
		Green & Yellow Non-Depleted	1583	V7BB47	Uncharacterized protein OS=Phaseolus vulgaris OX=3885 GN=PHAVU_008G215100g PE=3 SV=1	164	262	161	265	PF00085.19	Thioredoxin	domain	4	101	99	102.2	1.2e-29	1	CL0172
		Green & Yellow Non-Depleted	1467	V7BC92	Uncharacterized protein OS=Phaseolus vulgaris OX=3885 GN=PHAVU_008G251900g PE=4 SV=1	104	243	102	244	PF08718.10	GLTP	domain	3	148	146	151.9	1.4e-44	1	No_clan
		Green & Yellow Non-Depleted	1229	V7BCB5	Uncharacterized protein OS=Phaseolus vulgaris OX=3885 GN=PHAVU_007G052300g PE=4 SV=1	271	347	271	348	PF00240.22	ubiquitin	domain	1	71	77	31.6	9.1e-08	1	CL0072
		Green & Yellow Non-Depleted	1229	V7BCB5	Uncharacterized protein OS=Phaseolus vulgaris OX=3885 GN=PHAVU_007G052300g PE=4 SV=1	6	72	6	75	PF00240.22	ubiquitin	domain	1	67	67	44.3	1.0e-11	1	CL0072
		Green & Yellow Non-Depleted	699	V7BCG5	Cysteine synthase OS=Phaseolus vulgaris OX=3885 GN=PHAVU_007G057600g PE=3 SV=1	13	299	12	300	PF00291.24	PALP	domain	2	293	301	232.2	7.9e-69	1	No_clan
		Green & Yellow Non-Depleted	899	V7BCS8	Uncharacterized protein OS=Phaseolus vulgaris OX=3885 GN=PHAVU_007G009400g PE=3 SV=1	8	64	7	64	PF00831.22	Ribosomal_L29	domain	2	57	57	63.3	1.4e-17	1	CL0346
		Green & Yellow Non-Depleted	1528	V7BD59	Diphosphomevalonate decarboxylase OS=Phaseolus vulgaris OX=3885 GN=PHAVU_007G021200g PE=3 SV=1	115	173	115	173	PF00288.25	GHMP_kinases_N	domain	1	66	66	31.0	2.1e-07	1	CL0329
		Green & Yellow Non-Depleted	313	V7BD83	Coatomer subunit delta OS=Phaseolus vulgaris OX=3885 GN=PHAVU_007G023200g PE=3 SV=1	283	512	274	529	PF00928.20	Adap_comp_sub	domain	10	246	251	115.4	2.6e-33	1	CL0448
		Green & Yellow Non-Depleted	3127	V7BD88	Uncharacterized protein OS=Phaseolus vulgaris OX=3885 GN=PHAVU_008G281400g PE=3 SV=1	27	180	27	181	PF02518.25	HATPase_c	domain	1	110	154	60.3	2.2e-16	1	CL0025
		Green & Yellow Non-Depleted	3127	V7BD88	Uncharacterized protein OS=Phaseolus vulgaris OX=3885 GN=PHAVU_008G281400g PE=3 SV=1	183	681	183	695	PF00183.17	HSP90	domain	1	505	506	791.0	5.0e-238	1	No_clan
		Green & Yellow Non-Depleted	1423	V7BDS0	Uncharacterized protein OS=Phaseolus vulgaris OX=3885 GN=PHAVU_007G094900g PE=4 SV=1	103	250	101	254	PF02878.15	PGM_PMM_I	domain	3	134	149	94.9	3.1e-27	1	No_clan
		Green & Yellow Non-Depleted	1423	V7BDS0	Uncharacterized protein OS=Phaseolus vulgaris OX=3885 GN=PHAVU_007G094900g PE=4 SV=1	278	382	277	384	PF02879.15	PGM_PMM_II	domain	2	101	106	75.7	3.4e-21	1	No_clan
		Green & Yellow Non-Depleted	1423	V7BDS0	Uncharacterized protein OS=Phaseolus vulgaris OX=3885 GN=PHAVU_007G094900g PE=4 SV=1	389	492	388	511	PF02880.15	PGM_PMM_III	domain	2	98	106	49.7	3.4e-13	1	No_clan
		Green & Yellow Non-Depleted	2885	V7BDU7	Uncharacterized protein OS=Phaseolus vulgaris OX=3885 GN=PHAVU_007G004300g PE=4 SV=1	3	182	2	182	PF00227.25	Proteasome	domain	6	190	186	135.1	1.8e-39	1	CL0052
		Green & Yellow Non-Depleted	1692	V7BEC0	Uncharacterized protein OS=Phaseolus vulgaris OX=3885 GN=PHAVU_007G135100g PE=3 SV=1	54	554	54	557	PF00118.23	Cpn60_TCP1	domain	1	488	552	282.8	4.2e-84	1	No_clan
		Green & Yellow Non-Depleted	3118	V7BEK9	Uncharacterized protein OS=Phaseolus vulgaris OX=3885 GN=PHAVU_007G064100g PE=4 SV=1	34	118	34	118	PF05922.15	Inhibitor_I9	domain	1	82	88	64.7	8.8e-18	1	CL0570
		Green & Yellow Non-Depleted	3118	V7BEK9	Uncharacterized protein OS=Phaseolus vulgaris OX=3885 GN=PHAVU_007G064100g PE=4 SV=1	145	597	143	619	PF00082.21	Peptidase_S8	domain	3	289	474	168.7	1.6e-49	1	No_clan
		Green & Yellow Non-Depleted	3118	V7BEK9	Uncharacterized protein OS=Phaseolus vulgaris OX=3885 GN=PHAVU_007G064100g PE=4 SV=1	384	474	382	474	PF02225.21	PA	domain	3	93	109	39.4	4.7e-10	1	CL0364
		Green & Yellow Non-Depleted	135	V7BEZ7	Uncharacterized protein OS=Phaseolus vulgaris OX=3885 GN=PHAVU_007G153200g PE=4 SV=1	23	137	22	138	PF00787.23	PX	domain	2	112	116	88.5	2.6e-25	1	No_clan
		Green & Yellow Non-Depleted	135	V7BEZ7	Uncharacterized protein OS=Phaseolus vulgaris OX=3885 GN=PHAVU_007G153200g PE=4 SV=1	168	393	160	395	PF09325.9	Vps5	domain	9	234	230	88.7	3.9e-25	1	CL0145
		Green & Yellow Non-Depleted	349	V7BFS2	Uncharacterized protein OS=Phaseolus vulgaris OX=3885 GN=PHAVU_007G064900g PE=4 SV=1	86	226	85	228	PF02878.15	PGM_PMM_I	domain	2	136	142	123.8	3.7e-36	1	No_clan
		Green & Yellow Non-Depleted	349	V7BFS2	Uncharacterized protein OS=Phaseolus vulgaris OX=3885 GN=PHAVU_007G064900g PE=4 SV=1	258	361	257	364	PF02879.15	PGM_PMM_II	domain	2	99	105	44.6	1.7e-11	1	No_clan
		Green & Yellow Non-Depleted	349	V7BFS2	Uncharacterized protein OS=Phaseolus vulgaris OX=3885 GN=PHAVU_007G064900g PE=4 SV=1	369	491	369	491	PF02880.15	PGM_PMM_III	domain	1	114	125	101.0	4.1e-29	1	No_clan
		Green & Yellow Non-Depleted	349	V7BFS2	Uncharacterized protein OS=Phaseolus vulgaris OX=3885 GN=PHAVU_007G064900g PE=4 SV=1	552	603	522	609	PF00408.19	PGM_PMM_IV	domain	25	72	52	27.4	2.6e-06	1	No_clan
		Green & Yellow Non-Depleted	510	V7BFT8	Uncharacterized protein OS=Phaseolus vulgaris OX=3885 GN=PHAVU_007G157200g PE=3 SV=1	9	618	9	618	PF00012.19	HSP70	domain	1	599	614	868.9	1.4e-261	1	CL0108
		Green & Yellow Non-Depleted	130	V7BGE2	Uncharacterized protein OS=Phaseolus vulgaris OX=3885 GN=PHAVU_007G198000g PE=4 SV=1	25	132	25	169	PF00561.19	Abhydrolase_1	domain	1	111	112	76.3	2.6e-21	1	CL0028
		Green & Yellow Non-Depleted	630	V7BGS0	Uncharacterized protein OS=Phaseolus vulgaris OX=3885 GN=PHAVU_007G206700g PE=3 SV=1	224	528	224	529	PF00749.20	tRNA-synt_1c	domain	1	313	314	333.0	1.2e-99	1	CL0039
		Green & Yellow Non-Depleted	630	V7BGS0	Uncharacterized protein OS=Phaseolus vulgaris OX=3885 GN=PHAVU_007G206700g PE=3 SV=1	98	156	92	158	PF00043.24	GST_C	domain	33	90	59	24.8	1.8e-05	1	CL0497
		Green & Yellow Non-Depleted	630	V7BGS0	Uncharacterized protein OS=Phaseolus vulgaris OX=3885 GN=PHAVU_007G206700g PE=3 SV=1	531	708	531	708	PF03950.17	tRNA-synt_1c_C	domain	1	174	183	121.5	3.2e-35	1	No_clan
		Green & Yellow Non-Depleted	3177	V7BH37	Uncharacterized protein OS=Phaseolus vulgaris OX=3885 GN=PHAVU_007G189200g PE=4 SV=1	44	90	41	93	PF05030.11	SSXT	domain	12	58	47	67.4	5.6e-19	1	No_clan
		Green & Yellow Non-Depleted	607	V7BHH5	Uncharacterized protein OS=Phaseolus vulgaris OX=3885 GN=PHAVU_007G113700g PE=3 SV=1	70	173	70	174	PF00011.20	HSP20	domain	1	100	104	107.9	2.2e-31	1	CL0190
		Green & Yellow Non-Depleted	26	V7BHK9	Uncharacterized protein OS=Phaseolus vulgaris OX=3885 GN=PHAVU_007G230300g PE=4 SV=1	6	321	5	331	PF07992.13	Pyr_redox_2	domain	2	282	330	194.0	3.1e-57	1	CL0063
		Green & Yellow Non-Depleted	1499	V7BHN0	Uncharacterized protein OS=Phaseolus vulgaris OX=3885 GN=PHAVU_007G236600g PE=3 SV=1	49	304	49	304	PF00108.22	Thiolase_N	domain	1	260	268	263.3	1.9e-78	1	CL0046
		Green & Yellow Non-Depleted	1499	V7BHN0	Uncharacterized protein OS=Phaseolus vulgaris OX=3885 GN=PHAVU_007G236600g PE=3 SV=1	313	434	311	435	PF02803.17	Thiolase_C	domain	3	122	122	160.7	1.0e-47	1	CL0046
		Green & Yellow Non-Depleted	703	V7BHQ0	Uncharacterized protein OS=Phaseolus vulgaris OX=3885 GN=PHAVU_007G233700g PE=4 SV=1	262	393	262	393	PF08472.9	S6PP_C	domain	1	133	133	172.4	3.5e-51	1	No_clan
		Green & Yellow Non-Depleted	703	V7BHQ0	Uncharacterized protein OS=Phaseolus vulgaris OX=3885 GN=PHAVU_007G233700g PE=4 SV=1	9	261	8	261	PF05116.12	S6PP	domain	2	247	253	329.8	9.4e-99	1	CL0137
		Green & Yellow Non-Depleted	260	V7BHY2	Uncharacterized protein OS=Phaseolus vulgaris OX=3885 GN=PHAVU_007G126700g PE=4 SV=1	25	81	10	81	PF03876.16	SHS2_Rpb7-N	domain	15	70	57	31.9	1.2e-07	1	CL0319
		Green & Yellow Non-Depleted	1917	V7BI35	Uncharacterized protein OS=Phaseolus vulgaris OX=3885 GN=PHAVU_007G130900g PE=4 SV=1	67	234	66	235	PF05042.12	Caleosin	domain	2	169	168	258.7	2.2e-77	1	CL0220
		Green & Yellow Non-Depleted	3181	V7BI41	Eukaryotic translation initiation factor 3 subunit E OS=Phaseolus vulgaris OX=3885 GN=PHAVU_007G250100g PE=3 SV=1	5	137	5	137	PF09440.9	eIF3_N	domain	1	133	133	169.5	4.2e-50	1	No_clan
		Green & Yellow Non-Depleted	3181	V7BI41	Eukaryotic translation initiation factor 3 subunit E OS=Phaseolus vulgaris OX=3885 GN=PHAVU_007G250100g PE=3 SV=1	285	399	284	400	PF01399.26	PCI	domain	2	104	115	68.9	4.2e-19	1	CL0123
		Green & Yellow Non-Depleted	2933	V7BI54	Uncharacterized protein OS=Phaseolus vulgaris OX=3885 GN=PHAVU_007G252400g PE=4 SV=1	153	217	148	221	PF00626.21	Gelsolin	domain	6	70	65	35.2	8.0e-09	1	CL0092
		Green & Yellow Non-Depleted	2933	V7BI54	Uncharacterized protein OS=Phaseolus vulgaris OX=3885 GN=PHAVU_007G252400g PE=4 SV=1	265	338	263	339	PF00626.21	Gelsolin	domain	3	75	74	49.6	2.5e-13	1	CL0092
		Green & Yellow Non-Depleted	2933	V7BI54	Uncharacterized protein OS=Phaseolus vulgaris OX=3885 GN=PHAVU_007G252400g PE=4 SV=1	412	484	404	485	PF00626.21	Gelsolin	domain	11	75	74	34.4	1.4e-08	1	CL0092
		Green & Yellow Non-Depleted	2933	V7BI54	Uncharacterized protein OS=Phaseolus vulgaris OX=3885 GN=PHAVU_007G252400g PE=4 SV=1	535	584	532	602	PF00626.21	Gelsolin	domain	4	53	50	26.6	3.9e-06	1	CL0092
		Green & Yellow Non-Depleted	2933	V7BI54	Uncharacterized protein OS=Phaseolus vulgaris OX=3885 GN=PHAVU_007G252400g PE=4 SV=1	636	714	635	715	PF00626.21	Gelsolin	domain	2	75	79	22.8	5.9e-05	1	CL0092
		Green & Yellow Non-Depleted	2933	V7BI54	Uncharacterized protein OS=Phaseolus vulgaris OX=3885 GN=PHAVU_007G252400g PE=4 SV=1	29	111	28	111	PF00626.21	Gelsolin	domain	2	76	84	55.8	3.0e-15	1	CL0092
		Green & Yellow Non-Depleted	2933	V7BI54	Uncharacterized protein OS=Phaseolus vulgaris OX=3885 GN=PHAVU_007G252400g PE=4 SV=1	947	982	947	982	PF02209.18	VHP	domain	1	36	36	55.6	3.6e-15	1	No_clan
		Green & Yellow Non-Depleted	165	V7BJK5	V-type proton ATPase subunit G OS=Phaseolus vulgaris OX=3885 GN=PHAVU_007G220600g PE=3 SV=1	7	109	5	109	PF03179.14	V-ATPase_G	domain	3	105	103	107.9	3.2e-31	1	CL0255
		Green & Yellow Non-Depleted	2665	V7BKF3	Glycerol-3-phosphate dehydrogenase OS=Phaseolus vulgaris OX=3885 GN=PHAVU_007G245200g PE=3 SV=1	75	443	75	443	PF01266.23	DAO	domain	1	352	388	179.2	1.6e-52	1	CL0063
		Green & Yellow Non-Depleted	2665	V7BKF3	Glycerol-3-phosphate dehydrogenase OS=Phaseolus vulgaris OX=3885 GN=PHAVU_007G245200g PE=3 SV=1	465	600	465	601	PF16901.4	DAO_C	domain	1	125	139	127.2	3.0e-37	1	No_clan
		Green & Yellow Non-Depleted	436	V7BLQ7	Uncharacterized protein OS=Phaseolus vulgaris OX=3885 GN=PHAVU_006G002000g PE=3 SV=1	84	459	79	462	PF00202.20	Aminotran_3	domain	8	403	400	378.0	4.1e-113	1	CL0061
		Green & Yellow Non-Depleted	378	V7BME2	Uncharacterized protein OS=Phaseolus vulgaris OX=3885 GN=PHAVU_007G265500g PE=4 SV=1	262	391	262	391	PF08472.9	S6PP_C	domain	1	133	133	147.0	2.6e-43	1	No_clan
		Green & Yellow Non-Depleted	378	V7BME2	Uncharacterized protein OS=Phaseolus vulgaris OX=3885 GN=PHAVU_007G265500g PE=4 SV=1	9	261	8	261	PF05116.12	S6PP	domain	2	247	253	342.6	1.2e-102	1	CL0137
		Green & Yellow Non-Depleted	3044	V7BMK4	Uncharacterized protein OS=Phaseolus vulgaris OX=3885 GN=PHAVU_006G105800g PE=4 SV=1	318	419	318	419	PF13499.5	EF-hand_7	domain	1	71	102	75.2	3.9e-21	1	CL0220
		Green & Yellow Non-Depleted	1283	V7BMX1	Uncharacterized protein OS=Phaseolus vulgaris OX=3885 GN=PHAVU_007G280000g PE=4 SV=1	542	757	540	760	PF00326.20	Peptidase_S9	domain	3	209	219	110.9	5.2e-32	1	CL0028
		Green & Yellow Non-Depleted	1283	V7BMX1	Uncharacterized protein OS=Phaseolus vulgaris OX=3885 GN=PHAVU_007G280000g PE=4 SV=1	306	330	298	332	PF07676.11	PD40	domain	12	33	25	20.0	0.00043	1	CL0186
		Green & Yellow Non-Depleted	2718	V7BP91	Uncharacterized protein OS=Phaseolus vulgaris OX=3885 GN=PHAVU_006G155200g PE=3 SV=1	60	183	58	183	PF00410.18	Ribosomal_S8	domain	3	127	132	76.4	1.7e-21	1	No_clan
		Green & Yellow Non-Depleted	1340	V7BPD2	Uncharacterized protein OS=Phaseolus vulgaris OX=3885 GN=PHAVU_006G079800g PE=3 SV=1	357	474	356	474	PF00271.30	Helicase_C	domain	2	111	119	104.9	2.7e-30	1	CL0023
		Green & Yellow Non-Depleted	1340	V7BPD2	Uncharacterized protein OS=Phaseolus vulgaris OX=3885 GN=PHAVU_006G079800g PE=3 SV=1	150	320	150	322	PF00270.28	DEAD	domain	1	174	178	182.1	7.2e-54	1	CL0023
		Green & Yellow Non-Depleted	1468	V7BPD9	Uncharacterized protein OS=Phaseolus vulgaris OX=3885 GN=PHAVU_006G080300g PE=3 SV=1	204	337	204	337	PF00004.28	AAA	domain	1	132	136	150.6	2.9e-44	1	CL0023
		Green & Yellow Non-Depleted	1267	V7BQJ1	Uncharacterized protein OS=Phaseolus vulgaris OX=3885 GN=PHAVU_006G075500g PE=4 SV=1	127	257	127	257	PF07541.11	EIF_2_alpha	domain	1	116	136	135.9	5.9e-40	1	No_clan
		Green & Yellow Non-Depleted	1267	V7BQJ1	Uncharacterized protein OS=Phaseolus vulgaris OX=3885 GN=PHAVU_006G075500g PE=4 SV=1	15	89	14	89	PF00575.22	S1	domain	2	75	76	48.8	6.1e-13	1	CL0021
		Green & Yellow Non-Depleted	1190	V7BT21	Uncharacterized protein OS=Phaseolus vulgaris OX=3885 GN=PHAVU_006G149300g PE=4 SV=1	16	152	14	157	PF11566.7	PI31_Prot_N	domain	3	156	155	61.5	7.7e-17	1	No_clan
		Green & Yellow Non-Depleted	1190	V7BT21	Uncharacterized protein OS=Phaseolus vulgaris OX=3885 GN=PHAVU_006G149300g PE=4 SV=1	209	264	176	264	PF08577.10	PI31_Prot_C	domain	10	78	69	26.1	1.4e-05	1	No_clan
		Green & Yellow Non-Depleted	1394	V7BTA4	Uncharacterized protein OS=Phaseolus vulgaris OX=3885 GN=PHAVU_005G048200g PE=4 SV=1	40	352	39	355	PF08267.11	Meth_synt_1	domain	2	310	314	389.5	1.2e-116	1	CL0160
		Green & Yellow Non-Depleted	252	V7BTB9	Uncharacterized protein OS=Phaseolus vulgaris OX=3885 GN=PHAVU_005G054200g PE=4 SV=1	124	191	78	191	PF13410.5	GST_C_2	domain	4	69	68	50.3	1.6e-13	1	CL0497
		Green & Yellow Non-Depleted	252	V7BTB9	Uncharacterized protein OS=Phaseolus vulgaris OX=3885 GN=PHAVU_005G054200g PE=4 SV=1	8	78	6	78	PF02798.19	GST_N	domain	4	76	74	62.2	4.1e-17	1	CL0172
		Green & Yellow Non-Depleted	2584	V7BTW5	Uncharacterized protein OS=Phaseolus vulgaris OX=3885 GN=PHAVU_005G067500g PE=4 SV=1	48	214	48	214	PF01965.23	DJ-1_PfpI	domain	1	165	167	145.3	1.3e-42	1	CL0014
		Green & Yellow Non-Depleted	2584	V7BTW5	Uncharacterized protein OS=Phaseolus vulgaris OX=3885 GN=PHAVU_005G067500g PE=4 SV=1	255	417	254	418	PF01965.23	DJ-1_PfpI	domain	2	164	165	146.0	8.1e-43	1	CL0014
		Green & Yellow Non-Depleted	1483	V7BUA9	Uncharacterized protein OS=Phaseolus vulgaris OX=3885 GN=PHAVU_005G083500g PE=4 SV=1	87	426	86	427	PF05147.12	LANC_like	domain	2	351	353	326.7	1.1e-97	1	CL0059
		Green & Yellow Non-Depleted	1388	V7BUH5	Secretory carrier-associated membrane protein OS=Phaseolus vulgaris OX=3885 GN=PHAVU_006G190200g PE=3 SV=1	118	289	118	290	PF04144.12	SCAMP	domain	1	173	177	181.3	1.8e-53	1	No_clan
		Green & Yellow Non-Depleted	2935	V7BUJ4	Uncharacterized protein OS=Phaseolus vulgaris OX=3885 GN=PHAVU_005G007600g PE=4 SV=1	26	181	26	181	PF04043.14	PMEI	domain	1	154	169	131.2	3.7e-38	1	No_clan
		Green & Yellow Non-Depleted	2353	V7BV13	Amine oxidase OS=Phaseolus vulgaris OX=3885 GN=PHAVU_005G023500g PE=3 SV=1	167	266	167	267	PF02728.15	Cu_amine_oxidN3	domain	1	100	101	82.3	2.4e-23	1	CL0047
		Green & Yellow Non-Depleted	2353	V7BV13	Amine oxidase OS=Phaseolus vulgaris OX=3885 GN=PHAVU_005G023500g PE=3 SV=1	75	158	75	160	PF02727.15	Cu_amine_oxidN2	domain	1	84	85	73.7	9.6e-21	1	CL0047
		Green & Yellow Non-Depleted	2353	V7BV13	Amine oxidase OS=Phaseolus vulgaris OX=3885 GN=PHAVU_005G023500g PE=3 SV=1	293	712	291	712	PF01179.19	Cu_amine_oxid	domain	3	406	422	470.4	4.2e-141	1	No_clan
		Green & Yellow Non-Depleted	1397	V7BVE8	Uncharacterized protein OS=Phaseolus vulgaris OX=3885 GN=PHAVU_005G034700g PE=4 SV=1	9	245	9	253	PF01370.20	Epimerase	domain	1	230	256	71.9	4.9e-20	1	CL0063
		Green & Yellow Non-Depleted	2263	V7BVN4	Uncharacterized protein OS=Phaseolus vulgaris OX=3885 GN=PHAVU_005G125100g PE=3 SV=1	367	431	367	431	PF09336.9	Vps4_C	domain	1	61	65	81.4	3.2e-23	1	No_clan
		Green & Yellow Non-Depleted	2263	V7BVN4	Uncharacterized protein OS=Phaseolus vulgaris OX=3885 GN=PHAVU_005G125100g PE=3 SV=1	7	70	7	71	PF04212.17	MIT	domain	2	64	64	75.9	1.7e-21	1	No_clan
		Green & Yellow Non-Depleted	2263	V7BVN4	Uncharacterized protein OS=Phaseolus vulgaris OX=3885 GN=PHAVU_005G125100g PE=3 SV=1	168	297	167	297	PF00004.28	AAA	domain	2	132	132	149.2	7.8e-44	1	CL0023
		Green & Yellow Non-Depleted	3133	V7BVP3	Uncharacterized protein OS=Phaseolus vulgaris OX=3885 GN=PHAVU_005G126000g PE=3 SV=1	17	111	17	111	PF00428.18	Ribosomal_60s	domain	1	88	96	84.1	7.3e-24	1	No_clan
		Green & Yellow Non-Depleted	1846	V7BWC0	Uncharacterized protein OS=Phaseolus vulgaris OX=3885 GN=PHAVU_005G142500g PE=4 SV=1	39	333	39	335	PF16363.4	GDP_Man_Dehyd	domain	1	330	335	181.1	3.2e-53	1	CL0063
		Green & Yellow Non-Depleted	2595	V7BWG5	Uncharacterized protein (Fragment) OS=Phaseolus vulgaris OX=3885 GN=PHAVU_005G0666001g PE=3 SV=1	15	236	14	236	PF00244.19	14-3-3	domain	2	222	222	342.8	6.9e-103	1	No_clan
		Green & Yellow Non-Depleted	1453	V7BWZ9	Uncharacterized protein OS=Phaseolus vulgaris OX=3885 GN=PHAVU_005G081900g PE=4 SV=1	16	87	13	87	PF14144.5	DOG1	domain	2	77	76	77.5	6.2e-22	1	No_clan
		Green & Yellow Non-Depleted	161	V7BX26	Uncharacterized protein (Fragment) OS=Phaseolus vulgaris OX=3885 GN=PHAVU_005G0834001g PE=4 SV=1	2	191	2	191	PF12481.7	DUF3700	domain	1	189	191	285.7	2.1e-85	1	CL0052
		Green & Yellow Non-Depleted	575	V7BXU3	Signal peptidase I (Fragment) OS=Phaseolus vulgaris OX=3885 GN=PHAVU_005G176700g PE=3 SV=1	107	158	106	180	PF00717.22	Peptidase_S24	domain	2	52	52	42.1	5.9e-11	1	CL0299
		Green & Yellow Non-Depleted	1628	V7BXY2	Katanin p80 WD40 repeat-containing subunit B1 homolog OS=Phaseolus vulgaris OX=3885 GN=PHAVU_004G000600g PE=3 SV=1	9	44	7	44	PF00400.31	WD40	domain	4	37	36	18.1	0.0034	1	CL0186
		Green & Yellow Non-Depleted	1628	V7BXY2	Katanin p80 WD40 repeat-containing subunit B1 homolog OS=Phaseolus vulgaris OX=3885 GN=PHAVU_004G000600g PE=3 SV=1	52	87	49	87	PF00400.31	WD40	domain	4	38	36	22.9	0.0001	1	CL0186
		Green & Yellow Non-Depleted	1628	V7BXY2	Katanin p80 WD40 repeat-containing subunit B1 homolog OS=Phaseolus vulgaris OX=3885 GN=PHAVU_004G000600g PE=3 SV=1	93	129	91	129	PF00400.31	WD40	domain	3	38	37	34.4	2.5e-08	1	CL0186
		Green & Yellow Non-Depleted	1628	V7BXY2	Katanin p80 WD40 repeat-containing subunit B1 homolog OS=Phaseolus vulgaris OX=3885 GN=PHAVU_004G000600g PE=3 SV=1	135	171	133	171	PF00400.31	WD40	domain	3	38	37	45.1	1.0e-11	1	CL0186
		Green & Yellow Non-Depleted	1628	V7BXY2	Katanin p80 WD40 repeat-containing subunit B1 homolog OS=Phaseolus vulgaris OX=3885 GN=PHAVU_004G000600g PE=3 SV=1	175	213	175	213	PF00400.31	WD40	domain	1	38	39	34.1	3.0e-08	1	CL0186
		Green & Yellow Non-Depleted	1628	V7BXY2	Katanin p80 WD40 repeat-containing subunit B1 homolog OS=Phaseolus vulgaris OX=3885 GN=PHAVU_004G000600g PE=3 SV=1	598	755	597	755	PF13925.5	Katanin_con80	domain	2	160	159	174.3	1.8e-51	1	No_clan
		Green & Yellow Non-Depleted	2770	V7BYP4	Uncharacterized protein OS=Phaseolus vulgaris OX=3885 GN=PHAVU_004G019000g PE=4 SV=1	96	613	96	619	PF03098.14	An_peroxidase	domain	1	523	567	353.4	1.8e-105	1	CL0617
		Green & Yellow Non-Depleted	2525	V7BZ19	Uncharacterized protein (Fragment) OS=Phaseolus vulgaris OX=3885 GN=PHAVU_005G142800g PE=3 SV=1	72	221	71	222	PF00179.25	UQ_con	domain	2	139	150	173.6	1.6e-51	1	CL0208
		Green & Yellow Non-Depleted	1630	V7BZ82	Uncharacterized protein OS=Phaseolus vulgaris OX=3885 GN=PHAVU_004G026100g PE=4 SV=1	9	182	8	182	PF01145.24	Band_7	domain	2	178	180	94.0	1.0e-26	1	CL0433
		Green & Yellow Non-Depleted	3111	V7BZD8	Uncharacterized protein OS=Phaseolus vulgaris OX=3885 GN=PHAVU_004G033700g PE=4 SV=1	322	444	321	444	PF00271.30	Helicase_C	domain	2	111	125	83.2	1.5e-23	1	CL0023
		Green & Yellow Non-Depleted	3111	V7BZD8	Uncharacterized protein OS=Phaseolus vulgaris OX=3885 GN=PHAVU_004G033700g PE=4 SV=1	113	284	112	285	PF00270.28	DEAD	domain	2	175	178	125.4	1.9e-36	1	CL0023
		Green & Yellow Non-Depleted	2964	V7BZI7	Uncharacterized protein OS=Phaseolus vulgaris OX=3885 GN=PHAVU_005G123100g PE=4 SV=1	13	272	8	273	PF00795.21	CN_hydrolase	domain	6	260	271	183.4	4.7e-54	1	No_clan
		Green & Yellow Non-Depleted	1696	V7C0H9	Uncharacterized protein (Fragment) OS=Phaseolus vulgaris OX=3885 GN=PHAVU_005G151300g PE=3 SV=1	56	528	55	530	PF00232.17	Glyco_hydro_1	domain	2	449	476	550.3	2.4e-165	1	CL0058
		Green & Yellow Non-Depleted	500	V7C0K5	Uncharacterized protein OS=Phaseolus vulgaris OX=3885 GN=PHAVU_004G005200g PE=4 SV=1	789	913	787	916	PF04871.12	Uso1_p115_C	domain	3	123	136	93.2	1.4e-26	1	No_clan
		Green & Yellow Non-Depleted	500	V7C0K5	Uncharacterized protein OS=Phaseolus vulgaris OX=3885 GN=PHAVU_004G005200g PE=4 SV=1	371	688	358	688	PF04869.13	Uso1_p115_head	domain	27	310	325	90.0	1.4e-25	1	No_clan
		Green & Yellow Non-Depleted	1407	V7C1J6	Uncharacterized protein OS=Phaseolus vulgaris OX=3885 GN=PHAVU_004G095700g PE=4 SV=1	16	92	14	92	PF01423.21	LSM	domain	3	67	77	67.4	5.9e-19	1	CL0527
		Green & Yellow Non-Depleted	379	V7C2A1	Uncharacterized protein OS=Phaseolus vulgaris OX=3885 GN=PHAVU_004G114600g PE=4 SV=1	12	418	11	419	PF00501.27	AMP-binding	domain	2	422	425	318.8	3.9e-95	1	CL0378
		Green & Yellow Non-Depleted	379	V7C2A1	Uncharacterized protein OS=Phaseolus vulgaris OX=3885 GN=PHAVU_004G114600g PE=4 SV=1	427	502	427	502	PF13193.5	AMP-binding_C	domain	1	76	76	59.3	5.2e-16	1	CL0531
		Green & Yellow Non-Depleted	2747	V7C2E8	Uncharacterized protein OS=Phaseolus vulgaris OX=3885 GN=PHAVU_004G118800g PE=3 SV=1	49	495	49	510	PF00067.21	p450	domain	1	447	456	361.4	6.0e-108	1	No_clan
		Green & Yellow Non-Depleted	574	V7C2I4	Uncharacterized protein OS=Phaseolus vulgaris OX=3885 GN=PHAVU_004G053100g PE=4 SV=1	52	149	51	150	PF01230.22	HIT	domain	2	97	101	99.4	1.4e-28	1	CL0265
		Green & Yellow Non-Depleted	2266	V7C2V0	Uncharacterized protein OS=Phaseolus vulgaris OX=3885 GN=PHAVU_004G067700g PE=4 SV=1	366	476	361	476	PF00271.30	Helicase_C	domain	3	111	111	72.9	2.3e-20	1	CL0023
		Green & Yellow Non-Depleted	2266	V7C2V0	Uncharacterized protein OS=Phaseolus vulgaris OX=3885 GN=PHAVU_004G067700g PE=4 SV=1	159	329	159	330	PF00270.28	DEAD	domain	1	175	179	144.6	2.4e-42	1	CL0023
		Green & Yellow Non-Depleted	2266	V7C2V0	Uncharacterized protein OS=Phaseolus vulgaris OX=3885 GN=PHAVU_004G067700g PE=4 SV=1	44	70	42	71	PF04438.15	zf-HIT	domain	3	29	27	29.9	3.4e-07	1	CL0175
		Green & Yellow Non-Depleted	976	V7C2Y8	Uncharacterized protein OS=Phaseolus vulgaris OX=3885 GN=PHAVU_004G139400g PE=4 SV=1	30	509	28	509	PF02516.13	STT3	domain	3	488	500	399.1	3.0e-119	1	CL0111
		Green & Yellow Non-Depleted	519	V7C3K4	Uncharacterized protein OS=Phaseolus vulgaris OX=3885 GN=PHAVU_004G155700g PE=4 SV=1	238	343	236	344	PF01399.26	PCI	domain	3	104	106	40.6	2.8e-10	1	CL0123
		Green & Yellow Non-Depleted	1574	V7C3K9	Uncharacterized protein OS=Phaseolus vulgaris OX=3885 GN=PHAVU_004G083600g PE=4 SV=1	7	128	2	128	PF07992.13	Pyr_redox_2	domain	171	292	125	96.7	1.3e-27	1	CL0063
		Green & Yellow Non-Depleted	1574	V7C3K9	Uncharacterized protein OS=Phaseolus vulgaris OX=3885 GN=PHAVU_004G083600g PE=4 SV=1	149	257	148	258	PF02852.21	Pyr_redox_dim	domain	2	109	109	104.7	2.8e-30	1	CL0608
		Green & Yellow Non-Depleted	264	V7C4I2	Uncharacterized protein OS=Phaseolus vulgaris OX=3885 GN=PHAVU_004G107700g PE=3 SV=1	27	181	27	182	PF02518.25	HATPase_c	domain	1	110	157	54.3	1.6e-14	1	CL0025
		Green & Yellow Non-Depleted	264	V7C4I2	Uncharacterized protein OS=Phaseolus vulgaris OX=3885 GN=PHAVU_004G107700g PE=3 SV=1	184	682	184	698	PF00183.17	HSP90	domain	1	504	506	801.2	4.2e-241	1	No_clan
		Green & Yellow Non-Depleted	750	V7C550	Uncharacterized protein OS=Phaseolus vulgaris OX=3885 GN=PHAVU_004G127900g PE=4 SV=1	14	183	12	211	PF01145.24	Band_7	domain	5	177	176	85.8	3.2e-24	1	CL0433
		Green & Yellow Non-Depleted	2863	V7C696	Uncharacterized protein OS=Phaseolus vulgaris OX=3885 GN=PHAVU_004G170000g PE=4 SV=1	20	482	20	489	PF02516.13	STT3	domain	1	461	482	355.2	6.0e-106	1	CL0111
		Green & Yellow Non-Depleted	1411	V7C6K2	Succinate--CoA ligase [ADP-forming] subunit alpha, mitochondrial OS=Phaseolus vulgaris OX=3885 GN=PHAVU_004G139300g PE=3 SV=1	33	126	33	126	PF02629.18	CoA_binding	domain	1	96	96	109.8	7.7e-32	1	CL0063
		Green & Yellow Non-Depleted	1411	V7C6K2	Succinate--CoA ligase [ADP-forming] subunit alpha, mitochondrial OS=Phaseolus vulgaris OX=3885 GN=PHAVU_004G139300g PE=3 SV=1	179	300	179	301	PF00549.18	Ligase_CoA	domain	1	152	152	78.0	5.9e-22	1	CL0506
		Green & Yellow Non-Depleted	2896	V7C7V5	Uncharacterized protein OS=Phaseolus vulgaris OX=3885 GN=PHAVU_003G029000g PE=4 SV=1	242	270	242	272	PF02985.21	HEAT	domain	1	29	29	21.5	0.00017	1	CL0020
		Green & Yellow Non-Depleted	2896	V7C7V5	Uncharacterized protein OS=Phaseolus vulgaris OX=3885 GN=PHAVU_003G029000g PE=4 SV=1	361	461	360	461	PF13646.5	HEAT_2	domain	2	88	102	43.7	2.5e-11	1	CL0020
		Green & Yellow Non-Depleted	1568	V7C884	Uncharacterized protein OS=Phaseolus vulgaris OX=3885 GN=PHAVU_003G047800g PE=3 SV=1	14	146	14	146	PF00380.18	Ribosomal_S9	domain	1	120	134	110.2	8.0e-32	1	CL0329
		Green & Yellow Non-Depleted	2280	V7C8C7	Adenosylhomocysteinase OS=Phaseolus vulgaris OX=3885 GN=PHAVU_003G051200g PE=3 SV=1	13	484	13	484	PF05221.16	AdoHcyase	domain	1	295	472	482.6	3.4e-145	1	CL0325
		Green & Yellow Non-Depleted	2280	V7C8C7	Adenosylhomocysteinase OS=Phaseolus vulgaris OX=3885 GN=PHAVU_003G051200g PE=3 SV=1	240	403	240	403	PF00670.20	AdoHcyase_NAD	domain	1	162	164	277.8	2.7e-83	1	CL0063
		Green & Yellow Non-Depleted	3287	V7C957	Uncharacterized protein OS=Phaseolus vulgaris OX=3885 GN=PHAVU_003G037500g PE=4 SV=1	168	418	167	418	PF00454.26	PI3_PI4_kinase	domain	2	250	264	163.1	9.3e-48	1	CL0016
		Green & Yellow Non-Depleted	1106	V7C961	Uncharacterized protein OS=Phaseolus vulgaris OX=3885 GN=PHAVU_003G075200g PE=4 SV=1	131	198	119	198	PF00043.24	GST_C	domain	27	93	69	41.5	1.1e-10	1	CL0497
		Green & Yellow Non-Depleted	1106	V7C961	Uncharacterized protein OS=Phaseolus vulgaris OX=3885 GN=PHAVU_003G075200g PE=4 SV=1	3	77	2	77	PF02798.19	GST_N	domain	2	76	76	56.1	3.2e-15	1	CL0172
		Green & Yellow Non-Depleted	1106	V7C961	Uncharacterized protein OS=Phaseolus vulgaris OX=3885 GN=PHAVU_003G075200g PE=4 SV=1	259	367	259	367	PF00647.18	EF1G	domain	1	107	109	140.2	2.0e-41	1	No_clan
		Green & Yellow Non-Depleted	419	V7C9C8	Aminomethyltransferase OS=Phaseolus vulgaris OX=3885 GN=PHAVU_003G080400g PE=3 SV=1	304	396	304	396	PF08669.10	GCV_T_C	domain	1	95	95	80.9	5.7e-23	1	No_clan
		Green & Yellow Non-Depleted	419	V7C9C8	Aminomethyltransferase OS=Phaseolus vulgaris OX=3885 GN=PHAVU_003G080400g PE=3 SV=1	40	295	40	295	PF01571.20	GCV_T	domain	1	257	260	296.8	1.1e-88	1	CL0289
		Green & Yellow Non-Depleted	2854	V7C9I0	Uncharacterized protein OS=Phaseolus vulgaris OX=3885 GN=PHAVU_003G077700g PE=4 SV=1	158	221	158	229	PF00076.21	RRM_1	domain	1	62	64	47.7	9.6e-13	1	CL0221
		Green & Yellow Non-Depleted	2854	V7C9I0	Uncharacterized protein OS=Phaseolus vulgaris OX=3885 GN=PHAVU_003G077700g PE=4 SV=1	265	328	265	329	PF00076.21	RRM_1	domain	1	69	69	63.3	1.3e-17	1	CL0221
		Green & Yellow Non-Depleted	2854	V7C9I0	Uncharacterized protein OS=Phaseolus vulgaris OX=3885 GN=PHAVU_003G077700g PE=4 SV=1	65	130	65	132	PF00076.21	RRM_1	domain	1	65	66	50.5	1.3e-13	1	CL0221
		Green & Yellow Non-Depleted	415	V7C9P5	Uncharacterized protein OS=Phaseolus vulgaris OX=3885 GN=PHAVU_003G154800g PE=3 SV=1	8	617	8	617	PF00012.19	HSP70	domain	1	599	614	869.6	8.6e-262	1	CL0108
		Green & Yellow Non-Depleted	2405	V7CAL4	Uncharacterized protein OS=Phaseolus vulgaris OX=3885 GN=PHAVU_003G116700g PE=4 SV=1	38	86	37	86	PF10509.8	GalKase_gal_bdg	domain	2	49	49	76.0	1.1e-21	1	CL0329
		Green & Yellow Non-Depleted	2405	V7CAL4	Uncharacterized protein OS=Phaseolus vulgaris OX=3885 GN=PHAVU_003G116700g PE=4 SV=1	152	217	152	219	PF00288.25	GHMP_kinases_N	domain	1	64	67	49.0	5.1e-13	1	CL0329
		Green & Yellow Non-Depleted	2405	V7CAL4	Uncharacterized protein OS=Phaseolus vulgaris OX=3885 GN=PHAVU_003G116700g PE=4 SV=1	393	465	387	466	PF08544.12	GHMP_kinases_C	domain	10	84	76	51.8	7.1e-14	1	No_clan
		Green & Yellow Non-Depleted	770	V7CAY3	Uncharacterized protein OS=Phaseolus vulgaris OX=3885 GN=PHAVU_003G125400g PE=4 SV=1	129	220	128	220	PF03647.12	Tmemb_14	domain	2	92	92	72.5	3.4e-20	1	No_clan
		Green & Yellow Non-Depleted	534	V7CBK6	Uncharacterized protein OS=Phaseolus vulgaris OX=3885 GN=PHAVU_003G211200g PE=4 SV=1	65	318	65	325	PF00899.20	ThiF	domain	1	240	264	167.8	2.5e-49	1	CL0063
		Green & Yellow Non-Depleted	2793	V7CBS6	Uncharacterized protein OS=Phaseolus vulgaris OX=3885 GN=PHAVU_003G112100g PE=3 SV=1	8	192	7	192	PF00025.20	Arf	domain	2	175	185	222.1	2.9e-66	1	CL0023
		Green & Yellow Non-Depleted	1205	V7CCZ1	Uncharacterized protein OS=Phaseolus vulgaris OX=3885 GN=PHAVU_003G145000g PE=4 SV=1	198	286	198	297	PF12796.6	Ank_2	domain	1	77	91	29.7	6.8e-07	1	CL0465
		Green & Yellow Non-Depleted	1205	V7CCZ1	Uncharacterized protein OS=Phaseolus vulgaris OX=3885 GN=PHAVU_003G145000g PE=4 SV=1	549	660	547	661	PF13962.5	PGG	domain	3	115	117	76.0	1.8e-21	1	No_clan
		Green & Yellow Non-Depleted	2371	V7CDB5	Uncharacterized protein OS=Phaseolus vulgaris OX=3885 GN=PHAVU_003G195400g PE=4 SV=1	98	243	98	243	PF08389.11	Xpo1	domain	1	149	154	69.7	2.5e-19	1	CL0020
		Green & Yellow Non-Depleted	3263	V7CDQ6	Uncharacterized protein OS=Phaseolus vulgaris OX=3885 GN=PHAVU_003G207600g PE=4 SV=1	122	233	122	233	PF02847.16	MA3	domain	1	113	113	85.6	2.1e-24	1	CL0020
		Green & Yellow Non-Depleted	3263	V7CDQ6	Uncharacterized protein OS=Phaseolus vulgaris OX=3885 GN=PHAVU_003G207600g PE=4 SV=1	286	397	286	397	PF02847.16	MA3	domain	1	113	113	101.8	2.0e-29	1	CL0020
		Green & Yellow Non-Depleted	3263	V7CDQ6	Uncharacterized protein OS=Phaseolus vulgaris OX=3885 GN=PHAVU_003G207600g PE=4 SV=1	421	530	420	531	PF02847.16	MA3	domain	2	112	111	84.2	5.6e-24	1	CL0020
		Green & Yellow Non-Depleted	3263	V7CDQ6	Uncharacterized protein OS=Phaseolus vulgaris OX=3885 GN=PHAVU_003G207600g PE=4 SV=1	584	691	583	692	PF02847.16	MA3	domain	2	112	111	101.4	2.5e-29	1	CL0020
		Green & Yellow Non-Depleted	1261	V7CDU3	Uncharacterized protein OS=Phaseolus vulgaris OX=3885 GN=PHAVU_003G210600g PE=4 SV=1	293	337	284	342	PF00571.27	CBS	domain	8	51	45	30.3	4.1e-07	1	No_clan
		Green & Yellow Non-Depleted	1261	V7CDU3	Uncharacterized protein OS=Phaseolus vulgaris OX=3885 GN=PHAVU_003G210600g PE=4 SV=1	375	426	366	427	PF00571.27	CBS	domain	5	56	52	51.8	7.5e-14	1	No_clan
		Green & Yellow Non-Depleted	1648	V7CE89	Uncharacterized protein OS=Phaseolus vulgaris OX=3885 GN=PHAVU_003G293600g PE=3 SV=1	81	337	81	337	PF00069.24	Pkinase	domain	1	264	267	241.2	1.1e-71	1	CL0016
		Green & Yellow Non-Depleted	1644	V7CF38	Uncharacterized protein OS=Phaseolus vulgaris OX=3885 GN=PHAVU_003G209800g PE=3 SV=1	84	470	84	472	PF00764.18	Arginosuc_synth	domain	1	386	387	537.7	1.8e-161	1	CL0039
		Green & Yellow Non-Depleted	667	V7CF67	V-type proton ATPase subunit H OS=Phaseolus vulgaris OX=3885 GN=PHAVU_003G250900g PE=3 SV=1	4	115	2	122	PF03224.13	V-ATPase_H_N	domain	3	115	113	92.6	2.5e-26	1	CL0020
		Green & Yellow Non-Depleted	667	V7CF67	V-type proton ATPase subunit H OS=Phaseolus vulgaris OX=3885 GN=PHAVU_003G250900g PE=3 SV=1	148	362	133	362	PF03224.13	V-ATPase_H_N	domain	109	315	225	172.7	1.1e-50	1	CL0020
		Green & Yellow Non-Depleted	667	V7CF67	V-type proton ATPase subunit H OS=Phaseolus vulgaris OX=3885 GN=PHAVU_003G250900g PE=3 SV=1	368	480	368	483	PF11698.7	V-ATPase_H_C	domain	1	112	113	132.2	8.5e-39	1	CL0020
		Green & Yellow Non-Depleted	3290	V7CFI9	Uncharacterized protein OS=Phaseolus vulgaris OX=3885 GN=PHAVU_002G027900g PE=4 SV=1	233	386	233	388	PF00190.21	Cupin_1	domain	1	149	155	117.7	3.0e-34	1	CL0029
		Green & Yellow Non-Depleted	1419	V7CG14	Uncharacterized protein OS=Phaseolus vulgaris OX=3885 GN=PHAVU_003G237100g PE=3 SV=1	105	390	105	390	PF00069.24	Pkinase	domain	1	264	300	221.1	1.5e-65	1	CL0016
		Green & Yellow Non-Depleted	1615	V7CGS0	Uncharacterized protein OS=Phaseolus vulgaris OX=3885 GN=PHAVU_003G260000g PE=4 SV=1	54	442	54	444	PF05577.11	Peptidase_S28	domain	1	418	426	253.3	3.7e-75	1	CL0028
		Green & Yellow Non-Depleted	1769	V7CI75	Uncharacterized protein OS=Phaseolus vulgaris OX=3885 GN=PHAVU_002G107500g PE=4 SV=1	6	115	6	117	PF13519.5	VWA_2	domain	1	105	111	98.0	4.4e-28	1	CL0128
		Green & Yellow Non-Depleted	1769	V7CI75	Uncharacterized protein OS=Phaseolus vulgaris OX=3885 GN=PHAVU_002G107500g PE=4 SV=1	224	237	224	237	PF02809.19	UIM	domain	3	16	14	10.2	0.56	1	No_clan
		Green & Yellow Non-Depleted	1769	V7CI75	Uncharacterized protein OS=Phaseolus vulgaris OX=3885 GN=PHAVU_002G107500g PE=4 SV=1	292	307	292	307	PF02809.19	UIM	domain	1	16	16	13.6	0.044	1	No_clan
		Green & Yellow Non-Depleted	1769	V7CI75	Uncharacterized protein OS=Phaseolus vulgaris OX=3885 GN=PHAVU_002G107500g PE=4 SV=1	326	339	326	340	PF02809.19	UIM	domain	3	16	14	7.4	4.2	1	No_clan
		Green & Yellow Non-Depleted	2137	V7CIN9	Uncharacterized protein OS=Phaseolus vulgaris OX=3885 GN=PHAVU_002G046200g PE=3 SV=1	52	375	52	376	PF16363.4	GDP_Man_Dehyd	domain	1	331	342	222.2	1.0e-65	1	CL0063
		Green & Yellow Non-Depleted	1707	V7CIY2	Uncharacterized protein OS=Phaseolus vulgaris OX=3885 GN=PHAVU_002G060100g PE=4 SV=1	295	370	295	388	PF08669.10	GCV_T_C	domain	1	74	82	30.9	2.2e-07	1	No_clan
		Green & Yellow Non-Depleted	1559	V7CJ46	Uncharacterized protein OS=Phaseolus vulgaris OX=3885 GN=PHAVU_002G060300g PE=4 SV=1	82	144	81	145	PF13499.5	EF-hand_7	domain	2	70	69	53.9	1.7e-14	1	CL0220
		Green & Yellow Non-Depleted	1559	V7CJ46	Uncharacterized protein OS=Phaseolus vulgaris OX=3885 GN=PHAVU_002G060300g PE=4 SV=1	13	41	12	41	PF13405.5	EF-hand_6	domain	2	31	30	29.3	4.2e-07	1	CL0220
		Green & Yellow Non-Depleted	2906	V7CJS7	Uncharacterized protein OS=Phaseolus vulgaris OX=3885 GN=PHAVU_002G153200g PE=4 SV=1	67	191	67	192	PF04424.12	MINDY_DUB	domain	1	116	126	126.6	4.3e-37	1	No_clan
		Green & Yellow Non-Depleted	441	V7CK15	Uncharacterized protein OS=Phaseolus vulgaris OX=3885 GN=PHAVU_002G089600g PE=4 SV=1	295	347	287	349	PF00571.27	CBS	domain	5	55	53	30.5	3.3e-07	1	No_clan
		Green & Yellow Non-Depleted	441	V7CK15	Uncharacterized protein OS=Phaseolus vulgaris OX=3885 GN=PHAVU_002G089600g PE=4 SV=1	379	426	361	429	PF00571.27	CBS	domain	6	53	48	40.2	3.1e-10	1	No_clan
		Green & Yellow Non-Depleted	2571	V7CKE0	Uncharacterized protein OS=Phaseolus vulgaris OX=3885 GN=PHAVU_002G101600g PE=4 SV=1	198	261	146	264	PF04845.12	PurA	domain	153	216	64	48.3	7.3e-13	1	CL0609
		Green & Yellow Non-Depleted	2571	V7CKE0	Uncharacterized protein OS=Phaseolus vulgaris OX=3885 GN=PHAVU_002G101600g PE=4 SV=1	20	74	8	76	PF04845.12	PurA	domain	163	217	55	36.1	3.9e-09	1	CL0609
		Green & Yellow Non-Depleted	1290	V7CKF8	Uncharacterized protein OS=Phaseolus vulgaris OX=3885 GN=PHAVU_002G097800g PE=4 SV=1	70	188	69	189	PF01894.16	UPF0047	domain	2	114	119	132.2	8.3e-39	1	No_clan
		Green & Yellow Non-Depleted	766	V7CKH5	Uncharacterized protein (Fragment) OS=Phaseolus vulgaris OX=3885 GN=PHAVU_002G0993002g PE=4 SV=1	2	95	1	95	PF03367.12	zf-ZPR1	domain	66	159	97	100.3	9.2e-29	1	CL0167
		Green & Yellow Non-Depleted	1250	V7CKW8	V-type proton ATPase proteolipid subunit OS=Phaseolus vulgaris OX=3885 GN=PHAVU_002G111000g PE=3 SV=1	171	229	170	229	PF00137.20	ATP-synt_C	domain	2	60	59	71.3	6.0e-20	1	No_clan
		Green & Yellow Non-Depleted	1250	V7CKW8	V-type proton ATPase proteolipid subunit OS=Phaseolus vulgaris OX=3885 GN=PHAVU_002G111000g PE=3 SV=1	91	150	91	150	PF00137.20	ATP-synt_C	domain	1	60	60	51.1	1.2e-13	1	No_clan
		Green & Yellow Non-Depleted	2708	V7CKY2	V-type proton ATPase subunit F OS=Phaseolus vulgaris OX=3885 GN=PHAVU_002G186900g PE=3 SV=1	15	116	15	116	PF01990.16	ATP-synt_F	domain	1	91	103	104.4	2.7e-30	1	No_clan
		Green & Yellow Non-Depleted	23	V7CL02	Uncharacterized protein OS=Phaseolus vulgaris OX=3885 GN=PHAVU_002G183300g PE=4 SV=1	27	571	24	576	PF10151.8	TMEM214	domain	4	486	557	80.6	8.3e-23	1	No_clan
		Green & Yellow Non-Depleted	2450	V7CME2	Uncharacterized protein OS=Phaseolus vulgaris OX=3885 GN=PHAVU_002G232300g PE=4 SV=1	102	389	101	389	PF03151.15	TPT	domain	2	290	293	366.3	1.0e-109	1	CL0184
		Green & Yellow Non-Depleted	1669	V7CMU9	Uncharacterized protein OS=Phaseolus vulgaris OX=3885 GN=PHAVU_002G165400g PE=3 SV=1	102	564	89	567	PF00067.21	p450	domain	30	459	477	276.9	2.7e-82	1	No_clan
		Green & Yellow Non-Depleted	283	V7CP53	Uncharacterized protein OS=Phaseolus vulgaris OX=3885 GN=PHAVU_002G212000g PE=3 SV=1	43	144	41	144	PF00011.20	HSP20	domain	3	101	102	104.5	2.5e-30	1	CL0190
		Green & Yellow Non-Depleted	1502	V7CPY7	Uncharacterized protein OS=Phaseolus vulgaris OX=3885 GN=PHAVU_002G298700g PE=3 SV=1	37	213	37	213	PF00350.22	Dynamin_N	domain	1	168	182	182.2	7.3e-54	1	CL0023
		Green & Yellow Non-Depleted	1502	V7CPY7	Uncharacterized protein OS=Phaseolus vulgaris OX=3885 GN=PHAVU_002G298700g PE=3 SV=1	222	489	222	498	PF01031.19	Dynamin_M	domain	1	270	274	221.8	9.6e-66	1	No_clan
		Green & Yellow Non-Depleted	1502	V7CPY7	Uncharacterized protein OS=Phaseolus vulgaris OX=3885 GN=PHAVU_002G298700g PE=3 SV=1	514	606	513	606	PF02212.17	GED	domain	2	92	93	79.8	1.2e-22	1	No_clan
		Green & Yellow Non-Depleted	1282	V7CQ72	Uncharacterized protein OS=Phaseolus vulgaris OX=3885 GN=PHAVU_002G305800g PE=3 SV=1	51	126	50	128	PF01336.24	tRNA_anti-codon	domain	2	73	77	31.2	1.5e-07	1	CL0021
		Green & Yellow Non-Depleted	1282	V7CQ72	Uncharacterized protein OS=Phaseolus vulgaris OX=3885 GN=PHAVU_002G305800g PE=3 SV=1	147	209	145	223	PF00152.19	tRNA-synt_2	domain	3	65	63	44.0	1.4e-11	1	CL0040
		Green & Yellow Non-Depleted	1282	V7CQ72	Uncharacterized protein OS=Phaseolus vulgaris OX=3885 GN=PHAVU_002G305800g PE=3 SV=1	239	277	238	287	PF00458.19	WHEP-TRS	domain	5	43	39	27.5	2.5e-06	1	CL0600
		Green & Yellow Non-Depleted	1282	V7CQ72	Uncharacterized protein OS=Phaseolus vulgaris OX=3885 GN=PHAVU_002G305800g PE=3 SV=1	298	561	273	563	PF00152.19	tRNA-synt_2	domain	70	312	270	218.2	1.3e-64	1	CL0040
		Green & Yellow Non-Depleted	2594	V7CQ96	Uncharacterized protein OS=Phaseolus vulgaris OX=3885 GN=PHAVU_002G246000g PE=4 SV=1	292	419	289	424	PF03004.13	Transposase_24	domain	4	134	132	73.0	2.4e-20	1	No_clan
		Green & Yellow Non-Depleted	966	V7CR14	Uncharacterized protein (Fragment) OS=Phaseolus vulgaris OX=3885 GN=PHAVU_002G233500g PE=3 SV=1	55	121	55	122	PF01781.17	Ribosomal_L38e	domain	1	67	67	116.4	4.0e-34	1	No_clan
		Green & Yellow Non-Depleted	1643	V7CRB4	Uncharacterized protein OS=Phaseolus vulgaris OX=3885 GN=PHAVU_001G005200g PE=3 SV=1	101	256	100	257	PF02518.25	HATPase_c	domain	2	110	159	50.1	3.3e-13	1	CL0025
		Green & Yellow Non-Depleted	1643	V7CRB4	Uncharacterized protein OS=Phaseolus vulgaris OX=3885 GN=PHAVU_001G005200g PE=3 SV=1	259	798	259	802	PF00183.17	HSP90	domain	1	514	544	723.2	1.8e-217	1	No_clan
		Green & Yellow Non-Depleted	98	V7CRH4	Uncharacterized protein OS=Phaseolus vulgaris OX=3885 GN=PHAVU_002G246300g PE=4 SV=1	105	132	105	135	PF01535.19	PPR	domain	1	28	28	28.4	1.1e-06	1	CL0020
		Green & Yellow Non-Depleted	98	V7CRH4	Uncharacterized protein OS=Phaseolus vulgaris OX=3885 GN=PHAVU_002G246300g PE=4 SV=1	136	161	136	162	PF01535.19	PPR	domain	1	26	26	17.7	0.0028	1	CL0020
		Green & Yellow Non-Depleted	98	V7CRH4	Uncharacterized protein OS=Phaseolus vulgaris OX=3885 GN=PHAVU_002G246300g PE=4 SV=1	165	194	163	195	PF12854.6	PPR_1	domain	4	33	30	35.8	4.3e-09	1	CL0020
		Green & Yellow Non-Depleted	98	V7CRH4	Uncharacterized protein OS=Phaseolus vulgaris OX=3885 GN=PHAVU_002G246300g PE=4 SV=1	200	230	200	230	PF01535.19	PPR	domain	1	31	31	17.3	0.0037	1	CL0020
		Green & Yellow Non-Depleted	98	V7CRH4	Uncharacterized protein OS=Phaseolus vulgaris OX=3885 GN=PHAVU_002G246300g PE=4 SV=1	299	347	299	348	PF13041.5	PPR_2	domain	1	49	49	39.4	4.6e-10	1	CL0020
		Green & Yellow Non-Depleted	98	V7CRH4	Uncharacterized protein OS=Phaseolus vulgaris OX=3885 GN=PHAVU_002G246300g PE=4 SV=1	376	399	375	402	PF01535.19	PPR	domain	5	28	24	11.3	0.3	1	CL0020
		Green & Yellow Non-Depleted	98	V7CRH4	Uncharacterized protein OS=Phaseolus vulgaris OX=3885 GN=PHAVU_002G246300g PE=4 SV=1	400	448	400	449	PF13041.5	PPR_2	domain	1	49	49	31.2	1.7e-07	1	CL0020
		Green & Yellow Non-Depleted	98	V7CRH4	Uncharacterized protein OS=Phaseolus vulgaris OX=3885 GN=PHAVU_002G246300g PE=4 SV=1	476	500	474	502	PF01535.19	PPR	domain	3	27	25	13.9	0.044	1	CL0020
		Green & Yellow Non-Depleted	98	V7CRH4	Uncharacterized protein OS=Phaseolus vulgaris OX=3885 GN=PHAVU_002G246300g PE=4 SV=1	574	698	574	698	PF14432.5	DYW_deaminase	domain	1	127	127	135.3	9.6e-40	1	CL0109
		Green & Yellow Non-Depleted	98	V7CRH4	Uncharacterized protein OS=Phaseolus vulgaris OX=3885 GN=PHAVU_002G246300g PE=4 SV=1	75	99	74	104	PF01535.19	PPR	domain	2	26	25	16.7	0.0057	1	CL0020
		Green & Yellow Non-Depleted	1347	V7CRP2	Uncharacterized protein OS=Phaseolus vulgaris OX=3885 GN=PHAVU_002G280300g PE=3 SV=1	37	392	37	392	PF00262.17	Calreticulin	domain	1	366	369	486.4	4.2e-146	1	CL0004
		Green & Yellow Non-Depleted	2323	V7CS70	Uncharacterized protein OS=Phaseolus vulgaris OX=3885 GN=PHAVU_002G294200g PE=4 SV=1	564	694	564	695	PF00004.28	AAA	domain	1	131	133	131.3	2.7e-38	1	CL0023
		Green & Yellow Non-Depleted	2144	V7CS77	Uncharacterized protein OS=Phaseolus vulgaris OX=3885 GN=PHAVU_002G301300g PE=4 SV=1	381	437	381	437	PF13513.5	HEAT_EZ	domain	1	55	57	34.9	1.4e-08	1	CL0020
		Green & Yellow Non-Depleted	2144	V7CS77	Uncharacterized protein OS=Phaseolus vulgaris OX=3885 GN=PHAVU_002G301300g PE=4 SV=1	23	102	23	103	PF03810.18	IBN_N	domain	1	73	82	46.0	3.3e-12	1	CL0020
		Green & Yellow Non-Depleted	2438	V7CSE9	Uncharacterized protein OS=Phaseolus vulgaris OX=3885 GN=PHAVU_002G308500g PE=4 SV=1	41	196	40	200	PF03446.14	NAD_binding_2	domain	2	154	157	155.0	1.7e-45	1	CL0063
		Green & Yellow Non-Depleted	2438	V7CSE9	Uncharacterized protein OS=Phaseolus vulgaris OX=3885 GN=PHAVU_002G308500g PE=4 SV=1	202	319	202	322	PF14833.5	NAD_binding_11	domain	1	119	119	106.4	9.8e-31	1	CL0106
		Green & Yellow Non-Depleted	2191	V7CSW5	Uncharacterized protein OS=Phaseolus vulgaris OX=3885 GN=PHAVU_002G324300g PE=3 SV=1	15	147	15	147	PF00380.18	Ribosomal_S9	domain	1	120	134	110.2	8.1e-32	1	CL0329
		Green & Yellow Non-Depleted	707	V7CT05	Uncharacterized protein OS=Phaseolus vulgaris OX=3885 GN=PHAVU_002G327300g PE=4 SV=1	27	233	27	234	PF05700.10	BCAS2	domain	1	205	207	238.4	5.6e-71	1	No_clan
		Green & Yellow Non-Depleted	1242	V7CT13	Tubulin beta chain OS=Phaseolus vulgaris OX=3885 GN=PHAVU_002G289100g PE=3 SV=1	3	211	3	212	PF00091.24	Tubulin	domain	1	196	209	235.1	7.3e-70	1	CL0566
		Green & Yellow Non-Depleted	1242	V7CT13	Tubulin beta chain OS=Phaseolus vulgaris OX=3885 GN=PHAVU_002G289100g PE=3 SV=1	261	381	261	382	PF03953.16	Tubulin_C	domain	1	124	124	136.7	4.5e-40	1	CL0442
		Green & Yellow Non-Depleted	3039	V7CUA5	T-complex protein 1 subunit delta OS=Phaseolus vulgaris OX=3885 GN=PHAVU_002G326300g PE=3 SV=1	37	531	37	533	PF00118.23	Cpn60_TCP1	domain	1	488	498	518.7	1.3e-155	1	No_clan
		Green & Yellow Non-Depleted	2597	V7CUH6	Uncharacterized protein OS=Phaseolus vulgaris OX=3885 GN=PHAVU_001G030000g PE=3 SV=1	216	535	215	536	PF00152.19	tRNA-synt_2	domain	2	313	326	258.4	7.2e-77	1	CL0040
		Green & Yellow Non-Depleted	2597	V7CUH6	Uncharacterized protein OS=Phaseolus vulgaris OX=3885 GN=PHAVU_001G030000g PE=3 SV=1	94	178	94	180	PF01336.24	tRNA_anti-codon	domain	1	74	86	29.6	4.5e-07	1	CL0021
		Green & Yellow Non-Depleted	1254	V7CVY6	Uncharacterized protein OS=Phaseolus vulgaris OX=3885 GN=PHAVU_001G143800g PE=4 SV=1	236	356	233	357	PF08327.10	AHSA1	domain	4	124	130	54.3	1.4e-14	1	CL0209
		Green & Yellow Non-Depleted	1254	V7CVY6	Uncharacterized protein OS=Phaseolus vulgaris OX=3885 GN=PHAVU_001G143800g PE=4 SV=1	29	164	29	166	PF09229.10	Aha1_N	domain	1	132	138	107.6	4.9e-31	1	CL0648
		Green & Yellow Non-Depleted	652	V7CW25	Uncharacterized protein OS=Phaseolus vulgaris OX=3885 GN=PHAVU_001G142000g PE=4 SV=1	11	78	9	78	PF03760.14	LEA_1	domain	4	71	68	76.8	1.4e-21	1	No_clan
		Green & Yellow Non-Depleted	863	V7CWQ3	Uncharacterized protein OS=Phaseolus vulgaris OX=3885 GN=PHAVU_001G090300g PE=4 SV=1	36	99	36	99	PF00462.23	Glutaredoxin	domain	1	60	64	51.0	1.2e-13	1	CL0172
		Green & Yellow Non-Depleted	123	V7CX68	Uncharacterized protein OS=Phaseolus vulgaris OX=3885 GN=PHAVU_001G113800g PE=3 SV=1	3	315	2	318	PF08267.11	Meth_synt_1	domain	2	310	314	385.3	2.3e-115	1	CL0160
		Green & Yellow Non-Depleted	123	V7CX68	Uncharacterized protein OS=Phaseolus vulgaris OX=3885 GN=PHAVU_001G113800g PE=3 SV=1	432	755	432	756	PF01717.17	Meth_synt_2	domain	1	323	324	521.4	8.4e-157	1	CL0160
		Green & Yellow Non-Depleted	743	V7CXB5	Uncharacterized protein OS=Phaseolus vulgaris OX=3885 GN=PHAVU_001G177300g PE=3 SV=1	182	441	97	441	PF00278.21	Orn_DAP_Arg_deC	domain	5	92	261	76.4	1.4e-21	1	No_clan
		Green & Yellow Non-Depleted	743	V7CXB5	Uncharacterized protein OS=Phaseolus vulgaris OX=3885 GN=PHAVU_001G177300g PE=3 SV=1	104	350	102	350	PF02784.15	Orn_Arg_deC_N	domain	3	247	253	171.3	2.2e-50	1	CL0036
		Green & Yellow Non-Depleted	1749	V7CXE7	Uncharacterized protein OS=Phaseolus vulgaris OX=3885 GN=PHAVU_001G081700g PE=4 SV=1	167	272	162	278	PF06552.11	TOM20_plant	domain	6	109	108	27.0	3.0e-06	1	CL0020
		Green & Yellow Non-Depleted	1749	V7CXE7	Uncharacterized protein OS=Phaseolus vulgaris OX=3885 GN=PHAVU_001G081700g PE=4 SV=1	278	331	272	397	PF06552.11	TOM20_plant	domain	26	79	54	21.1	0.0002	1	CL0020
		Green & Yellow Non-Depleted	3204	V7CXL3	Uncharacterized protein OS=Phaseolus vulgaris OX=3885 GN=PHAVU_001G125900g PE=4 SV=1	160	247	160	248	PF03088.15	Str_synth	domain	1	88	88	115.9	6.3e-34	1	CL0186
		Green & Yellow Non-Depleted	659	V7CY44	Translocase of chloroplast OS=Phaseolus vulgaris OX=3885 GN=PHAVU_001G101200g PE=3 SV=1	38	224	38	233	PF04548.15	AIG1	domain	1	202	211	125.9	1.2e-36	1	CL0023
		Green & Yellow Non-Depleted	1192	V7CY45	Uncharacterized protein OS=Phaseolus vulgaris OX=3885 GN=PHAVU_001G140800g PE=4 SV=1	19	127	17	129	PF02466.18	Tim17	domain	4	102	109	52.5	4.8e-14	1	No_clan
		Green & Yellow Non-Depleted	943	V7CY53	Uncharacterized protein OS=Phaseolus vulgaris OX=3885 GN=PHAVU_001G208200g PE=4 SV=1	2	187	2	187	PF17135.3	Ribosomal_L18	domain	1	187	188	315.0	1.1e-94	1	CL0588
		Green & Yellow Non-Depleted	813	V7CZR1	Uncharacterized protein OS=Phaseolus vulgaris OX=3885 GN=PHAVU_001G189800g PE=4 SV=1	39	141	23	141	PF00583.24	Acetyltransf_1	domain	18	117	106	59.3	3.6e-16	1	CL0257
		Green & Yellow Non-Depleted	1150	V7D0M9	Uncharacterized protein OS=Phaseolus vulgaris OX=3885 GN=PHAVU_001G204000g PE=4 SV=1	58	218	58	220	PF03190.14	Thioredox_DsbH	domain	1	161	161	248.3	3.0e-74	1	CL0172
		Green & Yellow Non-Depleted	784	V7D1B8	Uncharacterized protein OS=Phaseolus vulgaris OX=3885 GN=PHAVU_001G225400g PE=3 SV=1	8	192	7	192	PF00025.20	Arf	domain	2	175	185	220.1	1.2e-65	1	CL0023
		Green & Yellow Non-Depleted	870	V7D1Y3	Uncharacterized protein OS=Phaseolus vulgaris OX=3885 GN=PHAVU_001G214700g PE=4 SV=1	270	402	260	403	PF00271.30	Helicase_C	domain	12	110	134	40.7	2.4e-10	1	CL0023
		Green & Yellow Non-Depleted	870	V7D1Y3	Uncharacterized protein OS=Phaseolus vulgaris OX=3885 GN=PHAVU_001G214700g PE=4 SV=1	615	691	615	691	PF07717.15	OB_NTP_bind	domain	1	83	83	70.1	1.4e-19	1	CL0021
		Green & Yellow Non-Depleted	870	V7D1Y3	Uncharacterized protein OS=Phaseolus vulgaris OX=3885 GN=PHAVU_001G214700g PE=4 SV=1	76	217	72	226	PF13401.5	AAA_22	domain	5	128	145	33.7	3.4e-08	1	CL0023
		Green & Yellow Non-Depleted	870	V7D1Y3	Uncharacterized protein OS=Phaseolus vulgaris OX=3885 GN=PHAVU_001G214700g PE=4 SV=1	465	553	465	553	PF04408.22	HA2	domain	1	102	102	84.9	3.8e-24	1	No_clan
		Green & Yellow Non-Depleted	3278	V7D1Z7	Uncharacterized protein OS=Phaseolus vulgaris OX=3885 GN=PHAVU_001G256700g PE=3 SV=1	40	531	40	533	PF00118.23	Cpn60_TCP1	domain	1	488	492	521.3	2.2e-156	1	No_clan
		Green & Yellow Non-Depleted	1935	V7D3U4	Uncharacterized protein OS=Phaseolus vulgaris OX=3885 GN=PHAVU_L002800g PE=4 SV=1	119	257	118	268	PF00293.27	NUDIX	domain	2	120	141	78.3	4.7e-22	1	CL0261
		Green & Yellow Non-Depleted	2596	I1LP82	Methionine--tRNA ligase OS=Glycine max GN=metG PE=3 SV=1,87.44,0,TRNASYNTHMET,Methionyl-tRNA synthetase; metG: methionine--tRNA ligase,Methionyl-tRNA synthetase; seg,CUFF.46695.1	18	412	18	412	PF09334.10	tRNA-synt_1g	domain	1	391	401	491.8	1.1e-147	1	CL0039
		Green & Yellow Non-Depleted	2596	I1LP82	Methionine--tRNA ligase OS=Glycine max GN=metG PE=3 SV=1,87.44,0,TRNASYNTHMET,Methionyl-tRNA synthetase; metG: methionine--tRNA ligase,Methionyl-tRNA synthetase; seg,CUFF.46695.1	646	740	646	741	PF01588.19	tRNA_bind	domain	1	95	95	105.3	1.3e-30	1	CL0021
		Green & Yellow Non-Depleted	397	I1N3M8	Uncharacterized protein OS=Glycine max GN=Gma.54372 PE,81.25,0,TETRAHYDROFOLATE DEHYDROGENASE/CYCLOHYDROLASE FAMILY MEMBER,NULL; NAD(P)-binding Rossmann-fold domai,CUFF.29360.1	63	179	63	179	PF00763.22	THF_DHG_CYH	domain	1	116	117	141.4	1.3e-41	1	CL0603
		Green & Yellow Non-Depleted	397	I1N3M8	Uncharacterized protein OS=Glycine max GN=Gma.54372 PE,81.25,0,TETRAHYDROFOLATE DEHYDROGENASE/CYCLOHYDROLASE FAMILY MEMBER,NULL; NAD(P)-binding Rossmann-fold domai,CUFF.29360.1	182	347	182	349	PF02882.18	THF_DHG_CYH_C	domain	1	158	166	225.6	1.8e-67	1	CL0063
		Green & Yellow Non-Depleted	1635	I1KVD8	Phospholipase D OS=Glycine max PE=3 SV=1,91.84,0,Phospholipase D/nuclease,NULL; C2 domain (Calcium/lipid-binding domain, CaLB),C2 calcium/lipid-bindi,CUFF.9105.1	9	127	8	127	PF00168.29	C2	domain	2	103	121	54.2	1.3e-14	1	CL0154
		Green & Yellow Non-Depleted	1635	I1KVD8	Phospholipase D OS=Glycine max PE=3 SV=1,91.84,0,Phospholipase D/nuclease,NULL; C2 domain (Calcium/lipid-binding domain, CaLB),C2 calcium/lipid-bindi,CUFF.9105.1	326	364	326	364	PF00614.21	PLDc	domain	1	28	39	41	1.2e-10	1	CL0479
		Green & Yellow Non-Depleted	1635	I1KVD8	Phospholipase D OS=Glycine max PE=3 SV=1,91.84,0,Phospholipase D/nuclease,NULL; C2 domain (Calcium/lipid-binding domain, CaLB),C2 calcium/lipid-bindi,CUFF.9105.1	655	681	654	681	PF00614.21	PLDc	domain	2	28	27	31.3	1.4e-07	1	CL0479
		Green & Yellow Non-Depleted	1635	I1KVD8	Phospholipase D OS=Glycine max PE=3 SV=1,91.84,0,Phospholipase D/nuclease,NULL; C2 domain (Calcium/lipid-binding domain, CaLB),C2 calcium/lipid-bindi,CUFF.9105.1	726	797	726	798	PF12357.7	PLD_C	domain	1	71	72	98.8	1.1e-28	1	No_clan
		Green & Yellow Non-Depleted	2227	I1L619	Uncharacterized protein OS=Glycine max GN=Gma.2318 PE=,88.99,0,seg,NULL; ARM repeat,Armadillo-type fold; RNI-like,NULL; BETA CATENIN-RELATED ARMADILLO REPEAT-CONTA,CUFF.16300.1	40	85	39	85	PF12937.6	F-box-like	domain	2	48	47	25.9	6.2e-06	1	CL0271
		Green & Yellow Non-Depleted	2227	I1L619	Uncharacterized protein OS=Glycine max GN=Gma.2318 PE=,88.99,0,seg,NULL; ARM repeat,Armadillo-type fold; RNI-like,NULL; BETA CATENIN-RELATED ARMADILLO REPEAT-CONTA,CUFF.16300.1	421	455	418	456	PF00514.22	Arm	domain	6	40	35	21.6	0.00014	1	CL0020
		Green & Yellow Non-Depleted	2227	I1L619	Uncharacterized protein OS=Glycine max GN=Gma.2318 PE=,88.99,0,seg,NULL; ARM repeat,Armadillo-type fold; RNI-like,NULL; BETA CATENIN-RELATED ARMADILLO REPEAT-CONTA,CUFF.16300.1	462	496	457	497	PF00514.22	Arm	domain	6	40	35	25	1.2e-05	1	CL0020
		Green & Yellow Non-Depleted	2227	I1L619	Uncharacterized protein OS=Glycine max GN=Gma.2318 PE=,88.99,0,seg,NULL; ARM repeat,Armadillo-type fold; RNI-like,NULL; BETA CATENIN-RELATED ARMADILLO REPEAT-CONTA,CUFF.16300.1	499	541	498	541	PF00514.22	Arm	domain	2	41	43	29.2	5.8e-07	1	CL0020
		Green & Yellow Non-Depleted	1902	I1K392	Uncharacterized protein OS=Glycine max PE=4 SV=1,66.56,0,seg,NULL; P-loop containing nucleoside triphosphate hydrolases,NULL; no description,NULL; SUBFAMILY ,CUFF.6462.1	244	620	243	621	PF13086.5	AAA_11	domain	2	258	390	108.3	5e-31	1	CL0023
		Green & Yellow Non-Depleted	1902	I1K392	Uncharacterized protein OS=Glycine max PE=4 SV=1,66.56,0,seg,NULL; P-loop containing nucleoside triphosphate hydrolases,NULL; no description,NULL; SUBFAMILY ,CUFF.6462.1	629	825	628	826	PF13087.5	AAA_12	domain	2	199	198	178.9	8e-53	1	CL0023
		Green & Yellow Non-Depleted	2343	I1MGA1	Uncharacterized protein OS=Glycine max GN=Gma.1035 PE=,91.09,0,Coatomer_E,Coatomer, epsilon subunit; COATOMER SUBUNIT EPSILON,NULL; COATOMER SUBUNIT EPSILON,Coatom,CUFF.59638.2	3	255	3	259	PF04733.13	Coatomer_E	domain	1	253	253	415.3	1.2e-124	1	CL0020
		Green & Yellow Non-Depleted	194	I1K566	Uncharacterized protein OS=Glycine max PE=3 SV=1,84.89,0,CALRETICULIN,Calreticulin/calnexin; CALRETICULIN_1,Calreticulin/calnexin, conserved site; CALRETICUL,CUFF.51803.1	34	389	34	389	PF00262.17	Calreticulin	domain	1	366	369	492.1	7.9e-148	1	CL0004
		Green & Yellow Non-Depleted	637	I1LT32	Uncharacterized protein OS=Glycine max GN=Gma.31981 PE,74.05,0,no description,Thioredoxin-like fold; seg,NULL; Thioredoxin-like,Thioredoxin-like fold; THIOREDOXIN_,CUFF.18841.1	127	228	126	229	PF00085.19	Thioredoxin	domain	2	103	102	108	1.8e-31	1	CL0172
		Green & Yellow Non-Depleted	351	G7KK50	Alanyl-tRNA synthetase (Fragment) OS=Medicago truncatula GN=MTR_6g045600 PE=3,94.85,0,tRNA-synt_2c,Alanyl-tRNA synthetase, class IIc, N-terminal; SUBFAMILY NOT NAMED,Alanine-tRNA ligase,,CUFF.7668.1	1	96	1	97	PF01411.18	tRNA-synt_2c	domain	226	314	96	124.2	5.1e-36	1	CL0040
		Green & Yellow Non-Depleted	292	I1NBI1	Uncharacterized protein OS=Glycine max PE=4 SV=1,90.4,0,vWA-like,NULL; Helical domain of Sec23/24,Sec23/Sec24, helical domain; C-terminal, gelsolin-like dom,CUFF.33379.1	195	228	195	233	PF04810.14	zf-Sec23_Sec24	domain	1	34	34	37.8	1.4e-09	1	No_clan
		Green & Yellow Non-Depleted	292	I1NBI1	Uncharacterized protein OS=Glycine max PE=4 SV=1,90.4,0,vWA-like,NULL; Helical domain of Sec23/24,Sec23/Sec24, helical domain; C-terminal, gelsolin-like dom,CUFF.33379.1	277	502	272	513	PF04811.14	Sec23_trunk	domain	7	227	240	46.2	3.7e-12	1	CL0128
		Green & Yellow Non-Depleted	292	I1NBI1	Uncharacterized protein OS=Glycine max PE=4 SV=1,90.4,0,vWA-like,NULL; Helical domain of Sec23/24,Sec23/Sec24, helical domain; C-terminal, gelsolin-like dom,CUFF.33379.1	520	611	518	612	PF08033.11	Sec23_BS	domain	3	95	93	42.7	6.6e-11	1	No_clan
		Green & Yellow Non-Depleted	292	I1NBI1	Uncharacterized protein OS=Glycine max PE=4 SV=1,90.4,0,vWA-like,NULL; Helical domain of Sec23/24,Sec23/Sec24, helical domain; C-terminal, gelsolin-like dom,CUFF.33379.1	625	721	623	722	PF04815.14	Sec23_helical	domain	3	102	102	43.6	1.9e-11	1	No_clan
		Green & Yellow Non-Depleted	1140	I1L3Y0	Uncharacterized protein OS=Glycine max PE=4 SV=1,97.75,0,no description,Stem cell self-renewal protein Piwi; SUBFAMILY NOT NAMED,NULL; EUKARYOTIC TRANSLATION,NODE_14177_length_1743_cov_502.297180.path2.1	3	86	1	88	PF02170.21	PAZ	domain	41	135	95	73.7	1.1e-20	1	CL0638
		Green & Yellow Non-Depleted	1140	I1L3Y0	Uncharacterized protein OS=Glycine max PE=4 SV=1,97.75,0,no description,Stem cell self-renewal protein Piwi; SUBFAMILY NOT NAMED,NULL; EUKARYOTIC TRANSLATION,NODE_14177_length_1743_cov_502.297180.path2.1	97	143	97	143	PF16488.4	ArgoL2	domain	1	47	47	60.9	9.9e-17	1	No_clan
		Green & Yellow Non-Depleted	1140	I1L3Y0	Uncharacterized protein OS=Glycine max PE=4 SV=1,97.75,0,no description,Stem cell self-renewal protein Piwi; SUBFAMILY NOT NAMED,NULL; EUKARYOTIC TRANSLATION,NODE_14177_length_1743_cov_502.297180.path2.1	154	229	153	233	PF16487.4	ArgoMid	domain	2	80	79	34.9	1.2e-08	1	No_clan
		Green & Yellow Non-Depleted	1140	I1L3Y0	Uncharacterized protein OS=Glycine max PE=4 SV=1,97.75,0,no description,Stem cell self-renewal protein Piwi; SUBFAMILY NOT NAMED,NULL; EUKARYOTIC TRANSLATION,NODE_14177_length_1743_cov_502.297180.path2.1	246	565	245	566	PF02171.16	Piwi	domain	2	300	323	377.3	4.5e-113	1	CL0219
		Green & Yellow Non-Depleted	2670	I1L3W8	Uncharacterized protein OS=Glycine max PE=4 SV=1,96.34,0,seg,NULL; eRF1_2,eRF1 domain 2; eRF1_3,eRF1 domain 3; eRF1_1,eRF1 domain 1/Pelota-like; no descripti,CUFF.34869.1	17	138	17	139	PF03463.14	eRF1_1	domain	1	128	134	69.7	2e-19	1	No_clan
		Green & Yellow Non-Depleted	2670	I1L3W8	Uncharacterized protein OS=Glycine max PE=4 SV=1,96.34,0,seg,NULL; eRF1_2,eRF1 domain 2; eRF1_3,eRF1 domain 3; eRF1_1,eRF1 domain 1/Pelota-like; no descripti,CUFF.34869.1	144	277	144	278	PF03464.14	eRF1_2	domain	1	132	134	142.1	1.2e-41	1	CL0267
		Green & Yellow Non-Depleted	2670	I1L3W8	Uncharacterized protein OS=Glycine max PE=4 SV=1,96.34,0,seg,NULL; eRF1_2,eRF1 domain 2; eRF1_3,eRF1 domain 3; eRF1_1,eRF1 domain 1/Pelota-like; no descripti,CUFF.34869.1	281	418	281	418	PF03465.14	eRF1_3	domain	1	113	138	126.5	6e-37	1	CL0101
		Green & Yellow Non-Depleted	131	G7IMD3	NMDA receptor-regulated protein OS=Medicago truncatula GN=MTR_2g102440 PE=4 S,85.22,0,N-TERMINAL ACETLYTRANSFERASE-RELATED,N-terminal acetyltransferase A, auxiliary subunit; N-TERMINAL A,CUFF.40313.1	1	254	1	255	PF12569.7	NARP1	domain	255	514	260	352.1	5.4e-105	1	CL0020
		Green & Yellow Non-Depleted	280	I1N3X0	Uncharacterized protein OS=Glycine max PE=4 SV=1,88.73,0,seg,NULL; SUBFAMILY NOT NAMED,NULL; FAMILY NOT NAMED,NULL; RGP,Reversibly glycosylated polypeptide f,CUFF.29551.1	6	345	6	346	PF03214.12	RGP	domain	1	341	341	621.8	2.8e-187	1	CL0110
		Green & Yellow Non-Depleted	1263	I1KRC7	Uncharacterized protein OS=Glycine max PE=4 SV=1,81.42,0,coiled-coil,NULL; PP2C-like,Protein phosphatase 2C-like; PP2C,Protein phosphatase 2C, manganese/magn,CUFF.46809.1	36	247	16	247	PF00481.20	PP2C	domain	32	258	231	188.7	1.3e-55	1	CL0238
		Green & Yellow Non-Depleted	87	G7JJ58	RNA-binding protein OS=Medicago truncatula GN=MTR_4g131970 PE=4 SV=1,26.78,0.0000003,RRM,RNA recognition motif domain; RRM_1,RNA recognition motif domain; no description,Nucleotide-bind,CUFF.46585.1	75	140	75	142	PF00076.21	RRM_1	domain	1	65	66	48.2	6.6e-13	1	CL0221
		Green & Yellow Non-Depleted	87	G7JJ58	RNA-binding protein OS=Medicago truncatula GN=MTR_4g131970 PE=4 SV=1,26.78,0.0000003,RRM,RNA recognition motif domain; RRM_1,RNA recognition motif domain; no description,Nucleotide-bind,CUFF.46585.1	169	233	169	240	PF00076.21	RRM_1	domain	1	63	65	47.7	9.2e-13	1	CL0221
		Green & Yellow Non-Depleted	87	G7JJ58	RNA-binding protein OS=Medicago truncatula GN=MTR_4g131970 PE=4 SV=1,26.78,0.0000003,RRM,RNA recognition motif domain; RRM_1,RNA recognition motif domain; no description,Nucleotide-bind,CUFF.46585.1	278	341	278	342	PF00076.21	RRM_1	domain	1	69	69	60.4	1e-16	1	CL0221
		Green & Yellow Non-Depleted	1837	I1KMX5	Uncharacterized protein OS=Glycine max PE=4 SV=1,89.75,0,ClpP/crotonase,NULL; NAD(P)-binding Rossmann-fold domains,NULL; 6-phosphogluconate dehydrogenase C-t,CUFF.50744.1	14	208	12	218	PF00378.19	ECH_1	domain	4	197	196	141.1	3.4e-41	1	CL0127
		Green & Yellow Non-Depleted	1837	I1KMX5	Uncharacterized protein OS=Glycine max PE=4 SV=1,89.75,0,ClpP/crotonase,NULL; NAD(P)-binding Rossmann-fold domains,NULL; 6-phosphogluconate dehydrogenase C-t,CUFF.50744.1	311	489	311	490	PF02737.17	3HCDH_N	domain	1	179	179	207.8	1.1e-61	1	CL0063
		Green & Yellow Non-Depleted	1837	I1KMX5	Uncharacterized protein OS=Glycine max PE=4 SV=1,89.75,0,ClpP/crotonase,NULL; NAD(P)-binding Rossmann-fold domains,NULL; 6-phosphogluconate dehydrogenase C-t,CUFF.50744.1	492	585	492	585	PF00725.21	3HCDH	domain	1	97	97	75	5e-21	1	CL0106
		Green & Yellow Non-Depleted	31	I1MCM5	Uncharacterized protein OS=Glycine max PE=4 SV=1,92.25,0,COATOMER BETA SUBUNIT,NULL; COATOMER,NULL; GPROTEINBRPT,G-protein beta WD-40 repeat; WD_REPEATS_2,WD,CUFF.40458.1	43	79	41	79	PF00400.31	WD40	domain	3	38	37	26.7	6.4e-06	1	CL0186
		Green & Yellow Non-Depleted	31	I1MCM5	Uncharacterized protein OS=Glycine max PE=4 SV=1,92.25,0,COATOMER BETA SUBUNIT,NULL; COATOMER,NULL; GPROTEINBRPT,G-protein beta WD-40 repeat; WD_REPEATS_2,WD,CUFF.40458.1	86	123	84	123	PF00400.31	WD40	domain	3	38	38	22.1	0.00019	1	CL0186
		Green & Yellow Non-Depleted	31	I1MCM5	Uncharacterized protein OS=Glycine max PE=4 SV=1,92.25,0,COATOMER BETA SUBUNIT,NULL; COATOMER,NULL; GPROTEINBRPT,G-protein beta WD-40 repeat; WD_REPEATS_2,WD,CUFF.40458.1	129	167	127	167	PF00400.31	WD40	domain	3	38	39	27.4	3.9e-06	1	CL0186
		Green & Yellow Non-Depleted	31	I1MCM5	Uncharacterized protein OS=Glycine max PE=4 SV=1,92.25,0,COATOMER BETA SUBUNIT,NULL; COATOMER,NULL; GPROTEINBRPT,G-protein beta WD-40 repeat; WD_REPEATS_2,WD,CUFF.40458.1	172	208	171	209	PF00400.31	WD40	domain	2	37	37	36	7.4e-09	1	CL0186
		Green & Yellow Non-Depleted	31	I1MCM5	Uncharacterized protein OS=Glycine max PE=4 SV=1,92.25,0,COATOMER BETA SUBUNIT,NULL; COATOMER,NULL; GPROTEINBRPT,G-protein beta WD-40 repeat; WD_REPEATS_2,WD,CUFF.40458.1	271	715	271	716	PF04053.13	Coatomer_WDAD	domain	1	444	454	547.6	2.3e-164	1	CL0186
	Yellow Depleted	Yellow Depleted	3090	A0A072USC3	Nucleoporin 50 Ran-binding domain protein, putative OS=Medicago truncatula OX=3880 GN=25491384 PE=4 SV=1	13	79	12	96	PF08911.10	NUP50	domain	2	59	68	51.7	9.3e-14	1	No_clan
	Domains were predicted for 8 proteins out of 11 in the group	Yellow Depleted	3090	A0A072USC3	Nucleoporin 50 Ran-binding domain protein, putative OS=Medicago truncatula OX=3880 GN=25491384 PE=4 SV=1	305	416	304	420	PF00638.17	Ran_BP1	domain	2	118	118	67.5	1.2e-18	1	CL0266
		Yellow Depleted	459	V7CBC5	Uncharacterized protein OS=Phaseolus vulgaris OX=3885 GN=PHAVU_003G208000g PE=3 SV=1	45	359	45	361	PF00657.21	Lipase_GDSL	domain	1	198	317	37.1	2.9e-09	1	CL0264
		Yellow Depleted	1063	A0A072UPC5	Transcription termination factor family protein OS=Medicago truncatula OX=3880 GN=25492996 PE=4 SV=1	8	120	1	121	PF02536.13	mTERF	domain	148	258	113	55.2	5e-15	1	No_clan
		Yellow Depleted	1063	A0A072UPC5	Transcription termination factor family protein OS=Medicago truncatula OX=3880 GN=25492996 PE=4 SV=1	104	318	104	319	PF02536.13	mTERF	domain	96	312	221	161	3.1e-47	1	No_clan
		Yellow Depleted	2899	G7KH84	SWI/SNF complex subunit SWI3B-like protein OS=Medicago truncatula OX=3880 GN=11429703 PE=4 SV=1	34	113	34	113	PF04433.16	SWIRM	domain	1	89	90	77.7	5.8e-22	1	CL0123
		Yellow Depleted	2899	G7KH84	SWI/SNF complex subunit SWI3B-like protein OS=Medicago truncatula OX=3880 GN=11429703 PE=4 SV=1	199	242	199	244	PF00249.30	Myb_DNA-binding	domain	1	45	45	44.8	9.6e-12	1	CL0123
		Yellow Depleted	2899	G7KH84	SWI/SNF complex subunit SWI3B-like protein OS=Medicago truncatula OX=3880 GN=11429703 PE=4 SV=1	352	415	346	423	PF16495.4	SWIRM-assoc_1	domain	10	73	64	43.7	2e-11	1	No_clan
		Yellow Depleted	2765	Q940E6	Putative defense associated acid phosphatase OS=Phaseolus vulgaris OX=3885 PE=2 SV=1	36	262	35	264	PF03767.13	Acid_phosphat_B	domain	2	228	232	200	3.8e-59	1	CL0137
		Yellow Depleted	1007	G7IL78	WAT1-related protein OS=Medicago truncatula OX=3880 GN=11423583 PE=3 SV=1	12	153	11	155	PF00892.19	EamA	domain	2	135	142	56.1	4.1e-15	1	CL0184
		Yellow Depleted	1007	G7IL78	WAT1-related protein OS=Medicago truncatula OX=3880 GN=11423583 PE=3 SV=1	188	326	187	327	PF00892.19	EamA	domain	2	136	139	46.7	3.1e-12	1	CL0184
		Yellow Depleted	69	A0A072VFB2	Small RNA degrading nuclease OS=Medicago truncatula OX=3880 GN=25482424 PE=4 SV=1	220	366	219	367	PF00929.23	RNase_T	domain	2	164	167	39	1.1e-09	1	CL0219
		Yellow Depleted	1990	V7BPS9	Uncharacterized protein OS=Phaseolus vulgaris OX=3885 GN=PHAVU_006G170800g PE=4 SV=1	252	469	251	470	PF06775.13	Seipin	domain	2	196	221	147.9	3.5e-43	1	No_clan
	Yellow Non-Depleted	Yellow Non-Depleted	2976	G7JEN4	3-phosphoshikimate 1-carboxyvinyltransferase OS=Medicago truncatula OX=3880 GN=11419944 PE=3 SV=1	89	516	88	516	PF00275.19	EPSP_synthase	domain	2	417	435	485.9	7.9e-146	1	CL0290
	Domains were predicted for 148 proteins out of 181 in the group	Yellow Non-Depleted	994	A9PFZ3	Uncharacterized protein OS=Populus trichocarpa OX=3694 GN=POPTR_002G112500v3 PE=2 SV=1	40	98	39	100	PF17257.1	DUF5323	domain	2	60	59	127.9	8.9e-38	1	No_clan
		Yellow Non-Depleted	2821	A0A072URC7	ATP-dependent Clp protease proteolytic subunit OS=Medicago truncatula OX=3880 GN=25493594 PE=3 SV=1	104	284	99	286	PF00574.22	CLP_protease	domain	8	180	181	175.2	1.1e-51	1	CL0127
		Yellow Non-Depleted	1142	V7CVR8	Aldehyde dehydrogenase OS=Phaseolus vulgaris OX=3885 GN=PHAVU_001G072600g PE=3 SV=1	14	450	5	450	PF00171.21	Aldedh	domain	24	462	446	288.8	5.4e-86	1	CL0099
		Yellow Non-Depleted	1566	I3T5Y3	Adaptin ear-binding coat-associated protein 1 OS=Medicago truncatula OX=3880 GN=25487774 PE=2 SV=1	23	183	23	183	PF07933.13	DUF1681	domain	1	148	161	170.2	2.1e-50	1	CL0266
		Yellow Non-Depleted	404	I3SD26	Albumin-2 protein OS=Medicago truncatula OX=3880 GN=25480061 PE=2 SV=1	121	147	121	162	PF00045.18	Hemopexin	domain	1	26	27	27.3	2.4e-06	1	No_clan
		Yellow Non-Depleted	404	I3SD26	Albumin-2 protein OS=Medicago truncatula OX=3880 GN=25480061 PE=2 SV=1	174	206	174	224	PF00045.18	Hemopexin	domain	1	27	33	26.1	5.4e-06	1	No_clan
		Yellow Non-Depleted	1083	G7KW94	Activator of 90 kDa heat shock ATPase-like protein OS=Medicago truncatula OX=3880 GN=11427291 PE=4 SV=1	29	163	29	165	PF09229.10	Aha1_N	domain	1	131	137	100.4	8.8e-29	1	CL0648
		Yellow Non-Depleted	1083	G7KW94	Activator of 90 kDa heat shock ATPase-like protein OS=Medicago truncatula OX=3880 GN=11427291 PE=4 SV=1	230	350	227	351	PF08327.10	AHSA1	domain	4	124	130	51.4	1.1e-13	1	CL0209
		Yellow Non-Depleted	1128	G7I3E3	Appr-1-P processing enzyme family protein OS=Medicago truncatula OX=3880 GN=11421377 PE=2 SV=1	79	196	79	196	PF01661.20	Macro	domain	1	118	120	129.9	4.4e-38	1	CL0223
		Yellow Non-Depleted	74	B7FGH1	Protein RER1 OS=Medicago truncatula OX=3880 GN=11417142 PE=2 SV=1	19	182	18	182	PF03248.12	Rer1	domain	2	171	170	246.1	1.4e-73	1	No_clan
		Yellow Non-Depleted	3268	C6TDZ1	Uncharacterized protein OS=Glycine max OX=3847 GN=100811119 PE=2 SV=1	32	267	32	267	PF00230.19	MIP	domain	1	227	236	282.4	2.5e-84	1	No_clan
		Yellow Non-Depleted	1541	C6TA60	Uncharacterized protein OS=Glycine max OX=3847 PE=2 SV=1	35	162	34	163	PF08240.11	ADH_N	domain	2	108	132	74.6	4.6e-21	1	CL0296
		Yellow Non-Depleted	1541	C6TA60	Uncharacterized protein OS=Glycine max OX=3847 PE=2 SV=1	205	327	205	338	PF00107.25	ADH_zinc_N	domain	1	121	126	77.8	6e-22	1	CL0063
		Yellow Non-Depleted	2967	G7LCN5	Calcium-dependent lipid-binding (CaLB domain) family protein OS=Medicago truncatula OX=3880 GN=11446199 PE=2 SV=1	4	106	4	106	PF00168.29	C2	domain	1	103	106	74.6	5.9e-21	1	CL0154
		Yellow Non-Depleted	877	G7ZZF9	Carboxyl transferase domain protein OS=Medicago truncatula OX=3880 GN=25488559 PE=4 SV=1	85	227	61	251	PF01039.21	Carboxyl_trans	domain	143	297	157	88.8	2.9e-25	1	CL0127
		Yellow Non-Depleted	2166	A0A072UF37	CS domain protein OS=Medicago truncatula OX=3880 GN=11432522 PE=4 SV=1	14	89	13	89	PF04969.15	CS	domain	2	76	81	40.4	4.3e-10	1	CL0190
		Yellow Non-Depleted	458	A0A1S2YRS7	peroxisome biogenesis protein 19-2-like OS=Cicer arietinum OX=3827 GN=LOC101508394 PE=4 SV=1	67	246	2	247	PF04614.11	Pex19	domain	65	245	193	138.9	2.2e-40	1	No_clan
		Yellow Non-Depleted	121	A0A072VM63	Cwf18 pre-mRNA splicing factor OS=Medicago truncatula OX=3880 GN=25484545 PE=4 SV=1	7	151	7	152	PF08315.11	cwf18	domain	1	133	153	112	3.1e-32	1	No_clan
		Yellow Non-Depleted	3085	A0A072VAP5	Cytochrome P450 family 72 protein OS=Medicago truncatula OX=3880 GN=25487130 PE=3 SV=1	80	493	72	511	PF00067.21	p450	domain	22	441	430	294.5	1.2e-87	1	No_clan
		Yellow Non-Depleted	1277	G9JLU6	Cytochrome c oxidase subunit 3 OS=Lotus japonicus OX=34305 GN=cox3 PE=2 SV=1	7	263	7	264	PF00510.17	COX3	domain	1	257	257	392.7	8.5e-118	1	No_clan
		Yellow Non-Depleted	2795	A0A072V4A1	DCD (Development and cell death) domain protein OS=Medicago truncatula OX=3880 GN=25488602 PE=4 SV=1	240	362	240	362	PF10539.8	Dev_Cell_Death	domain	1	127	127	160.1	2.1e-47	1	No_clan
		Yellow Non-Depleted	1153	G7JAD9	DNA-binding protein alba protein OS=Medicago truncatula OX=3880 GN=11424590 PE=4 SV=2	19	83	19	84	PF01918.20	Alba	domain	1	66	66	62.7	1.9e-17	1	CL0441
		Yellow Non-Depleted	102	B7FHS3	DnaJ heat shock family protein OS=Medicago truncatula OX=3880 GN=11440290 PE=2 SV=1	4	67	4	67	PF00226.30	DnaJ	domain	1	63	64	93.9	4.3e-27	1	CL0392
		Yellow Non-Depleted	102	B7FHS3	DnaJ heat shock family protein OS=Medicago truncatula OX=3880 GN=11440290 PE=2 SV=1	170	328	170	328	PF01556.17	DnaJ_C	domain	1	148	159	143.4	5e-42	1	No_clan
		Yellow Non-Depleted	180	A0A072TDW4	DNA topoisomerase 2 OS=Medicago truncatula OX=3880 GN=25481395 PE=3 SV=1	9	172	3	173	PF00521.19	DNA_topoisoIV	domain	270	425	172	62.6	2.9e-17	1	No_clan
		Yellow Non-Depleted	180	A0A072TDW4	DNA topoisomerase 2 OS=Medicago truncatula OX=3880 GN=25481395 PE=3 SV=1	465	557	438	585	PF00204.24	DNA_gyraseB	domain	30	129	100	77.9	5.9e-22	1	CL0329
		Yellow Non-Depleted	180	A0A072TDW4	DNA topoisomerase 2 OS=Medicago truncatula OX=3880 GN=25481395 PE=3 SV=1	718	846	718	847	PF16898.4	TOPRIM_C	domain	1	127	133	82.4	3e-23	1	No_clan
		Yellow Non-Depleted	180	A0A072TDW4	DNA topoisomerase 2 OS=Medicago truncatula OX=3880 GN=25481395 PE=3 SV=1	850	981	849	988	PF00521.19	DNA_topoisoIV	domain	2	130	135	106	1.9e-30	1	No_clan
		Yellow Non-Depleted	1937	G7KY76	EF hand calcium-binding family protein OS=Medicago truncatula OX=3880 GN=11423451 PE=4 SV=1	29	91	28	92	PF13499.5	EF-hand_7	domain	2	70	69	60.7	1.3e-16	1	CL0220
		Yellow Non-Depleted	1937	G7KY76	EF hand calcium-binding family protein OS=Medicago truncatula OX=3880 GN=11423451 PE=4 SV=1	101	164	101	165	PF13499.5	EF-hand_7	domain	1	70	70	47.8	1.4e-12	1	CL0220
		Yellow Non-Depleted	1767	V7C335	Elongation factor 1-alpha OS=Phaseolus vulgaris OX=3885 GN=PHAVU_004G075100g PE=3 SV=1	7	222	5	226	PF00009.26	GTP_EFTU	domain	3	190	226	176.8	3.3e-52	1	CL0023
		Yellow Non-Depleted	1767	V7C335	Elongation factor 1-alpha OS=Phaseolus vulgaris OX=3885 GN=PHAVU_004G075100g PE=3 SV=1	248	313	248	315	PF03144.24	GTP_EFTU_D2	domain	1	72	72	52	6.6e-14	1	CL0575
		Yellow Non-Depleted	1767	V7C335	Elongation factor 1-alpha OS=Phaseolus vulgaris OX=3885 GN=PHAVU_004G075100g PE=3 SV=1	322	429	321	430	PF03143.16	GTP_EFTU_D3	domain	2	110	110	130.8	2.3e-38	1	No_clan
		Yellow Non-Depleted	1690	A0A072TZC5	Enoyl-acyl-carrier reductase OS=Medicago truncatula OX=3880 GN=25498181 PE=4 SV=1	190	371	185	371	PF13561.5	adh_short_C2	domain	55	234	182	166.2	8.2e-49	1	CL0063
		Yellow Non-Depleted	2778	G7I5V8	Eukaryotic translation initiation factor 3 subunit C OS=Medicago truncatula OX=3880 GN=11419223 PE=3 SV=2	44	656	41	656	PF05470.11	eIF-3c_N	domain	4	593	617	796	1.7e-239	1	No_clan
		Yellow Non-Depleted	2778	G7I5V8	Eukaryotic translation initiation factor 3 subunit C OS=Medicago truncatula OX=3880 GN=11419223 PE=3 SV=2	664	792	663	793	PF01399.26	PCI	domain	2	104	139	57.9	1.1e-15	1	CL0123
		Yellow Non-Depleted	1859	F4WWA3	Protein C20orf11 OS=Acromyrmex echinatior OX=103372 GN=G5I_10218 PE=4 SV=1	31	55	30	55	PF08513.10	LisH	domain	3	27	25	37.1	1.8e-09	1	CL0561
		Yellow Non-Depleted	1859	F4WWA3	Protein C20orf11 OS=Acromyrmex echinatior OX=103372 GN=G5I_10218 PE=4 SV=1	67	209	65	210	PF10607.8	CLTH	domain	3	147	150	110.7	5.1e-32	1	No_clan
		Yellow Non-Depleted	629	F6HBY3	Uncharacterized protein OS=Vitis vinifera OX=29760 GN=VIT_09s0018g01600 PE=4 SV=1	36	172	35	174	PF00293.27	NUDIX	domain	2	128	142	57.1	1.8e-15	1	CL0261
		Yellow Non-Depleted	629	F6HBY3	Uncharacterized protein OS=Vitis vinifera OX=29760 GN=VIT_09s0018g01600 PE=4 SV=1	400	607	329	610	PF03571.14	Peptidase_M49	domain	101	308	213	39.3	2.5e-10	1	CL0126
		Yellow Non-Depleted	2217	A0A072V059	FAD-dependent oxidoreductase OS=Medicago truncatula OX=3880 GN=25493497 PE=4 SV=1	37	381	37	381	PF01266.23	DAO	domain	1	352	369	212.4	1.3e-62	1	CL0063
		Yellow Non-Depleted	1490	G7ZZJ9	F-box protein interaction domain protein OS=Medicago truncatula OX=3880 GN=25484113 PE=4 SV=1	2	41	1	45	PF00646.32	F-box	domain	4	43	40	33.5	2.6e-08	1	CL0271
		Yellow Non-Depleted	1490	G7ZZJ9	F-box protein interaction domain protein OS=Medicago truncatula OX=3880 GN=25484113 PE=4 SV=1	198	290	198	333	PF07734.12	FBA_1	domain	1	93	96	22.3	9.2e-05	1	CL0162
		Yellow Non-Depleted	1516	G7ILM0	Heat shock 70 kDa protein OS=Medicago truncatula OX=3880 GN=11442919 PE=3 SV=1	8	599	8	603	PF00012.19	HSP70	domain	1	589	604	733.1	1.8e-220	1	CL0108
		Yellow Non-Depleted	470	G7IMC1	3-isopropylmalate dehydrogenase OS=Medicago truncatula OX=3880 GN=11433087 PE=3 SV=1	42	391	42	391	PF00180.19	Iso_dh	domain	1	348	352	445	1.7e-133	1	CL0270
		Yellow Non-Depleted	646	G7JL95	Vacuolar import/degradation, VID27-like protein OS=Medicago truncatula OX=3880 GN=11446954 PE=4 SV=1	19	568	2	574	PF08553.9	VID27	domain	215	752	574	150	9.7e-44	1	No_clan
		Yellow Non-Depleted	2981	G7LI99	Lipoxygenase OS=Medicago truncatula OX=3880 GN=11423969 PE=3 SV=1	64	160	57	160	PF01477.22	PLAT	domain	17	117	107	49.2	6.3e-13	1	CL0321
		Yellow Non-Depleted	2981	G7LI99	Lipoxygenase OS=Medicago truncatula OX=3880 GN=11423969 PE=3 SV=1	174	839	173	839	PF00305.18	Lipoxygenase	domain	2	673	6	771	33.4	4.1e-311	1
		Yellow Non-Depleted	2336	G7JWE6	GDP-fucose protein O-fucosyltransferase OS=Medicago truncatula OX=3880 GN=11415534 PE=4 SV=1	89	441	89	441	PF10250.8	O-FucT	domain	1	328	397	221.8	1.7e-65	1	CL0113
		Yellow Non-Depleted	197	A0A1S2Y787	protein FAR1-RELATED SEQUENCE 6-like OS=Cicer arietinum OX=3827 GN=LOC101511670 PE=4 SV=1	229	325	229	325	PF10551.8	MULE	domain	1	96	97	91.4	3.4e-26	1	CL0219
		Yellow Non-Depleted	578	V7CBZ3	Glutamate dehydrogenase OS=Phaseolus vulgaris OX=3885 GN=PHAVU_003G225100g PE=3 SV=1	33	159	31	159	PF02812.17	ELFV_dehydrog_N	domain	3	130	128	166.3	2.7e-49	1	CL0603
		Yellow Non-Depleted	578	V7CBZ3	Glutamate dehydrogenase OS=Phaseolus vulgaris OX=3885 GN=PHAVU_003G225100g PE=3 SV=1	176	409	176	409	PF00208.20	ELFV_dehydrog	domain	1	243	244	247.7	1.2e-73	1	CL0063
		Yellow Non-Depleted	1558	G7J9B8	Glutamine synthetase OS=Medicago truncatula OX=3880 GN=11427840 PE=3 SV=1	32	97	17	97	PF03951.18	Gln-synt_N	domain	18	83	70	37	2e-09	1	No_clan
		Yellow Non-Depleted	1558	G7J9B8	Glutamine synthetase OS=Medicago truncatula OX=3880 GN=11427840 PE=3 SV=1	126	346	105	351	PF00120.23	Gln-synt_C	domain	24	256	240	53.2	2.1e-14	1	CL0286
		Yellow Non-Depleted	596	A0A072U6F9	Glycoside hydrolase family 81 protein OS=Medicago truncatula OX=3880 GN=25495545 PE=4 SV=1	24	663	18	663	PF03639.12	Glyco_hydro_81	domain	7	682	694	623.2	6.3e-187	1	No_clan
		Yellow Non-Depleted	1661	A0A072TW15	GMP synthase [glutamine-hydrolyzing] protein OS=Medicago truncatula OX=3880 GN=25502051 PE=3 SV=1	15	201	14	202	PF00117.27	GATase	domain	2	189	193	117.2	6.8e-34	1	CL0014
		Yellow Non-Depleted	1661	A0A072TW15	GMP synthase [glutamine-hydrolyzing] protein OS=Medicago truncatula OX=3880 GN=25502051 PE=3 SV=1	445	535	444	535	PF00958.21	GMP_synt_C	domain	2	92	91	137	1.6e-40	1	No_clan
		Yellow Non-Depleted	942	G7IB89	Histone deacetylase superfamily protein OS=Medicago truncatula OX=3880 GN=11414514 PE=4 SV=1	53	332	52	335	PF00850.18	Hist_deacetyl	domain	2	303	303	167.3	5.2e-49	1	CL0302
		Yellow Non-Depleted	2888	I1JG11	Uncharacterized protein OS=Glycine max OX=3847 GN=100813210 PE=3 SV=1	5	377	4	377	PF00022.18	Actin	domain	2	407	413	491.2	1.7e-147	1	CL0108
		Yellow Non-Depleted	2456	I1L4A0	Uncharacterized protein OS=Glycine max OX=3847 GN=100775751 PE=4 SV=1	81	402	81	402	PF05623.11	DUF789	domain	1	293	325	368.4	3.1e-110	1	No_clan
		Yellow Non-Depleted	1867	I1LE22	40S ribosomal protein S3a OS=Glycine max OX=3847 GN=GLYMA_10G245200 PE=3 SV=1	15	221	15	221	PF01015.17	Ribosomal_S3Ae	domain	1	205	207	326.6	5.2e-98	1	No_clan
		Yellow Non-Depleted	136	I1LRH3	Uncharacterized protein OS=Glycine max OX=3847 GN=100807557 PE=4 SV=1	122	374	120	375	PF04811.14	Sec23_trunk	domain	3	242	272	92.2	3.4e-26	1	CL0128
		Yellow Non-Depleted	136	I1LRH3	Uncharacterized protein OS=Glycine max OX=3847 GN=100807557 PE=4 SV=1	502	614	502	615	PF04815.14	Sec23_helical	domain	1	102	116	73	1.3e-20	1	No_clan
		Yellow Non-Depleted	1903	I1M7A2	Uncharacterized protein OS=Glycine max OX=3847 GN=100779439 PE=4 SV=1	54	214	53	214	PF16486.4	ArgoN	domain	2	140	165	100.3	1.3e-28	1	No_clan
		Yellow Non-Depleted	1903	I1M7A2	Uncharacterized protein OS=Glycine max OX=3847 GN=100779439 PE=4 SV=1	226	274	225	275	PF08699.9	ArgoL1	domain	2	50	49	59.6	1.6e-16	1	No_clan
		Yellow Non-Depleted	1903	I1M7A2	Uncharacterized protein OS=Glycine max OX=3847 GN=100779439 PE=4 SV=1	281	407	280	408	PF02170.21	PAZ	domain	2	136	142	85.5	2.6e-24	1	CL0638
		Yellow Non-Depleted	1903	I1M7A2	Uncharacterized protein OS=Glycine max OX=3847 GN=100779439 PE=4 SV=1	417	463	417	463	PF16488.4	ArgoL2	domain	1	47	47	50.8	1.4e-13	1	No_clan
		Yellow Non-Depleted	1903	I1M7A2	Uncharacterized protein OS=Glycine max OX=3847 GN=100779439 PE=4 SV=1	561	868	560	868	PF02171.16	Piwi	domain	2	301	317	348.2	3.3e-104	1	CL0219
		Yellow Non-Depleted	524	I1MRT3	Uncharacterized protein OS=Glycine max OX=3847 GN=100803230 PE=4 SV=1	38	86	37	86	PF10509.8	GalKase_gal_bdg	domain	2	49	49	80.2	5.4e-23	1	CL0329
		Yellow Non-Depleted	524	I1MRT3	Uncharacterized protein OS=Glycine max OX=3847 GN=100803230 PE=4 SV=1	153	217	152	219	PF00288.25	GHMP_kinases_N	domain	2	64	66	49.3	4e-13	1	CL0329
		Yellow Non-Depleted	524	I1MRT3	Uncharacterized protein OS=Glycine max OX=3847 GN=100803230 PE=4 SV=1	394	465	390	466	PF08544.12	GHMP_kinases_C	domain	11	84	75	51.8	7.2e-14	1	No_clan
		Yellow Non-Depleted	1507	I1N0J0	Uncharacterized protein OS=Glycine max OX=3847 GN=100801476 PE=4 SV=1	59	379	47	380	PF03492.14	Methyltransf_7	domain	14	332	328	350.2	1.1e-104	1	CL0063
		Yellow Non-Depleted	1014	I1NEH3	Uncharacterized protein OS=Glycine max OX=3847 GN=100807194 PE=3 SV=1	52	307	52	307	PF00108.22	Thiolase_N	domain	1	260	268	268	7.3e-80	1	CL0046
		Yellow Non-Depleted	1014	I1NEH3	Uncharacterized protein OS=Glycine max OX=3847 GN=100807194 PE=3 SV=1	316	437	314	438	PF02803.17	Thiolase_C	domain	3	122	122	158.3	5.5e-47	1	CL0046
		Yellow Non-Depleted	2365	I1NEN5	Uncharacterized protein OS=Glycine max OX=3847 GN=100527039 PE=4 SV=1	65	131	65	132	PF08606.10	Prp19	domain	1	67	67	108.7	9.9e-32	1	No_clan
		Yellow Non-Depleted	2365	I1NEN5	Uncharacterized protein OS=Glycine max OX=3847 GN=100527039 PE=4 SV=1	256	293	256	294	PF00400.31	WD40	domain	1	37	38	27.3	4.1e-06	1	CL0186
		Yellow Non-Depleted	2365	I1NEN5	Uncharacterized protein OS=Glycine max OX=3847 GN=100527039 PE=4 SV=1	390	425	388	425	PF00400.31	WD40	domain	3	38	37	19.4	0.0013	1	CL0186
		Yellow Non-Depleted	2365	I1NEN5	Uncharacterized protein OS=Glycine max OX=3847 GN=100527039 PE=4 SV=1	476	514	475	514	PF00400.31	WD40	domain	2	37	40	19.2	0.0016	1	CL0186
		Yellow Non-Depleted	781	I1NF29	Uncharacterized protein OS=Glycine max OX=3847 GN=100820540 PE=4 SV=1	64	483	64	486	PF02897.14	Peptidase_S9_N	domain	1	411	439	368.2	4.6e-110	1	CL0186
		Yellow Non-Depleted	781	I1NF29	Uncharacterized protein OS=Glycine max OX=3847 GN=100820540 PE=4 SV=1	545	762	545	763	PF00326.20	Peptidase_S9	domain	1	211	220	230.6	1.3e-68	1	CL0028
		Yellow Non-Depleted	1523	I1NGN1	Uncharacterized protein OS=Glycine max OX=3847 GN=100777262 PE=4 SV=2	98	319	98	320	PF07859.12	Abhydrolase_3	domain	1	210	229	167.4	3.5e-49	1	CL0028
		Yellow Non-Depleted	1237	I3SAJ9	Uncharacterized protein OS=Lotus japonicus OX=34305 PE=2 SV=1	18	237	18	238	PF01738.17	DLH	domain	1	216	233	190.7	2.3e-56	1	CL0028
[truncated: 165 more rows]

## Sheet: Table S9-2
Table S9-2 Comparison of average number of predicted domains per protein
[truncated: 977 more rows]

## Sheet: Table S9-3
Table S9-3 Full list of TMHMM 2.0 predictions
[truncated: 1,440 more rows]

## Sheet: Table S9-4
Table S9-4 Comparison of number of helices predicted by TMHMM 2.0
[truncated: 977 more rows]

[truncated: 2 more sheets: Table S9-5, Table S9-6]
